# Supplementary material for: Manufacture-friendly nanostructured metals stabilized by dual-phase honeycomb shell
Source: Nat Commun. 2022 Apr 19;13:2034. doi: 10.1038/s41467-022-29782-8 (PMC9019002; doi:10.1038/s41467-022-29782-8)
Supplement: Supplementary file 3 — Source Data [file 41467_2022_29782_MOESM3_ESM.zip]

Archive with 89 entries (71 files):
- Source data/
- Source data/Source data for figures.xlsx
- Source data/Source data for first principle calculations/
- Source data/Source data for first principle calculations/alfa001-Ti2Cu0123/
- Source data/Source data for first principle calculations/alfa001-Ti2Cu0123/bulk/
- Source data/Source data for first principle calculations/alfa001-Ti2Cu0123/bulk/alfa-0002/
- Source data/Source data for first principle calculations/alfa001-Ti2Cu0123/bulk/alfa-0002/CONTCAR
- Source data/Source data for first principle calculations/alfa001-Ti2Cu0123/bulk/alfa-0002/INCAR
- Source data/Source data for first principle calculations/alfa001-Ti2Cu0123/bulk/alfa-0002/KPOINTS
- Source data/Source data for first principle calculations/alfa001-Ti2Cu0123/bulk/alfa-0002/OSZICAR
- Source data/Source data for first principle calculations/alfa001-Ti2Cu0123/bulk/alfa-0002/OUTCAR
- Source data/Source data for first principle calculations/alfa001-Ti2Cu0123/bulk/alfa-0002/POSCAR
- Source data/Source data for first principle calculations/alfa001-Ti2Cu0123/bulk/alfa-0002/POSCAR-supercell-alpha-0002-bulk-strain-surface
- Source data/Source data for first principle calculations/alfa001-Ti2Cu0123/bulk/ti2cu-0-13/
- Source data/Source data for first principle calculations/alfa001-Ti2Cu0123/bulk/ti2cu-0-13/CONTCAR
- Source data/Source data for first principle calculations/alfa001-Ti2Cu0123/bulk/ti2cu-0-13/INCAR
- Source data/Source data for first principle calculations/alfa001-Ti2Cu0123/bulk/ti2cu-0-13/KPOINTS
- Source data/Source data for first principle calculations/alfa001-Ti2Cu0123/bulk/ti2cu-0-13/OSZICAR
- Source data/Source data for first principle calculations/alfa001-Ti2Cu0123/bulk/ti2cu-0-13/OUTCAR
- Source data/Source data for first principle calculations/alfa001-Ti2Cu0123/bulk/ti2cu-0-13/POSCAR
- Source data/Source data for first principle calculations/alfa001-Ti2Cu0123/bulk/ti2cu-0-13/supercell-Ti2Cu-0-13-strain-surface-bulk
- Source data/Source data for first principle calculations/alfa001-Ti2Cu0123/interface/
- Source data/Source data for first principle calculations/alfa001-Ti2Cu0123/interface/CONTCAR
- Source data/Source data for first principle calculations/alfa001-Ti2Cu0123/interface/INCAR
- Source data/Source data for first principle calculations/alfa001-Ti2Cu0123/interface/KPOINTS
- Source data/Source data for first principle calculations/alfa001-Ti2Cu0123/interface/OSZICAR
- Source data/Source data for first principle calculations/alfa001-Ti2Cu0123/interface/OUTCAR
- Source data/Source data for first principle calculations/alfa001-Ti2Cu0123/interface/POSCAR
- Source data/Source data for first principle calculations/alfa001-Ti2Cu0123/interface/POSCAR-supercell-alpha0002-Ti2Cu0-13-interface-model
- Source data/Source data for first principle calculations/alfa001-Ti2Cu0123/slab/
- Source data/Source data for first principle calculations/alfa001-Ti2Cu0123/slab/alfa0002/
- Source data/Source data for first principle calculations/alfa001-Ti2Cu0123/slab/alfa0002/CONTCAR
- Source data/Source data for first principle calculations/alfa001-Ti2Cu0123/slab/alfa0002/INCAR
- Source data/Source data for first principle calculations/alfa001-Ti2Cu0123/slab/alfa0002/KPOINTS
- Source data/Source data for first principle calculations/alfa001-Ti2Cu0123/slab/alfa0002/OSZICAR
- Source data/Source data for first principle calculations/alfa001-Ti2Cu0123/slab/alfa0002/OUTCAR
- Source data/Source data for first principle calculations/alfa001-Ti2Cu0123/slab/alfa0002/POSCAR
- Source data/Source data for first principle calculations/alfa001-Ti2Cu0123/slab/alfa0002/supercell-alpha-0002-strain-surface-slab
- Source data/Source data for first principle calculations/alfa001-Ti2Cu0123/slab/ti2cu0-13/
- Source data/Source data for first principle calculations/alfa001-Ti2Cu0123/slab/ti2cu0-13/CONTCAR
- Source data/Source data for first principle calculations/alfa001-Ti2Cu0123/slab/ti2cu0-13/INCAR
- Source data/Source data for first principle calculations/alfa001-Ti2Cu0123/slab/ti2cu0-13/KPOINTS
- Source data/Source data for first principle calculations/alfa001-Ti2Cu0123/slab/ti2cu0-13/OSZICAR
- Source data/Source data for first principle calculations/alfa001-Ti2Cu0123/slab/ti2cu0-13/OUTCAR
- Source data/Source data for first principle calculations/alfa001-Ti2Cu0123/slab/ti2cu0-13/POSCAR
- Source data/Source data for first principle calculations/alfa001-Ti2Cu0123/slab/ti2cu0-13/supercell-Ti2Cu-0-13-slab
- Source data/Source data for first principle calculations/hollow-alfa01-10-beta112/
- Source data/Source data for first principle calculations/hollow-alfa01-10-beta112/bulk/
- Source data/Source data for first principle calculations/hollow-alfa01-10-beta112/bulk/alfa01-10/
- Source data/Source data for first principle calculations/hollow-alfa01-10-beta112/bulk/alfa01-10/CONTCAR
- Source data/Source data for first principle calculations/hollow-alfa01-10-beta112/bulk/alfa01-10/INCAR
- Source data/Source data for first principle calculations/hollow-alfa01-10-beta112/bulk/alfa01-10/KPOINTS
- Source data/Source data for first principle calculations/hollow-alfa01-10-beta112/bulk/alfa01-10/OSZICAR
- Source data/Source data for first principle calculations/hollow-alfa01-10-beta112/bulk/alfa01-10/OUTCAR
- Source data/Source data for first principle calculations/hollow-alfa01-10-beta112/bulk/alfa01-10/POSCAR
- Source data/Source data for first principle calculations/hollow-alfa01-10-beta112/bulk/alfa01-10/POSCAR-alpha-01-10-strain-surface-bulk
- Source data/Source data for first principle calculations/hollow-alfa01-10-beta112/bulk/beta112/
- Source data/Source data for first principle calculations/hollow-alfa01-10-beta112/bulk/beta112/CONTCAR
- Source data/Source data for first principle calculations/hollow-alfa01-10-beta112/bulk/beta112/INCAR
- Source data/Source data for first principle calculations/hollow-alfa01-10-beta112/bulk/beta112/KPOINTS
- Source data/Source data for first principle calculations/hollow-alfa01-10-beta112/bulk/beta112/OSZICAR
- Source data/Source data for first principle calculations/hollow-alfa01-10-beta112/bulk/beta112/OUTCAR
- Source data/Source data for first principle calculations/hollow-alfa01-10-beta112/bulk/beta112/POSCAR
- Source data/Source data for first principle calculations/hollow-alfa01-10-beta112/bulk/beta112/POSCAR-beta-Ti-112-bulk-strain-surface
- Source data/Source data for first principle calculations/hollow-alfa01-10-beta112/interface/
- Source data/Source data for first principle calculations/hollow-alfa01-10-beta112/interface/CONTCAR
- Source data/Source data for first principle calculations/hollow-alfa01-10-beta112/interface/INCAR
- Source data/Source data for first principle calculations/hollow-alfa01-10-beta112/interface/KPOINTS
- Source data/Source data for first principle calculations/hollow-alfa01-10-beta112/interface/OSZICAR
- Source data/Source data for first principle calculations/hollow-alfa01-10-beta112/interface/OUTCAR
- Source data/Source data for first principle calculations/hollow-alfa01-10-beta112/interface/POSCAR
- Source data/Source data for first principle calculations/hollow-alfa01-10-beta112/interface/POSCAR-interface-model-alpha01-10-beta112
- Source data/Source data for first principle calculations/hollow-alfa01-10-beta112/slab/
- Source data/Source data for first principle calculations/hollow-alfa01-10-beta112/slab/alfa01-10/
- Source data/Source data for first principle calculations/hollow-alfa01-10-beta112/slab/alfa01-10/CONTCAR
- Source data/Source data for first principle calculations/hollow-alfa01-10-beta112/slab/alfa01-10/INCAR
- Source data/Source data for first principle calculations/hollow-alfa01-10-beta112/slab/alfa01-10/KPOINTS
- Source data/Source data for first principle calculations/hollow-alfa01-10-beta112/slab/alfa01-10/OSZICAR
- Source data/Source data for first principle calculations/hollow-alfa01-10-beta112/slab/alfa01-10/OUTCAR
- Source data/Source data for first principle calculations/hollow-alfa01-10-beta112/slab/alfa01-10/POSCAR
- Source data/Source data for first principle calculations/hollow-alfa01-10-beta112/slab/alfa01-10/POSCAR-alpha-01-10-slab-strain-surface
- Source data/Source data for first principle calculations/hollow-alfa01-10-beta112/slab/beta112/
- Source data/Source data for first principle calculations/hollow-alfa01-10-beta112/slab/beta112/CONTCAR
- Source data/Source data for first principle calculations/hollow-alfa01-10-beta112/slab/beta112/INCAR
- Source data/Source data for first principle calculations/hollow-alfa01-10-beta112/slab/beta112/KPOINTS
- Source data/Source data for first principle calculations/hollow-alfa01-10-beta112/slab/beta112/OSZICAR
- Source data/Source data for first principle calculations/hollow-alfa01-10-beta112/slab/beta112/OUTCAR
- Source data/Source data for first principle calculations/hollow-alfa01-10-beta112/slab/beta112/POSCAR
- Source data/Source data for first principle calculations/hollow-alfa01-10-beta112/slab/beta112/POSCAR-beta-Ti-112-slab-starin-surface
