# Supplementary material for: Manufacture-friendly nanostructured metals stabilized by dual-phase honeycomb shell
Source: Nat Commun. 2022 Apr 19;13:2034. doi: 10.1038/s41467-022-29782-8 (PMC9019002; doi:10.1038/s41467-022-29782-8)
Supplement: Supplementary file 3 — Source Data [file 41467_2022_29782_MOESM3_ESM.zip › Source data/Source data for figures.xlsx]

## Sheet: Fig. 1b
Al		Co1.6P		Cu		Fe		Ni		NiFe		Ti		Ti6Al4V		W20Ti		Ti6Al4V5Cu
Grain size (nm)	T/Tm	Grain size (nm)	T/Tm	Grain size (nm)	T/Tm	Grain size (nm)	T/Tm	Grain size (nm)	T/Tm	Grain size (nm)	T/Tm	Grain size (nm)	T/Tm	Grain size (nm)	T/Tm	Grain size (nm)	T/Tm	Grain size (nm)	T/Tm
300	0.3	12	0.16	300	0.35	25	0.28	10	0.16	23	0.17	350	0.25	9000	0.54	30	0.47	95±32	0.55
30	0.25			20	0.22			30	0.3	20	0.18	100	0.25	400	0.3
				28	0.29			20	0.42					130	0.26
				50	0.45									240	0.4
														140	0.38
														5000	0.52

## Sheet: Fig. 1c
Elongation (%)	Strength (GPa)	Material	Elongation (%)	Strength (GPa)	Material	Elongation (%)	Strength (GPa)	Material	Elongation (%)	Strength (GPa)	Material	Elongation (%)	Strength (GPa)	Material	Elongation (%)	Strength (GPa)	Material
24	0.24	CP Ti grade1	18	0.483	Ti0.3Mo0.8Ni	10.4	0.828	Ti5AlVSnZrMo	8	1.138	Ti4Al2.5V1.5Fe	10.8	1.19	Ultrafine grained Ti6Al4V	11±0.5	1.52±0.03	The present Ti6Al4V5Cu
20	0.35	CP Ti grade2	15	0.62	Ti3Al2.5V	9.2	0.9	Ti6Al7Nb	6	1.172	Ti3Al8V6Cr4Zr4Mo	7	1.36	Ultrafine grained Ti6Al4V
18	0.45	CP Ti grade3	12	0.689	Ti4.5Al2Mo2VFeSi	9.6	0.895	Ti6Al4V				10.4	1.19	Ultrafine grained Ti6Al4V
15	0.55	CP Ti grade4	10	0.828	Ti5Al2.5Sn							10	0.895	Ti6Al4V

## Sheet: Fig. 1d
Ti6Al4V5Cu		Ti6Al4V
Strain(%)	Stress(MPa)	Strain(%)	Stress(MPa)
0.000636205	3.27964	0.00220762	0.00342199
0.430026	13.4092	0.0277401	3.10094
0.649803	23.5462	0.0542328	6.19838
0.854363	33.6834	0.0800953	9.29586
1.06882	43.8205	0.105566	12.3934
1.29843	53.9572	0.131044	15.4908
1.54021	64.0937	0.157031	18.5883
1.80126	74.2295	0.183259	21.6858
2.07705	84.3651	0.208891	24.7833
2.3774	94.4999	0.234815	27.8808
2.71946	104.633	0.261161	30.9782
3.10481	114.765	0.287323	34.0758
3.55621	124.893	0.313062	37.1732
4.12839	134.978	0.338495	40.2707
4.88058	145.039	0.363518	43.3682
5.9028	153.287	0.389261	46.4656
7.21466	158.055	0.415286	49.5632
8.6359	159.313	0.441654	52.6606
9.98266	158.267	0.46702	55.7581
11.345	156.446	0.493251	58.8556
12.6826	154.216	0.518937	61.9531
14.0477	151.747	0.544895	65.0506
15.3855	149.505	0.571304	68.1481
16.8809	146.999	0.597112	71.2455
18.2158	144.604	0.622998	74.343
19.6395	142.138	0.648384	77.4404
20.8808	139.914	0.67366	80.538
22.4034	137.887	0.699873	83.6354
23.7466	135.72	0.727119	86.7329
25.1693	133.287	0.753377	89.8304
26.5644	131.203	0.779065	92.9278
28.0461	129.122	0.805162	96.0254
29.5257	127.186	0.831731	99.1228
30.8742	125.462	0.858648	102.22
32.4988	123.523	0.884173	105.318
33.9474	121.241	0.909477	108.415
35.4804	119.422	0.935673	111.513
36.9993	117.954	0.962335	114.61
38.4739	116.095	0.990391	117.708
40.0766	114.406	1.01722	120.805
41.5481	112.608	1.0448	123.903
43.0878	111.082	1.07191	127
44.6455	109.275	1.09943	130.098
46.256	108.246	1.12684	133.195
47.9045	106.136	1.15434	136.292
49.4473	104.711	1.18175	139.39
51.0464	103.52	1.20992	142.487
52.6995	102.109	1.23824	145.585
54.3259	100.657	1.26784	148.682
56.0027	99.6077	1.29768	151.78
57.5883	98.2789	1.3266	154.877
59.2421	96.7251	1.35603	157.975
60.9217	95.5248	1.38789	161.072
62.5729	94.0833	1.41769	164.17
64.1465	93.0521	1.44739	167.267
65.8685	91.7321	1.48104	170.364
67.5061	90.7666	1.51391	173.462
69.2031	89.2517	1.54905	176.559
70.8847	88.1887	1.58171	179.657
72.5247	87.0393	1.61903	182.754
74.2288	86.1319	1.65704	185.851
76.0015	85.1687	1.69373	188.949
77.6702	84.3079	1.73245	192.046
79.392	83.3052	1.77437	195.143
81.2841	82.4501	1.81915	198.241
83.0228	81.5327	1.86552	201.338
84.7835	80.8362	1.91462	204.435
86.6541	79.6631	1.96728	207.532
88.4625	78.638	2.01755	210.629
90.1907	77.8697	2.09185	213.726
92.0598	77.1307	2.16086	216.823
93.877	76.2242	2.2356	219.919
95.6891	75.5287	2.32669	223.015
97.4599	74.5444	2.44757	226.109
99.3575	73.6938	2.59896	229.075
101.131	72.9523	2.77076	231.71
103.027	71.9549	2.99419	233.85
104.985	71.1915	3.25284	235.266
106.999	70.4438	3.50671	235.97
109.014	69.7478	3.72957	236.294
110.949	69.1066	3.94932	236.504
112.998	67.9831	4.18106	236.53
114.998	67.1586	4.48208	236.385
116.935	66.5487	4.79275	236.225
118.977	65.8786	5.06825	235.774
120.951	65.234	5.29084	235.454
123.056	64.4945	5.55542	235.118
125.005	63.9545	5.82847	234.642
127.085	63.3765	6.09659	233.946
129.093	62.8929	6.34541	233.397
131.075	62.1483	6.61833	232.838
133.152	61.5106	6.83878	232.405
135.175	61.0603	7.08654	232.029
137.238	60.5248	7.33907	231.594
139.306	59.9577	7.60116	231.044
141.48	59.5065	7.86766	230.391
143.811	58.6626	8.10419	229.593
146.075	58.2399	8.38297	229.064
148.348	57.6454	8.59738	228.357
150.677	57.0791	8.81969	227.669
152.873	56.3309	9.11974	226.875
154.996	55.8783	9.42775	226.405
157.23	55.3943	9.65465	225.642
159.584	54.6356	9.93818	224.707
161.868	54.2141	10.1635	224.15
164.156	53.7115	10.4498	223.525
166.513	53.1493	10.697	222.737
168.876	52.5172	10.9899	222.229
171.309	51.9743	11.272	221.315
173.647	51.4277	11.5087	220.333
176.139	50.9301	11.7785	219.877
178.568	50.3986	12.024	219.336
180.93	50.0387	12.2965	218.658
183.521	49.593	12.5922	217.702
185.952	49.0044	12.8383	216.948
188.497	48.3035	13.0947	216.404
191.048	47.8038	13.3468	215.545
193.552	47.4124	13.6044	214.86
196.104	46.8931	13.8977	213.895
198.53	46.4655	14.1791	213.328
200.951	45.906	14.4718	212.662
203.603	45.5744	14.6838	211.8
206.405	45.323	14.9453	210.933
209.032	44.8065	15.2286	210.243
211.667	44.465	15.4655	209.588
214.381	44.0569	15.7378	208.802
216.987	43.7901	15.9761	208.163
219.721	43.3153	16.2367	207.518
222.612	42.8229	16.5148	206.603
225.469	42.4558	16.775	205.717
228.292	42.0634	17.0587	205.019
231.169	41.6462	17.3396	203.918
234.126	41.1114	17.5896	203.105
236.907	40.8169	17.859	202.615
239.83	40.4237	18.0956	201.958
242.664	40.0143	18.3596	201.038
245.589	39.6254	18.6857	200.123
248.583	39.2097	18.9467	199.494
251.582	38.7716	19.2299	198.489
254.428	38.387	19.4521	197.728
257.605	37.8207	19.7521	197.22
260.65	37.5748	20.0037	196.204
263.786	37.1713	20.2915	195.578
267.045	36.7275	20.6278	194.875
270.18	36.4736	20.7945	193.81
273.422	36.2145	21.0779	192.906
276.554	35.923	21.3589	192.327
279.933	35.3879	21.6197	191.81
283.17	35.2033	21.933	190.754
286.386	34.7414	22.1808	190
289.758	34.3537	22.4547	189.251
293.035	33.9724	22.7122	188.559
296.591	33.7632	23.069	187.227
299.981	33.5388	23.3646	186.425
303.513	33.1609	23.5881	185.588
306.999	32.9331	23.8746	184.899
310.56	32.5158	24.1385	184.201
313.824	32.2864	24.4157	183.288
317.355	31.8959	24.6873	182.64
320.882	31.7143	24.9994	181.812
324.392	31.3512	25.267	181.014
327.805	31.0135	25.5447	180.114
331.343	30.7446	25.8231	179.478
334.9	30.4347	26.0784	178.421
338.541	30.3064	26.3737	177.652
342.322	29.9499	26.6363	176.834
346.117	29.7065	26.8678	176.431
349.858	29.3045	27.1199	175.409
353.776	28.9287	27.3861	174.743
357.685	28.68	27.6957	173.864
361.579	28.4802	27.987	172.875
365.486	28.1601	28.2611	172.317
369.358	27.9406	28.5152	171.21
373.264	27.583	28.7887	170.624
377.103	27.3998	29.0957	169.934
381.19	27.0505	29.3945	169.287
385.281	26.8377	29.7002	168.311
389.201	26.5045	29.9536	167.223
393.29	26.3416	30.2275	166.742
397.348	26.0589	30.5202	165.64
401.397	25.8365	30.8448	164.83
405.866	25.6099	31.1772	163.813
410.316	25.306	31.4317	163.088
414.434	25.0611	31.7321	162.318
418.554	24.7539	32.0135	161.956
422.96	24.5395	32.3228	160.942
427.198	24.2847	32.6734	159.9
431.729	24.1523	32.9337	159.013
435.941	23.8778	33.189	158.291
440.382	23.7902	33.469	157.616
444.898	23.5024	33.791	156.63
449.48	23.3093	34.0876	155.597
453.966	23.0958	34.337	154.946
458.506	22.8037	34.6228	154.16
463.173	22.613	34.9074	153.586
467.996	22.3124	35.1809	152.633
472.924	22.1301	35.4916	152.011
477.482	21.9382	35.7911	151.157
482.34	21.704	36.0844	150.413
487.132	21.5523	36.3757	149.45
492.055	21.368	36.645	148.76
496.958	21.1467	36.9646	148.074
501.746	20.9243	37.2803	147.052
506.628	20.7278	37.5418	146.432
511.577	20.4516	37.837	145.623
516.465	20.2628	38.1246	144.968
521.328	19.9835	38.4715	143.876
526.306	19.9196	38.789	143.086
531.312	19.7428	39.0886	142.317
536.553	19.6772	39.3888	141.231
541.835	19.4966	39.6799	140.782
546.972	19.2575	40.0315	139.884
552.077	19.0751	40.3817	138.957
557.41	18.9133	40.6606	138.416
562.609	18.7519	40.9311	137.354
567.984	18.5031	41.236	136.474
573.235	18.3755	41.5582	135.817
578.503	18.1455	41.8874	134.892
583.809	17.9725	42.219	133.98
589.292	17.8616	42.5155	133.241
594.762	17.6532	42.835	132.339
600.365	17.5247	43.1894	131.741
605.632	17.3806	43.5225	130.593
611.14	17.2232	43.8178	129.625
616.694	17.0503	44.1148	129.01
622.628	16.8895	44.4338	127.876
628.337	16.7311	44.8118	127.271
633.949	16.6741	45.135	126.335
639.415	16.4652	45.4168	125.733
644.873	16.3004	45.7205	124.802
650.431	16.1112	46.0062	123.997
655.99	16.0002	46.3322	123.301
661.592	15.8799	46.6436	123.074
667.682	15.7319	46.9378	121.884
673.216	15.5659	47.2409	120.833
679.061	15.4019	47.5646	120.141
684.979	15.3368	47.9541	119.258
690.687	15.2188	48.2816	118.486
696.394	15.1546	48.5563	117.588
702.424	15.0375	48.8756	116.721
708.297	14.8538	49.2267	115.799
714.06	14.7216	49.5947	115.105
720.213	14.5509	49.8796	114.054
726.09	14.422	50.1891	113.289
732.374	14.2976	50.5311	112.66
738.594	14.1778	50.8433	111.571
744.641	14.0752	51.1808	111.064
750.846	13.9489	51.4528	110.175
756.96	13.84	51.7688	109.138
763.263	13.7689	52.1097	108.562
769.61	13.6429	52.495	107.68
775.99	13.5193	52.7586	106.896
782.33	13.4137	53.0956	105.825
788.467	13.2769	53.4283	105.095
794.994	13.2123	53.7969	104.34
801.347	13.1848	54.151	103.363
807.465	12.9753	54.4833	102.692
813.643	12.8974	54.7709	101.73
819.923	12.7836	55.1068	100.776
826.285	12.6378	55.5062	99.841
832.629	12.5357	55.8314	99.1295
839.183	12.4837	56.1622	98.2701
845.48	12.3822	56.4704	97.64
851.891	12.3214	56.7916	96.5356
858.521	12.238	57.1437	96.0616
865.016	12.1477	57.4661	94.9037
871.42	12.0522	57.8009	94.2645
877.77	11.9497	58.1034	93.3959
884.35	11.8177	58.4588	92.348
890.818	11.795	58.8	91.4845
897.296	11.6756	59.1321	90.7772
903.782	11.5844	59.4517	89.5199
910.39	11.5408	59.8185	88.7781
917.092	11.4224	60.1799	87.8338
923.722	11.3255	60.5367	86.7771
930.098	11.1763	60.8399	86.0564
936.982	11.1501	61.1492	85.4001
943.493	11.0852	61.4844	84.4395
950.245	10.9869	61.8307	83.3407
957.06	10.9531	62.2014	82.3838
963.488	10.877	62.4997	81.5819
970.25	10.7746	62.8141	80.7305
976.763	10.7384	63.1672	79.7324
983.161	10.6653	63.5444	78.7146
989.811	10.545	63.8462	77.883
996.185	10.5234	64.18	77.223
1002.97	10.4388	64.5472	75.8953
1009.4	10.3569	64.8992	74.9855
1015.97	10.2929	65.2248	74.2814
1022.73	10.2157	65.5601	73.1197
1029.31	10.1935	65.8842	72.3519
1036.08	10.1566	66.2448	71.0433
1043.06	10.0178	66.6103	70.118
1049.74	9.97356	66.9415	69.1164
1056.45	9.8723	67.2357	68.4198
1063.39	9.82251	67.5773	67.3953
1070.1	9.75213	67.9104	66.3892
1076.76	9.69155	68.2584	65.1081
1083.48	9.65261	68.5934	63.9678
1090.17	9.58462	68.9807	62.9181

## Sheet: Fig. 2d
As-quenched Ti6Al4V		As-quenched Ti6Al4V5Cu
2θ(°)	Normalized intensity	2θ(°)	Normalized intensity
30	0.00317772	30	0.00818826
30.02	0.00317531	30.02	0.00817325
30.041	0.00316055	30.041	0.00818291
30.061	0.00237344	30.061	0.00818385
30.082	0.00257822	30.082	0.00545513
30.102	0.00218268	30.102	0.00635869
30.123	0.00198396	30.123	0.00727877
30.143	0.0017886	30.143	0.00817748
30.163	0.00178552	30.163	0.00817164
30.184	0.00198847	30.184	0.00820193
30.204	0.00138823	30.204	0.00636511
30.225	0.0015956	30.225	0.00181443
30.245	0.00158129	30.245	0.000370184
30.266	0.00178434	30.266	0.00456227
30.286	0.00178566	30.286	0.00547129
30.306	0.00218196	30.306	0.00728293
30.327	0.00238736	30.327	0.0109212
30.347	0.00237163	30.347	0.0109139
30.368	0.00218846	30.368	0.0109138
30.388	0.00297752	30.388	0.0109216
30.409	0.00337444	30.409	0.015439
30.429	0.00337533	30.429	0.0190729
30.449	0.00258705	30.449	0.0172498
30.47	0.00199852	30.47	0.0127008
30.49	0.000992616	30.49	0.01272
30.511	0.00120136	30.511	0.0081853
30.531	0.00159243	30.531	0.00635676
30.552	0.00316395	30.552	0.00909917
30.572	0.00377561	30.572	0.0127075
30.592	0.00396022	30.592	0.0145472
30.613	0.00356783	30.613	0.0136237
30.633	0.00257858	30.633	0.0072662
30.654	0.00198131	30.654	0.00728169
30.674	0.00218521	30.674	0.00907185
30.695	0.00199682	30.695	0.00818844
30.715	0.00237673	30.715	0.0154554
30.735	0.00158093	30.735	0.0190931
30.756	0.00159012	30.756	0.0190719
30.776	0.000999519	30.776	0.019069
30.797	0.00120412	30.797	0.013636
30.817	0.00218777	30.817	0.0127294
30.838	0.00237336	30.838	0.0145413
30.858	0.00257435	30.858	0.010001
30.878	0.00238692	30.878	0.0118168
30.899	0.00179301	30.899	0.014552
30.919	0.00199435	30.919	0.0145204
30.94	0.00179402	30.94	0.0127103
30.96	0.00178603	30.96	0.0090752
30.981	0.00277888	30.981	0.00635565
31.001	0.00257011	31.001	0.00637413
31.021	0.00297547	31.021	0.00454828
31.042	0.00297498	31.042	0.00998266
31.062	0.0025776	31.062	0.0145521
31.083	0.00218961	31.083	0.0145333
31.103	0.00139086	31.103	0.0145449
31.124	0.00099596	31.124	0.0118294
31.144	0.00158652	31.144	0.00819932
31.165	0.00138873	31.165	0.00544374
31.185	0.00298482	31.185	0.00635851
31.205	0.00357964	31.205	0.00817375
31.226	0.00456646	31.226	0.00908901
31.246	0.00456355	31.246	0.0081891
31.267	0.00376371	31.267	0.00999636
31.287	0.00298459	31.287	0.0063623
31.308	0.00159721	31.308	0.00544022
31.328	0.000410878	31.328	0.00635893
31.348	0.000805834	31.348	0.00817256
31.369	0.000801169	31.369	0.00908373
31.389	0.00159627	31.389	0.0118165
31.41	0.00219277	31.41	0.0154556
31.43	0.00238829	31.43	0.01725
31.451	0.00238816	31.451	0.0136165
31.471	0.00237298	31.471	0.0127035
31.491	0.002584	31.491	0.0118123
31.512	0.00316116	31.512	0.00728884
31.532	0.00356988	31.532	0.00637098
31.553	0.00377903	31.553	0.00454328
31.573	0.00336227	31.573	0.00726944
31.594	0.00238633	31.594	0.00818785
31.614	0.001588	31.614	0.00819028
31.634	0.00159326	31.634	0.0145341
31.655	0.00159122	31.655	0.0163573
31.675	0.00199853	31.675	0.0190745
31.696	0.00218385	31.696	0.0190779
31.716	0.00257891	31.716	0.0127217
31.737	0.00257607	31.737	0.0127121
31.757	0.00257998	31.757	0.0109189
31.777	0.00258894	31.777	0.00819868
31.798	0.0025714	31.798	0.0127039
31.818	0.00258928	31.818	0.0108958
31.839	0.00237554	31.839	0.0145461
31.859	0.00159087	31.859	0.015438
31.88	0.00219739	31.88	0.011829
31.9	0.00198116	31.9	0.0172402
31.92	0.00138866	31.92	0.0181543
31.941	0.00158069	31.941	0.0154406
31.961	0.00179173	31.961	0.0127198
31.982	0.00238701	31.982	0.00635995
32.002	0.00278049	32.002	0.00635708
32.023	0.00258104	32.023	0.00365533
32.043	0.00257356	32.043	0.00181128
32.063	0.00219564	32.063	0.00545846
32.084	0.00159835	32.084	0.00819147
32.104	0.00219347	32.104	0.0127045
32.125	0.00277754	32.125	0.0154627
32.145	0.0033643	32.145	0.0145359
32.166	0.00316361	32.166	0.0145442
32.186	0.00298761	32.186	0.0118021
32.206	0.00297688	32.206	0.00999439
32.227	0.00297365	32.227	0.00638002
32.247	0.00277764	32.247	0.00907453
32.268	0.00258377	32.268	0.0109086
32.288	0.00238275	32.288	0.0109111
32.309	0.00139768	32.309	0.00727249
32.329	0.00119861	32.329	0.00638232
32.349	0.000991556	32.349	0.00365411
32.37	0.00179838	32.37	0.00544075
32.39	0.00257914	32.39	0.00817087
32.411	0.00298293	32.411	0.0109077
32.431	0.0033783	32.431	0.0127112
32.452	0.00316107	32.452	0.0145351
32.472	0.00238903	32.472	0.015447
32.492	0.00298712	32.492	0.0163352
32.513	0.00297135	32.513	0.0127233
32.533	0.00356125	32.533	0.00820252
32.554	0.00436136	32.554	0.00817537
32.574	0.00395323	32.574	0.00635804
32.595	0.0039694	32.595	0.00363073
32.615	0.00337782	32.615	0.00728436
32.635	0.00219721	32.635	0.0145405
32.656	0.00258114	32.656	0.0145423
32.676	0.00198309	32.676	0.0172659
32.697	0.00237854	32.697	0.0190921
32.717	0.00337408	32.717	0.0236099
32.738	0.00257547	32.738	0.0263497
32.758	0.00316191	32.758	0.0217996
32.778	0.00337787	32.778	0.021811
32.799	0.00277993	32.799	0.0190836
32.819	0.0029711	32.819	0.00999078
32.84	0.00218887	32.84	0.00456393
32.86	0.00258104	32.86	0.00273418
32.881	0.00278186	32.881	0.00274494
32.901	0.00238218	32.901	0.00454393
32.921	0.00298581	32.921	0.00907304
32.942	0.00278858	32.942	0.0145248
32.962	0.00219886	32.962	0.0163426
32.983	0.00257194	32.983	0.0154427
33.003	0.00237145	33.003	0.0100027
33.024	0.00298739	33.024	0.00728768
33.044	0.00298883	33.044	0.00274848
33.064	0.00297502	33.064	0.00273746
33.085	0.00297994	33.085	0.00545254
33.105	0.00198438	33.105	0.00635266
33.126	0.00218728	33.126	0.00909994
33.146	0.00278682	33.146	0.0118154
33.167	0.00277146	33.167	0.0118013
33.187	0.0035763	33.187	0.0136218
33.208	0.00316599	33.208	0.0163554
33.228	0.00336192	33.228	0.0218066
33.248	0.00297792	33.248	0.0217842
33.269	0.00178898	33.269	0.0172646
33.289	0.00198964	33.289	0.0136118
33.31	0.00178029	33.31	0.00635337
33.33	0.00218271	33.33	0.00274918
33.351	0.00317825	33.351	0.000922723
33.371	0.00298441	33.371	0.00454362
33.391	0.00356745	33.391	0.00728345
33.412	0.00337487	33.412	0.010004
33.432	0.00297146	33.432	0.00998427
33.453	0.00198682	33.453	0.00820323
33.473	0.00179535	33.473	0.00455217
33.494	0.00179346	33.494	0.00365091
33.514	0.00237007	33.514	0.00272088
33.534	0.00218681	33.534	0.00455023
33.555	0.00278146	33.555	0.007266
33.575	0.00298664	33.575	0.0127236
33.596	0.00298869	33.596	0.0154362
33.616	0.00199139	33.616	0.0163371
33.637	0.0019973	33.637	0.0163624
33.657	0.00178798	33.657	0.0136315
33.677	0.00198669	33.677	0.0109226
33.698	0.00258786	33.698	0.00635104
33.718	0.00277078	33.718	0.00454614
33.739	0.00337761	33.739	0.00363823
33.759	0.00337422	33.759	0.00637312
33.78	0.00277115	33.78	0.0118002
33.8	0.00317108	33.8	0.0163615
33.82	0.0027707	33.82	0.0172553
33.841	0.00237405	33.841	0.0136204
33.861	0.00258262	33.861	0.0118174
33.882	0.00258083	33.882	0.00817158
33.902	0.00278929	33.902	0.00636308
33.923	0.00297153	33.923	0.0109093
33.943	0.00316489	33.943	0.0136158
33.963	0.00317685	33.963	0.0136146
33.984	0.00238263	33.984	0.0154364
34.004	0.0019971	34.004	0.0145379
34.025	0.00199514	34.025	0.0163546
34.045	0.00178435	34.045	0.0154578
34.066	0.0017988	34.066	0.0181693
34.086	0.00257561	34.086	0.0263356
34.106	0.00277006	34.106	0.0263533
34.127	0.00317355	34.127	0.0272457
34.147	0.00278661	34.147	0.0290667
34.168	0.00297844	34.168	0.025424
34.188	0.00298628	34.188	0.0163533
34.209	0.00278769	34.209	0.0118013
34.229	0.00257024	34.229	0.0109125
34.249	0.00257985	34.249	0.0136285
34.27	0.00238267	34.27	0.015453
34.29	0.00297316	34.29	0.020893
34.311	0.00257605	34.311	0.0263495
34.331	0.00297276	34.331	0.0299563
34.352	0.00298556	34.352	0.027242
34.372	0.00219977	34.372	0.0299692
34.392	0.00219821	34.392	0.0290721
34.413	0.00199666	34.413	0.0263369
34.433	0.00159548	34.433	0.0226991
34.454	0.00237376	34.454	0.0217902
34.474	0.00257054	34.474	0.023606
34.495	0.00337102	34.495	0.0263416
34.515	0.00356838	34.515	0.0263488
34.535	0.00297264	34.535	0.0290599
34.556	0.00298252	34.556	0.0290531
34.576	0.00257374	34.576	0.0245245
34.597	0.00257483	34.597	0.0190901
34.617	0.00317747	34.617	0.0163333
34.638	0.003378	34.638	0.0208788
34.658	0.00416013	34.658	0.0245051
34.678	0.00435713	34.678	0.0326753
34.699	0.00357832	34.699	0.0408392
34.719	0.00337993	34.719	0.0453942
34.74	0.0021959	34.74	0.0426753
34.76	0.00178468	34.76	0.0399422
34.781	0.00199604	34.781	0.0345077
34.801	0.00218769	34.801	0.0326816
34.821	0.00298175	34.821	0.0381161
34.842	0.00357375	34.842	0.0435794
34.862	0.00396991	34.862	0.052663
34.883	0.00376516	34.883	0.058086
34.903	0.00336936	34.903	0.0599173
34.924	0.00316913	34.924	0.0617268
34.944	0.00337738	34.944	0.0598975
34.964	0.00317618	34.964	0.0581082
34.985	0.0035784	34.985	0.0653587
35.005	0.00395251	35.005	0.0726037
35.026	0.00416098	35.026	0.0771398
35.046	0.00435016	35.046	0.083508
35.067	0.0041527	35.067	0.0835071
35.087	0.00396691	35.087	0.0826054
35.107	0.00395071	35.107	0.0844022
35.128	0.00476602	35.128	0.0834941
35.148	0.00535669	35.148	0.0871338
35.169	0.00593893	35.169	0.0943805
35.189	0.00633867	35.189	0.0998525
35.21	0.00732005	35.21	0.109803
35.23	0.00732837	35.23	0.119799
35.251	0.00832903	35.251	0.12796
35.271	0.00850282	35.271	0.136124
35.291	0.00989187	35.291	0.135231
35.312	0.0104904	35.312	0.134305
35.332	0.0142544	35.332	0.137953
35.353	0.0247338	35.353	0.147042
35.373	0.052808	35.373	0.155183
35.394	0.0965036	35.394	0.16791
35.414	0.143576	35.414	0.183306
35.434	0.180557	35.434	0.193292
35.455	0.208837	35.455	0.193303
35.475	0.224454	35.475	0.199667
35.496	0.238498	35.496	0.202374
35.516	0.250547	35.516	0.205082
35.537	0.276264	35.537	0.197832
35.557	0.309876	35.557	0.198758
35.577	0.33163	35.577	0.202383
35.598	0.33459	35.598	0.19059
35.618	0.317595	35.618	0.17605
35.639	0.27764	35.639	0.17423
35.659	0.227011	35.659	0.154262
35.68	0.168685	35.68	0.144302
35.7	0.118052	35.7	0.134328
35.72	0.0798914	35.72	0.139754
35.741	0.0538065	35.741	0.15246
35.761	0.0393544	35.761	0.158802
35.782	0.0314485	35.782	0.170627
35.802	0.0243307	35.802	0.179699
35.823	0.018607	35.823	0.163372
35.843	0.0140512	35.843	0.141585
35.863	0.00910959	35.863	0.116157
35.884	0.00614567	35.884	0.103469
35.904	0.00555802	35.904	0.097102
35.925	0.00494503	35.925	0.104371
35.945	0.00613817	35.945	0.114347
35.966	0.00693923	35.966	0.12435
35.986	0.00752147	35.986	0.127044
36.006	0.00771868	36.006	0.124322
36.027	0.00733253	36.027	0.117972
36.047	0.00614844	36.047	0.122501
36.068	0.00494822	36.068	0.109822
36.088	0.00396871	36.088	0.114363
36.109	0.00356699	36.109	0.111623
36.129	0.00298197	36.129	0.111629
36.149	0.00258153	36.149	0.119804
36.17	0.00396465	36.17	0.128875
36.19	0.00475273	36.19	0.137939
36.211	0.00494156	36.211	0.141562
36.231	0.0045637	36.231	0.135235
36.252	0.00455048	36.252	0.135225
36.272	0.00376963	36.272	0.133396
36.292	0.00278179	36.292	0.136151
36.313	0.003162	36.313	0.14792
36.333	0.00435439	36.333	0.15608
36.354	0.00476298	36.354	0.158832
36.374	0.00494149	36.374	0.157903
36.395	0.00494814	36.395	0.147013
36.415	0.00475332	36.415	0.135234
36.435	0.00316933	36.435	0.121608
36.456	0.00277026	36.456	0.119793
36.476	0.00297388	36.476	0.114343
36.497	0.00317223	36.497	0.111629
36.517	0.00357033	36.517	0.107081
36.538	0.00415978	36.538	0.108003
36.558	0.00395392	36.558	0.105284
36.578	0.00336079	36.578	0.104382
36.599	0.00238811	36.599	0.094371
36.619	0.00178514	36.619	0.0907587
36.64	0.000991696	36.64	0.0816993
36.66	0.00100331	36.66	0.069896
36.681	0.00119735	36.681	0.062635
36.701	0.00179446	36.701	0.0590024
36.721	0.00278014	36.721	0.0599024
36.742	0.00317186	36.742	0.058091
36.762	0.00337097	36.762	0.0608055
36.783	0.00316327	36.783	0.0589897
36.803	0.00237156	36.803	0.0599038
36.824	0.00238537	36.824	0.0535499
36.844	0.00237382	36.844	0.0490096
36.864	0.00277715	36.864	0.0417679
36.885	0.0027746	36.885	0.033597
36.905	0.002575	36.905	0.0254373
36.926	0.0027899	36.926	0.0227088
36.946	0.00258033	36.946	0.0236153
36.967	0.00199779	36.967	0.0336077
36.987	0.00336283	36.987	0.0363085
37.007	0.00455553	37.007	0.0381173
37.028	0.00573124	37.028	0.041752
37.048	0.00593922	37.048	0.0372184
37.069	0.00573482	37.069	0.0299734
37.089	0.00534224	37.089	0.0290465
37.11	0.0037793	37.11	0.03086
37.13	0.00219924	37.13	0.0326876
37.15	0.00158182	37.15	0.0317915
37.171	0.000800238	37.171	0.0372144
37.191	0.00138494	37.191	0.0381324
37.212	0.00258545	37.212	0.0344836
37.232	0.00337795	37.232	0.0308657
37.253	0.00456762	37.253	0.0254141
37.273	0.00456145	37.273	0.0190675
37.293	0.00416976	37.293	0.0154535
37.314	0.00257786	37.314	0.0145287
37.334	0.00158452	37.334	0.0127172
37.355	0.00138913	37.355	0.0136324
37.375	0.00178193	37.375	0.019069
37.396	0.00277102	37.396	0.0190671
37.416	0.00435512	37.416	0.0199752
37.437	0.00456697	37.437	0.0245021
37.457	0.00395676	37.457	0.0235914
37.477	0.00297442	37.477	0.0181736
37.498	0.00199275	37.498	0.0118197
37.518	0.00139059	37.518	0.00726863
37.539	0.00138836	37.539	0.00275203
37.559	0.00278787	37.559	1.67823e-05
37.58	0.00337754	37.58	0.00456279
37.6	0.0039563	37.6	0.00638312
37.62	0.00435893	37.62	0.00819717
37.641	0.00377557	37.641	0.00999596
37.661	0.00317312	37.661	0.01091
37.682	0.00336242	37.682	0.0108991
37.702	0.0033751	37.702	0.010903
37.723	0.0031748	37.723	0.0081909
37.743	0.00258121	37.743	0.00726399
37.763	0.00179762	37.763	0.00546351
37.784	0.00218564	37.784	0.00183384
37.804	0.00237948	37.804	2.89152e-05
37.825	0.00376685	37.825	0.00274489
37.845	0.00456931	37.845	0.0063658
37.866	0.00534136	37.866	0.00454125
37.886	0.00535053	37.886	0.00999508
37.906	0.00514623	37.906	0.0136363
37.927	0.00336575	37.927	0.0136389
37.947	0.00278192	37.947	0.0109137
37.968	0.00238812	37.968	0.0090713
37.988	0.00278383	37.988	0.00638216
38.009	0.00199519	38.009	0.00272142
38.029	0.00317097	38.029	0.00181217
38.049	0.00395674	38.049	0.0127148
38.07	0.00476208	38.07	0.015445
38.09	0.0037642	38.09	0.0190722
38.111	0.00356721	38.111	0.0208828
38.131	0.00258827	38.131	0.0172422
38.152	0.00257363	38.152	0.00999668
38.172	0.00238632	38.172	0.00817919
38.192	0.00396315	38.192	0.00545532
38.213	0.004941	38.213	0.00999905
38.233	0.00534976	38.233	0.00819494
38.254	0.00435727	38.254	0.0136376
38.274	0.00415246	38.274	0.0145491
38.295	0.00396185	38.295	0.0217809
38.315	0.00435532	38.315	0.0236028
38.335	0.00495048	38.335	0.0281352
38.356	0.00594856	38.356	0.0263406
38.376	0.00772689	38.376	0.0290645
38.397	0.00871871	38.397	0.0299707
38.417	0.00930741	38.417	0.0308792
38.438	0.0108877	38.438	0.0299638
38.458	0.0132645	38.458	0.0363099
38.478	0.0152351	38.478	0.0435681
38.499	0.0199802	38.499	0.0463024
38.519	0.0261069	38.519	0.0553703
38.54	0.0387689	38.54	0.0599083
38.56	0.0524058	38.56	0.0762578
38.581	0.0765428	38.581	0.0798558
38.601	0.122605	38.601	0.086212
38.621	0.197756	38.621	0.0853197
38.642	0.317383	38.642	0.0853328
38.662	0.472238	38.662	0.079883
38.683	0.627261	38.683	0.0871413
38.703	0.741943	38.703	0.0943897
38.724	0.782086	38.724	0.117086
38.744	0.737208	38.744	0.131604
38.764	0.621725	38.764	0.156087
38.785	0.468478	38.785	0.173323
38.805	0.325881	38.805	0.184232
38.826	0.211591	38.826	0.181518
38.846	0.137042	38.846	0.183327
38.867	0.0883962	38.867	0.183321
38.887	0.0593263	38.887	0.178771
38.907	0.0407506	38.907	0.172416
38.928	0.0296675	38.928	0.175168
38.948	0.0227532	38.948	0.182407
38.969	0.018003	38.969	0.187857
38.989	0.0142532	38.989	0.17789
39.01	0.0160399	39.01	0.176041
39.03	0.0144417	39.03	0.165163
39.05	0.0118768	39.05	0.150664
39.071	0.0118733	39.071	0.128866
39.091	0.0120625	39.091	0.120708
39.112	0.0118642	39.112	0.117998
39.132	0.0114746	39.132	0.122506
39.153	0.0134608	39.153	0.122523
39.173	0.0146452	39.173	0.129761
39.193	0.0150424	39.193	0.120696
39.214	0.0156278	39.214	0.117996
39.234	0.0164213	39.234	0.0925759
39.255	0.0156216	39.255	0.0862153
39.275	0.0162305	39.275	0.0862102
39.296	0.0178087	39.296	0.0871201
39.316	0.0201813	39.316	0.0844046
39.336	0.0227413	39.336	0.104363
39.357	0.0276811	39.357	0.113453
39.377	0.0340145	39.377	0.124345
39.398	0.0409373	39.398	0.118879
39.418	0.047866	39.418	0.124349
39.439	0.0551809	39.439	0.121624
39.459	0.0625089	39.459	0.109821
39.48	0.0664418	39.48	0.100743
39.5	0.0706189	39.5	0.106193
39.52	0.0741551	39.52	0.111624
39.541	0.0775398	39.541	0.109824
39.561	0.079906	39.561	0.120696
39.582	0.0800974	39.582	0.131587
39.602	0.0785149	39.602	0.14066
39.623	0.0757582	39.623	0.140667
39.643	0.0704132	39.643	0.144285
39.663	0.067047	39.663	0.136133
39.684	0.0634967	39.684	0.127977
39.704	0.0609122	39.704	0.112547
39.725	0.0579423	39.725	0.117075
39.745	0.0530126	39.745	0.118876
39.766	0.0494576	39.766	0.121603
39.786	0.0452818	39.786	0.129762
39.806	0.0415302	39.806	0.139762
39.827	0.0383744	39.827	0.145222
39.847	0.0355906	39.847	0.150667
39.868	0.0324475	39.868	0.159727
39.888	0.0292793	39.888	0.164252
39.909	0.0263194	39.909	0.165174
39.929	0.0249202	39.929	0.16789
39.949	0.022759	39.949	0.173334
39.97	0.0215517	39.97	0.175171
39.99	0.0201739	39.99	0.184221
40.011	0.0195841	40.011	0.196025
40.031	0.0176117	40.031	0.215077
40.052	0.0158247	40.052	0.223246
40.072	0.0154296	40.072	0.23687
40.092	0.0144467	40.092	0.250471
40.113	0.0134548	40.113	0.26226
40.133	0.0136471	40.133	0.27045
40.154	0.0148335	40.154	0.287681
40.174	0.0162361	40.174	0.31036
40.195	0.0170249	40.195	0.315818
40.215	0.0176104	40.215	0.324878
40.235	0.0197899	40.235	0.343931
40.256	0.020971	40.256	0.35937
40.276	0.0203857	40.276	0.375687
40.297	0.0205726	40.297	0.40744
40.317	0.0227485	40.317	0.437395
40.338	0.0249327	40.338	0.470989
40.358	0.0284885	40.358	0.497298
40.378	0.0357912	40.378	0.538129
40.399	0.0486552	40.399	0.567177
40.419	0.063484	40.419	0.603461
40.44	0.0794901	40.44	0.625251
40.46	0.0994798	40.46	0.650659
40.481	0.125182	40.481	0.663364
40.501	0.171261	40.501	0.683326
40.521	0.242249	40.521	0.689666
40.542	0.348645	40.542	0.702378
40.562	0.486465	40.562	0.709643
40.583	0.645244	40.583	0.745038
40.603	0.799509	40.603	0.764073
40.624	0.914775	40.624	0.777684
40.644	0.988335	40.644	0.783142
40.664	1	40.664	0.769534
40.685	0.947615	40.685	0.739579
40.705	0.847541	40.705	0.712344
40.726	0.718626	40.726	0.692385
40.746	0.581581	40.746	0.683323
40.767	0.446913	40.767	0.675141
40.787	0.326697	40.787	0.665173
40.807	0.240471	40.807	0.642491
40.828	0.170268	40.828	0.623434
40.848	0.11946	40.848	0.606182
40.869	0.0842466	40.869	0.593489
40.889	0.0611153	40.889	0.605282
40.91	0.0437074	40.91	0.625238
40.93	0.031441	40.93	0.643393
40.95	0.0249252	40.95	0.66063
40.971	0.0213735	40.971	0.668781
40.991	0.0180001	40.991	0.669694
41.012	0.0178177	41.012	0.665177
41.032	0.0179959	41.032	0.679675
41.053	0.0191893	41.053	0.700564
41.073	0.0180089	41.073	0.751393
41.093	0.0181965	41.093	0.788572
41.114	0.0162272	41.114	0.847556
41.134	0.0138593	41.134	0.898387
41.155	0.010293	41.155	0.944667
41.175	0.00870474	41.175	0.975525
41.196	0.0069242	41.196	1.00001
41.216	0.00634947	41.216	0.980949
41.236	0.00713985	41.236	0.97279
41.257	0.00850359	41.257	0.942849
41.277	0.00949348	41.277	0.93378
41.298	0.0108858	41.298	0.920172
41.318	0.0112822	41.318	0.937398
41.339	0.0112853	41.339	0.942845
41.359	0.00969736	41.359	0.941052
41.379	0.00771881	41.379	0.896558
41.4	0.00732281	41.4	0.862096
41.42	0.00554393	41.42	0.814889
41.441	0.00475205	41.441	0.754087
41.461	0.00475592	41.461	0.705081
41.482	0.00494389	41.482	0.690591
41.502	0.00534564	41.502	0.667905
41.523	0.00594517	41.523	0.627966
41.543	0.00654228	41.543	0.585318
41.563	0.00732779	41.563	0.559919
41.584	0.00733059	41.584	0.51454
41.604	0.00771519	41.604	0.460989
41.625	0.00693072	41.625	0.443759
41.645	0.00593818	41.645	0.43015
41.666	0.00554892	41.666	0.404747
41.686	0.00475019	41.686	0.363893
41.706	0.00435923	41.706	0.342128
41.727	0.00376677	41.727	0.330333
41.747	0.00476349	41.747	0.30493
41.768	0.00574757	41.768	0.278604
41.788	0.00634231	41.788	0.270422
41.809	0.00633044	41.809	0.248655
41.829	0.0061493	41.829	0.221447
41.849	0.00475349	41.849	0.195105
41.87	0.00377492	41.87	0.1797
41.89	0.0027899	41.89	0.174231
41.911	0.00258499	41.911	0.168804
41.931	0.00277035	41.931	0.157017
41.952	0.00297941	41.952	0.146113
41.972	0.00316137	41.972	0.127973
41.992	0.0037778	41.992	0.122519
42.013	0.00415555	42.013	0.114366
42.033	0.00534969	42.033	0.114348
42.054	0.00573651	42.054	0.116153
42.074	0.0061363	42.074	0.118879
42.095	0.00514198	42.095	0.111635
42.115	0.00456355	42.115	0.104368
42.135	0.00357242	42.135	0.0871204
42.156	0.00317258	42.156	0.0798572
42.176	0.00258311	42.176	0.0735133
42.197	0.00357485	42.197	0.0726055
42.217	0.00377643	42.217	0.0689897
42.238	0.00435358	42.238	0.0617401
42.258	0.00435254	42.258	0.0589831
42.278	0.00475623	42.278	0.0580927
42.299	0.00357396	42.299	0.056271
42.319	0.00298273	42.319	0.0544534
42.34	0.00218137	42.34	0.0544714
42.36	0.00199613	42.36	0.0490247
42.381	0.00178084	42.381	0.0372214
42.401	0.00199164	42.401	0.0181732
42.421	0.00258558	42.421	0.0163435
42.442	0.00258044	42.442	0.0145402
42.462	0.00198748	42.462	0.0217951
42.483	0.00198519	42.483	0.0290457
42.503	0.0027888	42.503	0.0363121
42.524	0.00297269	42.524	0.0408566
42.544	0.00336108	42.544	0.0390352
42.564	0.00416747	42.564	0.0299631
42.585	0.0041598	42.585	0.0281548
42.605	0.00415727	42.605	0.0227054
42.626	0.00356955	42.626	0.0199785
42.646	0.00337795	42.646	0.0163313
42.667	0.00356211	42.667	0.017253
42.687	0.00317658	42.687	0.0172641
42.707	0.00297596	42.707	0.0163413
42.728	0.00357052	42.728	0.0118237
42.748	0.00317766	42.748	0.00726978
42.769	0.00317211	42.769	0.00457286
42.789	0.00278112	42.789	0.00635245
42.81	0.00219479	42.81	0.00182252
42.83	0.00178569	42.83	0.00546055
42.85	0.00179963	42.85	0.0081751
42.871	0.00257087	42.871	0.00729196
42.891	0.00278812	42.891	0.00728332
42.912	0.00218529	42.912	0.00544305
42.932	0.00218506	42.932	0.00638257
42.953	0.0021998	42.953	0.00638232
42.973	0.00138674	42.973	0.00364056
42.993	0.00158508	42.993	0.0045728
43.014	0.00257857	43.014	0.00274342
43.034	0.00297741	43.034	0.000926111
43.055	0.0031664	43.055	0.00181346
43.075	0.00317208	43.075	0.000912474
43.096	0.00395105	43.096	0.00183118
43.116	0.00415429	43.116	0.00181664
43.136	0.00337482	43.136	0.00184167
43.157	0.00297383	43.157	0.000927924
43.177	0.00257514	43.177	0.000259369
43.198	0.00159789	43.198	0.00087442
43.218	0.000797421	43.218	6.47741e-05
43.239	0.00120965	43.239	0.000132169
43.259	0.00120983	43.259	0.000522322
43.279	0.00199856	43.279	0.000937898
43.3	0.00199491	43.3	0.00182695
43.32	0.00257503	43.32	0.0027425
43.341	0.00297933	43.341	0.00364153
43.361	0.00237565	43.361	0.00272513
43.382	0.00198485	43.382	0.00181778
43.402	0.00237017	43.402	0.000928073
43.422	0.00218486	43.422	0.000768027
43.443	0.00257707	43.443	0.000220445
43.463	0.00277226	43.463	0.000616139
43.484	0.00336036	43.484	0.000863645
43.504	0.00356742	43.504	0.000547731
43.525	0.00278444	43.525	0.000260878
43.545	0.00219443	43.545	0.000150236
43.566	0.0019955	43.566	9.60112e-05
43.586	0.00179878	43.586	0.000365091
43.606	0.00100658	43.606	0.000775178
43.627	0.000989321	43.627	0.000142766
43.647	0.0009898	43.647	0.000753382
43.668	0.00119885	43.668	0.000549024
43.688	0.000797569	43.688	0.000123505
43.709	0.00159452	43.709	0.000929359
43.729	0.00199139	43.729	0.000801619
43.749	0.00237207	43.749	0.000277136
43.77	0.00219934	43.77	0.000126428
43.79	0.00219841	43.79	6.48435e-05
43.811	0.00218512	43.811	6.49264e-06
43.831	0.00179005	43.831	0.000996531
43.852	0.00178747	43.852	0.000812982
43.872	0.00238264	43.872	0.000969058
43.892	0.00219201	43.892	0.000111625
43.913	0.00219523	43.913	0.000154672
43.933	0.00179736	43.933	0.00014141
43.954	0.00158245	43.954	0.000365307
43.974	0.00178502	43.974	0.00101238
43.995	0.00179952	43.995	0.000839941
44.015	0.00219352	44.015	0.000901268
44.035	0.00238518	44.035	3.25544e-05
44.056	0.00257135	44.056	0.000128294
44.076	0.00258597	44.076	0.000522838
44.097	0.00238699	44.097	0.000355008
44.117	0.00218921	44.117	0.000289024
44.138	0.0015985	44.138	0.000656216
44.158	0.00139397	44.158	0.0004621
44.178	0.000798709	44.178	0.000273622
44.199	0.000214932	44.199	0.00046316
44.219	0.00120075	44.219	0.000201887
44.24	0.00158255	44.24	3.83701e-05
44.26	0.00218268	44.26	0.000566545
44.281	0.00238069	44.281	0.000127969
44.301	0.00237836	44.301	0.00081637
44.321	0.00257544	44.321	0.000554643
44.342	0.00199149	44.342	5.66455e-05
44.362	0.00158694	44.362	0.000135507
44.383	0.00159109	44.383	0.000382728
44.403	0.00119387	44.403	0.000758785
44.424	0.00139831	44.424	0.000395363
44.444	0.00138566	44.444	0.000729933
44.464	0.00139979	44.464	1.08808e-05
44.485	0.00159655	44.485	7.29777e-05
44.505	0.00158818	44.505	0.000632137
44.526	0.00198222	44.526	0.000374956
44.546	0.00159473	44.546	0.0006834
44.567	0.00138822	44.567	0.000567033
44.587	0.00119951	44.587	0.000255732
44.607	0.00100606	44.607	0.000899633
44.628	0.0011981	44.628	0.000338748
44.648	0.00120836	44.648	0.000942735
44.669	0.00139986	44.669	0.000944238
44.689	0.00138503	44.689	0.000196054
44.71	0.00139433	44.71	0.000669948
44.73	0.0015874	44.73	0.000107951
44.75	0.00159775	44.75	0.00090962
44.771	0.00179304	44.771	0.000522149
44.791	0.00198364	44.791	0.000233721
44.812	0.00178402	44.812	0.000579419
44.832	0.00138364	44.832	0.000904538
44.853	0.00139978	44.853	0.000747202
44.873	0.00159928	44.873	0.000400991
44.893	0.00158046	44.893	0.000233427
44.914	0.00178188	44.914	0.000911997
44.934	0.00179179	44.934	0.000852902
44.955	0.0017999	44.955	0.000552142
44.975	0.00238734	44.975	0.000759037
44.996	0.00198594	44.996	0.0018213
45.016	0.00198719	45.016	0.00366328
45.036	0.00158027	45.036	0.00545816
45.057	0.0015899	45.057	0.00635038
45.077	0.00158421	45.077	0.00635023
45.098	0.00159308	45.098	0.00454099
45.118	0.00198135	45.118	0.00091691
45.139	0.00218993	45.139	0.0004539
45.159	0.00178732	45.159	0.0036359
45.179	0.00120976	45.179	0.00455518
45.2	0.00120061	45.2	0.0045477
45.22	0.00138535	45.22	0.00457314
45.241	0.00158197	45.241	0.00365648
45.261	0.00178506	45.261	0.00183049
45.282	0.00218121	45.282	0.000778187
45.302	0.00278149	45.302	0.00364966
45.322	0.00278535	45.322	0.00455537
45.343	0.00258744	45.343	0.00544352
45.363	0.0027846	45.363	0.0045626
45.384	0.0025755	45.384	0.00274665
45.404	0.00237906	45.404	0.00364804
45.425	0.00179235	45.425	0.0045428
45.445	0.00159086	45.445	0.00454005
45.465	0.00198432	45.465	0.0054403
45.486	0.00198277	45.486	0.00544128
45.506	0.00138426	45.506	0.00545396
45.527	0.00139052	45.527	0.00273263
45.547	0.000991113	45.547	0.000911545
45.568	0.00119519	45.568	0.00181786
45.588	0.00139417	45.588	0.00274222
45.608	0.0013883	45.608	0.00275093
45.629	0.00159765	45.629	0.00363751
45.649	0.00198452	45.649	0.00544963
45.67	0.00218475	45.67	0.00454241
45.69	0.00258318	45.69	0.00365295
45.711	0.00219235	45.711	0.00454651
45.731	0.00218986	45.731	0.00366305
45.752	0.00178321	45.752	0.00273119
45.772	0.00120261	45.772	0.0018293
45.792	0.00100616	45.792	0.00545739
45.813	0.00100235	45.813	0.00637349
45.833	0.00158084	45.833	0.00457008
45.854	0.00198284	45.854	0.00637823
45.874	0.00219319	45.874	0.0118118
45.895	0.00257489	45.895	0.0127136
45.915	0.00238389	45.915	0.0100106
45.935	0.00258787	45.935	0.0100021
45.956	0.00257375	45.956	0.0109136
45.976	0.00198237	45.976	0.0127166
45.997	0.00179785	45.997	0.00908526
46.017	0.0019988	46.017	0.00909034
46.038	0.00237022	46.038	0.0136356
46.058	0.00258541	46.058	0.0127175
46.078	0.0015989	46.078	0.0127159
46.099	0.00179	46.099	0.0136391
46.119	0.00219839	46.119	0.0172482
46.14	0.00219396	46.14	0.0190714
46.16	0.00219656	46.16	0.0163496
46.181	0.00238308	46.181	0.0145226
46.201	0.00336924	46.201	0.015461
46.221	0.00357337	46.221	0.0127083
46.242	0.00297544	46.242	0.0118148
46.262	0.00297248	46.262	0.0109199
46.283	0.00317983	46.283	0.00907796
46.303	0.00258834	46.303	0.00817125
46.324	0.00199848	46.324	0.008198
46.344	0.00158821	46.344	0.00819931
46.364	0.00219239	46.364	0.0118318
46.385	0.00199896	46.385	0.0127248
46.405	0.0019807	46.405	0.0127259
46.426	0.00198467	46.426	0.01364
46.446	0.00218106	46.446	0.0109054
46.467	0.00258421	46.467	0.0108927
46.487	0.00237632	46.487	0.00907925
46.507	0.00237713	46.507	0.0081706
46.528	0.00278498	46.528	0.0127078
46.548	0.00297491	46.548	0.0127197
46.569	0.00298967	46.569	0.0109062
46.589	0.0027713	46.589	0.0100044
46.61	0.00277472	46.61	0.00818327
46.63	0.00257474	46.63	0.00457194
46.65	0.00179432	46.65	0.0027252
46.671	0.00138567	46.671	0.00457275
46.691	0.00138972	46.691	0.00999904
46.712	0.00139231	46.712	0.0127081
46.732	0.00139568	46.732	0.0163377
46.753	0.00219961	46.753	0.018171
46.773	0.00298946	46.773	0.0163627
46.793	0.0035622	46.793	0.0118063
46.814	0.00316941	46.814	0.00999197
46.834	0.00317252	46.834	0.00817585
46.855	0.00316255	46.855	0.00819594
46.875	0.00238174	46.875	0.00909681
46.896	0.00199878	46.896	0.0136299
46.916	0.00198642	46.916	0.0181772
46.936	0.00277815	46.936	0.0199788
46.957	0.00317571	46.957	0.0208772
46.977	0.00277932	46.977	0.0236155
46.998	0.00376313	46.998	0.0245192
47.018	0.00436994	47.018	0.0217986
47.039	0.00415004	47.039	0.0172453
47.059	0.00356394	47.059	0.012724
47.079	0.00336286	47.079	0.0108924
47.1	0.00356029	47.1	0.00818346
47.12	0.00257579	47.12	0.00909093
47.141	0.00138673	47.141	0.0109018
47.161	0.0017926	47.161	0.0163544
47.182	0.001795	47.182	0.0172658
47.202	0.00158041	47.202	0.0163451
47.222	0.00178736	47.222	0.0136205
47.243	0.00297731	47.243	0.010918
47.263	0.00377534	47.263	0.010007
47.284	0.00395522	47.284	0.0118323
47.304	0.00396228	47.304	0.00998755
47.325	0.00415978	47.325	0.0127002
47.345	0.00356459	47.345	0.0118063
47.365	0.00278506	47.365	0.0109117
47.386	0.00258563	47.386	0.0118075
47.406	0.00258061	47.406	0.00727018
47.427	0.00278812	47.427	0.00727321
47.447	0.00277053	47.447	0.00998642
47.468	0.00277813	47.468	0.00998644
47.488	0.00298073	47.488	0.0127115
47.508	0.00298728	47.508	0.0154567
47.529	0.00317912	47.529	0.016348
47.549	0.00298782	47.549	0.0190905
47.57	0.00337717	47.57	0.0181668
47.59	0.00356279	47.59	0.0190793
47.611	0.00316135	47.611	0.0172718
47.631	0.00277449	47.631	0.0136157
47.651	0.00218182	47.651	0.00999914
47.672	0.00199161	47.672	0.00727043
47.692	0.00198096	47.692	0.00365578
47.713	0.00159435	47.713	0.00183152
47.733	0.00277383	47.733	0.00456003
47.754	0.00317093	47.754	0.00999015
47.774	0.00357442	47.774	0.0145499
47.795	0.00396308	47.795	0.0190704
47.815	0.00415936	47.815	0.0218102
47.835	0.00396493	47.835	0.020889
47.856	0.00316263	47.856	0.0172457
47.876	0.00277631	47.876	0.0154622
47.897	0.002973	47.897	0.0136414
47.917	0.00238247	47.917	0.0118278
47.938	0.00238161	47.938	0.00999697
47.958	0.00257047	47.958	0.00727343
47.978	0.0029774	47.978	0.00729074
47.999	0.00336117	47.999	0.00728605
48.019	0.00316757	48.019	0.00727656
48.04	0.00337258	48.04	0.0109111
48.06	0.00316133	48.06	0.0163569
48.081	0.00317794	48.081	0.0172531
48.101	0.00298283	48.101	0.0172406
48.121	0.00257081	48.121	0.0127314
48.142	0.00238122	48.142	0.0136187
48.162	0.00218034	48.162	0.011801
48.183	0.00199988	48.183	0.0099896
48.203	0.00219384	48.203	0.0136146
48.224	0.00218958	48.224	0.0190757
48.244	0.00277941	48.244	0.0181556
48.264	0.00337803	48.264	0.0163307
48.285	0.00357716	48.285	0.011827
48.305	0.00317128	48.305	0.00998335
48.326	0.00298192	48.326	0.00546984
48.346	0.00297619	48.346	0.00455618
48.367	0.00258131	48.367	0.00820302
48.387	0.00218125	48.387	0.0118098
48.407	0.00198399	48.407	0.0145246
48.428	0.00237063	48.428	0.0145511
48.448	0.00238064	48.448	0.0136127
48.469	0.00218439	48.469	0.0154548
48.489	0.00278633	48.489	0.0145392
48.51	0.00317171	48.51	0.0118119
48.53	0.00336148	48.53	0.00818278
48.55	0.00337268	48.55	0.00726259
48.571	0.0031785	48.571	0.00635117
48.591	0.00356072	48.591	0.00547068
48.612	0.00298953	48.612	0.00820101
48.632	0.00257696	48.632	0.0100091
48.653	0.00277799	48.653	0.0145281
48.673	0.00278811	48.673	0.0154478
48.693	0.00258419	48.693	0.0154601
48.714	0.00297968	48.714	0.0145363
48.734	0.0029875	48.734	0.014532
48.755	0.00297284	48.755	0.0163592
48.775	0.00258078	48.775	0.0154381
48.796	0.00238498	48.796	0.0127249
48.816	0.00257307	48.816	0.0118241
48.836	0.00218483	48.836	0.00635971
48.857	0.00138802	48.857	0.0063693
48.877	0.00199256	48.877	0.00363725
48.898	0.00158653	48.898	0.00726781
48.918	0.0017855	48.918	0.0118119
48.939	0.00199522	48.939	0.016346
48.959	0.00238443	48.959	0.0190716
48.979	0.00317599	48.979	0.0199898
49	0.00357539	49	0.019065
49.02	0.00357706	49.02	0.0172674
49.041	0.0035729	49.041	0.00908952
49.061	0.00297062	49.061	0.00726942
49.082	0.00277162	49.082	0.00910092
49.102	0.00257065	49.102	0.0109061
49.122	0.00257692	49.122	0.0108995
49.143	0.00277009	49.143	0.0109224
49.163	0.0029701	49.163	0.0136139
49.184	0.00337869	49.184	0.0136149
49.204	0.00316702	49.204	0.011816
49.225	0.00297019	49.225	0.00908581
49.245	0.00257983	49.245	0.0108996
49.265	0.00258982	49.265	0.0109061
49.286	0.00258517	49.286	0.00728821
49.306	0.00219786	49.306	0.0036371
49.327	0.00219332	49.327	0.00182119
49.347	0.00219331	49.347	0.00274376
49.368	0.00219637	49.368	0.00544464
49.388	0.00237057	49.388	0.00908537
49.408	0.00237944	49.408	0.0109063
49.429	0.00237107	49.429	0.0127298
49.449	0.00278964	49.449	0.0145435
49.47	0.00316395	49.47	0.0109086
49.49	0.00297838	49.49	0.00637574
49.511	0.00297367	49.511	0.0045565
49.531	0.00298235	49.531	0.00546951
49.551	0.00317017	49.551	0.00726091
49.572	0.00357014	49.572	0.00544722
49.592	0.0037769	49.592	0.00454969
49.613	0.00416655	49.613	0.00546358
49.633	0.00395168	49.633	0.00364122
49.654	0.00317704	49.654	0.00365837
49.674	0.00297741	49.674	5.84641e-06
49.694	0.00199225	49.694	0.0036625
49.715	0.00158413	49.715	0.00545029
49.735	0.00138437	49.735	0.00455361
49.756	0.00138722	49.756	0.00728071
49.776	0.00179732	49.776	0.00907199
49.797	0.00219619	49.797	0.00819176
49.817	0.00257278	49.817	0.00635514
49.838	0.00356502	49.838	0.00363044
49.858	0.00336006	49.858	0.00455438
49.878	0.00317148	49.878	0.00455904
49.899	0.0027858	49.899	0.000792131
49.919	0.00219636	49.919	0.00272887
49.94	0.00179811	49.94	0.00181826
49.96	0.00179028	49.96	0.00544111
49.981	0.00158259	49.981	0.00726795
50.001	0.00139474	50.001	0.00998916
50.021	0.00139185	50.021	0.00999835
50.042	0.00139194	50.042	0.00819252
50.062	0.00158471	50.062	0.0036469
50.083	0.00139415	50.083	0.00181371
50.103	0.00219532	50.103	0.000938136
50.124	0.00257632	50.124	0.000715822
50.144	0.00257029	50.144	0.000322564
50.164	0.002371	50.164	0.000936168
50.185	0.00218586	50.185	0.000937804
50.205	0.0019841	50.205	0.00091684
50.226	0.00179597	50.226	0.000479564
50.246	0.00178506	50.246	0.000168224
50.267	0.00237851	50.267	0.00183658
50.287	0.00237326	50.287	0.0036596
50.307	0.00297402	50.307	0.00454206
50.328	0.003378	50.328	0.00637546
50.348	0.00317271	50.348	0.00635782
50.369	0.00336459	50.369	0.00545334
50.389	0.00278449	50.389	0.00273887
50.41	0.00237525	50.41	0.000113467
50.43	0.00198638	50.43	0.00182692
50.45	0.00119613	50.45	0.000915808
50.471	0.00159376	50.471	0.000537219
50.491	0.00138905	50.491	0.000760952
50.512	0.00138354	50.512	0.000815493
50.532	0.00199846	50.532	0.000532736
50.553	0.00178752	50.553	0.00070085
50.573	0.00258748	50.573	0.000928868
50.593	0.00257715	50.593	0.00181521
50.614	0.00257428	50.614	0.000913095
50.634	0.00257545	50.634	0.00272768
50.655	0.00218632	50.655	0.00363549
50.675	0.00219699	50.675	0.00545838
50.696	0.00179292	50.696	0.005442
50.716	0.00138872	50.716	0.00273188
50.736	0.00219976	50.736	0.00546061
50.757	0.00237512	50.757	0.00544708
50.777	0.00219316	50.777	0.00364808
50.798	0.0021817	50.798	0.00455419
50.818	0.00199966	50.818	0.00273955
50.839	0.00179136	50.839	0.00272754
50.859	0.0010007	50.859	0.000934649
50.879	0.000992091	50.879	0.000557381
50.9	0.00119084	50.9	0.000927083
50.92	0.000793057	50.92	0.000745956
50.941	0.00120488	50.941	0.000118847
50.961	0.00139838	50.961	0.00101546
50.982	0.00198831	50.982	0.000487267
51.002	0.0023726	51.002	0.000134556
51.022	0.00298027	51.022	0.000305578
51.043	0.00297848	51.043	0.000680042
51.063	0.00297173	51.063	0.000949561
51.084	0.0029814	51.084	0.000217149
51.104	0.0033686	51.104	0.000242504
51.125	0.00298724	51.125	0.000450795
51.145	0.00297691	51.145	0.00086628
51.165	0.00278013	51.165	0.000876751
51.186	0.00257801	51.186	0.000962639
51.206	0.00159246	51.206	0.000373086
51.227	0.00139694	51.227	1.06042e-05
51.247	0.00138622	51.247	3.15068e-05
51.268	0.00178889	51.268	1.06024e-05
51.288	0.00138992	51.288	9.9301e-06
51.308	0.00158993	51.308	5.84939e-06
51.329	0.00159186	51.329	2.05905e-06
51.349	0.00218036	51.349	4.09681e-06
51.37	0.00237457	51.37	1.86956e-05
51.39	0.00219588	51.39	2.79765e-05
51.411	0.00219632	51.411	3.24327e-05
51.431	0.00258229	51.431	4.75807e-06
51.451	0.00199017	51.451	1.96372e-05
51.472	0.00218758	51.472	2.42919e-05
51.492	0.00199328	51.492	1.02264e-05
51.513	0.00179607	51.513	6.27447e-06
51.533	0.00198671	51.533	1.6756e-05
51.554	0.00158201	51.554	1.17688e-05
51.574	0.00179774	51.574	1.7582e-05
51.594	0.00198433	51.594	2.14681e-05
51.615	0.00219529	51.615	0.00094128
51.635	0.0021909	51.635	0.00181545
51.656	0.00218935	51.656	0.00272218
51.676	0.0019873	51.676	0.00274952
51.697	0.00178255	51.697	0.00272815
51.717	0.00139662	51.717	0.00182265
51.737	0.00158024	51.737	0.000933526
51.758	0.00179034	51.758	1.90117e-05
51.778	0.00237173	51.778	1.22341e-05
51.799	0.00219779	51.799	0.000919169
51.819	0.00198767	51.819	0.000926888
51.84	0.00178991	51.84	2.18051e-05
51.86	0.000998059	51.86	2.04566e-05
51.881	0.000804572	51.881	1.17624e-05
51.901	0.000801527	51.901	3.07366e-07
51.921	0.000612162	51.921	2.71183e-05
51.942	0.00100183	51.942	0.00182252
51.962	0.00159027	51.962	0.00366254
51.983	0.00178814	51.983	0.00454824
52.003	0.00237231	52.003	0.00544429
52.024	0.00237404	52.024	0.00457288
52.044	0.00297163	52.044	0.0036565
52.064	0.00237449	52.064	0.000939512
52.085	0.00178463	52.085	1.75075e-05
52.105	0.0013949	52.105	5.80281e-06
52.126	0.0013982	52.126	9.34069e-06
52.146	0.00119088	52.146	2.58615e-05
52.167	0.00139393	52.167	2.81883e-05
52.187	0.00100654	52.187	5.7126e-06
52.207	0.00158761	52.207	2.40576e-05
52.228	0.00158249	52.228	2.11544e-05
52.248	0.00199702	52.248	2.29714e-05
52.269	0.0023831	52.269	2.57334e-05
52.289	0.00258605	52.289	1.45194e-05
52.31	0.00258417	52.31	1.36077e-05
52.33	0.00277365	52.33	5.68849e-06
52.35	0.00218069	52.35	8.37831e-06
52.371	0.00218595	52.371	0.000925929
52.391	0.00138665	52.391	0.00093755
52.412	0.00159998	52.412	0.000912211
52.432	0.00158602	52.432	0.000911702
52.453	0.00158866	52.453	0.000913784
52.473	0.00119978	52.473	9.38798e-06
52.493	0.00198267	52.493	8.24078e-06
52.514	0.00218473	52.514	2.15737e-05
52.534	0.00297893	52.534	3.35119e-06
52.555	0.00258377	52.555	5.67403e-06
52.575	0.00316387	52.575	0.000931815
52.596	0.00278996	52.596	0.00184286
52.616	0.00298112	52.616	0.00274829
52.636	0.0025756	52.636	0.0018277
52.657	0.00258029	52.657	0.00364345
52.677	0.00218272	52.677	0.00454284
52.698	0.00237904	52.698	0.00364963
52.718	0.00199502	52.718	0.00182969
52.739	0.00218857	52.739	0.00274354
52.759	0.00219489	52.759	0.00181534
52.779	0.00257798	52.779	0.000941244
52.8	0.00257875	52.8	7.57223e-06
52.82	0.00198294	52.82	0.00181674
52.841	0.00178463	52.841	0.00181247
52.861	0.00218185	52.861	0.00181631
52.882	0.00278633	52.882	0.00184121
52.902	0.00336399	52.902	0.000918082
52.922	0.00415597	52.922	2.95331e-06
52.943	0.00494234	52.943	1.21475e-05
52.963	0.00554151	52.963	0.00182763
52.984	0.00593449	52.984	0.00545556
53.004	0.00733879	53.004	0.00908499
53.025	0.00792851	53.025	0.012702
53.045	0.00850851	53.045	0.0163514
53.065	0.00811826	53.065	0.0172632
53.086	0.00733721	53.086	0.0127001
53.106	0.00653591	53.106	0.00909336
53.127	0.00633006	53.127	0.0045455
53.147	0.00654251	53.147	0.00637275
53.168	0.00890102	53.168	0.00998459
53.188	0.0104903	53.188	0.0181501
53.208	0.0142516	53.208	0.0254358
53.229	0.0179923	53.229	0.027231
53.249	0.0241217	53.249	0.0299794
53.27	0.0328389	53.27	0.0290542
53.29	0.0458966	53.29	0.0208843
53.311	0.0589482	53.311	0.0209003
53.331	0.0777125	53.331	0.0199879
53.351	0.10363	53.351	0.0236208
53.372	0.136646	53.372	0.0236132
53.392	0.175401	53.392	0.0236102
53.413	0.221285	53.413	0.0290595
53.433	0.266361	53.433	0.0327021
53.454	0.315219	53.454	0.0272366
53.474	0.352587	53.474	0.0317708
53.494	0.377695	53.494	0.0317697
53.515	0.384638	53.515	0.0372362
53.535	0.373942	53.535	0.0390205
53.556	0.3437	53.556	0.0399533
53.576	0.300183	53.576	0.0417689
53.597	0.247599	53.597	0.0435712
53.617	0.200723	53.617	0.0381205
53.637	0.157605	53.637	0.0381405
53.658	0.118661	53.658	0.0345124
53.678	0.0882019	53.678	0.0363299
53.699	0.0688256	53.699	0.0354225
53.719	0.0526054	53.719	0.0372124
53.74	0.0401429	53.74	0.040835
53.76	0.0302659	53.76	0.0462902
53.78	0.0245311	53.78	0.0499369
53.801	0.0205881	53.801	0.0544665
53.821	0.0148385	53.821	0.0617133
53.842	0.0112824	53.842	0.0671657
53.862	0.0108898	53.862	0.073509
53.883	0.00950541	53.883	0.0780689
53.903	0.00850325	53.903	0.0798566
53.923	0.00812277	53.923	0.0843906
53.944	0.00791499	53.944	0.0834891
53.964	0.00850345	53.964	0.0862366
53.985	0.00772766	53.985	0.0889547
54.005	0.00573838	54.005	0.0907652
54.026	0.00495913	54.026	0.094381
54.046	0.00336034	54.046	0.0934797
54.067	0.00356228	54.067	0.0934779
54.087	0.00356722	54.087	0.098021
54.107	0.00316615	54.107	0.0935025
54.128	0.00317155	54.128	0.0961955
54.148	0.003379	54.148	0.0943912
54.169	0.00357444	54.169	0.0943903
54.189	0.00396069	54.189	0.0989237
54.21	0.00376638	54.21	0.098026
54.23	0.00455037	54.23	0.102543
54.25	0.00476436	54.25	0.107097
54.271	0.00415135	54.271	0.103475
54.291	0.002778	54.291	0.0998358
54.312	0.00158042	54.312	0.0953045
54.332	0.00119545	54.332	0.0880452
54.353	0.000806049	54.353	0.0871158
54.373	0.00100661	54.373	0.0789781
54.393	0.00158233	54.393	0.0771489
54.414	0.00199744	54.414	0.0735123
54.434	0.00218897	54.434	0.0689783
54.455	0.00199992	54.455	0.0644596
54.475	0.00237687	54.475	0.0644538
54.496	0.00237402	54.496	0.0635489
54.516	0.00258224	54.516	0.0635249
54.536	0.0027878	54.536	0.0580857
54.557	0.0025776	54.557	0.0499422
54.577	0.00219935	54.577	0.0471911
54.598	0.00179343	54.598	0.0463022
54.618	0.00120039	54.618	0.0417633
54.639	0.00158792	54.639	0.0435773
54.659	0.00159676	54.659	0.0417626
54.679	0.00138755	54.679	0.0381127
54.7	0.00158801	54.7	0.0327016
54.72	0.00139845	54.72	0.0290536
54.741	0.00199509	54.741	0.0290633
54.761	0.00219898	54.761	0.0326823
54.782	0.00218693	54.782	0.0272481
54.802	0.00257876	54.802	0.0299704
54.822	0.00257236	54.822	0.0281522
54.843	0.00178512	54.843	0.0290472
54.863	0.00138199	54.863	0.0245286
54.884	0.000405207	54.884	0.0226929
54.904	0.0007998	54.904	0.0190921
54.925	0.00100644	54.925	0.0172637
54.945	0.00119401	54.945	0.0136178
54.965	0.00119252	54.965	0.0127121
54.986	0.00120816	54.986	0.0127117
55.006	0.00179578	55.006	0.0136181
55.027	0.00237235	55.027	0.0108933
55.047	0.00219377	55.047	0.0136157
55.068	0.00218103	55.068	0.0145209
55.088	0.00237817	55.088	0.0163622
55.108	0.0019806	55.108	0.0190832
55.129	0.000791734	55.129	0.0190657
55.149	0.000395831	55.149	0.016352
55.17	0.000600734	55.17	0.0181624
55.19	1.11417e-05	55.19	0.0154477
55.211	9.18764e-06	55.211	0.0145259
55.231	0.000601657	55.231	0.00998147
55.251	0.0013812	55.251	0.00818217
55.272	0.00159823	55.272	0.00544806
55.292	0.00199641	55.292	0.00455115
55.313	0.00199483	55.313	0.00457263
55.333	0.00178947	55.333	0.00636395
55.354	0.00139283	55.354	0.0108919
55.374	0.00138016	55.374	0.0127168
55.394	0.00139183	55.394	0.0136159
55.415	0.00138044	55.415	0.0118074
55.435	0.000989136	55.435	0.00817604
55.456	0.000997904	55.456	0.0072622
55.476	0.000791468	55.476	0.00545837
55.497	0.000605098	55.497	0.0018157
55.517	0.000805525	55.517	0.00547332
55.537	0.00059599	55.537	0.00546502
55.558	0.00040615	55.558	0.00729227
55.578	0.000612584	55.578	0.00637034
55.599	0.0010066	55.599	0.00545078
55.619	0.000990179	55.619	0.00456285
55.64	0.000992462	55.64	0.00635479
55.66	0.00138737	55.66	0.00544246
55.68	0.00178819	55.68	0.00635164
55.701	0.00120851	55.701	0.00545
55.721	0.00119633	55.721	0.00456763
55.742	0.00179249	55.742	0.00274139
55.762	0.00158494	55.762	0.00274013
55.783	0.00139845	55.783	0.00181358
55.803	0.000801229	55.803	0.00363598
55.823	0.000804078	55.823	0.00274053
55.844	0.000794895	55.844	0.000919484
55.864	0.000804116	55.864	0.00274713
55.885	0.00139349	55.885	0.00455313
55.905	0.00178427	55.905	0.00728899
55.926	0.00198907	55.926	0.00999239
55.946	0.00178014	55.946	0.010914
55.966	0.00199201	55.966	0.0109144
55.987	0.00179767	55.987	0.00998996
56.007	0.00139646	56.007	0.00727942
56.028	0.00158082	56.028	0.00636968
56.048	0.00138122	56.048	0.00544155
56.069	0.000995118	56.069	0.0063631
56.089	0.00060705	56.089	0.0063748
56.11	0.000398061	56.11	0.00456053
56.13	0.000198713	56.13	0.00274875
56.15	0.00021174	56.15	0.00363562
56.171	9.77767e-06	56.171	0.00544405
56.191	0.000601178	56.191	0.00364531
56.212	0.00139319	56.212	0.00909286
56.232	0.00179954	56.232	0.00907287
56.253	0.00159776	56.253	0.0100105
56.273	0.00159805	56.273	0.0118272
56.293	0.00159918	56.293	0.0100065
56.314	0.001785	56.314	0.00726916
56.334	0.00198792	56.334	0.00908527
56.355	0.00238262	56.355	0.0081778
56.375	0.0023835	56.375	0.00819231
56.396	0.00237309	56.396	0.00636401
56.416	0.0013823	56.416	0.00544316
56.436	0.00179249	56.436	0.00909379
56.457	0.00218215	56.457	0.0118187
56.477	0.00257513	56.477	0.00998595
56.498	0.00336691	56.498	0.0109128
56.518	0.00395991	56.518	0.00908964
56.539	0.00336108	56.539	0.00820214
56.559	0.00298417	56.559	0.00907702
56.579	0.00237371	56.579	0.00819749
56.6	0.00298638	56.6	0.00907478
56.62	0.00258272	56.62	0.0127044
56.641	0.00237001	56.641	0.0127089
56.661	0.00238459	56.661	0.0100054
56.682	0.00237126	56.682	0.00819871
56.702	0.00317949	56.702	0.00817592
56.722	0.00356617	56.722	0.00817704
56.743	0.0039663	56.743	0.00635445
56.763	0.00435609	56.763	0.00364191
56.784	0.00435965	56.784	0.00454919
56.804	0.00395806	56.804	0.00455869
56.825	0.00317527	56.825	0.0054416
56.845	0.00298101	56.845	0.0109037
56.865	0.00316559	56.865	0.0145205
56.886	0.00316585	56.886	0.0172444
56.906	0.00317107	56.906	0.0163471
56.927	0.00337276	56.927	0.0136206
56.947	0.00416166	56.947	0.00909003
56.968	0.00475746	56.968	0.00365081
56.988	0.00514913	56.988	0.00091582
57.008	0.00574632	57.008	2.31758e-05
57.029	0.00573158	57.029	3.19428e-06
57.049	0.00574895	57.049	1.23265e-05
57.07	0.00534204	57.07	9.79083e-06
57.09	0.00535601	57.09	0.00274835
57.111	0.00573021	57.111	0.00727114
57.131	0.00573332	57.131	0.0136388
57.151	0.0057382	57.151	0.0163599
57.172	0.00594722	57.172	0.0163319
57.192	0.00613288	57.192	0.0145507
57.213	0.00554879	57.213	0.01091
57.233	0.00514641	57.233	0.00635119
57.254	0.00514921	57.254	0.00820107
57.274	0.00514675	57.274	0.00726957
57.294	0.00534089	57.294	0.00909892
57.315	0.00515187	57.315	0.0109134
57.335	0.00515464	57.335	0.00999663
57.356	0.0051593	57.356	0.00907433
57.376	0.00495648	57.376	0.00907863
57.397	0.00455061	57.397	0.00818807
57.417	0.00456624	57.417	0.00637903
57.437	0.00436597	57.437	0.00456964
57.458	0.0041698	57.458	0.004568
57.478	0.00298181	57.478	0.0063617
57.499	0.00218439	57.499	0.00908404
57.519	0.00159519	57.519	0.0109229
57.54	0.0017973	57.54	0.0118049
57.56	0.00218184	57.56	0.0118256
57.58	0.00336866	57.58	0.0136122
57.601	0.0037726	57.601	0.0127154
57.621	0.00395886	57.621	0.0118325
57.642	0.00377175	57.642	0.00727746
57.662	0.00395419	57.662	0.00637558
57.683	0.00396584	57.683	0.00546211
57.703	0.00376046	57.703	0.00545996
57.723	0.00356592	57.723	0.00544639
57.744	0.00317649	57.744	0.00728449
57.764	0.00298666	57.764	0.00908149
57.785	0.00258172	57.785	0.00907143
57.805	0.00237962	57.805	0.0063799
57.826	0.00219365	57.826	0.00637701
57.846	0.00218406	57.846	0.00456346
57.866	0.00219625	57.866	0.00365033
57.887	0.00198175	57.887	0.00365944
57.907	0.00218785	57.907	0.00727273
57.928	0.00237306	57.928	0.0109072
57.948	0.00237662	57.948	0.0145292
57.969	0.00199973	57.969	0.0163556
57.989	0.00199314	57.989	0.0154449
58.009	0.0021803	58.009	0.0127089
58.03	0.00198967	58.03	0.0136254
58.05	0.00198755	58.05	0.0136428
58.071	0.0017913	58.071	0.0136163
58.091	0.00179299	58.091	0.00999868
58.112	0.00199749	58.112	0.00727507
58.132	0.00178448	58.132	0.00545755
58.153	0.00158197	58.153	0.00184327
58.173	0.00178578	58.173	0.00272008
58.193	0.00178715	58.193	0.0063732
58.214	0.00237216	58.214	0.00545947
58.234	0.0027733	58.234	0.0063672
58.255	0.00316123	58.255	0.00636265
58.275	0.00336558	58.275	0.00544661
58.296	0.00297378	58.296	0.00544057
58.316	0.00257528	58.316	0.00455102
58.336	0.00258986	58.336	0.0027492
58.357	0.00219247	58.357	0.00365438
58.377	0.00238657	58.377	0.0027214
58.398	0.00219805	58.398	0.00454419
58.418	0.00159702	58.418	0.00365681
58.439	0.0017825	58.439	0.00545379
58.459	0.00179227	58.459	0.00545041
58.479	0.0021987	58.479	0.00454164
58.5	0.00218645	58.5	0.00455937
58.52	0.00179584	58.52	0.00819916
58.541	0.00178658	58.541	0.0099824
58.561	0.00158975	58.561	0.010897
58.582	0.00179193	58.582	0.0109148
58.602	0.00198259	58.602	0.00998076
58.622	0.00219126	58.622	0.0081703
58.643	0.00199	58.643	0.0054402
58.663	0.00218316	58.663	0.00273113
58.684	0.00199369	58.684	8.24451e-06
58.704	0.00219738	58.704	0.000930906
58.725	0.00278857	58.725	0.0018221
58.745	0.00377949	58.745	0.00545639
58.765	0.00336205	58.765	0.0054467
58.786	0.00297405	58.786	0.00818865
58.806	0.00238995	58.806	0.00817845
58.827	0.00219145	58.827	0.0118129
58.847	0.00159315	58.847	0.0127206
58.868	0.0011996	58.868	0.0136401
58.888	0.00120707	58.888	0.0127264
58.908	0.00120572	58.908	0.0118255
58.929	0.00120062	58.929	0.00909126
58.949	0.00199809	58.949	0.00910327
58.97	0.00198849	58.97	0.00635626
58.99	0.00198229	58.99	0.00819429
59.011	0.00237164	59.011	0.00637316
59.031	0.00257778	59.031	0.00272069
59.051	0.00218391	59.051	0.00181708
59.072	0.00179002	59.072	0.000925023
59.092	0.00159089	59.092	2.34653e-05
59.113	0.00199876	59.113	0.000927174
59.133	0.00199411	59.133	0.00544847
59.154	0.00199228	59.154	0.0099913
59.174	0.00219289	59.174	0.0136347
59.194	0.0023887	59.194	0.0145317
59.215	0.00258018	59.215	0.012731
59.235	0.00238287	59.235	0.0118267
59.256	0.00179184	59.256	0.00728039
59.276	0.00179222	59.276	0.00635317
59.297	0.00158783	59.297	0.00729111
59.317	0.00158584	59.317	0.00545511
59.337	0.00159708	59.337	0.00729129
59.358	0.00178414	59.358	0.00454515
59.378	0.00198093	59.378	0.00456592
59.399	0.00257629	59.399	0.00544382
59.419	0.00257901	59.419	0.00546414
59.44	0.0027722	59.44	0.00636199
59.46	0.00297262	59.46	0.0081701
59.48	0.00238345	59.48	0.00817625
59.501	0.0025806	59.501	0.0136116
59.521	0.00218441	59.521	0.0136301
59.542	0.00219308	59.542	0.0118034
59.562	0.00238241	59.562	0.0100094
59.583	0.00199619	59.583	0.00818482
59.603	0.0021911	59.603	0.0054444
59.623	0.00218348	59.623	0.00546029
59.644	0.00138503	59.644	0.00454571
59.664	0.00139833	59.664	0.00457075
59.685	0.00100576	59.685	0.00456343
59.705	0.00100724	59.705	0.00363316
59.726	0.00100811	59.726	0.00638186
59.746	0.00139562	59.746	0.0109143
59.766	0.00198695	59.766	0.0118221
59.787	0.00219475	59.787	0.0154548
59.807	0.00258373	59.807	0.01544
59.828	0.00237865	59.828	0.0127251
59.848	0.0021834	59.848	0.0109126
59.869	0.00238802	59.869	0.00726834
59.889	0.00257152	59.889	0.00456308
59.909	0.00257777	59.909	0.00544109
59.93	0.00219453	59.93	0.00273146
59.95	0.00237117	59.95	0.00273666
59.971	0.00238441	59.971	0.00272635
59.991	0.0023847	59.991	0.00455285
60.012	0.00219538	60.012	0.00635486
60.032	0.0023813	60.032	0.00363438
60.052	0.00159243	60.052	0.00636703
60.073	0.00159847	60.073	0.00726491
60.093	0.001984	60.093	0.0100047
60.114	0.00179723	60.114	0.00908913
60.134	0.0021848	60.134	0.0100051
60.155	0.00257281	60.155	0.009103
60.175	0.003178	60.175	0.005459
60.195	0.00258752	60.195	0.00272375
60.216	0.00199153	60.216	0.00272501
60.236	0.00237087	60.236	0.000939705
60.257	0.00237858	60.257	0.00365522
60.277	0.0019828	60.277	0.00819591
60.298	0.00219249	60.298	0.0136419
60.318	0.0023826	60.318	0.0163548
60.339	0.00178431	60.339	0.0181598
60.359	0.00198252	60.359	0.0172497
60.379	0.00237996	60.379	0.0136132
60.4	0.00238034	60.4	0.010915
60.42	0.00298223	60.42	0.00638299
60.441	0.0029846	60.441	0.0063564
60.461	0.00356069	60.461	0.00455745
60.482	0.00356243	60.482	0.00274391
60.502	0.00337547	60.502	0.00637616
60.522	0.00337044	60.522	0.00544101
60.543	0.00357674	60.543	0.0072802
60.563	0.00278344	60.563	0.00998854
60.584	0.00277384	60.584	0.0109002
60.604	0.00237447	60.604	0.00908015
60.625	0.00237351	60.625	0.00637175
60.645	0.00277319	60.645	0.00366005
60.665	0.00278031	60.665	0.00456537
60.686	0.002388	60.686	0.00182968
60.706	0.00199163	60.706	0.00546542
60.727	0.00218679	60.727	0.00820039
60.747	0.00277928	60.747	0.00817253
60.768	0.00316844	60.768	0.00818091
60.788	0.00298019	60.788	0.00546701
60.808	0.00317722	60.808	0.0072608
60.829	0.00237973	60.829	0.00546914
60.849	0.00199878	60.849	0.00546406
60.87	0.00179514	60.87	0.0100062
60.89	0.00257635	60.89	0.00907348
60.911	0.00237322	60.911	0.00728417
60.931	0.00237406	60.931	0.00819193
60.951	0.00178614	60.951	0.00726971
60.972	0.00158851	60.972	0.00999986
60.992	0.00139773	60.992	0.00726926
61.013	0.0014	61.013	0.00907286
61.033	0.00178771	61.033	0.00908392
61.054	0.00219589	61.054	0.00636633
61.074	0.00179136	61.074	0.00456651
61.094	0.00237472	61.094	0.00544501
61.115	0.00277649	61.115	0.00544385
61.135	0.00336341	61.135	0.00182858
61.156	0.00376223	61.156	0.00275213
61.176	0.00357065	61.176	0.00363865
61.197	0.00336124	61.197	0.00365372
61.217	0.00336625	61.217	0.00454415
61.237	0.0023755	61.237	0.00635791
61.258	0.00158531	61.258	0.00456402
61.278	0.00138541	61.278	0.00454021
61.299	0.000998121	61.299	0.00363962
61.319	0.000601811	61.319	0.00819722
61.34	0.00100424	61.34	0.00817602
61.36	0.00159712	61.36	0.00818221
61.38	0.0017975	61.38	0.00909053
61.401	0.00179818	61.401	0.00635958
61.421	0.00237507	61.421	0.00546199
61.442	0.00278947	61.442	0.00455806
61.462	0.00278016	61.462	0.00456338
61.483	0.00238807	61.483	0.00819658
61.503	0.00258906	61.503	0.00729128
61.523	0.00278072	61.523	0.00636695
61.544	0.0029718	61.544	0.00454365
61.564	0.00278329	61.564	0.00454776
61.585	0.00337789	61.585	0.00455481
61.605	0.00337966	61.605	0.00545465
61.626	0.00298819	61.626	0.00636641
61.646	0.0025721	61.646	0.0100133
61.666	0.00238811	61.666	0.00727484
61.687	0.00257515	61.687	0.00817308
61.707	0.0021858	61.707	0.00999538
61.728	0.00159904	61.728	0.00909428
61.748	0.00159911	61.748	0.00907818
61.769	0.00158216	61.769	0.0118066
61.789	0.00199698	61.789	0.0127155
61.809	0.00199303	61.809	0.0145231
61.83	0.00199962	61.83	0.0127035
61.85	0.00199328	61.85	0.0127077
61.871	0.00218629	61.871	0.0136419
61.891	0.0021841	61.891	0.010894
61.912	0.00278023	61.912	0.00910175
61.932	0.00336707	61.932	0.00727583
61.952	0.00336381	61.952	0.00636105
61.973	0.00298909	61.973	0.00454338
61.993	0.00218554	61.993	0.00363813
62.014	0.00139344	62.014	0.00272847
62.034	0.00198957	62.034	0.00636985
62.055	0.00199396	62.055	0.0054624
62.075	0.00258976	62.075	0.00456537
62.095	0.00219516	62.095	0.00455985
62.116	0.00179078	62.116	0.00728402
62.136	0.00139742	62.136	0.0109058
62.157	0.00120872	62.157	0.0145492
62.177	0.00179035	62.177	0.0136131
62.198	0.00298834	62.198	0.016343
62.218	0.00258756	62.218	0.0163402
62.238	0.00238204	62.238	0.0136131
62.259	0.00219877	62.259	0.0127032
62.279	0.00238534	62.279	0.0154542
62.3	0.00219315	62.3	0.0163479
62.32	0.00238957	62.32	0.0154385
62.341	0.00199078	62.341	0.00998654
62.361	0.00218675	62.361	0.0109206
62.382	0.0025774	62.382	0.00999009
62.402	0.0029807	62.402	0.00998127
62.422	0.00357696	62.422	0.00998796
62.443	0.00396686	62.443	0.0127218
62.463	0.00377921	62.463	0.0118065
62.484	0.00337376	62.484	0.016342
62.504	0.0029895	62.504	0.0172688
62.525	0.00297539	62.525	0.0181711
62.545	0.00336475	62.545	0.0199884
62.565	0.00237619	62.565	0.023608
62.586	0.00218489	62.586	0.0236008
62.606	0.00198333	62.606	0.0272209
62.627	0.00159727	62.627	0.0272306
62.647	0.00158967	62.647	0.0317755
62.668	0.00199519	62.668	0.0299527
62.688	0.00258357	62.688	0.0254188
62.708	0.00297094	62.708	0.0227117
62.729	0.00277346	62.729	0.0217946
62.749	0.00337633	62.749	0.0190752
62.77	0.00337947	62.77	0.0163348
62.79	0.00377004	62.79	0.017266
62.811	0.00395671	62.811	0.019061
62.831	0.00395326	62.831	0.0163507
62.851	0.0041511	62.851	0.02452
62.872	0.00377789	62.872	0.0290594
62.892	0.00357164	62.892	0.0290564
62.913	0.00396159	62.913	0.0299628
62.933	0.0039664	62.933	0.0290732
62.954	0.00475322	62.954	0.0299649
62.974	0.00515552	62.974	0.0308786
62.994	0.00555712	62.994	0.0326869
63.015	0.00593694	63.015	0.0390234
63.035	0.00692637	63.035	0.0308801
63.056	0.00870935	63.056	0.0272246
63.076	0.00929114	63.076	0.0245204
63.097	0.00989832	63.097	0.0227052
63.117	0.0112889	63.117	0.024524
63.137	0.0122782	63.137	0.0245084
63.158	0.0138425	63.158	0.0245298
63.178	0.0160256	63.178	0.0227148
63.199	0.0197779	63.199	0.0172481
63.219	0.0227422	63.219	0.0245158
63.24	0.0261013	63.24	0.0254134
63.26	0.0302677	63.26	0.0290605
63.28	0.0354015	63.28	0.0263288
63.301	0.04055	63.301	0.0236
63.321	0.0476786	63.321	0.0217964
63.342	0.0589474	63.342	0.0199729
63.362	0.0729749	63.362	0.0199718
63.383	0.0915745	63.383	0.025436
63.403	0.114896	63.403	0.0254151
63.423	0.142588	63.423	0.0254334
63.444	0.174622	63.444	0.0181714
63.464	0.20843	63.464	0.01999
63.485	0.249951	63.485	0.0217992
63.505	0.294059	63.505	0.0181811
63.526	0.337769	63.526	0.0172445
63.546	0.379089	63.546	0.013618
63.566	0.414084	63.566	0.0145514
63.587	0.437222	63.587	0.0136171
63.607	0.447716	63.607	0.0118201
63.628	0.444742	63.628	0.0127145
63.648	0.434455	63.648	0.0100115
63.669	0.408942	63.669	0.0063678
63.689	0.377703	63.689	0.00636978
63.709	0.333402	63.709	0.00636338
63.73	0.290709	63.73	0.0109064
63.75	0.243245	63.75	0.0136285
63.771	0.199922	63.771	0.0136333
63.791	0.162957	63.791	0.0118118
63.812	0.130515	63.812	0.00910187
63.832	0.10442	63.832	0.0109109
63.852	0.084041	63.852	0.0118311
63.873	0.0627093	63.873	0.0118174
63.893	0.0516138	63.893	0.00909203
63.914	0.0405579	63.914	0.00544407
63.934	0.033438	63.934	0.00275192
63.955	0.0270988	63.955	1.82081e-05
63.975	0.0203706	63.975	0.000921408
63.995	0.0170276	63.995	0.00545486
64.016	0.0120784	64.016	0.00636834
64.036	0.00969566	64.036	0.00908416
64.057	0.00970154	64.057	0.0109025
64.077	0.00831381	64.077	0.010919
64.098	0.00732088	64.098	0.0145247
64.118	0.00732307	64.118	0.0145308
64.138	0.00672547	64.138	0.0163392
64.159	0.00613237	64.159	0.0136305
64.179	0.00416117	64.179	0.00998889
64.2	0.00476288	64.2	0.00909148
64.22	0.00514933	64.22	0.00818242
64.241	0.00376084	64.241	0.00636177
64.261	0.00395815	64.261	0.00727556
64.281	0.00555541	64.281	0.00637482
64.302	0.00535099	64.302	0.00363595
64.322	0.00456734	64.322	0.00183302
64.343	0.00357666	64.343	0.00272943
64.363	0.00336772	64.363	0.00365789
64.384	0.0029885	64.384	0.00546499
64.404	0.00218962	64.404	0.00546683
64.425	0.00237586	64.425	0.00273444
64.445	0.00218663	64.445	0.00183959
64.465	0.00159915	64.465	0.000913483
64.486	0.00159905	64.486	0.00273086
64.506	0.00138184	64.506	0.00183953
64.527	0.00199379	64.527	0.00365186
64.547	0.00238604	64.547	0.0036593
64.568	0.00238968	64.568	0.00819271
64.588	0.00258079	64.588	0.00818617
64.608	0.00218255	64.608	0.0118147
64.629	0.00336962	64.629	0.0127104
64.649	0.00356881	64.649	0.0136374
64.67	0.0033665	64.67	0.0163327
64.69	0.00376841	64.69	0.0190712
64.711	0.00297697	64.711	0.0181645
64.731	0.00278349	64.731	0.018155
64.751	0.00198773	64.751	0.0108904
64.772	0.0017997	64.772	0.00819203
64.792	0.00238346	64.792	0.00363981
64.813	0.00159185	64.813	0.00274874
64.833	0.00219952	64.833	0.00456914
64.854	0.00237077	64.854	0.00365543
64.874	0.00198674	64.874	0.00273189
64.894	0.00218246	64.894	1.62397e-05
64.915	0.00218056	64.915	2.58211e-05
64.935	0.00238229	64.935	0.00544181
64.956	0.00218209	64.956	0.00908717
64.976	0.00219687	64.976	0.0136382
64.997	0.00297176	64.997	0.0127279
65.017	0.00258331	65.017	0.012712
65.037	0.00199306	65.037	0.0154323
65.058	0.00158715	65.058	0.0127187
65.078	0.0015848	65.078	0.00998844
65.099	0.00139204	65.099	0.0127287
65.119	0.00139082	65.119	0.0136432
65.14	0.0012067	65.14	0.0163602
65.16	0.00119579	65.16	0.0108993
65.18	0.000407286	65.18	0.0136256
65.201	0.000609246	65.201	0.0163326
65.221	0.00119852	65.221	0.0136205
65.242	0.00159152	65.242	0.0099974
65.262	0.00159305	65.262	0.0136106
65.283	0.00138692	65.283	0.0154448
65.303	0.00178402	65.303	0.0163427
65.323	0.00179657	65.323	0.0118042
65.344	0.00139724	65.344	0.0118091
65.364	0.00139056	65.364	0.00908385
65.385	0.00139512	65.385	0.00546514
65.405	0.00100116	65.405	0.00272197
65.426	0.000806549	65.426	0.00545816
65.446	0.000805274	65.446	0.00181408
65.466	0.00138864	65.466	0.000931819
65.487	0.00119854	65.487	0.00726159
65.507	0.00158903	65.507	0.0127309
65.528	0.00179049	65.528	0.0163613
65.548	0.00219231	65.548	0.0163405
65.569	0.00218515	65.569	0.0163388
65.589	0.00218894	65.589	0.0163601
65.609	0.0023809	65.609	0.00998599
65.63	0.00219289	65.63	0.0090746
65.65	0.00179174	65.65	0.00999159
65.671	0.00178791	65.671	0.0072713
65.691	0.00159977	65.691	0.00818229
65.712	0.00158254	65.712	0.00546026
65.732	0.0013949	65.732	0.00546367
65.752	0.00100316	65.752	0.00907353
65.773	0.00100455	65.773	0.00909058
65.793	0.00120565	65.793	0.00817068
65.814	0.00139355	65.814	0.00365328
65.834	0.000993064	65.834	0.00274621
65.855	0.00139172	65.855	0.0054457
65.875	0.00138038	65.875	0.00455749
65.895	0.000998874	65.895	0.00273095
65.916	0.000796067	65.916	0.00544805
65.936	0.00119128	65.936	0.00545279
65.957	0.0011949	65.957	0.00726829
65.977	0.00158047	65.977	0.00728441
65.998	0.00120708	65.998	0.0145207
66.018	0.00178528	66.018	0.0163631
66.038	0.00179845	66.038	0.0163457
66.059	0.00119229	66.059	0.0163332
66.079	0.00138697	66.079	0.015462
66.1	0.00199526	66.1	0.0118038
66.12	0.00218885	66.12	0.00818915
66.141	0.00218678	66.141	0.00728487
66.161	0.00178852	66.161	0.0081971
66.181	0.00178976	66.181	0.00546986
66.202	0.0012013	66.202	0.00455755
66.222	0.000211256	66.222	0.00637738
66.243	0.000207291	66.243	0.00455363
66.263	0.00120827	66.263	0.00544283
66.284	0.00139672	66.284	0.00366236
66.304	0.00198798	66.304	0.00546518
66.324	0.00298536	66.324	0.00363437
66.345	0.00336821	66.345	0.00365866
66.365	0.00336574	66.365	0.00181764
66.386	0.00258445	66.386	0.00365596
66.406	0.00219293	66.406	0.00635847
66.427	0.00237242	66.427	0.00909506
66.447	0.00198667	66.447	0.010003
66.467	0.00237855	66.467	0.0154526
66.488	0.00258887	66.488	0.016359
66.508	0.00218959	66.508	0.0227077
66.529	0.00178295	66.529	0.0217974
66.549	0.000989163	66.549	0.0208997
66.57	0.00120382	66.57	0.0190932
66.59	0.00120598	66.59	0.0136159
66.611	0.0015978	66.611	0.0100002
66.631	0.00179189	66.631	0.00818977
66.651	0.00199214	66.651	0.00728907
66.672	0.00159487	66.672	0.00998291
66.692	0.00119312	66.692	0.0109012
66.713	0.000609265	66.713	0.0109099
66.733	0.000611771	66.733	0.0109133
66.754	0.000791706	66.754	0.00727478
66.774	0.00138074	66.774	0.00635127
66.794	0.00158033	66.794	0.00274202
66.815	0.00199458	66.815	0.0018225
66.835	0.00219061	66.835	0.00274901
66.856	0.00257899	66.856	0.00363425
66.876	0.00218445	66.876	0.00364558
66.897	0.00178557	66.897	0.00182873
66.917	0.00218726	66.917	0.0027283
66.937	0.00219621	66.937	0.00363052
66.958	0.00199747	66.958	0.00819325
66.978	0.00199739	66.978	0.0118265
66.999	0.00218689	66.999	0.0136148
67.019	0.0019993	67.019	0.0109212
67.04	0.00178129	67.04	0.0145234
67.06	0.00159961	67.06	0.0109111
67.08	0.00179062	67.08	0.0145213
67.101	0.0013873	67.101	0.0127325
67.121	0.00119895	67.121	0.0136254
67.142	0.00100263	67.142	0.0099889
67.162	0.00138836	67.162	0.00820222
67.183	0.0015868	67.183	0.0100009
67.203	0.00179254	67.203	0.0145207
67.223	0.00257052	67.223	0.0118055
67.244	0.00277904	67.244	0.0136106
67.264	0.0023765	67.264	0.00998171
67.285	0.00277106	67.285	0.0118147
67.305	0.00218004	67.305	0.00819976
67.326	0.00198692	67.326	0.0109014
67.346	0.00158223	67.346	0.0154515
67.366	0.000990872	67.366	0.0145475
67.387	0.00138941	67.387	0.00819703
67.407	0.000802626	67.407	0.00818322
67.428	0.000612458	67.428	0.00726446
67.448	0.000992691	67.448	0.0109074
67.469	0.00119876	67.469	0.00818685
67.489	0.00158735	67.489	0.00817361
67.509	0.00159423	67.509	0.00726768
67.53	0.00238741	67.53	0.00819441
67.55	0.00277545	67.55	0.00910137
67.571	0.00277063	67.571	0.0127125
67.591	0.00298782	67.591	0.0154317
67.612	0.00297936	67.612	0.014532
67.632	0.00297622	67.632	0.0118221
67.652	0.00317348	67.652	0.00819696
67.673	0.00258589	67.673	0.00363054
67.693	0.00277803	67.693	0.00454657
67.714	0.00219229	67.714	0.00363692
67.734	0.001992	67.734	0.00366155
67.755	0.0015945	67.755	0.00363124
67.775	0.0012027	67.775	0.00456849
67.795	0.00120384	67.795	0.0063769
67.816	0.000994183	67.816	0.00818533
67.836	0.000799943	67.836	0.0108904
67.857	0.00159859	67.857	0.0154334
67.877	0.00199071	67.877	0.0172497
67.898	0.00238033	67.898	0.0172482
67.918	0.00238592	67.918	0.014524
67.938	0.00237401	67.938	0.0127079
67.959	0.00298866	67.959	0.00909114
67.979	0.00277226	67.979	0.00908923
68	0.00297312	68	0.00726129
68.02	0.00316659	68.02	0.00820199
68.041	0.00298994	68.041	0.0109026
68.061	0.00198742	68.061	0.0100057
68.081	0.00138853	68.081	0.0127075
68.102	0.00138261	68.102	0.0118042
68.122	0.00138133	68.122	0.0127161
68.143	0.000995608	68.143	0.0118329
68.163	0.00138378	68.163	0.0109161
68.184	0.000797613	68.184	0.0109199
68.204	0.00138087	68.204	0.0100037
68.224	0.00138583	68.224	0.00817449
68.245	0.00219463	68.245	0.00727198
68.265	0.00278554	68.265	0.0063817
68.286	0.00277504	68.286	0.00907669
68.306	0.00218118	68.306	0.0154567
68.327	0.00198485	68.327	0.0245278
68.347	0.00119841	68.347	0.0299711
68.367	0.00179256	68.367	0.0290565
68.388	0.00178523	68.388	0.0272415
68.408	0.00178675	68.408	0.0217809
68.429	0.00178073	68.429	0.0163514
68.449	0.00159033	68.449	0.0109148
68.47	0.00120069	68.47	0.0127245
68.49	0.000992742	68.49	0.012706
68.51	0.00119058	68.51	0.0108947
68.531	0.00218909	68.531	0.0072808
68.551	0.00278208	68.551	0.00546503
68.572	0.0031788	68.572	0.00638126
68.592	0.00278833	68.592	0.00637243
68.613	0.00257595	68.613	0.0109171
68.633	0.00178961	68.633	0.0118008
68.654	0.00159536	68.654	0.0109029
68.674	0.00199183	68.674	0.00637597
68.694	0.00238061	68.694	0.00819692
68.715	0.00238514	68.715	0.0081798
68.735	0.00237427	68.735	0.00909579
68.756	0.00138126	68.756	0.01363
68.776	0.00139364	68.776	0.0181595
68.797	0.00119091	68.797	0.017251
68.817	0.00158504	68.817	0.0118218
68.837	0.00237923	68.837	0.00999214
68.858	0.00238193	68.858	0.0145273
68.878	0.00257621	68.878	0.0154506
68.899	0.00237748	68.899	0.0136384
68.919	0.00198701	68.919	0.0145226
68.94	0.00219261	68.94	0.0136278
68.96	0.00258055	68.96	0.00726977
68.98	0.00297187	68.98	0.00272995
69.001	0.00316201	69.001	0.00726326
69.021	0.0025805	69.021	0.0108973
69.042	0.00219856	69.042	0.00909743
69.062	0.00198038	69.062	0.0118077
69.083	0.00158683	69.083	0.0163318
69.103	0.0017809	69.103	0.0154512
69.123	0.00258322	69.123	0.0127207
69.144	0.00336194	69.144	0.0154473
69.164	0.00298106	69.164	0.019066
69.185	0.00257267	69.185	0.0181681
69.205	0.00238905	69.205	0.0136157
69.226	0.00237161	69.226	0.0136162
69.246	0.00218679	69.246	0.0127066
69.266	0.00237541	69.266	0.00910168
69.287	0.00238507	69.287	0.00729116
69.307	0.00237995	69.307	0.00544205
69.328	0.00158395	69.328	0.0063666
69.348	0.00080683	69.348	0.00728758
69.369	0.000994511	69.369	0.00636974
69.389	0.000793132	69.389	0.00456582
69.409	0.00139174	69.409	0.00363377
69.43	0.00218575	69.43	0.00637268
69.45	0.00218768	69.45	0.0063536
69.471	0.00218968	69.471	0.0072899
69.491	0.00237774	69.491	0.00998443
69.512	0.00278181	69.512	0.0127062
69.532	0.00297034	69.532	0.0118042
69.552	0.00298317	69.552	0.0109061
69.573	0.00317836	69.573	0.00999913
69.593	0.00336103	69.593	0.0100028
69.614	0.002371	69.614	0.00819804
69.634	0.00159741	69.634	0.00819652
69.655	0.00199234	69.655	0.0081965
69.675	0.00237048	69.675	0.00819397
69.695	0.00258852	69.695	0.00637359
69.716	0.00278405	69.716	0.00635657
69.736	0.00257434	69.736	0.00728904
69.757	0.00316574	69.757	0.00635954
69.777	0.00257327	69.777	0.00727844
69.798	0.00159772	69.798	0.00728044
69.818	0.0021813	69.818	0.00818607
69.838	0.00257429	69.838	0.00729086
69.859	0.00277766	69.859	0.00635002
69.879	0.00258047	69.879	0.00454747
69.9	0.00198781	69.9	0.00363166
69.92	0.00219977	69.92	0.00365422
69.941	0.00179696	69.941	0.00457118
69.961	0.000611703	69.961	0.00635951
69.981	0.00159115	69.981	0.00546335
70.002	0.00258807	70.002	0.00547295
70.022	0.00317934	70.022	0.00635098
70.043	0.00317007	70.043	0.00456863
70.063	0.00278912	70.063	0.00364927
70.084	0.00297869	70.084	0.00364745
70.104	0.00316645	70.104	0.00274525
70.124	0.0023848	70.124	0.00184002
70.145	0.00238302	70.145	1.06742e-05
70.165	0.00298498	70.165	1.61041e-05
70.186	0.00337024	70.186	0.00364949
70.206	0.00298638	70.206	0.00637984
70.227	0.0025868	70.227	0.00728964
70.247	0.00316186	70.247	0.00998995
70.267	0.00395048	70.267	0.0109071
70.288	0.00337546	70.288	0.0136392
70.308	0.00317978	70.308	0.0118207
70.329	0.00396287	70.329	0.0109196
70.349	0.00476866	70.349	0.0118273
70.37	0.00476802	70.37	0.00817669
70.39	0.00416624	70.39	0.00366319
70.41	0.00376032	70.41	0.00181572
70.431	0.00396959	70.431	0.000924907
70.451	0.00356025	70.451	0.00726786
70.472	0.00316551	70.472	0.00999904
70.492	0.00377148	70.492	0.0136245
70.513	0.00436251	70.513	0.0154407
70.533	0.00495727	70.533	0.0172697
70.553	0.00475958	70.553	0.0145479
70.574	0.00494895	70.574	0.012719
70.594	0.00573782	70.594	0.0127258
70.615	0.00535629	70.615	0.0136333
70.635	0.00554604	70.635	0.0109082
70.656	0.00733528	70.656	0.00999331
70.676	0.0112752	70.676	0.00817074
70.697	0.0179951	70.697	0.00363443
70.717	0.0304673	70.717	0.00455914
70.737	0.0421227	70.737	0.00819418
70.758	0.0492469	70.758	0.0199925
70.778	0.0504366	70.778	0.0263214
70.799	0.0468764	70.799	0.0308674
[truncated: 450 more rows]

## Sheet: Fig. 2e
As-quenched Ti6Al4V			As-quenched Ti6Al4V5Cu			As-quenched Ti6Al4V		As-quenched Ti6Al4V5Cu
sin(θ)	β·cos(θ)	Error range of β·cos(θ)	sin(θ)	β·cos(θ)	Error range of β·cos(θ)	Fitted sin(θ)	Fitted β·cos(θ)	Fitted sin(θ)	Fitted β·cos(θ)
0.3055	0.19699	0.00223	0.3051	0.62816	0.08506	0.3055	0.14024	0.3051	0.62654
0.3315	0.12622	0.00115	0.3119	0.66156	0.07986	0.30878	0.14163	0.30837	0.62825
0.3474	0.16965	0.00116	0.3324	0.6559	0.0461	0.31207	0.14301	0.31165	0.62997
0.4502	0.18901	0.00196	0.3473	0.56438	0.04988	0.31535	0.14439	0.31492	0.63168
0.5271	0.23502	0.00196	0.3522	0.64692	0.03363	0.31864	0.14578	0.31819	0.63339
0.5811	0.2864	0.01642	0.4554	0.7375	0.02847	0.32192	0.14716	0.32146	0.63511
0.6215	0.26587	0.00315	0.5858	0.77237	0.02639	0.3252	0.14854	0.32474	0.63682
0.6306	0.3472	0.00566	0.6291	0.78942	0.02289	0.32849	0.14993	0.32801	0.63853
						0.33177	0.15131	0.33128	0.64025
						0.33505	0.15269	0.33455	0.64196
						0.33834	0.15408	0.33783	0.64367
						0.34162	0.15546	0.3411	0.64539
						0.34491	0.15684	0.34437	0.6471
						0.34819	0.15823	0.34765	0.64881
						0.35147	0.15961	0.35092	0.65053
						0.35476	0.16099	0.35419	0.65224
						0.35804	0.16238	0.35746	0.65395
						0.36133	0.16376	0.36074	0.65567
						0.36461	0.16514	0.36401	0.65738
						0.36789	0.16653	0.36728	0.65909
						0.37118	0.16791	0.37055	0.6608
						0.37446	0.16929	0.37383	0.66252
						0.37774	0.17068	0.3771	0.66423
						0.38103	0.17206	0.38037	0.66594
						0.38431	0.17344	0.38365	0.66766
						0.3876	0.17483	0.38692	0.66937
						0.39088	0.17621	0.39019	0.67108
						0.39416	0.17759	0.39346	0.6728
						0.39745	0.17898	0.39674	0.67451
						0.40073	0.18036	0.40001	0.67622
						0.40402	0.18175	0.40328	0.67794
						0.4073	0.18313	0.40655	0.67965
						0.41058	0.18451	0.40983	0.68136
						0.41387	0.1859	0.4131	0.68308
						0.41715	0.18728	0.41637	0.68479
						0.42043	0.18866	0.41965	0.6865
						0.42372	0.19005	0.42292	0.68822
						0.427	0.19143	0.42619	0.68993
						0.43029	0.19281	0.42946	0.69164
						0.43357	0.1942	0.43274	0.69336
						0.43685	0.19558	0.43601	0.69507
						0.44014	0.19696	0.43928	0.69678
						0.44342	0.19835	0.44255	0.69849
						0.44671	0.19973	0.44583	0.70021
						0.44999	0.20111	0.4491	0.70192
						0.45327	0.2025	0.45237	0.70363
						0.45656	0.20388	0.45565	0.70535
						0.45984	0.20526	0.45892	0.70706
						0.46312	0.20665	0.46219	0.70877
						0.46641	0.20803	0.46546	0.71049
						0.46969	0.20941	0.46874	0.7122
						0.47298	0.2108	0.47201	0.71391
						0.47626	0.21218	0.47528	0.71563
						0.47954	0.21356	0.47855	0.71734
						0.48283	0.21495	0.48183	0.71905
						0.48611	0.21633	0.4851	0.72077
						0.48939	0.21771	0.48837	0.72248
						0.49268	0.2191	0.49165	0.72419
						0.49596	0.22048	0.49492	0.72591
						0.49925	0.22187	0.49819	0.72762
						0.50253	0.22325	0.50146	0.72933
						0.50581	0.22463	0.50474	0.73104
						0.5091	0.22602	0.50801	0.73276
						0.51238	0.2274	0.51128	0.73447
						0.51567	0.22878	0.51455	0.73618
						0.51895	0.23017	0.51783	0.7379
						0.52223	0.23155	0.5211	0.73961
						0.52552	0.23293	0.52437	0.74132
						0.5288	0.23432	0.52765	0.74304
						0.53208	0.2357	0.53092	0.74475
						0.53537	0.23708	0.53419	0.74646
						0.53865	0.23847	0.53746	0.74818
						0.54194	0.23985	0.54074	0.74989
						0.54522	0.24123	0.54401	0.7516
						0.5485	0.24262	0.54728	0.75332
						0.55179	0.244	0.55055	0.75503
						0.55507	0.24538	0.55383	0.75674
						0.55836	0.24677	0.5571	0.75846
						0.56164	0.24815	0.56037	0.76017
						0.56492	0.24953	0.56365	0.76188
						0.56821	0.25092	0.56692	0.7636
						0.57149	0.2523	0.57019	0.76531
						0.57477	0.25368	0.57346	0.76702
						0.57806	0.25507	0.57674	0.76873
						0.58134	0.25645	0.58001	0.77045
						0.58463	0.25783	0.58328	0.77216
						0.58791	0.25922	0.58655	0.77387
						0.59119	0.2606	0.58983	0.77559
						0.59448	0.26198	0.5931	0.7773
						0.59776	0.26337	0.59637	0.77901
						0.60105	0.26475	0.59965	0.78073
						0.60433	0.26614	0.60292	0.78244
						0.60761	0.26752	0.60619	0.78415
						0.6109	0.2689	0.60946	0.78587
						0.61418	0.27029	0.61274	0.78758
						0.61746	0.27167	0.61601	0.78929
						0.62075	0.27305	0.61928	0.79101
						0.62403	0.27444	0.62255	0.79272
						0.62732	0.27582	0.62583	0.79443
						0.6306	0.2772	0.6291	0.79615

## Sheet: Fig. 3e
Distance (nm)	Cu (%)	Error of Cu (%)	V (%)	Error of V (%)	Al (%)	Error of Al (%)
1	1.40544	0.846397	2.55162	1.20559	10.0997	2.63421
2	1.25277	0.79333	2.38887	1.16687	10.7257	2.65766
3	1.15325	0.733977	2.09034	1.0757	10.8967	2.62056
4	1.03994	0.674212	2.12178	1.05697	11.0058	2.58922
5	0.855754	0.598778	2.47785	1.11705	10.7989	2.56745
6	0.814922	0.579415	2.72482	1.15633	9.89692	2.51408
7	0.774242	0.556757	2.85486	1.17006	9.75957	2.49635
8	0.64107	0.49206	2.92378	1.17732	10.0752	2.50926
9	0.609082	0.470977	2.92281	1.17012	10.4068	2.51778
10	0.674614	0.515932	3.03125	1.20437	11.3181	2.58879
11	1.38861	0.806697	3.13179	1.26013	11.3805	2.64667
12	3.61058	1.28356	2.97831	1.28882	10.4928	2.67036
13	8.0172	1.83236	2.7029	1.33409	8.92557	2.69724
14	16.1748	2.35909	1.97698	1.2424	5.96267	2.53334
15	24.0587	2.36722	1.2861	0.926191	3.16985	2.02785
16	27.9686	2.16779	0.885993	0.656077	2.00485	1.65844
17	29.8598	2.07695	0.721312	0.537052	1.62875	1.51313
18	30.7341	2.07208	0.626202	0.487524	1.5085	1.4763
19	30.4053	2.1022	0.533404	0.454864	1.53221	1.49978
20	29.7757	2.12021	0.46377	0.425616	1.56721	1.52195
21	29.7882	2.12701	0.437707	0.412062	1.64322	1.54336
22	30.0907	2.13422	0.520446	0.462149	1.74845	1.56861
23	30.215	2.12306	0.606438	0.501908	1.73052	1.55784
24	29.0807	2.12902	0.820036	0.605175	1.76317	1.57683
25	26.8352	2.15425	1.71636	0.899452	2.02197	1.66513
26	23.4765	2.15253	3.49531	1.24364	2.66228	1.81973
27	18.2642	2.09872	5.98749	1.57137	3.58094	2.01024
28	12.9641	1.95547	9.26471	1.85998	4.56544	2.17207
29	8.67863	1.73299	13.4757	2.08964	5.56487	2.28578
30	5.35692	1.44878	17.5824	2.22407	6.15669	2.32351
31	3.13948	1.16233	19.66	2.26232	6.52465	2.33513
32	2.01237	0.956543	19.8573	2.26064	6.72288	2.34569
33	1.53326	0.851257	19.821	2.27425	6.82761	2.36575
34	1.39232	0.814131	19.8611	2.27862	7.0716	2.38754
35	1.37608	0.795395	19.9411	2.25481	7.32923	2.38625
36	1.39562	0.795221	20.5009	2.2592	7.21471	2.36904
37	1.65198	0.861071	20.2354	2.24908	7.12428	2.3598
38	1.76877	0.882851	19.5408	2.21847	6.93418	2.336
39	1.74552	0.872015	19.6232	2.21181	6.85457	2.32265
40	1.92893	0.90514	19.8846	2.20474	6.99001	2.32174
41	2.29827	0.965958	19.4399	2.16974	7.13541	2.31446
42	2.44286	0.97847	19.3243	2.14434	7.32033	2.31025
43	2.57997	0.991973	19.0677	2.1207	7.6773	2.32212
44	2.68147	0.992025	18.8906	2.08936	7.29916	2.27385

## Sheet: Fig. 3f
Distance (nm)	Cu (%)	Error of Cu (%)	V (%)	Error of V (%)	Al (%)	Error of Al (%)
1	0.0240229	0.216681	4.23759	1.37017	10.2753	1.43013
2	0.0245893	0.221673	4.29437	1.32009	10.2426	1.45016
3	0.0249114	0.021234	4.25412	1.3502	10.2637	1.39007
4	0.0241723	0.0233357	4.28322	1.3401	10.2543	1.34013
5	0.0234674	0.0221632	4.23859	1.57012	10.2587	1.73017
6	0.124676	0.110421	4.23551	1.47002	10.2562	1.35019
7	0.654431	0.534482	4.25433	1.23019	10.2321	1.45004
8	2.0736	1.02003	4.22329	1.1201	10.1426	1.32
9	3.42697	1.17474	4.28247	1.32912	9.98526	1.62942
10	6.18932	1.21079	4.35539	1.31247	9.46289	1.39259
11	10.0268	1.69758	4.28103	1.40718	8.25751	1.62214
12	14.1368	1.88494	3.94353	1.42859	6.39818	1.51481
13	17.741	1.84666	3.36235	1.3676	4.32214	1.29629
14	20.552	2.05433	2.69337	1.58048	2.60225	1.10017
15	22.8419	2.02435	2.1221	1.10011	1.56368	0.700032
16	25.0745	1.9514	1.74279	0.900073	1.12141	0.500023
17	27.443	1.92459	1.52963	0.800054	0.95006	0.300076
18	29.7076	2.02943	1.41439	0.700168	0.796902	0.600193
19	31.4386	2.04653	1.36348	0.40007	0.637078	0.500083
20	32.3962	2.02907	1.37284	0.400129	0.570988	0.30018
21	32.6915	1.99045	1.40109	0.300199	0.62783	0.300182
22	32.6061	2.01398	1.35372	0.300122	0.70156	0.300052
23	32.2989	1.99259	1.16302	0.340062	0.668646	0.300121
24	31.7143	2.02713	0.880565	0.350167	0.529436	0.3001
25	30.7778	2.12409	0.646306	0.480098	0.401891	0.300114
26	29.6447	2.17626	0.540019	0.26013	0.381904	0.300002
27	28.6818	2.172	0.487904	0.26002	0.439422	0.300179
28	28.121	2.24248	0.4013	0.260149	0.47403	0.300176
29	27.687	2.13839	0.486227	0.260074	0.466379	0.300164
30	26.5895	2.28095	1.41937	0.980008	0.547537	0.300049
31	23.9936	2.22902	4.09748	1.25346	0.893737	0.400006
32	19.6427	1.84211	9.01965	1.69241	1.54393	1.00014
33	14.1486	1.71003	15.7402	1.67448	2.32396	1.00501
34	8.7032	1.50894	22.8797	1.6795	2.96004	1.11489
35	4.42789	0.997972	28.7819	1.94095	3.27346	1.39583
36	1.83356	0.700015	32.3959	2.19569	3.28314	1.17745
37	0.717178	0.213635	33.7598	2.17378	3.13745	1.33958
38	0.469483	0.300105	33.7772	2.13242	2.97571	1.39321
39	0.493528	0.166383	33.5161	2.4054	2.8559	1.52445
40	0.461483	0.330066	33.5778	2.25757	2.797	1.57972
41	0.331921	0.210063	33.9412	2.10128	2.84134	1.22993
42	0.215723	0.200112	34.2565	2.07296	3.03526	1.04708
43	0.205998	0.0200044	34.248	2.11064	3.34312	1.29978
44	0.265688	0.18001	33.904	2.07409	3.61463	1.20381
45	0.237324	0.120083	33.4041	2.36501	3.68326	1.75296
46	0.0606016	0.040032	32.9466	2.43522	3.52205	2.02011
47	0.0705421	0.0401075	32.6482	2.32027	3.28009	1.71387
48	0.0706382	0.0401589	32.5377	2.25796	3.11927	1.50695

## Sheet: Fig. 4e
		Matrix for the strain distribution map
	1	2	3	4	5	6	7	8	9	10	11	12	13	14	15	16	17	18	19	20	21	22	23	24	25	26	27	28	29	30	31	32	33	34	35	36	37	38	39	40	41	42	43	44	45	46	47	48	49
1	0.38409	0.38393	0.38377	0.38362	0.38346	0.38331	0.38316	0.38301	0.38286	0.38271	0.38257	0.38243	0.38228	0.38214	0.38201	0.38187	0.38173	0.3816	0.38147	0.38134	0.38121	0.38109	0.38097	0.38084	0.38073	0.38061	0.38049	0.38038	0.38027	0.38016	0.38006	0.37996	0.37986	0.37976	0.37966	0.37957	0.37948	0.37939	0.37931	0.37922	0.37915	0.37907	0.379	0.37893	0.37886	0.37879	0.37873	0.37867	0.37862
2	0.38271	0.38254	0.38237	0.38221	0.38204	0.38188	0.38172	0.38156	0.3814	0.38125	0.38109	0.38094	0.38078	0.38063	0.38048	0.38034	0.38019	0.38005	0.3799	0.37976	0.37963	0.37949	0.37936	0.37922	0.37909	0.37896	0.37884	0.37871	0.37859	0.37847	0.37836	0.37824	0.37813	0.37802	0.37791	0.37781	0.37771	0.37761	0.37751	0.37742	0.37732	0.37724	0.37715	0.37707	0.37699	0.37691	0.37684	0.37677	0.3767
3	0.38135	0.38118	0.381	0.38082	0.38065	0.38048	0.38031	0.38013	0.37997	0.3798	0.37963	0.37947	0.3793	0.37914	0.37898	0.37882	0.37867	0.37851	0.37836	0.37821	0.37806	0.37791	0.37776	0.37762	0.37748	0.37734	0.3772	0.37707	0.37693	0.3768	0.37667	0.37654	0.37642	0.3763	0.37618	0.37606	0.37595	0.37584	0.37573	0.37562	0.37552	0.37542	0.37532	0.37522	0.37513	0.37504	0.37495	0.37487	0.37479
4	0.38002	0.37984	0.37965	0.37946	0.37928	0.3791	0.37891	0.37873	0.37855	0.37838	0.3782	0.37802	0.37785	0.37768	0.37751	0.37734	0.37717	0.377	0.37684	0.37667	0.37651	0.37635	0.3762	0.37604	0.37589	0.37573	0.37558	0.37544	0.37529	0.37515	0.37501	0.37487	0.37473	0.3746	0.37446	0.37433	0.37421	0.37408	0.37396	0.37384	0.37372	0.37361	0.3735	0.37339	0.37329	0.37318	0.37308	0.37299	0.3729
5	0.37872	0.37852	0.37833	0.37813	0.37794	0.37774	0.37755	0.37736	0.37717	0.37698	0.37679	0.3766	0.37642	0.37624	0.37605	0.37587	0.37569	0.37551	0.37534	0.37516	0.37499	0.37482	0.37465	0.37448	0.37432	0.37415	0.37399	0.37383	0.37367	0.37352	0.37336	0.37321	0.37306	0.37291	0.37277	0.37263	0.37249	0.37235	0.37221	0.37208	0.37195	0.37183	0.3717	0.37158	0.37146	0.37135	0.37123	0.37112	0.37102
6	0.37745	0.37724	0.37703	0.37683	0.37662	0.37642	0.37621	0.37601	0.37581	0.37561	0.37541	0.37521	0.37502	0.37482	0.37463	0.37444	0.37425	0.37406	0.37387	0.37368	0.3735	0.37331	0.37313	0.37295	0.37277	0.3726	0.37242	0.37225	0.37208	0.37191	0.37174	0.37158	0.37142	0.37126	0.3711	0.37094	0.37079	0.37064	0.37049	0.37035	0.3702	0.37006	0.36992	0.36979	0.36966	0.36953	0.3694	0.36928	0.36916
7	0.3762	0.37599	0.37577	0.37555	0.37534	0.37512	0.37491	0.37469	0.37448	0.37427	0.37406	0.37385	0.37365	0.37344	0.37324	0.37303	0.37283	0.37263	0.37243	0.37223	0.37203	0.37184	0.37164	0.37145	0.37126	0.37107	0.37088	0.3707	0.37052	0.37033	0.37015	0.36998	0.3698	0.36963	0.36946	0.36929	0.36912	0.36896	0.3688	0.36864	0.36848	0.36832	0.36817	0.36802	0.36788	0.36773	0.36759	0.36746	0.36732
8	0.37499	0.37477	0.37454	0.37431	0.37409	0.37386	0.37364	0.37341	0.37319	0.37297	0.37275	0.37253	0.37231	0.37209	0.37187	0.37166	0.37144	0.37123	0.37102	0.37081	0.3706	0.37039	0.37019	0.36998	0.36978	0.36958	0.36938	0.36918	0.36898	0.36879	0.3686	0.36841	0.36822	0.36803	0.36784	0.36766	0.36748	0.3673	0.36713	0.36695	0.36678	0.36662	0.36645	0.36629	0.36613	0.36597	0.36581	0.36566	0.36551
9	0.37382	0.37358	0.37334	0.37311	0.37287	0.37264	0.3724	0.37217	0.37193	0.3717	0.37147	0.37124	0.37101	0.37078	0.37055	0.37032	0.3701	0.36987	0.36965	0.36943	0.3692	0.36898	0.36877	0.36855	0.36833	0.36812	0.36791	0.36769	0.36749	0.36728	0.36707	0.36687	0.36667	0.36647	0.36627	0.36607	0.36588	0.36568	0.36549	0.36531	0.36512	0.36494	0.36476	0.36458	0.36441	0.36423	0.36406	0.3639	0.36373
10	0.37268	0.37244	0.37219	0.37194	0.37169	0.37145	0.3712	0.37096	0.37071	0.37047	0.37023	0.36999	0.36974	0.3695	0.36926	0.36903	0.36879	0.36855	0.36831	0.36808	0.36785	0.36761	0.36738	0.36715	0.36693	0.3667	0.36647	0.36625	0.36603	0.3658	0.36559	0.36537	0.36515	0.36494	0.36473	0.36452	0.36431	0.3641	0.3639	0.36369	0.3635	0.3633	0.3631	0.36291	0.36272	0.36253	0.36235	0.36217	0.36199
11	0.37159	0.37133	0.37107	0.37082	0.37056	0.3703	0.37005	0.36979	0.36954	0.36928	0.36903	0.36877	0.36852	0.36827	0.36802	0.36777	0.36752	0.36727	0.36702	0.36678	0.36653	0.36629	0.36604	0.3658	0.36556	0.36532	0.36508	0.36484	0.36461	0.36437	0.36414	0.36391	0.36368	0.36345	0.36323	0.363	0.36278	0.36256	0.36234	0.36212	0.36191	0.3617	0.36149	0.36128	0.36107	0.36087	0.36067	0.36047	0.36028
12	0.37054	0.37027	0.37	0.36973	0.36947	0.3692	0.36893	0.36867	0.3684	0.36814	0.36787	0.36761	0.36734	0.36708	0.36682	0.36656	0.3663	0.36604	0.36578	0.36552	0.36526	0.365	0.36475	0.36449	0.36424	0.36398	0.36373	0.36348	0.36323	0.36299	0.36274	0.36249	0.36225	0.36201	0.36177	0.36153	0.36129	0.36106	0.36083	0.3606	0.36037	0.36014	0.35991	0.35969	0.35947	0.35925	0.35904	0.35883	0.35861
13	0.36953	0.36925	0.36897	0.3687	0.36842	0.36814	0.36787	0.36759	0.36731	0.36704	0.36676	0.36649	0.36621	0.36594	0.36567	0.36539	0.36512	0.36485	0.36458	0.36431	0.36404	0.36377	0.3635	0.36323	0.36296	0.3627	0.36243	0.36217	0.36191	0.36165	0.36139	0.36113	0.36087	0.36062	0.36036	0.36011	0.35986	0.35961	0.35936	0.35912	0.35887	0.35863	0.35839	0.35815	0.35792	0.35768	0.35745	0.35722	0.357
14	0.36857	0.36828	0.36799	0.36771	0.36742	0.36714	0.36685	0.36656	0.36628	0.36599	0.3657	0.36542	0.36513	0.36485	0.36456	0.36428	0.36399	0.36371	0.36343	0.36315	0.36286	0.36258	0.3623	0.36202	0.36174	0.36146	0.36119	0.36091	0.36063	0.36036	0.36009	0.35981	0.35954	0.35927	0.35901	0.35874	0.35847	0.35821	0.35795	0.35769	0.35743	0.35717	0.35692	0.35666	0.35641	0.35616	0.35592	0.35567	0.35543
15	0.36766	0.36736	0.36707	0.36677	0.36647	0.36618	0.36588	0.36559	0.36529	0.36499	0.3647	0.3644	0.3641	0.36381	0.36351	0.36322	0.36292	0.36263	0.36233	0.36204	0.36175	0.36145	0.36116	0.36087	0.36058	0.36028	0.35999	0.35971	0.35942	0.35913	0.35884	0.35856	0.35827	0.35799	0.35771	0.35743	0.35715	0.35687	0.35659	0.35632	0.35604	0.35577	0.3555	0.35523	0.35496	0.3547	0.35444	0.35418	0.35392
16	0.3668	0.36649	0.36619	0.36588	0.36558	0.36527	0.36497	0.36466	0.36436	0.36405	0.36374	0.36344	0.36313	0.36283	0.36252	0.36221	0.36191	0.3616	0.3613	0.36099	0.36068	0.36038	0.36007	0.35977	0.35947	0.35916	0.35886	0.35856	0.35826	0.35796	0.35766	0.35736	0.35706	0.35676	0.35647	0.35617	0.35588	0.35559	0.35529	0.355	0.35472	0.35443	0.35414	0.35386	0.35358	0.3533	0.35302	0.35274	0.35247
17	0.36599	0.36568	0.36537	0.36505	0.36474	0.36443	0.36411	0.3638	0.36348	0.36317	0.36285	0.36253	0.36222	0.3619	0.36158	0.36127	0.36095	0.36063	0.36032	0.36	0.35968	0.35937	0.35905	0.35874	0.35842	0.3581	0.35779	0.35748	0.35716	0.35685	0.35654	0.35622	0.35591	0.3556	0.35529	0.35498	0.35467	0.35437	0.35406	0.35376	0.35346	0.35315	0.35285	0.35255	0.35226	0.35196	0.35167	0.35138	0.35109
18	0.36524	0.36492	0.3646	0.36428	0.36396	0.36364	0.36331	0.36299	0.36266	0.36234	0.36201	0.36169	0.36136	0.36104	0.36071	0.36038	0.36006	0.35973	0.3594	0.35907	0.35875	0.35842	0.35809	0.35777	0.35744	0.35711	0.35678	0.35646	0.35613	0.35581	0.35548	0.35516	0.35483	0.35451	0.35418	0.35386	0.35354	0.35322	0.3529	0.35258	0.35226	0.35195	0.35163	0.35132	0.35101	0.3507	0.35039	0.35008	0.34977
19	0.36455	0.36423	0.3639	0.36357	0.36324	0.36291	0.36257	0.36224	0.36191	0.36158	0.36124	0.36091	0.36057	0.36024	0.3599	0.35956	0.35923	0.35889	0.35855	0.35822	0.35788	0.35754	0.3572	0.35686	0.35652	0.35619	0.35585	0.35551	0.35517	0.35483	0.3545	0.35416	0.35382	0.35349	0.35315	0.35281	0.35248	0.35214	0.35181	0.35148	0.35115	0.35082	0.35049	0.35016	0.34983	0.3495	0.34918	0.34886	0.34854
20	0.36392	0.36359	0.36325	0.36292	0.36258	0.36224	0.3619	0.36156	0.36122	0.36088	0.36053	0.36019	0.35985	0.3595	0.35916	0.35881	0.35847	0.35812	0.35777	0.35743	0.35708	0.35673	0.35638	0.35603	0.35568	0.35533	0.35498	0.35463	0.35429	0.35394	0.35359	0.35324	0.35289	0.35254	0.35219	0.35184	0.35149	0.35115	0.3508	0.35045	0.35011	0.34976	0.34942	0.34908	0.34874	0.34839	0.34805	0.34772	0.34738
21	0.36335	0.36301	0.36267	0.36233	0.36198	0.36164	0.36129	0.36094	0.36059	0.36025	0.3599	0.35954	0.35919	0.35884	0.35849	0.35813	0.35778	0.35742	0.35707	0.35671	0.35635	0.35599	0.35563	0.35528	0.35492	0.35456	0.3542	0.35384	0.35348	0.35312	0.35275	0.35239	0.35203	0.35167	0.35131	0.35095	0.35059	0.35023	0.34987	0.34951	0.34915	0.34879	0.34844	0.34808	0.34772	0.34737	0.34702	0.34666	0.34631
22	0.36285	0.3625	0.36215	0.3618	0.36145	0.3611	0.36075	0.36039	0.36004	0.35968	0.35932	0.35897	0.35861	0.35825	0.35789	0.35752	0.35716	0.3568	0.35643	0.35607	0.3557	0.35533	0.35496	0.3546	0.35423	0.35386	0.35349	0.35312	0.35275	0.35238	0.352	0.35163	0.35126	0.35089	0.35052	0.35014	0.34977	0.3494	0.34903	0.34866	0.34828	0.34791	0.34754	0.34717	0.3468	0.34643	0.34607	0.3457	0.34533
23	0.36241	0.36206	0.3617	0.36135	0.36099	0.36063	0.36027	0.35991	0.35955	0.35919	0.35883	0.35846	0.35809	0.35773	0.35736	0.35699	0.35662	0.35625	0.35587	0.3555	0.35513	0.35475	0.35437	0.354	0.35362	0.35324	0.35286	0.35248	0.3521	0.35172	0.35134	0.35096	0.35057	0.35019	0.34981	0.34942	0.34904	0.34866	0.34827	0.34789	0.34751	0.34712	0.34674	0.34636	0.34598	0.34559	0.34521	0.34483	0.34445
24	0.36204	0.36168	0.36132	0.36096	0.3606	0.36024	0.35987	0.35951	0.35914	0.35877	0.3584	0.35803	0.35766	0.35728	0.35691	0.35653	0.35615	0.35578	0.3554	0.35502	0.35463	0.35425	0.35387	0.35348	0.35309	0.35271	0.35232	0.35193	0.35154	0.35115	0.35076	0.35037	0.34998	0.34958	0.34919	0.3488	0.3484	0.34801	0.34761	0.34722	0.34683	0.34643	0.34604	0.34564	0.34525	0.34485	0.34446	0.34407	0.34367
25	0.36173	0.36137	0.36101	0.36064	0.36028	0.35991	0.35954	0.35917	0.3588	0.35842	0.35805	0.35767	0.3573	0.35692	0.35654	0.35615	0.35577	0.35539	0.355	0.35461	0.35422	0.35383	0.35344	0.35305	0.35266	0.35226	0.35187	0.35147	0.35107	0.35067	0.35027	0.34987	0.34947	0.34907	0.34867	0.34827	0.34786	0.34746	0.34705	0.34665	0.34624	0.34584	0.34543	0.34503	0.34462	0.34421	0.34381	0.3434	0.343
26	0.3615	0.36113	0.36077	0.3604	0.36003	0.35966	0.35928	0.35891	0.35853	0.35816	0.35778	0.35739	0.35701	0.35663	0.35624	0.35586	0.35547	0.35508	0.35468	0.35429	0.3539	0.3535	0.3531	0.35271	0.35231	0.3519	0.3515	0.3511	0.35069	0.35029	0.34988	0.34947	0.34906	0.34865	0.34824	0.34783	0.34742	0.347	0.34659	0.34618	0.34576	0.34535	0.34493	0.34451	0.3441	0.34368	0.34327	0.34285	0.34243
27	0.36133	0.36096	0.36059	0.36022	0.35985	0.35948	0.3591	0.35872	0.35834	0.35796	0.35758	0.35719	0.35681	0.35642	0.35603	0.35564	0.35525	0.35485	0.35446	0.35406	0.35366	0.35326	0.35285	0.35245	0.35204	0.35164	0.35123	0.35082	0.35041	0.35	0.34958	0.34917	0.34875	0.34833	0.34792	0.3475	0.34708	0.34665	0.34623	0.34581	0.34539	0.34496	0.34454	0.34411	0.34369	0.34326	0.34283	0.34241	0.34198
28	0.36123	0.36086	0.36049	0.36012	0.35975	0.35937	0.35899	0.35861	0.35823	0.35785	0.35746	0.35707	0.35668	0.35629	0.3559	0.35551	0.35511	0.35471	0.35431	0.35391	0.35351	0.3531	0.35269	0.35229	0.35188	0.35146	0.35105	0.35064	0.35022	0.3498	0.34938	0.34896	0.34854	0.34812	0.34769	0.34726	0.34684	0.34641	0.34598	0.34555	0.34512	0.34469	0.34425	0.34382	0.34339	0.34295	0.34252	0.34208	0.34164
29	0.36121	0.36084	0.36046	0.36009	0.35972	0.35934	0.35896	0.35858	0.35819	0.35781	0.35742	0.35703	0.35664	0.35625	0.35585	0.35546	0.35506	0.35466	0.35425	0.35385	0.35344	0.35303	0.35262	0.35221	0.3518	0.35138	0.35097	0.35055	0.35013	0.3497	0.34928	0.34885	0.34843	0.348	0.34757	0.34714	0.3467	0.34627	0.34583	0.3454	0.34496	0.34452	0.34408	0.34364	0.3432	0.34276	0.34231	0.34187	0.34143
30	0.36125	0.36088	0.36051	0.36013	0.35976	0.35938	0.359	0.35862	0.35823	0.35785	0.35746	0.35707	0.35668	0.35629	0.35589	0.35549	0.35509	0.35469	0.35428	0.35388	0.35347	0.35306	0.35265	0.35223	0.35182	0.3514	0.35098	0.35056	0.35013	0.34971	0.34928	0.34885	0.34842	0.34799	0.34755	0.34712	0.34668	0.34624	0.3458	0.34536	0.34491	0.34447	0.34402	0.34358	0.34313	0.34268	0.34223	0.34178	0.34133
31	0.36136	0.36099	0.36062	0.36025	0.35987	0.3595	0.35912	0.35874	0.35835	0.35797	0.35758	0.35719	0.3568	0.3564	0.35601	0.35561	0.35521	0.35481	0.3544	0.35399	0.35359	0.35317	0.35276	0.35235	0.35193	0.35151	0.35109	0.35066	0.35024	0.34981	0.34938	0.34895	0.34851	0.34808	0.34764	0.3472	0.34676	0.34632	0.34587	0.34543	0.34498	0.34453	0.34408	0.34363	0.34318	0.34272	0.34227	0.34181	0.34135
32	0.36154	0.36118	0.36081	0.36044	0.36006	0.35969	0.35931	0.35893	0.35855	0.35816	0.35778	0.35739	0.357	0.3566	0.35621	0.35581	0.35541	0.35501	0.35461	0.3542	0.35379	0.35338	0.35297	0.35255	0.35213	0.35171	0.35129	0.35087	0.35044	0.35001	0.34958	0.34915	0.34871	0.34828	0.34784	0.3474	0.34695	0.34651	0.34606	0.34561	0.34516	0.34471	0.34426	0.3438	0.34335	0.34289	0.34243	0.34197	0.34151
33	0.36179	0.36143	0.36106	0.36069	0.36032	0.35995	0.35957	0.3592	0.35882	0.35844	0.35805	0.35767	0.35728	0.35689	0.35649	0.3561	0.3557	0.3553	0.3549	0.35449	0.35408	0.35368	0.35326	0.35285	0.35243	0.35201	0.35159	0.35117	0.35074	0.35032	0.34988	0.34945	0.34902	0.34858	0.34814	0.3477	0.34726	0.34681	0.34636	0.34591	0.34546	0.34501	0.34455	0.34409	0.34364	0.34317	0.34271	0.34225	0.34178
34	0.36211	0.36175	0.36139	0.36102	0.36065	0.36028	0.35991	0.35954	0.35916	0.35878	0.3584	0.35802	0.35764	0.35725	0.35686	0.35646	0.35607	0.35567	0.35527	0.35487	0.35447	0.35406	0.35365	0.35324	0.35282	0.35241	0.35199	0.35157	0.35114	0.35072	0.35029	0.34986	0.34942	0.34899	0.34855	0.34811	0.34767	0.34722	0.34678	0.34633	0.34587	0.34542	0.34496	0.34451	0.34405	0.34359	0.34312	0.34266	0.34219
35	0.36249	0.36213	0.36178	0.36142	0.36105	0.36069	0.36032	0.35995	0.35958	0.35921	0.35883	0.35845	0.35807	0.35769	0.3573	0.35691	0.35652	0.35613	0.35573	0.35534	0.35493	0.35453	0.35413	0.35372	0.35331	0.3529	0.35248	0.35206	0.35164	0.35122	0.35079	0.35036	0.34993	0.3495	0.34907	0.34863	0.34819	0.34775	0.3473	0.34685	0.3464	0.34595	0.3455	0.34504	0.34458	0.34412	0.34366	0.34319	0.34272
36	0.36293	0.36258	0.36223	0.36188	0.36152	0.36116	0.3608	0.36043	0.36007	0.3597	0.35933	0.35896	0.35858	0.3582	0.35782	0.35744	0.35705	0.35667	0.35627	0.35588	0.35549	0.35509	0.35469	0.35429	0.35388	0.35347	0.35306	0.35265	0.35223	0.35182	0.35139	0.35097	0.35054	0.35012	0.34969	0.34925	0.34881	0.34838	0.34793	0.34749	0.34704	0.3466	0.34614	0.34569	0.34523	0.34477	0.34431	0.34385	0.34338
37	0.36344	0.3631	0.36275	0.3624	0.36205	0.3617	0.36134	0.36098	0.36062	0.36026	0.3599	0.35953	0.35916	0.35879	0.35842	0.35804	0.35766	0.35728	0.3569	0.35651	0.35612	0.35573	0.35533	0.35494	0.35454	0.35414	0.35373	0.35333	0.35292	0.35251	0.35209	0.35167	0.35125	0.35083	0.3504	0.34998	0.34955	0.34911	0.34868	0.34824	0.3478	0.34735	0.34691	0.34646	0.34601	0.34555	0.34509	0.34464	0.34417
38	0.364	0.36367	0.36333	0.36299	0.36264	0.3623	0.36195	0.3616	0.36125	0.36089	0.36053	0.36017	0.35981	0.35945	0.35908	0.35871	0.35834	0.35797	0.35759	0.35721	0.35683	0.35645	0.35606	0.35567	0.35528	0.35489	0.35449	0.35409	0.35369	0.35328	0.35288	0.35247	0.35206	0.35164	0.35122	0.3508	0.35038	0.34995	0.34952	0.34909	0.34866	0.34822	0.34778	0.34734	0.34689	0.34645	0.34599	0.34554	0.34509
39	0.36462	0.36429	0.36396	0.36363	0.36329	0.36296	0.36262	0.36227	0.36193	0.36158	0.36123	0.36088	0.36053	0.36017	0.35982	0.35946	0.35909	0.35873	0.35836	0.35799	0.35762	0.35724	0.35686	0.35648	0.3561	0.35572	0.35533	0.35494	0.35455	0.35415	0.35375	0.35335	0.35295	0.35254	0.35213	0.35172	0.35131	0.35089	0.35047	0.35005	0.34962	0.34919	0.34876	0.34833	0.34789	0.34745	0.34701	0.34656	0.34612
40	0.36529	0.36497	0.36465	0.36433	0.364	0.36367	0.36334	0.36301	0.36267	0.36233	0.36199	0.36165	0.36131	0.36096	0.36061	0.36026	0.35991	0.35955	0.3592	0.35884	0.35847	0.35811	0.35774	0.35737	0.357	0.35662	0.35625	0.35587	0.35548	0.3551	0.35471	0.35432	0.35393	0.35353	0.35313	0.35273	0.35233	0.35192	0.35151	0.3511	0.35068	0.35026	0.34984	0.34942	0.34899	0.34856	0.34813	0.3477	0.34726
41	0.36601	0.3657	0.36539	0.36507	0.36476	0.36444	0.36411	0.36379	0.36347	0.36314	0.36281	0.36248	0.36214	0.36181	0.36147	0.36113	0.36079	0.36044	0.36009	0.35975	0.35939	0.35904	0.35868	0.35832	0.35796	0.3576	0.35723	0.35686	0.35649	0.35612	0.35574	0.35536	0.35498	0.3546	0.35421	0.35382	0.35343	0.35303	0.35264	0.35224	0.35183	0.35143	0.35102	0.35061	0.35019	0.34978	0.34936	0.34894	0.34851
42	0.36678	0.36647	0.36617	0.36587	0.36556	0.36525	0.36494	0.36463	0.36431	0.364	0.36368	0.36336	0.36303	0.36271	0.36238	0.36205	0.36172	0.36139	0.36105	0.36071	0.36037	0.36003	0.35969	0.35934	0.35899	0.35864	0.35829	0.35793	0.35757	0.35721	0.35685	0.35648	0.35611	0.35574	0.35537	0.35499	0.35461	0.35423	0.35384	0.35346	0.35307	0.35268	0.35228	0.35188	0.35148	0.35108	0.35068	0.35027	0.34986
43	0.36758	0.36729	0.367	0.3667	0.36641	0.36611	0.36581	0.36551	0.3652	0.3649	0.36459	0.36428	0.36397	0.36366	0.36334	0.36302	0.36271	0.36238	0.36206	0.36174	0.36141	0.36108	0.36075	0.36041	0.36008	0.35974	0.3594	0.35905	0.35871	0.35836	0.35801	0.35766	0.3573	0.35695	0.35659	0.35623	0.35586	0.35549	0.35512	0.35475	0.35438	0.354	0.35362	0.35324	0.35285	0.35247	0.35208	0.35168	0.35129
44	0.36842	0.36814	0.36786	0.36758	0.36729	0.367	0.36672	0.36643	0.36613	0.36584	0.36555	0.36525	0.36495	0.36465	0.36435	0.36404	0.36373	0.36343	0.36312	0.3628	0.36249	0.36217	0.36185	0.36153	0.36121	0.36089	0.36056	0.36023	0.3599	0.35957	0.35923	0.35889	0.35856	0.35821	0.35787	0.35752	0.35717	0.35682	0.35647	0.35611	0.35575	0.35539	0.35503	0.35466	0.35429	0.35392	0.35355	0.35317	0.35279
45	0.36929	0.36902	0.36875	0.36848	0.36821	0.36793	0.36766	0.36738	0.3671	0.36682	0.36654	0.36625	0.36597	0.36568	0.36539	0.3651	0.3648	0.36451	0.36421	0.36391	0.36361	0.36331	0.36301	0.3627	0.36239	0.36208	0.36177	0.36146	0.36114	0.36082	0.3605	0.36018	0.35985	0.35953	0.3592	0.35887	0.35854	0.3582	0.35786	0.35752	0.35718	0.35684	0.35649	0.35614	0.35579	0.35544	0.35508	0.35472	0.35436
46	0.37019	0.36994	0.36968	0.36942	0.36916	0.36889	0.36863	0.36836	0.3681	0.36783	0.36756	0.36729	0.36701	0.36674	0.36646	0.36618	0.36591	0.36562	0.36534	0.36506	0.36477	0.36448	0.36419	0.3639	0.36361	0.36331	0.36302	0.36272	0.36242	0.36211	0.36181	0.3615	0.36119	0.36088	0.36057	0.36026	0.35994	0.35962	0.3593	0.35898	0.35865	0.35833	0.358	0.35767	0.35733	0.357	0.35666	0.35632	0.35598
47	0.37112	0.37087	0.37062	0.37038	0.37013	0.36988	0.36963	0.36937	0.36912	0.36886	0.36861	0.36835	0.36809	0.36783	0.36756	0.3673	0.36703	0.36677	0.3665	0.36623	0.36596	0.36568	0.36541	0.36513	0.36485	0.36457	0.36429	0.36401	0.36372	0.36343	0.36315	0.36286	0.36256	0.36227	0.36197	0.36168	0.36138	0.36108	0.36077	0.36047	0.36016	0.35985	0.35954	0.35923	0.35891	0.35859	0.35827	0.35795	0.35763
48	0.37206	0.37182	0.37159	0.37135	0.37112	0.37088	0.37064	0.3704	0.37016	0.36992	0.36967	0.36943	0.36918	0.36893	0.36869	0.36843	0.36818	0.36793	0.36768	0.36742	0.36716	0.3669	0.36664	0.36638	0.36612	0.36585	0.36559	0.36532	0.36505	0.36478	0.36451	0.36423	0.36396	0.36368	0.3634	0.36312	0.36284	0.36255	0.36227	0.36198	0.36169	0.3614	0.3611	0.36081	0.36051	0.36021	0.35991	0.35961	0.3593
49	0.37301	0.37279	0.37257	0.37235	0.37212	0.3719	0.37167	0.37144	0.37122	0.37099	0.37076	0.37052	0.37029	0.37006	0.36982	0.36958	0.36935	0.36911	0.36887	0.36863	0.36838	0.36814	0.36789	0.36765	0.3674	0.36715	0.3669	0.36665	0.36639	0.36614	0.36588	0.36562	0.36536	0.3651	0.36484	0.36457	0.36431	0.36404	0.36377	0.3635	0.36323	0.36295	0.36268	0.3624	0.36212	0.36184	0.36156	0.36127	0.36099
50	0.37398	0.37377	0.37356	0.37335	0.37314	0.37292	0.37271	0.3725	0.37228	0.37206	0.37185	0.37163	0.37141	0.37119	0.37097	0.37074	0.37052	0.37029	0.37007	0.36984	0.36961	0.36938	0.36915	0.36892	0.36869	0.36845	0.36822	0.36798	0.36774	0.3675	0.36726	0.36702	0.36677	0.36653	0.36628	0.36603	0.36578	0.36553	0.36528	0.36503	0.36477	0.36451	0.36426	0.36399	0.36373	0.36347	0.3632	0.36294	0.36267
51	0.37495	0.37475	0.37455	0.37435	0.37415	0.37395	0.37375	0.37355	0.37335	0.37314	0.37294	0.37273	0.37253	0.37232	0.37211	0.3719	0.37169	0.37148	0.37127	0.37106	0.37084	0.37063	0.37041	0.37019	0.36997	0.36975	0.36953	0.36931	0.36909	0.36886	0.36864	0.36841	0.36818	0.36795	0.36772	0.36749	0.36725	0.36702	0.36678	0.36655	0.36631	0.36606	0.36582	0.36558	0.36533	0.36509	0.36484	0.36459	0.36433
52	0.37592	0.37573	0.37555	0.37536	0.37517	0.37498	0.3748	0.37461	0.37442	0.37422	0.37403	0.37384	0.37365	0.37345	0.37326	0.37306	0.37287	0.37267	0.37247	0.37227	0.37207	0.37187	0.37166	0.37146	0.37126	0.37105	0.37084	0.37064	0.37043	0.37022	0.37001	0.36979	0.36958	0.36937	0.36915	0.36893	0.36871	0.36849	0.36827	0.36805	0.36782	0.3676	0.36737	0.36714	0.36691	0.36668	0.36645	0.36621	0.36597
53	0.37688	0.37671	0.37653	0.37636	0.37619	0.37601	0.37583	0.37566	0.37548	0.3753	0.37512	0.37494	0.37476	0.37458	0.3744	0.37421	0.37403	0.37384	0.37366	0.37347	0.37329	0.3731	0.37291	0.37272	0.37253	0.37234	0.37214	0.37195	0.37175	0.37156	0.37136	0.37116	0.37096	0.37076	0.37056	0.37036	0.37015	0.36995	0.36974	0.36953	0.36932	0.36911	0.3689	0.36868	0.36846	0.36825	0.36803	0.36781	0.36758
54	0.37784	0.37768	0.37752	0.37735	0.37719	0.37703	0.37686	0.3767	0.37653	0.37636	0.3762	0.37603	0.37586	0.37569	0.37552	0.37535	0.37518	0.37501	0.37483	0.37466	0.37449	0.37431	0.37414	0.37396	0.37378	0.3736	0.37342	0.37324	0.37306	0.37288	0.37269	0.37251	0.37232	0.37213	0.37195	0.37176	0.37156	0.37137	0.37118	0.37098	0.37079	0.37059	0.37039	0.37019	0.36998	0.36978	0.36957	0.36936	0.36915
55	0.37879	0.37864	0.37849	0.37833	0.37818	0.37803	0.37787	0.37772	0.37757	0.37741	0.37726	0.3771	0.37694	0.37679	0.37663	0.37647	0.37631	0.37615	0.37599	0.37583	0.37567	0.37551	0.37534	0.37518	0.37501	0.37485	0.37468	0.37451	0.37434	0.37417	0.374	0.37383	0.37365	0.37348	0.3733	0.37312	0.37295	0.37277	0.37258	0.3724	0.37222	0.37203	0.37184	0.37165	0.37146	0.37127	0.37107	0.37087	0.37068
56	0.37972	0.37958	0.37944	0.3793	0.37916	0.37901	0.37887	0.37873	0.37859	0.37844	0.3783	0.37815	0.37801	0.37786	0.37772	0.37757	0.37742	0.37727	0.37713	0.37698	0.37683	0.37668	0.37652	0.37637	0.37622	0.37606	0.37591	0.37575	0.37559	0.37544	0.37528	0.37511	0.37495	0.37479	0.37463	0.37446	0.37429	0.37412	0.37395	0.37378	0.37361	0.37343	0.37326	0.37308	0.3729	0.37271	0.37253	0.37234	0.37215
57	0.38063	0.3805	0.38037	0.38024	0.38011	0.37998	0.37985	0.37972	0.37958	0.37945	0.37932	0.37918	0.37905	0.37891	0.37878	0.37864	0.37851	0.37837	0.37823	0.37809	0.37796	0.37782	0.37768	0.37753	0.37739	0.37725	0.3771	0.37696	0.37681	0.37667	0.37652	0.37637	0.37622	0.37606	0.37591	0.37576	0.3756	0.37544	0.37528	0.37512	0.37496	0.37479	0.37463	0.37446	0.37429	0.37411	0.37394	0.37376	0.37358
58	0.38152	0.3814	0.38128	0.38116	0.38104	0.38092	0.3808	0.38068	0.38056	0.38043	0.38031	0.38019	0.38006	0.37994	0.37981	0.37969	0.37956	0.37944	0.37931	0.37918	0.37905	0.37892	0.37879	0.37866	0.37853	0.3784	0.37827	0.37813	0.378	0.37786	0.37772	0.37758	0.37744	0.3773	0.37716	0.37701	0.37687	0.37672	0.37657	0.37642	0.37626	0.37611	0.37595	0.37579	0.37563	0.37547	0.3753	0.37513	0.37496
59	0.38239	0.38228	0.38217	0.38206	0.38195	0.38183	0.38172	0.38161	0.3815	0.38139	0.38127	0.38116	0.38105	0.38093	0.38082	0.3807	0.38059	0.38047	0.38035	0.38024	0.38012	0.38	0.37988	0.37976	0.37964	0.37951	0.37939	0.37926	0.37914	0.37901	0.37888	0.37875	0.37862	0.37849	0.37836	0.37822	0.37809	0.37795	0.37781	0.37767	0.37752	0.37737	0.37723	0.37708	0.37692	0.37677	0.37661	0.37645	0.37628
60	0.38323	0.38313	0.38303	0.38292	0.38282	0.38272	0.38262	0.38251	0.38241	0.38231	0.3822	0.3821	0.382	0.38189	0.38179	0.38168	0.38157	0.38147	0.38136	0.38125	0.38114	0.38103	0.38092	0.38081	0.3807	0.38059	0.38047	0.38036	0.38024	0.38012	0.38	0.37988	0.37976	0.37964	0.37951	0.37939	0.37926	0.37913	0.379	0.37886	0.37873	0.37859	0.37845	0.37831	0.37816	0.37802	0.37787	0.37771	0.37756
61	0.38404	0.38395	0.38385	0.38376	0.38366	0.38357	0.38348	0.38338	0.38329	0.38319	0.3831	0.383	0.38291	0.38281	0.38272	0.38262	0.38252	0.38242	0.38233	0.38223	0.38213	0.38203	0.38193	0.38182	0.38172	0.38162	0.38151	0.3814	0.3813	0.38119	0.38108	0.38097	0.38085	0.38074	0.38062	0.3805	0.38038	0.38026	0.38014	0.38001	0.37989	0.37976	0.37962	0.37949	0.37935	0.37921	0.37907	0.37892	0.37878
62	0.38481	0.38473	0.38464	0.38456	0.38447	0.38439	0.3843	0.38422	0.38413	0.38404	0.38396	0.38387	0.38378	0.3837	0.38361	0.38352	0.38343	0.38334	0.38325	0.38316	0.38307	0.38298	0.38288	0.38279	0.3827	0.3826	0.3825	0.3824	0.3823	0.3822	0.3821	0.382	0.38189	0.38179	0.38168	0.38157	0.38146	0.38134	0.38123	0.38111	0.38099	0.38087	0.38074	0.38062	0.38049	0.38035	0.38022	0.38008	0.37994
63	0.38556	0.38548	0.3854	0.38532	0.38525	0.38517	0.38509	0.38501	0.38493	0.38486	0.38478	0.3847	0.38462	0.38454	0.38446	0.38438	0.3843	0.38422	0.38413	0.38405	0.38397	0.38388	0.3838	0.38371	0.38362	0.38354	0.38345	0.38336	0.38326	0.38317	0.38308	0.38298	0.38288	0.38279	0.38268	0.38258	0.38248	0.38237	0.38226	0.38215	0.38204	0.38192	0.38181	0.38169	0.38156	0.38144	0.38131	0.38118	0.38104
64	0.38626	0.38619	0.38612	0.38605	0.38598	0.38591	0.38584	0.38577	0.3857	0.38563	0.38555	0.38548	0.38541	0.38534	0.38527	0.38519	0.38512	0.38504	0.38497	0.38489	0.38482	0.38474	0.38466	0.38458	0.3845	0.38442	0.38434	0.38426	0.38417	0.38409	0.384	0.38391	0.38382	0.38373	0.38364	0.38354	0.38344	0.38334	0.38324	0.38314	0.38303	0.38292	0.38281	0.3827	0.38258	0.38246	0.38234	0.38222	0.38209
65	0.38693	0.38686	0.3868	0.38674	0.38667	0.38661	0.38654	0.38648	0.38642	0.38635	0.38629	0.38622	0.38616	0.38609	0.38603	0.38596	0.38589	0.38583	0.38576	0.38569	0.38562	0.38555	0.38548	0.38541	0.38533	0.38526	0.38518	0.38511	0.38503	0.38495	0.38487	0.38479	0.38471	0.38462	0.38453	0.38444	0.38435	0.38426	0.38417	0.38407	0.38397	0.38387	0.38376	0.38365	0.38354	0.38343	0.38331	0.38319	0.38307
66	0.38755	0.3875	0.38744	0.38738	0.38732	0.38726	0.38721	0.38715	0.38709	0.38703	0.38697	0.38692	0.38686	0.3868	0.38674	0.38668	0.38662	0.38656	0.3865	0.38643	0.38637	0.38631	0.38624	0.38618	0.38611	0.38604	0.38598	0.38591	0.38583	0.38576	0.38569	0.38561	0.38553	0.38545	0.38537	0.38529	0.38521	0.38512	0.38503	0.38494	0.38484	0.38475	0.38465	0.38455	0.38444	0.38433	0.38422	0.38411	0.38399
67	0.38814	0.38809	0.38803	0.38798	0.38793	0.38788	0.38782	0.38777	0.38772	0.38767	0.38762	0.38756	0.38751	0.38746	0.3874	0.38735	0.3873	0.38724	0.38718	0.38713	0.38707	0.38701	0.38696	0.3869	0.38684	0.38677	0.38671	0.38665	0.38658	0.38652	0.38645	0.38638	0.38631	0.38623	0.38616	0.38608	0.386	0.38592	0.38584	0.38575	0.38566	0.38557	0.38548	0.38538	0.38528	0.38518	0.38507	0.38496	0.38485
68	0.38868	0.38863	0.38858	0.38854	0.38849	0.38844	0.3884	0.38835	0.3883	0.38826	0.38821	0.38816	0.38811	0.38807	0.38802	0.38797	0.38792	0.38787	0.38782	0.38777	0.38772	0.38767	0.38761	0.38756	0.3875	0.38745	0.38739	0.38733	0.38727	0.38721	0.38715	0.38709	0.38702	0.38695	0.38688	0.38681	0.38674	0.38666	0.38658	0.3865	0.38642	0.38633	0.38624	0.38615	0.38606	0.38596	0.38586	0.38575	0.38565
69	0.38917	0.38913	0.38909	0.38905	0.389	0.38896	0.38892	0.38888	0.38884	0.38879	0.38875	0.38871	0.38867	0.38862	0.38858	0.38854	0.38849	0.38845	0.3884	0.38836	0.38831	0.38826	0.38822	0.38817	0.38812	0.38807	0.38802	0.38796	0.38791	0.38785	0.38779	0.38773	0.38767	0.38761	0.38755	0.38748	0.38741	0.38734	0.38727	0.38719	0.38711	0.38703	0.38695	0.38686	0.38677	0.38668	0.38658	0.38648	0.38638
70	0.38963	0.38959	0.38955	0.38951	0.38947	0.38943	0.38939	0.38936	0.38932	0.38928	0.38924	0.3892	0.38917	0.38913	0.38909	0.38905	0.38901	0.38897	0.38893	0.38889	0.38885	0.38881	0.38876	0.38872	0.38867	0.38863	0.38858	0.38853	0.38848	0.38843	0.38838	0.38833	0.38827	0.38821	0.38815	0.38809	0.38803	0.38796	0.38789	0.38782	0.38775	0.38767	0.38759	0.38751	0.38742	0.38733	0.38724	0.38715	0.38705
71	0.39003	0.38999	0.38996	0.38992	0.38989	0.38985	0.38982	0.38978	0.38975	0.38972	0.38968	0.38965	0.38961	0.38958	0.38954	0.38951	0.38947	0.38944	0.3894	0.38937	0.38933	0.38929	0.38925	0.38921	0.38917	0.38913	0.38909	0.38904	0.389	0.38895	0.3889	0.38885	0.3888	0.38875	0.38869	0.38864	0.38858	0.38852	0.38845	0.38839	0.38832	0.38824	0.38817	0.38809	0.38801	0.38793	0.38784	0.38775	0.38765
72	0.39039	0.39035	0.39032	0.39029	0.39026	0.39022	0.39019	0.39016	0.39013	0.3901	0.39007	0.39004	0.39001	0.38998	0.38994	0.38991	0.38988	0.38985	0.38982	0.38978	0.38975	0.38972	0.38968	0.38965	0.38961	0.38957	0.38953	0.38949	0.38945	0.38941	0.38937	0.38932	0.38928	0.38923	0.38918	0.38912	0.38907	0.38901	0.38895	0.38889	0.38882	0.38876	0.38869	0.38861	0.38854	0.38846	0.38837	0.38829	0.3882
73	0.39069	0.39066	0.39063	0.3906	0.39057	0.39054	0.39051	0.39049	0.39046	0.39043	0.3904	0.39037	0.39034	0.39032	0.39029	0.39026	0.39023	0.3902	0.39017	0.39014	0.39011	0.39008	0.39005	0.39002	0.38999	0.38995	0.38992	0.38988	0.38985	0.38981	0.38977	0.38973	0.38968	0.38964	0.38959	0.38954	0.38949	0.38944	0.38938	0.38933	0.38927	0.3892	0.38914	0.38907	0.389	0.38892	0.38884	0.38876	0.38867
74	0.39095	0.39092	0.39089	0.39087	0.39084	0.39081	0.39078	0.39076	0.39073	0.3907	0.39068	0.39065	0.39063	0.3906	0.39058	0.39055	0.39052	0.3905	0.39047	0.39044	0.39042	0.39039	0.39036	0.39033	0.3903	0.39027	0.39024	0.39021	0.39018	0.39014	0.3901	0.39007	0.39003	0.38999	0.38994	0.3899	0.38985	0.3898	0.38975	0.3897	0.38964	0.38958	0.38952	0.38946	0.38939	0.38932	0.38924	0.38917	0.38908
75	0.39116	0.39113	0.39111	0.39108	0.39105	0.39103	0.391	0.39097	0.39095	0.39092	0.3909	0.39088	0.39085	0.39083	0.3908	0.39078	0.39076	0.39073	0.39071	0.39068	0.39066	0.39063	0.39061	0.39058	0.39056	0.39053	0.3905	0.39047	0.39044	0.39041	0.39038	0.39034	0.39031	0.39027	0.39023	0.39019	0.39015	0.3901	0.39005	0.39	0.38995	0.3899	0.38984	0.38978	0.38972	0.38965	0.38958	0.38951	0.38943
76	0.39132	0.39129	0.39127	0.39124	0.39121	0.39119	0.39116	0.39114	0.39111	0.39109	0.39107	0.39104	0.39102	0.391	0.39097	0.39095	0.39093	0.39091	0.39089	0.39086	0.39084	0.39082	0.39079	0.39077	0.39074	0.39072	0.39069	0.39067	0.39064	0.39061	0.39058	0.39055	0.39052	0.39048	0.39045	0.39041	0.39037	0.39033	0.39029	0.39024	0.39019	0.39014	0.39009	0.39003	0.38997	0.38991	0.38984	0.38978	0.3897
77	0.39143	0.39141	0.39138	0.39135	0.39132	0.3913	0.39127	0.39125	0.39122	0.3912	0.39118	0.39115	0.39113	0.39111	0.39109	0.39106	0.39104	0.39102	0.391	0.39098	0.39096	0.39093	0.39091	0.39089	0.39087	0.39084	0.39082	0.3908	0.39077	0.39074	0.39072	0.39069	0.39066	0.39063	0.39059	0.39056	0.39052	0.39049	0.39045	0.3904	0.39036	0.39031	0.39026	0.39021	0.39016	0.3901	0.39004	0.38997	0.3899
78	0.3915	0.39147	0.39144	0.39141	0.39138	0.39135	0.39133	0.3913	0.39128	0.39125	0.39123	0.3912	0.39118	0.39116	0.39114	0.39111	0.39109	0.39107	0.39105	0.39103	0.39101	0.39099	0.39097	0.39094	0.39092	0.3909	0.39088	0.39086	0.39083	0.39081	0.39078	0.39076	0.39073	0.3907	0.39067	0.39064	0.3906	0.39057	0.39053	0.39049	0.39045	0.39041	0.39036	0.39032	0.39027	0.39021	0.39015	0.39009	0.39003
79	0.39151	0.39148	0.39144	0.39141	0.39138	0.39136	0.39133	0.3913	0.39127	0.39125	0.39122	0.3912	0.39117	0.39115	0.39113	0.3911	0.39108	0.39106	0.39104	0.39102	0.391	0.39098	0.39095	0.39093	0.39091	0.39089	0.39087	0.39085	0.39082	0.3908	0.39078	0.39075	0.39073	0.3907	0.39067	0.39064	0.39061	0.39058	0.39054	0.39051	0.39047	0.39043	0.39039	0.39034	0.3903	0.39024	0.39019	0.39013	0.39007
80	0.39147	0.39144	0.3914	0.39137	0.39134	0.39131	0.39128	0.39125	0.39122	0.39119	0.39116	0.39113	0.39111	0.39108	0.39106	0.39103	0.39101	0.39099	0.39096	0.39094	0.39092	0.3909	0.39088	0.39085	0.39083	0.39081	0.39079	0.39077	0.39074	0.39072	0.3907	0.39067	0.39065	0.39062	0.3906	0.39057	0.39054	0.39051	0.39048	0.39044	0.39041	0.39037	0.39033	0.39029	0.39024	0.3902	0.39015	0.39009	0.39004
81	0.39139	0.39135	0.39131	0.39128	0.39124	0.39121	0.39117	0.39114	0.39111	0.39107	0.39104	0.39101	0.39098	0.39096	0.39093	0.3909	0.39088	0.39085	0.39082	0.3908	0.39078	0.39075	0.39073	0.39071	0.39068	0.39066	0.39064	0.39061	0.39059	0.39057	0.39055	0.39052	0.3905	0.39047	0.39045	0.39042	0.39039	0.39036	0.39033	0.3903	0.39026	0.39023	0.39019	0.39015	0.39011	0.39006	0.39002	0.38996	0.38991
82	0.39126	0.39122	0.39118	0.39113	0.39109	0.39105	0.39102	0.39098	0.39094	0.39091	0.39087	0.39084	0.3908	0.39077	0.39074	0.39071	0.39068	0.39065	0.39062	0.3906	0.39057	0.39054	0.39052	0.39049	0.39047	0.39044	0.39042	0.39039	0.39037	0.39034	0.39032	0.39029	0.39027	0.39024	0.39022	0.39019	0.39016	0.39013	0.3901	0.39007	0.39004	0.39	0.38997	0.38993	0.38989	0.38984	0.3898	0.38975	0.3897
83	0.39109	0.39104	0.39099	0.39094	0.3909	0.39085	0.39081	0.39077	0.39072	0.39068	0.39064	0.3906	0.39057	0.39053	0.39049	0.39046	0.39042	0.39039	0.39036	0.39033	0.3903	0.39027	0.39024	0.39021	0.39018	0.39015	0.39012	0.3901	0.39007	0.39004	0.39002	0.38999	0.38996	0.38994	0.38991	0.38988	0.38985	0.38982	0.38979	0.38976	0.38973	0.38969	0.38966	0.38962	0.38958	0.38954	0.38949	0.38944	0.38939
84	0.39087	0.39082	0.39076	0.39071	0.39066	0.39061	0.39056	0.39051	0.39046	0.39041	0.39036	0.39032	0.39027	0.39023	0.39019	0.39015	0.39011	0.39007	0.39003	0.38999	0.38996	0.38992	0.38989	0.38986	0.38982	0.38979	0.38976	0.38973	0.3897	0.38967	0.38964	0.38961	0.38958	0.38955	0.38952	0.38949	0.38946	0.38943	0.3894	0.38937	0.38933	0.3893	0.38926	0.38923	0.38919	0.38914	0.3891	0.38905	0.389
85	0.39062	0.39056	0.3905	0.39043	0.39037	0.39031	0.39026	0.3902	0.39014	0.39009	0.39003	0.38998	0.38993	0.38988	0.38983	0.38978	0.38974	0.38969	0.38965	0.3896	0.38956	0.38952	0.38948	0.38944	0.3894	0.38936	0.38933	0.38929	0.38926	0.38922	0.38919	0.38915	0.38912	0.38909	0.38906	0.38902	0.38899	0.38896	0.38892	0.38889	0.38886	0.38882	0.38878	0.38874	0.3887	0.38866	0.38862	0.38857	0.38852
86	0.39033	0.39026	0.39019	0.39012	0.39005	0.38998	0.38991	0.38985	0.38978	0.38972	0.38966	0.3896	0.38954	0.38948	0.38942	0.38936	0.38931	0.38925	0.3892	0.38915	0.3891	0.38905	0.389	0.38896	0.38891	0.38887	0.38882	0.38878	0.38874	0.3887	0.38866	0.38862	0.38858	0.38855	0.38851	0.38847	0.38844	0.3884	0.38837	0.38833	0.38829	0.38825	0.38821	0.38818	0.38813	0.38809	0.38805	0.388	0.38795
87	0.39001	0.38993	0.38985	0.38977	0.38969	0.38961	0.38953	0.38946	0.38938	0.38931	0.38924	0.38917	0.3891	0.38903	0.38896	0.38889	0.38883	0.38877	0.3887	0.38864	0.38858	0.38852	0.38847	0.38841	0.38836	0.38831	0.38826	0.38821	0.38816	0.38811	0.38806	0.38802	0.38797	0.38793	0.38789	0.38784	0.3878	0.38776	0.38772	0.38768	0.38764	0.3876	0.38756	0.38752	0.38748	0.38743	0.38739	0.38734	0.38729
88	0.38966	0.38957	0.38948	0.38938	0.3893	0.38921	0.38912	0.38903	0.38895	0.38886	0.38878	0.38869	0.38861	0.38853	0.38845	0.38838	0.3883	0.38823	0.38815	0.38808	0.38801	0.38794	0.38788	0.38781	0.38775	0.38768	0.38762	0.38756	0.3875	0.38745	0.38739	0.38734	0.38729	0.38724	0.38719	0.38714	0.38709	0.38704	0.387	0.38695	0.38691	0.38686	0.38682	0.38677	0.38673	0.38668	0.38663	0.38659	0.38654
89	0.38929	0.38918	0.38908	0.38898	0.38887	0.38877	0.38867	0.38857	0.38848	0.38838	0.38828	0.38819	0.38809	0.388	0.38791	0.38782	0.38773	0.38764	0.38756	0.38747	0.38739	0.38731	0.38723	0.38715	0.38708	0.387	0.38693	0.38686	0.38679	0.38672	0.38665	0.38659	0.38653	0.38647	0.38641	0.38635	0.38629	0.38624	0.38619	0.38613	0.38608	0.38603	0.38598	0.38593	0.38588	0.38584	0.38579	0.38574	0.38569
90	0.3889	0.38878	0.38866	0.38855	0.38843	0.38832	0.38821	0.38809	0.38798	0.38787	0.38776	0.38765	0.38754	0.38744	0.38733	0.38723	0.38712	0.38702	0.38692	0.38682	0.38673	0.38663	0.38654	0.38645	0.38635	0.38627	0.38618	0.3861	0.38601	0.38593	0.38585	0.38578	0.3857	0.38563	0.38556	0.38549	0.38542	0.38536	0.38529	0.38523	0.38517	0.38511	0.38506	0.385	0.38495	0.38489	0.38484	0.38479	0.38473
91	0.3885	0.38837	0.38824	0.38811	0.38798	0.38785	0.38772	0.38759	0.38747	0.38734	0.38722	0.38709	0.38697	0.38685	0.38672	0.3866	0.38649	0.38637	0.38625	0.38614	0.38602	0.38591	0.3858	0.3857	0.38559	0.38548	0.38538	0.38528	0.38518	0.38509	0.38499	0.3849	0.38481	0.38473	0.38464	0.38456	0.38448	0.3844	0.38432	0.38425	0.38418	0.38411	0.38404	0.38398	0.38392	0.38385	0.38379	0.38373	0.38368
92	0.38809	0.38795	0.3878	0.38766	0.38751	0.38737	0.38723	0.38708	0.38694	0.3868	0.38666	0.38652	0.38638	0.38624	0.3861	0.38596	0.38583	0.38569	0.38556	0.38543	0.38529	0.38517	0.38504	0.38491	0.38479	0.38466	0.38454	0.38443	0.38431	0.3842	0.38408	0.38397	0.38387	0.38376	0.38366	0.38356	0.38347	0.38337	0.38328	0.38319	0.38311	0.38302	0.38294	0.38286	0.38279	0.38272	0.38265	0.38258	0.38251
93	0.38769	0.38753	0.38737	0.38721	0.38705	0.38689	0.38673	0.38657	0.38641	0.38625	0.3861	0.38594	0.38578	0.38562	0.38547	0.38531	0.38516	0.385	0.38485	0.3847	0.38455	0.3844	0.38425	0.3841	0.38396	0.38382	0.38368	0.38354	0.3834	0.38327	0.38313	0.383	0.38288	0.38275	0.38263	0.38251	0.38239	0.38228	0.38217	0.38206	0.38196	0.38186	0.38176	0.38167	0.38158	0.38149	0.3814	0.38132	0.38124
94	0.3873	0.38712	0.38695	0.38677	0.3866	0.38642	0.38625	0.38607	0.38589	0.38572	0.38554	0.38536	0.38519	0.38501	0.38483	0.38466	0.38448	0.38431	0.38413	0.38396	0.38379	0.38362	0.38345	0.38328	0.38312	0.38295	0.38279	0.38263	0.38247	0.38231	0.38215	0.382	0.38185	0.3817	0.38156	0.38142	0.38128	0.38114	0.38101	0.38088	0.38075	0.38063	0.38051	0.3804	0.38028	0.38018	0.38007	0.37997	0.37987
95	0.38693	0.38674	0.38655	0.38636	0.38616	0.38597	0.38578	0.38558	0.38539	0.38519	0.385	0.3848	0.38461	0.38441	0.38421	0.38402	0.38382	0.38363	0.38343	0.38324	0.38304	0.38285	0.38266	0.38246	0.38227	0.38209	0.3819	0.38171	0.38153	0.38134	0.38116	0.38099	0.38081	0.38064	0.38047	0.3803	0.38013	0.37997	0.37981	0.37966	0.37951	0.37936	0.37921	0.37907	0.37893	0.3788	0.37867	0.37854	0.37842
96	0.38659	0.38638	0.38618	0.38597	0.38576	0.38555	0.38534	0.38513	0.38491	0.3847	0.38449	0.38427	0.38405	0.38384	0.38362	0.3834	0.38319	0.38297	0.38275	0.38253	0.38231	0.3821	0.38188	0.38166	0.38145	0.38123	0.38102	0.38081	0.3806	0.38039	0.38018	0.37997	0.37977	0.37957	0.37937	0.37917	0.37898	0.37879	0.3786	0.37842	0.37824	0.37806	0.37788	0.37771	0.37755	0.37739	0.37723	0.37707	0.37692
97	0.38629	0.38607	0.38584	0.38562	0.3854	0.38517	0.38494	0.38471	0.38448	0.38425	0.38401	0.38378	0.38354	0.38331	0.38307	0.38283	0.38259	0.38235	0.38211	0.38187	0.38162	0.38138	0.38114	0.3809	0.38066	0.38042	0.38018	0.37994	0.3797	0.37946	0.37922	0.37899	0.37875	0.37852	0.37829	0.37807	0.37784	0.37762	0.3774	0.37718	0.37697	0.37676	0.37655	0.37635	0.37616	0.37596	0.37577	0.37559	0.37541
98	0.38603	0.3858	0.38556	0.38532	0.38508	0.38484	0.38459	0.38435	0.3841	0.38385	0.3836	0.38334	0.38309	0.38283	0.38257	0.38231	0.38205	0.38179	0.38152	0.38126	0.38099	0.38072	0.38046	0.38019	0.37992	0.37965	0.37938	0.37912	0.37885	0.37858	0.37831	0.37805	0.37778	0.37752	0.37726	0.377	0.37674	0.37649	0.37623	0.37598	0.37574	0.37549	0.37525	0.37502	0.37479	0.37456	0.37434	0.37412	0.3739
99	0.38584	0.38559	0.38534	0.38509	0.38483	0.38457	0.38431	0.38405	0.38378	0.38351	0.38324	0.38297	0.3827	0.38242	0.38214	0.38186	0.38158	0.38129	0.38101	0.38072	0.38043	0.38014	0.37985	0.37955	0.37926	0.37896	0.37867	0.37837	0.37807	0.37778	0.37748	0.37718	0.37689	0.37659	0.3763	0.37601	0.37571	0.37543	0.37514	0.37485	0.37457	0.37429	0.37402	0.37375	0.37348	0.37322	0.37296	0.3727	0.37246
100	0.38571	0.38545	0.38518	0.38492	0.38465	0.38438	0.3841	0.38382	0.38354	0.38326	0.38297	0.38268	0.38239	0.3821	0.3818	0.3815	0.38119	0.38089	0.38058	0.38027	0.37996	0.37964	0.37933	0.37901	0.37869	0.37837	0.37805	0.37772	0.3774	0.37707	0.37675	0.37642	0.37609	0.37576	0.37544	0.37511	0.37479	0.37446	0.37414	0.37382	0.3735	0.37319	0.37288	0.37257	0.37227	0.37197	0.37167	0.37138	0.3711
101	0.38565	0.38538	0.38511	0.38483	0.38455	0.38427	0.38398	0.38369	0.38339	0.38309	0.38279	0.38249	0.38218	0.38187	0.38155	0.38124	0.38091	0.38059	0.38026	0.37993	0.3796	0.37926	0.37893	0.37858	0.37824	0.37789	0.37755	0.3772	0.37685	0.37649	0.37614	0.37578	0.37542	0.37507	0.37471	0.37435	0.37399	0.37364	0.37328	0.37293	0.37257	0.37222	0.37188	0.37153	0.37119	0.37085	0.37052	0.3702	0.36988
102	0.38568	0.3854	0.38512	0.38483	0.38454	0.38425	0.38395	0.38365	0.38334	0.38303	0.38272	0.3824	0.38208	0.38175	0.38142	0.38109	0.38075	0.38041	0.38007	0.37972	0.37937	0.37901	0.37865	0.37829	0.37793	0.37756	0.37719	0.37682	0.37644	0.37606	0.37568	0.3753	0.37492	0.37453	0.37414	0.37375	0.37337	0.37298	0.37259	0.3722	0.37181	0.37143	0.37105	0.37067	0.37029	0.36992	0.36955	0.36919	0.36883
103	0.3858	0.38552	0.38523	0.38493	0.38463	0.38433	0.38402	0.38371	0.3834	0.38308	0.38275	0.38243	0.38209	0.38176	0.38142	0.38107	0.38072	0.38037	0.38001	0.37965	0.37928	0.37891	0.37853	0.37816	0.37777	0.37739	0.377	0.3766	0.37621	0.37581	0.3754	0.375	0.37459	0.37418	0.37377	0.37335	0.37294	0.37252	0.3721	0.37168	0.37127	0.37085	0.37043	0.37002	0.36961	0.3692	0.3688	0.3684	0.36801
104	0.38602	0.38573	0.38543	0.38513	0.38483	0.38452	0.38421	0.38389	0.38357	0.38325	0.38292	0.38258	0.38224	0.3819	0.38155	0.38119	0.38083	0.38047	0.3801	0.37973	0.37935	0.37897	0.37858	0.37819	0.37779	0.37739	0.37699	0.37658	0.37616	0.37575	0.37533	0.3749	0.37448	0.37404	0.37361	0.37317	0.37273	0.37229	0.37185	0.37141	0.37096	0.37052	0.37008	0.36963	0.36919	0.36875	0.36832	0.36789	0.36746
105	0.38633	0.38604	0.38574	0.38544	0.38514	0.38483	0.38451	0.38419	0.38387	0.38354	0.38321	0.38287	0.38252	0.38217	0.38182	0.38146	0.3811	0.38073	0.38035	0.37997	0.37959	0.3792	0.3788	0.3784	0.378	0.37759	0.37717	0.37676	0.37633	0.3759	0.37547	0.37503	0.37459	0.37415	0.3737	0.37324	0.37279	0.37233	0.37187	0.37141	0.37094	0.37048	0.37001	0.36955	0.36908	0.36862	0.36815	0.3677	0.36724
106	0.38675	0.38646	0.38616	0.38586	0.38556	0.38525	0.38494	0.38462	0.38429	0.38397	0.38363	0.38329	0.38295	0.3826	0.38224	0.38189	0.38152	0.38115	0.38077	0.38039	0.38001	0.37961	0.37922	0.37881	0.3784	0.37799	0.37757	0.37715	0.37672	0.37629	0.37585	0.3754	0.37496	0.3745	0.37405	0.37359	0.37312	0.37265	0.37218	0.37171	0.37123	0.37075	0.37027	0.36979	0.36931	0.36883	0.36835	0.36788	0.3674
107	0.38726	0.38698	0.38669	0.38639	0.3861	0.38579	0.38548	0.38517	0.38485	0.38452	0.38419	0.38386	0.38352	0.38317	0.38282	0.38247	0.3821	0.38174	0.38136	0.38099	0.3806	0.38021	0.37982	0.37942	0.37901	0.3786	0.37819	0.37776	0.37734	0.3769	0.37647	0.37602	0.37558	0.37512	0.37467	0.37421	0.37374	0.37327	0.3728	0.37233	0.37185	0.37137	0.37088	0.3704	0.36992	0.36943	0.36895	0.36846	0.36798
108	0.38789	0.38761	0.38732	0.38704	0.38675	0.38645	0.38615	0.38584	0.38553	0.38521	0.38489	0.38456	0.38423	0.38389	0.38355	0.3832	0.38285	0.38249	0.38213	0.38176	0.38138	0.381	0.38062	0.38022	0.37983	0.37942	0.37902	0.3786	0.37818	0.37776	0.37733	0.3769	0.37646	0.37601	0.37557	0.37511	0.37466	0.3742	0.37373	0.37326	0.37279	0.37232	0.37185	0.37137	0.3709	0.37042	0.36994	0.36947	0.369
109	0.3886	0.38834	0.38806	0.38779	0.38751	0.38722	0.38693	0.38663	0.38633	0.38603	0.38572	0.3854	0.38508	0.38476	0.38443	0.38409	0.38375	0.38341	0.38306	0.3827	0.38234	0.38197	0.3816	0.38122	0.38084	0.38045	0.38006	0.37966	0.37926	0.37885	0.37843	0.37802	0.37759	0.37717	0.37673	0.3763	0.37586	0.37541	0.37497	0.37452	0.37407	0.37361	0.37316	0.3727	0.37224	0.37179	0.37133	0.37088	0.37043
110	0.38942	0.38916	0.3889	0.38864	0.38837	0.3881	0.38782	0.38754	0.38726	0.38697	0.38667	0.38637	0.38607	0.38576	0.38545	0.38513	0.3848	0.38448	0.38414	0.38381	0.38346	0.38311	0.38276	0.3824	0.38204	0.38167	0.3813	0.38092	0.38054	0.38015	0.37976	0.37937	0.37897	0.37856	0.37815	0.37774	0.37733	0.37691	0.37649	0.37607	0.37564	0.37521	0.37479	0.37436	0.37393	0.3735	0.37308	0.37266	0.37224
111	0.39032	0.39008	0.38984	0.38959	0.38934	0.38908	0.38882	0.38856	0.38829	0.38802	0.38774	0.38746	0.38718	0.38689	0.3866	0.3863	0.38599	0.38569	0.38538	0.38506	0.38474	0.38442	0.38409	0.38375	0.38341	0.38307	0.38273	0.38237	0.38202	0.38166	0.3813	0.38093	0.38056	0.38018	0.37981	0.37943	0.37904	0.37866	0.37827	0.37788	0.37749	0.37709	0.3767	0.37631	0.37591	0.37552	0.37513	0.37475	0.37436
112	0.3913	0.39108	0.39085	0.39062	0.39039	0.39015	0.38991	0.38967	0.38942	0.38917	0.38892	0.38866	0.3884	0.38813	0.38786	0.38759	0.38731	0.38703	0.38674	0.38645	0.38616	0.38586	0.38556	0.38525	0.38494	0.38463	0.38432	0.384	0.38367	0.38334	0.38301	0.38268	0.38234	0.382	0.38166	0.38132	0.38097	0.38062	0.38027	0.37992	0.37956	0.37921	0.37885	0.3785	0.37814	0.37779	0.37744	0.3771	0.37675
113	0.39235	0.39215	0.39194	0.39173	0.39152	0.39131	0.39109	0.39087	0.39064	0.39041	0.39018	0.38995	0.38971	0.38947	0.38923	0.38898	0.38873	0.38848	0.38822	0.38796	0.38769	0.38743	0.38716	0.38688	0.38661	0.38633	0.38604	0.38576	0.38547	0.38518	0.38488	0.38459	0.38429	0.38399	0.38368	0.38338	0.38307	0.38276	0.38245	0.38214	0.38183	0.38152	0.3812	0.38089	0.38058	0.38027	0.37996	0.37965	0.37935
114	0.39346	0.39328	0.39309	0.39291	0.39272	0.39253	0.39233	0.39213	0.39193	0.39173	0.39153	0.39132	0.39111	0.39089	0.39068	0.39046	0.39024	0.39002	0.38979	0.38956	0.38933	0.38909	0.38886	0.38862	0.38838	0.38813	0.38789	0.38764	0.38739	0.38713	0.38688	0.38662	0.38636	0.3861	0.38584	0.38558	0.38531	0.38505	0.38478	0.38451	0.38424	0.38397	0.38371	0.38344	0.38317	0.3829	0.38263	0.38237	0.3821
115	0.39461	0.39446	0.39429	0.39413	0.39397	0.3938	0.39363	0.39346	0.39328	0.39311	0.39293	0.39275	0.39257	0.39238	0.3922	0.39201	0.39182	0.39162	0.39143	0.39123	0.39104	0.39084	0.39063	0.39043	0.39023	0.39002	0.38981	0.3896	0.38939	0.38918	0.38896	0.38875	0.38853	0.38831	0.38809	0.38787	0.38765	0.38743	0.38721	0.38699	0.38676	0.38654	0.38631	0.38609	0.38586	0.38564	0.38541	0.38519	0.38497
116	0.39581	0.39567	0.39554	0.3954	0.39526	0.39511	0.39497	0.39482	0.39468	0.39453	0.39438	0.39422	0.39407	0.39392	0.39376	0.3936	0.39344	0.39328	0.39312	0.39296	0.3928	0.39263	0.39246	0.3923	0.39213	0.39196	0.39179	0.39162	0.39145	0.39127	0.3911	0.39093	0.39075	0.39058	0.3904	0.39023	0.39005	0.38987	0.3897	0.38952	0.38934	0.38916	0.38898	0.3888	0.38862	0.38844	0.38826	0.38808	0.38789
117	0.39703	0.39691	0.3968	0.39669	0.39657	0.39645	0.39633	0.39622	0.39609	0.39597	0.39585	0.39573	0.3956	0.39548	0.39535	0.39522	0.3951	0.39497	0.39484	0.39471	0.39458	0.39445	0.39432	0.39419	0.39406	0.39392	0.39379	0.39366	0.39353	0.3934	0.39326	0.39313	0.393	0.39287	0.39273	0.3926	0.39247	0.39234	0.3922	0.39207	0.39194	0.3918	0.39167	0.39153	0.3914	0.39126	0.39112	0.39098	0.39083
118	0.39826	0.39817	0.39808	0.39799	0.3979	0.3978	0.39771	0.39762	0.39752	0.39743	0.39733	0.39724	0.39714	0.39705	0.39695	0.39685	0.39676	0.39666	0.39656	0.39647	0.39637	0.39627	0.39618	0.39608	0.39598	0.39589	0.39579	0.3957	0.3956	0.39551	0.39542	0.39532	0.39523	0.39514	0.39505	0.39496	0.39487	0.39478	0.39469	0.3946	0.39451	0.39441	0.39432	0.39423	0.39414	0.39404	0.39395	0.39385	0.39374
119	0.39949	0.39942	0.39936	0.39929	0.39922	0.39915	0.39909	0.39902	0.39895	0.39888	0.39881	0.39875	0.39868	0.39861	0.39854	0.39847	0.39841	0.39834	0.39827	0.39821	0.39814	0.39808	0.39801	0.39795	0.39789	0.39782	0.39776	0.3977	0.39764	0.39759	0.39753	0.39747	0.39742	0.39736	0.39731	0.39726	0.3972	0.39715	0.3971	0.39705	0.397	0.39695	0.3969	0.39685	0.3968	0.39674	0.39669	0.39663	0.39656
120	0.40071	0.40067	0.40062	0.40058	0.40053	0.40049	0.40045	0.4004	0.40036	0.40032	0.40027	0.40023	0.40019	0.40015	0.40011	0.40007	0.40003	0.39999	0.39995	0.39991	0.39988	0.39984	0.39981	0.39977	0.39974	0.39971	0.39968	0.39965	0.39962	0.3996	0.39957	0.39955	0.39953	0.39951	0.39949	0.39947	0.39945	0.39943	0.39942	0.3994	0.39939	0.39937	0.39936	0.39934	0.39932	0.3993	0.39928	0.39926	0.39923
121	0.40191	0.40189	0.40187	0.40184	0.40182	0.4018	0.40178	0.40176	0.40174	0.40172	0.4017	0.40168	0.40166	0.40165	0.40163	0.40161	0.4016	0.40159	0.40158	0.40156	0.40155	0.40155	0.40154	0.40153	0.40153	0.40152	0.40152	0.40152	0.40152	0.40152	0.40153	0.40153	0.40154	0.40155	0.40155	0.40156	0.40157	0.40159	0.4016	0.40161	0.40162	0.40164	0.40165	0.40166	0.40167	0.40168	0.40169	0.40169	0.40169
122	0.40308	0.40308	0.40308	0.40307	0.40307	0.40307	0.40307	0.40307	0.40307	0.40308	0.40308	0.40308	0.40309	0.40309	0.4031	0.40311	0.40312	0.40313	0.40314	0.40315	0.40316	0.40318	0.4032	0.40321	0.40323	0.40325	0.40327	0.4033	0.40332	0.40335	0.40338	0.4034	0.40343	0.40346	0.4035	0.40353	0.40356	0.40359	0.40363	0.40366	0.4037	0.40373	0.40376	0.40379	0.40382	0.40385	0.40387	0.40389	0.40391
123	0.40422	0.40423	0.40425	0.40426	0.40428	0.4043	0.40432	0.40434	0.40436	0.40438	0.40441	0.40443	0.40446	0.40448	0.40451	0.40454	0.40457	0.4046	0.40463	0.40466	0.4047	0.40473	0.40477	0.40481	0.40485	0.40489	0.40493	0.40497	0.40502	0.40506	0.40511	0.40515	0.4052	0.40525	0.4053	0.40535	0.4054	0.40545	0.4055	0.40555	0.40559	0.40564	0.40569	0.40573	0.40577	0.4058	0.40583	0.40586	0.40588
124	0.4053	0.40534	0.40537	0.40541	0.40544	0.40548	0.40551	0.40555	0.40559	0.40563	0.40567	0.40571	0.40576	0.4058	0.40585	0.40589	0.40594	0.40599	0.40604	0.40609	0.40614	0.40619	0.40625	0.4063	0.40636	0.40642	0.40647	0.40653	0.40659	0.40665	0.40671	0.40678	0.40684	0.4069	0.40696	0.40703	0.40709	0.40715	0.40721	0.40727	0.40732	0.40738	0.40743	0.40748	0.40752	0.40756	0.4076	0.40762	0.40765
125	0.40634	0.40639	0.40644	0.40649	0.40654	0.40659	0.40665	0.4067	0.40676	0.40681	0.40687	0.40693	0.40698	0.40704	0.40711	0.40717	0.40723	0.40729	0.40736	0.40742	0.40749	0.40756	0.40763	0.4077	0.40777	0.40784	0.40791	0.40798	0.40805	0.40813	0.4082	0.40827	0.40835	0.40842	0.40849	0.40856	0.40863	0.4087	0.40877	0.40883	0.40889	0.40895	0.40901	0.40906	0.40911	0.40915	0.40919	0.40922	0.40924
126	0.40732	0.40739	0.40745	0.40751	0.40758	0.40765	0.40771	0.40778	0.40785	0.40792	0.40799	0.40806	0.40814	0.40821	0.40829	0.40836	0.40844	0.40851	0.40859	0.40867	0.40875	0.40883	0.40891	0.40899	0.40907	0.40915	0.40924	0.40932	0.4094	0.40948	0.40956	0.40964	0.40972	0.4098	0.40988	0.40996	0.41004	0.41011	0.41018	0.41025	0.41032	0.41038	0.41044	0.41049	0.41054	0.41059	0.41062	0.41066	0.41068
127	0.40825	0.40832	0.4084	0.40848	0.40855	0.40863	0.40871	0.40879	0.40888	0.40896	0.40904	0.40913	0.40921	0.4093	0.40938	0.40947	0.40956	0.40964	0.40973	0.40982	0.40991	0.41	0.41009	0.41018	0.41027	0.41036	0.41045	0.41054	0.41063	0.41072	0.41081	0.4109	0.41098	0.41107	0.41115	0.41123	0.41131	0.41139	0.41147	0.41154	0.41161	0.41167	0.41173	0.41179	0.41184	0.41189	0.41193	0.41196	0.41199
128	0.4091	0.40919	0.40928	0.40937	0.40946	0.40955	0.40964	0.40973	0.40983	0.40992	0.41001	0.41011	0.4102	0.4103	0.41039	0.41049	0.41059	0.41069	0.41078	0.41088	0.41098	0.41108	0.41118	0.41127	0.41137	0.41147	0.41156	0.41166	0.41176	0.41185	0.41194	0.41204	0.41213	0.41222	0.4123	0.41239	0.41247	0.41255	0.41263	0.41271	0.41278	0.41284	0.41291	0.41297	0.41302	0.41307	0.41311	0.41315	0.41318
129	0.4099	0.41	0.4101	0.41019	0.41029	0.4104	0.4105	0.4106	0.4107	0.4108	0.41091	0.41101	0.41111	0.41122	0.41132	0.41143	0.41153	0.41164	0.41174	0.41185	0.41195	0.41206	0.41216	0.41227	0.41237	0.41247	0.41258	0.41268	0.41278	0.41288	0.41297	0.41307	0.41317	0.41326	0.41335	0.41344	0.41352	0.4136	0.41368	0.41376	0.41383	0.4139	0.41397	0.41403	0.41409	0.41414	0.41419	0.41423	0.41427
130	0.41063	0.41073	0.41084	0.41095	0.41106	0.41117	0.41128	0.41139	0.4115	0.41161	0.41172	0.41183	0.41195	0.41206	0.41217	0.41228	0.41239	0.41251	0.41262	0.41273	0.41284	0.41295	0.41306	0.41317	0.41328	0.41339	0.41349	0.4136	0.4137	0.4138	0.4139	0.414	0.4141	0.4142	0.41429	0.41438	0.41447	0.41455	0.41463	0.41471	0.41479	0.41486	0.41493	0.41499	0.41505	0.41511	0.41516	0.4152	0.41525
131	0.41129	0.4114	0.41152	0.41164	0.41175	0.41187	0.41199	0.41211	0.41222	0.41234	0.41246	0.41258	0.4127	0.41282	0.41293	0.41305	0.41317	0.41329	0.41341	0.41352	0.41364	0.41375	0.41387	0.41398	0.41409	0.41421	0.41432	0.41442	0.41453	0.41464	0.41474	0.41484	0.41494	0.41504	0.41513	0.41523	0.41532	0.4154	0.41549	0.41557	0.41565	0.41572	0.41579	0.41586	0.41592	0.41598	0.41603	0.41608	0.41613
132	0.41188	0.412	0.41213	0.41225	0.41237	0.4125	0.41262	0.41275	0.41287	0.413	0.41312	0.41325	0.41337	0.4135	0.41362	0.41374	0.41387	0.41399	0.41411	0.41423	0.41435	0.41447	0.41459	0.41471	0.41482	0.41494	0.41505	0.41516	0.41527	0.41538	0.41549	0.41559	0.41569	0.41579	0.41589	0.41598	0.41607	0.41616	0.41625	0.41633	0.41641	0.41649	0.41656	0.41663	0.4167	0.41676	0.41682	0.41687	0.41692
133	0.4124	0.41253	0.41266	0.41279	0.41292	0.41305	0.41318	0.41332	0.41345	0.41358	0.41371	0.41384	0.41397	0.4141	0.41423	0.41435	0.41448	0.41461	0.41473	0.41486	0.41498	0.41511	0.41523	0.41535	0.41547	0.41559	0.4157	0.41582	0.41593	0.41604	0.41615	0.41626	0.41636	0.41646	0.41656	0.41666	0.41675	0.41684	0.41693	0.41701	0.41709	0.41717	0.41725	0.41732	0.41739	0.41746	0.41752	0.41758	0.41763
134	0.41286	0.41299	0.41313	0.41327	0.4134	0.41354	0.41367	0.41381	0.41395	0.41408	0.41422	0.41435	0.41449	0.41462	0.41475	0.41489	0.41502	0.41515	0.41528	0.41541	0.41554	0.41566	0.41579	0.41591	0.41604	0.41616	0.41627	0.41639	0.41651	0.41662	0.41673	0.41684	0.41695	0.41705	0.41715	0.41725	0.41734	0.41744	0.41753	0.41761	0.4177	0.41778	0.41786	0.41793	0.418	0.41807	0.41814	0.4182	0.41826
135	0.41324	0.41338	0.41353	0.41367	0.41381	0.41395	0.41409	0.41423	0.41437	0.41451	0.41465	0.41479	0.41493	0.41507	0.41521	0.41534	0.41548	0.41561	0.41575	0.41588	0.41601	0.41614	0.41627	0.4164	0.41652	0.41665	0.41677	0.41689	0.41701	0.41712	0.41724	0.41735	0.41746	0.41756	0.41767	0.41777	0.41786	0.41796	0.41805	0.41814	0.41823	0.41831	0.41839	0.41847	0.41854	0.41862	0.41869	0.41875	0.41882
136	0.41356	0.41371	0.41385	0.414	0.41415	0.41429	0.41444	0.41458	0.41473	0.41487	0.41502	0.41516	0.4153	0.41544	0.41559	0.41573	0.41587	0.416	0.41614	0.41628	0.41641	0.41655	0.41668	0.41681	0.41694	0.41706	0.41719	0.41731	0.41743	0.41755	0.41767	0.41778	0.41789	0.418	0.41811	0.41821	0.41831	0.41841	0.41851	0.4186	0.41869	0.41877	0.41886	0.41894	0.41902	0.4191	0.41917	0.41924	0.41931
137	0.41381	0.41396	0.41411	0.41426	0.41441	0.41456	0.41471	0.41486	0.41501	0.41516	0.41531	0.41545	0.4156	0.41575	0.41589	0.41603	0.41618	0.41632	0.41646	0.4166	0.41674	0.41687	0.41701	0.41714	0.41727	0.4174	0.41753	0.41766	0.41778	0.4179	0.41802	0.41814	0.41825	0.41837	0.41848	0.41858	0.41869	0.41879	0.41889	0.41898	0.41908	0.41917	0.41926	0.41934	0.41943	0.41951	0.41958	0.41966	0.41973
138	0.41399	0.41414	0.4143	0.41445	0.41461	0.41476	0.41491	0.41507	0.41522	0.41537	0.41552	0.41567	0.41582	0.41597	0.41612	0.41627	0.41642	0.41656	0.4167	0.41685	0.41699	0.41713	0.41727	0.4174	0.41754	0.41767	0.4178	0.41793	0.41806	0.41818	0.41831	0.41843	0.41854	0.41866	0.41877	0.41888	0.41899	0.4191	0.4192	0.4193	0.4194	0.41949	0.41958	0.41967	0.41976	0.41984	0.41992	0.42	0.42008
139	0.4141	0.41426	0.41442	0.41457	0.41473	0.41489	0.41505	0.4152	0.41536	0.41551	0.41567	0.41582	0.41598	0.41613	0.41628	0.41643	0.41658	0.41673	0.41688	0.41702	0.41717	0.41731	0.41745	0.41759	0.41773	0.41786	0.418	0.41813	0.41826	0.41839	0.41851	0.41864	0.41876	0.41888	0.41899	0.41911	0.41922	0.41933	0.41944	0.41954	0.41964	0.41974	0.41983	0.41993	0.42001	0.4201	0.42019	0.42027	0.42034
140	0.41414	0.41431	0.41447	0.41463	0.41479	0.41495	0.41511	0.41527	0.41543	0.41558	0.41574	0.4159	0.41606	0.41621	0.41637	0.41652	0.41667	0.41682	0.41697	0.41712	0.41727	0.41741	0.41756	0.4177	0.41784	0.41798	0.41812	0.41825	0.41839	0.41852	0.41865	0.41877	0.4189	0.41902	0.41914	0.41926	0.41937	0.41949	0.4196	0.4197	0.41981	0.41991	0.42001	0.4201	0.42019	0.42028	0.42037	0.42045	0.42053
141	0.41412	0.41428	0.41445	0.41461	0.41477	0.41494	0.4151	0.41526	0.41542	0.41558	0.41574	0.4159	0.41606	0.41622	0.41638	0.41653	0.41669	0.41684	0.41699	0.41715	0.4173	0.41744	0.41759	0.41774	0.41788	0.41802	0.41816	0.4183	0.41844	0.41857	0.41871	0.41884	0.41896	0.41909	0.41921	0.41933	0.41945	0.41957	0.41968	0.41979	0.41989	0.42	0.4201	0.4202	0.42029	0.42038	0.42047	0.42056	0.42064
142	0.41402	0.41419	0.41436	0.41452	0.41469	0.41485	0.41502	0.41518	0.41535	0.41551	0.41567	0.41583	0.416	0.41616	0.41632	0.41647	0.41663	0.41679	0.41694	0.4171	0.41725	0.4174	0.41755	0.4177	0.41784	0.41799	0.41813	0.41827	0.41841	0.41855	0.41869	0.41882	0.41895	0.41908	0.4192	0.41933	0.41945	0.41957	0.41968	0.41979	0.4199	0.42001	0.42011	0.42021	0.42031	0.42041	0.4205	0.42058	0.42067
143	0.41386	0.41403	0.4142	0.41437	0.41453	0.4147	0.41487	0.41503	0.4152	0.41536	0.41553	0.41569	0.41586	0.41602	0.41618	0.41634	0.4165	0.41666	0.41681	0.41697	0.41713	0.41728	0.41743	0.41758	0.41773	0.41788	0.41802	0.41817	0.41831	0.41845	0.41859	0.41872	0.41885	0.41899	0.41911	0.41924	0.41936	0.41948	0.4196	0.41972	0.41983	0.41994	0.42005	0.42015	0.42025	0.42034	0.42044	0.42053	0.42061
144	0.41363	0.4138	0.41397	0.41414	0.41431	0.41448	0.41464	0.41481	0.41498	0.41515	0.41531	0.41548	0.41564	0.41581	0.41597	0.41613	0.41629	0.41645	0.41661	0.41677	0.41692	0.41708	0.41723	0.41739	0.41754	0.41769	0.41783	0.41798	0.41812	0.41827	0.41841	0.41854	0.41868	0.41881	0.41894	0.41907	0.4192	0.41932	0.41944	0.41956	0.41967	0.41979	0.41989	0.42	0.4201	0.4202	0.42029	0.42038	0.42047
145	0.41333	0.4135	0.41367	0.41384	0.41401	0.41418	0.41435	0.41452	0.41469	0.41485	0.41502	0.41519	0.41535	0.41552	0.41568	0.41585	0.41601	0.41617	0.41633	0.41649	0.41665	0.4168	0.41696	0.41711	0.41726	0.41742	0.41756	0.41771	0.41786	0.418	0.41814	0.41828	0.41842	0.41856	0.41869	0.41882	0.41895	0.41907	0.4192	0.41932	0.41943	0.41955	0.41966	0.41976	0.41987	0.41997	0.42006	0.42015	0.42024
146	0.41296	0.41313	0.4133	0.41347	0.41364	0.41381	0.41398	0.41415	0.41432	0.41449	0.41466	0.41482	0.41499	0.41516	0.41532	0.41549	0.41565	0.41581	0.41597	0.41613	0.41629	0.41645	0.4166	0.41676	0.41691	0.41706	0.41721	0.41736	0.41751	0.41765	0.4178	0.41794	0.41808	0.41821	0.41835	0.41848	0.41861	0.41874	0.41886	0.41898	0.4191	0.41922	0.41933	0.41944	0.41954	0.41964	0.41974	0.41983	0.41992
147	0.41253	0.4127	0.41287	0.41304	0.41321	0.41338	0.41355	0.41372	0.41389	0.41405	0.41422	0.41439	0.41455	0.41472	0.41489	0.41505	0.41521	0.41537	0.41554	0.4157	0.41585	0.41601	0.41617	0.41632	0.41648	0.41663	0.41678	0.41693	0.41708	0.41722	0.41737	0.41751	0.41765	0.41778	0.41792	0.41805	0.41818	0.41831	0.41844	0.41856	0.41868	0.4188	0.41891	0.41902	0.41913	0.41923	0.41933	0.41942	0.41951
148	0.41202	0.41219	0.41236	0.41253	0.4127	0.41287	0.41304	0.41321	0.41338	0.41354	0.41371	0.41388	0.41404	0.41421	0.41437	0.41454	0.4147	0.41486	0.41502	0.41518	0.41534	0.4155	0.41565	0.41581	0.41596	0.41611	0.41626	0.41641	0.41656	0.4167	0.41685	0.41699	0.41713	0.41727	0.4174	0.41753	0.41767	0.41779	0.41792	0.41804	0.41816	0.41828	0.41839	0.4185	0.41861	0.41871	0.41881	0.41891	0.419
149	0.41145	0.41162	0.41179	0.41196	0.41213	0.4123	0.41246	0.41263	0.4128	0.41296	0.41313	0.4133	0.41346	0.41362	0.41379	0.41395	0.41411	0.41427	0.41443	0.41459	0.41475	0.4149	0.41506	0.41521	0.41536	0.41551	0.41566	0.41581	0.41596	0.4161	0.41624	0.41638	0.41652	0.41666	0.41679	0.41692	0.41705	0.41718	0.4173	0.41743	0.41755	0.41766	0.41777	0.41788	0.41799	0.41809	0.41819	0.41829	0.41838
150	0.41081	0.41098	0.41115	0.41132	0.41148	0.41165	0.41182	0.41198	0.41215	0.41231	0.41248	0.41264	0.41281	0.41297	0.41313	0.41329	0.41345	0.41361	0.41377	0.41392	0.41408	0.41423	0.41438	0.41454	0.41469	0.41484	0.41498	0.41513	0.41527	0.41541	0.41555	0.41569	0.41583	0.41596	0.41609	0.41622	0.41635	0.41647	0.4166	0.41672	0.41683	0.41694	0.41705	0.41716	0.41726	0.41736	0.41746	0.41755	0.41764
151	0.41011	0.41028	0.41044	0.41061	0.41077	0.41094	0.4111	0.41127	0.41143	0.41159	0.41176	0.41192	0.41208	0.41224	0.4124	0.41256	0.41271	0.41287	0.41302	0.41318	0.41333	0.41348	0.41363	0.41378	0.41393	0.41408	0.41422	0.41436	0.4145	0.41464	0.41478	0.41491	0.41505	0.41518	0.41531	0.41543	0.41556	0.41568	0.4158	0.41591	0.41602	0.41613	0.41624	0.41634	0.41644	0.41653	0.41662	0.41671	0.41679
152	0.40935	0.40951	0.40967	0.40984	0.41	0.41016	0.41032	0.41048	0.41065	0.41081	0.41097	0.41112	0.41128	0.41144	0.4116	0.41175	0.41191	0.41206	0.41221	0.41236	0.41251	0.41266	0.41281	0.41295	0.4131	0.41324	0.41338	0.41352	0.41366	0.41379	0.41393	0.41406	0.41419	0.41431	0.41444	0.41456	0.41468	0.41479	0.41491	0.41502	0.41512	0.41523	0.41533	0.41543	0.41552	0.41561	0.41569	0.41577	0.41585
153	0.40852	0.40868	0.40884	0.409	0.40916	0.40932	0.40948	0.40964	0.40979	0.40995	0.41011	0.41026	0.41042	0.41057	0.41073	0.41088	0.41103	0.41118	0.41133	0.41147	0.41162	0.41177	0.41191	0.41205	0.41219	0.41233	0.41247	0.4126	0.41273	0.41287	0.41299	0.41312	0.41325	0.41337	0.41349	0.4136	0.41372	0.41383	0.41394	0.41404	0.41414	0.41424	0.41434	0.41443	0.41452	0.4146	0.41468	0.41476	0.41483
154	0.40763	0.40779	0.40795	0.4081	0.40826	0.40842	0.40857	0.40873	0.40888	0.40903	0.40919	0.40934	0.40949	0.40964	0.40979	0.40994	0.41008	0.41023	0.41038	0.41052	0.41066	0.4108	0.41094	0.41108	0.41121	0.41135	0.41148	0.41161	0.41174	0.41187	0.41199	0.41211	0.41223	0.41235	0.41246	0.41257	0.41268	0.41279	0.41289	0.41299	0.41309	0.41318	0.41327	0.41336	0.41344	0.41352	0.41359	0.41366	0.41373
155	0.40669	0.40684	0.40699	0.40715	0.4073	0.40745	0.4076	0.40775	0.4079	0.40805	0.4082	0.40835	0.4085	0.40864	0.40879	0.40893	0.40908	0.40922	0.40936	0.4095	0.40964	0.40977	0.40991	0.41004	0.41017	0.4103	0.41043	0.41055	0.41068	0.4108	0.41092	0.41103	0.41115	0.41126	0.41137	0.41148	0.41158	0.41168	0.41178	0.41187	0.41196	0.41205	0.41213	0.41222	0.41229	0.41237	0.41244	0.4125	0.41256
156	0.40568	0.40583	0.40598	0.40613	0.40628	0.40643	0.40657	0.40672	0.40687	0.40701	0.40716	0.4073	0.40744	0.40759	0.40773	0.40787	0.40801	0.40814	0.40828	0.40841	0.40855	0.40868	0.40881	0.40894	0.40906	0.40919	0.40931	0.40943	0.40955	0.40967	0.40978	0.40989	0.41	0.41011	0.41021	0.41031	0.41041	0.41051	0.4106	0.41069	0.41077	0.41086	0.41093	0.41101	0.41108	0.41115	0.41122	0.41128	0.41133
157	0.40462	0.40477	0.40491	0.40506	0.4052	0.40535	0.40549	0.40563	0.40577	0.40591	0.40605	0.40619	0.40633	0.40647	0.40661	0.40674	0.40688	0.40701	0.40714	0.40727	0.4074	0.40753	0.40765	0.40778	0.4079	0.40802	0.40813	0.40825	0.40836	0.40847	0.40858	0.40869	0.40879	0.4089	0.40899	0.40909	0.40918	0.40927	0.40936	0.40944	0.40952	0.4096	0.40967	0.40975	0.40981	0.40988	0.40994	0.40999	0.41004
158	0.40351	0.40365	0.40379	0.40393	0.40407	0.40421	0.40435	0.40449	0.40462	0.40476	0.4049	0.40503	0.40517	0.4053	0.40543	0.40556	0.40569	0.40582	0.40595	0.40607	0.40619	0.40632	0.40644	0.40656	0.40667	0.40679	0.4069	0.40701	0.40712	0.40723	0.40733	0.40743	0.40753	0.40763	0.40772	0.40781	0.4079	0.40798	0.40807	0.40814	0.40822	0.40829	0.40836	0.40843	0.40849	0.40855	0.4086	0.40865	0.4087
159	0.40234	0.40248	0.40262	0.40275	0.40289	0.40302	0.40316	0.40329	0.40342	0.40355	0.40369	0.40382	0.40394	0.40407	0.4042	0.40433	0.40445	0.40457	0.4047	0.40482	0.40494	0.40505	0.40517	0.40528	0.40539	0.4055	0.40561	0.40572	0.40582	0.40592	0.40602	0.40612	0.40621	0.40631	0.40639	0.40648	0.40656	0.40664	0.40672	0.40679	0.40686	0.40693	0.407	0.40706	0.40711	0.40717	0.40722	0.40727	0.40731
160	0.40113	0.40126	0.40139	0.40152	0.40165	0.40178	0.40191	0.40204	0.40217	0.4023	0.40242	0.40255	0.40267	0.4028	0.40292	0.40304	0.40316	0.40328	0.40339	0.40351	0.40363	0.40374	0.40385	0.40396	0.40407	0.40417	0.40427	0.40438	0.40447	0.40457	0.40467	0.40476	0.40485	0.40493	0.40502	0.4051	0.40518	0.40525	0.40533	0.4054	0.40546	0.40552	0.40558	0.40564	0.40569	0.40574	0.40579	0.40583	0.40587
161	0.39987	0.4	0.40012	0.40025	0.40037	0.4005	0.40062	0.40074	0.40087	0.40099	0.40111	0.40123	0.40135	0.40147	0.40159	0.4017	0.40182	0.40193	0.40204	0.40216	0.40227	0.40237	0.40248	0.40259	0.40269	0.40279	0.40289	0.40298	0.40308	0.40317	0.40326	0.40335	0.40344	0.40352	0.4036	0.40368	0.40375	0.40382	0.40389	0.40395	0.40402	0.40408	0.40413	0.40418	0.40423	0.40428	0.40432	0.40436	0.40439
162	0.39856	0.39868	0.3988	0.39892	0.39904	0.39916	0.39928	0.3994	0.39952	0.39964	0.39975	0.39987	0.39998	0.4001	0.40021	0.40032	0.40043	0.40054	0.40065	0.40075	0.40086	0.40096	0.40106	0.40117	0.40126	0.40136	0.40146	0.40155	0.40164	0.40173	0.40181	0.4019	0.40198	0.40206	0.40213	0.40221	0.40228	0.40235	0.40241	0.40247	0.40253	0.40259	0.40264	0.40269	0.40273	0.40277	0.40281	0.40285	0.40288
163	0.39721	0.39733	0.39744	0.39756	0.39767	0.39778	0.3979	0.39801	0.39812	0.39824	0.39835	0.39846	0.39857	0.39868	0.39878	0.39889	0.399	0.3991	0.3992	0.39931	0.39941	0.39951	0.3996	0.3997	0.3998	0.39989	0.39998	0.40007	0.40015	0.40024	0.40032	0.4004	0.40048	0.40056	0.40063	0.4007	0.40077	0.40083	0.40089	0.40095	0.40101	0.40106	0.40111	0.40115	0.40119	0.40123	0.40127	0.4013	0.40133
164	0.39582	0.39593	0.39604	0.39615	0.39625	0.39636	0.39647	0.39658	0.39669	0.39679	0.3969	0.397	0.39711	0.39721	0.39732	0.39742	0.39752	0.39762	0.39772	0.39782	0.39791	0.39801	0.3981	0.39819	0.39828	0.39837	0.39846	0.39854	0.39863	0.39871	0.39879	0.39887	0.39894	0.39901	0.39908	0.39915	0.39921	0.39928	0.39934	0.39939	0.39944	0.39949	0.39954	0.39958	0.39962	0.39966	0.39969	0.39972	0.39975
165	0.39438	0.39449	0.39459	0.39469	0.3948	0.3949	0.395	0.3951	0.39521	0.39531	0.39541	0.39551	0.39561	0.39571	0.3958	0.3959	0.396	0.39609	0.39619	0.39628	0.39637	0.39646	0.39655	0.39664	0.39673	0.39681	0.3969	0.39698	0.39706	0.39714	0.39721	0.39729	0.39736	0.39743	0.3975	0.39756	0.39762	0.39768	0.39774	0.3978	0.39785	0.39789	0.39794	0.39798	0.39802	0.39805	0.39809	0.39811	0.39814
166	0.39291	0.39301	0.39311	0.3932	0.3933	0.3934	0.39349	0.39359	0.39369	0.39378	0.39388	0.39397	0.39407	0.39416	0.39425	0.39434	0.39444	0.39453	0.39462	0.39471	0.39479	0.39488	0.39497	0.39505	0.39513	0.39522	0.3953	0.39537	0.39545	0.39553	0.3956	0.39567	0.39574	0.39581	0.39587	0.39594	0.396	0.39605	0.39611	0.39616	0.39621	0.39626	0.3963	0.39634	0.39638	0.39641	0.39645	0.39647	0.3965
167	0.3914	0.39149	0.39158	0.39167	0.39177	0.39186	0.39195	0.39204	0.39213	0.39222	0.39231	0.39239	0.39248	0.39257	0.39266	0.39275	0.39283	0.39292	0.393	0.39309	0.39317	0.39325	0.39334	0.39342	0.3935	0.39357	0.39365	0.39373	0.3938	0.39387	0.39394	0.39401	0.39408	0.39415	0.39421	0.39427	0.39433	0.39439	0.39444	0.39449	0.39454	0.39459	0.39463	0.39467	0.39471	0.39474	0.39477	0.3948	0.39482
168	0.38986	0.38994	0.39003	0.39011	0.39019	0.39028	0.39036	0.39045	0.39053	0.39061	0.3907	0.39078	0.39086	0.39095	0.39103	0.39111	0.39119	0.39127	0.39135	0.39143	0.39151	0.39159	0.39167	0.39174	0.39182	0.39189	0.39197	0.39204	0.39211	0.39218	0.39225	0.39232	0.39238	0.39244	0.39251	0.39257	0.39262	0.39268	0.39273	0.39278	0.39283	0.39288	0.39292	0.39296	0.393	0.39303	0.39306	0.39309	0.39311
169	0.38828	0.38836	0.38843	0.38851	0.38859	0.38867	0.38874	0.38882	0.3889	0.38897	0.38905	0.38913	0.38921	0.38928	0.38936	0.38943	0.38951	0.38959	0.38966	0.38973	0.38981	0.38988	0.38996	0.39003	0.3901	0.39017	0.39024	0.39031	0.39038	0.39044	0.39051	0.39057	0.39064	0.3907	0.39076	0.39082	0.39087	0.39093	0.39098	0.39103	0.39108	0.39113	0.39117	0.39121	0.39125	0.39128	0.39131	0.39134	0.39136
170	0.38667	0.38674	0.38681	0.38688	0.38695	0.38702	0.38709	0.38716	0.38723	0.3873	0.38737	0.38744	0.38751	0.38758	0.38765	0.38772	0.38779	0.38786	0.38793	0.388	0.38807	0.38814	0.3882	0.38827	0.38834	0.38841	0.38847	0.38854	0.3886	0.38867	0.38873	0.38879	0.38885	0.38891	0.38897	0.38903	0.38908	0.38913	0.38919	0.38924	0.38928	0.38933	0.38937	0.38941	0.38945	0.38949	0.38952	0.38955	0.38957
171	0.38504	0.3851	0.38516	0.38522	0.38528	0.38534	0.38541	0.38547	0.38553	0.38559	0.38566	0.38572	0.38578	0.38585	0.38591	0.38597	0.38604	0.3861	0.38616	0.38623	0.38629	0.38635	0.38641	0.38648	0.38654	0.3866	0.38666	0.38672	0.38678	0.38684	0.3869	0.38696	0.38702	0.38708	0.38713	0.38719	0.38724	0.38729	0.38734	0.38739	0.38744	0.38749	0.38753	0.38757	0.38761	0.38765	0.38768	0.38771	0.38774
172	0.38337	0.38343	0.38348	0.38353	0.38359	0.38364	0.38369	0.38375	0.3838	0.38386	0.38391	0.38397	0.38402	0.38408	0.38413	0.38419	0.38425	0.3843	0.38436	0.38441	0.38447	0.38453	0.38458	0.38464	0.3847	0.38475	0.38481	0.38486	0.38492	0.38498	0.38503	0.38509	0.38514	0.3852	0.38525	0.3853	0.38535	0.3854	0.38545	0.3855	0.38555	0.38559	0.38564	0.38568	0.38572	0.38576	0.38579	0.38582	0.38585
173	0.38169	0.38173	0.38178	0.38182	0.38187	0.38191	0.38196	0.382	0.38205	0.38209	0.38214	0.38219	0.38223	0.38228	0.38233	0.38237	0.38242	0.38247	0.38252	0.38257	0.38262	0.38267	0.38271	0.38276	0.38281	0.38286	0.38291	0.38296	0.38301	0.38306	0.38311	0.38316	0.38321	0.38326	0.38331	0.38336	0.38341	0.38346	0.38351	0.38355	0.3836	0.38365	0.38369	0.38373	0.38377	0.38381	0.38384	0.38388	0.38391
174	0.37999	0.38002	0.38005	0.38009	0.38012	0.38016	0.3802	0.38023	0.38027	0.3803	0.38034	0.38038	0.38042	0.38045	0.38049	0.38053	0.38057	0.38061	0.38065	0.38069	0.38073	0.38077	0.38081	0.38085	0.38089	0.38094	0.38098	0.38102	0.38106	0.38111	0.38115	0.3812	0.38124	0.38128	0.38133	0.38137	0.38142	0.38146	0.38151	0.38155	0.38159	0.38164	0.38168	0.38172	0.38176	0.3818	0.38183	0.38187	0.3819
175	0.37827	0.37829	0.37832	0.37834	0.37837	0.37839	0.37842	0.37844	0.37847	0.37849	0.37852	0.37855	0.37858	0.3786	0.37863	0.37866	0.37869	0.37872	0.37875	0.37878	0.37881	0.37884	0.37887	0.37891	0.37894	0.37897	0.37901	0.37904	0.37907	0.37911	0.37915	0.37918	0.37922	0.37926	0.37929	0.37933	0.37937	0.37941	0.37945	0.37949	0.37952	0.37956	0.3796	0.37964	0.37968	0.37971	0.37975	0.37978	0.37982
176	0.37654	0.37655	0.37656	0.37658	0.37659	0.37661	0.37662	0.37664	0.37665	0.37667	0.37668	0.3767	0.37672	0.37673	0.37675	0.37677	0.37679	0.37681	0.37683	0.37684	0.37686	0.37689	0.37691	0.37693	0.37695	0.37697	0.377	0.37702	0.37705	0.37707	0.3771	0.37712	0.37715	0.37718	0.37721	0.37724	0.37727	0.3773	0.37733	0.37736	0.37739	0.37743	0.37746	0.37749	0.37752	0.37756	0.37759	0.37762	0.37765
177	0.3748	0.3748	0.37481	0.37481	0.37481	0.37482	0.37482	0.37482	0.37483	0.37483	0.37484	0.37484	0.37485	0.37485	0.37486	0.37486	0.37487	0.37488	0.37488	0.37489	0.3749	0.37491	0.37492	0.37493	0.37494	0.37495	0.37496	0.37497	0.37498	0.375	0.37501	0.37503	0.37504	0.37506	0.37508	0.3751	0.37512	0.37514	0.37516	0.37518	0.3752	0.37522	0.37525	0.37527	0.3753	0.37532	0.37535	0.37537	0.37539
178	0.37306	0.37305	0.37305	0.37304	0.37303	0.37302	0.37301	0.37301	0.373	0.37299	0.37298	0.37298	0.37297	0.37296	0.37295	0.37295	0.37294	0.37293	0.37293	0.37292	0.37292	0.37291	0.37291	0.37291	0.3729	0.3729	0.3729	0.3729	0.3729	0.3729	0.3729	0.3729	0.3729	0.37291	0.37291	0.37292	0.37292	0.37293	0.37294	0.37295	0.37296	0.37297	0.37298	0.37299	0.373	0.37301	0.37303	0.37304	0.37305
179	0.37133	0.37131	0.37129	0.37127	0.37125	0.37123	0.37121	0.37119	0.37117	0.37115	0.37113	0.37111	0.37109	0.37107	0.37105	0.37103	0.37101	0.37099	0.37097	0.37095	0.37093	0.37091	0.37089	0.37088	0.37086	0.37084	0.37083	0.37081	0.37079	0.37078	0.37076	0.37075	0.37074	0.37073	0.37072	0.37071	0.3707	0.37069	0.37068	0.37067	0.37067	0.37066	0.37066	0.37065	0.37065	0.37065	0.37065	0.37064	0.37064
180	0.36961	0.36957	0.36954	0.36951	0.36948	0.36945	0.36942	0.36938	0.36935	0.36932	0.36929	0.36925	0.36922	0.36919	0.36915	0.36912	0.36908	0.36905	0.36902	0.36898	0.36895	0.36892	0.36888	0.36885	0.36882	0.36878	0.36875	0.36872	0.36869	0.36865	0.36862	0.36859	0.36856	0.36853	0.36851	0.36848	0.36845	0.36842	0.3684	0.36837	0.36835	0.36833	0.3683	0.36828	0.36826	0.36824	0.36822	0.3682	0.36818
181	0.3679	0.36786	0.36781	0.36777	0.36773	0.36768	0.36764	0.36759	0.36755	0.3675	0.36746	0.36741	0.36736	0.36732	0.36727	0.36722	0.36717	0.36713	0.36708	0.36703	0.36698	0.36693	0.36688	0.36683	0.36678	0.36673	0.36668	0.36663	0.36659	0.36654	0.36649	0.36644	0.36639	0.36634	0.3663	0.36625	0.3662	0.36616	0.36611	0.36607	0.36603	0.36598	0.36594	0.3659	0.36586	0.36582	0.36578	0.36574	0.3657
182	0.36621	0.36616	0.36611	0.36605	0.366	0.36594	0.36589	0.36583	0.36577	0.36571	0.36566	0.3656	0.36554	0.36548	0.36541	0.36535	0.36529	0.36523	0.36516	0.3651	0.36504	0.36497	0.36491	0.36484	0.36477	0.36471	0.36464	0.36458	0.36451	0.36444	0.36438	0.36431	0.36424	0.36417	0.36411	0.36404	0.36398	0.36391	0.36384	0.36378	0.36371	0.36365	0.36359	0.36352	0.36346	0.3634	0.36334	0.36328	0.36322
183	0.36456	0.36449	0.36443	0.36437	0.3643	0.36423	0.36416	0.3641	0.36403	0.36396	0.36389	0.36381	0.36374	0.36367	0.36359	0.36352	0.36344	0.36336	0.36329	0.36321	0.36313	0.36305	0.36297	0.36289	0.3628	0.36272	0.36264	0.36256	0.36247	0.36239	0.3623	0.36222	0.36213	0.36204	0.36196	0.36187	0.36178	0.3617	0.36161	0.36153	0.36144	0.36135	0.36127	0.36119	0.3611	0.36102	0.36094	0.36086	0.36078
184	0.36294	0.36286	0.36279	0.36271	0.36264	0.36256	0.36248	0.3624	0.36232	0.36224	0.36216	0.36207	0.36199	0.3619	0.36182	0.36173	0.36164	0.36155	0.36146	0.36136	0.36127	0.36118	0.36108	0.36098	0.36089	0.36079	0.36069	0.36059	0.36049	0.36039	0.36028	0.36018	0.36007	0.35997	0.35986	0.35976	0.35965	0.35955	0.35944	0.35933	0.35923	0.35912	0.35901	0.35891	0.3588	0.3587	0.3586	0.3585	0.3584
185	0.36136	0.36127	0.36119	0.36111	0.36102	0.36093	0.36084	0.36076	0.36066	0.36057	0.36048	0.36038	0.36029	0.36019	0.36009	0.35999	0.35989	0.35979	0.35969	0.35958	0.35947	0.35937	0.35926	0.35915	0.35904	0.35892	0.35881	0.35869	0.35857	0.35846	0.35834	0.35822	0.3581	0.35797	0.35785	0.35773	0.3576	0.35748	0.35735	0.35722	0.3571	0.35697	0.35684	0.35672	0.35659	0.35647	0.35635	0.35623	0.35611
186	0.35982	0.35973	0.35964	0.35955	0.35945	0.35936	0.35926	0.35916	0.35906	0.35896	0.35886	0.35876	0.35865	0.35854	0.35843	0.35832	0.35821	0.3581	0.35798	0.35787	0.35775	0.35763	0.35751	0.35739	0.35726	0.35714	0.35701	0.35688	0.35675	0.35662	0.35648	0.35635	0.35621	0.35607	0.35593	0.35579	0.35565	0.35551	0.35537	0.35522	0.35508	0.35493	0.35479	0.35464	0.3545	0.35436	0.35422	0.35407	0.35394
187	0.35834	0.35824	0.35814	0.35804	0.35794	0.35784	0.35774	0.35763	0.35752	0.35741	0.3573	0.35719	0.35708	0.35696	0.35685	0.35673	0.35661	0.35648	0.35636	0.35624	0.35611	0.35598	0.35585	0.35571	0.35558	0.35544	0.3553	0.35516	0.35502	0.35488	0.35473	0.35458	0.35444	0.35428	0.35413	0.35398	0.35382	0.35367	0.35351	0.35335	0.35319	0.35303	0.35287	0.35271	0.35255	0.35239	0.35223	0.35207	0.35192
188	0.35691	0.35681	0.35671	0.3566	0.35649	0.35638	0.35627	0.35616	0.35605	0.35593	0.35582	0.3557	0.35558	0.35546	0.35534	0.35521	0.35508	0.35495	0.35482	0.35469	0.35456	0.35442	0.35428	0.35414	0.354	0.35385	0.35371	0.35356	0.35341	0.35326	0.3531	0.35294	0.35279	0.35263	0.35246	0.3523	0.35213	0.35197	0.3518	0.35163	0.35146	0.35129	0.35111	0.35094	0.35077	0.35059	0.35042	0.35025	0.35008
189	0.35554	0.35544	0.35533	0.35522	0.35511	0.35499	0.35488	0.35476	0.35465	0.35453	0.35441	0.35429	0.35416	0.35404	0.35391	0.35378	0.35365	0.35351	0.35338	0.35324	0.3531	0.35296	0.35282	0.35267	0.35253	0.35238	0.35223	0.35207	0.35192	0.35176	0.3516	0.35144	0.35127	0.35111	0.35094	0.35077	0.3506	0.35043	0.35025	0.35008	0.3499	0.34972	0.34954	0.34936	0.34918	0.349	0.34882	0.34864	0.34846
190	0.35424	0.35413	0.35402	0.3539	0.35379	0.35367	0.35356	0.35344	0.35332	0.3532	0.35308	0.35295	0.35282	0.3527	0.35257	0.35244	0.3523	0.35217	0.35203	0.35189	0.35175	0.35161	0.35146	0.35132	0.35117	0.35102	0.35087	0.35071	0.35055	0.3504	0.35023	0.35007	0.34991	0.34974	0.34957	0.3494	0.34923	0.34905	0.34888	0.3487	0.34852	0.34834	0.34816	0.34798	0.3478	0.34762	0.34744	0.34726	0.34708
191	0.35299	0.35288	0.35277	0.35266	0.35254	0.35242	0.35231	0.35219	0.35207	0.35195	0.35182	0.3517	0.35157	0.35145	0.35132	0.35119	0.35105	0.35092	0.35078	0.35065	0.35051	0.35036	0.35022	0.35008	0.34993	0.34978	0.34963	0.34948	0.34932	0.34917	0.34901	0.34885	0.34869	0.34852	0.34836	0.34819	0.34802	0.34785	0.34768	0.34751	0.34734	0.34716	0.34699	0.34681	0.34664	0.34646	0.34629	0.34611	0.34594
192	0.35181	0.3517	0.35159	0.35148	0.35136	0.35125	0.35113	0.35101	0.35089	0.35077	0.35065	0.35053	0.35041	0.35028	0.35015	0.35003	0.3499	0.34977	0.34963	0.3495	0.34936	0.34923	0.34909	0.34895	0.34881	0.34866	0.34852	0.34837	0.34822	0.34807	0.34792	0.34777	0.34762	0.34746	0.3473	0.34715	0.34699	0.34683	0.34666	0.3465	0.34634	0.34618	0.34601	0.34585	0.34569	0.34552	0.34536	0.3452	0.34504
193	0.35069	0.35058	0.35047	0.35036	0.35025	0.35014	0.35002	0.34991	0.34979	0.34968	0.34956	0.34944	0.34932	0.3492	0.34908	0.34896	0.34883	0.34871	0.34858	0.34845	0.34832	0.34819	0.34806	0.34793	0.3478	0.34766	0.34753	0.34739	0.34725	0.34711	0.34697	0.34683	0.34669	0.34654	0.3464	0.34625	0.34611	0.34596	0.34581	0.34567	0.34552	0.34537	0.34522	0.34508	0.34493	0.34479	0.34465	0.34451	0.34437
194	0.34964	0.34953	0.34942	0.34932	0.34921	0.3491	0.34899	0.34888	0.34877	0.34866	0.34854	0.34843	0.34832	0.3482	0.34809	0.34797	0.34786	0.34774	0.34762	0.3475	0.34738	0.34726	0.34714	0.34702	0.3469	0.34677	0.34665	0.34652	0.3464	0.34627	0.34614	0.34602	0.34589	0.34576	0.34563	0.3455	0.34537	0.34524	0.34512	0.34499	0.34486	0.34473	0.3446	0.34448	0.34436	0.34423	0.34411	0.344	0.34388
195	0.34864	0.34854	0.34844	0.34833	0.34823	0.34813	0.34802	0.34792	0.34781	0.34771	0.3476	0.3475	0.34739	0.34728	0.34718	0.34707	0.34696	0.34685	0.34675	0.34664	0.34653	0.34642	0.34631	0.3462	0.34609	0.34598	0.34587	0.34576	0.34565	0.34554	0.34543	0.34532	0.34521	0.3451	0.34499	0.34488	0.34477	0.34466	0.34455	0.34445	0.34434	0.34424	0.34413	0.34403	0.34393	0.34383	0.34374	0.34365	0.34356
196	0.3477	0.34761	0.34751	0.34741	0.34731	0.34722	0.34712	0.34702	0.34692	0.34683	0.34673	0.34663	0.34653	0.34644	0.34634	0.34624	0.34615	0.34605	0.34595	0.34586	0.34576	0.34566	0.34557	0.34547	0.34538	0.34528	0.34519	0.3451	0.345	0.34491	0.34482	0.34473	0.34464	0.34455	0.34446	0.34437	0.34428	0.3442	0.34411	0.34403	0.34395	0.34386	0.34379	0.34371	0.34364	0.34356	0.34349	0.34343	0.34337
197	0.34682	0.34673	0.34664	0.34655	0.34645	0.34636	0.34627	0.34618	0.34609	0.346	0.34592	0.34583	0.34574	0.34565	0.34557	0.34548	0.3454	0.34531	0.34523	0.34515	0.34506	0.34498	0.3449	0.34482	0.34474	0.34466	0.34459	0.34451	0.34444	0.34436	0.34429	0.34422	0.34415	0.34408	0.34402	0.34395	0.34389	0.34382	0.34376	0.34371	0.34365	0.34359	0.34354	0.34349	0.34344	0.3434	0.34335	0.34331	0.34328
198	0.34599	0.3459	0.34582	0.34573	0.34565	0.34556	0.34548	0.3454	0.34532	0.34524	0.34516	0.34508	0.34501	0.34493	0.34485	0.34478	0.34471	0.34464	0.34457	0.3445	0.34443	0.34436	0.3443	0.34423	0.34417	0.34411	0.34405	0.344	0.34394	0.34389	0.34383	0.34378	0.34374	0.34369	0.34365	0.3436	0.34357	0.34353	0.34349	0.34346	0.34343	0.3434	0.34337	0.34335	0.34333	0.34331	0.3433	0.34328	0.34327
199	0.3452	0.34512	0.34504	0.34497	0.34489	0.34481	0.34474	0.34467	0.3446	0.34453	0.34446	0.34439	0.34432	0.34426	0.34419	0.34413	0.34407	0.34401	0.34396	0.3439	0.34385	0.3438	0.34375	0.3437	0.34365	0.34361	0.34357	0.34353	0.3435	0.34346	0.34343	0.3434	0.34338	0.34335	0.34333	0.34331	0.3433	0.34329	0.34328	0.34327	0.34326	0.34326	0.34326	0.34326	0.34327	0.34328	0.34329	0.3433	0.34332
200	0.34446	0.34439	0.34431	0.34424	0.34418	0.34411	0.34404	0.34398	0.34392	0.34385	0.34379	0.34374	0.34368	0.34363	0.34358	0.34353	0.34348	0.34343	0.34339	0.34335	0.34331	0.34327	0.34324	0.34321	0.34318	0.34315	0.34313	0.34311	0.34309	0.34308	0.34307	0.34306	0.34305	0.34305	0.34305	0.34306	0.34307	0.34308	0.34309	0.34311	0.34313	0.34315	0.34318	0.34321	0.34324	0.34328	0.34332	0.34336	0.3434
201	0.34376	0.34369	0.34363	0.34356	0.3435	0.34344	0.34338	0.34333	0.34327	0.34322	0.34317	0.34312	0.34308	0.34303	0.34299	0.34295	0.34292	0.34288	0.34285	0.34283	0.3428	0.34278	0.34276	0.34274	0.34273	0.34272	0.34271	0.34271	0.34271	0.34271	0.34272	0.34273	0.34275	0.34277	0.34279	0.34282	0.34285	0.34288	0.34292	0.34296	0.34301	0.34305	0.34311	0.34316	0.34322	0.34328	0.34335	0.34341	0.34348
202	0.34309	0.34303	0.34297	0.34292	0.34286	0.34281	0.34276	0.34271	0.34266	0.34262	0.34258	0.34254	0.3425	0.34247	0.34244	0.34241	0.34239	0.34236	0.34234	0.34233	0.34232	0.34231	0.3423	0.3423	0.3423	0.3423	0.34231	0.34232	0.34234	0.34236	0.34239	0.34242	0.34245	0.34249	0.34253	0.34257	0.34262	0.34268	0.34274	0.3428	0.34287	0.34294	0.34302	0.3431	0.34318	0.34327	0.34336	0.34345	0.34354
203	0.34246	0.3424	0.34235	0.3423	0.34225	0.34221	0.34217	0.34212	0.34209	0.34205	0.34202	0.34199	0.34196	0.34193	0.34191	0.34189	0.34188	0.34186	0.34185	0.34185	0.34185	0.34185	0.34185	0.34186	0.34188	0.34189	0.34192	0.34194	0.34197	0.34201	0.34205	0.34209	0.34214	0.34219	0.34225	0.34231	0.34238	0.34246	0.34253	0.34262	0.3427	0.34279	0.34289	0.34299	0.3431	0.34321	0.34332	0.34343	0.34355
204	0.34186	0.34181	0.34176	0.34172	0.34168	0.34164	0.3416	0.34156	0.34153	0.3415	0.34148	0.34145	0.34143	0.34141	0.3414	0.34139	0.34138	0.34138	0.34138	0.34138	0.34139	0.3414	0.34141	0.34143	0.34146	0.34148	0.34152	0.34155	0.34159	0.34164	0.34169	0.34175	0.34181	0.34188	0.34195	0.34203	0.34211	0.34219	0.34229	0.34238	0.34249	0.34259	0.34271	0.34283	0.34295	0.34307	0.34321	0.34334	0.34348
205	0.34129	0.34124	0.3412	0.34116	0.34113	0.34109	0.34106	0.34103	0.341	0.34098	0.34096	0.34094	0.34093	0.34091	0.34091	0.3409	0.3409	0.3409	0.34091	0.34092	0.34093	0.34095	0.34097	0.341	0.34103	0.34107	0.34111	0.34115	0.3412	0.34126	0.34132	0.34138	0.34145	0.34153	0.34161	0.3417	0.34179	0.34189	0.34199	0.3421	0.34221	0.34233	0.34245	0.34258	0.34272	0.34286	0.343	0.34315	0.3433
206	0.34075	0.34071	0.34067	0.34063	0.3406	0.34057	0.34054	0.34052	0.3405	0.34048	0.34046	0.34045	0.34044	0.34043	0.34043	0.34043	0.34043	0.34044	0.34045	0.34046	0.34048	0.34051	0.34053	0.34057	0.3406	0.34064	0.34069	0.34074	0.3408	0.34086	0.34092	0.34099	0.34107	0.34115	0.34124	0.34133	0.34142	0.34153	0.34164	0.34175	0.34187	0.34199	0.34212	0.34226	0.3424	0.34254	0.34269	0.34284	0.343
207	0.34023	0.3402	0.34016	0.34013	0.3401	0.34008	0.34005	0.34003	0.34001	0.33999	0.33998	0.33997	0.33997	0.33996	0.33996	0.33997	0.33997	0.33998	0.34	0.34002	0.34004	0.34007	0.3401	0.34013	0.34017	0.34021	0.34026	0.34032	0.34037	0.34044	0.3405	0.34058	0.34065	0.34074	0.34082	0.34092	0.34102	0.34112	0.34123	0.34134	0.34146	0.34159	0.34172	0.34185	0.34199	0.34214	0.34229	0.34244	0.3426
208	0.33975	0.33972	0.33969	0.33966	0.33963	0.33961	0.33958	0.33957	0.33955	0.33954	0.33953	0.33952	0.33951	0.33951	0.33952	0.33952	0.33953	0.33954	0.33956	0.33958	0.3396	0.33963	0.33966	0.3397	0.33974	0.33978	0.33983	0.33988	0.33994	0.34	0.34007	0.34014	0.34022	0.3403	0.34039	0.34048	0.34057	0.34067	0.34078	0.34089	0.34101	0.34113	0.34126	0.34139	0.34152	0.34166	0.34181	0.34195	0.3421
209	0.3393	0.33927	0.33924	0.33921	0.33919	0.33917	0.33915	0.33913	0.33912	0.3391	0.33909	0.33909	0.33909	0.33909	0.33909	0.3391	0.3391	0.33912	0.33913	0.33915	0.33918	0.3392	0.33924	0.33927	0.33931	0.33935	0.3394	0.33945	0.3395	0.33956	0.33963	0.3397	0.33977	0.33985	0.33993	0.34001	0.34011	0.3402	0.3403	0.34041	0.34052	0.34063	0.34075	0.34088	0.341	0.34114	0.34127	0.34141	0.34155
210	0.33888	0.33885	0.33882	0.3388	0.33878	0.33876	0.33874	0.33872	0.33871	0.3387	0.33869	0.33869	0.33868	0.33868	0.33869	0.33869	0.3387	0.33871	0.33873	0.33875	0.33877	0.3388	0.33883	0.33886	0.33889	0.33893	0.33898	0.33902	0.33907	0.33913	0.33919	0.33925	0.33932	0.33939	0.33947	0.33955	0.33963	0.33972	0.33981	0.33991	0.34001	0.34012	0.34023	0.34034	0.34046	0.34058	0.34071	0.34084	0.34097
211	0.33849	0.33847	0.33844	0.33842	0.3384	0.33838	0.33836	0.33835	0.33834	0.33833	0.33832	0.33831	0.33831	0.33831	0.33832	0.33832	0.33833	0.33834	0.33835	0.33837	0.33839	0.33841	0.33844	0.33847	0.3385	0.33854	0.33858	0.33862	0.33866	0.33871	0.33877	0.33882	0.33888	0.33895	0.33902	0.33909	0.33916	0.33924	0.33933	0.33942	0.33951	0.3396	0.3397	0.33981	0.33992	0.34003	0.34015	0.34027	0.34039
212	0.33815	0.33812	0.3381	0.33808	0.33806	0.33804	0.33802	0.33801	0.338	0.33799	0.33798	0.33798	0.33798	0.33798	0.33798	0.33798	0.33799	0.338	0.33801	0.33803	0.33805	0.33807	0.33809	0.33811	0.33814	0.33817	0.33821	0.33825	0.33829	0.33833	0.33838	0.33843	0.33848	0.33854	0.3386	0.33866	0.33873	0.3388	0.33887	0.33895	0.33903	0.33912	0.33921	0.3393	0.3394	0.3395	0.33961	0.33972	0.33983
213	0.33784	0.33781	0.33779	0.33777	0.33775	0.33774	0.33773	0.33771	0.3377	0.3377	0.33769	0.33768	0.33768	0.33768	0.33769	0.33769	0.3377	0.3377	0.33772	0.33773	0.33774	0.33776	0.33778	0.3378	0.33783	0.33786	0.33789	0.33792	0.33795	0.33799	0.33803	0.33807	0.33812	0.33817	0.33822	0.33828	0.33833	0.3384	0.33846	0.33853	0.3386	0.33867	0.33875	0.33884	0.33892	0.33902	0.33911	0.33921	0.33932
214	0.33757	0.33755	0.33753	0.33751	0.3375	0.33748	0.33747	0.33746	0.33745	0.33745	0.33744	0.33744	0.33744	0.33744	0.33744	0.33744	0.33745	0.33746	0.33747	0.33748	0.33749	0.33751	0.33753	0.33755	0.33757	0.33759	0.33762	0.33765	0.33768	0.33771	0.33775	0.33778	0.33782	0.33787	0.33791	0.33796	0.33801	0.33806	0.33812	0.33818	0.33824	0.3383	0.33837	0.33845	0.33852	0.33861	0.33869	0.33878	0.33888
215	0.33734	0.33733	0.33731	0.3373	0.33728	0.33727	0.33726	0.33726	0.33725	0.33725	0.33724	0.33724	0.33724	0.33724	0.33725	0.33725	0.33726	0.33727	0.33728	0.33729	0.33731	0.33732	0.33734	0.33736	0.33738	0.3374	0.33742	0.33745	0.33748	0.33751	0.33754	0.33757	0.3376	0.33764	0.33768	0.33772	0.33777	0.33781	0.33786	0.33791	0.33797	0.33803	0.33809	0.33815	0.33822	0.33829	0.33837	0.33845	0.33854
216	0.33717	0.33715	0.33714	0.33713	0.33712	0.33711	0.33711	0.3371	0.3371	0.3371	0.3371	0.3371	0.3371	0.33711	0.33712	0.33712	0.33713	0.33714	0.33715	0.33717	0.33718	0.3372	0.33722	0.33724	0.33726	0.33728	0.3373	0.33733	0.33736	0.33738	0.33741	0.33744	0.33748	0.33751	0.33755	0.33759	0.33763	0.33767	0.33771	0.33776	0.33781	0.33786	0.33791	0.33797	0.33803	0.3381	0.33817	0.33825	0.33833
217	0.33704	0.33703	0.33702	0.33701	0.33701	0.33701	0.337	0.337	0.33701	0.33701	0.33701	0.33702	0.33703	0.33703	0.33704	0.33706	0.33707	0.33708	0.3371	0.33712	0.33713	0.33715	0.33717	0.3372	0.33722	0.33724	0.33727	0.3373	0.33733	0.33735	0.33739	0.33742	0.33745	0.33749	0.33752	0.33756	0.3376	0.33764	0.33769	0.33773	0.33778	0.33783	0.33788	0.33794	0.33799	0.33806	0.33812	0.33819	0.33827
218	0.33695	0.33695	0.33695	0.33695	0.33695	0.33695	0.33695	0.33696	0.33697	0.33697	0.33698	0.337	0.33701	0.33702	0.33704	0.33706	0.33707	0.33709	0.33712	0.33714	0.33716	0.33719	0.33721	0.33724	0.33727	0.3373	0.33733	0.33736	0.33739	0.33743	0.33746	0.3375	0.33754	0.33758	0.33762	0.33766	0.3377	0.33775	0.33779	0.33784	0.33789	0.33794	0.338	0.33806	0.33812	0.33818	0.33825	0.33832	0.33839
219	0.33691	0.33692	0.33692	0.33693	0.33694	0.33694	0.33696	0.33697	0.33698	0.337	0.33702	0.33703	0.33705	0.33708	0.3371	0.33712	0.33715	0.33718	0.33721	0.33724	0.33727	0.3373	0.33733	0.33737	0.3374	0.33744	0.33748	0.33752	0.33756	0.3376	0.33765	0.33769	0.33774	0.33779	0.33784	0.33789	0.33794	0.33799	0.33805	0.3381	0.33816	0.33822	0.33828	0.33835	0.33842	0.33849	0.33856	0.33864	0.33872
220	0.33692	0.33693	0.33694	0.33696	0.33697	0.33699	0.33701	0.33703	0.33705	0.33708	0.3371	0.33713	0.33716	0.33719	0.33722	0.33726	0.33729	0.33733	0.33737	0.33741	0.33745	0.33749	0.33754	0.33758	0.33763	0.33768	0.33773	0.33778	0.33783	0.33788	0.33794	0.338	0.33806	0.33812	0.33818	0.33824	0.3383	0.33837	0.33844	0.33851	0.33858	0.33866	0.33873	0.33881	0.3389	0.33898	0.33907	0.33917	0.33926
221	0.33697	0.33699	0.33701	0.33704	0.33706	0.33709	0.33712	0.33715	0.33718	0.33721	0.33725	0.33728	0.33732	0.33737	0.33741	0.33745	0.3375	0.33755	0.3376	0.33765	0.3377	0.33776	0.33782	0.33788	0.33794	0.338	0.33806	0.33813	0.3382	0.33826	0.33834	0.33841	0.33848	0.33856	0.33864	0.33872	0.3388	0.33888	0.33897	0.33906	0.33915	0.33925	0.33934	0.33944	0.33955	0.33966	0.33977	0.33988	0.34
222	0.33707	0.3371	0.33713	0.33716	0.33719	0.33723	0.33727	0.33731	0.33735	0.3374	0.33744	0.33749	0.33754	0.3376	0.33765	0.33771	0.33777	0.33783	0.33789	0.33796	0.33803	0.3381	0.33817	0.33824	0.33832	0.3384	0.33848	0.33856	0.33865	0.33873	0.33882	0.33892	0.33901	0.33911	0.3392	0.33931	0.33941	0.33952	0.33963	0.33974	0.33985	0.33997	0.34009	0.34022	0.34035	0.34048	0.34062	0.34077	0.34092
223	0.3372	0.33724	0.33728	0.33732	0.33736	0.33741	0.33746	0.33751	0.33757	0.33762	0.33768	0.33774	0.33781	0.33788	0.33794	0.33802	0.33809	0.33817	0.33824	0.33833	0.33841	0.3385	0.33859	0.33868	0.33877	0.33887	0.33897	0.33907	0.33918	0.33928	0.33939	0.33951	0.33962	0.33974	0.33986	0.33999	0.34012	0.34025	0.34038	0.34052	0.34067	0.34081	0.34096	0.34112	0.34128	0.34144	0.34161	0.34178	0.34196
224	0.33737	0.33741	0.33746	0.33752	0.33757	0.33763	0.33769	0.33776	0.33782	0.33789	0.33796	0.33804	0.33812	0.3382	0.33828	0.33837	0.33846	0.33855	0.33864	0.33874	0.33884	0.33895	0.33905	0.33917	0.33928	0.3394	0.33952	0.33964	0.33977	0.3399	0.34003	0.34017	0.34031	0.34045	0.3406	0.34075	0.3409	0.34106	0.34123	0.34139	0.34156	0.34174	0.34192	0.34211	0.3423	0.34249	0.34269	0.3429	0.34311
225	0.33756	0.33762	0.33768	0.33775	0.33781	0.33788	0.33796	0.33803	0.33811	0.33819	0.33828	0.33837	0.33846	0.33855	0.33865	0.33876	0.33886	0.33897	0.33908	0.3392	0.33932	0.33944	0.33957	0.3397	0.33983	0.33997	0.34011	0.34025	0.3404	0.34056	0.34071	0.34087	0.34104	0.34121	0.34138	0.34156	0.34175	0.34193	0.34213	0.34232	0.34252	0.34273	0.34294	0.34316	0.34338	0.34361	0.34384	0.34408	0.34433
226	0.33778	0.33785	0.33792	0.338	0.33808	0.33816	0.33824	0.33833	0.33842	0.33852	0.33862	0.33872	0.33883	0.33894	0.33905	0.33917	0.33929	0.33942	0.33955	0.33968	0.33982	0.33996	0.3401	0.34025	0.34041	0.34057	0.34073	0.3409	0.34107	0.34125	0.34143	0.34161	0.3418	0.342	0.3422	0.34241	0.34262	0.34284	0.34306	0.34328	0.34352	0.34375	0.344	0.34425	0.3445	0.34476	0.34503	0.3453	0.34558
227	0.33802	0.3381	0.33818	0.33827	0.33836	0.33845	0.33855	0.33865	0.33876	0.33887	0.33898	0.3391	0.33922	0.33934	0.33947	0.3396	0.33974	0.33988	0.34003	0.34018	0.34033	0.34049	0.34066	0.34083	0.341	0.34118	0.34136	0.34155	0.34175	0.34195	0.34215	0.34236	0.34258	0.3428	0.34303	0.34326	0.3435	0.34374	0.34399	0.34425	0.34451	0.34478	0.34505	0.34533	0.34562	0.34591	0.34621	0.34651	0.34682
228	0.33828	0.33837	0.33846	0.33856	0.33866	0.33876	0.33887	0.33899	0.3391	0.33922	0.33935	0.33948	0.33961	0.33975	0.33989	0.34004	0.34019	0.34035	0.34051	0.34068	0.34085	0.34103	0.34121	0.3414	0.34159	0.34179	0.342	0.34221	0.34242	0.34264	0.34287	0.3431	0.34334	0.34359	0.34384	0.3441	0.34436	0.34464	0.34491	0.3452	0.34549	0.34578	0.34609	0.3464	0.34671	0.34703	0.34736	0.34769	0.34803
229	0.33854	0.33864	0.33875	0.33885	0.33897	0.33908	0.3392	0.33932	0.33945	0.33958	0.33972	0.33986	0.34001	0.34016	0.34032	0.34048	0.34065	0.34082	0.34099	0.34118	0.34136	0.34156	0.34176	0.34196	0.34217	0.34239	0.34261	0.34284	0.34307	0.34332	0.34356	0.34382	0.34408	0.34435	0.34462	0.3449	0.34519	0.34549	0.34579	0.3461	0.34641	0.34673	0.34706	0.3474	0.34774	0.34809	0.34845	0.34881	0.34918
230	0.33882	0.33893	0.33904	0.33915	0.33927	0.3394	0.33953	0.33966	0.3398	0.33995	0.34009	0.34025	0.3404	0.34057	0.34074	0.34091	0.34109	0.34127	0.34146	0.34166	0.34186	0.34207	0.34228	0.3425	0.34273	0.34296	0.3432	0.34344	0.34369	0.34395	0.34422	0.34449	0.34477	0.34506	0.34535	0.34565	0.34596	0.34627	0.3466	0.34693	0.34727	0.34761	0.34796	0.34832	0.34869	0.34906	0.34944	0.34983	0.35022
231	0.33909	0.33921	0.33933	0.33945	0.33958	0.33972	0.33986	0.34	0.34015	0.3403	0.34046	0.34062	0.34079	0.34096	0.34114	0.34132	0.34151	0.34171	0.34191	0.34212	0.34233	0.34255	0.34278	0.34301	0.34325	0.34349	0.34374	0.344	0.34427	0.34454	0.34482	0.34511	0.3454	0.3457	0.34601	0.34633	0.34665	0.34699	0.34733	0.34767	0.34803	0.34839	0.34876	0.34914	0.34952	0.34991	0.35031	0.35072	0.35113
232	0.33937	0.33949	0.33962	0.33975	0.33989	0.34003	0.34018	0.34033	0.34048	0.34064	0.34081	0.34098	0.34116	0.34134	0.34152	0.34172	0.34192	0.34212	0.34233	0.34255	0.34277	0.343	0.34323	0.34348	0.34372	0.34398	0.34424	0.34451	0.34479	0.34507	0.34536	0.34566	0.34596	0.34628	0.3466	0.34693	0.34726	0.34761	0.34796	0.34832	0.34868	0.34906	0.34944	0.34983	0.35023	0.35063	0.35104	0.35146	0.35189
233	0.33964	0.33977	0.33991	0.34004	0.34019	0.34033	0.34049	0.34064	0.34081	0.34097	0.34114	0.34132	0.3415	0.34169	0.34189	0.34209	0.34229	0.3425	0.34272	0.34294	0.34317	0.34341	0.34365	0.3439	0.34416	0.34442	0.34469	0.34496	0.34525	0.34554	0.34583	0.34614	0.34645	0.34677	0.3471	0.34743	0.34778	0.34813	0.34849	0.34885	0.34922	0.3496	0.34999	0.35039	0.35079	0.3512	0.35162	0.35204	0.35247
234	0.33991	0.34005	0.34019	0.34033	0.34048	0.34063	0.34079	0.34095	0.34112	0.34129	0.34146	0.34165	0.34183	0.34203	0.34223	0.34243	0.34264	0.34286	0.34308	0.34331	0.34354	0.34378	0.34403	0.34428	0.34454	0.3448	0.34508	0.34536	0.34564	0.34594	0.34624	0.34655	0.34686	0.34719	0.34752	0.34785	0.3482	0.34855	0.34891	0.34928	0.34965	0.35003	0.35042	0.35082	0.35122	0.35163	0.35204	0.35247	0.35289
235	0.34018	0.34032	0.34046	0.34061	0.34076	0.34092	0.34108	0.34124	0.34141	0.34159	0.34177	0.34195	0.34214	0.34234	0.34254	0.34275	0.34296	0.34318	0.3434	0.34363	0.34387	0.34411	0.34436	0.34461	0.34487	0.34514	0.34542	0.3457	0.34598	0.34628	0.34658	0.34689	0.3472	0.34752	0.34785	0.34819	0.34853	0.34888	0.34924	0.3496	0.34997	0.35035	0.35073	0.35112	0.35152	0.35192	0.35233	0.35275	0.35317
236	0.34044	0.34059	0.34073	0.34088	0.34103	0.34119	0.34135	0.34152	0.34169	0.34187	0.34205	0.34224	0.34243	0.34263	0.34283	0.34304	0.34325	0.34347	0.3437	0.34393	0.34416	0.34441	0.34465	0.34491	0.34517	0.34543	0.34571	0.34598	0.34627	0.34656	0.34686	0.34716	0.34747	0.34779	0.34812	0.34845	0.34878	0.34913	0.34948	0.34984	0.3502	0.35057	0.35094	0.35133	0.35171	0.35211	0.35251	0.35291	0.35332
237	0.3407	0.34085	0.34099	0.34115	0.3413	0.34146	0.34162	0.34179	0.34197	0.34214	0.34233	0.34251	0.34271	0.3429	0.34311	0.34331	0.34353	0.34374	0.34397	0.3442	0.34443	0.34467	0.34492	0.34517	0.34542	0.34569	0.34595	0.34623	0.34651	0.34679	0.34709	0.34738	0.34769	0.348	0.34832	0.34864	0.34897	0.3493	0.34965	0.34999	0.35035	0.35071	0.35107	0.35144	0.35182	0.3522	0.35259	0.35298	0.35337
238	0.34096	0.34111	0.34125	0.34141	0.34156	0.34172	0.34189	0.34206	0.34223	0.34241	0.34259	0.34278	0.34297	0.34316	0.34336	0.34357	0.34378	0.344	0.34422	0.34444	0.34467	0.34491	0.34515	0.3454	0.34565	0.3459	0.34617	0.34643	0.34671	0.34699	0.34727	0.34756	0.34786	0.34816	0.34847	0.34878	0.3491	0.34942	0.34976	0.35009	0.35043	0.35078	0.35113	0.35149	0.35185	0.35222	0.35259	0.35297	0.35336
239	0.34122	0.34137	0.34151	0.34167	0.34182	0.34198	0.34215	0.34232	0.34249	0.34266	0.34285	0.34303	0.34322	0.34341	0.34361	0.34381	0.34402	0.34423	0.34445	0.34467	0.3449	0.34513	0.34536	0.3456	0.34585	0.3461	0.34636	0.34662	0.34688	0.34715	0.34743	0.34771	0.348	0.34829	0.34858	0.34889	0.34919	0.34951	0.34982	0.35015	0.35048	0.35081	0.35115	0.35149	0.35184	0.35219	0.35255	0.35292	0.35329
240	0.34148	0.34163	0.34178	0.34193	0.34208	0.34224	0.34241	0.34257	0.34274	0.34292	0.3431	0.34328	0.34347	0.34366	0.34385	0.34405	0.34426	0.34446	0.34468	0.34489	0.34511	0.34534	0.34557	0.3458	0.34604	0.34628	0.34653	0.34678	0.34704	0.3473	0.34757	0.34784	0.34812	0.3484	0.34868	0.34897	0.34927	0.34957	0.34987	0.35018	0.3505	0.35081	0.35114	0.35147	0.3518	0.35214	0.35249	0.35284	0.35319
241	0.34175	0.3419	0.34204	0.34219	0.34235	0.34251	0.34267	0.34284	0.343	0.34318	0.34335	0.34353	0.34372	0.34391	0.3441	0.34429	0.34449	0.3447	0.3449	0.34511	0.34533	0.34555	0.34577	0.346	0.34623	0.34647	0.34671	0.34695	0.3472	0.34745	0.34771	0.34797	0.34823	0.3485	0.34877	0.34905	0.34934	0.34962	0.34991	0.35021	0.35051	0.35082	0.35113	0.35144	0.35176	0.35209	0.35242	0.35275	0.35309
242	0.34203	0.34217	0.34232	0.34247	0.34262	0.34278	0.34294	0.3431	0.34327	0.34344	0.34362	0.34379	0.34398	0.34416	0.34435	0.34454	0.34474	0.34493	0.34514	0.34534	0.34555	0.34577	0.34598	0.3462	0.34643	0.34665	0.34689	0.34712	0.34736	0.3476	0.34785	0.3481	0.34836	0.34862	0.34888	0.34914	0.34942	0.34969	0.34997	0.35025	0.35054	0.35083	0.35113	0.35143	0.35173	0.35204	0.35236	0.35268	0.35301
243	0.34231	0.34246	0.3426	0.34275	0.34291	0.34306	0.34322	0.34338	0.34355	0.34372	0.34389	0.34407	0.34424	0.34443	0.34461	0.3448	0.34499	0.34519	0.34538	0.34558	0.34579	0.346	0.34621	0.34642	0.34664	0.34686	0.34709	0.34731	0.34755	0.34778	0.34802	0.34826	0.34851	0.34875	0.34901	0.34926	0.34952	0.34979	0.35005	0.35032	0.3506	0.35088	0.35116	0.35145	0.35174	0.35204	0.35234	0.35265	0.35296
244	0.34261	0.34276	0.3429	0.34305	0.3432	0.34336	0.34352	0.34368	0.34384	0.34401	0.34418	0.34435	0.34453	0.34471	0.34489	0.34508	0.34527	0.34546	0.34565	0.34585	0.34605	0.34625	0.34646	0.34667	0.34688	0.34709	0.34731	0.34753	0.34776	0.34799	0.34822	0.34845	0.34869	0.34893	0.34917	0.34942	0.34967	0.34992	0.35018	0.35044	0.35071	0.35098	0.35125	0.35153	0.35181	0.35209	0.35238	0.35268	0.35298
245	0.34293	0.34307	0.34322	0.34337	0.34352	0.34367	0.34383	0.34399	0.34416	0.34432	0.34449	0.34466	0.34484	0.34502	0.3452	0.34538	0.34556	0.34575	0.34594	0.34614	0.34633	0.34653	0.34674	0.34694	0.34715	0.34736	0.34757	0.34779	0.34801	0.34823	0.34846	0.34869	0.34892	0.34915	0.34939	0.34963	0.34987	0.35012	0.35037	0.35062	0.35088	0.35114	0.3514	0.35167	0.35194	0.35222	0.3525	0.35279	0.35308
246	0.34326	0.3434	0.34355	0.3437	0.34385	0.34401	0.34417	0.34433	0.34449	0.34466	0.34482	0.345	0.34517	0.34535	0.34552	0.34571	0.34589	0.34608	0.34627	0.34646	0.34665	0.34685	0.34705	0.34725	0.34746	0.34767	0.34788	0.34809	0.34831	0.34852	0.34875	0.34897	0.3492	0.34943	0.34966	0.3499	0.35013	0.35038	0.35062	0.35087	0.35112	0.35138	0.35164	0.3519	0.35217	0.35244	0.35272	0.353	0.35328
247	0.34361	0.34375	0.3439	0.34405	0.34421	0.34436	0.34452	0.34468	0.34485	0.34501	0.34518	0.34535	0.34553	0.3457	0.34588	0.34606	0.34625	0.34643	0.34662	0.34681	0.34701	0.3472	0.3474	0.3476	0.34781	0.34801	0.34822	0.34844	0.34865	0.34887	0.34909	0.34931	0.34953	0.34976	0.34999	0.35023	0.35046	0.35071	0.35095	0.3512	0.35145	0.3517	0.35196	0.35222	0.35249	0.35276	0.35303	0.35331	0.3536
248	0.34398	0.34413	0.34428	0.34443	0.34459	0.34474	0.3449	0.34507	0.34523	0.3454	0.34557	0.34574	0.34591	0.34609	0.34627	0.34645	0.34664	0.34682	0.34701	0.34721	0.3474	0.3476	0.3478	0.348	0.3482	0.34841	0.34862	0.34883	0.34904	0.34926	0.34948	0.3497	0.34993	0.35016	0.35039	0.35063	0.35086	0.3511	0.35135	0.3516	0.35185	0.35211	0.35237	0.35263	0.3529	0.35317	0.35345	0.35373	0.35402
249	0.34437	0.34452	0.34467	0.34483	0.34498	0.34514	0.34531	0.34547	0.34564	0.34581	0.34598	0.34615	0.34633	0.34651	0.34669	0.34687	0.34706	0.34725	0.34744	0.34763	0.34783	0.34803	0.34823	0.34843	0.34864	0.34885	0.34906	0.34927	0.34949	0.34971	0.34993	0.35016	0.35039	0.35062	0.35085	0.35109	0.35133	0.35157	0.35182	0.35207	0.35233	0.35259	0.35285	0.35312	0.3534	0.35368	0.35396	0.35425	0.35455
250	0.34478	0.34493	0.34509	0.34524	0.3454	0.34557	0.34573	0.3459	0.34607	0.34624	0.34642	0.34659	0.34677	0.34696	0.34714	0.34733	0.34752	0.34771	0.3479	0.3481	0.3483	0.3485	0.3487	0.34891	0.34912	0.34933	0.34955	0.34977	0.34999	0.35021	0.35043	0.35066	0.3509	0.35113	0.35137	0.35161	0.35186	0.35211	0.35236	0.35262	0.35288	0.35315	0.35342	0.35369	0.35397	0.35426	0.35455	0.35485	0.35515
251	0.34521	0.34536	0.34552	0.34568	0.34585	0.34601	0.34618	0.34635	0.34653	0.3467	0.34688	0.34706	0.34725	0.34743	0.34762	0.34781	0.348	0.3482	0.3484	0.3486	0.3488	0.34901	0.34922	0.34943	0.34964	0.34986	0.35008	0.3503	0.35053	0.35075	0.35099	0.35122	0.35146	0.3517	0.35194	0.35219	0.35244	0.3527	0.35296	0.35322	0.35349	0.35377	0.35404	0.35433	0.35462	0.35491	0.35521	0.35552	0.35583
252	0.34565	0.34581	0.34597	0.34614	0.34631	0.34648	0.34665	0.34683	0.34701	0.34719	0.34737	0.34755	0.34774	0.34793	0.34813	0.34832	0.34852	0.34872	0.34892	0.34913	0.34934	0.34955	0.34976	0.34998	0.3502	0.35042	0.35065	0.35087	0.35111	0.35134	0.35158	0.35182	0.35206	0.35231	0.35256	0.35282	0.35308	0.35334	0.35361	0.35388	0.35416	0.35444	0.35472	0.35502	0.35531	0.35562	0.35592	0.35624	0.35656
253	0.34611	0.34628	0.34644	0.34661	0.34679	0.34696	0.34714	0.34732	0.3475	0.34769	0.34788	0.34807	0.34826	0.34846	0.34865	0.34886	0.34906	0.34927	0.34947	0.34969	0.3499	0.35012	0.35034	0.35056	0.35079	0.35102	0.35125	0.35148	0.35172	0.35196	0.35221	0.35246	0.35271	0.35296	0.35322	0.35349	0.35375	0.35402	0.3543	0.35458	0.35486	0.35515	0.35545	0.35575	0.35605	0.35636	0.35668	0.357	0.35733
254	0.34659	0.34676	0.34693	0.3471	0.34728	0.34746	0.34765	0.34783	0.34802	0.34821	0.3484	0.3486	0.3488	0.349	0.3492	0.34941	0.34962	0.34983	0.35005	0.35027	0.35049	0.35071	0.35094	0.35117	0.3514	0.35164	0.35188	0.35212	0.35237	0.35261	0.35287	0.35312	0.35338	0.35365	0.35391	0.35418	0.35446	0.35474	0.35502	0.35531	0.3556	0.3559	0.3562	0.35651	0.35682	0.35714	0.35747	0.3578	0.35813
255	0.34707	0.34725	0.34742	0.3476	0.34779	0.34797	0.34816	0.34835	0.34855	0.34874	0.34894	0.34915	0.34935	0.34956	0.34977	0.34998	0.3502	0.35042	0.35064	0.35087	0.35109	0.35133	0.35156	0.3518	0.35204	0.35228	0.35253	0.35278	0.35303	0.35329	0.35355	0.35381	0.35408	0.35435	0.35463	0.35491	0.35519	0.35548	0.35577	0.35607	0.35637	0.35667	0.35698	0.3573	0.35762	0.35794	0.35827	0.35861	0.35895
256	0.34756	0.34774	0.34793	0.34811	0.3483	0.34849	0.34869	0.34889	0.34909	0.34929	0.3495	0.3497	0.34992	0.35013	0.35035	0.35057	0.35079	0.35102	0.35125	0.35148	0.35171	0.35195	0.35219	0.35244	0.35269	0.35294	0.35319	0.35345	0.35371	0.35398	0.35425	0.35452	0.35479	0.35507	0.35536	0.35565	0.35594	0.35623	0.35653	0.35684	0.35714	0.35746	0.35778	0.3581	0.35843	0.35876	0.3591	0.35944	0.35979
257	0.34806	0.34825	0.34844	0.34863	0.34882	0.34902	0.34922	0.34943	0.34963	0.34984	0.35005	0.35027	0.35049	0.35071	0.35093	0.35116	0.35139	0.35162	0.35186	0.3521	0.35234	0.35259	0.35284	0.35309	0.35335	0.3536	0.35387	0.35413	0.3544	0.35468	0.35495	0.35523	0.35552	0.35581	0.3561	0.35639	0.35669	0.357	0.3573	0.35761	0.35793	0.35825	0.35858	0.35891	0.35924	0.35958	0.35992	0.36027	0.36062
258	0.34856	0.34875	0.34895	0.34915	0.34935	0.34955	0.34976	0.34997	0.35018	0.35039	0.35061	0.35083	0.35106	0.35129	0.35152	0.35175	0.35199	0.35223	0.35247	0.35272	0.35297	0.35322	0.35348	0.35374	0.35401	0.35427	0.35454	0.35482	0.35509	0.35538	0.35566	0.35595	0.35624	0.35654	0.35684	0.35714	0.35745	0.35776	0.35807	0.35839	0.35872	0.35904	0.35937	0.35971	0.36005	0.3604	0.36074	0.3611	0.36146
259	0.34906	0.34926	0.34946	0.34966	0.34987	0.35008	0.35029	0.3505	0.35072	0.35095	0.35117	0.3514	0.35163	0.35186	0.3521	0.35234	0.35259	0.35283	0.35309	0.35334	0.3536	0.35386	0.35412	0.35439	0.35466	0.35494	0.35521	0.3555	0.35578	0.35607	0.35636	0.35666	0.35696	0.35726	0.35757	0.35788	0.3582	0.35851	0.35884	0.35916	0.35949	0.35983	0.36016	0.36051	0.36085	0.3612	0.36156	0.36191	0.36228
260	0.34955	0.34976	0.34996	0.35017	0.35038	0.3506	0.35082	0.35104	0.35126	0.35149	0.35172	0.35195	0.35219	0.35243	0.35268	0.35292	0.35318	0.35343	0.35369	0.35395	0.35421	0.35448	0.35475	0.35503	0.35531	0.35559	0.35587	0.35616	0.35646	0.35675	0.35705	0.35736	0.35766	0.35798	0.35829	0.35861	0.35893	0.35926	0.35958	0.35992	0.36025	0.36059	0.36094	0.36129	0.36164	0.36199	0.36235	0.36271	0.36308
261	0.35004	0.35025	0.35046	0.35067	0.35089	0.35111	0.35133	0.35156	0.35179	0.35202	0.35226	0.3525	0.35274	0.35299	0.35324	0.35349	0.35375	0.35401	0.35428	0.35454	0.35481	0.35509	0.35537	0.35565	0.35593	0.35622	0.35652	0.35681	0.35711	0.35742	0.35772	0.35803	0.35835	0.35867	0.35899	0.35931	0.35964	0.35997	0.36031	0.36065	0.36099	0.36134	0.36169	0.36204	0.3624	0.36276	0.36312	0.36349	0.36386
262	0.35052	0.35073	0.35094	0.35116	0.35138	0.35161	0.35184	0.35207	0.3523	0.35254	0.35278	0.35303	0.35328	0.35353	0.35378	0.35404	0.35431	0.35457	0.35484	0.35512	0.35539	0.35567	0.35596	0.35625	0.35654	0.35683	0.35713	0.35744	0.35774	0.35805	0.35837	0.35868	0.35901	0.35933	0.35966	0.35999	0.36033	0.36066	0.36101	0.36135	0.3617	0.36205	0.36241	0.36277	0.36313	0.36349	0.36386	0.36423	0.3646
263	0.35098	0.3512	0.35141	0.35164	0.35186	0.35209	0.35232	0.35256	0.3528	0.35304	0.35329	0.35354	0.35379	0.35405	0.35431	0.35457	0.35484	0.35511	0.35539	0.35566	0.35595	0.35623	0.35652	0.35682	0.35711	0.35741	0.35772	0.35803	0.35834	0.35866	0.35898	0.3593	0.35963	0.35996	0.36029	0.36063	0.36097	0.36132	0.36166	0.36202	0.36237	0.36273	0.36309	0.36345	0.36382	0.36418	0.36456	0.36493	0.36531
264	0.35143	0.35165	0.35187	0.35209	0.35232	0.35255	0.35279	0.35303	0.35327	0.35352	0.35377	0.35402	0.35428	0.35454	0.3548	0.35507	0.35534	0.35562	0.3559	0.35618	0.35647	0.35676	0.35705	0.35735	0.35765	0.35796	0.35827	0.35858	0.3589	0.35922	0.35955	0.35987	0.36021	0.36054	0.36088	0.36123	0.36157	0.36192	0.36228	0.36263	0.36299	0.36335	0.36372	0.36409	0.36446	0.36483	0.3652	0.36558	0.36596
265	0.35185	0.35208	0.3523	0.35253	0.35276	0.353	0.35323	0.35348	0.35372	0.35397	0.35422	0.35448	0.35474	0.355	0.35527	0.35554	0.35582	0.35609	0.35638	0.35666	0.35695	0.35725	0.35754	0.35784	0.35815	0.35846	0.35877	0.35909	0.35941	0.35974	0.36007	0.3604	0.36074	0.36108	0.36142	0.36177	0.36212	0.36248	0.36283	0.36319	0.36356	0.36393	0.36429	0.36467	0.36504	0.36542	0.3658	0.36618	0.36656
266	0.35226	0.35249	0.35271	0.35294	0.35318	0.35341	0.35365	0.3539	0.35415	0.3544	0.35465	0.35491	0.35517	0.35543	0.3557	0.35597	0.35625	0.35653	0.35681	0.3571	0.35739	0.35769	0.35799	0.35829	0.3586	0.35891	0.35923	0.35955	0.35987	0.3602	0.36053	0.36087	0.36121	0.36155	0.3619	0.36225	0.3626	0.36296	0.36333	0.36369	0.36406	0.36443	0.3648	0.36518	0.36556	0.36594	0.36632	0.3667	0.36709
267	0.35265	0.35288	0.3531	0.35334	0.35357	0.35381	0.35405	0.35429	0.35454	0.35479	0.35505	0.3553	0.35557	0.35583	0.3561	0.35637	0.35665	0.35693	0.35721	0.3575	0.35779	0.35809	0.35839	0.35869	0.359	0.35931	0.35963	0.35995	0.36027	0.3606	0.36093	0.36127	0.36161	0.36196	0.36231	0.36266	0.36302	0.36338	0.36374	0.36411	0.36448	0.36486	0.36523	0.36561	0.36599	0.36638	0.36676	0.36715	0.36754
268	0.35302	0.35324	0.35347	0.3537	0.35394	0.35417	0.35441	0.35466	0.35491	0.35516	0.35541	0.35567	0.35593	0.35619	0.35646	0.35673	0.35701	0.35728	0.35757	0.35785	0.35814	0.35844	0.35873	0.35904	0.35934	0.35965	0.35997	0.36029	0.36061	0.36094	0.36127	0.3616	0.36194	0.36229	0.36264	0.36299	0.36335	0.36371	0.36408	0.36444	0.36482	0.36519	0.36557	0.36595	0.36634	0.36673	0.36711	0.3675	0.3679
269	0.35336	0.35359	0.35382	0.35405	0.35428	0.35452	0.35476	0.355	0.35524	0.35549	0.35574	0.356	0.35626	0.35652	0.35678	0.35705	0.35732	0.3576	0.35788	0.35816	0.35845	0.35874	0.35903	0.35933	0.35963	0.35994	0.36025	0.36056	0.36088	0.3612	0.36153	0.36186	0.3622	0.36254	0.36288	0.36323	0.36359	0.36395	0.36431	0.36468	0.36505	0.36543	0.36581	0.36619	0.36657	0.36696	0.36735	0.36775	0.36814
270	0.35369	0.35391	0.35414	0.35437	0.3546	0.35483	0.35507	0.35531	0.35555	0.3558	0.35605	0.3563	0.35655	0.35681	0.35707	0.35733	0.3576	0.35787	0.35814	0.35842	0.3587	0.35898	0.35927	0.35956	0.35986	0.36016	0.36046	0.36077	0.36108	0.36139	0.36171	0.36204	0.36237	0.3627	0.36304	0.36338	0.36373	0.36408	0.36444	0.3648	0.36517	0.36554	0.36592	0.3663	0.36668	0.36707	0.36746	0.36786	0.36825
271	0.354	0.35422	0.35444	0.35467	0.3549	0.35513	0.35536	0.3556	0.35584	0.35608	0.35632	0.35657	0.35682	0.35707	0.35733	0.35758	0.35784	0.35811	0.35837	0.35864	0.35891	0.35919	0.35947	0.35975	0.36003	0.36032	0.36061	0.36091	0.36121	0.36152	0.36182	0.36214	0.36245	0.36278	0.3631	0.36343	0.36377	0.36411	0.36446	0.36481	0.36517	0.36553	0.3659	0.36627	0.36665	0.36703	0.36742	0.36781	0.3682
272	0.35429	0.35451	0.35473	0.35495	0.35518	0.35541	0.35564	0.35587	0.3561	0.35634	0.35658	0.35682	0.35706	0.35731	0.35755	0.3578	0.35806	0.35831	0.35857	0.35883	0.35909	0.35935	0.35962	0.35989	0.36016	0.36044	0.36072	0.361	0.36128	0.36157	0.36186	0.36216	0.36246	0.36276	0.36307	0.36339	0.36371	0.36403	0.36436	0.36469	0.36503	0.36538	0.36573	0.36609	0.36645	0.36682	0.36719	0.36758	0.36796
273	0.35456	0.35478	0.355	0.35522	0.35544	0.35567	0.35589	0.35612	0.35635	0.35658	0.35681	0.35705	0.35728	0.35752	0.35776	0.358	0.35825	0.35849	0.35874	0.35898	0.35923	0.35949	0.35974	0.35999	0.36025	0.36051	0.36077	0.36104	0.3613	0.36157	0.36185	0.36212	0.3624	0.36268	0.36297	0.36325	0.36355	0.36385	0.36415	0.36446	0.36477	0.36509	0.36541	0.36574	0.36608	0.36643	0.36678	0.36714	0.3675
274	0.35483	0.35504	0.35526	0.35548	0.3557	0.35592	0.35614	0.35636	0.35659	0.35681	0.35704	0.35727	0.35749	0.35772	0.35796	0.35819	0.35842	0.35866	0.35889	0.35913	0.35936	0.3596	0.35984	0.36008	0.36032	0.36056	0.3608	0.36105	0.36129	0.36154	0.36179	0.36204	0.36229	0.36254	0.3628	0.36306	0.36332	0.36358	0.36385	0.36412	0.3644	0.36468	0.36497	0.36526	0.36555	0.36586	0.36617	0.36649	0.36681
275	0.35509	0.3553	0.35551	0.35573	0.35594	0.35616	0.35638	0.3566	0.35682	0.35704	0.35726	0.35748	0.3577	0.35792	0.35815	0.35837	0.35859	0.35882	0.35904	0.35927	0.35949	0.35971	0.35994	0.36016	0.36038	0.36061	0.36083	0.36105	0.36127	0.3615	0.36172	0.36194	0.36216	0.36238	0.3626	0.36283	0.36305	0.36328	0.3635	0.36373	0.36396	0.36419	0.36443	0.36467	0.36491	0.36516	0.36541	0.36567	0.36593
276	0.35534	0.35555	0.35576	0.35597	0.35619	0.3564	0.35662	0.35683	0.35705	0.35726	0.35748	0.3577	0.35791	0.35813	0.35835	0.35856	0.35878	0.35899	0.3592	0.35942	0.35963	0.35984	0.36005	0.36026	0.36046	0.36067	0.36087	0.36107	0.36127	0.36147	0.36166	0.36186	0.36205	0.36224	0.36243	0.36261	0.36279	0.36298	0.36316	0.36334	0.36351	0.36369	0.36387	0.36405	0.36422	0.3644	0.36458	0.36477	0.36495
277	0.35559	0.3558	0.35601	0.35622	0.35643	0.35664	0.35686	0.35707	0.35728	0.3575	0.35771	0.35792	0.35813	0.35835	0.35856	0.35877	0.35898	0.35918	0.35939	0.35959	0.3598	0.36	0.36019	0.36039	0.36058	0.36077	0.36096	0.36114	0.36132	0.36149	0.36166	0.36183	0.362	0.36215	0.36231	0.36246	0.3626	0.36274	0.36288	0.36301	0.36314	0.36326	0.36338	0.36349	0.3636	0.36371	0.36382	0.36392	0.36402
278	0.35583	0.35604	0.35625	0.35647	0.35668	0.35689	0.3571	0.35732	0.35753	0.35774	0.35795	0.35816	0.35837	0.35858	0.35879	0.359	0.3592	0.35941	0.35961	0.35981	0.36	0.3602	0.36039	0.36057	0.36075	0.36093	0.36111	0.36128	0.36144	0.3616	0.36175	0.3619	0.36204	0.36217	0.3623	0.36242	0.36254	0.36264	0.36274	0.36283	0.36291	0.36299	0.36305	0.36311	0.36316	0.36321	0.36324	0.36327	0.3633
279	0.35608	0.35629	0.3565	0.35672	0.35693	0.35714	0.35736	0.35757	0.35778	0.358	0.35821	0.35842	0.35863	0.35884	0.35905	0.35926	0.35947	0.35967	0.35987	0.36007	0.36026	0.36045	0.36064	0.36082	0.361	0.36117	0.36134	0.3615	0.36166	0.36181	0.36195	0.36209	0.36222	0.36234	0.36245	0.36255	0.36264	0.36273	0.3628	0.36286	0.36292	0.36296	0.36299	0.363	0.36301	0.36301	0.363	0.36297	0.36294
280	0.35632	0.35653	0.35675	0.35696	0.35718	0.3574	0.35762	0.35783	0.35805	0.35827	0.35848	0.3587	0.35892	0.35913	0.35934	0.35955	0.35976	0.35997	0.36017	0.36037	0.36057	0.36077	0.36096	0.36114	0.36132	0.3615	0.36167	0.36184	0.36199	0.36214	0.36229	0.36242	0.36255	0.36267	0.36278	0.36287	0.36296	0.36304	0.3631	0.36316	0.3632	0.36323	0.36324	0.36324	0.36323	0.36321	0.36317	0.36312	0.36306
281	0.35656	0.35677	0.35699	0.35721	0.35743	0.35766	0.35788	0.3581	0.35832	0.35855	0.35877	0.35899	0.35921	0.35944	0.35966	0.35987	0.36009	0.36031	0.36052	0.36073	0.36094	0.36114	0.36134	0.36154	0.36173	0.36192	0.3621	0.36227	0.36244	0.3626	0.36276	0.36291	0.36304	0.36317	0.36329	0.3634	0.3635	0.36359	0.36367	0.36373	0.36378	0.36382	0.36384	0.36386	0.36385	0.36384	0.36381	0.36377	0.36372
282	0.35678	0.357	0.35723	0.35745	0.35768	0.35791	0.35814	0.35837	0.3586	0.35883	0.35906	0.35929	0.35952	0.35975	0.35999	0.36022	0.36044	0.36067	0.3609	0.36112	0.36134	0.36156	0.36178	0.36199	0.3622	0.3624	0.36261	0.3628	0.36299	0.36317	0.36335	0.36352	0.36369	0.36384	0.36399	0.36412	0.36425	0.36437	0.36447	0.36457	0.36465	0.36472	0.36478	0.36483	0.36486	0.36488	0.36489	0.36489	0.36488
283	0.35699	0.35722	0.35745	0.35768	0.35792	0.35815	0.35839	0.35863	0.35887	0.35911	0.35935	0.35959	0.35983	0.36008	0.36032	0.36056	0.36081	0.36105	0.36129	0.36153	0.36177	0.36201	0.36225	0.36249	0.36272	0.36295	0.36317	0.3634	0.36362	0.36383	0.36404	0.36424	0.36444	0.36464	0.36482	0.365	0.36517	0.36533	0.36548	0.36563	0.36576	0.36588	0.366	0.3661	0.36619	0.36627	0.36634	0.3664	0.36645
284	0.35719	0.35742	0.35766	0.35789	0.35813	0.35838	0.35862	0.35887	0.35912	0.35937	0.35962	0.35988	0.36013	0.36039	0.36065	0.36091	0.36117	0.36143	0.36169	0.36195	0.36221	0.36247	0.36273	0.36299	0.36325	0.36351	0.36377	0.36403	0.36428	0.36453	0.36478	0.36503	0.36527	0.36551	0.36574	0.36597	0.36619	0.36641	0.36662	0.36683	0.36703	0.36722	0.3674	0.36757	0.36774	0.36789	0.36804	0.36818	0.3683
285	0.35735	0.35759	0.35783	0.35808	0.35832	0.35857	0.35883	0.35908	0.35934	0.3596	0.35987	0.36013	0.3604	0.36067	0.36094	0.36122	0.3615	0.36178	0.36206	0.36234	0.36262	0.36291	0.3632	0.36349	0.36378	0.36407	0.36436	0.36465	0.36494	0.36523	0.36552	0.36581	0.3661	0.36639	0.36668	0.36697	0.36725	0.36753	0.36781	0.36808	0.36835	0.36861	0.36887	0.36913	0.36937	0.36961	0.36985	0.37007	0.37029
286	0.35748	0.35773	0.35797	0.35822	0.35848	0.35873	0.35899	0.35926	0.35952	0.35979	0.36007	0.36035	0.36063	0.36091	0.3612	0.36149	0.36178	0.36208	0.36238	0.36268	0.36299	0.3633	0.36361	0.36392	0.36424	0.36456	0.36489	0.36521	0.36554	0.36587	0.36621	0.36654	0.36688	0.36722	0.36756	0.3679	0.36825	0.36859	0.36893	0.36928	0.36962	0.36996	0.3703	0.37064	0.37097	0.3713	0.37162	0.37194	0.37224
287	0.35757	0.35782	0.35807	0.35833	0.35858	0.35885	0.35911	0.35938	0.35966	0.35993	0.36022	0.3605	0.36079	0.36109	0.36139	0.36169	0.362	0.36231	0.36262	0.36294	0.36327	0.3636	0.36393	0.36427	0.36462	0.36496	0.36532	0.36567	0.36604	0.3664	0.36677	0.36715	0.36753	0.36792	0.3683	0.3687	0.3691	0.3695	0.3699	0.37031	0.37072	0.37113	0.37155	0.37196	0.37237	0.37279	0.37319	0.3736	0.374
288	0.35762	0.35787	0.35812	0.35838	0.35864	0.35891	0.35918	0.35945	0.35973	0.36001	0.3603	0.36059	0.36089	0.36119	0.3615	0.36181	0.36213	0.36245	0.36278	0.36311	0.36345	0.36379	0.36415	0.3645	0.36487	0.36523	0.36561	0.36599	0.36638	0.36677	0.36717	0.36758	0.368	0.36842	0.36884	0.36928	0.36972	0.37017	0.37062	0.37108	0.37154	0.37201	0.37248	0.37296	0.37344	0.37392	0.3744	0.37488	0.37536
289	0.35763	0.35787	0.35812	0.35838	0.35864	0.35891	0.35918	0.35945	0.35973	0.36002	0.36031	0.3606	0.3609	0.36121	0.36152	0.36183	0.36216	0.36249	0.36282	0.36316	0.36351	0.36386	0.36422	0.36459	0.36497	0.36535	0.36574	0.36613	0.36654	0.36695	0.36737	0.3678	0.36823	0.36867	0.36913	0.36959	0.37005	0.37053	0.37101	0.3715	0.372	0.3725	0.37301	0.37353	0.37405	0.37457	0.3751	0.37562	0.37615
290	0.35758	0.35782	0.35807	0.35833	0.35859	0.35885	0.35912	0.35939	0.35967	0.35995	0.36024	0.36053	0.36083	0.36113	0.36144	0.36176	0.36208	0.36241	0.36275	0.36309	0.36344	0.36379	0.36415	0.36452	0.3649	0.36529	0.36568	0.36608	0.36649	0.36691	0.36733	0.36777	0.36821	0.36866	0.36912	0.36959	0.37006	0.37055	0.37104	0.37154	0.37205	0.37256	0.37308	0.37361	0.37413	0.37467	0.3752	0.37573	0.37626
291	0.35749	0.35773	0.35797	0.35822	0.35847	0.35873	0.35899	0.35926	0.35953	0.35981	0.36009	0.36038	0.36067	0.36097	0.36127	0.36158	0.3619	0.36222	0.36255	0.36289	0.36323	0.36358	0.36394	0.3643	0.36467	0.36505	0.36544	0.36583	0.36623	0.36664	0.36706	0.36749	0.36793	0.36837	0.36882	0.36928	0.36975	0.37022	0.3707	0.37119	0.37169	0.37219	0.3727	0.3732	0.37372	0.37423	0.37474	0.37525	0.37575
292	0.35735	0.35759	0.35782	0.35806	0.3583	0.35855	0.35881	0.35906	0.35933	0.35959	0.35987	0.36014	0.36043	0.36072	0.36101	0.36131	0.36161	0.36192	0.36224	0.36257	0.3629	0.36323	0.36357	0.36392	0.36428	0.36465	0.36502	0.36539	0.36578	0.36617	0.36657	0.36698	0.3674	0.36782	0.36825	0.36869	0.36913	0.36958	0.37004	0.3705	0.37096	0.37144	0.37191	0.37239	0.37286	0.37334	0.37381	0.37428	0.37474
293	0.35718	0.3574	0.35763	0.35786	0.35809	0.35833	0.35857	0.35882	0.35907	0.35932	0.35958	0.35984	0.36011	0.36039	0.36067	0.36095	0.36124	0.36153	0.36183	0.36214	0.36245	0.36277	0.36309	0.36342	0.36375	0.36409	0.36444	0.36479	0.36515	0.36552	0.36589	0.36627	0.36666	0.36705	0.36745	0.36785	0.36826	0.36867	0.36909	0.36951	0.36994	0.37037	0.3708	0.37124	0.37167	0.3721	0.37253	0.37296	0.37338
294	0.35698	0.35719	0.3574	0.35762	0.35784	0.35807	0.35829	0.35853	0.35876	0.359	0.35924	0.35949	0.35974	0.36	0.36026	0.36052	0.36079	0.36106	0.36134	0.36163	0.36191	0.3622	0.3625	0.3628	0.36311	0.36342	0.36374	0.36406	0.36439	0.36472	0.36506	0.3654	0.36575	0.3661	0.36646	0.36682	0.36719	0.36756	0.36793	0.36831	0.36869	0.36908	0.36946	0.36985	0.37023	0.37062	0.371	0.37139	0.37177
295	0.35676	0.35696	0.35716	0.35736	0.35757	0.35778	0.35799	0.3582	0.35842	0.35864	0.35887	0.3591	0.35933	0.35957	0.35981	0.36005	0.36029	0.36054	0.3608	0.36105	0.36131	0.36158	0.36184	0.36212	0.36239	0.36267	0.36295	0.36324	0.36353	0.36383	0.36412	0.36443	0.36473	0.36504	0.36535	0.36567	0.36599	0.36631	0.36664	0.36697	0.3673	0.36763	0.36797	0.3683	0.36864	0.36898	0.36932	0.36966	0.37001
296	0.35653	0.35671	0.3569	0.35709	0.35728	0.35747	0.35767	0.35787	0.35807	0.35827	0.35848	0.35869	0.3589	0.35911	0.35933	0.35955	0.35977	0.35999	0.36022	0.36045	0.36068	0.36091	0.36115	0.36139	0.36163	0.36188	0.36212	0.36237	0.36262	0.36288	0.36314	0.3634	0.36366	0.36392	0.36419	0.36446	0.36473	0.365	0.36528	0.36555	0.36583	0.36612	0.3664	0.36669	0.36698	0.36727	0.36757	0.36787	0.36817
297	0.3563	0.35647	0.35664	0.35682	0.35699	0.35717	0.35735	0.35753	0.35772	0.3579	0.35809	0.35828	0.35847	0.35866	0.35885	0.35905	0.35925	0.35944	0.35964	0.35984	0.36005	0.36025	0.36046	0.36066	0.36087	0.36108	0.36129	0.3615	0.36172	0.36193	0.36215	0.36236	0.36258	0.3628	0.36302	0.36324	0.36347	0.36369	0.36392	0.36415	0.36438	0.36461	0.36484	0.36508	0.36533	0.36557	0.36582	0.36608	0.36634
298	0.35609	0.35624	0.3564	0.35656	0.35672	0.35689	0.35705	0.35721	0.35738	0.35755	0.35772	0.35789	0.35806	0.35823	0.3584	0.35857	0.35875	0.35892	0.3591	0.35927	0.35945	0.35962	0.3598	0.35997	0.36015	0.36033	0.3605	0.36068	0.36086	0.36103	0.36121	0.36139	0.36156	0.36174	0.36192	0.3621	0.36227	0.36245	0.36263	0.36281	0.363	0.36318	0.36337	0.36356	0.36376	0.36396	0.36416	0.36438	0.3646
299	0.35589	0.35604	0.35619	0.35633	0.35648	0.35663	0.35678	0.35693	0.35708	0.35723	0.35738	0.35754	0.35769	0.35784	0.35799	0.35815	0.3583	0.35845	0.3586	0.35876	0.35891	0.35906	0.35921	0.35936	0.3595	0.35965	0.3598	0.35994	0.36009	0.36023	0.36037	0.36051	0.36066	0.36079	0.36093	0.36107	0.36121	0.36135	0.36149	0.36162	0.36176	0.36191	0.36205	0.3622	0.36235	0.36251	0.36267	0.36285	0.36303
300	0.35574	0.35587	0.35601	0.35614	0.35628	0.35642	0.35656	0.35669	0.35683	0.35697	0.35711	0.35724	0.35738	0.35752	0.35766	0.35779	0.35793	0.35806	0.35819	0.35833	0.35846	0.35859	0.35871	0.35884	0.35897	0.35909	0.35921	0.35933	0.35945	0.35957	0.35968	0.35979	0.3599	0.36001	0.36012	0.36023	0.36033	0.36044	0.36054	0.36065	0.36075	0.36086	0.36096	0.36108	0.36119	0.36131	0.36144	0.36157	0.36172
301	0.35562	0.35575	0.35588	0.356	0.35613	0.35626	0.35639	0.35652	0.35664	0.35677	0.3569	0.35702	0.35715	0.35727	0.3574	0.35752	0.35764	0.35776	0.35788	0.358	0.35812	0.35823	0.35834	0.35845	0.35856	0.35867	0.35877	0.35887	0.35897	0.35907	0.35916	0.35926	0.35935	0.35943	0.35952	0.35961	0.35969	0.35977	0.35985	0.35993	0.36001	0.36009	0.36018	0.36026	0.36035	0.36044	0.36054	0.36065	0.36076
302	0.35556	0.35568	0.3558	0.35592	0.35604	0.35616	0.35628	0.35641	0.35653	0.35665	0.35677	0.35689	0.357	0.35712	0.35724	0.35735	0.35747	0.35758	0.35769	0.3578	0.3579	0.35801	0.35811	0.35821	0.35831	0.35841	0.3585	0.35859	0.35868	0.35877	0.35885	0.35893	0.35901	0.35909	0.35917	0.35924	0.35931	0.35938	0.35945	0.35952	0.35959	0.35966	0.35973	0.35981	0.35989	0.35997	0.36006	0.36015	0.36026
303	0.35555	0.35566	0.35578	0.3559	0.35602	0.35613	0.35625	0.35637	0.35649	0.3566	0.35672	0.35684	0.35695	0.35707	0.35718	0.35729	0.3574	0.35751	0.35762	0.35772	0.35783	0.35793	0.35803	0.35813	0.35823	0.35832	0.35841	0.3585	0.35859	0.35867	0.35876	0.35884	0.35892	0.359	0.35907	0.35915	0.35922	0.35929	0.35936	0.35944	0.35951	0.35959	0.35966	0.35974	0.35983	0.35992	0.36002	0.36013	0.36024
304	0.35559	0.35571	0.35582	0.35594	0.35606	0.35618	0.35629	0.35641	0.35653	0.35665	0.35676	0.35688	0.357	0.35711	0.35723	0.35734	0.35745	0.35757	0.35768	0.35779	0.35789	0.358	0.3581	0.35821	0.35831	0.35841	0.35851	0.3586	0.3587	0.35879	0.35888	0.35897	0.35906	0.35915	0.35924	0.35932	0.35941	0.3595	0.35958	0.35967	0.35976	0.35986	0.35996	0.36006	0.36017	0.36028	0.36041	0.36054	0.36069
305	0.35569	0.35581	0.35593	0.35605	0.35617	0.35629	0.35641	0.35653	0.35665	0.35677	0.3569	0.35702	0.35714	0.35726	0.35738	0.3575	0.35762	0.35774	0.35786	0.35798	0.35809	0.35821	0.35833	0.35844	0.35855	0.35867	0.35878	0.35889	0.359	0.35911	0.35922	0.35933	0.35943	0.35954	0.35965	0.35976	0.35987	0.35998	0.36009	0.36021	0.36033	0.36045	0.36058	0.36071	0.36086	0.36101	0.36117	0.36134	0.36153
306	0.35585	0.35597	0.35609	0.35622	0.35634	0.35647	0.35659	0.35672	0.35685	0.35698	0.35711	0.35724	0.35737	0.3575	0.35763	0.35776	0.3579	0.35803	0.35816	0.35829	0.35842	0.35856	0.35869	0.35882	0.35895	0.35908	0.35921	0.35935	0.35948	0.35961	0.35974	0.35988	0.36001	0.36015	0.36028	0.36042	0.36056	0.3607	0.36085	0.361	0.36115	0.36131	0.36148	0.36165	0.36184	0.36203	0.36223	0.36244	0.36267
307	0.35605	0.35618	0.35631	0.35644	0.35657	0.35671	0.35684	0.35698	0.35712	0.35726	0.3574	0.35754	0.35768	0.35783	0.35797	0.35812	0.35827	0.35841	0.35856	0.35871	0.35886	0.35902	0.35917	0.35932	0.35948	0.35963	0.35979	0.35995	0.36011	0.36027	0.36043	0.3606	0.36076	0.36093	0.3611	0.36128	0.36145	0.36163	0.36182	0.36201	0.3622	0.3624	0.36261	0.36282	0.36305	0.36328	0.36352	0.36378	0.36405
308	0.3563	0.35644	0.35658	0.35672	0.35686	0.357	0.35715	0.35729	0.35745	0.3576	0.35775	0.35791	0.35807	0.35823	0.35839	0.35855	0.35872	0.35888	0.35905	0.35923	0.3594	0.35958	0.35975	0.35993	0.36011	0.3603	0.36048	0.36067	0.36086	0.36106	0.36125	0.36145	0.36166	0.36186	0.36207	0.36228	0.3625	0.36272	0.36295	0.36318	0.36341	0.36366	0.36391	0.36416	0.36443	0.3647	0.36499	0.36528	0.36559
309	0.35659	0.35673	0.35688	0.35703	0.35718	0.35734	0.3575	0.35766	0.35782	0.35799	0.35816	0.35833	0.3585	0.35868	0.35886	0.35904	0.35923	0.35942	0.35961	0.35981	0.36001	0.36021	0.36041	0.36062	0.36083	0.36105	0.36126	0.36149	0.36171	0.36194	0.36217	0.36241	0.36265	0.36289	0.36314	0.3634	0.36366	0.36392	0.36419	0.36446	0.36474	0.36503	0.36532	0.36562	0.36593	0.36624	0.36657	0.3669	0.36724
310	0.35691	0.35706	0.35722	0.35738	0.35754	0.35771	0.35788	0.35805	0.35823	0.35841	0.3586	0.35879	0.35898	0.35917	0.35937	0.35958	0.35979	0.36	0.36021	0.36043	0.36066	0.36089	0.36112	0.36136	0.3616	0.36185	0.3621	0.36235	0.36261	0.36288	0.36315	0.36342	0.3637	0.36399	0.36428	0.36458	0.36488	0.36518	0.3655	0.36582	0.36614	0.36647	0.3668	0.36715	0.36749	0.36785	0.36821	0.36858	0.36896
311	0.35724	0.35741	0.35757	0.35774	0.35792	0.3581	0.35828	0.35847	0.35866	0.35886	0.35906	0.35926	0.35948	0.35969	0.35991	0.36013	0.36036	0.3606	0.36084	0.36108	0.36133	0.36159	0.36185	0.36212	0.36239	0.36267	0.36295	0.36324	0.36354	0.36384	0.36415	0.36446	0.36478	0.3651	0.36544	0.36577	0.36612	0.36647	0.36682	0.36719	0.36755	0.36793	0.36831	0.36869	0.36908	0.36947	0.36987	0.37027	0.37068
312	0.35759	0.35776	0.35794	0.35812	0.35831	0.3585	0.35869	0.3589	0.3591	0.35931	0.35953	0.35975	0.35998	0.36021	0.36045	0.36069	0.36094	0.3612	0.36146	0.36173	0.36201	0.36229	0.36257	0.36287	0.36317	0.36348	0.36379	0.36412	0.36445	0.36478	0.36512	0.36547	0.36583	0.3662	0.36657	0.36695	0.36733	0.36772	0.36812	0.36853	0.36894	0.36935	0.36977	0.3702	0.37063	0.37106	0.3715	0.37193	0.37237
313	0.35794	0.35812	0.35831	0.3585	0.3587	0.3589	0.35911	0.35932	0.35954	0.35976	0.35999	0.36023	0.36047	0.36072	0.36097	0.36124	0.36151	0.36178	0.36206	0.36235	0.36265	0.36296	0.36327	0.36359	0.36391	0.36425	0.36459	0.36494	0.3653	0.36567	0.36605	0.36643	0.36682	0.36722	0.36763	0.36805	0.36847	0.3689	0.36934	0.36978	0.37024	0.37069	0.37115	0.37162	0.37209	0.37256	0.37303	0.37351	0.37398
314	0.35829	0.35848	0.35867	0.35887	0.35908	0.35929	0.3595	0.35973	0.35996	0.36019	0.36043	0.36068	0.36094	0.3612	0.36147	0.36175	0.36203	0.36232	0.36262	0.36293	0.36325	0.36357	0.36391	0.36425	0.3646	0.36495	0.36532	0.3657	0.36608	0.36648	0.36688	0.36729	0.36771	0.36815	0.36858	0.36903	0.36949	0.36995	0.37043	0.37091	0.3714	0.37189	0.37239	0.37289	0.3734	0.37391	0.37442	0.37493	0.37544
315	0.35863	0.35882	0.35902	0.35923	0.35944	0.35966	0.35988	0.36011	0.36035	0.36059	0.36085	0.3611	0.36137	0.36164	0.36192	0.36221	0.36251	0.36282	0.36313	0.36345	0.36378	0.36412	0.36447	0.36483	0.36519	0.36557	0.36596	0.36635	0.36676	0.36717	0.36759	0.36803	0.36847	0.36893	0.36939	0.36986	0.37035	0.37084	0.37134	0.37185	0.37236	0.37289	0.37342	0.37396	0.3745	0.37504	0.37559	0.37613	0.37668
316	0.35896	0.35915	0.35936	0.35957	0.35978	0.36	0.36023	0.36047	0.36071	0.36096	0.36122	0.36148	0.36176	0.36204	0.36233	0.36262	0.36293	0.36324	0.36356	0.3639	0.36424	0.36459	0.36494	0.36531	0.36569	0.36608	0.36648	0.36688	0.3673	0.36773	0.36817	0.36862	0.36908	0.36954	0.37002	0.37051	0.37101	0.37152	0.37204	0.37256	0.3731	0.37364	0.37419	0.37474	0.37531	0.37587	0.37644	0.37701	0.37758
317	0.35926	0.35946	0.35967	0.35988	0.3601	0.36032	0.36055	0.36079	0.36104	0.36129	0.36155	0.36182	0.36209	0.36238	0.36267	0.36297	0.36328	0.3636	0.36393	0.36426	0.36461	0.36496	0.36532	0.3657	0.36608	0.36647	0.36688	0.36729	0.36771	0.36815	0.36859	0.36904	0.36951	0.36998	0.37047	0.37096	0.37147	0.37198	0.3725	0.37303	0.37357	0.37412	0.37467	0.37523	0.37579	0.37636	0.37693	0.37749	0.37806
318	0.35955	0.35975	0.35995	0.36016	0.36038	0.36061	0.36084	0.36108	0.36132	0.36157	0.36184	0.3621	0.36238	0.36266	0.36296	0.36326	0.36357	0.36388	0.36421	0.36455	0.36489	0.36524	0.36561	0.36598	0.36636	0.36675	0.36716	0.36757	0.36799	0.36842	0.36886	0.36931	0.36977	0.37025	0.37073	0.37122	0.37172	0.37222	0.37274	0.37326	0.3738	0.37433	0.37488	0.37543	0.37598	0.37653	0.37709	0.37764	0.37819
319	0.35982	0.36001	0.36022	0.36042	0.36064	0.36086	0.36109	0.36133	0.36157	0.36182	0.36208	0.36234	0.36262	0.3629	0.36318	0.36348	0.36379	0.3641	0.36442	0.36475	0.36509	0.36544	0.3658	0.36616	0.36654	0.36692	0.36732	0.36772	0.36814	0.36856	0.36899	0.36943	0.36989	0.37035	0.37082	0.37129	0.37178	0.37228	0.37278	0.37329	0.37381	0.37433	0.37486	0.37539	0.37592	0.37646	0.377	0.37754	0.37808
320	0.36007	0.36026	0.36046	0.36066	0.36087	0.36109	0.36132	0.36155	0.36178	0.36203	0.36228	0.36254	0.36281	0.36308	0.36336	0.36365	0.36395	0.36425	0.36457	0.36489	0.36522	0.36556	0.3659	0.36626	0.36662	0.367	0.36738	0.36777	0.36817	0.36858	0.369	0.36943	0.36986	0.37031	0.37076	0.37122	0.37169	0.37217	0.37265	0.37314	0.37364	0.37415	0.37466	0.37517	0.37569	0.37621	0.37673	0.37726	0.37779
321	0.36031	0.36049	0.36068	0.36088	0.36109	0.3613	0.36152	0.36174	0.36197	0.36221	0.36245	0.3627	0.36296	0.36322	0.36349	0.36377	0.36406	0.36435	0.36466	0.36497	0.36528	0.36561	0.36594	0.36628	0.36663	0.36699	0.36736	0.36773	0.36812	0.36851	0.36891	0.36932	0.36973	0.37016	0.37059	0.37103	0.37148	0.37194	0.3724	0.37287	0.37335	0.37383	0.37432	0.37481	0.37532	0.37582	0.37633	0.37684	0.37736
322	0.36054	0.36071	0.3609	0.36109	0.36129	0.36149	0.3617	0.36191	0.36213	0.36236	0.3626	0.36284	0.36308	0.36334	0.3636	0.36386	0.36414	0.36442	0.36471	0.365	0.3653	0.36561	0.36593	0.36626	0.36659	0.36693	0.36728	0.36763	0.36799	0.36837	0.36874	0.36913	0.36953	0.36993	0.37034	0.37076	0.37118	0.37161	0.37205	0.3725	0.37296	0.37342	0.37389	0.37437	0.37485	0.37534	0.37583	0.37634	0.37684
323	0.36076	0.36093	0.36111	0.36129	0.36148	0.36167	0.36187	0.36208	0.36229	0.36251	0.36273	0.36296	0.36319	0.36343	0.36368	0.36393	0.36419	0.36446	0.36473	0.36501	0.3653	0.36559	0.36589	0.36619	0.36651	0.36683	0.36715	0.36749	0.36783	0.36818	0.36854	0.3689	0.36927	0.36965	0.37004	0.37043	0.37083	0.37124	0.37166	0.37208	0.37251	0.37295	0.3734	0.37386	0.37432	0.3748	0.37528	0.37577	0.37627
324	0.36099	0.36115	0.36132	0.3615	0.36167	0.36186	0.36205	0.36224	0.36244	0.36265	0.36286	0.36307	0.36329	0.36352	0.36376	0.36399	0.36424	0.36449	0.36475	0.36501	0.36528	0.36555	0.36583	0.36612	0.36641	0.36671	0.36702	0.36733	0.36765	0.36798	0.36831	0.36865	0.369	0.36935	0.36971	0.37008	0.37046	0.37084	0.37124	0.37164	0.37204	0.37246	0.37289	0.37333	0.37377	0.37423	0.37469	0.37517	0.37566
325	0.36123	0.36138	0.36154	0.36171	0.36188	0.36205	0.36223	0.36241	0.3626	0.3628	0.36299	0.3632	0.36341	0.36362	0.36384	0.36406	0.36429	0.36453	0.36477	0.36502	0.36527	0.36552	0.36579	0.36606	0.36633	0.36661	0.3669	0.36719	0.36749	0.36779	0.3681	0.36842	0.36874	0.36907	0.36941	0.36975	0.3701	0.37046	0.37083	0.37121	0.37159	0.37199	0.37239	0.3728	0.37323	0.37367	0.37412	0.37458	0.37506
326	0.36148	0.36163	0.36178	0.36194	0.3621	0.36226	0.36243	0.3626	0.36278	0.36296	0.36315	0.36334	0.36354	0.36374	0.36395	0.36416	0.36437	0.36459	0.36482	0.36505	0.36528	0.36553	0.36577	0.36602	0.36628	0.36654	0.36681	0.36708	0.36735	0.36764	0.36793	0.36822	0.36852	0.36883	0.36914	0.36947	0.36979	0.37013	0.37047	0.37083	0.37119	0.37156	0.37194	0.37233	0.37274	0.37316	0.37359	0.37403	0.37449
327	0.36176	0.3619	0.36204	0.36219	0.36234	0.3625	0.36265	0.36282	0.36299	0.36316	0.36334	0.36352	0.3637	0.36389	0.36409	0.36428	0.36449	0.36469	0.36491	0.36512	0.36534	0.36557	0.3658	0.36604	0.36627	0.36652	0.36677	0.36702	0.36728	0.36755	0.36782	0.3681	0.36838	0.36866	0.36896	0.36926	0.36957	0.36988	0.3702	0.37053	0.37087	0.37122	0.37158	0.37195	0.37234	0.37273	0.37314	0.37357	0.37401
328	0.36207	0.3622	0.36233	0.36247	0.36261	0.36276	0.36291	0.36307	0.36323	0.36339	0.36356	0.36373	0.3639	0.36408	0.36427	0.36446	0.36465	0.36484	0.36504	0.36525	0.36546	0.36567	0.36589	0.36611	0.36634	0.36657	0.36681	0.36705	0.36729	0.36754	0.3678	0.36806	0.36833	0.3686	0.36888	0.36916	0.36945	0.36975	0.37005	0.37037	0.37069	0.37102	0.37136	0.37171	0.37207	0.37245	0.37284	0.37325	0.37367
329	0.3624	0.36253	0.36265	0.36279	0.36292	0.36306	0.36321	0.36335	0.36351	0.36366	0.36382	0.36399	0.36415	0.36432	0.3645	0.36468	0.36486	0.36505	0.36524	0.36544	0.36564	0.36584	0.36605	0.36626	0.36648	0.3667	0.36693	0.36716	0.36739	0.36763	0.36788	0.36813	0.36839	0.36865	0.36891	0.36919	0.36947	0.36976	0.37005	0.37035	0.37066	0.37098	0.37131	0.37165	0.37201	0.37237	0.37275	0.37314	0.37355
330	0.36277	0.36289	0.36301	0.36314	0.36327	0.3634	0.36354	0.36369	0.36383	0.36398	0.36414	0.36429	0.36445	0.36462	0.36479	0.36496	0.36514	0.36532	0.36551	0.3657	0.36589	0.36609	0.36629	0.3665	0.36671	0.36692	0.36714	0.36737	0.3676	0.36783	0.36807	0.36832	0.36857	0.36882	0.36909	0.36936	0.36963	0.36992	0.37021	0.37051	0.37082	0.37113	0.37146	0.3718	0.37216	0.37252	0.3729	0.3733	0.37372
331	0.36318	0.36329	0.36341	0.36353	0.36366	0.36379	0.36392	0.36406	0.3642	0.36435	0.3645	0.36465	0.36481	0.36497	0.36514	0.36531	0.36548	0.36566	0.36584	0.36603	0.36622	0.36641	0.36661	0.36681	0.36702	0.36724	0.36745	0.36768	0.3679	0.36814	0.36838	0.36862	0.36887	0.36913	0.36939	0.36966	0.36994	0.37023	0.37052	0.37082	0.37114	0.37146	0.3718	0.37214	0.37251	0.37288	0.37327	0.37368	0.37411
332	0.36362	0.36373	0.36385	0.36397	0.36409	0.36422	0.36435	0.36448	0.36462	0.36477	0.36491	0.36506	0.36522	0.36538	0.36554	0.36571	0.36588	0.36606	0.36624	0.36643	0.36662	0.36681	0.36701	0.36721	0.36742	0.36764	0.36785	0.36808	0.36831	0.36854	0.36879	0.36903	0.36929	0.36955	0.36982	0.37009	0.37038	0.37067	0.37097	0.37129	0.37161	0.37194	0.37229	0.37264	0.37301	0.3734	0.3738	0.37422	0.37466
333	0.3641	0.36421	0.36432	0.36444	0.36456	0.36469	0.36482	0.36495	0.36509	0.36523	0.36538	0.36553	0.36568	0.36584	0.366	0.36617	0.36635	0.36652	0.3667	0.36689	0.36708	0.36728	0.36748	0.36769	0.3679	0.36812	0.36834	0.36857	0.3688	0.36904	0.36929	0.36955	0.36981	0.37007	0.37035	0.37064	0.37093	0.37123	0.37154	0.37186	0.37219	0.37254	0.37289	0.37326	0.37364	0.37404	0.37445	0.37487	0.37532
334	0.36461	0.36472	0.36483	0.36495	0.36507	0.36519	0.36532	0.36546	0.36559	0.36574	0.36588	0.36604	0.36619	0.36635	0.36652	0.36669	0.36686	0.36704	0.36723	0.36742	0.36761	0.36781	0.36802	0.36823	0.36845	0.36867	0.3689	0.36913	0.36937	0.36962	0.36988	0.37014	0.37041	0.37068	0.37097	0.37126	0.37157	0.37188	0.3722	0.37253	0.37287	0.37322	0.37359	0.37397	0.37436	0.37476	0.37517	0.37561	0.37605
335	0.36515	0.36526	0.36537	0.36549	0.36561	0.36574	0.36587	0.366	0.36614	0.36628	0.36643	0.36659	0.36674	0.36691	0.36707	0.36725	0.36743	0.36761	0.3678	0.36799	0.36819	0.3684	0.36861	0.36882	0.36905	0.36928	0.36951	0.36976	0.37	0.37026	0.37052	0.3708	0.37107	0.37136	0.37165	0.37196	0.37227	0.37259	0.37292	0.37326	0.37361	0.37398	0.37435	0.37473	0.37513	0.37554	0.37596	0.37639	0.37684
336	0.36573	0.36584	0.36595	0.36607	0.36619	0.36631	0.36644	0.36658	0.36672	0.36687	0.36702	0.36717	0.36733	0.3675	0.36767	0.36784	0.36803	0.36821	0.36841	0.36861	0.36881	0.36902	0.36924	0.36946	0.36969	0.36993	0.37017	0.37043	0.37068	0.37095	0.37122	0.3715	0.37179	0.37208	0.37239	0.3727	0.37302	0.37335	0.37369	0.37404	0.3744	0.37477	0.37515	0.37554	0.37594	0.37635	0.37677	0.37721	0.37765
337	0.36633	0.36644	0.36655	0.36667	0.36679	0.36691	0.36705	0.36718	0.36733	0.36747	0.36763	0.36778	0.36795	0.36812	0.36829	0.36847	0.36866	0.36885	0.36905	0.36925	0.36946	0.36968	0.3699	0.37013	0.37037	0.37062	0.37087	0.37113	0.37139	0.37166	0.37194	0.37223	0.37253	0.37283	0.37315	0.37347	0.3738	0.37414	0.37449	0.37484	0.37521	0.37558	0.37597	0.37636	0.37677	0.37718	0.37761	0.37804	0.37849
338	0.36695	0.36706	0.36717	0.36729	0.36741	0.36754	0.36767	0.36781	0.36795	0.3681	0.36826	0.36842	0.36858	0.36875	0.36893	0.36912	0.36931	0.3695	0.36971	0.36992	0.37013	0.37035	0.37058	0.37082	0.37107	0.37132	0.37157	0.37184	0.37211	0.37239	0.37268	0.37298	0.37329	0.3736	0.37392	0.37425	0.37459	0.37493	0.37529	0.37565	0.37602	0.3764	0.37679	0.37719	0.3776	0.37801	0.37844	0.37887	0.37931
339	0.36759	0.36769	0.36781	0.36792	0.36805	0.36818	0.36831	0.36845	0.36859	0.36874	0.3689	0.36906	0.36923	0.36941	0.36959	0.36977	0.36997	0.37017	0.37037	0.37059	0.37081	0.37104	0.37127	0.37151	0.37176	0.37202	0.37228	0.37256	0.37284	0.37312	0.37342	0.37372	0.37404	0.37436	0.37468	0.37502	0.37537	0.37572	0.37608	0.37645	0.37682	0.37721	0.3776	0.378	0.37841	0.37883	0.37925	0.37968	0.38012
340	0.36824	0.36834	0.36846	0.36857	0.3687	0.36882	0.36896	0.3691	0.36924	0.36939	0.36955	0.36972	0.36988	0.37006	0.37024	0.37043	0.37063	0.37083	0.37104	0.37126	0.37148	0.37171	0.37195	0.3722	0.37245	0.37271	0.37298	0.37326	0.37354	0.37384	0.37414	0.37445	0.37477	0.37509	0.37543	0.37577	0.37612	0.37648	0.37684	0.37722	0.3776	0.37799	0.37838	0.37879	0.3792	0.37961	0.38003	0.38046	0.3809
341	0.3689	0.369	0.36911	0.36923	0.36935	0.36948	0.36961	0.36975	0.3699	0.37005	0.3702	0.37037	0.37054	0.37071	0.3709	0.37109	0.37128	0.37149	0.3717	0.37192	0.37214	0.37237	0.37261	0.37286	0.37312	0.37338	0.37366	0.37394	0.37422	0.37452	0.37483	0.37514	0.37546	0.37579	0.37613	0.37647	0.37683	0.37719	0.37756	0.37794	0.37832	0.37871	0.37911	0.37952	0.37993	0.38035	0.38077	0.38119	0.38162
342	0.36956	0.36967	0.36978	0.36989	0.37001	0.37013	0.37027	0.3704	0.37055	0.3707	0.37085	0.37101	0.37118	0.37136	0.37154	0.37173	0.37192	0.37213	0.37234	0.37255	0.37278	0.37301	0.37325	0.3735	0.37376	0.37402	0.37429	0.37457	0.37486	0.37516	0.37547	0.37578	0.3761	0.37643	0.37677	0.37712	0.37748	0.37784	0.37821	0.37859	0.37898	0.37937	0.37977	0.38018	0.38059	0.38101	0.38143	0.38185	0.38228
343	0.37024	0.37034	0.37044	0.37055	0.37067	0.37079	0.37092	0.37105	0.37119	0.37134	0.37149	0.37165	0.37181	0.37199	0.37217	0.37235	0.37254	0.37274	0.37295	0.37317	0.37339	0.37362	0.37386	0.3741	0.37436	0.37462	0.37489	0.37517	0.37545	0.37575	0.37605	0.37636	0.37668	0.37701	0.37735	0.3777	0.37805	0.37841	0.37878	0.37916	0.37955	0.37994	0.38034	0.38074	0.38115	0.38157	0.38199	0.38241	0.38284
344	0.37091	0.371	0.37111	0.37121	0.37132	0.37144	0.37156	0.37169	0.37183	0.37197	0.37212	0.37227	0.37243	0.3726	0.37277	0.37295	0.37314	0.37334	0.37354	0.37375	0.37397	0.37419	0.37442	0.37466	0.37491	0.37517	0.37543	0.3757	0.37599	0.37627	0.37657	0.37688	0.37719	0.37752	0.37785	0.37819	0.37853	0.37889	0.37925	0.37962	0.38	0.38039	0.38078	0.38118	0.38159	0.382	0.38241	0.38283	0.38325
345	0.37159	0.37168	0.37177	0.37187	0.37198	0.37209	0.37221	0.37233	0.37246	0.37259	0.37274	0.37288	0.37304	0.3732	0.37336	0.37354	0.37372	0.37391	0.3741	0.3743	0.37451	0.37473	0.37495	0.37518	0.37542	0.37567	0.37593	0.37619	0.37646	0.37674	0.37703	0.37732	0.37763	0.37794	0.37826	0.37859	0.37892	0.37927	0.37962	0.37998	0.38034	0.38072	0.38109	0.38148	0.38187	0.38226	0.38266	0.38306	0.38346
346	0.37226	0.37235	0.37244	0.37253	0.37263	0.37273	0.37284	0.37296	0.37308	0.37321	0.37334	0.37348	0.37363	0.37378	0.37393	0.3741	0.37427	0.37445	0.37463	0.37482	0.37502	0.37523	0.37544	0.37566	0.37589	0.37613	0.37637	0.37662	0.37688	0.37714	0.37742	0.3777	0.37799	0.37829	0.37859	0.3789	0.37922	0.37955	0.37989	0.38023	0.38057	0.38093	0.38129	0.38165	0.38202	0.3824	0.38277	0.38315	0.38353
347	0.37295	0.37302	0.3731	0.37319	0.37328	0.37338	0.37348	0.37358	0.3737	0.37381	0.37394	0.37407	0.3742	0.37434	0.37449	0.37464	0.3748	0.37497	0.37514	0.37532	0.37551	0.3757	0.3759	0.37611	0.37632	0.37654	0.37677	0.377	0.37725	0.3775	0.37775	0.37802	0.37829	0.37857	0.37886	0.37915	0.37945	0.37976	0.38007	0.38039	0.38072	0.38105	0.38139	0.38173	0.38208	0.38243	0.38279	0.38315	0.38351
348	0.37363	0.3737	0.37377	0.37385	0.37393	0.37402	0.37411	0.37421	0.37431	0.37442	0.37453	0.37465	0.37477	0.3749	0.37503	0.37518	0.37532	0.37547	0.37563	0.3758	0.37597	0.37615	0.37633	0.37652	0.37672	0.37692	0.37713	0.37735	0.37758	0.37781	0.37805	0.37829	0.37854	0.3788	0.37907	0.37934	0.37962	0.3799	0.38019	0.38049	0.38079	0.3811	0.38142	0.38174	0.38207	0.3824	0.38273	0.38307	0.38342
349	0.37433	0.37439	0.37445	0.37452	0.37459	0.37467	0.37475	0.37483	0.37492	0.37502	0.37512	0.37522	0.37534	0.37545	0.37557	0.3757	0.37583	0.37597	0.37611	0.37626	0.37642	0.37658	0.37675	0.37692	0.3771	0.37728	0.37748	0.37767	0.37788	0.37809	0.37831	0.37853	0.37876	0.379	0.37924	0.37949	0.37974	0.38	0.38027	0.38055	0.38083	0.38111	0.38141	0.3817	0.38201	0.38232	0.38263	0.38295	0.38328
350	0.37504	0.37509	0.37514	0.3752	0.37526	0.37532	0.37539	0.37547	0.37554	0.37563	0.37571	0.37581	0.3759	0.37601	0.37611	0.37622	0.37634	0.37646	0.37659	0.37672	0.37686	0.377	0.37715	0.37731	0.37747	0.37763	0.3778	0.37798	0.37816	0.37835	0.37855	0.37875	0.37896	0.37917	0.37939	0.37961	0.37985	0.38008	0.38033	0.38058	0.38084	0.3811	0.38137	0.38164	0.38192	0.38221	0.38251	0.38281	0.38312
351	0.37576	0.3758	0.37584	0.37589	0.37594	0.37599	0.37605	0.37611	0.37618	0.37625	0.37632	0.3764	0.37648	0.37657	0.37666	0.37676	0.37686	0.37696	0.37707	0.37719	0.37731	0.37743	0.37756	0.3777	0.37784	0.37798	0.37813	0.37829	0.37845	0.37862	0.37879	0.37897	0.37915	0.37934	0.37954	0.37974	0.37995	0.38016	0.38038	0.3806	0.38084	0.38108	0.38132	0.38157	0.38183	0.3821	0.38237	0.38265	0.38294
352	0.3765	0.37653	0.37656	0.3766	0.37663	0.37668	0.37672	0.37677	0.37683	0.37688	0.37694	0.37701	0.37708	0.37715	0.37723	0.37731	0.37739	0.37748	0.37757	0.37767	0.37777	0.37788	0.37799	0.3781	0.37822	0.37835	0.37848	0.37861	0.37875	0.3789	0.37905	0.3792	0.37936	0.37953	0.3797	0.37987	0.38006	0.38024	0.38044	0.38064	0.38085	0.38106	0.38128	0.38151	0.38175	0.38199	0.38224	0.3825	0.38277
353	0.37726	0.37728	0.3773	0.37733	0.37736	0.37739	0.37742	0.37746	0.3775	0.37754	0.37759	0.37764	0.3777	0.37775	0.37781	0.37788	0.37795	0.37802	0.3781	0.37818	0.37826	0.37835	0.37844	0.37854	0.37864	0.37874	0.37885	0.37896	0.37908	0.3792	0.37933	0.37946	0.3796	0.37974	0.37989	0.38004	0.3802	0.38036	0.38053	0.38071	0.38089	0.38108	0.38127	0.38148	0.38169	0.38191	0.38214	0.38238	0.38262
354	0.37805	0.37806	0.37807	0.37809	0.3781	0.37812	0.37815	0.37817	0.3782	0.37823	0.37827	0.3783	0.37835	0.37839	0.37844	0.37849	0.37854	0.3786	0.37866	0.37872	0.37879	0.37886	0.37893	0.37901	0.37909	0.37917	0.37926	0.37935	0.37945	0.37955	0.37966	0.37977	0.37988	0.38	0.38012	0.38025	0.38038	0.38052	0.38067	0.38082	0.38098	0.38114	0.38131	0.38149	0.38168	0.38187	0.38208	0.38229	0.38252
355	0.37887	0.37887	0.37887	0.37888	0.37888	0.37889	0.37891	0.37892	0.37894	0.37896	0.37898	0.37901	0.37903	0.37906	0.3791	0.37913	0.37917	0.37921	0.37926	0.37931	0.37936	0.37941	0.37947	0.37953	0.37959	0.37966	0.37973	0.3798	0.37988	0.37996	0.38004	0.38013	0.38022	0.38032	0.38042	0.38053	0.38064	0.38075	0.38087	0.381	0.38113	0.38127	0.38142	0.38157	0.38173	0.38191	0.38208	0.38227	0.38247
356	0.37972	0.37971	0.37971	0.3797	0.3797	0.3797	0.3797	0.37971	0.37971	0.37972	0.37973	0.37975	0.37976	0.37978	0.3798	0.37983	0.37985	0.37988	0.37991	0.37994	0.37998	0.38002	0.38006	0.3801	0.38015	0.3802	0.38025	0.38031	0.38037	0.38043	0.3805	0.38057	0.38064	0.38072	0.3808	0.38088	0.38097	0.38106	0.38116	0.38127	0.38138	0.38149	0.38162	0.38175	0.38188	0.38203	0.38218	0.38235	0.38252
357	0.38061	0.38059	0.38058	0.38057	0.38055	0.38055	0.38054	0.38053	0.38053	0.38053	0.38053	0.38054	0.38054	0.38055	0.38056	0.38057	0.38058	0.3806	0.38062	0.38064	0.38066	0.38069	0.38072	0.38075	0.38078	0.38082	0.38085	0.38089	0.38094	0.38098	0.38103	0.38109	0.38114	0.3812	0.38127	0.38133	0.3814	0.38148	0.38156	0.38164	0.38173	0.38183	0.38193	0.38204	0.38215	0.38227	0.3824	0.38254	0.38269
358	0.38153	0.38151	0.38149	0.38147	0.38145	0.38143	0.38142	0.38141	0.38139	0.38139	0.38138	0.38137	0.38137	0.38137	0.38137	0.38137	0.38137	0.38138	0.38139	0.3814	0.38141	0.38142	0.38144	0.38146	0.38148	0.3815	0.38153	0.38156	0.38159	0.38162	0.38166	0.3817	0.38174	0.38179	0.38184	0.38189	0.38194	0.382	0.38207	0.38214	0.38221	0.38229	0.38237	0.38246	0.38256	0.38267	0.38278	0.3829	0.38303
359	0.3825	0.38247	0.38244	0.38241	0.38239	0.38236	0.38234	0.38232	0.3823	0.38229	0.38227	0.38226	0.38225	0.38224	0.38223	0.38223	0.38222	0.38222	0.38222	0.38222	0.38222	0.38223	0.38224	0.38225	0.38226	0.38227	0.38229	0.38231	0.38233	0.38235	0.38238	0.38241	0.38244	0.38247	0.38251	0.38255	0.3826	0.38265	0.3827	0.38276	0.38282	0.38289	0.38296	0.38304	0.38313	0.38322	0.38332	0.38343	0.38355
360	0.38349	0.38346	0.38343	0.38339	0.38336	0.38334	0.38331	0.38328	0.38326	0.38324	0.38322	0.3832	0.38318	0.38316	0.38315	0.38314	0.38313	0.38312	0.38311	0.38311	0.3831	0.3831	0.3831	0.3831	0.38311	0.38312	0.38312	0.38314	0.38315	0.38317	0.38318	0.38321	0.38323	0.38326	0.38329	0.38332	0.38336	0.3834	0.38345	0.3835	0.38356	0.38362	0.38369	0.38376	0.38384	0.38393	0.38403	0.38413	0.38425
361	0.38453	0.38449	0.38445	0.38442	0.38438	0.38435	0.38432	0.38429	0.38426	0.38423	0.38421	0.38418	0.38416	0.38414	0.38412	0.38411	0.38409	0.38408	0.38406	0.38405	0.38405	0.38404	0.38403	0.38403	0.38403	0.38403	0.38404	0.38404	0.38405	0.38406	0.38408	0.3841	0.38412	0.38414	0.38417	0.3842	0.38423	0.38427	0.38431	0.38436	0.38441	0.38447	0.38453	0.3846	0.38468	0.38477	0.38486	0.38496	0.38507
362	0.3856	0.38556	0.38552	0.38548	0.38544	0.3854	0.38537	0.38534	0.3853	0.38527	0.38524	0.38522	0.38519	0.38517	0.38515	0.38512	0.38511	0.38509	0.38507	0.38506	0.38505	0.38504	0.38503	0.38503	0.38502	0.38502	0.38502	0.38503	0.38503	0.38504	0.38505	0.38507	0.38508	0.38511	0.38513	0.38516	0.38519	0.38523	0.38527	0.38531	0.38536	0.38542	0.38548	0.38555	0.38562	0.38571	0.38579	0.38589	0.386
363	0.3867	0.38666	0.38662	0.38658	0.38653	0.3865	0.38646	0.38642	0.38639	0.38636	0.38632	0.38629	0.38627	0.38624	0.38622	0.38619	0.38617	0.38615	0.38613	0.38612	0.3861	0.38609	0.38608	0.38608	0.38607	0.38607	0.38607	0.38607	0.38607	0.38608	0.38609	0.38611	0.38612	0.38614	0.38617	0.38619	0.38623	0.38626	0.3863	0.38634	0.38639	0.38645	0.38651	0.38657	0.38665	0.38672	0.38681	0.3869	0.387
364	0.38784	0.38779	0.38775	0.3877	0.38766	0.38762	0.38758	0.38754	0.38751	0.38747	0.38744	0.38741	0.38738	0.38735	0.38733	0.3873	0.38728	0.38726	0.38724	0.38722	0.38721	0.3872	0.38719	0.38718	0.38717	0.38717	0.38717	0.38717	0.38717	0.38718	0.38719	0.3872	0.38722	0.38724	0.38726	0.38729	0.38732	0.38736	0.3874	0.38744	0.38749	0.38754	0.3876	0.38766	0.38773	0.3878	0.38788	0.38797	0.38806
365	0.389	0.38895	0.38891	0.38886	0.38882	0.38878	0.38874	0.3887	0.38866	0.38862	0.38859	0.38856	0.38853	0.3885	0.38847	0.38845	0.38842	0.3884	0.38838	0.38837	0.38835	0.38834	0.38833	0.38832	0.38831	0.38831	0.38831	0.38831	0.38832	0.38832	0.38833	0.38835	0.38836	0.38839	0.38841	0.38844	0.38847	0.3885	0.38854	0.38858	0.38863	0.38868	0.38873	0.38879	0.38886	0.38893	0.389	0.38908	0.38917
366	0.39019	0.39014	0.39009	0.39004	0.39	0.38996	0.38992	0.38988	0.38984	0.3898	0.38977	0.38973	0.3897	0.38967	0.38965	0.38962	0.3896	0.38958	0.38956	0.38954	0.38952	0.38951	0.3895	0.38949	0.38949	0.38949	0.38948	0.38949	0.38949	0.3895	0.38951	0.38953	0.38954	0.38956	0.38959	0.38961	0.38964	0.38968	0.38971	0.38976	0.3898	0.38985	0.3899	0.38996	0.39002	0.39008	0.39015	0.39022	0.3903
367	0.39139	0.39134	0.39129	0.39125	0.3912	0.39116	0.39112	0.39108	0.39104	0.391	0.39097	0.39093	0.3909	0.39087	0.39084	0.39082	0.3908	0.39077	0.39075	0.39074	0.39072	0.39071	0.3907	0.39069	0.39069	0.39068	0.39068	0.39068	0.39069	0.3907	0.39071	0.39072	0.39074	0.39076	0.39078	0.39081	0.39084	0.39087	0.39091	0.39095	0.39099	0.39104	0.39109	0.39114	0.3912	0.39126	0.39132	0.39138	0.39145
368	0.39261	0.39256	0.39251	0.39247	0.39242	0.39238	0.39233	0.39229	0.39226	0.39222	0.39218	0.39215	0.39212	0.39209	0.39206	0.39203	0.39201	0.39199	0.39197	0.39195	0.39193	0.39192	0.39191	0.3919	0.3919	0.39189	0.39189	0.39189	0.3919	0.39191	0.39192	0.39193	0.39195	0.39197	0.39199	0.39202	0.39204	0.39208	0.39211	0.39215	0.39219	0.39223	0.39228	0.39233	0.39238	0.39243	0.39249	0.39255	0.39261
369	0.39384	0.39379	0.39374	0.3937	0.39365	0.39361	0.39356	0.39352	0.39348	0.39344	0.39341	0.39337	0.39334	0.39331	0.39328	0.39325	0.39323	0.39321	0.39319	0.39317	0.39315	0.39314	0.39313	0.39312	0.39311	0.39311	0.3931	0.39311	0.39311	0.39312	0.39312	0.39314	0.39315	0.39317	0.39319	0.39321	0.39324	0.39327	0.3933	0.39334	0.39337	0.39341	0.39346	0.3935	0.39355	0.3936	0.39365	0.3937	0.39375
370	0.39509	0.39503	0.39498	0.39494	0.39489	0.39484	0.3948	0.39476	0.39472	0.39468	0.39464	0.39461	0.39457	0.39454	0.39451	0.39448	0.39445	0.39443	0.39441	0.39439	0.39437	0.39435	0.39434	0.39433	0.39432	0.39431	0.39431	0.39431	0.39431	0.39432	0.39432	0.39433	0.39434	0.39436	0.39438	0.3944	0.39442	0.39445	0.39447	0.3945	0.39454	0.39457	0.39461	0.39465	0.39469	0.39474	0.39478	0.39482	0.39487
371	0.39633	0.39628	0.39623	0.39618	0.39613	0.39609	0.39604	0.396	0.39596	0.39591	0.39588	0.39584	0.3958	0.39577	0.39574	0.39571	0.39568	0.39565	0.39563	0.3956	0.39558	0.39556	0.39555	0.39553	0.39552	0.39551	0.39551	0.3955	0.3955	0.3955	0.3955	0.39551	0.39551	0.39552	0.39554	0.39555	0.39557	0.39559	0.39561	0.39564	0.39567	0.39569	0.39573	0.39576	0.39579	0.39583	0.39587	0.3959	0.39594
372	0.39758	0.39753	0.39748	0.39743	0.39738	0.39733	0.39728	0.39724	0.39719	0.39715	0.39711	0.39707	0.39703	0.39699	0.39696	0.39693	0.39689	0.39686	0.39684	0.39681	0.39679	0.39676	0.39674	0.39672	0.39671	0.39669	0.39668	0.39667	0.39666	0.39666	0.39666	0.39665	0.39666	0.39666	0.39667	0.39667	0.39668	0.3967	0.39671	0.39673	0.39675	0.39677	0.39679	0.39681	0.39684	0.39686	0.39689	0.39692	0.39694
373	0.39883	0.39878	0.39872	0.39867	0.39862	0.39857	0.39852	0.39847	0.39842	0.39838	0.39834	0.39829	0.39825	0.39821	0.39817	0.39814	0.3981	0.39807	0.39803	0.398	0.39797	0.39795	0.39792	0.3979	0.39788	0.39786	0.39784	0.39782	0.39781	0.39779	0.39778	0.39777	0.39777	0.39776	0.39776	0.39776	0.39776	0.39776	0.39776	0.39777	0.39777	0.39778	0.39779	0.3978	0.39781	0.39782	0.39784	0.39785	0.39786
374	0.40008	0.40002	0.39996	0.39991	0.39986	0.3998	0.39975	0.3997	0.39965	0.3996	0.39956	0.39951	0.39946	0.39942	0.39938	0.39934	0.3993	0.39926	0.39922	0.39918	0.39915	0.39911	0.39908	0.39905	0.39902	0.39899	0.39897	0.39894	0.39892	0.3989	0.39888	0.39886	0.39884	0.39883	0.39881	0.3988	0.39879	0.39878	0.39877	0.39876	0.39875	0.39874	0.39874	0.39873	0.39873	0.39872	0.39871	0.39871	0.3987
375	0.40132	0.40126	0.4012	0.40114	0.40109	0.40103	0.40098	0.40092	0.40087	0.40082	0.40077	0.40072	0.40067	0.40062	0.40057	0.40052	0.40048	0.40043	0.40039	0.40035	0.40031	0.40026	0.40023	0.40019	0.40015	0.40011	0.40008	0.40004	0.40001	0.39998	0.39995	0.39992	0.39989	0.39986	0.39983	0.39981	0.39978	0.39976	0.39973	0.39971	0.39968	0.39966	0.39964	0.39961	0.39959	0.39957	0.39954	0.39951	0.39948
376	0.40255	0.40249	0.40243	0.40237	0.40231	0.40225	0.40219	0.40214	0.40208	0.40202	0.40197	0.40191	0.40186	0.40181	0.40175	0.4017	0.40165	0.4016	0.40155	0.4015	0.40145	0.4014	0.40135	0.4013	0.40126	0.40121	0.40117	0.40112	0.40108	0.40103	0.40099	0.40095	0.40091	0.40086	0.40082	0.40078	0.40074	0.4007	0.40066	0.40062	0.40058	0.40054	0.4005	0.40046	0.40042	0.40037	0.40033	0.40028	0.40023
377	0.40378	0.40371	0.40365	0.40359	0.40353	0.40346	0.4034	0.40334	0.40328	0.40322	0.40316	0.4031	0.40304	0.40298	0.40292	0.40286	0.40281	0.40275	0.40269	0.40263	0.40257	0.40252	0.40246	0.4024	0.40235	0.40229	0.40224	0.40218	0.40212	0.40207	0.40201	0.40196	0.4019	0.40185	0.40179	0.40173	0.40168	0.40162	0.40157	0.40151	0.40145	0.40139	0.40133	0.40127	0.40121	0.40115	0.40109	0.40102	0.40096
378	0.40499	0.40493	0.40486	0.4048	0.40473	0.40467	0.4046	0.40454	0.40447	0.40441	0.40434	0.40428	0.40421	0.40415	0.40408	0.40402	0.40395	0.40389	0.40382	0.40376	0.40369	0.40362	0.40356	0.40349	0.40343	0.40336	0.40329	0.40322	0.40316	0.40309	0.40302	0.40295	0.40288	0.40281	0.40274	0.40267	0.4026	0.40252	0.40245	0.40238	0.4023	0.40223	0.40215	0.40207	0.40199	0.40191	0.40183	0.40175	0.40167
379	0.4062	0.40613	0.40607	0.406	0.40593	0.40586	0.40579	0.40572	0.40565	0.40558	0.40551	0.40544	0.40537	0.4053	0.40523	0.40516	0.40509	0.40502	0.40494	0.40487	0.40479	0.40472	0.40464	0.40457	0.40449	0.40441	0.40434	0.40426	0.40418	0.4041	0.40402	0.40393	0.40385	0.40377	0.40368	0.40359	0.40351	0.40342	0.40333	0.40324	0.40315	0.40305	0.40296	0.40286	0.40277	0.40267	0.40257	0.40247	0.40237
380	0.4074	0.40733	0.40726	0.40719	0.40711	0.40704	0.40697	0.4069	0.40682	0.40675	0.40668	0.4066	0.40653	0.40645	0.40637	0.40629	0.40622	0.40614	0.40606	0.40597	0.40589	0.40581	0.40572	0.40564	0.40555	0.40546	0.40538	0.40529	0.40519	0.4051	0.40501	0.40491	0.40481	0.40472	0.40462	0.40451	0.40441	0.40431	0.4042	0.4041	0.40399	0.40388	0.40377	0.40365	0.40354	0.40342	0.40331	0.40319	0.40307
381	0.40859	0.40851	0.40844	0.40836	0.40829	0.40821	0.40814	0.40806	0.40799	0.40791	0.40783	0.40775	0.40767	0.40759	0.4075	0.40742	0.40734	0.40725	0.40716	0.40707	0.40698	0.40689	0.4068	0.40671	0.40661	0.40651	0.40641	0.40631	0.40621	0.4061	0.406	0.40589	0.40578	0.40567	0.40555	0.40544	0.40532	0.4052	0.40508	0.40496	0.40483	0.40471	0.40458	0.40445	0.40432	0.40419	0.40405	0.40392	0.40379
382	0.40976	0.40968	0.40961	0.40953	0.40945	0.40938	0.4093	0.40922	0.40914	0.40906	0.40897	0.40889	0.4088	0.40872	0.40863	0.40854	0.40845	0.40836	0.40827	0.40817	0.40807	0.40797	0.40787	0.40777	0.40767	0.40756	0.40745	0.40734	0.40723	0.40711	0.407	0.40688	0.40675	0.40663	0.4065	0.40637	0.40624	0.40611	0.40597	0.40583	0.40569	0.40555	0.40541	0.40526	0.40512	0.40497	0.40482	0.40466	0.40451
383	0.41092	0.41084	0.41076	0.41068	0.4106	0.41052	0.41044	0.41036	0.41028	0.41019	0.41011	0.41002	0.40993	0.40984	0.40975	0.40965	0.40956	0.40946	0.40936	0.40926	0.40916	0.40905	0.40895	0.40884	0.40872	0.40861	0.40849	0.40837	0.40825	0.40813	0.408	0.40787	0.40774	0.4076	0.40746	0.40732	0.40718	0.40703	0.40688	0.40673	0.40658	0.40642	0.40626	0.4061	0.40594	0.40577	0.4056	0.40544	0.40527
384	0.41206	0.41198	0.4119	0.41182	0.41174	0.41166	0.41158	0.41149	0.41141	0.41132	0.41123	0.41114	0.41105	0.41095	0.41086	0.41076	0.41066	0.41056	0.41046	0.41035	0.41024	0.41013	0.41002	0.4099	0.40979	0.40967	0.40954	0.40941	0.40929	0.40915	0.40902	0.40888	0.40874	0.40859	0.40844	0.40829	0.40814	0.40798	0.40782	0.40765	0.40749	0.40732	0.40714	0.40697	0.40679	0.40661	0.40643	0.40625	0.40606
385	0.41318	0.4131	0.41302	0.41294	0.41286	0.41278	0.41269	0.41261	0.41252	0.41243	0.41234	0.41225	0.41215	0.41206	0.41196	0.41186	0.41176	0.41165	0.41155	0.41144	0.41132	0.41121	0.41109	0.41097	0.41085	0.41072	0.41059	0.41046	0.41033	0.41019	0.41005	0.4099	0.40975	0.4096	0.40944	0.40928	0.40912	0.40895	0.40878	0.40861	0.40843	0.40825	0.40807	0.40788	0.40769	0.4075	0.4073	0.40711	0.40691
386	0.41428	0.41421	0.41413	0.41404	0.41396	0.41388	0.41379	0.41371	0.41362	0.41353	0.41344	0.41334	0.41325	0.41315	0.41305	0.41295	0.41284	0.41274	0.41263	0.41252	0.4124	0.41228	0.41216	0.41204	0.41191	0.41178	0.41165	0.41151	0.41138	0.41123	0.41108	0.41093	0.41078	0.41062	0.41046	0.41029	0.41012	0.40995	0.40977	0.40959	0.40941	0.40922	0.40903	0.40883	0.40863	0.40843	0.40823	0.40802	0.40782
387	0.41536	0.41528	0.4152	0.41512	0.41504	0.41496	0.41487	0.41478	0.41469	0.4146	0.41451	0.41442	0.41432	0.41422	0.41412	0.41402	0.41392	0.41381	0.4137	0.41359	0.41347	0.41335	0.41323	0.4131	0.41298	0.41284	0.41271	0.41257	0.41243	0.41228	0.41213	0.41198	0.41182	0.41166	0.41149	0.41132	0.41115	0.41097	0.41079	0.4106	0.41041	0.41022	0.41002	0.40982	0.40962	0.40941	0.4092	0.40899	0.40877
388	0.41642	0.41634	0.41626	0.41618	0.41609	0.41601	0.41592	0.41584	0.41575	0.41566	0.41557	0.41547	0.41538	0.41528	0.41518	0.41508	0.41497	0.41487	0.41475	0.41464	0.41453	0.41441	0.41428	0.41416	0.41403	0.4139	0.41376	0.41362	0.41348	0.41333	0.41318	0.41302	0.41286	0.4127	0.41253	0.41236	0.41218	0.412	0.41182	0.41163	0.41144	0.41124	0.41104	0.41084	0.41063	0.41042	0.4102	0.40998	0.40976
389	0.41744	0.41736	0.41728	0.4172	0.41712	0.41703	0.41695	0.41686	0.41678	0.41669	0.4166	0.4165	0.41641	0.41631	0.41621	0.41611	0.41601	0.4159	0.41579	0.41568	0.41556	0.41544	0.41532	0.4152	0.41507	0.41494	0.4148	0.41466	0.41452	0.41437	0.41422	0.41407	0.41391	0.41374	0.41357	0.4134	0.41322	0.41304	0.41286	0.41267	0.41247	0.41227	0.41207	0.41186	0.41165	0.41143	0.41121	0.41099	0.41076
390	0.41842	0.41834	0.41826	0.41818	0.4181	0.41802	0.41794	0.41785	0.41777	0.41768	0.41759	0.4175	0.41741	0.41731	0.41721	0.41711	0.41701	0.41691	0.4168	0.41669	0.41657	0.41646	0.41634	0.41622	0.41609	0.41596	0.41583	0.41569	0.41555	0.4154	0.41525	0.4151	0.41494	0.41477	0.41461	0.41443	0.41426	0.41408	0.41389	0.4137	0.4135	0.4133	0.41309	0.41288	0.41267	0.41245	0.41222	0.412	0.41176
391	0.41937	0.41929	0.41921	0.41913	0.41905	0.41897	0.41889	0.41881	0.41872	0.41863	0.41855	0.41846	0.41837	0.41827	0.41818	0.41808	0.41798	0.41788	0.41777	0.41766	0.41755	0.41744	0.41732	0.4172	0.41708	0.41695	0.41682	0.41668	0.41655	0.4164	0.41625	0.4161	0.41595	0.41578	0.41562	0.41545	0.41527	0.41509	0.4149	0.41471	0.41452	0.41431	0.41411	0.41389	0.41367	0.41345	0.41322	0.41299	0.41275
392	0.42027	0.42019	0.42011	0.42003	0.41996	0.41988	0.41979	0.41971	0.41963	0.41954	0.41946	0.41937	0.41928	0.41919	0.4191	0.419	0.4189	0.4188	0.4187	0.4186	0.41849	0.41838	0.41826	0.41815	0.41803	0.4179	0.41777	0.41764	0.41751	0.41737	0.41722	0.41707	0.41692	0.41676	0.4166	0.41643	0.41626	0.41608	0.41589	0.4157	0.4155	0.4153	0.41509	0.41488	0.41465	0.41443	0.41419	0.41395	0.41371
393	0.42112	0.42104	0.42096	0.42089	0.42081	0.42073	0.42065	0.42057	0.42049	0.4204	0.42032	0.42023	0.42014	0.42005	0.41996	0.41987	0.41978	0.41968	0.41958	0.41948	0.41937	0.41926	0.41915	0.41904	0.41892	0.4188	0.41868	0.41855	0.41842	0.41828	0.41814	0.418	0.41785	0.41769	0.41753	0.41737	0.4172	0.41702	0.41683	0.41664	0.41645	0.41625	0.41604	0.41582	0.4156	0.41536	0.41513	0.41488	0.41463
394	0.42191	0.42184	0.42176	0.42168	0.4216	0.42153	0.42145	0.42137	0.42128	0.4212	0.42112	0.42103	0.42095	0.42086	0.42077	0.42068	0.42059	0.42049	0.42039	0.4203	0.42019	0.42009	0.41998	0.41987	0.41976	0.41964	0.41952	0.4194	0.41927	0.41914	0.419	0.41886	0.41872	0.41857	0.41841	0.41825	0.41808	0.41791	0.41772	0.41754	0.41734	0.41714	0.41693	0.41671	0.41648	0.41625	0.41601	0.41576	0.4155
395	0.42265	0.42257	0.42249	0.42242	0.42234	0.42226	0.42218	0.4221	0.42202	0.42194	0.42185	0.42177	0.42168	0.4216	0.42151	0.42142	0.42133	0.42123	0.42114	0.42104	0.42094	0.42084	0.42074	0.42063	0.42052	0.42041	0.42029	0.42017	0.42005	0.41992	0.41979	0.41965	0.41951	0.41937	0.41921	0.41906	0.41889	0.41872	0.41854	0.41836	0.41817	0.41796	0.41775	0.41754	0.41731	0.41707	0.41683	0.41657	0.41631
396	0.42332	0.42324	0.42317	0.42309	0.42301	0.42292	0.42284	0.42276	0.42268	0.4226	0.42251	0.42243	0.42234	0.42226	0.42217	0.42208	0.42199	0.4219	0.42181	0.42171	0.42161	0.42151	0.42141	0.42131	0.4212	0.42109	0.42098	0.42086	0.42074	0.42062	0.42049	0.42036	0.42022	0.42008	0.41993	0.41978	0.41962	0.41945	0.41928	0.41909	0.4189	0.41871	0.4185	0.41828	0.41805	0.41781	0.41757	0.41731	0.41704
397	0.42393	0.42385	0.42377	0.42368	0.4236	0.42352	0.42344	0.42335	0.42327	0.42318	0.4231	0.42301	0.42292	0.42284	0.42275	0.42266	0.42257	0.42248	0.42238	0.42229	0.42219	0.42209	0.42199	0.42189	0.42178	0.42167	0.42156	0.42145	0.42133	0.42121	0.42108	0.42095	0.42082	0.42068	0.42054	0.42039	0.42023	0.42007	0.4199	0.41972	0.41954	0.41934	0.41914	0.41892	0.4187	0.41846	0.41821	0.41794	0.41767
398	0.42447	0.42438	0.4243	0.42421	0.42412	0.42404	0.42395	0.42386	0.42377	0.42369	0.4236	0.42351	0.42342	0.42333	0.42324	0.42314	0.42305	0.42296	0.42286	0.42276	0.42267	0.42257	0.42246	0.42236	0.42225	0.42214	0.42203	0.42192	0.4218	0.42168	0.42156	0.42143	0.4213	0.42116	0.42102	0.42088	0.42072	0.42056	0.4204	0.42023	0.42004	0.41985	0.41965	0.41944	0.41922	0.41898	0.41873	0.41846	0.41818
399	0.42494	0.42484	0.42475	0.42466	0.42457	0.42448	0.42438	0.42429	0.4242	0.4241	0.42401	0.42392	0.42382	0.42373	0.42363	0.42353	0.42344	0.42334	0.42324	0.42314	0.42304	0.42293	0.42283	0.42272	0.42261	0.4225	0.42238	0.42227	0.42215	0.42203	0.4219	0.42177	0.42164	0.4215	0.42136	0.42121	0.42106	0.4209	0.42074	0.42057	0.42039	0.4202	0.42	0.41979	0.41957	0.41934	0.41909	0.41882	0.41854
400	0.42533	0.42523	0.42513	0.42503	0.42493	0.42483	0.42473	0.42463	0.42454	0.42444	0.42434	0.42423	0.42413	0.42403	0.42393	0.42383	0.42372	0.42362	0.42351	0.4234	0.42329	0.42318	0.42307	0.42296	0.42284	0.42273	0.42261	0.42248	0.42236	0.42223	0.4221	0.42197	0.42183	0.42169	0.42154	0.42139	0.42123	0.42107	0.4209	0.42073	0.42054	0.42035	0.42015	0.41994	0.41972	0.41949	0.41924	0.41897	0.41869
401	0.42565	0.42554	0.42543	0.42533	0.42522	0.42511	0.425	0.4249	0.42479	0.42468	0.42457	0.42446	0.42435	0.42424	0.42413	0.42402	0.4239	0.42379	0.42367	0.42356	0.42344	0.42332	0.4232	0.42308	0.42295	0.42283	0.4227	0.42257	0.42243	0.42229	0.42215	0.42201	0.42186	0.42171	0.42155	0.42139	0.42123	0.42105	0.42087	0.42069	0.42049	0.42029	0.42008	0.41986	0.41962	0.41937	0.41911	0.41883	0.41852
402	0.4259	0.42578	0.42566	0.42554	0.42543	0.42531	0.42519	0.42507	0.42495	0.42483	0.42472	0.4246	0.42447	0.42435	0.42423	0.42411	0.42398	0.42386	0.42373	0.4236	0.42347	0.42334	0.42321	0.42308	0.42294	0.4228	0.42266	0.42252	0.42237	0.42222	0.42206	0.42191	0.42175	0.42158	0.42141	0.42123	0.42105	0.42086	0.42067	0.42046	0.42025	0.42003	0.4198	0.41956	0.41931	0.41904	0.41876	0.41846	0.41815
403	0.42607	0.42595	0.42582	0.42569	0.42556	0.42543	0.4253	0.42517	0.42504	0.42491	0.42478	0.42464	0.42451	0.42438	0.42424	0.4241	0.42397	0.42383	0.42369	0.42355	0.4234	0.42326	0.42311	0.42296	0.42281	0.42266	0.4225	0.42234	0.42218	0.42201	0.42184	0.42167	0.42149	0.42131	0.42112	0.42092	0.42072	0.42052	0.4203	0.42008	0.41985	0.41961	0.41936	0.4191	0.41883	0.41855	0.41826	0.41795	0.41763
404	0.42618	0.42604	0.4259	0.42576	0.42562	0.42548	0.42533	0.42519	0.42504	0.4249	0.42475	0.42461	0.42446	0.42431	0.42416	0.42401	0.42386	0.4237	0.42355	0.42339	0.42323	0.42307	0.42291	0.42274	0.42258	0.4224	0.42223	0.42205	0.42187	0.42169	0.4215	0.42131	0.42111	0.42091	0.4207	0.42049	0.42027	0.42004	0.41981	0.41957	0.41932	0.41906	0.4188	0.41852	0.41823	0.41794	0.41763	0.41731	0.41698
405	0.42623	0.42608	0.42592	0.42577	0.42561	0.42545	0.4253	0.42514	0.42498	0.42482	0.42466	0.42449	0.42433	0.42417	0.424	0.42383	0.42366	0.42349	0.42332	0.42315	0.42297	0.42279	0.42261	0.42243	0.42224	0.42205	0.42186	0.42167	0.42147	0.42126	0.42106	0.42084	0.42063	0.42041	0.42018	0.41995	0.41971	0.41946	0.41921	0.41895	0.41868	0.41841	0.41813	0.41783	0.41753	0.41722	0.41691	0.41658	0.41624
406	0.42622	0.42605	0.42588	0.42571	0.42554	0.42537	0.42519	0.42502	0.42484	0.42467	0.42449	0.42431	0.42413	0.42395	0.42377	0.42358	0.4234	0.42321	0.42302	0.42282	0.42263	0.42243	0.42223	0.42203	0.42182	0.42162	0.4214	0.42119	0.42097	0.42075	0.42052	0.42029	0.42005	0.41981	0.41957	0.41931	0.41906	0.41879	0.41852	0.41824	0.41796	0.41767	0.41737	0.41706	0.41675	0.41643	0.4161	0.41576	0.41541
407	0.42616	0.42597	0.42579	0.4256	0.42541	0.42522	0.42503	0.42484	0.42465	0.42446	0.42426	0.42407	0.42387	0.42367	0.42347	0.42326	0.42306	0.42285	0.42264	0.42243	0.42222	0.422	0.42178	0.42156	0.42133	0.42111	0.42087	0.42064	0.4204	0.42016	0.41991	0.41966	0.4194	0.41914	0.41888	0.41861	0.41833	0.41805	0.41776	0.41747	0.41717	0.41686	0.41655	0.41623	0.4159	0.41557	0.41523	0.41488	0.41452
408	0.42605	0.42585	0.42565	0.42544	0.42524	0.42503	0.42482	0.42462	0.4244	0.42419	0.42398	0.42377	0.42355	0.42333	0.42311	0.42289	0.42266	0.42244	0.42221	0.42198	0.42175	0.42151	0.42127	0.42103	0.42078	0.42054	0.42028	0.42003	0.41977	0.41951	0.41924	0.41897	0.41869	0.41841	0.41813	0.41784	0.41755	0.41725	0.41694	0.41663	0.41632	0.41599	0.41567	0.41533	0.41499	0.41465	0.4143	0.41394	0.41358
409	0.4259	0.42568	0.42546	0.42524	0.42502	0.42479	0.42457	0.42434	0.42411	0.42388	0.42365	0.42342	0.42318	0.42295	0.42271	0.42247	0.42222	0.42198	0.42173	0.42148	0.42123	0.42097	0.42071	0.42045	0.42018	0.41992	0.41964	0.41937	0.41909	0.41881	0.41852	0.41823	0.41794	0.41764	0.41734	0.41703	0.41672	0.4164	0.41608	0.41575	0.41542	0.41509	0.41474	0.4144	0.41405	0.41369	0.41333	0.41296	0.41259
410	0.42572	0.42548	0.42524	0.42501	0.42476	0.42452	0.42428	0.42403	0.42379	0.42354	0.42329	0.42304	0.42278	0.42253	0.42227	0.42201	0.42174	0.42148	0.42121	0.42094	0.42067	0.42039	0.42011	0.41983	0.41955	0.41926	0.41897	0.41867	0.41837	0.41807	0.41777	0.41746	0.41715	0.41683	0.41651	0.41618	0.41585	0.41552	0.41518	0.41484	0.4145	0.41414	0.41379	0.41343	0.41307	0.4127	0.41233	0.41195	0.41157
411	0.42551	0.42525	0.425	0.42474	0.42448	0.42422	0.42396	0.4237	0.42343	0.42316	0.4229	0.42262	0.42235	0.42207	0.4218	0.42152	0.42123	0.42095	0.42066	0.42037	0.42008	0.41978	0.41948	0.41918	0.41888	0.41857	0.41826	0.41795	0.41763	0.41731	0.41699	0.41666	0.41633	0.41599	0.41566	0.41531	0.41497	0.41462	0.41427	0.41391	0.41355	0.41318	0.41281	0.41244	0.41207	0.41169	0.4113	0.41092	0.41053
412	0.42528	0.425	0.42473	0.42446	0.42418	0.4239	0.42362	0.42334	0.42306	0.42277	0.42248	0.42219	0.4219	0.4216	0.42131	0.42101	0.42071	0.4204	0.42009	0.41978	0.41947	0.41916	0.41884	0.41852	0.4182	0.41787	0.41754	0.41721	0.41687	0.41653	0.41619	0.41585	0.4155	0.41515	0.41479	0.41443	0.41407	0.41371	0.41334	0.41296	0.41259	0.41221	0.41183	0.41144	0.41106	0.41067	0.41027	0.40988	0.40948
413	0.42503	0.42474	0.42445	0.42416	0.42386	0.42357	0.42327	0.42297	0.42267	0.42236	0.42205	0.42175	0.42143	0.42112	0.4208	0.42049	0.42016	0.41984	0.41952	0.41919	0.41886	0.41852	0.41818	0.41785	0.4175	0.41716	0.41681	0.41646	0.41611	0.41575	0.41539	0.41503	0.41466	0.41429	0.41392	0.41355	0.41317	0.41279	0.41241	0.41202	0.41163	0.41124	0.41084	0.41045	0.41005	0.40965	0.40924	0.40884	0.40843
414	0.42478	0.42447	0.42416	0.42385	0.42354	0.42323	0.42291	0.42259	0.42227	0.42195	0.42162	0.4213	0.42097	0.42063	0.4203	0.41996	0.41962	0.41928	0.41893	0.41859	0.41824	0.41789	0.41753	0.41717	0.41681	0.41645	0.41608	0.41571	0.41534	0.41497	0.41459	0.41421	0.41383	0.41345	0.41306	0.41267	0.41228	0.41188	0.41148	0.41108	0.41068	0.41028	0.40987	0.40946	0.40905	0.40864	0.40822	0.40781	0.40739
415	0.42453	0.4242	0.42388	0.42355	0.42322	0.42289	0.42255	0.42222	0.42188	0.42154	0.42119	0.42085	0.4205	0.42015	0.4198	0.41944	0.41908	0.41872	0.41836	0.41799	0.41763	0.41726	0.41688	0.41651	0.41613	0.41575	0.41537	0.41498	0.41459	0.4142	0.41381	0.41341	0.41301	0.41261	0.41221	0.41181	0.4114	0.41099	0.41058	0.41016	0.40975	0.40933	0.40891	0.40849	0.40807	0.40765	0.40723	0.4068	0.40637
416	0.42428	0.42394	0.4236	0.42325	0.42291	0.42256	0.42221	0.42185	0.4215	0.42114	0.42078	0.42041	0.42005	0.41968	0.41931	0.41893	0.41856	0.41818	0.4178	0.41742	0.41703	0.41664	0.41625	0.41586	0.41546	0.41507	0.41467	0.41426	0.41386	0.41345	0.41304	0.41263	0.41222	0.4118	0.41138	0.41096	0.41054	0.41012	0.4097	0.40927	0.40884	0.40841	0.40798	0.40755	0.40712	0.40669	0.40625	0.40582	0.40539
417	0.42405	0.42369	0.42333	0.42297	0.42261	0.42224	0.42187	0.4215	0.42113	0.42075	0.42037	0.41999	0.41961	0.41923	0.41884	0.41845	0.41805	0.41766	0.41726	0.41686	0.41646	0.41605	0.41564	0.41523	0.41482	0.41441	0.41399	0.41357	0.41315	0.41273	0.4123	0.41188	0.41145	0.41102	0.41059	0.41015	0.40972	0.40928	0.40884	0.40841	0.40797	0.40753	0.40708	0.40664	0.4062	0.40576	0.40532	0.40487	0.40443
418	0.42383	0.42346	0.42308	0.42271	0.42233	0.42195	0.42156	0.42117	0.42078	0.42039	0.42	0.4196	0.4192	0.4188	0.41839	0.41799	0.41758	0.41716	0.41675	0.41633	0.41591	0.41549	0.41507	0.41464	0.41421	0.41378	0.41335	0.41291	0.41248	0.41204	0.4116	0.41116	0.41072	0.41027	0.40982	0.40938	0.40893	0.40848	0.40803	0.40758	0.40713	0.40667	0.40622	0.40577	0.40532	0.40486	0.40441	0.40396	0.40351
419	0.42364	0.42325	0.42286	0.42247	0.42207	0.42168	0.42128	0.42087	0.42047	0.42006	0.41965	0.41924	0.41882	0.4184	0.41798	0.41756	0.41713	0.4167	0.41627	0.41584	0.4154	0.41497	0.41453	0.41409	0.41364	0.4132	0.41275	0.4123	0.41185	0.41139	0.41094	0.41048	0.41002	0.40956	0.4091	0.40864	0.40818	0.40772	0.40726	0.40679	0.40633	0.40586	0.4054	0.40494	0.40447	0.40401	0.40355	0.40309	0.40263
420	0.42348	0.42307	0.42267	0.42226	0.42185	0.42144	0.42102	0.42061	0.42019	0.41976	0.41934	0.41891	0.41848	0.41804	0.41761	0.41717	0.41673	0.41628	0.41584	0.41539	0.41494	0.41449	0.41403	0.41357	0.41312	0.41265	0.41219	0.41173	0.41126	0.41079	0.41032	0.40985	0.40938	0.40891	0.40843	0.40796	0.40748	0.40701	0.40653	0.40606	0.40558	0.40511	0.40463	0.40416	0.40368	0.40321	0.40274	0.40227	0.4018
421	0.42335	0.42293	0.42251	0.42209	0.42167	0.42124	0.42081	0.42038	0.41995	0.41951	0.41907	0.41862	0.41818	0.41773	0.41728	0.41683	0.41637	0.41591	0.41545	0.41499	0.41452	0.41406	0.41359	0.41312	0.41264	0.41217	0.41169	0.41121	0.41073	0.41025	0.40976	0.40928	0.40879	0.40831	0.40782	0.40733	0.40684	0.40636	0.40587	0.40538	0.40489	0.4044	0.40391	0.40343	0.40294	0.40246	0.40198	0.4015	0.40102
422	0.42326	0.42283	0.4224	0.42196	0.42153	0.42109	0.42064	0.4202	0.41975	0.4193	0.41885	0.41839	0.41793	0.41747	0.417	0.41654	0.41607	0.4156	0.41512	0.41464	0.41416	0.41368	0.4132	0.41271	0.41223	0.41174	0.41125	0.41075	0.41026	0.40976	0.40927	0.40877	0.40827	0.40777	0.40727	0.40677	0.40627	0.40577	0.40526	0.40476	0.40426	0.40376	0.40326	0.40277	0.40227	0.40178	0.40128	0.40079	0.4003
423	0.42321	0.42277	0.42233	0.42188	0.42143	0.42098	0.42053	0.42007	0.41961	0.41914	0.41868	0.41821	0.41774	0.41726	0.41678	0.4163	0.41582	0.41534	0.41485	0.41436	0.41387	0.41337	0.41288	0.41238	0.41188	0.41138	0.41087	0.41037	0.40986	0.40935	0.40884	0.40833	0.40782	0.4073	0.40679	0.40628	0.40576	0.40525	0.40473	0.40422	0.40371	0.4032	0.40269	0.40218	0.40167	0.40116	0.40066	0.40016	0.39966
424	0.42321	0.42276	0.42231	0.42185	0.42139	0.42093	0.42046	0.41999	0.41952	0.41904	0.41857	0.41809	0.4176	0.41712	0.41663	0.41613	0.41564	0.41514	0.41464	0.41414	0.41364	0.41313	0.41262	0.41211	0.4116	0.41109	0.41057	0.41005	0.40953	0.40901	0.40849	0.40797	0.40744	0.40692	0.40639	0.40586	0.40534	0.40481	0.40429	0.40376	0.40324	0.40271	0.40219	0.40167	0.40115	0.40063	0.40012	0.3996	0.3991
425	0.42327	0.42281	0.42234	0.42188	0.4214	0.42093	0.42045	0.41997	0.41949	0.41901	0.41852	0.41803	0.41753	0.41704	0.41654	0.41603	0.41553	0.41502	0.41451	0.414	0.41348	0.41296	0.41244	0.41192	0.4114	0.41087	0.41035	0.40982	0.40929	0.40875	0.40822	0.40769	0.40715	0.40662	0.40608	0.40554	0.405	0.40447	0.40393	0.40339	0.40286	0.40232	0.40179	0.40125	0.40072	0.4002	0.39967	0.39915	0.39863
426	0.42338	0.42291	0.42243	0.42196	0.42148	0.42099	0.42051	0.42002	0.41953	0.41903	0.41854	0.41803	0.41753	0.41702	0.41652	0.416	0.41549	0.41497	0.41445	0.41393	0.4134	0.41288	0.41235	0.41182	0.41128	0.41075	0.41021	0.40967	0.40913	0.40859	0.40804	0.4075	0.40695	0.40641	0.40586	0.40531	0.40477	0.40422	0.40367	0.40312	0.40258	0.40203	0.40149	0.40094	0.4004	0.39986	0.39933	0.39879	0.39826
427	0.42354	0.42307	0.42258	0.4221	0.42161	0.42112	0.42063	0.42013	0.41963	0.41913	0.41862	0.41811	0.4176	0.41709	0.41657	0.41605	0.41553	0.415	0.41447	0.41394	0.41341	0.41287	0.41233	0.41179	0.41125	0.41071	0.41016	0.40961	0.40907	0.40851	0.40796	0.40741	0.40686	0.4063	0.40574	0.40519	0.40463	0.40408	0.40352	0.40296	0.40241	0.40185	0.4013	0.40075	0.4002	0.39965	0.3991	0.39856	0.39802
428	0.42377	0.42328	0.4228	0.42231	0.42181	0.42132	0.42082	0.42031	0.41981	0.4193	0.41878	0.41827	0.41775	0.41723	0.4167	0.41617	0.41564	0.41511	0.41458	0.41404	0.4135	0.41296	0.41241	0.41186	0.41131	0.41076	0.41021	0.40965	0.4091	0.40854	0.40798	0.40742	0.40686	0.4063	0.40574	0.40517	0.40461	0.40405	0.40348	0.40292	0.40236	0.4018	0.40124	0.40068	0.40012	0.39956	0.39901	0.39846	0.39792
429	0.42406	0.42357	0.42307	0.42258	0.42208	0.42158	0.42107	0.42056	0.42005	0.41954	0.41902	0.4185	0.41797	0.41744	0.41691	0.41638	0.41585	0.41531	0.41477	0.41422	0.41368	0.41313	0.41258	0.41203	0.41147	0.41091	0.41035	0.40979	0.40923	0.40867	0.4081	0.40754	0.40697	0.4064	0.40584	0.40527	0.4047	0.40413	0.40356	0.403	0.40243	0.40186	0.4013	0.40073	0.40017	0.39961	0.39906	0.3985	0.39795
430	0.42441	0.42391	0.42342	0.42292	0.42241	0.42191	0.4214	0.42088	0.42037	0.41985	0.41933	0.4188	0.41827	0.41774	0.41721	0.41667	0.41613	0.41559	0.41504	0.4145	0.41395	0.41339	0.41284	0.41228	0.41172	0.41116	0.4106	0.41003	0.40947	0.4089	0.40833	0.40776	0.40719	0.40662	0.40605	0.40548	0.40491	0.40433	0.40376	0.40319	0.40262	0.40205	0.40149	0.40092	0.40036	0.3998	0.39924	0.39869	0.39813
431	0.42482	0.42433	0.42383	0.42332	0.42282	0.42231	0.4218	0.42128	0.42076	0.42024	0.41971	0.41919	0.41866	0.41812	0.41758	0.41704	0.4165	0.41596	0.41541	0.41486	0.41431	0.41375	0.41319	0.41263	0.41207	0.41151	0.41094	0.41038	0.40981	0.40924	0.40867	0.40809	0.40752	0.40695	0.40637	0.4058	0.40523	0.40465	0.40408	0.40351	0.40294	0.40237	0.4018	0.40123	0.40067	0.40011	0.39955	0.399	0.39845
432	0.4253	0.4248	0.4243	0.4238	0.42329	0.42278	0.42226	0.42175	0.42123	0.4207	0.42018	0.41965	0.41912	0.41858	0.41804	0.4175	0.41696	0.41641	0.41586	0.41531	0.41476	0.4142	0.41364	0.41308	0.41252	0.41195	0.41139	0.41082	0.41025	0.40968	0.40911	0.40853	0.40796	0.40739	0.40681	0.40624	0.40566	0.40509	0.40451	0.40394	0.40337	0.4028	0.40223	0.40167	0.4011	0.40054	0.39999	0.39943	0.39888
433	0.42584	0.42534	0.42484	0.42434	0.42383	0.42332	0.4228	0.42229	0.42177	0.42124	0.42072	0.42019	0.41966	0.41912	0.41858	0.41804	0.4175	0.41695	0.4164	0.41585	0.4153	0.41474	0.41418	0.41362	0.41306	0.4125	0.41193	0.41136	0.41079	0.41022	0.40965	0.40908	0.4085	0.40793	0.40735	0.40678	0.40621	0.40563	0.40506	0.40449	0.40392	0.40335	0.40278	0.40221	0.40165	0.40109	0.40054	0.39998	0.39943
434	0.42644	0.42594	0.42545	0.42494	0.42444	0.42393	0.42341	0.4229	0.42238	0.42186	0.42133	0.42081	0.42028	0.41974	0.41921	0.41867	0.41812	0.41758	0.41703	0.41648	0.41593	0.41537	0.41482	0.41426	0.4137	0.41313	0.41257	0.412	0.41143	0.41087	0.4103	0.40972	0.40915	0.40858	0.40801	0.40743	0.40686	0.40629	0.40571	0.40514	0.40457	0.404	0.40344	0.40287	0.40231	0.40175	0.4012	0.40064	0.4001
435	0.4271	0.42661	0.42611	0.42561	0.42511	0.4246	0.42409	0.42358	0.42306	0.42254	0.42202	0.4215	0.42097	0.42044	0.41991	0.41937	0.41883	0.41829	0.41774	0.4172	0.41665	0.4161	0.41554	0.41499	0.41443	0.41387	0.4133	0.41274	0.41218	0.41161	0.41104	0.41047	0.4099	0.40933	0.40876	0.40819	0.40762	0.40705	0.40647	0.4059	0.40534	0.40477	0.4042	0.40364	0.40308	0.40252	0.40196	0.40141	0.40086
436	0.42782	0.42733	0.42684	0.42634	0.42584	0.42534	0.42484	0.42433	0.42382	0.4233	0.42278	0.42226	0.42174	0.42121	0.42068	0.42015	0.41962	0.41908	0.41854	0.418	0.41745	0.4169	0.41635	0.4158	0.41525	0.41469	0.41413	0.41357	0.41301	0.41245	0.41188	0.41132	0.41075	0.41018	0.40961	0.40905	0.40848	0.40791	0.40734	0.40677	0.4062	0.40564	0.40507	0.40451	0.40395	0.40339	0.40283	0.40228	0.40173
437	0.4286	0.42811	0.42762	0.42713	0.42664	0.42614	0.42564	0.42514	0.42463	0.42412	0.42361	0.4231	0.42258	0.42206	0.42153	0.42101	0.42048	0.41995	0.41941	0.41888	0.41834	0.41779	0.41725	0.4167	0.41615	0.4156	0.41505	0.4145	0.41394	0.41338	0.41282	0.41226	0.4117	0.41113	0.41057	0.41	0.40944	0.40887	0.40831	0.40774	0.40718	0.40661	0.40605	0.40549	0.40493	0.40437	0.40381	0.40326	0.40271
438	0.42943	0.42895	0.42846	0.42798	0.42749	0.427	0.42651	0.42601	0.42551	0.42501	0.4245	0.42399	0.42348	0.42297	0.42245	0.42193	0.42141	0.42089	0.42036	0.41983	0.4193	0.41876	0.41823	0.41769	0.41715	0.4166	0.41605	0.41551	0.41496	0.4144	0.41385	0.4133	0.41274	0.41218	0.41162	0.41106	0.4105	0.40994	0.40938	0.40882	0.40825	0.40769	0.40713	0.40657	0.40601	0.40545	0.4049	0.40434	0.40379
439	0.4303	0.42983	0.42935	0.42888	0.42839	0.42791	0.42743	0.42694	0.42645	0.42595	0.42545	0.42495	0.42445	0.42395	0.42344	0.42293	0.42241	0.4219	0.42138	0.42086	0.42033	0.41981	0.41928	0.41875	0.41822	0.41768	0.41714	0.4166	0.41606	0.41551	0.41497	0.41442	0.41387	0.41332	0.41277	0.41221	0.41166	0.4111	0.41055	0.40999	0.40943	0.40888	0.40832	0.40776	0.4072	0.40665	0.40609	0.40554	0.40499
440	0.43122	0.43075	0.43029	0.42982	0.42935	0.42887	0.42839	0.42791	0.42743	0.42695	0.42646	0.42597	0.42548	0.42498	0.42448	0.42398	0.42348	0.42297	0.42246	0.42195	0.42144	0.42092	0.4204	0.41988	0.41936	0.41883	0.41831	0.41777	0.41724	0.41671	0.41617	0.41563	0.41509	0.41455	0.41401	0.41346	0.41291	0.41236	0.41182	0.41127	0.41071	0.41016	0.40961	0.40906	0.4085	0.40795	0.4074	0.40685	0.4063
441	0.43217	0.43172	0.43126	0.4308	0.43034	0.42987	0.42941	0.42894	0.42847	0.42799	0.42751	0.42703	0.42655	0.42607	0.42558	0.42509	0.4246	0.4241	0.42361	0.42311	0.4226	0.4221	0.42159	0.42108	0.42057	0.42006	0.41954	0.41902	0.4185	0.41798	0.41745	0.41692	0.41639	0.41586	0.41533	0.41479	0.41426	0.41372	0.41318	0.41264	0.41209	0.41155	0.41101	0.41046	0.40991	0.40937	0.40882	0.40828	0.40773
442	0.43316	0.43271	0.43227	0.43182	0.43137	0.43091	0.43046	0.43	0.42954	0.42908	0.42861	0.42814	0.42767	0.4272	0.42673	0.42625	0.42577	0.42529	0.4248	0.42431	0.42382	0.42333	0.42284	0.42234	0.42184	0.42134	0.42084	0.42033	0.41982	0.41931	0.4188	0.41829	0.41777	0.41725	0.41673	0.41621	0.41568	0.41515	0.41463	0.4141	0.41356	0.41303	0.4125	0.41196	0.41143	0.41089	0.41035	0.40982	0.40928
443	0.43417	0.43374	0.4333	0.43287	0.43243	0.43198	0.43154	0.43109	0.43065	0.43019	0.42974	0.42929	0.42883	0.42837	0.42791	0.42744	0.42698	0.42651	0.42604	0.42557	0.42509	0.42461	0.42413	0.42365	0.42317	0.42268	0.42219	0.4217	0.42121	0.42071	0.42021	0.41971	0.41921	0.4187	0.4182	0.41769	0.41718	0.41667	0.41615	0.41563	0.41512	0.4146	0.41408	0.41355	0.41303	0.41251	0.41198	0.41146	0.41093
444	0.4352	0.43478	0.43436	0.43393	0.43351	0.43308	0.43264	0.43221	0.43178	0.43134	0.4309	0.43046	0.43001	0.42957	0.42912	0.42867	0.42822	0.42777	0.42731	0.42685	0.42639	0.42593	0.42547	0.425	0.42453	0.42406	0.42359	0.42311	0.42263	0.42215	0.42167	0.42119	0.4207	0.42021	0.41972	0.41923	0.41874	0.41824	0.41774	0.41724	0.41674	0.41623	0.41573	0.41522	0.41471	0.4142	0.41369	0.41318	0.41267
445	0.43625	0.43584	0.43543	0.43501	0.4346	0.43418	0.43377	0.43335	0.43292	0.4325	0.43208	0.43165	0.43122	0.43079	0.43036	0.42992	0.42949	0.42905	0.42861	0.42817	0.42772	0.42728	0.42683	0.42638	0.42593	0.42547	0.42502	0.42456	0.4241	0.42363	0.42317	0.4227	0.42223	0.42176	0.42129	0.42082	0.42034	0.41986	0.41938	0.41889	0.41841	0.41792	0.41743	0.41694	0.41645	0.41596	0.41546	0.41496	0.41447
446	0.4373	0.4369	0.4365	0.4361	0.4357	0.4353	0.43489	0.43449	0.43408	0.43367	0.43326	0.43285	0.43243	0.43202	0.4316	0.43118	0.43076	0.43034	0.42992	0.42949	0.42906	0.42864	0.42821	0.42777	0.42734	0.4269	0.42646	0.42602	0.42558	0.42514	0.42469	0.42424	0.42379	0.42334	0.42289	0.42243	0.42197	0.42151	0.42105	0.42058	0.42012	0.41965	0.41918	0.4187	0.41823	0.41775	0.41727	0.41679	0.41631
447	0.43835	0.43796	0.43758	0.43719	0.4368	0.43641	0.43602	0.43563	0.43523	0.43484	0.43444	0.43405	0.43365	0.43325	0.43285	0.43244	0.43204	0.43164	0.43123	0.43082	0.43041	0.43	0.42959	0.42917	0.42876	0.42834	0.42792	0.4275	0.42707	0.42665	0.42622	0.42579	0.42536	0.42493	0.42449	0.42406	0.42362	0.42318	0.42273	0.42229	0.42184	0.42139	0.42094	0.42048	0.42002	0.41957	0.4191	0.41864	0.41817
448	0.43938	0.43901	0.43864	0.43826	0.43789	0.43751	0.43714	0.43676	0.43638	0.436	0.43562	0.43524	0.43485	0.43447	0.43408	0.4337	0.43331	0.43292	0.43253	0.43214	0.43175	0.43135	0.43096	0.43056	0.43016	0.42977	0.42936	0.42896	0.42856	0.42815	0.42774	0.42734	0.42692	0.42651	0.4261	0.42568	0.42526	0.42484	0.42442	0.42399	0.42356	0.42313	0.4227	0.42226	0.42182	0.42138	0.42093	0.42049	0.42004
449	0.4404	0.44004	0.43968	0.43932	0.43896	0.4386	0.43823	0.43787	0.4375	0.43714	0.43677	0.4364	0.43604	0.43567	0.4353	0.43493	0.43456	0.43418	0.43381	0.43344	0.43306	0.43269	0.43231	0.43193	0.43155	0.43117	0.43079	0.4304	0.43002	0.42963	0.42924	0.42886	0.42846	0.42807	0.42768	0.42728	0.42688	0.42648	0.42607	0.42567	0.42526	0.42485	0.42443	0.42402	0.4236	0.42317	0.42275	0.42231	0.42188
450	0.4414	0.44105	0.4407	0.44035	0.44	0.43965	0.4393	0.43895	0.4386	0.43825	0.4379	0.43754	0.43719	0.43684	0.43648	0.43613	0.43577	0.43541	0.43506	0.4347	0.43434	0.43398	0.43362	0.43326	0.4329	0.43254	0.43217	0.43181	0.43144	0.43107	0.43071	0.43034	0.42996	0.42959	0.42921	0.42884	0.42846	0.42808	0.42769	0.42731	0.42692	0.42653	0.42613	0.42573	0.42533	0.42493	0.42452	0.4241	0.42368
451	0.44236	0.44202	0.44169	0.44135	0.44101	0.44067	0.44034	0.44	0.43966	0.43932	0.43898	0.43864	0.4383	0.43796	0.43762	0.43728	0.43694	0.4366	0.43626	0.43592	0.43558	0.43523	0.43489	0.43454	0.4342	0.43385	0.43351	0.43316	0.43281	0.43246	0.43211	0.43176	0.43141	0.43105	0.43069	0.43034	0.42998	0.42961	0.42925	0.42888	0.42851	0.42814	0.42776	0.42738	0.427	0.42661	0.42622	0.42583	0.42543
452	0.44328	0.44296	0.44263	0.4423	0.44198	0.44165	0.44132	0.441	0.44067	0.44035	0.44002	0.43969	0.43937	0.43904	0.43871	0.43839	0.43806	0.43773	0.43741	0.43708	0.43675	0.43642	0.43609	0.43577	0.43544	0.43511	0.43478	0.43444	0.43411	0.43378	0.43345	0.43311	0.43277	0.43244	0.4321	0.43176	0.43142	0.43107	0.43072	0.43038	0.43002	0.42967	0.42931	0.42895	0.42859	0.42822	0.42784	0.42747	0.42708
453	0.44416	0.44384	0.44353	0.44321	0.44289	0.44258	0.44226	0.44195	0.44163	0.44132	0.441	0.44069	0.44037	0.44006	0.43974	0.43943	0.43911	0.4388	0.43849	0.43817	0.43786	0.43754	0.43723	0.43691	0.4366	0.43628	0.43597	0.43565	0.43533	0.43501	0.4347	0.43438	0.43406	0.43373	0.43341	0.43309	0.43276	0.43243	0.4321	0.43177	0.43143	0.43109	0.43075	0.43041	0.43006	0.42971	0.42935	0.42899	0.42862
454	0.44498	0.44468	0.44437	0.44406	0.44375	0.44345	0.44314	0.44283	0.44253	0.44222	0.44192	0.44161	0.44131	0.44101	0.4407	0.4404	0.4401	0.43979	0.43949	0.43919	0.43889	0.43858	0.43828	0.43798	0.43767	0.43737	0.43707	0.43676	0.43646	0.43615	0.43585	0.43554	0.43523	0.43493	0.43462	0.4343	0.43399	0.43368	0.43336	0.43304	0.43272	0.43239	0.43207	0.43174	0.4314	0.43106	0.43072	0.43037	0.43002
455	0.44575	0.44545	0.44515	0.44485	0.44455	0.44425	0.44395	0.44366	0.44336	0.44306	0.44277	0.44247	0.44217	0.44188	0.44159	0.44129	0.441	0.44071	0.44041	0.44012	0.43983	0.43953	0.43924	0.43895	0.43866	0.43836	0.43807	0.43778	0.43748	0.43719	0.43689	0.4366	0.4363	0.436	0.4357	0.4354	0.4351	0.43479	0.43449	0.43418	0.43387	0.43355	0.43323	0.43291	0.43259	0.43226	0.43193	0.43159	0.43125
456	0.44646	0.44616	0.44587	0.44557	0.44528	0.44499	0.4447	0.44441	0.44412	0.44383	0.44354	0.44325	0.44296	0.44267	0.44239	0.4421	0.44181	0.44153	0.44124	0.44096	0.44067	0.44039	0.44011	0.43982	0.43954	0.43925	0.43897	0.43868	0.4384	0.43811	0.43782	0.43753	0.43724	0.43695	0.43666	0.43637	0.43607	0.43577	0.43547	0.43517	0.43487	0.43456	0.43425	0.43393	0.43361	0.43329	0.43296	0.43263	0.43229
457	0.4471	0.44681	0.44652	0.44623	0.44594	0.44565	0.44537	0.44508	0.4448	0.44451	0.44423	0.44395	0.44366	0.44338	0.4431	0.44282	0.44254	0.44226	0.44198	0.4417	0.44142	0.44115	0.44087	0.44059	0.44031	0.44003	0.43975	0.43947	0.43919	0.43891	0.43863	0.43835	0.43806	0.43778	0.43749	0.4372	0.43691	0.43662	0.43632	0.43602	0.43572	0.43541	0.4351	0.43479	0.43447	0.43415	0.43382	0.43348	0.43314
458	0.44767	0.44738	0.44709	0.44681	0.44652	0.44624	0.44596	0.44568	0.44539	0.44511	0.44483	0.44456	0.44428	0.444	0.44372	0.44345	0.44317	0.4429	0.44262	0.44235	0.44207	0.4418	0.44152	0.44125	0.44097	0.4407	0.44042	0.44015	0.43987	0.43959	0.43931	0.43903	0.43875	0.43847	0.43818	0.4379	0.43761	0.43732	0.43702	0.43672	0.43642	0.43612	0.43581	0.43549	0.43517	0.43484	0.43451	0.43417	0.43383
459	0.44817	0.44788	0.4476	0.44731	0.44703	0.44675	0.44647	0.44619	0.44591	0.44563	0.44535	0.44508	0.4448	0.44453	0.44425	0.44398	0.44371	0.44343	0.44316	0.44289	0.44262	0.44234	0.44207	0.4418	0.44153	0.44125	0.44098	0.4407	0.44043	0.44015	0.43988	0.4396	0.43932	0.43903	0.43875	0.43846	0.43817	0.43788	0.43758	0.43728	0.43698	0.43667	0.43636	0.43604	0.43572	0.43539	0.43506	0.43471	0.43436
460	0.44859	0.44831	0.44802	0.44774	0.44746	0.44718	0.4469	0.44662	0.44634	0.44606	0.44579	0.44551	0.44524	0.44496	0.44469	0.44441	0.44414	0.44387	0.4436	0.44333	0.44305	0.44278	0.44251	0.44224	0.44197	0.44169	0.44142	0.44114	0.44087	0.44059	0.44031	0.44003	0.43975	0.43947	0.43918	0.4389	0.4386	0.43831	0.43801	0.43771	0.4374	0.43709	0.43678	0.43646	0.43613	0.4358	0.43546	0.43511	0.43476
461	0.44894	0.44866	0.44837	0.44809	0.44781	0.44752	0.44724	0.44696	0.44669	0.44641	0.44613	0.44585	0.44558	0.4453	0.44503	0.44475	0.44448	0.44421	0.44393	0.44366	0.44339	0.44311	0.44284	0.44257	0.44229	0.44202	0.44174	0.44147	0.44119	0.44091	0.44063	0.44035	0.44007	0.43978	0.43949	0.4392	0.43891	0.43861	0.43831	0.43801	0.4377	0.43739	0.43707	0.43674	0.43641	0.43608	0.43574	0.43539	0.43503
462	0.44922	0.44893	0.44864	0.44836	0.44807	0.44779	0.44751	0.44722	0.44694	0.44666	0.44638	0.4461	0.44583	0.44555	0.44527	0.44499	0.44472	0.44444	0.44417	0.44389	0.44362	0.44334	0.44306	0.44279	0.44251	0.44224	0.44196	0.44168	0.4414	0.44112	0.44083	0.44055	0.44026	0.43997	0.43968	0.43939	0.43909	0.43879	0.43849	0.43818	0.43787	0.43755	0.43723	0.4369	0.43657	0.43623	0.43589	0.43554	0.43518
463	0.44942	0.44913	0.44884	0.44855	0.44826	0.44797	0.44769	0.4474	0.44712	0.44683	0.44655	0.44627	0.44598	0.4457	0.44542	0.44514	0.44486	0.44458	0.4443	0.44402	0.44374	0.44346	0.44318	0.4429	0.44262	0.44234	0.44206	0.44178	0.44149	0.44121	0.44092	0.44063	0.44034	0.44005	0.43975	0.43946	0.43916	0.43885	0.43855	0.43824	0.43792	0.4376	0.43728	0.43695	0.43661	0.43627	0.43592	0.43557	0.43521
464	0.44955	0.44925	0.44896	0.44866	0.44837	0.44808	0.44779	0.4475	0.44721	0.44692	0.44663	0.44634	0.44605	0.44577	0.44548	0.44519	0.44491	0.44462	0.44434	0.44405	0.44377	0.44348	0.4432	0.44291	0.44263	0.44234	0.44205	0.44177	0.44148	0.44119	0.44089	0.4406	0.44031	0.44001	0.43971	0.43941	0.4391	0.4388	0.43849	0.43817	0.43785	0.43753	0.4372	0.43687	0.43654	0.43619	0.43585	0.43549	0.43513
465	0.44961	0.44931	0.449	0.4487	0.4484	0.44811	0.44781	0.44751	0.44721	0.44692	0.44662	0.44633	0.44603	0.44574	0.44545	0.44515	0.44486	0.44457	0.44428	0.44399	0.44369	0.4434	0.44311	0.44282	0.44253	0.44223	0.44194	0.44165	0.44135	0.44106	0.44076	0.44046	0.44016	0.43986	0.43955	0.43925	0.43894	0.43863	0.43831	0.43799	0.43767	0.43735	0.43702	0.43668	0.43634	0.436	0.43565	0.4353	0.43494
466	0.4496	0.44929	0.44898	0.44867	0.44836	0.44806	0.44775	0.44745	0.44714	0.44684	0.44653	0.44623	0.44593	0.44563	0.44533	0.44503	0.44473	0.44443	0.44413	0.44383	0.44353	0.44323	0.44293	0.44263	0.44233	0.44203	0.44173	0.44142	0.44112	0.44082	0.44051	0.44021	0.4399	0.43959	0.43928	0.43897	0.43866	0.43834	0.43802	0.4377	0.43737	0.43705	0.43671	0.43638	0.43604	0.43569	0.43534	0.43499	0.43463
467	0.44952	0.4492	0.44888	0.44857	0.44825	0.44794	0.44762	0.44731	0.44699	0.44668	0.44637	0.44606	0.44574	0.44543	0.44512	0.44481	0.4445	0.44419	0.44388	0.44357	0.44327	0.44296	0.44265	0.44234	0.44203	0.44172	0.44141	0.4411	0.44079	0.44048	0.44016	0.43985	0.43954	0.43922	0.4389	0.43858	0.43826	0.43794	0.43762	0.43729	0.43696	0.43663	0.43629	0.43595	0.43561	0.43526	0.43491	0.43456	0.4342
468	0.44938	0.44905	0.44872	0.4484	0.44807	0.44775	0.44742	0.4471	0.44677	0.44645	0.44613	0.4458	0.44548	0.44516	0.44484	0.44452	0.4442	0.44388	0.44356	0.44324	0.44292	0.4426	0.44228	0.44196	0.44164	0.44132	0.441	0.44068	0.44036	0.44003	0.43971	0.43939	0.43906	0.43874	0.43841	0.43809	0.43776	0.43743	0.4371	0.43676	0.43643	0.43609	0.43575	0.43541	0.43506	0.43471	0.43436	0.434	0.43364
469	0.44918	0.44884	0.4485	0.44816	0.44783	0.44749	0.44715	0.44682	0.44648	0.44615	0.44581	0.44548	0.44515	0.44481	0.44448	0.44415	0.44381	0.44348	0.44315	0.44282	0.44249	0.44215	0.44182	0.44149	0.44116	0.44083	0.44049	0.44016	0.43983	0.43949	0.43916	0.43883	0.43849	0.43816	0.43782	0.43748	0.43714	0.43681	0.43646	0.43612	0.43578	0.43543	0.43509	0.43474	0.43439	0.43403	0.43368	0.43332	0.43295
470	0.44892	0.44857	0.44822	0.44787	0.44753	0.44718	0.44683	0.44648	0.44613	0.44579	0.44544	0.44509	0.44475	0.4444	0.44405	0.44371	0.44336	0.44301	0.44267	0.44232	0.44198	0.44163	0.44129	0.44094	0.4406	0.44025	0.4399	0.43956	0.43921	0.43886	0.43852	0.43817	0.43782	0.43748	0.43713	0.43678	0.43643	0.43608	0.43572	0.43537	0.43502	0.43466	0.43431	0.43395	0.43359	0.43323	0.43286	0.4325	0.43213
471	0.44862	0.44826	0.44789	0.44753	0.44717	0.44681	0.44645	0.44609	0.44573	0.44536	0.445	0.44464	0.44428	0.44392	0.44356	0.4432	0.44284	0.44248	0.44212	0.44176	0.4414	0.44104	0.44068	0.44032	0.43996	0.4396	0.43924	0.43887	0.43851	0.43815	0.43779	0.43743	0.43707	0.4367	0.43634	0.43598	0.43561	0.43525	0.43488	0.43451	0.43415	0.43378	0.43341	0.43304	0.43267	0.4323	0.43192	0.43154	0.43117
472	0.44827	0.44789	0.44752	0.44714	0.44677	0.44639	0.44602	0.44564	0.44527	0.44489	0.44452	0.44414	0.44377	0.44339	0.44302	0.44264	0.44226	0.44189	0.44151	0.44114	0.44076	0.44038	0.44001	0.43963	0.43925	0.43887	0.4385	0.43812	0.43774	0.43736	0.43699	0.43661	0.43623	0.43585	0.43547	0.43509	0.43471	0.43433	0.43395	0.43356	0.43318	0.4328	0.43241	0.43203	0.43164	0.43125	0.43086	0.43047	0.43008
473	0.44788	0.44749	0.4471	0.44671	0.44632	0.44594	0.44555	0.44516	0.44477	0.44438	0.44399	0.44359	0.4432	0.44281	0.44242	0.44203	0.44164	0.44124	0.44085	0.44046	0.44007	0.43967	0.43928	0.43888	0.43849	0.43809	0.4377	0.4373	0.43691	0.43651	0.43612	0.43572	0.43532	0.43492	0.43453	0.43413	0.43373	0.43333	0.43293	0.43253	0.43213	0.43173	0.43133	0.43092	0.43052	0.43011	0.42971	0.4293	0.42889
474	0.44746	0.44706	0.44665	0.44625	0.44585	0.44544	0.44504	0.44463	0.44423	0.44382	0.44342	0.44301	0.4426	0.44219	0.44179	0.44138	0.44097	0.44056	0.44015	0.43974	0.43933	0.43892	0.43851	0.43809	0.43768	0.43727	0.43685	0.43644	0.43602	0.43561	0.43519	0.43478	0.43436	0.43394	0.43353	0.43311	0.43269	0.43227	0.43185	0.43143	0.43101	0.43059	0.43017	0.42975	0.42933	0.4289	0.42848	0.42805	0.42763
475	0.44701	0.44659	0.44618	0.44576	0.44534	0.44492	0.4445	0.44408	0.44366	0.44324	0.44282	0.44239	0.44197	0.44155	0.44112	0.4407	0.44027	0.43984	0.43942	0.43899	0.43856	0.43813	0.4377	0.43727	0.43684	0.4364	0.43597	0.43554	0.4351	0.43467	0.43423	0.4338	0.43336	0.43292	0.43248	0.43204	0.43161	0.43117	0.43073	0.43029	0.42985	0.4294	0.42896	0.42852	0.42808	0.42764	0.42719	0.42675	0.42631
476	0.44654	0.44611	0.44568	0.44525	0.44481	0.44438	0.44394	0.44351	0.44307	0.44264	0.4422	0.44176	0.44132	0.44088	0.44044	0.43999	0.43955	0.43911	0.43866	0.43822	0.43777	0.43732	0.43687	0.43642	0.43597	0.43552	0.43507	0.43461	0.43416	0.4337	0.43325	0.43279	0.43233	0.43187	0.43142	0.43096	0.4305	0.43003	0.42957	0.42911	0.42865	0.42819	0.42773	0.42726	0.4268	0.42634	0.42588	0.42541	0.42495
477	0.44606	0.44561	0.44517	0.44472	0.44427	0.44382	0.44337	0.44292	0.44247	0.44202	0.44156	0.44111	0.44065	0.4402	0.43974	0.43928	0.43882	0.43836	0.4379	0.43743	0.43697	0.4365	0.43603	0.43556	0.43509	0.43462	0.43415	0.43368	0.4332	0.43273	0.43225	0.43178	0.4313	0.43082	0.43034	0.42986	0.42938	0.4289	0.42841	0.42793	0.42745	0.42696	0.42648	0.426	0.42551	0.42503	0.42455	0.42407	0.42359
478	0.44556	0.4451	0.44464	0.44418	0.44372	0.44326	0.44279	0.44233	0.44186	0.4414	0.44093	0.44046	0.43998	0.43951	0.43904	0.43856	0.43809	0.43761	0.43713	0.43665	0.43616	0.43568	0.4352	0.43471	0.43422	0.43373	0.43324	0.43275	0.43226	0.43176	0.43127	0.43077	0.43027	0.42977	0.42927	0.42877	0.42827	0.42777	0.42726	0.42676	0.42625	0.42575	0.42525	0.42474	0.42424	0.42373	0.42323	0.42273	0.42223
479	0.44507	0.44459	0.44412	0.44365	0.44317	0.44269	0.44222	0.44174	0.44126	0.44077	0.44029	0.43981	0.43932	0.43883	0.43834	0.43785	0.43736	0.43686	0.43637	0.43587	0.43537	0.43487	0.43437	0.43387	0.43336	0.43286	0.43235	0.43184	0.43133	0.43081	0.4303	0.42978	0.42927	0.42875	0.42823	0.42771	0.42719	0.42667	0.42614	0.42562	0.42509	0.42457	0.42405	0.42352	0.423	0.42247	0.42195	0.42143	0.42091
480	0.44457	0.44409	0.4436	0.44311	0.44262	0.44213	0.44164	0.44115	0.44066	0.44016	0.43966	0.43916	0.43866	0.43816	0.43766	0.43715	0.43665	0.43614	0.43563	0.43512	0.4346	0.43409	0.43357	0.43305	0.43253	0.43201	0.43148	0.43096	0.43043	0.4299	0.42937	0.42884	0.4283	0.42777	0.42723	0.42669	0.42615	0.42561	0.42507	0.42453	0.42399	0.42344	0.4229	0.42236	0.42182	0.42127	0.42073	0.42019	0.41966
481	0.44408	0.44358	0.44309	0.44259	0.44209	0.44159	0.44108	0.44058	0.44007	0.43956	0.43905	0.43854	0.43803	0.43751	0.437	0.43648	0.43596	0.43543	0.43491	0.43439	0.43386	0.43333	0.4328	0.43227	0.43173	0.43119	0.43066	0.43012	0.42957	0.42903	0.42849	0.42794	0.42739	0.42684	0.42629	0.42573	0.42518	0.42462	0.42407	0.42351	0.42295	0.42239	0.42183	0.42127	0.42071	0.42016	0.4196	0.41904	0.41849
482	0.4436	0.44309	0.44259	0.44208	0.44156	0.44105	0.44054	0.44002	0.4395	0.43898	0.43846	0.43794	0.43741	0.43689	0.43636	0.43583	0.4353	0.43476	0.43423	0.43369	0.43315	0.43261	0.43207	0.43152	0.43098	0.43043	0.42988	0.42933	0.42877	0.42822	0.42766	0.4271	0.42654	0.42598	0.42541	0.42485	0.42428	0.42371	0.42314	0.42257	0.422	0.42143	0.42086	0.42029	0.41971	0.41914	0.41857	0.418	0.41743
483	0.44314	0.44262	0.4421	0.44158	0.44106	0.44053	0.44001	0.43948	0.43895	0.43842	0.43789	0.43736	0.43682	0.43629	0.43575	0.43521	0.43467	0.43412	0.43358	0.43303	0.43248	0.43193	0.43138	0.43083	0.43027	0.42971	0.42915	0.42859	0.42803	0.42746	0.4269	0.42633	0.42576	0.42519	0.42462	0.42404	0.42347	0.42289	0.42231	0.42173	0.42115	0.42057	0.41999	0.41941	0.41883	0.41825	0.41768	0.4171	0.41652
484	0.44269	0.44216	0.44163	0.4411	0.44057	0.44004	0.4395	0.43897	0.43843	0.43789	0.43735	0.43681	0.43627	0.43572	0.43517	0.43463	0.43408	0.43352	0.43297	0.43241	0.43186	0.4313	0.43074	0.43018	0.42961	0.42905	0.42848	0.42792	0.42735	0.42677	0.4262	0.42563	0.42505	0.42448	0.4239	0.42332	0.42274	0.42216	0.42158	0.42099	0.42041	0.41983	0.41924	0.41866	0.41808	0.4175	0.41691	0.41634	0.41576
485	0.44226	0.44172	0.44118	0.44065	0.44011	0.43957	0.43902	0.43848	0.43793	0.43739	0.43684	0.43629	0.43574	0.43519	0.43463	0.43408	0.43352	0.43296	0.4324	0.43184	0.43128	0.43071	0.43015	0.42958	0.42901	0.42844	0.42787	0.4273	0.42673	0.42615	0.42557	0.425	0.42442	0.42384	0.42326	0.42268	0.4221	0.42152	0.42093	0.42035	0.41977	0.41919	0.4186	0.41802	0.41744	0.41686	0.41629	0.41571	0.41514
486	0.44184	0.4413	0.44076	0.44021	0.43966	0.43912	0.43857	0.43802	0.43746	0.43691	0.43636	0.4358	0.43524	0.43468	0.43413	0.43356	0.433	0.43244	0.43187	0.43131	0.43074	0.43017	0.4296	0.42903	0.42846	0.42789	0.42732	0.42674	0.42617	0.42559	0.42501	0.42443	0.42386	0.42328	0.4227	0.42212	0.42154	0.42096	0.42038	0.4198	0.41922	0.41864	0.41807	0.41749	0.41692	0.41634	0.41577	0.41521	0.41464
487	0.44145	0.4409	0.44035	0.4398	0.43925	0.43869	0.43814	0.43758	0.43702	0.43646	0.4359	0.43534	0.43478	0.43422	0.43365	0.43309	0.43252	0.43195	0.43138	0.43082	0.43025	0.42967	0.4291	0.42853	0.42796	0.42738	0.42681	0.42624	0.42566	0.42508	0.42451	0.42393	0.42336	0.42278	0.4222	0.42163	0.42105	0.42048	0.4199	0.41933	0.41876	0.41818	0.41761	0.41705	0.41648	0.41592	0.41536	0.4148	0.41424
488	0.44108	0.44052	0.43997	0.43941	0.43885	0.43829	0.43773	0.43717	0.4366	0.43604	0.43547	0.43491	0.43434	0.43377	0.43321	0.43264	0.43207	0.4315	0.43093	0.43036	0.42979	0.42921	0.42864	0.42807	0.4275	0.42692	0.42635	0.42578	0.4252	0.42463	0.42406	0.42348	0.42291	0.42234	0.42177	0.4212	0.42063	0.42006	0.41949	0.41892	0.41836	0.41779	0.41723	0.41667	0.41612	0.41556	0.41501	0.41446	0.41392
489	0.44073	0.44016	0.4396	0.43904	0.43847	0.43791	0.43734	0.43678	0.43621	0.43564	0.43507	0.4345	0.43393	0.43336	0.43279	0.43222	0.43165	0.43108	0.4305	0.42993	0.42936	0.42879	0.42821	0.42764	0.42707	0.4265	0.42593	0.42536	0.42478	0.42421	0.42364	0.42308	0.42251	0.42194	0.42137	0.42081	0.42025	0.41968	0.41912	0.41856	0.41801	0.41745	0.4169	0.41635	0.4158	0.41526	0.41472	0.41418	0.41364
490	0.44039	0.43982	0.43926	0.43869	0.43812	0.43755	0.43698	0.43641	0.43583	0.43526	0.43469	0.43412	0.43354	0.43297	0.4324	0.43183	0.43125	0.43068	0.43011	0.42953	0.42896	0.42839	0.42781	0.42724	0.42667	0.4261	0.42553	0.42496	0.4244	0.42383	0.42326	0.4227	0.42214	0.42157	0.42101	0.42045	0.4199	0.41934	0.41879	0.41824	0.41769	0.41715	0.4166	0.41606	0.41552	0.41499	0.41446	0.41393	0.4134
491	0.44007	0.4395	0.43893	0.43835	0.43778	0.4372	0.43663	0.43605	0.43548	0.4349	0.43433	0.43375	0.43318	0.4326	0.43203	0.43145	0.43088	0.4303	0.42973	0.42915	0.42858	0.42801	0.42744	0.42686	0.42629	0.42573	0.42516	0.42459	0.42403	0.42346	0.4229	0.42234	0.42178	0.42123	0.42067	0.42012	0.41957	0.41902	0.41848	0.41793	0.41739	0.41685	0.41632	0.41579	0.41526	0.41473	0.41421	0.41369	0.41317
492	0.43977	0.43919	0.43861	0.43804	0.43746	0.43688	0.4363	0.43572	0.43514	0.43456	0.43398	0.4334	0.43282	0.43225	0.43167	0.43109	0.43051	0.42994	0.42936	0.42879	0.42821	0.42764	0.42707	0.4265	0.42593	0.42536	0.4248	0.42423	0.42367	0.42311	0.42255	0.42199	0.42144	0.42089	0.42034	0.41979	0.41924	0.4187	0.41816	0.41763	0.41709	0.41656	0.41603	0.41551	0.41499	0.41447	0.41396	0.41344	0.41294
493	0.43948	0.4389	0.43832	0.43773	0.43715	0.43657	0.43598	0.4354	0.43482	0.43423	0.43365	0.43307	0.43248	0.4319	0.43132	0.43074	0.43016	0.42958	0.42901	0.42843	0.42786	0.42728	0.42671	0.42614	0.42557	0.425	0.42444	0.42387	0.42331	0.42275	0.4222	0.42164	0.42109	0.42054	0.41999	0.41945	0.41891	0.41837	0.41784	0.41731	0.41678	0.41625	0.41573	0.41521	0.4147	0.41419	0.41368	0.41318	0.41267
494	0.43921	0.43862	0.43803	0.43744	0.43685	0.43627	0.43568	0.43509	0.4345	0.43391	0.43333	0.43274	0.43215	0.43157	0.43099	0.4304	0.42982	0.42924	0.42866	0.42808	0.4275	0.42693	0.42635	0.42578	0.42521	0.42464	0.42407	0.42351	0.42295	0.42239	0.42183	0.42128	0.42073	0.42018	0.41964	0.41909	0.41856	0.41802	0.41749	0.41696	0.41644	0.41591	0.4154	0.41488	0.41437	0.41387	0.41336	0.41286	0.41237
495	0.43895	0.43835	0.43776	0.43716	0.43657	0.43598	0.43538	0.43479	0.4342	0.4336	0.43301	0.43242	0.43183	0.43124	0.43065	0.43007	0.42948	0.42889	0.42831	0.42773	0.42715	0.42657	0.42599	0.42542	0.42484	0.42427	0.4237	0.42314	0.42257	0.42201	0.42146	0.4209	0.42035	0.4198	0.41925	0.41871	0.41817	0.41764	0.4171	0.41658	0.41605	0.41553	0.41502	0.4145	0.41399	0.41349	0.41299	0.41249	0.41199
496	0.4387	0.4381	0.4375	0.4369	0.4363	0.4357	0.4351	0.4345	0.4339	0.4333	0.43271	0.43211	0.43151	0.43092	0.43033	0.42973	0.42914	0.42855	0.42796	0.42738	0.42679	0.42621	0.42563	0.42505	0.42447	0.42389	0.42332	0.42275	0.42218	0.42162	0.42106	0.4205	0.41994	0.41939	0.41884	0.41829	0.41775	0.41721	0.41668	0.41615	0.41562	0.4151	0.41458	0.41406	0.41355	0.41304	0.41254	0.41204	0.41154
497	0.43846	0.43785	0.43725	0.43664	0.43603	0.43543	0.43482	0.43422	0.43361	0.43301	0.43241	0.4318	0.4312	0.4306	0.43	0.4294	0.4288	0.42821	0.42761	0.42702	0.42643	0.42584	0.42525	0.42467	0.42408	0.4235	0.42292	0.42235	0.42177	0.4212	0.42063	0.42007	0.41951	0.41895	0.41839	0.41784	0.41729	0.41675	0.41621	0.41567	0.41514	0.41461	0.41408	0.41356	0.41304	0.41253	0.41201	0.41151	0.411
498	0.43823	0.43762	0.43701	0.43639	0.43578	0.43517	0.43456	0.43394	0.43333	0.43272	0.43211	0.4315	0.43089	0.43029	0.42968	0.42907	0.42847	0.42786	0.42726	0.42666	0.42606	0.42547	0.42487	0.42428	0.42369	0.4231	0.42251	0.42193	0.42135	0.42077	0.42019	0.41962	0.41905	0.41848	0.41792	0.41736	0.4168	0.41624	0.41569	0.41515	0.4146	0.41406	0.41353	0.41299	0.41246	0.41194	0.41142	0.4109	0.41038
499	0.43802	0.4374	0.43678	0.43616	0.43554	0.43492	0.4343	0.43368	0.43306	0.43244	0.43182	0.43121	0.43059	0.42998	0.42936	0.42875	0.42813	0.42752	0.42691	0.4263	0.4257	0.42509	0.42449	0.42388	0.42328	0.42268	0.42209	0.42149	0.4209	0.42031	0.41973	0.41914	0.41856	0.41799	0.41741	0.41684	0.41627	0.4157	0.41514	0.41458	0.41402	0.41347	0.41292	0.41238	0.41183	0.41129	0.41076	0.41022	0.40969
500	0.43782	0.43719	0.43656	0.43594	0.43531	0.43468	0.43405	0.43343	0.4328	0.43217	0.43155	0.43092	0.4303	0.42967	0.42905	0.42843	0.4278	0.42718	0.42656	0.42594	0.42533	0.42471	0.4241	0.42348	0.42287	0.42226	0.42166	0.42105	0.42045	0.41985	0.41925	0.41865	0.41806	0.41747	0.41688	0.4163	0.41571	0.41513	0.41456	0.41398	0.41341	0.41284	0.41228	0.41172	0.41116	0.4106	0.41005	0.4095	0.40895
501	0.43763	0.437	0.43636	0.43573	0.43509	0.43446	0.43382	0.43319	0.43255	0.43192	0.43128	0.43065	0.43001	0.42938	0.42875	0.42811	0.42748	0.42685	0.42622	0.42559	0.42496	0.42434	0.42371	0.42309	0.42246	0.42184	0.42122	0.42061	0.41999	0.41938	0.41877	0.41816	0.41755	0.41694	0.41634	0.41574	0.41514	0.41454	0.41395	0.41336	0.41277	0.41219	0.41161	0.41103	0.41045	0.40988	0.40931	0.40874	0.40817
502	0.43747	0.43682	0.43618	0.43554	0.43489	0.43425	0.43361	0.43296	0.43232	0.43167	0.43103	0.43039	0.42974	0.4291	0.42846	0.42781	0.42717	0.42653	0.42589	0.42525	0.42461	0.42397	0.42333	0.4227	0.42206	0.42143	0.4208	0.42016	0.41953	0.41891	0.41828	0.41766	0.41703	0.41641	0.41579	0.41518	0.41456	0.41395	0.41334	0.41273	0.41213	0.41152	0.41092	0.41033	0.40973	0.40914	0.40855	0.40796	0.40738
503	0.43732	0.43667	0.43602	0.43536	0.43471	0.43406	0.43341	0.43276	0.4321	0.43145	0.4308	0.43014	0.42949	0.42883	0.42818	0.42753	0.42688	0.42622	0.42557	0.42492	0.42427	0.42362	0.42297	0.42232	0.42167	0.42102	0.42038	0.41973	0.41909	0.41845	0.4178	0.41716	0.41653	0.41589	0.41525	0.41462	0.41399	0.41336	0.41273	0.41211	0.41148	0.41086	0.41024	0.40963	0.40901	0.4084	0.40779	0.40719	0.40659
504	0.43719	0.43653	0.43587	0.43521	0.43455	0.43389	0.43323	0.43257	0.43191	0.43124	0.43058	0.42992	0.42925	0.42859	0.42793	0.42726	0.4266	0.42594	0.42527	0.42461	0.42395	0.42328	0.42262	0.42196	0.4213	0.42064	0.41998	0.41932	0.41866	0.418	0.41735	0.41669	0.41604	0.41538	0.41473	0.41408	0.41343	0.41279	0.41214	0.4115	0.41085	0.41021	0.40958	0.40894	0.40831	0.40768	0.40705	0.40643	0.4058
505	0.43708	0.43642	0.43575	0.43508	0.43442	0.43375	0.43308	0.43241	0.43174	0.43106	0.43039	0.42972	0.42905	0.42837	0.4277	0.42702	0.42635	0.42568	0.425	0.42433	0.42365	0.42298	0.4223	0.42163	0.42095	0.42028	0.41961	0.41893	0.41826	0.41759	0.41692	0.41625	0.41558	0.41491	0.41424	0.41357	0.41291	0.41224	0.41158	0.41092	0.41026	0.4096	0.40894	0.40829	0.40763	0.40698	0.40634	0.40569	0.40505
506	0.437	0.43633	0.43566	0.43498	0.4343	0.43363	0.43295	0.43227	0.43159	0.43091	0.43023	0.42955	0.42887	0.42818	0.4275	0.42681	0.42613	0.42545	0.42476	0.42407	0.42339	0.4227	0.42202	0.42133	0.42064	0.41996	0.41927	0.41858	0.4179	0.41721	0.41652	0.41584	0.41515	0.41447	0.41378	0.4131	0.41242	0.41174	0.41106	0.41038	0.4097	0.40902	0.40835	0.40768	0.407	0.40634	0.40567	0.40501	0.40435
507	0.43695	0.43627	0.43559	0.4349	0.43422	0.43354	0.43285	0.43216	0.43148	0.43079	0.4301	0.42941	0.42872	0.42802	0.42733	0.42664	0.42594	0.42525	0.42455	0.42386	0.42316	0.42246	0.42177	0.42107	0.42037	0.41967	0.41897	0.41827	0.41758	0.41688	0.41618	0.41548	0.41478	0.41408	0.41338	0.41268	0.41198	0.41129	0.41059	0.4099	0.4092	0.40851	0.40781	0.40712	0.40644	0.40575	0.40506	0.40438	0.4037
508	0.43692	0.43623	0.43555	0.43486	0.43417	0.43347	0.43278	0.43209	0.43139	0.4307	0.43	0.4293	0.4286	0.4279	0.4272	0.4265	0.42579	0.42509	0.42439	0.42368	0.42297	0.42227	0.42156	0.42085	0.42014	0.41943	0.41872	0.41801	0.4173	0.41659	0.41588	0.41517	0.41446	0.41375	0.41303	0.41232	0.41161	0.4109	0.41019	0.40948	0.40877	0.40806	0.40735	0.40665	0.40594	0.40524	0.40454	0.40384	0.40314
509	0.43692	0.43623	0.43553	0.43484	0.43414	0.43344	0.43274	0.43204	0.43134	0.43064	0.42993	0.42923	0.42852	0.42781	0.4271	0.42639	0.42568	0.42497	0.42426	0.42355	0.42283	0.42212	0.4214	0.42068	0.41996	0.41925	0.41853	0.41781	0.41709	0.41636	0.41564	0.41492	0.4142	0.41348	0.41275	0.41203	0.41131	0.41058	0.40986	0.40914	0.40842	0.4077	0.40697	0.40626	0.40554	0.40482	0.4041	0.40339	0.40268
510	0.43695	0.43625	0.43555	0.43485	0.43415	0.43345	0.43274	0.43203	0.43132	0.43062	0.4299	0.42919	0.42848	0.42777	0.42705	0.42633	0.42562	0.4249	0.42418	0.42346	0.42273	0.42201	0.42129	0.42056	0.41984	0.41911	0.41838	0.41765	0.41693	0.4162	0.41547	0.41474	0.414	0.41327	0.41254	0.41181	0.41108	0.41035	0.40961	0.40888	0.40815	0.40742	0.40669	0.40596	0.40523	0.4045	0.40377	0.40305	0.40233
511	0.43701	0.43631	0.4356	0.4349	0.43419	0.43348	0.43277	0.43206	0.43134	0.43063	0.42991	0.42919	0.42848	0.42776	0.42704	0.42631	0.42559	0.42486	0.42414	0.42341	0.42268	0.42195	0.42122	0.42049	0.41976	0.41903	0.4183	0.41756	0.41683	0.41609	0.41535	0.41462	0.41388	0.41314	0.4124	0.41166	0.41092	0.41018	0.40945	0.40871	0.40797	0.40723	0.40649	0.40576	0.40502	0.40429	0.40355	0.40282	0.40209
512	0.4371	0.43639	0.43568	0.43497	0.43426	0.43355	0.43283	0.43211	0.4314	0.43068	0.42996	0.42923	0.42851	0.42779	0.42706	0.42633	0.4256	0.42487	0.42414	0.42341	0.42268	0.42195	0.42121	0.42047	0.41974	0.419	0.41826	0.41752	0.41678	0.41604	0.4153	0.41456	0.41382	0.41307	0.41233	0.41159	0.41084	0.4101	0.40936	0.40862	0.40787	0.40713	0.40639	0.40565	0.40491	0.40417	0.40344	0.4027	0.40197
513	0.43722	0.43651	0.43579	0.43508	0.43436	0.43364	0.43293	0.4322	0.43148	0.43076	0.43003	0.42931	0.42858	0.42785	0.42712	0.42639	0.42566	0.42493	0.42419	0.42346	0.42272	0.42198	0.42124	0.4205	0.41976	0.41902	0.41828	0.41754	0.4168	0.41605	0.41531	0.41456	0.41382	0.41307	0.41233	0.41158	0.41084	0.41009	0.40934	0.4086	0.40786	0.40711	0.40637	0.40563	0.40489	0.40415	0.40342	0.40268	0.40195
514	0.43736	0.43665	0.43593	0.43521	0.43449	0.43377	0.43305	0.43233	0.4316	0.43087	0.43015	0.42942	0.42869	0.42796	0.42722	0.42649	0.42575	0.42502	0.42428	0.42354	0.4228	0.42206	0.42132	0.42058	0.41984	0.41909	0.41835	0.4176	0.41686	0.41611	0.41537	0.41462	0.41387	0.41313	0.41238	0.41163	0.41089	0.41014	0.4094	0.40865	0.40791	0.40717	0.40642	0.40568	0.40494	0.40421	0.40347	0.40274	0.40201
515	0.43753	0.43682	0.4361	0.43537	0.43465	0.43393	0.4332	0.43248	0.43175	0.43102	0.43029	0.42956	0.42882	0.42809	0.42735	0.42662	0.42588	0.42514	0.4244	0.42366	0.42292	0.42218	0.42144	0.42069	0.41995	0.4192	0.41846	0.41771	0.41697	0.41622	0.41547	0.41473	0.41398	0.41323	0.41249	0.41174	0.41099	0.41025	0.40951	0.40876	0.40802	0.40728	0.40654	0.4058	0.40506	0.40432	0.40359	0.40286	0.40213
516	0.43773	0.43701	0.43629	0.43556	0.43484	0.43411	0.43338	0.43265	0.43192	0.43119	0.43046	0.42973	0.42899	0.42825	0.42752	0.42678	0.42604	0.4253	0.42456	0.42382	0.42307	0.42233	0.42159	0.42084	0.4201	0.41935	0.41861	0.41786	0.41711	0.41637	0.41562	0.41487	0.41413	0.41338	0.41263	0.41189	0.41114	0.4104	0.40966	0.40891	0.40817	0.40743	0.40669	0.40596	0.40522	0.40449	0.40376	0.40303	0.4023
517	0.43794	0.43722	0.4365	0.43577	0.43504	0.43432	0.43359	0.43285	0.43212	0.43139	0.43065	0.42992	0.42918	0.42844	0.42771	0.42697	0.42622	0.42548	0.42474	0.424	0.42325	0.42251	0.42177	0.42102	0.42027	0.41953	0.41878	0.41804	0.41729	0.41654	0.4158	0.41505	0.4143	0.41356	0.41281	0.41207	0.41133	0.41058	0.40984	0.4091	0.40836	0.40762	0.40689	0.40615	0.40542	0.40468	0.40395	0.40323	0.4025
518	0.43818	0.43745	0.43673	0.436	0.43527	0.43454	0.43381	0.43308	0.43234	0.43161	0.43087	0.43013	0.42939	0.42866	0.42792	0.42717	0.42643	0.42569	0.42495	0.4242	0.42346	0.42271	0.42197	0.42122	0.42047	0.41973	0.41898	0.41823	0.41749	0.41674	0.416	0.41525	0.4145	0.41376	0.41302	0.41227	0.41153	0.41079	0.41005	0.40931	0.40857	0.40783	0.4071	0.40636	0.40563	0.4049	0.40417	0.40344	0.40272
519	0.43843	0.4377	0.43698	0.43625	0.43552	0.43478	0.43405	0.43332	0.43258	0.43184	0.4311	0.43037	0.42963	0.42888	0.42814	0.4274	0.42666	0.42591	0.42517	0.42442	0.42368	0.42293	0.42218	0.42144	0.42069	0.41994	0.4192	0.41845	0.4177	0.41696	0.41621	0.41546	0.41472	0.41397	0.41323	0.41249	0.41174	0.411	0.41026	0.40952	0.40878	0.40805	0.40731	0.40658	0.40585	0.40511	0.40439	0.40366	0.40293
520	0.4387	0.43797	0.43724	0.43651	0.43577	0.43504	0.4343	0.43357	0.43283	0.43209	0.43135	0.43061	0.42987	0.42913	0.42838	0.42764	0.42689	0.42615	0.4254	0.42466	0.42391	0.42316	0.42241	0.42166	0.42092	0.42017	0.41942	0.41867	0.41792	0.41718	0.41643	0.41568	0.41494	0.41419	0.41345	0.4127	0.41196	0.41122	0.41047	0.40973	0.409	0.40826	0.40752	0.40679	0.40605	0.40532	0.40459	0.40386	0.40314
521	0.43898	0.43825	0.43751	0.43678	0.43604	0.43531	0.43457	0.43383	0.43309	0.43235	0.43161	0.43087	0.43012	0.42938	0.42863	0.42789	0.42714	0.42639	0.42564	0.4249	0.42415	0.4234	0.42265	0.4219	0.42115	0.4204	0.41965	0.4189	0.41815	0.4174	0.41665	0.4159	0.41515	0.4144	0.41366	0.41291	0.41217	0.41142	0.41068	0.40994	0.40919	0.40846	0.40772	0.40698	0.40624	0.40551	0.40478	0.40405	0.40332
522	0.43926	0.43853	0.4378	0.43706	0.43632	0.43559	0.43485	0.43411	0.43336	0.43262	0.43188	0.43113	0.43038	0.42964	0.42889	0.42814	0.42739	0.42664	0.42589	0.42514	0.42439	0.42363	0.42288	0.42213	0.42138	0.42062	0.41987	0.41912	0.41836	0.41761	0.41686	0.41611	0.41536	0.41461	0.41386	0.41311	0.41236	0.41161	0.41086	0.41012	0.40937	0.40863	0.40789	0.40714	0.4064	0.40567	0.40493	0.40419	0.40346
523	0.43956	0.43883	0.43809	0.43735	0.43661	0.43587	0.43513	0.43438	0.43364	0.43289	0.43215	0.4314	0.43065	0.4299	0.42915	0.4284	0.42764	0.42689	0.42614	0.42538	0.42463	0.42387	0.42311	0.42236	0.4216	0.42084	0.42009	0.41933	0.41857	0.41782	0.41706	0.4163	0.41555	0.41479	0.41404	0.41328	0.41253	0.41177	0.41102	0.41027	0.40952	0.40877	0.40802	0.40727	0.40653	0.40578	0.40504	0.40429	0.40355
524	0.43986	0.43912	0.43839	0.43764	0.4369	0.43616	0.43541	0.43467	0.43392	0.43317	0.43242	0.43167	0.43091	0.43016	0.42941	0.42865	0.42789	0.42714	0.42638	0.42562	0.42486	0.4241	0.42334	0.42258	0.42182	0.42105	0.42029	0.41953	0.41877	0.41801	0.41724	0.41648	0.41572	0.41496	0.4142	0.41343	0.41267	0.41191	0.41115	0.41039	0.40963	0.40888	0.40812	0.40736	0.40661	0.40585	0.4051	0.40434	0.40359
525	0.44017	0.43943	0.43869	0.43794	0.4372	0.43645	0.4357	0.43495	0.4342	0.43345	0.43269	0.43194	0.43118	0.43042	0.42966	0.4289	0.42814	0.42738	0.42662	0.42585	0.42509	0.42432	0.42356	0.42279	0.42202	0.42125	0.42049	0.41972	0.41895	0.41818	0.41741	0.41664	0.41587	0.4151	0.41433	0.41356	0.41279	0.41202	0.41125	0.41048	0.40971	0.40894	0.40818	0.40741	0.40664	0.40587	0.40511	0.40434	0.40357
526	0.44048	0.43973	0.43899	0.43824	0.43749	0.43674	0.43599	0.43523	0.43448	0.43372	0.43296	0.4322	0.43144	0.43068	0.42992	0.42915	0.42839	0.42762	0.42685	0.42608	0.42531	0.42454	0.42376	0.42299	0.42222	0.42144	0.42067	0.41989	0.41911	0.41834	0.41756	0.41678	0.416	0.41522	0.41444	0.41366	0.41288	0.4121	0.41132	0.41054	0.40976	0.40897	0.40819	0.40741	0.40663	0.40585	0.40507	0.40428	0.4035
527	0.44079	0.44004	0.43929	0.43854	0.43779	0.43703	0.43628	0.43552	0.43476	0.434	0.43323	0.43247	0.4317	0.43094	0.43017	0.4294	0.42862	0.42785	0.42708	0.4263	0.42552	0.42474	0.42396	0.42318	0.4224	0.42162	0.42083	0.42005	0.41926	0.41847	0.41769	0.4169	0.41611	0.41532	0.41453	0.41374	0.41294	0.41215	0.41136	0.41056	0.40977	0.40897	0.40817	0.40738	0.40658	0.40578	0.40498	0.40418	0.40338
528	0.4411	0.44035	0.4396	0.43884	0.43808	0.43733	0.43656	0.4358	0.43504	0.43427	0.4335	0.43273	0.43196	0.43119	0.43041	0.42964	0.42886	0.42808	0.4273	0.42651	0.42573	0.42494	0.42415	0.42336	0.42257	0.42178	0.42099	0.42019	0.4194	0.4186	0.4178	0.417	0.4162	0.4154	0.41459	0.41379	0.41298	0.41218	0.41137	0.41056	0.40975	0.40893	0.40812	0.40731	0.40649	0.40568	0.40486	0.40404	0.40322
529	0.44141	0.44066	0.4399	0.43914	0.43838	0.43762	0.43685	0.43608	0.43531	0.43454	0.43377	0.43299	0.43222	0.43144	0.43065	0.42987	0.42909	0.4283	0.42751	0.42672	0.42593	0.42513	0.42433	0.42354	0.42274	0.42194	0.42113	0.42033	0.41952	0.41871	0.4179	0.41709	0.41628	0.41546	0.41464	0.41382	0.413	0.41218	0.41136	0.41053	0.40971	0.40888	0.40805	0.40721	0.40638	0.40554	0.40471	0.40387	0.40302
530	0.44172	0.44097	0.4402	0.43944	0.43868	0.43791	0.43714	0.43636	0.43559	0.43481	0.43403	0.43325	0.43247	0.43168	0.43089	0.4301	0.42931	0.42852	0.42772	0.42692	0.42612	0.42532	0.42451	0.4237	0.42289	0.42208	0.42127	0.42045	0.41963	0.41881	0.41799	0.41717	0.41634	0.41551	0.41468	0.41385	0.41301	0.41217	0.41134	0.41049	0.40965	0.4088	0.40795	0.4071	0.40625	0.40539	0.40454	0.40367	0.40281
531	0.44204	0.44127	0.44051	0.43974	0.43897	0.4382	0.43742	0.43664	0.43586	0.43508	0.4343	0.43351	0.43272	0.43193	0.43113	0.43033	0.42953	0.42873	0.42793	0.42712	0.42631	0.4255	0.42468	0.42387	0.42305	0.42222	0.4214	0.42057	0.41974	0.41891	0.41808	0.41724	0.4164	0.41556	0.41471	0.41386	0.41301	0.41216	0.4113	0.41045	0.40958	0.40872	0.40785	0.40698	0.40611	0.40524	0.40436	0.40348	0.40259
532	0.44235	0.44158	0.44081	0.44004	0.43926	0.43848	0.4377	0.43692	0.43614	0.43535	0.43456	0.43376	0.43297	0.43217	0.43137	0.43056	0.42975	0.42894	0.42813	0.42732	0.4265	0.42568	0.42485	0.42403	0.4232	0.42237	0.42153	0.42069	0.41985	0.41901	0.41816	0.41731	0.41646	0.4156	0.41474	0.41388	0.41301	0.41215	0.41127	0.4104	0.40952	0.40864	0.40775	0.40686	0.40597	0.40508	0.40418	0.40328	0.40237
533	0.44266	0.44189	0.44111	0.44033	0.43955	0.43877	0.43799	0.4372	0.43641	0.43561	0.43482	0.43402	0.43322	0.43241	0.4316	0.43079	0.42998	0.42916	0.42834	0.42751	0.42669	0.42586	0.42502	0.42419	0.42335	0.42251	0.42166	0.42081	0.41996	0.4191	0.41825	0.41738	0.41652	0.41565	0.41478	0.4139	0.41302	0.41214	0.41125	0.41036	0.40946	0.40856	0.40766	0.40675	0.40584	0.40493	0.40401	0.40309	0.40216
534	0.44297	0.44219	0.44141	0.44063	0.43985	0.43906	0.43827	0.43748	0.43668	0.43588	0.43508	0.43427	0.43346	0.43265	0.43184	0.43102	0.4302	0.42937	0.42855	0.42771	0.42688	0.42604	0.4252	0.42435	0.42351	0.42265	0.4218	0.42094	0.42008	0.41921	0.41834	0.41746	0.41659	0.4157	0.41482	0.41393	0.41303	0.41214	0.41123	0.41033	0.40942	0.4085	0.40758	0.40666	0.40573	0.4048	0.40386	0.40292	0.40198
535	0.44327	0.44249	0.44171	0.44093	0.44014	0.43935	0.43855	0.43775	0.43695	0.43615	0.43534	0.43453	0.43371	0.4329	0.43208	0.43125	0.43042	0.42959	0.42876	0.42792	0.42707	0.42623	0.42538	0.42453	0.42367	0.42281	0.42194	0.42107	0.4202	0.41932	0.41844	0.41756	0.41667	0.41577	0.41487	0.41397	0.41307	0.41215	0.41124	0.41032	0.40939	0.40846	0.40753	0.40659	0.40565	0.4047	0.40374	0.40279	0.40182
536	0.44358	0.4428	0.44201	0.44122	0.44043	0.43963	0.43883	0.43803	0.43722	0.43641	0.4356	0.43479	0.43397	0.43314	0.43232	0.43148	0.43065	0.42981	0.42897	0.42812	0.42728	0.42642	0.42556	0.4247	0.42384	0.42297	0.42209	0.42122	0.42033	0.41945	0.41856	0.41766	0.41676	0.41586	0.41495	0.41403	0.41312	0.41219	0.41126	0.41033	0.40939	0.40845	0.4075	0.40655	0.40559	0.40463	0.40366	0.40268	0.4017
537	0.44388	0.44309	0.44231	0.44151	0.44072	0.43992	0.43911	0.43831	0.4375	0.43668	0.43586	0.43504	0.43422	0.43339	0.43256	0.43172	0.43088	0.43004	0.42919	0.42834	0.42748	0.42662	0.42576	0.42489	0.42402	0.42314	0.42226	0.42137	0.42048	0.41959	0.41869	0.41778	0.41687	0.41596	0.41504	0.41412	0.41319	0.41225	0.41132	0.41037	0.40942	0.40847	0.40751	0.40654	0.40557	0.40459	0.40361	0.40262	0.40163
538	0.44418	0.44339	0.4426	0.4418	0.441	0.4402	0.43939	0.43858	0.43777	0.43695	0.43613	0.4353	0.43447	0.43364	0.4328	0.43196	0.43112	0.43027	0.42941	0.42856	0.42769	0.42683	0.42596	0.42508	0.4242	0.42332	0.42243	0.42154	0.42064	0.41974	0.41883	0.41792	0.417	0.41608	0.41515	0.41422	0.41328	0.41234	0.41139	0.41044	0.40948	0.40851	0.40754	0.40657	0.40559	0.4046	0.4036	0.4026	0.4016
539	0.44448	0.44368	0.44289	0.44209	0.44129	0.44048	0.43967	0.43885	0.43804	0.43721	0.43639	0.43556	0.43473	0.43389	0.43305	0.4322	0.43135	0.4305	0.42964	0.42878	0.42791	0.42704	0.42617	0.42529	0.4244	0.42351	0.42262	0.42172	0.42082	0.41991	0.41899	0.41808	0.41715	0.41622	0.41529	0.41435	0.4134	0.41245	0.4115	0.41054	0.40957	0.4086	0.40762	0.40663	0.40564	0.40464	0.40364	0.40263	0.40162
540	0.44477	0.44397	0.44317	0.44237	0.44156	0.44075	0.43994	0.43912	0.4383	0.43748	0.43665	0.43582	0.43498	0.43414	0.43329	0.43244	0.43159	0.43073	0.42987	0.429	0.42813	0.42726	0.42638	0.42549	0.4246	0.42371	0.42281	0.42191	0.421	0.42009	0.41917	0.41824	0.41732	0.41638	0.41544	0.4145	0.41355	0.41259	0.41163	0.41066	0.40969	0.40871	0.40772	0.40673	0.40574	0.40473	0.40372	0.40271	0.40169
541	0.44505	0.44425	0.44345	0.44265	0.44184	0.44103	0.44021	0.43939	0.43856	0.43774	0.43691	0.43607	0.43523	0.43438	0.43354	0.43268	0.43183	0.43097	0.4301	0.42923	0.42836	0.42748	0.42659	0.42571	0.42481	0.42392	0.42301	0.42211	0.42119	0.42028	0.41935	0.41843	0.41749	0.41656	0.41561	0.41466	0.41371	0.41275	0.41178	0.41081	0.40983	0.40885	0.40786	0.40686	0.40586	0.40486	0.40384	0.40282	0.4018
542	0.44533	0.44453	0.44372	0.44292	0.4421	0.44129	0.44047	0.43965	0.43882	0.43799	0.43716	0.43632	0.43547	0.43463	0.43378	0.43292	0.43206	0.4312	0.43033	0.42946	0.42858	0.4277	0.42681	0.42592	0.42502	0.42412	0.42322	0.42231	0.42139	0.42047	0.41955	0.41862	0.41768	0.41674	0.41579	0.41484	0.41388	0.41292	0.41195	0.41098	0.41	0.40901	0.40802	0.40702	0.40602	0.40501	0.40399	0.40297	0.40194
543	0.44559	0.44479	0.44398	0.44317	0.44236	0.44154	0.44072	0.4399	0.43907	0.43824	0.4374	0.43656	0.43571	0.43486	0.43401	0.43315	0.43229	0.43142	0.43055	0.42968	0.4288	0.42791	0.42703	0.42613	0.42523	0.42433	0.42342	0.42251	0.42159	0.42067	0.41974	0.41881	0.41787	0.41693	0.41598	0.41503	0.41407	0.41311	0.41214	0.41116	0.41018	0.40919	0.4082	0.4072	0.4062	0.40519	0.40417	0.40315	0.40212
544	0.44585	0.44504	0.44423	0.44342	0.44261	0.44179	0.44096	0.44014	0.43931	0.43847	0.43763	0.43679	0.43594	0.43509	0.43423	0.43337	0.43251	0.43164	0.43077	0.42989	0.42901	0.42812	0.42723	0.42634	0.42544	0.42453	0.42362	0.42271	0.42179	0.42087	0.41994	0.419	0.41807	0.41712	0.41617	0.41522	0.41426	0.41329	0.41232	0.41135	0.41037	0.40938	0.40839	0.40739	0.40638	0.40537	0.40436	0.40334	0.40231
545	0.44609	0.44528	0.44447	0.44366	0.44284	0.44202	0.44119	0.44036	0.43953	0.43869	0.43785	0.43701	0.43616	0.4353	0.43445	0.43358	0.43272	0.43185	0.43097	0.43009	0.42921	0.42832	0.42743	0.42653	0.42563	0.42473	0.42381	0.4229	0.42198	0.42105	0.42012	0.41919	0.41825	0.41731	0.41636	0.4154	0.41444	0.41348	0.41251	0.41153	0.41055	0.40956	0.40857	0.40757	0.40657	0.40556	0.40455	0.40353	0.4025
546	0.44631	0.4455	0.44469	0.44388	0.44306	0.44223	0.4414	0.44057	0.43974	0.4389	0.43805	0.43721	0.43636	0.4355	0.43464	0.43378	0.43291	0.43204	0.43116	0.43028	0.42939	0.4285	0.42761	0.42671	0.42581	0.4249	0.42399	0.42307	0.42215	0.42123	0.4203	0.41936	0.41842	0.41748	0.41653	0.41557	0.41461	0.41365	0.41268	0.4117	0.41072	0.40974	0.40874	0.40775	0.40675	0.40574	0.40473	0.40371	0.40269
547	0.44652	0.44571	0.44489	0.44408	0.44325	0.44243	0.4416	0.44076	0.43993	0.43908	0.43824	0.43739	0.43654	0.43568	0.43482	0.43395	0.43308	0.43221	0.43133	0.43045	0.42956	0.42867	0.42777	0.42687	0.42597	0.42506	0.42414	0.42323	0.4223	0.42138	0.42045	0.41951	0.41857	0.41762	0.41667	0.41572	0.41476	0.41379	0.41282	0.41185	0.41087	0.40988	0.40889	0.4079	0.4069	0.40589	0.40488	0.40387	0.40285
548	0.44671	0.44589	0.44508	0.44426	0.44343	0.4426	0.44177	0.44093	0.44009	0.43925	0.4384	0.43755	0.43669	0.43583	0.43497	0.4341	0.43323	0.43235	0.43147	0.43059	0.4297	0.4288	0.42791	0.427	0.4261	0.42519	0.42427	0.42335	0.42243	0.4215	0.42057	0.41963	0.41869	0.41774	0.41679	0.41583	0.41487	0.41391	0.41294	0.41196	0.41098	0.41	0.40901	0.40802	0.40702	0.40601	0.405	0.40399	0.40297
549	0.44687	0.44606	0.44524	0.44441	0.44359	0.44275	0.44192	0.44108	0.44024	0.43939	0.43854	0.43769	0.43683	0.43596	0.4351	0.43423	0.43335	0.43247	0.43159	0.4307	0.42981	0.42891	0.42801	0.42711	0.4262	0.42529	0.42437	0.42345	0.42252	0.42159	0.42066	0.41972	0.41877	0.41782	0.41687	0.41591	0.41495	0.41398	0.41301	0.41204	0.41106	0.41007	0.40908	0.40809	0.40709	0.40608	0.40507	0.40406	0.40304
550	0.44701	0.44619	0.44537	0.44455	0.44372	0.44288	0.44204	0.4412	0.44036	0.43951	0.43865	0.4378	0.43693	0.43607	0.4352	0.43432	0.43344	0.43256	0.43168	0.43078	0.42989	0.42899	0.42809	0.42718	0.42627	0.42535	0.42443	0.42351	0.42258	0.42164	0.4207	0.41976	0.41882	0.41786	0.41691	0.41595	0.41498	0.41401	0.41304	0.41206	0.41108	0.41009	0.4091	0.4081	0.4071	0.40609	0.40508	0.40406	0.40304
551	0.44713	0.44631	0.44548	0.44465	0.44382	0.44298	0.44214	0.4413	0.44045	0.43959	0.43874	0.43787	0.43701	0.43614	0.43527	0.43439	0.43351	0.43262	0.43173	0.43083	0.42994	0.42903	0.42812	0.42721	0.4263	0.42538	0.42445	0.42352	0.42259	0.42165	0.42071	0.41976	0.41881	0.41786	0.4169	0.41593	0.41496	0.41399	0.41301	0.41203	0.41104	0.41005	0.40905	0.40805	0.40705	0.40604	0.40502	0.404	0.40298
552	0.44722	0.4464	0.44557	0.44473	0.4439	0.44306	0.44221	0.44136	0.44051	0.43965	0.43879	0.43792	0.43705	0.43618	0.4353	0.43442	0.43353	0.43264	0.43175	0.43085	0.42994	0.42904	0.42812	0.42721	0.42629	0.42536	0.42443	0.4235	0.42256	0.42162	0.42067	0.41972	0.41876	0.4178	0.41683	0.41586	0.41489	0.41391	0.41293	0.41194	0.41094	0.40995	0.40894	0.40794	0.40693	0.40591	0.40489	0.40386	0.40283
553	0.44729	0.44646	0.44562	0.44479	0.44394	0.4431	0.44225	0.4414	0.44054	0.43968	0.43881	0.43794	0.43706	0.43619	0.4353	0.43442	0.43352	0.43263	0.43173	0.43082	0.42991	0.429	0.42808	0.42716	0.42623	0.4253	0.42436	0.42342	0.42248	0.42153	0.42058	0.41962	0.41865	0.41769	0.41671	0.41574	0.41476	0.41377	0.41278	0.41178	0.41078	0.40977	0.40876	0.40775	0.40673	0.4057	0.40467	0.40364	0.40259
554	0.44732	0.44649	0.44565	0.44481	0.44396	0.44311	0.44226	0.4414	0.44054	0.43967	0.4388	0.43792	0.43704	0.43616	0.43527	0.43438	0.43348	0.43258	0.43167	0.43076	0.42984	0.42892	0.428	0.42707	0.42613	0.4252	0.42425	0.42331	0.42235	0.4214	0.42043	0.41947	0.4185	0.41752	0.41654	0.41555	0.41456	0.41357	0.41257	0.41156	0.41055	0.40953	0.40851	0.40749	0.40645	0.40542	0.40438	0.40333	0.40228
555	0.44733	0.44649	0.44565	0.4448	0.44395	0.4431	0.44224	0.44137	0.4405	0.43963	0.43875	0.43787	0.43699	0.4361	0.4352	0.4343	0.4334	0.43249	0.43157	0.43065	0.42973	0.4288	0.42787	0.42693	0.42599	0.42505	0.42409	0.42314	0.42218	0.42121	0.42024	0.41926	0.41828	0.4173	0.41631	0.41531	0.41431	0.4133	0.41229	0.41127	0.41025	0.40922	0.40819	0.40715	0.40611	0.40506	0.404	0.40294	0.40187
556	0.44731	0.44647	0.44562	0.44477	0.44391	0.44305	0.44219	0.44132	0.44044	0.43956	0.43868	0.43779	0.4369	0.436	0.4351	0.43419	0.43328	0.43236	0.43144	0.43051	0.42958	0.42865	0.42771	0.42676	0.42581	0.42485	0.42389	0.42293	0.42196	0.42098	0.42	0.41901	0.41802	0.41702	0.41602	0.41501	0.414	0.41298	0.41196	0.41093	0.40989	0.40885	0.4078	0.40675	0.40569	0.40463	0.40355	0.40248	0.40139
557	0.44727	0.44642	0.44556	0.44471	0.44384	0.44298	0.4421	0.44123	0.44035	0.43946	0.43857	0.43767	0.43677	0.43587	0.43496	0.43404	0.43312	0.4322	0.43127	0.43033	0.42939	0.42845	0.4275	0.42654	0.42558	0.42462	0.42365	0.42267	0.42169	0.4207	0.41971	0.41871	0.41771	0.4167	0.41568	0.41466	0.41364	0.4126	0.41157	0.41052	0.40947	0.40842	0.40735	0.40628	0.40521	0.40413	0.40304	0.40194	0.40084
558	0.44719	0.44634	0.44548	0.44461	0.44374	0.44287	0.44199	0.44111	0.44022	0.43933	0.43843	0.43753	0.43662	0.4357	0.43479	0.43386	0.43293	0.432	0.43106	0.43012	0.42917	0.42821	0.42725	0.42629	0.42532	0.42434	0.42336	0.42237	0.42138	0.42038	0.41937	0.41836	0.41735	0.41632	0.4153	0.41426	0.41322	0.41217	0.41112	0.41006	0.409	0.40793	0.40685	0.40576	0.40467	0.40357	0.40246	0.40135	0.40023
559	0.44709	0.44623	0.44537	0.44449	0.44362	0.44274	0.44185	0.44096	0.44007	0.43916	0.43826	0.43735	0.43643	0.43551	0.43458	0.43365	0.43271	0.43177	0.43082	0.42987	0.42891	0.42794	0.42697	0.426	0.42501	0.42403	0.42303	0.42203	0.42103	0.42002	0.419	0.41798	0.41695	0.41591	0.41487	0.41382	0.41276	0.4117	0.41063	0.40956	0.40848	0.40739	0.40629	0.40519	0.40408	0.40296	0.40184	0.4007	0.39956
560	0.44697	0.4461	0.44523	0.44435	0.44347	0.44258	0.44169	0.44079	0.43988	0.43898	0.43806	0.43714	0.43622	0.43529	0.43435	0.43341	0.43246	0.43151	0.43055	0.42959	0.42862	0.42764	0.42666	0.42567	0.42468	0.42368	0.42267	0.42166	0.42064	0.41962	0.41859	0.41755	0.41651	0.41546	0.4144	0.41334	0.41226	0.41119	0.4101	0.40901	0.40791	0.40681	0.40569	0.40457	0.40344	0.40231	0.40117	0.40001	0.39885
561	0.44682	0.44594	0.44506	0.44418	0.44329	0.44239	0.44149	0.44059	0.43968	0.43876	0.43784	0.43691	0.43598	0.43504	0.43409	0.43314	0.43218	0.43122	0.43025	0.42928	0.4283	0.42731	0.42632	0.42532	0.42431	0.4233	0.42228	0.42126	0.42023	0.41919	0.41815	0.41709	0.41604	0.41497	0.4139	0.41282	0.41173	0.41064	0.40954	0.40843	0.40732	0.40619	0.40506	0.40392	0.40278	0.40162	0.40046	0.39929	0.39811
562	0.44665	0.44576	0.44488	0.44399	0.44309	0.44219	0.44128	0.44036	0.43945	0.43852	0.43759	0.43665	0.43571	0.43476	0.43381	0.43285	0.43188	0.43091	0.42993	0.42894	0.42795	0.42695	0.42595	0.42494	0.42392	0.4229	0.42187	0.42083	0.41978	0.41873	0.41768	0.41661	0.41554	0.41446	0.41337	0.41228	0.41117	0.41006	0.40895	0.40782	0.40669	0.40555	0.4044	0.40324	0.40208	0.40091	0.39972	0.39853	0.39734
563	0.44645	0.44556	0.44467	0.44377	0.44287	0.44196	0.44104	0.44012	0.43919	0.43826	0.43732	0.43637	0.43542	0.43447	0.4335	0.43253	0.43155	0.43057	0.42958	0.42859	0.42758	0.42658	0.42556	0.42454	0.42351	0.42247	0.42143	0.42038	0.41932	0.41826	0.41718	0.4161	0.41502	0.41392	0.41282	0.41171	0.41059	0.40947	0.40833	0.40719	0.40604	0.40489	0.40372	0.40254	0.40136	0.40017	0.39897	0.39776	0.39654
564	0.44624	0.44534	0.44444	0.44354	0.44263	0.44171	0.44079	0.43986	0.43892	0.43798	0.43703	0.43608	0.43512	0.43415	0.43318	0.4322	0.43121	0.43022	0.42922	0.42821	0.4272	0.42618	0.42515	0.42412	0.42308	0.42203	0.42097	0.41991	0.41884	0.41776	0.41667	0.41558	0.41448	0.41337	0.41225	0.41113	0.41	0.40885	0.40771	0.40655	0.40538	0.40421	0.40302	0.40183	0.40063	0.39942	0.3982	0.39698	0.39574
565	0.44601	0.44511	0.4442	0.44329	0.44237	0.44144	0.44051	0.43957	0.43863	0.43768	0.43673	0.43576	0.43479	0.43382	0.43284	0.43185	0.43085	0.42985	0.42884	0.42782	0.4268	0.42577	0.42473	0.42368	0.42263	0.42157	0.4205	0.41942	0.41834	0.41725	0.41615	0.41504	0.41393	0.41281	0.41167	0.41054	0.40939	0.40823	0.40707	0.40589	0.40471	0.40352	0.40232	0.40111	0.39989	0.39867	0.39743	0.39619	0.39493
566	0.44576	0.44485	0.44394	0.44302	0.44209	0.44116	0.44022	0.43928	0.43833	0.43737	0.4364	0.43543	0.43446	0.43347	0.43248	0.43148	0.43048	0.42946	0.42844	0.42742	0.42638	0.42534	0.42429	0.42324	0.42217	0.4211	0.42002	0.41893	0.41784	0.41673	0.41562	0.4145	0.41337	0.41224	0.41109	0.40994	0.40877	0.4076	0.40642	0.40523	0.40404	0.40283	0.40161	0.40039	0.39916	0.39791	0.39666	0.3954	0.39413
567	0.4455	0.44458	0.44366	0.44274	0.4418	0.44087	0.43992	0.43897	0.43801	0.43704	0.43607	0.43509	0.43411	0.43311	0.43211	0.43111	0.43009	0.42907	0.42804	0.427	0.42596	0.42491	0.42385	0.42278	0.42171	0.42062	0.41953	0.41843	0.41733	0.41621	0.41509	0.41395	0.41281	0.41166	0.4105	0.40934	0.40816	0.40697	0.40578	0.40458	0.40336	0.40214	0.40091	0.39967	0.39842	0.39716	0.39589	0.39462	0.39333
568	0.44522	0.4443	0.44337	0.44244	0.4415	0.44056	0.43961	0.43865	0.43768	0.43671	0.43573	0.43474	0.43375	0.43275	0.43174	0.43072	0.4297	0.42867	0.42763	0.42659	0.42553	0.42447	0.4234	0.42232	0.42124	0.42014	0.41904	0.41793	0.41681	0.41569	0.41455	0.41341	0.41225	0.41109	0.40992	0.40874	0.40755	0.40635	0.40514	0.40393	0.4027	0.40146	0.40022	0.39896	0.3977	0.39642	0.39514	0.39384	0.39254
569	0.44493	0.44401	0.44307	0.44214	0.44119	0.44024	0.43928	0.43832	0.43734	0.43636	0.43538	0.43438	0.43338	0.43237	0.43136	0.43033	0.4293	0.42826	0.42722	0.42616	0.4251	0.42403	0.42295	0.42186	0.42077	0.41967	0.41855	0.41743	0.4163	0.41517	0.41402	0.41286	0.4117	0.41052	0.40934	0.40815	0.40695	0.40574	0.40451	0.40328	0.40204	0.4008	0.39954	0.39827	0.39699	0.3957	0.3944	0.39309	0.39177
570	0.44463	0.4437	0.44276	0.44182	0.44087	0.43991	0.43895	0.43798	0.437	0.43601	0.43502	0.43402	0.43301	0.43199	0.43097	0.42994	0.4289	0.42786	0.4268	0.42574	0.42467	0.42359	0.4225	0.42141	0.4203	0.41919	0.41807	0.41694	0.4158	0.41465	0.41349	0.41233	0.41115	0.40997	0.40877	0.40757	0.40636	0.40513	0.4039	0.40266	0.40141	0.40014	0.39887	0.39759	0.3963	0.395	0.39368	0.39236	0.39103
571	0.44432	0.44339	0.44244	0.4415	0.44054	0.43958	0.43861	0.43763	0.43665	0.43565	0.43466	0.43365	0.43263	0.43161	0.43058	0.42955	0.4285	0.42745	0.42639	0.42532	0.42424	0.42315	0.42206	0.42095	0.41984	0.41872	0.41759	0.41645	0.4153	0.41414	0.41298	0.4118	0.41062	0.40942	0.40822	0.407	0.40578	0.40455	0.4033	0.40205	0.40079	0.39951	0.39823	0.39693	0.39563	0.39432	0.39299	0.39165	0.39031
572	0.444	0.44306	0.44212	0.44116	0.4402	0.43923	0.43826	0.43728	0.43629	0.43529	0.43429	0.43328	0.43226	0.43123	0.43019	0.42915	0.4281	0.42704	0.42597	0.4249	0.42381	0.42272	0.42162	0.4205	0.41938	0.41826	0.41712	0.41597	0.41482	0.41365	0.41248	0.41129	0.4101	0.40889	0.40768	0.40646	0.40522	0.40398	0.40273	0.40146	0.40019	0.3989	0.39761	0.3963	0.39499	0.39366	0.39233	0.39098	0.38962
573	0.44368	0.44273	0.44178	0.44082	0.43986	0.43889	0.43791	0.43692	0.43593	0.43493	0.43392	0.4329	0.43188	0.43084	0.4298	0.42876	0.4277	0.42663	0.42556	0.42448	0.42339	0.42229	0.42118	0.42006	0.41894	0.4178	0.41666	0.4155	0.41434	0.41317	0.41199	0.41079	0.40959	0.40838	0.40716	0.40593	0.40469	0.40343	0.40217	0.4009	0.39961	0.39832	0.39702	0.3957	0.39438	0.39304	0.39169	0.39033	0.38896
574	0.44334	0.44239	0.44144	0.44048	0.43951	0.43853	0.43755	0.43656	0.43556	0.43456	0.43355	0.43253	0.4315	0.43046	0.42942	0.42836	0.4273	0.42623	0.42515	0.42407	0.42297	0.42187	0.42075	0.41963	0.4185	0.41736	0.41621	0.41505	0.41388	0.4127	0.41151	0.41031	0.40911	0.40789	0.40666	0.40542	0.40417	0.40291	0.40164	0.40036	0.39907	0.39777	0.39645	0.39513	0.3938	0.39245	0.39109	0.38973	0.38835
575	0.443	0.44205	0.44109	0.44013	0.43915	0.43818	0.43719	0.4362	0.4352	0.43419	0.43317	0.43215	0.43112	0.43008	0.42903	0.42797	0.42691	0.42583	0.42475	0.42366	0.42256	0.42145	0.42033	0.41921	0.41807	0.41693	0.41577	0.41461	0.41343	0.41225	0.41106	0.40985	0.40864	0.40741	0.40618	0.40493	0.40368	0.40241	0.40114	0.39985	0.39855	0.39724	0.39592	0.39459	0.39325	0.3919	0.39053	0.38915	0.38777
576	0.44264	0.44169	0.44073	0.43977	0.43879	0.43781	0.43682	0.43583	0.43483	0.43382	0.4328	0.43177	0.43074	0.42969	0.42864	0.42758	0.42651	0.42544	0.42435	0.42326	0.42216	0.42105	0.41992	0.41879	0.41765	0.41651	0.41535	0.41418	0.413	0.41181	0.41062	0.40941	0.40819	0.40696	0.40572	0.40447	0.40321	0.40194	0.40066	0.39937	0.39806	0.39675	0.39542	0.39409	0.39274	0.39138	0.39001	0.38862	0.38723
577	0.44228	0.44133	0.44037	0.4394	0.43843	0.43744	0.43645	0.43546	0.43445	0.43344	0.43242	0.43139	0.43035	0.42931	0.42826	0.4272	0.42613	0.42505	0.42396	0.42286	0.42176	0.42065	0.41952	0.41839	0.41725	0.4161	0.41494	0.41377	0.41258	0.41139	0.41019	0.40898	0.40776	0.40653	0.40529	0.40404	0.40277	0.4015	0.40021	0.39891	0.39761	0.39629	0.39496	0.39362	0.39226	0.3909	0.38952	0.38813	0.38673
578	0.44191	0.44096	0.44	0.43903	0.43805	0.43707	0.43608	0.43508	0.43407	0.43306	0.43204	0.43101	0.42997	0.42893	0.42787	0.42681	0.42574	0.42466	0.42357	0.42247	0.42137	0.42025	0.41913	0.41799	0.41685	0.4157	0.41454	0.41336	0.41218	0.41099	0.40979	0.40858	0.40735	0.40612	0.40488	0.40362	0.40235	0.40108	0.39979	0.39849	0.39718	0.39586	0.39453	0.39318	0.39182	0.39045	0.38907	0.38768	0.38628
579	0.44154	0.44058	0.43962	0.43865	0.43767	0.43669	0.4357	0.4347	0.43369	0.43268	0.43166	0.43063	0.42959	0.42854	0.42749	0.42642	0.42535	0.42427	0.42318	0.42209	0.42098	0.41987	0.41874	0.41761	0.41646	0.41531	0.41415	0.41298	0.41179	0.4106	0.4094	0.40819	0.40696	0.40573	0.40448	0.40323	0.40196	0.40068	0.39939	0.39809	0.39678	0.39546	0.39412	0.39278	0.39142	0.39005	0.38867	0.38727	0.38586
580	0.44115	0.44019	0.43923	0.43826	0.43728	0.4363	0.43531	0.43431	0.4333	0.43229	0.43127	0.43024	0.4292	0.42815	0.4271	0.42604	0.42497	0.42389	0.4228	0.4217	0.4206	0.41948	0.41836	0.41723	0.41608	0.41493	0.41377	0.4126	0.41142	0.41022	0.40902	0.40781	0.40659	0.40535	0.40411	0.40286	0.40159	0.40031	0.39902	0.39772	0.39641	0.39509	0.39376	0.39241	0.39105	0.38968	0.3883	0.3869	0.38549
581	0.44074	0.43979	0.43883	0.43786	0.43688	0.4359	0.43491	0.43391	0.4329	0.43189	0.43087	0.42984	0.42881	0.42776	0.42671	0.42565	0.42458	0.4235	0.42241	0.42132	0.42021	0.4191	0.41798	0.41685	0.41571	0.41456	0.4134	0.41223	0.41105	0.40986	0.40866	0.40745	0.40623	0.405	0.40375	0.4025	0.40124	0.39996	0.39868	0.39738	0.39607	0.39475	0.39341	0.39207	0.39071	0.38934	0.38796	0.38657	0.38516
582	0.44033	0.43938	0.43841	0.43745	0.43647	0.43549	0.4345	0.4335	0.4325	0.43149	0.43047	0.42944	0.4284	0.42736	0.42631	0.42525	0.42418	0.42311	0.42202	0.42093	0.41983	0.41872	0.4176	0.41647	0.41533	0.41418	0.41303	0.41186	0.41068	0.4095	0.4083	0.40709	0.40588	0.40465	0.40341	0.40216	0.4009	0.39963	0.39834	0.39705	0.39574	0.39443	0.3931	0.39176	0.3904	0.38903	0.38766	0.38626	0.38486
583	0.4399	0.43895	0.43799	0.43702	0.43605	0.43506	0.43408	0.43308	0.43208	0.43107	0.43005	0.42903	0.42799	0.42695	0.4259	0.42485	0.42378	0.42271	0.42163	0.42054	0.41944	0.41833	0.41721	0.41609	0.41495	0.41381	0.41266	0.41149	0.41032	0.40914	0.40795	0.40674	0.40553	0.40431	0.40307	0.40183	0.40057	0.39931	0.39803	0.39674	0.39544	0.39412	0.3928	0.39146	0.39011	0.38875	0.38738	0.38599	0.38459
584	0.43945	0.4385	0.43754	0.43658	0.43561	0.43463	0.43364	0.43265	0.43165	0.43064	0.42962	0.4286	0.42757	0.42653	0.42549	0.42443	0.42337	0.4223	0.42122	0.42014	0.41904	0.41794	0.41682	0.4157	0.41457	0.41343	0.41228	0.41113	0.40996	0.40878	0.40759	0.4064	0.40519	0.40397	0.40274	0.4015	0.40025	0.39899	0.39772	0.39644	0.39514	0.39383	0.39252	0.39118	0.38984	0.38849	0.38712	0.38574	0.38435
585	0.43899	0.43804	0.43708	0.43612	0.43515	0.43417	0.43319	0.43219	0.4312	0.43019	0.42918	0.42816	0.42713	0.4261	0.42505	0.424	0.42294	0.42188	0.4208	0.41972	0.41863	0.41753	0.41642	0.41531	0.41418	0.41305	0.4119	0.41075	0.40959	0.40842	0.40723	0.40604	0.40484	0.40363	0.40241	0.40117	0.39993	0.39868	0.39741	0.39614	0.39485	0.39355	0.39224	0.39092	0.38958	0.38823	0.38687	0.3855	0.38412
586	0.43851	0.43756	0.4366	0.43564	0.43467	0.43369	0.43271	0.43172	0.43073	0.42972	0.42871	0.4277	0.42667	0.42564	0.4246	0.42356	0.4225	0.42144	0.42037	0.41929	0.4182	0.41711	0.41601	0.41489	0.41377	0.41265	0.41151	0.41036	0.4092	0.40804	0.40686	0.40568	0.40448	0.40328	0.40206	0.40084	0.3996	0.39836	0.3971	0.39583	0.39455	0.39326	0.39196	0.39065	0.38932	0.38798	0.38663	0.38527	0.38389
587	0.438	0.43705	0.4361	0.43514	0.43417	0.4332	0.43222	0.43123	0.43024	0.42924	0.42823	0.42722	0.4262	0.42517	0.42413	0.42309	0.42204	0.42098	0.41991	0.41884	0.41776	0.41667	0.41557	0.41446	0.41335	0.41223	0.41109	0.40995	0.4088	0.40764	0.40648	0.4053	0.40411	0.40291	0.40171	0.40049	0.39926	0.39803	0.39678	0.39552	0.39425	0.39297	0.39168	0.39037	0.38906	0.38773	0.38639	0.38504	0.38367
588	0.43747	0.43652	0.43557	0.43461	0.43365	0.43268	0.4317	0.43071	0.42972	0.42873	0.42772	0.42671	0.42569	0.42467	0.42364	0.4226	0.42155	0.4205	0.41943	0.41836	0.41729	0.4162	0.41511	0.41401	0.4129	0.41178	0.41066	0.40952	0.40838	0.40723	0.40607	0.4049	0.40372	0.40253	0.40133	0.40012	0.3989	0.39767	0.39643	0.39518	0.39392	0.39265	0.39137	0.39008	0.38877	0.38746	0.38613	0.38479	0.38343
589	0.43691	0.43597	0.43502	0.43406	0.4331	0.43213	0.43115	0.43017	0.42918	0.42819	0.42719	0.42618	0.42516	0.42414	0.42311	0.42208	0.42103	0.41998	0.41893	0.41786	0.41679	0.41571	0.41462	0.41353	0.41242	0.41131	0.41019	0.40906	0.40793	0.40678	0.40563	0.40446	0.40329	0.40211	0.40092	0.39972	0.39851	0.39729	0.39606	0.39482	0.39357	0.39231	0.39104	0.38976	0.38846	0.38716	0.38584	0.38451	0.38317
590	0.43633	0.43539	0.43444	0.43348	0.43252	0.43155	0.43058	0.4296	0.42861	0.42762	0.42662	0.42562	0.4246	0.42358	0.42256	0.42153	0.42049	0.41944	0.41839	0.41733	0.41626	0.41518	0.4141	0.41301	0.41191	0.41081	0.40969	0.40857	0.40744	0.4063	0.40515	0.404	0.40283	0.40166	0.40048	0.39928	0.39808	0.39687	0.39565	0.39442	0.39318	0.39193	0.39067	0.3894	0.38812	0.38682	0.38552	0.3842	0.38287
591	0.43572	0.43478	0.43383	0.43287	0.43191	0.43095	0.42997	0.429	0.42801	0.42702	0.42602	0.42502	0.42401	0.423	0.42197	0.42094	0.41991	0.41886	0.41781	0.41676	0.41569	0.41462	0.41354	0.41246	0.41136	0.41026	0.40915	0.40804	0.40691	0.40578	0.40464	0.40349	0.40233	0.40116	0.39999	0.3988	0.39761	0.39641	0.3952	0.39398	0.39274	0.3915	0.39025	0.38899	0.38772	0.38644	0.38514	0.38384	0.38252
592	0.43508	0.43414	0.43319	0.43224	0.43128	0.43031	0.42934	0.42836	0.42738	0.42639	0.4254	0.42439	0.42339	0.42237	0.42135	0.42032	0.41929	0.41825	0.4172	0.41615	0.41509	0.41402	0.41294	0.41186	0.41077	0.40968	0.40857	0.40746	0.40634	0.40521	0.40408	0.40293	0.40178	0.40062	0.39945	0.39827	0.39709	0.39589	0.39469	0.39348	0.39225	0.39102	0.38978	0.38853	0.38727	0.38599	0.38471	0.38342	0.38211
593	0.43441	0.43347	0.43252	0.43157	0.43061	0.42964	0.42867	0.4277	0.42671	0.42573	0.42473	0.42373	0.42272	0.42171	0.42069	0.41967	0.41864	0.4176	0.41655	0.4155	0.41444	0.41338	0.4123	0.41123	0.41014	0.40905	0.40794	0.40684	0.40572	0.4046	0.40347	0.40233	0.40118	0.40002	0.39886	0.39769	0.39651	0.39532	0.39412	0.39292	0.3917	0.39048	0.38924	0.388	0.38674	0.38548	0.38421	0.38292	0.38163
594	0.43371	0.43277	0.43182	0.43087	0.42991	0.42894	0.42797	0.427	0.42601	0.42503	0.42403	0.42303	0.42203	0.42101	0.42	0.41897	0.41794	0.4169	0.41586	0.41481	0.41375	0.41269	0.41162	0.41054	0.40946	0.40837	0.40727	0.40616	0.40505	0.40393	0.4028	0.40167	0.40052	0.39937	0.39821	0.39705	0.39587	0.39469	0.39349	0.39229	0.39108	0.38986	0.38863	0.38739	0.38615	0.38489	0.38362	0.38234	0.38106
595	0.43298	0.43204	0.43109	0.43014	0.42918	0.42821	0.42724	0.42626	0.42528	0.42429	0.4233	0.4223	0.42129	0.42028	0.41926	0.41824	0.41721	0.41617	0.41513	0.41408	0.41302	0.41196	0.41089	0.40982	0.40873	0.40764	0.40655	0.40544	0.40433	0.40321	0.40209	0.40095	0.39981	0.39866	0.39751	0.39634	0.39517	0.39399	0.3928	0.3916	0.39039	0.38918	0.38795	0.38672	0.38547	0.38422	0.38296	0.38168	0.3804
596	0.43222	0.43128	0.43033	0.42937	0.42841	0.42745	0.42647	0.4255	0.42451	0.42352	0.42253	0.42153	0.42052	0.41951	0.41849	0.41747	0.41643	0.4154	0.41435	0.4133	0.41225	0.41119	0.41012	0.40904	0.40796	0.40687	0.40577	0.40467	0.40356	0.40244	0.40131	0.40018	0.39904	0.39789	0.39674	0.39557	0.3944	0.39322	0.39203	0.39084	0.38963	0.38842	0.38719	0.38596	0.38472	0.38347	0.38221	0.38093	0.37965
597	0.43144	0.43049	0.42954	0.42858	0.42762	0.42665	0.42568	0.4247	0.42371	0.42272	0.42172	0.42072	0.41971	0.4187	0.41768	0.41665	0.41562	0.41458	0.41354	0.41249	0.41143	0.41037	0.4093	0.40822	0.40714	0.40605	0.40495	0.40385	0.40273	0.40162	0.40049	0.39936	0.39822	0.39707	0.39591	0.39475	0.39357	0.39239	0.3912	0.39001	0.3888	0.38759	0.38636	0.38513	0.38389	0.38263	0.38137	0.3801	0.37882
598	0.43062	0.42968	0.42872	0.42776	0.4268	0.42582	0.42485	0.42387	0.42288	0.42189	0.42089	0.41988	0.41887	0.41786	0.41684	0.41581	0.41477	0.41373	0.41269	0.41164	0.41058	0.40951	0.40844	0.40736	0.40627	0.40518	0.40408	0.40298	0.40186	0.40074	0.39961	0.39848	0.39734	0.39619	0.39503	0.39386	0.39269	0.3915	0.39031	0.38911	0.3879	0.38669	0.38546	0.38423	0.38298	0.38173	0.38046	0.37919	0.3779
599	0.42979	0.42883	0.42788	0.42691	0.42595	0.42497	0.42399	0.42301	0.42202	0.42102	0.42002	0.41902	0.418	0.41698	0.41596	0.41493	0.41389	0.41285	0.4118	0.41074	0.40968	0.40861	0.40754	0.40646	0.40537	0.40427	0.40317	0.40206	0.40095	0.39982	0.39869	0.39755	0.39641	0.39526	0.39409	0.39292	0.39175	0.39056	0.38937	0.38816	0.38695	0.38573	0.3845	0.38326	0.38201	0.38075	0.37948	0.37821	0.37692
600	0.42893	0.42797	0.42701	0.42604	0.42507	0.4241	0.42311	0.42213	0.42113	0.42013	0.41913	0.41812	0.4171	0.41608	0.41505	0.41402	0.41298	0.41193	0.41088	0.40982	0.40876	0.40768	0.40661	0.40552	0.40443	0.40333	0.40222	0.40111	0.39999	0.39887	0.39773	0.39659	0.39544	0.39428	0.39312	0.39194	0.39076	0.38957	0.38837	0.38716	0.38595	0.38472	0.38349	0.38224	0.38099	0.37972	0.37845	0.37717	0.37587
601	0.42804	0.42708	0.42612	0.42515	0.42418	0.4232	0.42221	0.42122	0.42022	0.41922	0.41821	0.4172	0.41618	0.41515	0.41412	0.41308	0.41204	0.41099	0.40993	0.40887	0.4078	0.40672	0.40564	0.40455	0.40346	0.40235	0.40124	0.40013	0.399	0.39787	0.39673	0.39559	0.39443	0.39327	0.3921	0.39092	0.38973	0.38854	0.38733	0.38612	0.3849	0.38367	0.38243	0.38118	0.37992	0.37865	0.37737	0.37608	0.37478
602	0.42715	0.42618	0.42521	0.42424	0.42326	0.42228	0.42129	0.42029	0.41929	0.41829	0.41727	0.41626	0.41523	0.4142	0.41317	0.41212	0.41108	0.41002	0.40896	0.40789	0.40682	0.40574	0.40465	0.40356	0.40246	0.40135	0.40024	0.39912	0.39799	0.39685	0.39571	0.39456	0.3934	0.39223	0.39105	0.38987	0.38868	0.38748	0.38627	0.38505	0.38382	0.38259	0.38134	0.38008	0.37882	0.37754	0.37626	0.37496	0.37366
603	0.42623	0.42527	0.42429	0.42332	0.42233	0.42134	0.42035	0.41935	0.41835	0.41734	0.41632	0.4153	0.41427	0.41323	0.41219	0.41115	0.41009	0.40904	0.40797	0.4069	0.40582	0.40474	0.40364	0.40255	0.40144	0.40033	0.39921	0.39808	0.39695	0.39581	0.39466	0.3935	0.39234	0.39117	0.38999	0.3888	0.3876	0.38639	0.38518	0.38396	0.38272	0.38148	0.38023	0.37897	0.3777	0.37642	0.37513	0.37383	0.37251
604	0.42531	0.42434	0.42336	0.42238	0.42139	0.4204	0.4194	0.4184	0.41739	0.41637	0.41535	0.41432	0.41329	0.41225	0.41121	0.41016	0.4091	0.40804	0.40697	0.40589	0.40481	0.40372	0.40262	0.40152	0.40041	0.39929	0.39817	0.39704	0.3959	0.39475	0.3936	0.39244	0.39127	0.39009	0.3889	0.38771	0.38651	0.3853	0.38408	0.38285	0.38161	0.38037	0.37911	0.37784	0.37657	0.37528	0.37399	0.37268	0.37136
605	0.42438	0.4234	0.42242	0.42143	0.42044	0.41945	0.41844	0.41743	0.41642	0.4154	0.41438	0.41335	0.41231	0.41126	0.41022	0.40916	0.4081	0.40703	0.40596	0.40488	0.40379	0.40269	0.40159	0.40049	0.39937	0.39825	0.39712	0.39598	0.39484	0.39369	0.39253	0.39137	0.39019	0.38901	0.38782	0.38662	0.38541	0.3842	0.38297	0.38174	0.3805	0.37925	0.37799	0.37672	0.37544	0.37415	0.37285	0.37154	0.37022
606	0.42344	0.42246	0.42148	0.42049	0.41949	0.41849	0.41748	0.41647	0.41545	0.41443	0.4134	0.41236	0.41132	0.41027	0.40922	0.40816	0.40709	0.40602	0.40494	0.40386	0.40277	0.40167	0.40056	0.39945	0.39833	0.3972	0.39607	0.39493	0.39378	0.39263	0.39147	0.39029	0.38912	0.38793	0.38674	0.38553	0.38432	0.3831	0.38188	0.38064	0.37939	0.37814	0.37688	0.3756	0.37432	0.37303	0.37173	0.37042	0.3691
607	0.4225	0.42152	0.42053	0.41954	0.41854	0.41753	0.41652	0.4155	0.41448	0.41345	0.41242	0.41138	0.41033	0.40928	0.40822	0.40716	0.40609	0.40501	0.40393	0.40284	0.40175	0.40064	0.39953	0.39842	0.39729	0.39616	0.39503	0.39388	0.39273	0.39157	0.39041	0.38923	0.38805	0.38686	0.38566	0.38446	0.38324	0.38202	0.38079	0.37955	0.37831	0.37705	0.37578	0.37451	0.37322	0.37193	0.37063	0.36932	0.36799
608	0.42157	0.42058	0.41959	0.41859	0.41759	0.41658	0.41556	0.41454	0.41352	0.41249	0.41145	0.4104	0.40935	0.4083	0.40724	0.40617	0.4051	0.40401	0.40293	0.40183	0.40074	0.39963	0.39852	0.3974	0.39627	0.39514	0.394	0.39285	0.39169	0.39053	0.38936	0.38819	0.387	0.38581	0.38461	0.3834	0.38219	0.38096	0.37973	0.37849	0.37724	0.37598	0.37472	0.37344	0.37216	0.37086	0.36956	0.36825	0.36693
609	0.42065	0.41966	0.41866	0.41766	0.41665	0.41564	0.41462	0.41359	0.41256	0.41153	0.41049	0.40944	0.40839	0.40733	0.40626	0.40519	0.40411	0.40303	0.40194	0.40084	0.39974	0.39863	0.39751	0.39639	0.39526	0.39413	0.39298	0.39183	0.39068	0.38951	0.38834	0.38716	0.38597	0.38478	0.38358	0.38237	0.38115	0.37993	0.37869	0.37745	0.3762	0.37495	0.37368	0.37241	0.37112	0.36983	0.36853	0.36722	0.3659
610	0.41973	0.41874	0.41774	0.41673	0.41572	0.4147	0.41368	0.41265	0.41162	0.41058	0.40954	0.40849	0.40743	0.40637	0.4053	0.40423	0.40315	0.40206	0.40097	0.39987	0.39876	0.39765	0.39653	0.39541	0.39427	0.39314	0.39199	0.39084	0.38968	0.38852	0.38734	0.38616	0.38497	0.38378	0.38258	0.38137	0.38015	0.37893	0.37769	0.37645	0.37521	0.37395	0.37268	0.37141	0.37013	0.36884	0.36755	0.36624	0.36493
611	0.41883	0.41783	0.41683	0.41582	0.41481	0.41379	0.41276	0.41173	0.4107	0.40966	0.40861	0.40755	0.4065	0.40543	0.40436	0.40328	0.4022	0.40111	0.40002	0.39892	0.39781	0.39669	0.39557	0.39445	0.39331	0.39218	0.39103	0.38988	0.38872	0.38755	0.38638	0.3852	0.38401	0.38281	0.38161	0.3804	0.37919	0.37796	0.37673	0.37549	0.37425	0.37299	0.37173	0.37046	0.36919	0.3679	0.36661	0.36531	0.364
612	0.41795	0.41695	0.41594	0.41493	0.41391	0.41289	0.41187	0.41083	0.40979	0.40875	0.4077	0.40664	0.40558	0.40452	0.40344	0.40237	0.40128	0.40019	0.39909	0.39799	0.39688	0.39577	0.39465	0.39352	0.39239	0.39125	0.3901	0.38895	0.38779	0.38662	0.38545	0.38427	0.38308	0.38189	0.38069	0.37948	0.37827	0.37704	0.37582	0.37458	0.37334	0.37209	0.37083	0.36957	0.36829	0.36701	0.36573	0.36443	0.36313
613	0.41709	0.41608	0.41508	0.41406	0.41304	0.41202	0.41099	0.40996	0.40892	0.40787	0.40682	0.40576	0.4047	0.40363	0.40256	0.40148	0.40039	0.3993	0.3982	0.3971	0.39599	0.39487	0.39375	0.39263	0.39149	0.39035	0.38921	0.38805	0.38689	0.38573	0.38456	0.38338	0.38219	0.381	0.37981	0.3786	0.37739	0.37617	0.37495	0.37372	0.37248	0.37123	0.36998	0.36872	0.36746	0.36618	0.3649	0.36362	0.36232
614	0.41625	0.41524	0.41423	0.41322	0.4122	0.41117	0.41014	0.40911	0.40806	0.40702	0.40597	0.40491	0.40384	0.40277	0.4017	0.40062	0.39953	0.39844	0.39734	0.39624	0.39513	0.39402	0.3929	0.39177	0.39064	0.3895	0.38835	0.3872	0.38605	0.38488	0.38371	0.38254	0.38136	0.38017	0.37897	0.37777	0.37656	0.37535	0.37413	0.3729	0.37167	0.37043	0.36919	0.36793	0.36668	0.36541	0.36414	0.36286	0.36158
615	0.41544	0.41443	0.41342	0.4124	0.41138	0.41036	0.40932	0.40829	0.40725	0.4062	0.40514	0.40409	0.40302	0.40195	0.40088	0.3998	0.39871	0.39762	0.39652	0.39542	0.39431	0.3932	0.39208	0.39096	0.38982	0.38869	0.38754	0.3864	0.38524	0.38408	0.38291	0.38174	0.38056	0.37938	0.37819	0.37699	0.37579	0.37458	0.37337	0.37215	0.37092	0.36969	0.36845	0.36721	0.36596	0.3647	0.36344	0.36217	0.36089
616	0.41466	0.41365	0.41264	0.41162	0.4106	0.40957	0.40854	0.4075	0.40646	0.40541	0.40436	0.4033	0.40224	0.40117	0.4001	0.39902	0.39793	0.39684	0.39575	0.39464	0.39354	0.39243	0.39131	0.39019	0.38906	0.38792	0.38678	0.38564	0.38449	0.38333	0.38217	0.381	0.37983	0.37865	0.37746	0.37627	0.37507	0.37387	0.37267	0.37145	0.37023	0.36901	0.36778	0.36654	0.3653	0.36405	0.3628	0.36154	0.36028
617	0.41391	0.4129	0.41189	0.41087	0.40985	0.40882	0.40779	0.40675	0.40571	0.40466	0.40361	0.40256	0.40149	0.40043	0.39935	0.39827	0.39719	0.3961	0.39501	0.39391	0.39281	0.3917	0.39058	0.38946	0.38834	0.38721	0.38607	0.38493	0.38378	0.38263	0.38147	0.38031	0.37914	0.37797	0.37679	0.37561	0.37442	0.37322	0.37202	0.37082	0.3696	0.36839	0.36717	0.36594	0.36471	0.36347	0.36223	0.36098	0.35973
618	0.41319	0.41219	0.41117	0.41016	0.40914	0.40811	0.40708	0.40604	0.405	0.40396	0.40291	0.40185	0.40079	0.39972	0.39865	0.39758	0.3965	0.39541	0.39432	0.39322	0.39212	0.39102	0.38991	0.38879	0.38767	0.38654	0.38541	0.38427	0.38313	0.38199	0.38083	0.37968	0.37851	0.37735	0.37618	0.375	0.37382	0.37263	0.37144	0.37024	0.36904	0.36783	0.36662	0.36541	0.36419	0.36296	0.36173	0.3605	0.35926
619	0.41251	0.41151	0.4105	0.40948	0.40846	0.40744	0.40641	0.40537	0.40433	0.40329	0.40224	0.40119	0.40013	0.39907	0.398	0.39693	0.39585	0.39477	0.39368	0.39259	0.39149	0.39039	0.38928	0.38817	0.38705	0.38593	0.3848	0.38367	0.38254	0.3814	0.38025	0.3791	0.37795	0.37679	0.37562	0.37445	0.37328	0.3721	0.37092	0.36973	0.36854	0.36734	0.36614	0.36494	0.36373	0.36252	0.3613	0.36008	0.35885
620	0.41187	0.41087	0.40986	0.40885	0.40783	0.40681	0.40578	0.40475	0.40371	0.40267	0.40162	0.40057	0.39952	0.39846	0.39739	0.39632	0.39525	0.39417	0.39309	0.392	0.39091	0.38981	0.38871	0.3876	0.38649	0.38537	0.38425	0.38313	0.382	0.38087	0.37973	0.37858	0.37744	0.37629	0.37513	0.37397	0.37281	0.37164	0.37046	0.36929	0.36811	0.36692	0.36573	0.36454	0.36334	0.36214	0.36094	0.35973	0.35852
621	0.41127	0.41027	0.40927	0.40825	0.40724	0.40622	0.40519	0.40416	0.40313	0.40209	0.40105	0.4	0.39895	0.39789	0.39683	0.39577	0.3947	0.39362	0.39255	0.39146	0.39038	0.38928	0.38819	0.38709	0.38598	0.38487	0.38376	0.38264	0.38152	0.38039	0.37926	0.37813	0.37699	0.37585	0.3747	0.37355	0.37239	0.37124	0.37007	0.36891	0.36774	0.36656	0.36539	0.36421	0.36302	0.36184	0.36065	0.35945	0.35826
622	0.41072	0.40972	0.40871	0.4077	0.40669	0.40567	0.40465	0.40363	0.4026	0.40156	0.40052	0.39948	0.39843	0.39738	0.39633	0.39526	0.3942	0.39313	0.39206	0.39098	0.3899	0.38881	0.38772	0.38663	0.38553	0.38443	0.38332	0.38221	0.3811	0.37998	0.37886	0.37773	0.3766	0.37547	0.37433	0.37319	0.37205	0.3709	0.36975	0.3686	0.36744	0.36628	0.36511	0.36395	0.36278	0.3616	0.36043	0.35925	0.35807
623	0.4102	0.40921	0.4082	0.4072	0.40619	0.40518	0.40416	0.40314	0.40211	0.40108	0.40005	0.39901	0.39797	0.39692	0.39587	0.39481	0.39375	0.39269	0.39162	0.39055	0.38948	0.3884	0.38732	0.38623	0.38514	0.38404	0.38295	0.38184	0.38074	0.37963	0.37852	0.3774	0.37628	0.37516	0.37403	0.3729	0.37177	0.37063	0.36949	0.36835	0.36721	0.36606	0.36491	0.36375	0.3626	0.36144	0.36028	0.35912	0.35795
624	0.40973	0.40874	0.40774	0.40674	0.40574	0.40473	0.40371	0.4027	0.40168	0.40065	0.39962	0.39859	0.39755	0.39651	0.39546	0.39442	0.39336	0.39231	0.39125	0.39018	0.38911	0.38804	0.38697	0.38589	0.3848	0.38372	0.38263	0.38154	0.38044	0.37934	0.37824	0.37713	0.37602	0.37491	0.37379	0.37267	0.37155	0.37043	0.3693	0.36817	0.36704	0.36591	0.36477	0.36363	0.36249	0.36135	0.3602	0.35905	0.35791
625	0.40931	0.40832	0.40733	0.40633	0.40533	0.40432	0.40332	0.4023	0.40129	0.40027	0.39925	0.39822	0.39719	0.39615	0.39511	0.39407	0.39302	0.39197	0.39092	0.38986	0.3888	0.38774	0.38667	0.3856	0.38453	0.38345	0.38237	0.38129	0.3802	0.37911	0.37802	0.37692	0.37582	0.37472	0.37362	0.37251	0.3714	0.37029	0.36918	0.36806	0.36694	0.36582	0.3647	0.36357	0.36245	0.36132	0.36019	0.35906	0.35793
626	0.40893	0.40794	0.40696	0.40596	0.40497	0.40397	0.40297	0.40196	0.40095	0.39994	0.39892	0.3979	0.39688	0.39585	0.39482	0.39378	0.39274	0.3917	0.39065	0.38961	0.38855	0.3875	0.38644	0.38538	0.38431	0.38324	0.38217	0.3811	0.38002	0.37894	0.37786	0.37678	0.37569	0.3746	0.37351	0.37241	0.37131	0.37022	0.36911	0.36801	0.36691	0.3658	0.36469	0.36358	0.36247	0.36136	0.36025	0.35914	0.35802
627	0.40859	0.40762	0.40663	0.40565	0.40466	0.40367	0.40267	0.40167	0.40067	0.39966	0.39865	0.39764	0.39662	0.3956	0.39457	0.39354	0.39251	0.39148	0.39044	0.3894	0.38836	0.38731	0.38626	0.38521	0.38415	0.3831	0.38203	0.38097	0.3799	0.37884	0.37776	0.37669	0.37562	0.37454	0.37346	0.37238	0.37129	0.37021	0.36912	0.36803	0.36694	0.36585	0.36475	0.36366	0.36257	0.36147	0.36037	0.35928	0.35818
628	0.40831	0.40734	0.40636	0.40538	0.4044	0.40341	0.40242	0.40143	0.40043	0.39943	0.39843	0.39742	0.39641	0.3954	0.39438	0.39336	0.39234	0.39132	0.39029	0.38926	0.38822	0.38718	0.38614	0.3851	0.38406	0.38301	0.38196	0.3809	0.37985	0.37879	0.37773	0.37667	0.37561	0.37454	0.37347	0.3724	0.37133	0.37026	0.36919	0.36811	0.36703	0.36596	0.36488	0.3638	0.36272	0.36164	0.36056	0.35948	0.3584
629	0.40807	0.40711	0.40614	0.40516	0.40419	0.40321	0.40223	0.40124	0.40025	0.39926	0.39826	0.39726	0.39626	0.39526	0.39425	0.39324	0.39222	0.39121	0.39019	0.38917	0.38814	0.38711	0.38608	0.38505	0.38402	0.38298	0.38194	0.3809	0.37985	0.37881	0.37776	0.37671	0.37566	0.3746	0.37355	0.37249	0.37143	0.37038	0.36932	0.36825	0.36719	0.36613	0.36507	0.364	0.36294	0.36188	0.36081	0.35975	0.35869
630	0.40788	0.40692	0.40596	0.40499	0.40403	0.40305	0.40208	0.4011	0.40012	0.39914	0.39815	0.39716	0.39616	0.39517	0.39417	0.39317	0.39216	0.39116	0.39015	0.38913	0.38812	0.3871	0.38608	0.38506	0.38403	0.38301	0.38198	0.38095	0.37992	0.37888	0.37785	0.37681	0.37577	0.37473	0.37369	0.37264	0.3716	0.37055	0.36951	0.36846	0.36741	0.36637	0.36532	0.36427	0.36322	0.36218	0.36113	0.36008	0.35904
631	0.40774	0.40679	0.40583	0.40487	0.40391	0.40295	0.40198	0.40101	0.40004	0.39906	0.39809	0.3971	0.39612	0.39513	0.39414	0.39315	0.39216	0.39116	0.39016	0.38916	0.38815	0.38715	0.38614	0.38513	0.38411	0.3831	0.38208	0.38106	0.38004	0.37902	0.37799	0.37697	0.37594	0.37492	0.37389	0.37286	0.37183	0.37079	0.36976	0.36873	0.3677	0.36667	0.36563	0.3646	0.36357	0.36254	0.3615	0.36047	0.35944
632	0.40764	0.4067	0.40575	0.4048	0.40385	0.40289	0.40194	0.40097	0.40001	0.39904	0.39807	0.3971	0.39613	0.39515	0.39417	0.39319	0.3922	0.39122	0.39023	0.38924	0.38824	0.38725	0.38625	0.38525	0.38425	0.38324	0.38224	0.38123	0.38022	0.37921	0.3782	0.37719	0.37618	0.37516	0.37415	0.37313	0.37211	0.3711	0.37008	0.36906	0.36804	0.36703	0.36601	0.36499	0.36397	0.36296	0.36194	0.36093	0.35991
633	0.40759	0.40666	0.40572	0.40478	0.40384	0.40289	0.40194	0.40099	0.40003	0.39908	0.39812	0.39715	0.39619	0.39522	0.39425	0.39328	0.39231	0.39133	0.39035	0.38937	0.38839	0.3874	0.38642	0.38543	0.38444	0.38345	0.38245	0.38146	0.38046	0.37947	0.37847	0.37747	0.37647	0.37547	0.37447	0.37347	0.37246	0.37146	0.37046	0.36945	0.36845	0.36745	0.36644	0.36544	0.36444	0.36344	0.36244	0.36144	0.36045
634	0.40759	0.40667	0.40574	0.4048	0.40387	0.40293	0.40199	0.40105	0.4001	0.39916	0.39821	0.39725	0.3963	0.39534	0.39438	0.39342	0.39246	0.39149	0.39053	0.38956	0.38859	0.38762	0.38664	0.38566	0.38469	0.38371	0.38273	0.38175	0.38076	0.37978	0.37879	0.37781	0.37682	0.37584	0.37485	0.37386	0.37287	0.37188	0.37089	0.3699	0.36892	0.36793	0.36694	0.36595	0.36497	0.36398	0.363	0.36202	0.36104
635	0.40763	0.40672	0.4058	0.40487	0.40395	0.40302	0.40209	0.40116	0.40022	0.39929	0.39835	0.39741	0.39646	0.39552	0.39457	0.39362	0.39267	0.39171	0.39076	0.3898	0.38884	0.38788	0.38692	0.38596	0.38499	0.38402	0.38306	0.38209	0.38112	0.38015	0.37918	0.37821	0.37723	0.37626	0.37529	0.37431	0.37334	0.37236	0.37139	0.37042	0.36944	0.36847	0.3675	0.36653	0.36556	0.36459	0.36362	0.36266	0.36169
636	0.40772	0.40681	0.4059	0.40499	0.40408	0.40316	0.40224	0.40132	0.40039	0.39947	0.39854	0.39761	0.39667	0.39574	0.3948	0.39386	0.39292	0.39198	0.39104	0.39009	0.38915	0.3882	0.38725	0.3863	0.38535	0.38439	0.38344	0.38249	0.38153	0.38057	0.37962	0.37866	0.3777	0.37674	0.37578	0.37482	0.37386	0.3729	0.37195	0.37099	0.37003	0.36907	0.36812	0.36716	0.36621	0.36526	0.36431	0.36336	0.36241
637	0.40785	0.40696	0.40606	0.40515	0.40425	0.40334	0.40243	0.40152	0.40061	0.39969	0.39877	0.39785	0.39693	0.39601	0.39509	0.39416	0.39323	0.3923	0.39137	0.39044	0.3895	0.38857	0.38763	0.38669	0.38576	0.38482	0.38388	0.38294	0.38199	0.38105	0.38011	0.37916	0.37822	0.37728	0.37633	0.37539	0.37444	0.3735	0.37256	0.37162	0.37067	0.36973	0.36879	0.36786	0.36692	0.36598	0.36505	0.36412	0.36319
638	0.40803	0.40714	0.40625	0.40536	0.40446	0.40357	0.40267	0.40177	0.40087	0.39996	0.39906	0.39815	0.39724	0.39633	0.39542	0.3945	0.39359	0.39267	0.39175	0.39083	0.38991	0.38899	0.38806	0.38714	0.38622	0.38529	0.38436	0.38344	0.38251	0.38158	0.38065	0.37972	0.37879	0.37786	0.37694	0.37601	0.37508	0.37415	0.37322	0.3723	0.37137	0.37045	0.36953	0.3686	0.36768	0.36676	0.36585	0.36493	0.36402
639	0.40824	0.40736	0.40649	0.4056	0.40472	0.40384	0.40295	0.40206	0.40117	0.40028	0.39938	0.39849	0.39759	0.39669	0.39579	0.39489	0.39399	0.39308	0.39218	0.39127	0.39036	0.38945	0.38854	0.38763	0.38672	0.38581	0.3849	0.38398	0.38307	0.38216	0.38124	0.38033	0.37942	0.3785	0.37759	0.37668	0.37576	0.37485	0.37394	0.37303	0.37212	0.37121	0.37031	0.3694	0.3685	0.3676	0.3667	0.3658	0.36491
640	0.4085	0.40763	0.40676	0.40589	0.40502	0.40415	0.40327	0.40239	0.40151	0.40063	0.39975	0.39887	0.39798	0.3971	0.39621	0.39532	0.39443	0.39354	0.39265	0.39175	0.39086	0.38996	0.38907	0.38817	0.38727	0.38638	0.38548	0.38458	0.38368	0.38278	0.38188	0.38098	0.38009	0.37919	0.37829	0.37739	0.3765	0.3756	0.37471	0.37381	0.37292	0.37203	0.37114	0.37025	0.36936	0.36848	0.3676	0.36672	0.36584
641	0.40879	0.40793	0.40708	0.40622	0.40536	0.40449	0.40363	0.40277	0.4019	0.40103	0.40016	0.39929	0.39842	0.39754	0.39667	0.39579	0.39492	0.39404	0.39316	0.39228	0.3914	0.39052	0.38963	0.38875	0.38787	0.38699	0.3861	0.38522	0.38433	0.38345	0.38257	0.38168	0.3808	0.37992	0.37903	0.37815	0.37727	0.37639	0.37551	0.37463	0.37376	0.37288	0.37201	0.37114	0.37027	0.3694	0.36854	0.36767	0.36681
642	0.40912	0.40827	0.40743	0.40658	0.40573	0.40488	0.40403	0.40318	0.40232	0.40147	0.40061	0.39975	0.39889	0.39803	0.39717	0.3963	0.39544	0.39458	0.39371	0.39284	0.39198	0.39111	0.39024	0.38937	0.3885	0.38763	0.38677	0.3859	0.38503	0.38416	0.38329	0.38242	0.38155	0.38068	0.37982	0.37895	0.37809	0.37722	0.37636	0.3755	0.37464	0.37378	0.37292	0.37206	0.37121	0.37036	0.36951	0.36867	0.36782
643	0.40948	0.40865	0.40781	0.40698	0.40614	0.4053	0.40446	0.40362	0.40278	0.40194	0.40109	0.40025	0.3994	0.39855	0.3977	0.39685	0.396	0.39515	0.3943	0.39345	0.39259	0.39174	0.39088	0.39003	0.38918	0.38832	0.38747	0.38661	0.38576	0.3849	0.38405	0.38319	0.38234	0.38149	0.38064	0.37979	0.37894	0.37809	0.37724	0.37639	0.37555	0.37471	0.37386	0.37302	0.37219	0.37135	0.37052	0.36969	0.36886
644	0.40987	0.40905	0.40823	0.40741	0.40658	0.40576	0.40493	0.4041	0.40327	0.40244	0.40161	0.40078	0.39994	0.39911	0.39827	0.39743	0.3966	0.39576	0.39492	0.39408	0.39324	0.3924	0.39156	0.39072	0.38988	0.38904	0.3882	0.38736	0.38652	0.38568	0.38484	0.384	0.38316	0.38233	0.38149	0.38065	0.37982	0.37898	0.37815	0.37732	0.37649	0.37566	0.37484	0.37401	0.37319	0.37237	0.37156	0.37074	0.36993
645	0.4103	0.40949	0.40868	0.40787	0.40706	0.40624	0.40543	0.40461	0.40379	0.40298	0.40216	0.40134	0.40052	0.39969	0.39887	0.39805	0.39722	0.3964	0.39558	0.39475	0.39392	0.3931	0.39227	0.39145	0.39062	0.38979	0.38897	0.38814	0.38731	0.38649	0.38566	0.38484	0.38402	0.38319	0.38237	0.38155	0.38073	0.37991	0.37909	0.37828	0.37746	0.37665	0.37584	0.37503	0.37422	0.37342	0.37261	0.37181	0.37102
646	0.41075	0.40996	0.40916	0.40836	0.40756	0.40676	0.40596	0.40515	0.40435	0.40354	0.40274	0.40193	0.40112	0.40031	0.3995	0.39869	0.39788	0.39707	0.39626	0.39545	0.39463	0.39382	0.39301	0.3922	0.39139	0.39057	0.38976	0.38895	0.38814	0.38733	0.38651	0.3857	0.38489	0.38409	0.38328	0.38247	0.38167	0.38086	0.38006	0.37926	0.37846	0.37766	0.37686	0.37607	0.37527	0.37448	0.37369	0.37291	0.37212
647	0.41124	0.41045	0.40966	0.40888	0.40809	0.4073	0.40651	0.40572	0.40493	0.40413	0.40334	0.40255	0.40175	0.40096	0.40016	0.39936	0.39856	0.39777	0.39697	0.39617	0.39537	0.39457	0.39377	0.39298	0.39218	0.39138	0.39058	0.38978	0.38898	0.38819	0.38739	0.38659	0.3858	0.385	0.38421	0.38342	0.38262	0.38183	0.38104	0.38026	0.37947	0.37869	0.3779	0.37712	0.37634	0.37557	0.37479	0.37402	0.37325
648	0.41174	0.41097	0.41019	0.40942	0.40864	0.40787	0.40709	0.40631	0.40553	0.40475	0.40397	0.40319	0.40241	0.40162	0.40084	0.40006	0.39927	0.39849	0.3977	0.39692	0.39613	0.39535	0.39456	0.39378	0.39299	0.39221	0.39142	0.39064	0.38985	0.38907	0.38829	0.3875	0.38672	0.38594	0.38516	0.38438	0.3836	0.38283	0.38205	0.38128	0.3805	0.37973	0.37896	0.37819	0.37743	0.37666	0.3759	0.37514	0.37438
649	0.41227	0.41151	0.41075	0.40998	0.40922	0.40846	0.40769	0.40692	0.40616	0.40539	0.40462	0.40385	0.40308	0.40231	0.40154	0.40077	0.4	0.39923	0.39846	0.39769	0.39691	0.39614	0.39537	0.3946	0.39383	0.39305	0.39228	0.39151	0.39074	0.38997	0.3892	0.38843	0.38766	0.3869	0.38613	0.38536	0.3846	0.38383	0.38307	0.38231	0.38155	0.38079	0.38003	0.37928	0.37852	0.37777	0.37702	0.37628	0.37553
650	0.41282	0.41207	0.41132	0.41057	0.40982	0.40907	0.40831	0.40756	0.4068	0.40605	0.40529	0.40454	0.40378	0.40302	0.40227	0.40151	0.40075	0.39999	0.39923	0.39847	0.39772	0.39696	0.3962	0.39544	0.39468	0.39392	0.39316	0.3924	0.39165	0.39089	0.39013	0.38938	0.38862	0.38787	0.38711	0.38636	0.38561	0.38485	0.3841	0.38336	0.38261	0.38186	0.38112	0.38037	0.37963	0.37889	0.37815	0.37742	0.37668
651	0.41339	0.41265	0.41191	0.41117	0.41043	0.40969	0.40895	0.40821	0.40747	0.40673	0.40598	0.40524	0.4045	0.40375	0.40301	0.40226	0.40152	0.40077	0.40003	0.39928	0.39853	0.39779	0.39704	0.39629	0.39555	0.3948	0.39406	0.39331	0.39257	0.39182	0.39108	0.39033	0.38959	0.38885	0.38811	0.38737	0.38663	0.38589	0.38515	0.38441	0.38368	0.38294	0.38221	0.38148	0.38075	0.38002	0.37929	0.37856	0.37784
652	0.41397	0.41325	0.41252	0.41179	0.41107	0.41034	0.40961	0.40888	0.40815	0.40742	0.40669	0.40596	0.40523	0.4045	0.40376	0.40303	0.4023	0.40157	0.40083	0.4001	0.39937	0.39863	0.3979	0.39716	0.39643	0.3957	0.39497	0.39423	0.3935	0.39277	0.39204	0.3913	0.39057	0.38984	0.38911	0.38839	0.38766	0.38693	0.3862	0.38548	0.38475	0.38403	0.38331	0.38259	0.38187	0.38115	0.38043	0.37972	0.379
653	0.41457	0.41386	0.41314	0.41243	0.41171	0.411	0.41028	0.40956	0.40885	0.40813	0.40741	0.40669	0.40597	0.40525	0.40453	0.40381	0.40309	0.40237	0.40165	0.40093	0.40021	0.39949	0.39877	0.39805	0.39733	0.3966	0.39588	0.39516	0.39444	0.39372	0.393	0.39228	0.39157	0.39085	0.39013	0.38941	0.3887	0.38798	0.38727	0.38655	0.38584	0.38513	0.38441	0.3837	0.38299	0.38229	0.38158	0.38087	0.38017
654	0.41518	0.41448	0.41378	0.41308	0.41237	0.41167	0.41096	0.41026	0.40955	0.40885	0.40814	0.40743	0.40673	0.40602	0.40531	0.4046	0.4039	0.40319	0.40248	0.40177	0.40106	0.40035	0.39965	0.39894	0.39823	0.39752	0.39681	0.3961	0.39539	0.39469	0.39398	0.39327	0.39256	0.39186	0.39115	0.39045	0.38974	0.38904	0.38833	0.38763	0.38693	0.38622	0.38552	0.38482	0.38412	0.38343	0.38273	0.38203	0.38134
655	0.41581	0.41512	0.41442	0.41373	0.41304	0.41235	0.41166	0.41096	0.41027	0.40958	0.40888	0.40819	0.40749	0.4068	0.4061	0.40541	0.40471	0.40401	0.40332	0.40262	0.40192	0.40123	0.40053	0.39983	0.39914	0.39844	0.39774	0.39705	0.39635	0.39566	0.39496	0.39426	0.39357	0.39287	0.39218	0.39148	0.39079	0.3901	0.3894	0.38871	0.38802	0.38733	0.38664	0.38595	0.38526	0.38457	0.38388	0.38319	0.38251
656	0.41644	0.41576	0.41508	0.4144	0.41372	0.41304	0.41236	0.41168	0.41099	0.41031	0.40963	0.40895	0.40826	0.40758	0.4069	0.40621	0.40553	0.40484	0.40416	0.40347	0.40279	0.40211	0.40142	0.40074	0.40005	0.39937	0.39868	0.398	0.39731	0.39663	0.39594	0.39526	0.39458	0.39389	0.39321	0.39252	0.39184	0.39116	0.39048	0.38979	0.38911	0.38843	0.38775	0.38707	0.38639	0.38571	0.38503	0.38435	0.38368
657	0.41708	0.41641	0.41574	0.41507	0.4144	0.41374	0.41307	0.4124	0.41173	0.41105	0.41038	0.40971	0.40904	0.40837	0.4077	0.40702	0.40635	0.40568	0.40501	0.40433	0.40366	0.40299	0.40231	0.40164	0.40097	0.40029	0.39962	0.39895	0.39827	0.3976	0.39693	0.39626	0.39558	0.39491	0.39424	0.39357	0.39289	0.39222	0.39155	0.39088	0.39021	0.38953	0.38886	0.38819	0.38752	0.38685	0.38618	0.38551	0.38484
658	0.41772	0.41707	0.41641	0.41575	0.41509	0.41444	0.41378	0.41312	0.41246	0.4118	0.41114	0.41048	0.40982	0.40916	0.4085	0.40784	0.40718	0.40652	0.40585	0.40519	0.40453	0.40387	0.40321	0.40255	0.40188	0.40122	0.40056	0.3999	0.39924	0.39857	0.39791	0.39725	0.39659	0.39593	0.39527	0.3946	0.39394	0.39328	0.39262	0.39196	0.3913	0.39063	0.38997	0.38931	0.38865	0.38799	0.38733	0.38667	0.386
659	0.41837	0.41773	0.41708	0.41643	0.41579	0.41514	0.41449	0.41384	0.4132	0.41255	0.4119	0.41125	0.4106	0.40995	0.4093	0.40865	0.408	0.40735	0.4067	0.40605	0.4054	0.40475	0.4041	0.40345	0.4028	0.40215	0.4015	0.40085	0.40019	0.39954	0.39889	0.39824	0.39759	0.39694	0.39629	0.39564	0.39499	0.39434	0.39368	0.39303	0.39238	0.39173	0.39108	0.39043	0.38977	0.38912	0.38847	0.38781	0.38716
660	0.41902	0.41839	0.41775	0.41712	0.41648	0.41584	0.41521	0.41457	0.41393	0.4133	0.41266	0.41202	0.41138	0.41074	0.4101	0.40946	0.40882	0.40818	0.40755	0.40691	0.40627	0.40563	0.40499	0.40435	0.40371	0.40307	0.40243	0.40179	0.40115	0.40051	0.39987	0.39923	0.39859	0.39795	0.39731	0.39667	0.39602	0.39538	0.39474	0.3941	0.39346	0.39282	0.39218	0.39153	0.39089	0.39024	0.3896	0.38895	0.38831
661	0.41968	0.41905	0.41843	0.4178	0.41718	0.41655	0.41592	0.4153	0.41467	0.41404	0.41341	0.41279	0.41216	0.41153	0.4109	0.41027	0.40964	0.40901	0.40839	0.40776	0.40713	0.4065	0.40587	0.40524	0.40461	0.40398	0.40335	0.40272	0.40209	0.40146	0.40083	0.4002	0.39957	0.39894	0.39831	0.39768	0.39705	0.39642	0.39579	0.39516	0.39453	0.39389	0.39326	0.39263	0.39199	0.39136	0.39072	0.39008	0.38945
662	0.42033	0.41972	0.4191	0.41849	0.41787	0.41725	0.41664	0.41602	0.4154	0.41479	0.41417	0.41355	0.41293	0.41231	0.4117	0.41108	0.41046	0.40984	0.40922	0.4086	0.40798	0.40736	0.40674	0.40612	0.4055	0.40488	0.40426	0.40364	0.40302	0.4024	0.40178	0.40116	0.40054	0.39992	0.3993	0.39868	0.39806	0.39744	0.39682	0.3962	0.39558	0.39495	0.39433	0.39371	0.39308	0.39245	0.39183	0.3912	0.39057
663	0.42098	0.42038	0.41977	0.41917	0.41856	0.41796	0.41735	0.41674	0.41614	0.41553	0.41492	0.41431	0.4137	0.41309	0.41249	0.41188	0.41127	0.41066	0.41005	0.40944	0.40883	0.40822	0.4076	0.40699	0.40638	0.40577	0.40516	0.40455	0.40394	0.40333	0.40272	0.40211	0.4015	0.40089	0.40027	0.39966	0.39905	0.39844	0.39783	0.39722	0.3966	0.39599	0.39538	0.39476	0.39415	0.39353	0.39291	0.39229	0.39167
664	0.42164	0.42104	0.42045	0.41985	0.41925	0.41866	0.41806	0.41746	0.41686	0.41627	0.41567	0.41507	0.41447	0.41387	0.41327	0.41267	0.41207	0.41147	0.41087	0.41026	0.40966	0.40906	0.40846	0.40786	0.40725	0.40665	0.40605	0.40545	0.40484	0.40424	0.40364	0.40304	0.40243	0.40183	0.40123	0.40062	0.40002	0.39942	0.39881	0.39821	0.3976	0.397	0.39639	0.39579	0.39518	0.39457	0.39396	0.39335	0.39273
665	0.42229	0.4217	0.42111	0.42053	0.41994	0.41935	0.41877	0.41818	0.41759	0.417	0.41641	0.41582	0.41523	0.41464	0.41405	0.41345	0.41286	0.41227	0.41168	0.41108	0.41049	0.4099	0.4093	0.40871	0.40811	0.40752	0.40692	0.40633	0.40573	0.40514	0.40454	0.40395	0.40335	0.40275	0.40216	0.40156	0.40096	0.40037	0.39977	0.39917	0.39857	0.39797	0.39738	0.39677	0.39617	0.39557	0.39496	0.39436	0.39375
666	0.42293	0.42236	0.42178	0.4212	0.42063	0.42005	0.41947	0.41889	0.41831	0.41773	0.41715	0.41657	0.41599	0.4154	0.41482	0.41424	0.41365	0.41307	0.41248	0.4119	0.41131	0.41072	0.41014	0.40955	0.40896	0.40837	0.40779	0.4072	0.40661	0.40602	0.40543	0.40484	0.40425	0.40366	0.40307	0.40248	0.40189	0.4013	0.4007	0.40011	0.39952	0.39892	0.39833	0.39773	0.39713	0.39653	0.39593	0.39533	0.39473
667	0.42358	0.42301	0.42245	0.42188	0.42131	0.42074	0.42017	0.4196	0.41903	0.41846	0.41788	0.41731	0.41674	0.41616	0.41559	0.41501	0.41443	0.41386	0.41328	0.4127	0.41212	0.41154	0.41096	0.41038	0.4098	0.40922	0.40864	0.40806	0.40747	0.40689	0.40631	0.40572	0.40514	0.40455	0.40397	0.40338	0.40279	0.40221	0.40162	0.40103	0.40044	0.39985	0.39926	0.39867	0.39807	0.39748	0.39688	0.39629	0.39569
668	0.42422	0.42367	0.42311	0.42255	0.42199	0.42143	0.42087	0.42031	0.41974	0.41918	0.41862	0.41805	0.41748	0.41692	0.41635	0.41578	0.41521	0.41464	0.41407	0.4135	0.41293	0.41236	0.41178	0.41121	0.41063	0.41006	0.40948	0.40891	0.40833	0.40775	0.40717	0.40659	0.40601	0.40543	0.40485	0.40427	0.40369	0.40311	0.40252	0.40194	0.40135	0.40077	0.40018	0.39959	0.399	0.39842	0.39783	0.39723	0.39664
669	0.42486	0.42432	0.42377	0.42322	0.42267	0.42212	0.42156	0.42101	0.42046	0.4199	0.41935	0.41879	0.41823	0.41767	0.41711	0.41655	0.41599	0.41543	0.41486	0.4143	0.41373	0.41317	0.4126	0.41203	0.41146	0.4109	0.41032	0.40975	0.40918	0.40861	0.40803	0.40746	0.40689	0.40631	0.40573	0.40516	0.40458	0.404	0.40342	0.40284	0.40226	0.40168	0.4011	0.40051	0.39993	0.39935	0.39876	0.39818	0.39759
670	0.4255	0.42496	0.42443	0.42388	0.42334	0.4228	0.42226	0.42171	0.42117	0.42062	0.42007	0.41953	0.41898	0.41843	0.41787	0.41732	0.41677	0.41621	0.41565	0.4151	0.41454	0.41398	0.41342	0.41286	0.41229	0.41173	0.41117	0.4106	0.41003	0.40947	0.4089	0.40833	0.40776	0.40719	0.40661	0.40604	0.40547	0.40489	0.40432	0.40374	0.40317	0.40259	0.40201	0.40143	0.40086	0.40028	0.3997	0.39912	0.39854
671	0.42614	0.42561	0.42508	0.42455	0.42402	0.42348	0.42295	0.42242	0.42188	0.42134	0.4208	0.42026	0.41972	0.41918	0.41864	0.41809	0.41754	0.417	0.41645	0.4159	0.41535	0.41479	0.41424	0.41368	0.41313	0.41257	0.41201	0.41145	0.41089	0.41033	0.40976	0.4092	0.40863	0.40807	0.4075	0.40693	0.40636	0.40579	0.40522	0.40465	0.40408	0.4035	0.40293	0.40236	0.40179	0.40121	0.40064	0.40007	0.3995
672	0.42677	0.42625	0.42573	0.42521	0.42469	0.42417	0.42364	0.42312	0.42259	0.42206	0.42153	0.421	0.42047	0.41994	0.4194	0.41886	0.41833	0.41779	0.41724	0.4167	0.41616	0.41561	0.41507	0.41452	0.41397	0.41342	0.41286	0.41231	0.41175	0.4112	0.41064	0.41008	0.40952	0.40895	0.40839	0.40783	0.40726	0.4067	0.40613	0.40556	0.405	0.40443	0.40386	0.40329	0.40273	0.40216	0.40159	0.40103	0.40046
673	0.4274	0.4269	0.42639	0.42587	0.42536	0.42485	0.42433	0.42382	0.4233	0.42278	0.42226	0.42174	0.42122	0.42069	0.42017	0.41964	0.41911	0.41858	0.41805	0.41751	0.41698	0.41644	0.4159	0.41536	0.41482	0.41427	0.41373	0.41318	0.41263	0.41208	0.41152	0.41097	0.41041	0.40986	0.4093	0.40874	0.40818	0.40762	0.40706	0.4065	0.40593	0.40537	0.40481	0.40424	0.40368	0.40312	0.40256	0.402	0.40144
674	0.42803	0.42753	0.42703	0.42653	0.42603	0.42553	0.42503	0.42452	0.42401	0.42351	0.423	0.42248	0.42197	0.42146	0.42094	0.42042	0.4199	0.41938	0.41886	0.41833	0.41781	0.41728	0.41675	0.41621	0.41568	0.41514	0.4146	0.41406	0.41352	0.41297	0.41243	0.41188	0.41133	0.41078	0.41023	0.40967	0.40912	0.40856	0.408	0.40745	0.40689	0.40633	0.40577	0.40521	0.40466	0.4041	0.40354	0.40299	0.40243
675	0.42865	0.42817	0.42768	0.42719	0.4267	0.42621	0.42572	0.42522	0.42473	0.42423	0.42373	0.42323	0.42273	0.42222	0.42172	0.42121	0.4207	0.42019	0.41968	0.41916	0.41864	0.41812	0.4176	0.41708	0.41655	0.41602	0.41549	0.41496	0.41443	0.41389	0.41335	0.41281	0.41227	0.41172	0.41118	0.41063	0.41008	0.40953	0.40898	0.40842	0.40787	0.40732	0.40676	0.40621	0.40566	0.4051	0.40455	0.404	0.40345
676	0.42927	0.42879	0.42832	0.42784	0.42736	0.42688	0.4264	0.42592	0.42544	0.42495	0.42446	0.42398	0.42348	0.42299	0.4225	0.422	0.42151	0.42101	0.4205	0.42	0.41949	0.41898	0.41847	0.41796	0.41744	0.41693	0.41641	0.41588	0.41536	0.41483	0.4143	0.41377	0.41323	0.4127	0.41216	0.41162	0.41107	0.41053	0.40998	0.40943	0.40889	0.40834	0.40779	0.40724	0.40669	0.40614	0.40559	0.40505	0.40451
677	0.42987	0.42941	0.42895	0.42848	0.42802	0.42755	0.42708	0.42661	0.42614	0.42567	0.4252	0.42472	0.42424	0.42376	0.42328	0.4228	0.42231	0.42183	0.42134	0.42085	0.42035	0.41986	0.41936	0.41886	0.41835	0.41785	0.41734	0.41682	0.41631	0.41579	0.41527	0.41475	0.41423	0.4137	0.41317	0.41264	0.4121	0.41157	0.41103	0.41049	0.40994	0.4094	0.40886	0.40831	0.40777	0.40722	0.40668	0.40614	0.4056
678	0.43046	0.43002	0.42957	0.42911	0.42866	0.42821	0.42775	0.4273	0.42684	0.42638	0.42592	0.42546	0.425	0.42453	0.42407	0.4236	0.42313	0.42265	0.42218	0.4217	0.42122	0.42074	0.42025	0.41976	0.41927	0.41878	0.41828	0.41779	0.41728	0.41678	0.41627	0.41576	0.41525	0.41473	0.41422	0.41369	0.41317	0.41264	0.41212	0.41159	0.41105	0.41052	0.40998	0.40945	0.40891	0.40837	0.40783	0.4073	0.40676
679	0.43104	0.43061	0.43017	0.42973	0.42929	0.42886	0.42842	0.42797	0.42753	0.42709	0.42664	0.42619	0.42575	0.4253	0.42484	0.42439	0.42393	0.42348	0.42302	0.42255	0.42209	0.42162	0.42115	0.42068	0.4202	0.41973	0.41925	0.41876	0.41828	0.41779	0.41729	0.4168	0.4163	0.4158	0.41529	0.41479	0.41428	0.41376	0.41325	0.41273	0.41221	0.41169	0.41117	0.41064	0.41012	0.40959	0.40906	0.40854	0.40802
680	0.4316	0.43118	0.43076	0.43033	0.42991	0.42948	0.42906	0.42863	0.42821	0.42778	0.42735	0.42692	0.42648	0.42605	0.42561	0.42518	0.42474	0.42429	0.42385	0.42341	0.42296	0.42251	0.42205	0.4216	0.42114	0.42068	0.42022	0.41975	0.41928	0.41881	0.41833	0.41785	0.41737	0.41689	0.4164	0.41591	0.41541	0.41492	0.41442	0.41391	0.41341	0.4129	0.41239	0.41189	0.41137	0.41086	0.41035	0.40984	0.40933
681	0.43213	0.43173	0.43132	0.43091	0.4305	0.43009	0.42968	0.42927	0.42886	0.42845	0.42803	0.42762	0.4272	0.42678	0.42637	0.42595	0.42552	0.4251	0.42467	0.42425	0.42382	0.42338	0.42295	0.42251	0.42207	0.42163	0.42119	0.42074	0.42029	0.41983	0.41938	0.41892	0.41845	0.41799	0.41752	0.41704	0.41657	0.41609	0.41561	0.41512	0.41463	0.41414	0.41365	0.41316	0.41266	0.41217	0.41167	0.41117	0.41067
682	0.43264	0.43225	0.43185	0.43146	0.43106	0.43067	0.43028	0.42988	0.42949	0.42909	0.42869	0.42829	0.4279	0.4275	0.42709	0.42669	0.42629	0.42588	0.42548	0.42507	0.42466	0.42424	0.42383	0.42341	0.42299	0.42257	0.42215	0.42172	0.42129	0.42085	0.42042	0.41998	0.41953	0.41909	0.41864	0.41818	0.41773	0.41727	0.4168	0.41634	0.41587	0.41539	0.41492	0.41444	0.41396	0.41348	0.41299	0.41251	0.41202
683	0.43311	0.43273	0.43235	0.43197	0.43159	0.43121	0.43083	0.43046	0.43008	0.4297	0.42932	0.42894	0.42856	0.42817	0.42779	0.42741	0.42702	0.42664	0.42625	0.42586	0.42547	0.42508	0.42468	0.42429	0.42389	0.42349	0.42308	0.42268	0.42227	0.42186	0.42144	0.42102	0.4206	0.42017	0.41975	0.41931	0.41888	0.41843	0.41799	0.41754	0.41709	0.41663	0.41618	0.41571	0.41525	0.41478	0.4143	0.41383	0.41335
684	0.43354	0.43317	0.43281	0.43244	0.43208	0.43172	0.43135	0.43099	0.43063	0.43026	0.4299	0.42954	0.42917	0.42881	0.42844	0.42808	0.42771	0.42735	0.42698	0.42661	0.42624	0.42587	0.4255	0.42512	0.42474	0.42437	0.42398	0.4236	0.42321	0.42282	0.42243	0.42203	0.42163	0.42123	0.42082	0.42041	0.42	0.41958	0.41915	0.41872	0.41829	0.41785	0.41741	0.41696	0.41651	0.41605	0.41559	0.41513	0.41466
685	0.43392	0.43357	0.43322	0.43287	0.43252	0.43217	0.43182	0.43147	0.43112	0.43078	0.43043	0.43008	0.42974	0.42939	0.42905	0.4287	0.42835	0.428	0.42766	0.42731	0.42696	0.42661	0.42626	0.4259	0.42555	0.42519	0.42483	0.42447	0.42411	0.42374	0.42337	0.423	0.42262	0.42224	0.42186	0.42147	0.42107	0.42067	0.42027	0.41986	0.41944	0.41902	0.4186	0.41817	0.41773	0.41728	0.41683	0.41638	0.41592
686	0.43426	0.43392	0.43358	0.43324	0.4329	0.43257	0.43223	0.4319	0.43157	0.43123	0.4309	0.43057	0.43024	0.42991	0.42958	0.42925	0.42893	0.4286	0.42827	0.42794	0.42761	0.42728	0.42695	0.42662	0.42629	0.42595	0.42562	0.42528	0.42494	0.42459	0.42425	0.4239	0.42355	0.42319	0.42283	0.42246	0.42209	0.42171	0.42133	0.42094	0.42054	0.42014	0.41973	0.41931	0.41889	0.41846	0.41802	0.41757	0.41712
687	0.43453	0.4342	0.43388	0.43355	0.43323	0.4329	0.43258	0.43226	0.43194	0.43162	0.43131	0.43099	0.43067	0.43036	0.43005	0.42974	0.42942	0.42911	0.4288	0.42849	0.42818	0.42787	0.42756	0.42725	0.42694	0.42663	0.42631	0.426	0.42568	0.42536	0.42504	0.42471	0.42438	0.42405	0.42371	0.42337	0.42302	0.42267	0.42231	0.42194	0.42156	0.42118	0.42079	0.42039	0.41998	0.41956	0.41913	0.41869	0.41825
688	0.43475	0.43443	0.43411	0.4338	0.43348	0.43317	0.43286	0.43255	0.43224	0.43194	0.43163	0.43133	0.43103	0.43073	0.43043	0.43013	0.42984	0.42954	0.42925	0.42895	0.42866	0.42837	0.42808	0.42778	0.42749	0.4272	0.42691	0.42661	0.42632	0.42602	0.42572	0.42542	0.42511	0.4248	0.42449	0.42417	0.42385	0.42352	0.42318	0.42284	0.42248	0.42212	0.42174	0.42136	0.42096	0.42056	0.42014	0.41971	0.41927
689	0.4349	0.43459	0.43428	0.43398	0.43367	0.43337	0.43307	0.43277	0.43247	0.43217	0.43188	0.43159	0.4313	0.43101	0.43072	0.43044	0.43015	0.42987	0.42959	0.42931	0.42903	0.42876	0.42848	0.42821	0.42793	0.42766	0.42738	0.42711	0.42683	0.42655	0.42627	0.42599	0.42571	0.42543	0.42514	0.42484	0.42454	0.42424	0.42393	0.4236	0.42327	0.42293	0.42258	0.42221	0.42183	0.42143	0.42102	0.4206	0.42017
690	0.43499	0.43469	0.43439	0.43408	0.43379	0.43349	0.43319	0.4329	0.43261	0.43232	0.43204	0.43176	0.43147	0.43119	0.43092	0.43064	0.43037	0.4301	0.42983	0.42956	0.42929	0.42903	0.42876	0.4285	0.42824	0.42798	0.42772	0.42746	0.4272	0.42694	0.42668	0.42642	0.42615	0.42589	0.42562	0.42534	0.42507	0.42478	0.4245	0.4242	0.42389	0.42358	0.42325	0.4229	0.42253	0.42215	0.42174	0.42132	0.42089
691	0.43502	0.43472	0.43442	0.43412	0.43383	0.43353	0.43325	0.43296	0.43267	0.43239	0.43211	0.43183	0.43156	0.43128	0.43101	0.43074	0.43048	0.43021	0.42995	0.42969	0.42943	0.42918	0.42892	0.42867	0.42841	0.42816	0.42791	0.42766	0.42741	0.42716	0.42691	0.42666	0.42641	0.42616	0.4259	0.42565	0.42539	0.42512	0.42485	0.42457	0.42428	0.42399	0.42368	0.42336	0.42301	0.42263	0.42223	0.42181	0.42138
692	0.43498	0.43468	0.43438	0.43409	0.4338	0.43351	0.43322	0.43293	0.43265	0.43237	0.4321	0.43182	0.43155	0.43128	0.43101	0.43074	0.43048	0.43022	0.42996	0.4297	0.42945	0.4292	0.42895	0.4287	0.42845	0.4282	0.42796	0.42771	0.42747	0.42722	0.42698	0.42673	0.42649	0.42624	0.42599	0.42574	0.42548	0.42522	0.42495	0.42468	0.4244	0.42411	0.4238	0.42348	0.42314	0.42278	0.4224	0.42201	0.4216
693	0.43488	0.43458	0.43428	0.43399	0.4337	0.43341	0.43312	0.43283	0.43255	0.43227	0.432	0.43172	0.43145	0.43118	0.43091	0.43064	0.43038	0.43012	0.42986	0.4296	0.42935	0.4291	0.42885	0.4286	0.42835	0.4281	0.42786	0.42761	0.42737	0.42712	0.42688	0.42663	0.42639	0.42614	0.42589	0.42563	0.42538	0.42511	0.42484	0.42457	0.42428	0.42399	0.42369	0.42337	0.42304	0.42269	0.42234	0.42197	0.42159
694	0.43472	0.43442	0.43412	0.43382	0.43353	0.43324	0.43295	0.43266	0.43238	0.4321	0.43182	0.43154	0.43127	0.43099	0.43072	0.43045	0.43019	0.42992	0.42966	0.4294	0.42914	0.42889	0.42863	0.42838	0.42813	0.42788	0.42763	0.42738	0.42713	0.42688	0.42663	0.42638	0.42613	0.42588	0.42562	0.42537	0.4251	0.42484	0.42457	0.42429	0.424	0.42371	0.42341	0.4231	0.42278	0.42245	0.42212	0.42177	0.42141
695	0.43451	0.4342	0.4339	0.4336	0.43331	0.43301	0.43272	0.43243	0.43214	0.43186	0.43157	0.43129	0.43101	0.43073	0.43046	0.43018	0.42991	0.42964	0.42937	0.42911	0.42884	0.42858	0.42832	0.42806	0.4278	0.42754	0.42729	0.42703	0.42678	0.42652	0.42626	0.42601	0.42575	0.42549	0.42523	0.42497	0.4247	0.42444	0.42416	0.42388	0.4236	0.42331	0.42302	0.42272	0.42241	0.4221	0.42178	0.42145	0.42111
696	0.43425	0.43395	0.43364	0.43334	0.43304	0.43274	0.43244	0.43214	0.43185	0.43156	0.43127	0.43098	0.43069	0.43041	0.43012	0.42984	0.42956	0.42929	0.42901	0.42874	0.42846	0.42819	0.42792	0.42765	0.42739	0.42712	0.42686	0.42659	0.42633	0.42607	0.4258	0.42554	0.42528	0.42501	0.42475	0.42448	0.42421	0.42394	0.42366	0.42339	0.42311	0.42283	0.42254	0.42225	0.42195	0.42165	0.42135	0.42104	0.42073
697	0.43396	0.43365	0.43334	0.43303	0.43273	0.43242	0.43212	0.43181	0.43151	0.43121	0.43092	0.43062	0.43032	0.43003	0.42974	0.42945	0.42916	0.42888	0.42859	0.42831	0.42802	0.42774	0.42746	0.42719	0.42691	0.42663	0.42636	0.42609	0.42581	0.42554	0.42527	0.425	0.42473	0.42446	0.42419	0.42392	0.42364	0.42337	0.4231	0.42283	0.42255	0.42227	0.42199	0.42171	0.42143	0.42114	0.42086	0.42057	0.42027
698	0.43365	0.43333	0.43301	0.4327	0.43239	0.43207	0.43176	0.43145	0.43114	0.43084	0.43053	0.43023	0.42992	0.42962	0.42932	0.42902	0.42872	0.42843	0.42813	0.42784	0.42754	0.42725	0.42696	0.42668	0.42639	0.4261	0.42582	0.42553	0.42525	0.42497	0.42469	0.42441	0.42413	0.42386	0.42358	0.42331	0.42303	0.42276	0.42249	0.42222	0.42195	0.42168	0.42141	0.42114	0.42087	0.4206	0.42032	0.42005	0.41978
699	0.43332	0.43299	0.43267	0.43235	0.43203	0.43171	0.43139	0.43107	0.43075	0.43044	0.43013	0.42981	0.4295	0.42919	0.42888	0.42857	0.42826	0.42796	0.42765	0.42735	0.42704	0.42674	0.42644	0.42614	0.42584	0.42555	0.42525	0.42496	0.42467	0.42438	0.42409	0.4238	0.42352	0.42323	0.42295	0.42268	0.4224	0.42213	0.42186	0.42159	0.42132	0.42106	0.4208	0.42054	0.42028	0.42003	0.41977	0.41952	0.41927
700	0.43297	0.43264	0.43232	0.43199	0.43166	0.43133	0.43101	0.43068	0.43036	0.43004	0.42971	0.42939	0.42907	0.42875	0.42843	0.42812	0.4278	0.42748	0.42717	0.42685	0.42654	0.42623	0.42592	0.42561	0.4253	0.42499	0.42469	0.42438	0.42408	0.42378	0.42348	0.42319	0.4229	0.42261	0.42232	0.42204	0.42176	0.42149	0.42122	0.42096	0.4207	0.42044	0.42019	0.41994	0.4197	0.41946	0.41922	0.41899	0.41876
701	0.43263	0.4323	0.43196	0.43163	0.4313	0.43096	0.43063	0.4303	0.42997	0.42964	0.42931	0.42898	0.42865	0.42833	0.428	0.42767	0.42735	0.42702	0.4267	0.42638	0.42605	0.42573	0.42541	0.42509	0.42477	0.42446	0.42414	0.42383	0.42352	0.42321	0.4229	0.4226	0.4223	0.42201	0.42171	0.42143	0.42115	0.42087	0.42061	0.42034	0.42009	0.41984	0.4196	0.41936	0.41914	0.41891	0.41869	0.41848	0.41827
702	0.4323	0.43196	0.43162	0.43128	0.43095	0.43061	0.43027	0.42993	0.4296	0.42926	0.42893	0.42859	0.42826	0.42792	0.42759	0.42726	0.42693	0.42659	0.42626	0.42593	0.4256	0.42527	0.42494	0.42462	0.42429	0.42397	0.42364	0.42332	0.423	0.42269	0.42237	0.42206	0.42176	0.42145	0.42116	0.42086	0.42058	0.4203	0.42004	0.41978	0.41953	0.41929	0.41906	0.41884	0.41862	0.41842	0.41822	0.41802	0.41784
703	0.43198	0.43164	0.4313	0.43096	0.43062	0.43027	0.42993	0.42959	0.42925	0.42891	0.42857	0.42823	0.4279	0.42756	0.42722	0.42688	0.42654	0.42621	0.42587	0.42554	0.4252	0.42487	0.42453	0.4242	0.42387	0.42354	0.42321	0.42289	0.42256	0.42224	0.42192	0.4216	0.42129	0.42098	0.42068	0.42039	0.4201	0.41981	0.41954	0.41929	0.41904	0.41881	0.41859	0.41839	0.41819	0.41801	0.41783	0.41765	0.41748
704	0.43169	0.43135	0.431	0.43066	0.43031	0.42997	0.42963	0.42928	0.42894	0.4286	0.42826	0.42792	0.42758	0.42723	0.42689	0.42655	0.42622	0.42588	0.42554	0.4252	0.42486	0.42453	0.42419	0.42386	0.42353	0.4232	0.42287	0.42254	0.42221	0.42189	0.42157	0.42126	0.42094	0.42063	0.42033	0.42003	0.41974	0.41946	0.41919	0.41893	0.41869	0.41847	0.41827	0.41808	0.4179	0.41772	0.41756	0.4174	0.41725
705	0.43142	0.43108	0.43073	0.43039	0.43004	0.4297	0.42936	0.42901	0.42867	0.42833	0.42799	0.42765	0.4273	0.42696	0.42662	0.42628	0.42595	0.42561	0.42527	0.42493	0.4246	0.42427	0.42393	0.4236	0.42327	0.42294	0.42262	0.42229	0.42197	0.42165	0.42134	0.42103	0.42072	0.42042	0.42013	0.41984	0.41956	0.41929	0.41903	0.41878	0.41855	0.41834	0.41813	0.41795	0.41777	0.4176	0.41744	0.41729	0.41714
706	0.43119	0.43084	0.4305	0.43016	0.42981	0.42947	0.42913	0.42878	0.42844	0.4281	0.42776	0.42742	0.42708	0.42675	0.42641	0.42607	0.42574	0.4254	0.42507	0.42474	0.42441	0.42408	0.42375	0.42343	0.4231	0.42278	0.42246	0.42215	0.42183	0.42153	0.42122	0.42092	0.42063	0.42034	0.42006	0.41978	0.41952	0.41926	0.41902	0.41878	0.41856	0.41835	0.41815	0.41796	0.41778	0.41761	0.41745	0.4173	0.41715
707	0.43098	0.43064	0.4303	0.42996	0.42962	0.42928	0.42894	0.4286	0.42826	0.42792	0.42759	0.42725	0.42692	0.42658	0.42625	0.42592	0.42559	0.42526	0.42494	0.42461	0.42429	0.42397	0.42365	0.42333	0.42301	0.4227	0.42239	0.42209	0.42179	0.42149	0.4212	0.42091	0.42063	0.42036	0.42009	0.41983	0.41958	0.41933	0.4191	0.41887	0.41866	0.41845	0.41826	0.41807	0.41789	0.41772	0.41756	0.41741	0.41726
708	0.43081	0.43047	0.43014	0.4298	0.42946	0.42912	0.42879	0.42846	0.42812	0.42779	0.42746	0.42713	0.4268	0.42647	0.42615	0.42583	0.4255	0.42518	0.42486	0.42455	0.42423	0.42392	0.42361	0.4233	0.423	0.4227	0.4224	0.42211	0.42182	0.42154	0.42126	0.42098	0.42072	0.42045	0.4202	0.41995	0.41971	0.41948	0.41925	0.41904	0.41883	0.41863	0.41844	0.41825	0.41808	0.41791	0.41775	0.4176	0.41745
709	0.43068	0.43034	0.43001	0.42967	0.42934	0.42901	0.42868	0.42835	0.42803	0.4277	0.42738	0.42705	0.42673	0.42641	0.4261	0.42578	0.42547	0.42516	0.42485	0.42454	0.42424	0.42393	0.42364	0.42334	0.42305	0.42276	0.42247	0.42219	0.42192	0.42165	0.42138	0.42112	0.42086	0.42061	0.42037	0.42013	0.4199	0.41968	0.41946	0.41925	0.41905	0.41886	0.41867	0.41849	0.41832	0.41816	0.418	0.41785	0.41771
710	0.43057	0.43024	0.42991	0.42958	0.42926	0.42893	0.42861	0.42829	0.42797	0.42765	0.42733	0.42702	0.42671	0.4264	0.42609	0.42578	0.42548	0.42518	0.42488	0.42458	0.42429	0.424	0.42371	0.42343	0.42315	0.42287	0.4226	0.42233	0.42206	0.42181	0.42155	0.4213	0.42106	0.42082	0.42059	0.42036	0.42014	0.41993	0.41972	0.41952	0.41932	0.41913	0.41895	0.41878	0.41861	0.41845	0.41829	0.41815	0.418
711	0.43049	0.43017	0.42984	0.42952	0.4292	0.42889	0.42857	0.42826	0.42795	0.42764	0.42733	0.42702	0.42672	0.42642	0.42612	0.42582	0.42553	0.42524	0.42495	0.42466	0.42438	0.4241	0.42383	0.42356	0.42329	0.42302	0.42276	0.42251	0.42225	0.42201	0.42176	0.42152	0.42129	0.42106	0.42084	0.42062	0.42041	0.42021	0.42001	0.41981	0.41963	0.41944	0.41927	0.4191	0.41893	0.41878	0.41862	0.41848	0.41834
712	0.43044	0.43012	0.42981	0.42949	0.42918	0.42887	0.42856	0.42826	0.42795	0.42765	0.42735	0.42706	0.42676	0.42647	0.42618	0.4259	0.42561	0.42533	0.42506	0.42478	0.42451	0.42424	0.42398	0.42372	0.42346	0.42321	0.42296	0.42271	0.42247	0.42224	0.42201	0.42178	0.42156	0.42134	0.42113	0.42092	0.42071	0.42052	0.42032	0.42014	0.41996	0.41978	0.41961	0.41944	0.41928	0.41913	0.41898	0.41884	0.4187
713	0.43041	0.4301	0.42979	0.42948	0.42918	0.42888	0.42858	0.42828	0.42799	0.42769	0.4274	0.42712	0.42683	0.42655	0.42627	0.426	0.42572	0.42545	0.42519	0.42492	0.42466	0.42441	0.42416	0.42391	0.42366	0.42342	0.42318	0.42295	0.42272	0.42249	0.42227	0.42206	0.42184	0.42163	0.42143	0.42123	0.42104	0.42085	0.42066	0.42048	0.42031	0.42013	0.41997	0.41981	0.41965	0.4195	0.41936	0.41921	0.41908
714	0.4304	0.4301	0.4298	0.4295	0.4292	0.42891	0.42861	0.42832	0.42804	0.42775	0.42747	0.4272	0.42692	0.42665	0.42638	0.42611	0.42585	0.42559	0.42534	0.42508	0.42484	0.42459	0.42435	0.42411	0.42388	0.42365	0.42342	0.4232	0.42298	0.42276	0.42255	0.42235	0.42214	0.42195	0.42175	0.42156	0.42137	0.42119	0.42101	0.42084	0.42067	0.4205	0.42034	0.42018	0.42003	0.41988	0.41974	0.4196	0.41947
715	0.43041	0.43011	0.42982	0.42953	0.42924	0.42895	0.42867	0.42839	0.42811	0.42783	0.42756	0.42729	0.42702	0.42676	0.4265	0.42625	0.42599	0.42575	0.4255	0.42526	0.42502	0.42479	0.42456	0.42433	0.4241	0.42389	0.42367	0.42346	0.42325	0.42305	0.42284	0.42265	0.42245	0.42226	0.42208	0.42189	0.42172	0.42154	0.42137	0.4212	0.42104	0.42087	0.42072	0.42057	0.42042	0.42027	0.42013	0.42	0.41987
716	0.43044	0.43014	0.42986	0.42957	0.42929	0.42901	0.42873	0.42846	0.42819	0.42792	0.42766	0.42739	0.42714	0.42688	0.42663	0.42639	0.42614	0.4259	0.42567	0.42544	0.42521	0.42498	0.42476	0.42455	0.42434	0.42413	0.42392	0.42372	0.42352	0.42333	0.42314	0.42295	0.42277	0.42258	0.42241	0.42223	0.42206	0.42189	0.42172	0.42156	0.4214	0.42125	0.42109	0.42095	0.4208	0.42066	0.42052	0.42039	0.42026
717	0.43047	0.43019	0.4299	0.42962	0.42935	0.42907	0.4288	0.42854	0.42827	0.42801	0.42776	0.42751	0.42726	0.42701	0.42677	0.42653	0.4263	0.42606	0.42584	0.42561	0.4254	0.42518	0.42497	0.42476	0.42456	0.42436	0.42417	0.42398	0.42379	0.4236	0.42342	0.42324	0.42307	0.4229	0.42273	0.42256	0.4224	0.42223	0.42207	0.42192	0.42176	0.42161	0.42146	0.42132	0.42117	0.42104	0.4209	0.42077	0.42065
718	0.43052	0.43024	0.42996	0.42969	0.42942	0.42915	0.42888	0.42862	0.42837	0.42811	0.42786	0.42762	0.42738	0.42714	0.4269	0.42667	0.42644	0.42622	0.426	0.42579	0.42558	0.42537	0.42517	0.42497	0.42477	0.42458	0.4244	0.42422	0.42404	0.42386	0.42369	0.42352	0.42336	0.4232	0.42304	0.42288	0.42272	0.42256	0.42241	0.42225	0.4221	0.42195	0.42181	0.42167	0.42153	0.4214	0.42127	0.42114	0.42102
719	0.43057	0.43029	0.43002	0.42975	0.42949	0.42923	0.42897	0.42871	0.42846	0.42821	0.42797	0.42773	0.42749	0.42726	0.42703	0.42681	0.42659	0.42637	0.42616	0.42595	0.42575	0.42555	0.42535	0.42516	0.42497	0.42479	0.42461	0.42443	0.42426	0.4241	0.42393	0.42377	0.42362	0.42346	0.42331	0.42316	0.42301	0.42286	0.42271	0.42256	0.42241	0.42227	0.42213	0.42199	0.42186	0.42173	0.4216	0.42148	0.42137
720	0.43063	0.43036	0.43009	0.42983	0.42957	0.42931	0.42906	0.4288	0.42856	0.42831	0.42808	0.42784	0.42761	0.42738	0.42716	0.42694	0.42672	0.42651	0.4263	0.4261	0.4259	0.42571	0.42552	0.42533	0.42515	0.42497	0.4248	0.42463	0.42446	0.4243	0.42414	0.42398	0.42383	0.42368	0.42353	0.42339	0.42324	0.4231	0.42296	0.42282	0.42268	0.42254	0.42241	0.42228	0.42215	0.42203	0.42191	0.4218	0.42169
721	0.4307	0.43043	0.43017	0.42991	0.42965	0.4294	0.42915	0.4289	0.42866	0.42842	0.42818	0.42795	0.42772	0.4275	0.42728	0.42706	0.42685	0.42664	0.42644	0.42624	0.42604	0.42585	0.42567	0.42548	0.4253	0.42513	0.42496	0.42479	0.42463	0.42447	0.42432	0.42417	0.42402	0.42387	0.42373	0.42358	0.42344	0.42331	0.42317	0.42304	0.42291	0.42278	0.42266	0.42254	0.42242	0.42231	0.4222	0.42209	0.42199
722	0.43077	0.43051	0.43025	0.42999	0.42974	0.42949	0.42924	0.429	0.42875	0.42852	0.42829	0.42806	0.42783	0.42761	0.42739	0.42718	0.42697	0.42677	0.42656	0.42637	0.42618	0.42599	0.4258	0.42562	0.42545	0.42528	0.42511	0.42494	0.42478	0.42463	0.42448	0.42433	0.42418	0.42404	0.4239	0.42376	0.42363	0.4235	0.42337	0.42324	0.42312	0.423	0.42289	0.42278	0.42267	0.42256	0.42246	0.42237	0.42228
723	0.43086	0.4306	0.43034	0.43008	0.42983	0.42958	0.42934	0.4291	0.42886	0.42862	0.42839	0.42817	0.42794	0.42772	0.42751	0.4273	0.42709	0.42689	0.42669	0.42649	0.4263	0.42611	0.42593	0.42575	0.42558	0.42541	0.42524	0.42508	0.42493	0.42477	0.42462	0.42448	0.42433	0.42419	0.42406	0.42393	0.4238	0.42367	0.42355	0.42344	0.42332	0.42321	0.4231	0.423	0.4229	0.42281	0.42272	0.42263	0.42255
724	0.43096	0.4307	0.43044	0.43019	0.42994	0.42969	0.42944	0.4292	0.42897	0.42873	0.4285	0.42828	0.42806	0.42784	0.42762	0.42741	0.42721	0.42701	0.42681	0.42661	0.42642	0.42624	0.42606	0.42588	0.42571	0.42554	0.42538	0.42522	0.42506	0.42491	0.42476	0.42462	0.42448	0.42435	0.42422	0.42409	0.42397	0.42385	0.42373	0.42362	0.42352	0.42341	0.42331	0.42322	0.42313	0.42304	0.42296	0.42288	0.42281
725	0.43106	0.43081	0.43055	0.4303	0.43005	0.4298	0.42956	0.42932	0.42909	0.42885	0.42863	0.4284	0.42818	0.42796	0.42775	0.42754	0.42733	0.42713	0.42693	0.42674	0.42655	0.42637	0.42619	0.42601	0.42584	0.42567	0.42551	0.42535	0.4252	0.42505	0.42491	0.42477	0.42463	0.4245	0.42437	0.42425	0.42413	0.42402	0.42391	0.42381	0.42371	0.42361	0.42352	0.42344	0.42335	0.42328	0.4232	0.42314	0.42307
726	0.43119	0.43093	0.43068	0.43043	0.43018	0.42993	0.42969	0.42945	0.42922	0.42899	0.42876	0.42853	0.42831	0.42809	0.42788	0.42767	0.42746	0.42726	0.42707	0.42687	0.42668	0.4265	0.42632	0.42614	0.42597	0.42581	0.42565	0.42549	0.42534	0.42519	0.42505	0.42492	0.42478	0.42466	0.42453	0.42442	0.42431	0.4242	0.4241	0.424	0.42391	0.42382	0.42374	0.42366	0.42358	0.42352	0.42345	0.42339	0.42334
727	0.43133	0.43108	0.43082	0.43057	0.43033	0.43008	0.42984	0.4296	0.42937	0.42914	0.42891	0.42868	0.42846	0.42824	0.42803	0.42782	0.42761	0.42741	0.42721	0.42702	0.42683	0.42665	0.42647	0.42629	0.42612	0.42596	0.4258	0.42564	0.42549	0.42535	0.42521	0.42507	0.42495	0.42482	0.42471	0.42459	0.42449	0.42439	0.42429	0.4242	0.42411	0.42403	0.42396	0.42389	0.42382	0.42376	0.42371	0.42366	0.42361
728	0.4315	0.43124	0.43099	0.43074	0.4305	0.43025	0.43001	0.42977	0.42954	0.42931	0.42908	0.42885	0.42863	0.42841	0.4282	0.42799	0.42778	0.42758	0.42738	0.42718	0.42699	0.42681	0.42663	0.42645	0.42628	0.42612	0.42596	0.42581	0.42566	0.42552	0.42538	0.42525	0.42512	0.425	0.42489	0.42478	0.42468	0.42459	0.4245	0.42441	0.42433	0.42426	0.42419	0.42413	0.42408	0.42402	0.42398	0.42394	0.4239
729	0.43169	0.43143	0.43118	0.43094	0.43069	0.43045	0.43021	0.42997	0.42973	0.4295	0.42927	0.42905	0.42883	0.42861	0.42839	0.42818	0.42797	0.42777	0.42757	0.42737	0.42718	0.427	0.42682	0.42664	0.42647	0.4263	0.42614	0.42599	0.42584	0.4257	0.42557	0.42544	0.42532	0.4252	0.42509	0.42499	0.4249	0.42481	0.42472	0.42464	0.42457	0.42451	0.42445	0.4244	0.42435	0.4243	0.42427	0.42423	0.42421
730	0.4319	0.43165	0.4314	0.43116	0.43091	0.43067	0.43043	0.4302	0.42996	0.42973	0.4295	0.42928	0.42905	0.42883	0.42862	0.4284	0.4282	0.42799	0.42779	0.42759	0.4274	0.42721	0.42703	0.42685	0.42668	0.42652	0.42636	0.4262	0.42606	0.42592	0.42578	0.42566	0.42554	0.42543	0.42532	0.42522	0.42513	0.42505	0.42497	0.4249	0.42484	0.42478	0.42473	0.42469	0.42465	0.42461	0.42458	0.42456	0.42454
731	0.43215	0.4319	0.43166	0.43141	0.43117	0.43093	0.43069	0.43046	0.43022	0.42999	0.42977	0.42954	0.42932	0.4291	0.42888	0.42867	0.42846	0.42825	0.42805	0.42785	0.42766	0.42747	0.42728	0.4271	0.42693	0.42676	0.4266	0.42645	0.4263	0.42616	0.42603	0.42591	0.42579	0.42568	0.42558	0.42549	0.4254	0.42533	0.42526	0.42519	0.42514	0.42509	0.42505	0.42501	0.42498	0.42495	0.42493	0.42492	0.42491
732	0.43243	0.43218	0.43194	0.4317	0.43146	0.43123	0.43099	0.43076	0.43053	0.4303	0.43007	0.42985	0.42963	0.42941	0.42919	0.42898	0.42877	0.42856	0.42836	0.42816	0.42796	0.42777	0.42758	0.4274	0.42723	0.42706	0.42689	0.42674	0.42659	0.42645	0.42632	0.42619	0.42608	0.42597	0.42588	0.42579	0.42571	0.42564	0.42558	0.42553	0.42548	0.42544	0.4254	0.42537	0.42535	0.42533	0.42532	0.42532	0.42531
733	0.43274	0.4325	0.43226	0.43203	0.43179	0.43156	0.43133	0.4311	0.43087	0.43065	0.43042	0.4302	0.42998	0.42977	0.42955	0.42934	0.42913	0.42892	0.42872	0.42852	0.42832	0.42813	0.42794	0.42776	0.42758	0.42741	0.42724	0.42708	0.42693	0.42679	0.42666	0.42653	0.42642	0.42632	0.42623	0.42615	0.42607	0.42601	0.42596	0.42591	0.42587	0.42584	0.42581	0.42579	0.42578	0.42577	0.42576	0.42576	0.42577
734	0.43308	0.43285	0.43262	0.43239	0.43216	0.43193	0.43171	0.43149	0.43126	0.43104	0.43082	0.43061	0.43039	0.43018	0.42997	0.42976	0.42955	0.42935	0.42915	0.42895	0.42875	0.42856	0.42837	0.42819	0.42801	0.42783	0.42766	0.4275	0.42735	0.4272	0.42706	0.42694	0.42683	0.42673	0.42664	0.42657	0.42651	0.42645	0.42641	0.42637	0.42634	0.42631	0.42629	0.42628	0.42627	0.42626	0.42626	0.42627	0.42628
735	0.43346	0.43323	0.43301	0.43279	0.43257	0.43235	0.43213	0.43191	0.4317	0.43149	0.43127	0.43106	0.43086	0.43065	0.43044	0.43024	0.43004	0.42984	0.42964	0.42945	0.42926	0.42907	0.42888	0.4287	0.42852	0.42835	0.42818	0.42802	0.42786	0.42772	0.42758	0.42745	0.42734	0.42724	0.42716	0.4271	0.42704	0.42699	0.42695	0.42692	0.42689	0.42686	0.42685	0.42683	0.42683	0.42682	0.42682	0.42683	0.42684
736	0.43386	0.43364	0.43343	0.43321	0.433	0.43279	0.43259	0.43238	0.43217	0.43197	0.43177	0.43157	0.43137	0.43117	0.43098	0.43078	0.43059	0.4304	0.43021	0.43002	0.42984	0.42966	0.42948	0.42931	0.42913	0.42897	0.42881	0.42865	0.4285	0.42836	0.42823	0.42811	0.42801	0.42791	0.42783	0.42776	0.42769	0.42764	0.4276	0.42756	0.42753	0.4275	0.42748	0.42747	0.42746	0.42745	0.42745	0.42745	0.42746
737	0.43428	0.43407	0.43387	0.43367	0.43347	0.43327	0.43307	0.43288	0.43269	0.43249	0.4323	0.43211	0.43193	0.43174	0.43156	0.43137	0.43119	0.43101	0.43084	0.43066	0.43049	0.43032	0.43015	0.42999	0.42983	0.42967	0.42952	0.42938	0.42924	0.42911	0.42899	0.42887	0.42877	0.42867	0.42858	0.42851	0.42844	0.42838	0.42833	0.42828	0.42824	0.42821	0.42818	0.42816	0.42814	0.42813	0.42813	0.42812	0.42813
738	0.43471	0.43452	0.43433	0.43414	0.43395	0.43377	0.43358	0.4334	0.43322	0.43304	0.43287	0.43269	0.43252	0.43235	0.43218	0.43201	0.43184	0.43167	0.43151	0.43135	0.43119	0.43103	0.43088	0.43073	0.43058	0.43043	0.4303	0.43016	0.43003	0.42991	0.42979	0.42968	0.42958	0.42948	0.42939	0.42931	0.42924	0.42917	0.42911	0.42906	0.42901	0.42897	0.42893	0.4289	0.42888	0.42886	0.42884	0.42883	0.42883
739	0.43515	0.43497	0.43479	0.43462	0.43445	0.43428	0.43411	0.43394	0.43377	0.43361	0.43345	0.43329	0.43313	0.43297	0.43282	0.43266	0.43251	0.43236	0.43221	0.43207	0.43192	0.43178	0.43164	0.4315	0.43136	0.43123	0.4311	0.43097	0.43085	0.43073	0.43062	0.43051	0.43041	0.43031	0.43022	0.43014	0.43006	0.42998	0.42992	0.42985	0.4298	0.42975	0.4297	0.42966	0.42963	0.4296	0.42958	0.42956	0.42955
740	0.43559	0.43542	0.43525	0.43509	0.43493	0.43478	0.43462	0.43447	0.43432	0.43418	0.43403	0.43389	0.43375	0.43361	0.43347	0.43333	0.43319	0.43306	0.43293	0.43279	0.43266	0.43253	0.43241	0.43228	0.43215	0.43203	0.43191	0.43179	0.43168	0.43156	0.43146	0.43135	0.43125	0.43115	0.43106	0.43097	0.43088	0.4308	0.43073	0.43066	0.43059	0.43053	0.43048	0.43043	0.43038	0.43035	0.43031	0.43029	0.43026
741	0.436	0.43585	0.4357	0.43555	0.43541	0.43526	0.43513	0.43499	0.43486	0.43473	0.4346	0.43447	0.43435	0.43422	0.4341	0.43398	0.43386	0.43374	0.43363	0.43351	0.4334	0.43328	0.43317	0.43305	0.43294	0.43282	0.43271	0.4326	0.43249	0.43238	0.43227	0.43217	0.43207	0.43197	0.43187	0.43177	0.43168	0.4316	0.43151	0.43144	0.43136	0.43129	0.43123	0.43117	0.43112	0.43107	0.43103	0.43099	0.43096
742	0.43638	0.43624	0.43611	0.43597	0.43584	0.43572	0.43559	0.43547	0.43536	0.43524	0.43513	0.43502	0.43491	0.43481	0.4347	0.4346	0.4345	0.4344	0.4343	0.4342	0.4341	0.434	0.4339	0.43379	0.43369	0.43359	0.43348	0.43338	0.43327	0.43317	0.43306	0.43295	0.43285	0.43275	0.43264	0.43254	0.43245	0.43235	0.43226	0.43218	0.43209	0.43202	0.43194	0.43188	0.43182	0.43176	0.43171	0.43167	0.43163
743	0.43673	0.4366	0.43647	0.43635	0.43623	0.43612	0.43601	0.4359	0.4358	0.4357	0.43561	0.43552	0.43543	0.43534	0.43525	0.43517	0.43508	0.435	0.43492	0.43483	0.43475	0.43466	0.43458	0.43449	0.43439	0.4343	0.4342	0.4341	0.434	0.4339	0.43379	0.43368	0.43357	0.43346	0.43336	0.43325	0.43315	0.43305	0.43295	0.43285	0.43276	0.43268	0.4326	0.43252	0.43245	0.43239	0.43233	0.43228	0.43224
744	0.43701	0.43689	0.43678	0.43667	0.43656	0.43646	0.43636	0.43627	0.43618	0.43609	0.43601	0.43593	0.43586	0.43579	0.43572	0.43565	0.43559	0.43552	0.43546	0.43539	0.43532	0.43525	0.43518	0.4351	0.43502	0.43494	0.43485	0.43475	0.43465	0.43455	0.43444	0.43433	0.43421	0.4341	0.43399	0.43387	0.43376	0.43365	0.43355	0.43344	0.43335	0.43325	0.43317	0.43308	0.43301	0.43294	0.43288	0.43282	0.43278
745	0.43724	0.43712	0.43701	0.43691	0.43681	0.43672	0.43663	0.43654	0.43646	0.43639	0.43632	0.43626	0.43619	0.43614	0.43608	0.43603	0.43598	0.43593	0.43588	0.43584	0.43579	0.43574	0.43568	0.43562	0.43555	0.43548	0.43539	0.4353	0.4352	0.43509	0.43498	0.43486	0.43474	0.43462	0.4345	0.43438	0.43426	0.43414	0.43403	0.43392	0.43382	0.43372	0.43363	0.43355	0.43347	0.4334	0.43334	0.43328	0.43323
746	0.43739	0.43728	0.43717	0.43707	0.43697	0.43688	0.4368	0.43672	0.43665	0.43658	0.43652	0.43646	0.43641	0.43636	0.43631	0.43627	0.43624	0.4362	0.43617	0.43613	0.4361	0.43607	0.43603	0.43599	0.43593	0.43587	0.4358	0.43571	0.4356	0.43549	0.43537	0.43524	0.43512	0.43499	0.43486	0.43473	0.43461	0.43449	0.43437	0.43427	0.43416	0.43407	0.43398	0.43389	0.43382	0.43375	0.43369	0.43364	0.43359
747	0.43747	0.43735	0.43724	0.43714	0.43704	0.43695	0.43687	0.43679	0.43672	0.43665	0.43659	0.43653	0.43648	0.43643	0.43639	0.43635	0.43632	0.43629	0.43626	0.43624	0.43621	0.43619	0.43616	0.43613	0.4361	0.43605	0.43599	0.43589	0.43578	0.43566	0.43554	0.43541	0.43528	0.43515	0.43503	0.4349	0.43478	0.43467	0.43456	0.43446	0.43436	0.43427	0.43418	0.43411	0.43404	0.43398	0.43393	0.43388	0.43385
748	0.43747	0.43735	0.43724	0.43713	0.43702	0.43693	0.43683	0.43675	0.43667	0.4366	0.43653	0.43647	0.43641	0.43636	0.43631	0.43627	0.43623	0.43619	0.43616	0.43613	0.4361	0.43607	0.43604	0.436	0.43595	0.4359	0.43583	0.43575	0.43566	0.43555	0.43545	0.43533	0.43522	0.4351	0.43499	0.43488	0.43478	0.43467	0.43458	0.43449	0.4344	0.43433	0.43426	0.4342	0.43414	0.4341	0.43406	0.43403	0.43401
749	0.43742	0.43728	0.43716	0.43704	0.43692	0.43681	0.43671	0.43661	0.43652	0.43643	0.43635	0.43628	0.43621	0.43614	0.43608	0.43603	0.43598	0.43593	0.43588	0.43584	0.43579	0.43575	0.4357	0.43565	0.4356	0.43554	0.43547	0.4354	0.43532	0.43523	0.43514	0.43505	0.43496	0.43486	0.43477	0.43468	0.4346	0.43452	0.43444	0.43437	0.43431	0.43425	0.4342	0.43416	0.43413	0.4341	0.43408	0.43407	0.43407
750	0.43731	0.43716	0.43702	0.43688	0.43675	0.43663	0.43651	0.43639	0.43628	0.43618	0.43608	0.43599	0.4359	0.43582	0.43574	0.43567	0.4356	0.43553	0.43547	0.43541	0.43535	0.43529	0.43523	0.43517	0.43511	0.43505	0.43498	0.43491	0.43484	0.43477	0.4347	0.43463	0.43456	0.43449	0.43442	0.43435	0.43429	0.43424	0.43419	0.43414	0.4341	0.43407	0.43405	0.43403	0.43402	0.43402	0.43402	0.43404	0.43406
751	0.43717	0.437	0.43684	0.43668	0.43653	0.43639	0.43625	0.43611	0.43598	0.43586	0.43574	0.43563	0.43552	0.43542	0.43532	0.43523	0.43514	0.43505	0.43497	0.43489	0.43482	0.43475	0.43468	0.43461	0.43454	0.43448	0.43441	0.43435	0.43429	0.43423	0.43417	0.43412	0.43406	0.43401	0.43397	0.43393	0.43389	0.43386	0.43384	0.43382	0.43381	0.43381	0.43381	0.43382	0.43384	0.43386	0.4339	0.43394	0.43399
752	0.43701	0.43682	0.43664	0.43646	0.43629	0.43612	0.43596	0.4358	0.43565	0.43551	0.43536	0.43523	0.4351	0.43497	0.43485	0.43474	0.43463	0.43452	0.43442	0.43433	0.43424	0.43416	0.43408	0.434	0.43393	0.43386	0.4338	0.43374	0.43369	0.43364	0.43359	0.43355	0.43352	0.43349	0.43347	0.43345	0.43344	0.43344	0.43344	0.43345	0.43347	0.43349	0.43353	0.43357	0.43361	0.43367	0.43373	0.4338	0.43388
753	0.43686	0.43665	0.43645	0.43625	0.43605	0.43586	0.43568	0.43549	0.43532	0.43515	0.43498	0.43482	0.43467	0.43452	0.43437	0.43424	0.43411	0.43398	0.43387	0.43375	0.43365	0.43355	0.43346	0.43338	0.4333	0.43324	0.43317	0.43312	0.43307	0.43303	0.433	0.43298	0.43296	0.43295	0.43295	0.43296	0.43297	0.43299	0.43302	0.43306	0.43311	0.43317	0.43323	0.4333	0.43338	0.43346	0.43356	0.43366	0.43377
754	0.43675	0.43652	0.43629	0.43607	0.43585	0.43563	0.43542	0.43521	0.43501	0.43481	0.43462	0.43444	0.43426	0.43408	0.43392	0.43376	0.43361	0.43346	0.43333	0.4332	0.43308	0.43297	0.43287	0.43278	0.4327	0.43263	0.43256	0.43251	0.43247	0.43244	0.43242	0.43241	0.43241	0.43242	0.43244	0.43247	0.43251	0.43256	0.43262	0.43269	0.43277	0.43285	0.43294	0.43305	0.43316	0.43327	0.4334	0.43353	0.43367
755	0.4367	0.43644	0.43619	0.43595	0.4357	0.43546	0.43522	0.43499	0.43476	0.43454	0.43432	0.43411	0.43391	0.43371	0.43352	0.43333	0.43316	0.43299	0.43284	0.43269	0.43256	0.43243	0.43232	0.43222	0.43213	0.43206	0.432	0.43195	0.43192	0.4319	0.43189	0.43189	0.43191	0.43194	0.43198	0.43204	0.4321	0.43218	0.43226	0.43236	0.43247	0.43258	0.43271	0.43284	0.43298	0.43313	0.43329	0.43345	0.43363
756	0.43673	0.43645	0.43618	0.43591	0.43565	0.43538	0.43512	0.43486	0.43461	0.43436	0.43412	0.43388	0.43365	0.43342	0.4332	0.433	0.4328	0.43261	0.43243	0.43227	0.43211	0.43198	0.43185	0.43174	0.43165	0.43157	0.43151	0.43146	0.43144	0.43142	0.43143	0.43145	0.43148	0.43153	0.4316	0.43168	0.43177	0.43187	0.43199	0.43211	0.43225	0.4324	0.43255	0.43272	0.43289	0.43307	0.43326	0.43345	0.43365
757	0.43687	0.43658	0.43629	0.436	0.43571	0.43542	0.43514	0.43486	0.43458	0.43431	0.43404	0.43377	0.43351	0.43326	0.43302	0.43279	0.43256	0.43235	0.43215	0.43196	0.43179	0.43163	0.43149	0.43137	0.43127	0.43119	0.43112	0.43108	0.43106	0.43106	0.43108	0.43111	0.43117	0.43124	0.43133	0.43143	0.43155	0.43168	0.43183	0.43198	0.43215	0.43232	0.43251	0.4327	0.43291	0.43312	0.43333	0.43356	0.43379
758	0.43715	0.43684	0.43653	0.43623	0.43592	0.43562	0.43531	0.43501	0.43471	0.43441	0.43412	0.43383	0.43355	0.43327	0.43301	0.43275	0.4325	0.43226	0.43203	0.43182	0.43163	0.43145	0.43129	0.43115	0.43104	0.43095	0.43089	0.43085	0.43083	0.43084	0.43087	0.43093	0.43101	0.4311	0.43122	0.43135	0.43149	0.43165	0.43182	0.43201	0.4322	0.43241	0.43262	0.43284	0.43307	0.43331	0.43355	0.4338	0.43405
759	0.43758	0.43726	0.43694	0.43662	0.43631	0.43599	0.43567	0.43535	0.43503	0.43472	0.43441	0.4341	0.4338	0.4335	0.43321	0.43292	0.43265	0.43238	0.43213	0.4319	0.43168	0.43147	0.43129	0.43114	0.43101	0.43091	0.43084	0.4308	0.4308	0.43082	0.43087	0.43095	0.43105	0.43117	0.43131	0.43147	0.43164	0.43183	0.43203	0.43223	0.43245	0.43268	0.43292	0.43316	0.43341	0.43367	0.43393	0.4342	0.43448
760	0.43818	0.43786	0.43753	0.43721	0.43689	0.43656	0.43623	0.43591	0.43558	0.43526	0.43493	0.43461	0.43429	0.43398	0.43367	0.43337	0.43308	0.43279	0.43252	0.43226	0.43201	0.43178	0.43158	0.4314	0.43125	0.43113	0.43106	0.43102	0.43103	0.43108	0.43115	0.43125	0.43138	0.43152	0.43168	0.43186	0.43206	0.43226	0.43248	0.4327	0.43294	0.43318	0.43343	0.43369	0.43396	0.43423	0.43451	0.43479	0.43508
761	0.43895	0.43864	0.43832	0.438	0.43767	0.43735	0.43702	0.43669	0.43637	0.43604	0.43572	0.43539	0.43507	0.43475	0.43444	0.43413	0.43383	0.43354	0.43325	0.43298	0.43272	0.43248	0.43226	0.43206	0.43189	0.43175	0.43166	0.43164	0.43167	0.43173	0.43182	0.43193	0.43207	0.43222	0.4324	0.43258	0.43278	0.43299	0.43321	0.43345	0.43369	0.43394	0.43419	0.43446	0.43473	0.435	0.43529	0.43557	0.43587
762	0.43991	0.4396	0.43929	0.43898	0.43867	0.43835	0.43804	0.43772	0.4374	0.43708	0.43676	0.43645	0.43614	0.43583	0.43552	0.43522	0.43493	0.43464	0.43437	0.43411	0.43386	0.43363	0.43342	0.43323	0.43308	0.43296	0.43288	0.43284	0.43285	0.43289	0.43296	0.43305	0.43317	0.43331	0.43347	0.43365	0.43383	0.43404	0.43425	0.43447	0.43471	0.43495	0.4352	0.43546	0.43572	0.43599	0.43627	0.43656	0.43684
763	0.44103	0.44074	0.44045	0.44016	0.43986	0.43956	0.43926	0.43896	0.43866	0.43836	0.43806	0.43777	0.43747	0.43718	0.43689	0.43661	0.43634	0.43608	0.43582	0.43558	0.43536	0.43515	0.43496	0.4348	0.43466	0.43456	0.43448	0.43443	0.43442	0.43443	0.43447	0.43454	0.43463	0.43474	0.43488	0.43502	0.43519	0.43537	0.43556	0.43576	0.43598	0.4362	0.43643	0.43668	0.43693	0.43719	0.43745	0.43772	0.438
764	0.4423	0.44204	0.44177	0.4415	0.44123	0.44096	0.44068	0.44041	0.44013	0.43986	0.43958	0.43931	0.43904	0.43878	0.43851	0.43826	0.43801	0.43777	0.43754	0.43733	0.43712	0.43694	0.43677	0.43662	0.4365	0.43639	0.43632	0.43626	0.43623	0.43623	0.43624	0.43629	0.43635	0.43643	0.43653	0.43665	0.43678	0.43693	0.43709	0.43727	0.43746	0.43766	0.43787	0.43809	0.43832	0.43855	0.4388	0.43905	0.43931
765	0.4437	0.44347	0.44323	0.44299	0.44275	0.44251	0.44226	0.44202	0.44177	0.44153	0.44128	0.44104	0.4408	0.44056	0.44032	0.44009	0.43987	0.43966	0.43945	0.43926	0.43908	0.43891	0.43875	0.43862	0.4385	0.4384	0.43831	0.43825	0.43821	0.43818	0.43818	0.4382	0.43823	0.43829	0.43836	0.43845	0.43855	0.43867	0.4388	0.43894	0.4391	0.43927	0.43945	0.43965	0.43985	0.44006	0.44028	0.44051	0.44075
766	0.44519	0.44499	0.44479	0.44459	0.44438	0.44417	0.44396	0.44375	0.44354	0.44332	0.44311	0.4429	0.44268	0.44247	0.44227	0.44207	0.44187	0.44168	0.44149	0.44132	0.44115	0.44099	0.44085	0.44072	0.4406	0.4405	0.44041	0.44034	0.44028	0.44024	0.44022	0.44022	0.44023	0.44025	0.4403	0.44035	0.44043	0.44051	0.44061	0.44073	0.44085	0.44099	0.44115	0.44131	0.44148	0.44167	0.44186	0.44206	0.44228
767	0.44675	0.44658	0.44642	0.44625	0.44608	0.44591	0.44574	0.44556	0.44538	0.4452	0.44502	0.44484	0.44466	0.44448	0.4443	0.44412	0.44394	0.44377	0.4436	0.44344	0.44329	0.44314	0.443	0.44288	0.44276	0.44265	0.44256	0.44248	0.44241	0.44235	0.44231	0.44228	0.44227	0.44227	0.44229	0.44231	0.44236	0.44242	0.44249	0.44257	0.44267	0.44277	0.4429	0.44303	0.44317	0.44333	0.4435	0.44367	0.44386
768	0.44832	0.4482	0.44807	0.44795	0.44782	0.44768	0.44755	0.44741	0.44727	0.44712	0.44697	0.44682	0.44667	0.44652	0.44636	0.4462	0.44605	0.4459	0.44574	0.44559	0.44545	0.44531	0.44517	0.44504	0.44492	0.44481	0.44471	0.44461	0.44453	0.44446	0.4444	0.44435	0.44431	0.44429	0.44428	0.44428	0.4443	0.44433	0.44437	0.44442	0.44449	0.44457	0.44466	0.44477	0.44488	0.44501	0.44515	0.4453	0.44546
769	0.44987	0.44979	0.44971	0.44963	0.44954	0.44944	0.44935	0.44925	0.44914	0.44903	0.44892	0.4488	0.44867	0.44855	0.44841	0.44828	0.44814	0.448	0.44786	0.44772	0.44758	0.44744	0.44731	0.44718	0.44705	0.44693	0.44681	0.44671	0.44661	0.44652	0.44644	0.44637	0.44631	0.44626	0.44623	0.44621	0.4462	0.4462	0.44621	0.44624	0.44628	0.44633	0.4464	0.44648	0.44657	0.44667	0.44678	0.44691	0.44705
770	0.45136	0.45133	0.45129	0.45125	0.4512	0.45115	0.45109	0.45103	0.45096	0.45089	0.45081	0.45072	0.45063	0.45052	0.45041	0.4503	0.45018	0.45005	0.44992	0.44978	0.44964	0.44951	0.44937	0.44923	0.44909	0.44896	0.44883	0.44871	0.4486	0.44849	0.44839	0.4483	0.44822	0.44815	0.44809	0.44805	0.44801	0.44799	0.44798	0.44798	0.448	0.44803	0.44807	0.44812	0.44819	0.44827	0.44836	0.44846	0.44858
771	0.45274	0.45275	0.45275	0.45276	0.45275	0.45275	0.45273	0.45271	0.45268	0.45265	0.4526	0.45255	0.45248	0.4524	0.45231	0.45221	0.45211	0.45199	0.45186	0.45173	0.45159	0.45144	0.4513	0.45115	0.451	0.45086	0.45071	0.45058	0.45044	0.45032	0.4502	0.45009	0.44999	0.4499	0.44982	0.44976	0.4497	0.44966	0.44963	0.44961	0.4496	0.44961	0.44963	0.44967	0.44971	0.44977	0.44985	0.44993	0.45003
772	0.45396	0.45401	0.45406	0.4541	0.45414	0.45418	0.45421	0.45423	0.45425	0.45425	0.45424	0.45422	0.45418	0.45413	0.45406	0.45398	0.45388	0.45376	0.45364	0.4535	0.45336	0.4532	0.45305	0.45289	0.45273	0.45257	0.45241	0.45225	0.4521	0.45196	0.45183	0.4517	0.45159	0.45148	0.45138	0.4513	0.45123	0.45117	0.45112	0.45108	0.45106	0.45105	0.45106	0.45108	0.45111	0.45115	0.45121	0.45129	0.45137
773	0.45496	0.45505	0.45513	0.45522	0.4553	0.45538	0.45546	0.45552	0.45558	0.45562	0.45565	0.45567	0.45566	0.45564	0.45559	0.45552	0.45543	0.45531	0.45518	0.45504	0.45488	0.45472	0.45455	0.45437	0.4542	0.45402	0.45385	0.45369	0.45352	0.45337	0.45322	0.45308	0.45296	0.45284	0.45273	0.45263	0.45255	0.45248	0.45242	0.45238	0.45234	0.45233	0.45232	0.45233	0.45235	0.45239	0.45244	0.4525	0.45258
774	0.45569	0.45581	0.45593	0.45605	0.45617	0.45628	0.45639	0.4565	0.4566	0.45668	0.45676	0.45681	0.45685	0.45685	0.45682	0.45676	0.45667	0.45655	0.45641	0.45625	0.45608	0.4559	0.45572	0.45554	0.45536	0.45517	0.45499	0.45482	0.45465	0.45449	0.45434	0.4542	0.45407	0.45394	0.45383	0.45373	0.45365	0.45357	0.45351	0.45346	0.45342	0.4534	0.45339	0.4534	0.45342	0.45345	0.4535	0.45356	0.45363
775	0.45612	0.45626	0.4564	0.45653	0.45667	0.45681	0.45694	0.45707	0.4572	0.45731	0.45741	0.4575	0.45757	0.45761	0.45761	0.45755	0.45745	0.45732	0.45718	0.45702	0.45685	0.45667	0.45649	0.45631	0.45613	0.45596	0.45578	0.45562	0.45545	0.4553	0.45515	0.45502	0.45489	0.45477	0.45467	0.45457	0.45449	0.45442	0.45436	0.45432	0.45429	0.45427	0.45426	0.45427	0.4543	0.45433	0.45438	0.45445	0.45452
776	0.45623	0.45637	0.45651	0.45665	0.45679	0.45693	0.45706	0.45719	0.45732	0.45743	0.45753	0.45761	0.45767	0.4577	0.4577	0.45767	0.4576	0.45751	0.4574	0.45727	0.45713	0.45698	0.45682	0.45667	0.45651	0.45635	0.4562	0.45605	0.45591	0.45577	0.45564	0.45552	0.45541	0.45531	0.45522	0.45514	0.45507	0.45502	0.45497	0.45494	0.45492	0.45492	0.45492	0.45494	0.45498	0.45502	0.45508	0.45516	0.45524
777	0.45602	0.45615	0.45628	0.45641	0.45654	0.45667	0.45679	0.45691	0.45701	0.45711	0.45719	0.45726	0.45731	0.45734	0.45734	0.45733	0.45729	0.45723	0.45716	0.45707	0.45697	0.45686	0.45674	0.45662	0.4565	0.45638	0.45626	0.45614	0.45603	0.45593	0.45582	0.45573	0.45565	0.45557	0.45551	0.45545	0.45541	0.45537	0.45535	0.45534	0.45534	0.45535	0.45538	0.45542	0.45547	0.45553	0.45561	0.45569	0.4558
778	0.45554	0.45565	0.45576	0.45588	0.45599	0.45609	0.4562	0.45629	0.45638	0.45646	0.45653	0.45659	0.45663	0.45666	0.45668	0.45668	0.45666	0.45663	0.45659	0.45654	0.45648	0.45641	0.45633	0.45625	0.45617	0.45609	0.45601	0.45593	0.45586	0.45579	0.45572	0.45567	0.45562	0.45557	0.45554	0.45551	0.4555	0.45549	0.4555	0.45552	0.45554	0.45558	0.45563	0.4557	0.45577	0.45586	0.45595	0.45606	0.45618
779	0.45483	0.45492	0.45501	0.4551	0.45518	0.45527	0.45535	0.45543	0.4555	0.45557	0.45563	0.45568	0.45572	0.45576	0.45578	0.45579	0.45579	0.45579	0.45578	0.45576	0.45573	0.4557	0.45566	0.45562	0.45558	0.45554	0.4555	0.45547	0.45543	0.45541	0.45538	0.45536	0.45535	0.45535	0.45535	0.45536	0.45538	0.45541	0.45545	0.4555	0.45556	0.45563	0.45571	0.4558	0.4559	0.45602	0.45614	0.45628	0.45642
780	0.45393	0.45399	0.45406	0.45413	0.45419	0.45426	0.45432	0.45438	0.45444	0.4545	0.45455	0.4546	0.45464	0.45467	0.4547	0.45473	0.45475	0.45476	0.45478	0.45478	0.45479	0.45479	0.45479	0.45479	0.45479	0.45479	0.45479	0.4548	0.45481	0.45482	0.45484	0.45486	0.45489	0.45493	0.45497	0.45503	0.45509	0.45515	0.45523	0.45532	0.45541	0.45551	0.45563	0.45575	0.45589	0.45603	0.45619	0.45635	0.45653
781	0.45289	0.45293	0.45297	0.45302	0.45306	0.45311	0.45316	0.4532	0.45325	0.45329	0.45334	0.45338	0.45342	0.45346	0.4535	0.45353	0.45357	0.4536	0.45364	0.45367	0.45371	0.45374	0.45377	0.45381	0.45385	0.45389	0.45393	0.45398	0.45403	0.45409	0.45415	0.45421	0.45429	0.45436	0.45445	0.45454	0.45464	0.45475	0.45487	0.45499	0.45512	0.45527	0.45542	0.45558	0.45575	0.45592	0.45611	0.45631	0.45652
782	0.45176	0.45178	0.4518	0.45182	0.45184	0.45187	0.45189	0.45193	0.45196	0.45199	0.45203	0.45207	0.45211	0.45215	0.4522	0.45225	0.4523	0.45235	0.45241	0.45246	0.45252	0.45259	0.45265	0.45272	0.4528	0.45288	0.45296	0.45305	0.45314	0.45324	0.45334	0.45345	0.45356	0.45369	0.45381	0.45395	0.45409	0.45424	0.4544	0.45456	0.45473	0.45491	0.4551	0.4553	0.45551	0.45572	0.45594	0.45617	0.45641
783	0.45058	0.45057	0.45056	0.45056	0.45056	0.45057	0.45058	0.4506	0.45062	0.45064	0.45067	0.45071	0.45075	0.4508	0.45085	0.45091	0.45097	0.45104	0.45111	0.45119	0.45128	0.45137	0.45147	0.45157	0.45168	0.4518	0.45192	0.45205	0.45218	0.45232	0.45246	0.45261	0.45277	0.45293	0.4531	0.45328	0.45346	0.45366	0.45385	0.45406	0.45427	0.45449	0.45472	0.45495	0.45519	0.45544	0.4557	0.45597	0.45624
[truncated: 244 more rows]
[truncated: 3,280 more columns]
