# Supplementary material for: Manufacture-friendly nanostructured metals stabilized by dual-phase honeycomb shell
Source: Nat Commun. 2022 Apr 19;13:2034. doi: 10.1038/s41467-022-29782-8 (PMC9019002; doi:10.1038/s41467-022-29782-8)
Supplement: Supplementary file 3 — Source Data [file 41467_2022_29782_MOESM3_ESM.zip › Source data/Source data for first principle calculations/alfa001-Ti2Cu0123/bulk/alfa-0002/CONTCAR]

BPOSCAR-alfa-relaxed\(0\0\1)-8layer     
   1.00000000000000     
     2.9296998978000000    0.0000000000000000    0.0000000000000000
     0.0000000000000000   14.5541000365999995    0.0000000000000000
     0.0000000000000000    0.0000000000000000   18.5436363220000011
   Ti   Al
    46     2
Direct
  0.1516000040000023  0.8099261253331893  0.1218014727152596
  0.1516000040000023  0.8104794714017665  0.3784103860745108
  0.1516000040000023  0.8071890386421480  0.6254545706299131
  0.1516000040000023  0.8072802078647744  0.8742923316293791
  0.6516000040000023  0.9736362364244068  0.1250784510381316
  0.6516000040000023  0.9742915766467346  0.3746279256068920
  0.6516000040000023  0.9762721419131343  0.6252996824915366
  0.6516000040000023  0.9750903395049406  0.8749375565101626
  0.1516000040000023  0.4737102829692286  0.1246937652493633
  0.1516000040000023  0.4728915343921545  0.3760563464509058
  0.1516000040000023  0.4705828278999251  0.6247967181073838
  0.1516000040000023  0.4740305315090037  0.8743582888224471
  0.6516000040000023  0.6432322481255774  0.1265460076057689
  0.6516000040000023  0.6433859667242243  0.3740234608884844
  0.6516000040000023  0.6396009881636264  0.6243478764605956
  0.6516000040000023  0.6408838433332527  0.8752087021980987
  0.1516000040000023  0.1403790351571736  0.1252100954994554
  0.1516000040000023  0.1400809674382213  0.3731912569892903
  0.1516000040000023  0.1436524665513822  0.6250084900900821
  0.1516000040000023  0.1411791491328656  0.8766451881894703
  0.6516000040000023  0.3074492834079701  0.1250868669230538
  0.6516000040000023  0.3076691788722405  0.3767855400975468
  0.6516000040000023  0.3087931842481787  0.8731939835326037
  0.1516000040000023  0.6901326978063625  0.0018036380545833
  0.1516000040000023  0.6912631128411292  0.4982084317729595
  0.1516000040000023  0.6914796485837547  0.7499098492564760
  0.6516000040000023  0.8577462098939235  0.9983522515127435
  0.6516000040000023  0.8552800921378695  0.2499865111208929
  0.6516000040000023  0.8588513122446153  0.5018031697485880
  0.6516000040000023  0.8585500704087169  0.7497859892994598
  0.1516000040000023  0.3580420458206619  0.9997892873443527
  0.1516000040000023  0.3593301817846165  0.2506469108993688
  0.1516000040000023  0.3555473134885576  0.5009700164923601
  0.1516000040000023  0.3556981312473529  0.7484511394033470
  0.6516000040000023  0.5248957352426632  0.0006392102201963
  0.6516000040000023  0.5283505157762685  0.2501979535685803
  0.6516000040000023  0.5260413612377128  0.4989366069364258
  0.6516000040000023  0.5252189148083204  0.7503027506984764
  0.1516000040000023  0.0238353421251813  0.0000594184392760
  0.1516000040000023  0.0226586414287086  0.2496955050861871
  0.1516000040000023  0.0246406570587746  0.5003663824089742
  0.1516000040000023  0.0252927757865043  0.7499177510666566
  0.6516000040000023  0.1916453603407711  0.0007049934784396
  0.6516000040000023  0.1917412805878125  0.2495404269160060
  0.6516000040000023  0.1884537168144307  0.4965838667786721
  0.6516000040000023  0.1890044307805973  0.7531947471268275
  0.6516000040000023  0.3036433955204070  0.6247244434904760
  0.1516000040000023  0.6952905065781868  0.2502707290793094
 
  0.00000000E+00  0.00000000E+00  0.00000000E+00
  0.00000000E+00  0.00000000E+00  0.00000000E+00
  0.00000000E+00  0.00000000E+00  0.00000000E+00
  0.00000000E+00  0.00000000E+00  0.00000000E+00
  0.00000000E+00  0.00000000E+00  0.00000000E+00
  0.00000000E+00  0.00000000E+00  0.00000000E+00
  0.00000000E+00  0.00000000E+00  0.00000000E+00
  0.00000000E+00  0.00000000E+00  0.00000000E+00
  0.00000000E+00  0.00000000E+00  0.00000000E+00
  0.00000000E+00  0.00000000E+00  0.00000000E+00
  0.00000000E+00  0.00000000E+00  0.00000000E+00
  0.00000000E+00  0.00000000E+00  0.00000000E+00
  0.00000000E+00  0.00000000E+00  0.00000000E+00
  0.00000000E+00  0.00000000E+00  0.00000000E+00
  0.00000000E+00  0.00000000E+00  0.00000000E+00
  0.00000000E+00  0.00000000E+00  0.00000000E+00
  0.00000000E+00  0.00000000E+00  0.00000000E+00
  0.00000000E+00  0.00000000E+00  0.00000000E+00
  0.00000000E+00  0.00000000E+00  0.00000000E+00
  0.00000000E+00  0.00000000E+00  0.00000000E+00
  0.00000000E+00  0.00000000E+00  0.00000000E+00
  0.00000000E+00  0.00000000E+00  0.00000000E+00
  0.00000000E+00  0.00000000E+00  0.00000000E+00
  0.00000000E+00  0.00000000E+00  0.00000000E+00
  0.00000000E+00  0.00000000E+00  0.00000000E+00
  0.00000000E+00  0.00000000E+00  0.00000000E+00
  0.00000000E+00  0.00000000E+00  0.00000000E+00
  0.00000000E+00  0.00000000E+00  0.00000000E+00
  0.00000000E+00  0.00000000E+00  0.00000000E+00
  0.00000000E+00  0.00000000E+00  0.00000000E+00
  0.00000000E+00  0.00000000E+00  0.00000000E+00
  0.00000000E+00  0.00000000E+00  0.00000000E+00
  0.00000000E+00  0.00000000E+00  0.00000000E+00
  0.00000000E+00  0.00000000E+00  0.00000000E+00
  0.00000000E+00  0.00000000E+00  0.00000000E+00
  0.00000000E+00  0.00000000E+00  0.00000000E+00
  0.00000000E+00  0.00000000E+00  0.00000000E+00
  0.00000000E+00  0.00000000E+00  0.00000000E+00
  0.00000000E+00  0.00000000E+00  0.00000000E+00
  0.00000000E+00  0.00000000E+00  0.00000000E+00
  0.00000000E+00  0.00000000E+00  0.00000000E+00
  0.00000000E+00  0.00000000E+00  0.00000000E+00
  0.00000000E+00  0.00000000E+00  0.00000000E+00
  0.00000000E+00  0.00000000E+00  0.00000000E+00
  0.00000000E+00  0.00000000E+00  0.00000000E+00
  0.00000000E+00  0.00000000E+00  0.00000000E+00
  0.00000000E+00  0.00000000E+00  0.00000000E+00
  0.00000000E+00  0.00000000E+00  0.00000000E+00
