# Supplementary material for: Manufacture-friendly nanostructured metals stabilized by dual-phase honeycomb shell
Source: Nat Commun. 2022 Apr 19;13:2034. doi: 10.1038/s41467-022-29782-8 (PMC9019002; doi:10.1038/s41467-022-29782-8)
Supplement: Supplementary file 3 — Source Data [file 41467_2022_29782_MOESM3_ESM.zip › Source data/Source data for first principle calculations/alfa001-Ti2Cu0123/bulk/alfa-0002/OSZICAR]

       N       E                     dE             d eps       ncg     rms          rms(c)
DAV:   1     0.725411122900E+03    0.72541E+03   -0.50632E+04  7680   0.112E+03
DAV:   2    -0.259101679144E+03   -0.98451E+03   -0.95595E+03  7680   0.261E+02
DAV:   3    -0.402248088942E+03   -0.14315E+03   -0.13485E+03 11748   0.871E+01
DAV:   4    -0.413075431033E+03   -0.10827E+02   -0.10557E+02 11652   0.248E+01
DAV:   5    -0.413492388698E+03   -0.41696E+00   -0.40821E+00 11556   0.354E+00    0.784E+01
RMM:   6    -0.371531776684E+03    0.41961E+02   -0.10162E+02  7680   0.363E+01    0.235E+01
RMM:   7    -0.378932237452E+03   -0.74005E+01   -0.73551E+01  8494   0.221E+01    0.194E+01
RMM:   8    -0.368729954465E+03    0.10202E+02   -0.25245E+01  9393   0.101E+01    0.947E+00
RMM:   9    -0.367270552734E+03    0.14594E+01   -0.12026E+01 10022   0.611E+00    0.687E+00
RMM:  10    -0.366085734173E+03    0.11848E+01   -0.58369E+00  9822   0.459E+00    0.450E+00
RMM:  11    -0.365460673937E+03    0.62506E+00   -0.18280E+00  8694   0.326E+00    0.217E+00
RMM:  12    -0.365481505635E+03   -0.20832E-01   -0.89570E-01 10462   0.169E+00    0.208E+00
RMM:  13    -0.365464531929E+03    0.16974E-01   -0.32732E-01 10445   0.943E-01    0.188E+00
RMM:  14    -0.365381269656E+03    0.83262E-01   -0.25281E-01  9321   0.112E+00    0.741E-01
RMM:  15    -0.365389568715E+03   -0.82991E-02   -0.24359E-01 10009   0.101E+00    0.879E-01
RMM:  16    -0.365374336699E+03    0.15232E-01   -0.64377E-02  9366   0.557E-01    0.535E-01
RMM:  17    -0.365369303675E+03    0.50330E-02   -0.20617E-02 10206   0.300E-01    0.318E-01
RMM:  18    -0.365367729617E+03    0.15741E-02   -0.86885E-03  9988   0.219E-01    0.215E-01
RMM:  19    -0.365367192001E+03    0.53762E-03   -0.81550E-03 10112   0.200E-01    0.115E-01
RMM:  20    -0.365367052788E+03    0.13921E-03   -0.74117E-04  9846   0.968E-02    0.113E-01
RMM:  21    -0.365366693564E+03    0.35922E-03    0.44118E-04  9301   0.601E-02    0.742E-02
RMM:  22    -0.365366512240E+03    0.18132E-03    0.58393E-04 10378   0.393E-02    0.522E-02
RMM:  23    -0.365366378275E+03    0.13397E-03    0.45821E-04 10398   0.301E-02    0.271E-02
RMM:  24    -0.365366308265E+03    0.70009E-04    0.41429E-04 10779   0.186E-02    0.171E-02
RMM:  25    -0.365366255391E+03    0.52874E-04    0.39150E-04 10612   0.115E-02    0.976E-03
RMM:  26    -0.365366217884E+03    0.37507E-04    0.33601E-04 10621   0.543E-03    0.527E-03
RMM:  27    -0.365366189112E+03    0.28772E-04    0.27445E-04 10457   0.283E-03    0.371E-03
RMM:  28    -0.365366162361E+03    0.26750E-04    0.25047E-04  9529   0.224E-03    0.171E-03
RMM:  29    -0.365366140296E+03    0.22065E-04    0.21326E-04  6672   0.122E-03    0.107E-03
RMM:  30    -0.365366120547E+03    0.19750E-04    0.18861E-04  5277   0.803E-04    0.752E-04
RMM:  31    -0.365366105245E+03    0.15301E-04    0.14927E-04  4954   0.619E-04    0.591E-04
RMM:  32    -0.365366090929E+03    0.14317E-04    0.13964E-04  4683   0.444E-04    0.475E-04
RMM:  33    -0.365366077086E+03    0.13842E-04    0.13134E-04  4103   0.272E-04    0.388E-04
RMM:  34    -0.365366063564E+03    0.13523E-04    0.12755E-04  4433   0.263E-04    0.253E-04
RMM:  35    -0.365366053566E+03    0.99978E-05    0.97304E-05  3857   0.215E-04    0.163E-04
RMM:  36    -0.365366044906E+03    0.86601E-05    0.85090E-05  4037   0.212E-04    0.117E-04
RMM:  37    -0.365366037309E+03    0.75964E-05    0.74124E-05  1914   0.144E-04    0.121E-04
RMM:  38    -0.365366029964E+03    0.73458E-05    0.70929E-05  1735   0.142E-04    0.129E-04
RMM:  39    -0.365366023628E+03    0.63352E-05    0.61848E-05  1581   0.138E-04    0.169E-04
RMM:  40    -0.365366018110E+03    0.55183E-05    0.54209E-05  1705   0.157E-04    0.152E-04
RMM:  41    -0.365366013205E+03    0.49048E-05    0.48296E-05  2876   0.193E-04    0.138E-04
RMM:  42    -0.365366008199E+03    0.50067E-05    0.48598E-05  1428   0.147E-04    0.161E-04
RMM:  43    -0.365366003589E+03    0.46094E-05    0.44339E-05  1393   0.148E-04    0.187E-04
RMM:  44    -0.365365999709E+03    0.38804E-05    0.37707E-05  1374   0.150E-04    0.210E-04
RMM:  45    -0.365365996382E+03    0.33266E-05    0.32671E-05  1338   0.151E-04    0.231E-04
RMM:  46    -0.365365993419E+03    0.29635E-05    0.29295E-05  1295   0.152E-04    0.249E-04
RMM:  47    -0.365365990708E+03    0.27111E-05    0.26836E-05  1269   0.154E-04    0.268E-04
RMM:  48    -0.365365988242E+03    0.24652E-05    0.24406E-05  1252   0.156E-04    0.275E-04
RMM:  49    -0.365365985965E+03    0.22775E-05    0.22586E-05  1501   0.171E-04    0.260E-04
RMM:  50    -0.365365981030E+03    0.49347E-05    0.44824E-05  1387   0.173E-04    0.269E-04
RMM:  51    -0.365365977404E+03    0.36259E-05    0.34398E-05  1322   0.170E-04    0.283E-04
RMM:  52    -0.365365974201E+03    0.32035E-05    0.30716E-05  1186   0.167E-04    0.301E-04
RMM:  53    -0.365365971928E+03    0.22728E-05    0.22050E-05  1168   0.168E-04    0.315E-04
RMM:  54    -0.365365970041E+03    0.18867E-05    0.18632E-05  1140   0.168E-04    0.327E-04
RMM:  55    -0.365365968382E+03    0.16586E-05    0.16447E-05  1108   0.169E-04    0.338E-04
RMM:  56    -0.365365966873E+03    0.15090E-05    0.14970E-05  1124   0.172E-04    0.346E-04
RMM:  57    -0.365365965458E+03    0.14153E-05    0.14047E-05  1110   0.172E-04    0.354E-04
RMM:  58    -0.365365964145E+03    0.13133E-05    0.13045E-05  1052   0.172E-04    0.363E-04
RMM:  59    -0.365365962904E+03    0.12411E-05    0.12328E-05  1038   0.173E-04    0.370E-04
RMM:  60    -0.365365960751E+03    0.21530E-05    0.19943E-05  1019   0.173E-04    0.379E-04
RMM:  61    -0.365365959368E+03    0.13824E-05    0.13595E-05  1012   0.170E-04    0.389E-04
RMM:  62    -0.365365958095E+03    0.12736E-05    0.12601E-05   969   0.170E-04    0.396E-04
RMM:  63    -0.365365956981E+03    0.11139E-05    0.11073E-05   989   0.172E-04    0.400E-04
RMM:  64    -0.365365955971E+03    0.10095E-05    0.10037E-05   940   0.172E-04    0.407E-04
RMM:  65    -0.365365953984E+03    0.19872E-05    0.18622E-05   934   0.173E-04    0.416E-04
RMM:  66    -0.365365952745E+03    0.12396E-05    0.12237E-05  1048   0.178E-04    0.417E-04
RMM:  67    -0.365365951664E+03    0.10810E-05    0.10736E-05   927   0.177E-04    0.423E-04
RMM:  68    -0.365365950787E+03    0.87702E-06    0.87404E-06   907   0.176E-04    0.427E-04
RMM:  69    -0.365365949955E+03    0.83129E-06    0.82743E-06   875   0.176E-04    0.433E-04
RMM:  70    -0.365365949172E+03    0.78377E-06    0.77934E-06   881   0.176E-04    0.438E-04
RMM:  71    -0.365365948412E+03    0.75949E-06    0.75305E-06  1971   0.198E-04    0.421E-04
RMM:  72    -0.365365946705E+03    0.17066E-05    0.15093E-05   850   0.169E-04    0.427E-04
RMM:  73    -0.365365945638E+03    0.10675E-05    0.10415E-05   844   0.169E-04    0.432E-04
RMM:  74    -0.365365944562E+03    0.10760E-05    0.10506E-05   828   0.168E-04    0.437E-04
RMM:  75    -0.365365943697E+03    0.86483E-06    0.85897E-06   818   0.168E-04    0.441E-04
RMM:  76    -0.365365942939E+03    0.75792E-06    0.75418E-06  1341   0.178E-04    0.431E-04
RMM:  77    -0.365365941203E+03    0.17363E-05    0.16065E-05   788   0.161E-04    0.438E-04
RMM:  78    -0.365365940267E+03    0.93564E-06    0.92960E-06   786   0.162E-04    0.441E-04
RMM:  79    -0.365365939537E+03    0.73077E-06    0.72896E-06   774   0.162E-04    0.444E-04
RMM:  80    -0.365365938945E+03    0.59167E-06    0.59164E-06   777   0.163E-04    0.445E-04
RMM:  81    -0.365365938414E+03    0.53090E-06    0.53455E-06  2298   0.205E-04    0.435E-04
RMM:  82    -0.365365937893E+03    0.52143E-06    0.51961E-06   901   0.161E-04    0.436E-04
RMM:  83    -0.365365937414E+03    0.47841E-06    0.47785E-06   758   0.161E-04    0.439E-04
RMM:  84    -0.365365936946E+03    0.46776E-06    0.46680E-06   741   0.160E-04    0.444E-04
RMM:  85    -0.365365936292E+03    0.65448E-06    0.64160E-06   825   0.161E-04    0.454E-04
RMM:  86    -0.365365935842E+03    0.45019E-06    0.45297E-06  1331   0.189E-04    0.445E-04
RMM:  87    -0.365365935435E+03    0.40631E-06    0.40481E-06  1268   0.192E-04    0.449E-04
RMM:  88    -0.365365935050E+03    0.38547E-06    0.38276E-06   940   0.169E-04    0.449E-04
RMM:  89    -0.365365934679E+03    0.37069E-06    0.36648E-06  1087   0.167E-04    0.457E-04
RMM:  90    -0.365365934321E+03    0.35820E-06    0.35385E-06  1192   0.170E-04    0.469E-04
RMM:  91    -0.365365933979E+03    0.34189E-06    0.33657E-06  4068   0.432E-04    0.630E-04
RMM:  92    -0.365365933659E+03    0.31996E-06    0.32723E-06  3605   0.303E-04    0.524E-04
RMM:  93    -0.365365933343E+03    0.31571E-06    0.31537E-06  1091   0.123E-04    0.500E-04
RMM:  94    -0.365365933041E+03    0.30280E-06    0.30455E-06  1177   0.171E-04    0.464E-04
RMM:  95    -0.365365932753E+03    0.28769E-06    0.29199E-06  3817   0.342E-04    0.472E-04
RMM:  96    -0.365365932473E+03    0.27984E-06    0.28247E-06  3392   0.249E-04    0.439E-04
RMM:  97    -0.365365932200E+03    0.27318E-06    0.27283E-06   727   0.996E-05    0.434E-04
RMM:  98    -0.365365931936E+03    0.26415E-06    0.26243E-06   738   0.103E-04    0.432E-04
RMM:  99    -0.365365931683E+03    0.25324E-06    0.25327E-06  1071   0.143E-04    0.423E-04
RMM: 100    -0.365365931439E+03    0.24339E-06    0.24306E-06   906   0.168E-04    0.412E-04
RMM: 101    -0.365365931211E+03    0.22811E-06    0.23436E-06  2383   0.218E-04    0.391E-04
RMM: 102    -0.365365930987E+03    0.22412E-06    0.22483E-06   651   0.165E-04    0.390E-04
RMM: 103    -0.365365930769E+03    0.21751E-06    0.21716E-06   641   0.165E-04    0.392E-04
RMM: 104    -0.365365930565E+03    0.20426E-06    0.20764E-06   668   0.171E-04    0.380E-04
RMM: 105    -0.365365930365E+03    0.19993E-06    0.20058E-06  1086   0.185E-04    0.360E-04
RMM: 106    -0.365365930184E+03    0.18123E-06    0.19072E-06  3357   0.253E-04    0.361E-04
RMM: 107    -0.365365930000E+03    0.18380E-06    0.18518E-06   725   0.174E-04    0.357E-04
RMM: 108    -0.365365929824E+03    0.17666E-06    0.17657E-06   794   0.185E-04    0.355E-04
RMM: 109    -0.365365929653E+03    0.17081E-06    0.17070E-06  1533   0.200E-04    0.347E-04
RMM: 110    -0.365365929489E+03    0.16327E-06    0.16274E-06   644   0.164E-04    0.347E-04
RMM: 111    -0.365365929338E+03    0.15121E-06    0.15626E-06  3822   0.318E-04    0.469E-04
RMM: 112    -0.365365929188E+03    0.15042E-06    0.14980E-06  1565   0.195E-04    0.439E-04
RMM: 113    -0.365365929042E+03    0.14626E-06    0.14519E-06  1773   0.200E-04    0.389E-04
RMM: 114    -0.365365928905E+03    0.13672E-06    0.13822E-06   827   0.155E-04    0.373E-04
RMM: 115    -0.365365928770E+03    0.13533E-06    0.13404E-06  1600   0.180E-04    0.321E-04
RMM: 116    -0.365365928638E+03    0.13147E-06    0.12585E-06  3811   0.354E-04    0.188E-04
RMM: 117    -0.365365928514E+03    0.12404E-06    0.12352E-06  2640   0.224E-04    0.176E-04
RMM: 118    -0.365365928393E+03    0.12102E-06    0.11767E-06  1397   0.157E-04    0.183E-04
RMM: 119    -0.365365928275E+03    0.11785E-06    0.11453E-06  1035   0.162E-04    0.186E-04
RMM: 120    -0.365365928163E+03    0.11234E-06    0.10834E-06  2433   0.229E-04    0.278E-04
RMM: 121    -0.365365928053E+03    0.10937E-06    0.10599E-06  1227   0.193E-04    0.245E-04
RMM: 122    -0.365365927953E+03    0.10048E-06    0.10069E-06  1597   0.190E-04    0.182E-04
RMM: 123    -0.365365927855E+03    0.97809E-07    0.98253E-07   844   0.135E-04
   1 F= -.36536593E+03 E0= -.36539495E+03  d E =-.365366E+03
       N       E                     dE             d eps       ncg     rms          rms(c)
DAV:   1    -0.365365921999E+03    0.59539E-05    0.35590E-05  8280   0.127E-02    0.160E-03
RMM:   2    -0.365365920594E+03    0.14051E-05    0.12204E-05  8918   0.357E-03    0.300E-03
RMM:   3    -0.365365919005E+03    0.15892E-05    0.12638E-05  6236   0.170E-03    0.162E-03
RMM:   4    -0.365365918579E+03    0.42616E-06    0.37432E-06  4448   0.977E-04    0.107E-03
RMM:   5    -0.365365918105E+03    0.47344E-06    0.44664E-06  4259   0.952E-04    0.815E-04
RMM:   6    -0.365365917768E+03    0.33674E-06    0.32012E-06  4270   0.907E-04    0.816E-04
RMM:   7    -0.365365917445E+03    0.32329E-06    0.29999E-06  4017   0.811E-04    0.536E-04
RMM:   8    -0.365365917169E+03    0.27617E-06    0.27200E-06  3457   0.380E-04    0.538E-04
RMM:   9    -0.365365916922E+03    0.24702E-06    0.23686E-06  3798   0.379E-04    0.287E-04
RMM:  10    -0.365365916699E+03    0.22248E-06    0.21991E-06  2649   0.237E-04    0.194E-04
RMM:  11    -0.365365916504E+03    0.19501E-06    0.19208E-06  3309   0.260E-04    0.100E-04
RMM:  12    -0.365365916324E+03    0.18073E-06    0.17942E-06  1217   0.188E-04    0.696E-05
RMM:  13    -0.365365916165E+03    0.15877E-06    0.15825E-06   847   0.181E-04    0.506E-05
RMM:  14    -0.365365916015E+03    0.14951E-06    0.14859E-06   635   0.177E-04    0.307E-05
RMM:  15    -0.365365915884E+03    0.13173E-06    0.13175E-06   540   0.177E-04    0.188E-05
RMM:  16    -0.365365915758E+03    0.12604E-06    0.12505E-06   510   0.179E-04    0.116E-05
RMM:  17    -0.365365915646E+03    0.11152E-06    0.11178E-06   469   0.180E-04    0.875E-06
RMM:  18    -0.365365915538E+03    0.10839E-06    0.10712E-06   467   0.181E-04    0.498E-06
RMM:  19    -0.365365915441E+03    0.96799E-07    0.96690E-07   419   0.180E-04
   2 F= -.36536592E+03 E0= -.36539498E+03  d E =0.124142E-04
       N       E                     dE             d eps       ncg     rms          rms(c)
DAV:   1    -0.365365919766E+03   -0.42283E-05   -0.25789E-04  8208   0.380E-02    0.475E-03
RMM:   2    -0.365365921577E+03   -0.18106E-05   -0.19893E-05  8981   0.106E-02    0.893E-03
RMM:   3    -0.365365919580E+03    0.19962E-05   -0.47738E-06  8798   0.515E-03    0.434E-03
RMM:   4    -0.365365919372E+03    0.20845E-06   -0.12257E-06  9355   0.252E-03    0.317E-03
RMM:   5    -0.365365919329E+03    0.42623E-07   -0.86590E-07  8690   0.211E-03
   3 F= -.36536592E+03 E0= -.36539497E+03  d E =0.852582E-05
       N       E                     dE             d eps       ncg     rms          rms(c)
DAV:   1    -0.365365925583E+03   -0.62115E-05   -0.10892E-03  8064   0.762E-02    0.107E-02
RMM:   2    -0.365365936003E+03   -0.10420E-04   -0.10879E-04  8976   0.246E-02    0.208E-02
RMM:   3    -0.365365925292E+03    0.10711E-04   -0.27588E-05  8898   0.115E-02    0.107E-02
RMM:   4    -0.365365923948E+03    0.13446E-05   -0.11532E-05  9860   0.674E-03    0.670E-03
RMM:   5    -0.365365923990E+03   -0.42125E-07   -0.57555E-06 10561   0.410E-03    0.648E-03
RMM:   6    -0.365365923065E+03    0.92446E-06   -0.36390E-06  9494   0.395E-03    0.397E-03
RMM:   7    -0.365365922663E+03    0.40246E-06   -0.23350E-06  9058   0.339E-03    0.148E-03
RMM:   8    -0.365365922813E+03   -0.15025E-06   -0.10035E-06  8450   0.214E-03    0.259E-03
RMM:   9    -0.365365922644E+03    0.16952E-06   -0.17363E-07  5609   0.112E-03    0.154E-03
RMM:  10    -0.365365922574E+03    0.69926E-07   -0.79242E-08  4536   0.118E-03
   4 F= -.36536592E+03 E0= -.36539495E+03  d E =0.528146E-05
       N       E                     dE             d eps       ncg     rms          rms(c)
DAV:   1    -0.365365925844E+03   -0.32006E-05   -0.15669E-04  8136   0.288E-02    0.287E-03
RMM:   2    -0.365365926370E+03   -0.52561E-06   -0.44219E-06  9559   0.442E-03    0.492E-03
RMM:   3    -0.365365925688E+03    0.68144E-06   -0.16588E-06  8664   0.262E-03    0.214E-03
RMM:   4    -0.365365925731E+03   -0.42817E-07   -0.64394E-07  7320   0.156E-03
   5 F= -.36536593E+03 E0= -.36539495E+03  d E =-.315746E-05
       N       E                     dE             d eps       ncg     rms          rms(c)
DAV:   1    -0.365365935450E+03   -0.97614E-05   -0.14234E-03  7848   0.865E-02    0.969E-03
RMM:   2    -0.365365946163E+03   -0.10713E-04   -0.61414E-05  9558   0.162E-02    0.209E-02
RMM:   3    -0.365365936576E+03    0.95866E-05   -0.23833E-05  9531   0.907E-03    0.120E-02
RMM:   4    -0.365365933135E+03    0.34413E-05   -0.11756E-05  9794   0.638E-03    0.553E-03
RMM:   5    -0.365365933535E+03   -0.40018E-06   -0.10230E-05  9968   0.641E-03    0.756E-03
RMM:   6    -0.365365932082E+03    0.14533E-05   -0.47393E-06  9261   0.449E-03    0.406E-03
RMM:   7    -0.365365931677E+03    0.40508E-06   -0.25298E-06  9317   0.347E-03    0.109E-03
RMM:   8    -0.365365931665E+03    0.11045E-07   -0.24121E-07  5433   0.121E-03
   6 F= -.36536593E+03 E0= -.36539495E+03  d E =-.909179E-05
       N       E                     dE             d eps       ncg     rms          rms(c)
DAV:   1    -0.365365941797E+03   -0.10121E-04   -0.56755E-03  7752   0.173E-01    0.166E-02
RMM:   2    -0.365365961276E+03   -0.19478E-04   -0.15007E-04  9615   0.253E-02    0.291E-02
RMM:   3    -0.365365939545E+03    0.21730E-04   -0.58947E-05  9442   0.148E-02    0.147E-02
RMM:   4    -0.365365938362E+03    0.11828E-05   -0.25276E-05 10416   0.834E-03    0.130E-02
RMM:   5    -0.365365938991E+03   -0.62872E-06   -0.31669E-05 10202   0.102E-02    0.149E-02
RMM:   6    -0.365365931962E+03    0.70287E-05   -0.14828E-05  9211   0.814E-03    0.545E-03
RMM:   7    -0.365365932298E+03   -0.33551E-06   -0.68081E-06 10187   0.493E-03    0.549E-03
RMM:   8    -0.365365931551E+03    0.74705E-06   -0.28521E-06  9951   0.316E-03    0.289E-03
RMM:   9    -0.365365931334E+03    0.21703E-06   -0.64436E-07  7216   0.204E-03    0.114E-03
RMM:  10    -0.365365931316E+03    0.17840E-07   -0.16256E-07  4995   0.107E-03
   7 F= -.36536593E+03 E0= -.36539494E+03  d E =-.874219E-05
       N       E                     dE             d eps       ncg     rms          rms(c)
DAV:   1    -0.365365936221E+03   -0.48875E-05   -0.15427E-03  7776   0.900E-02    0.873E-03
RMM:   2    -0.365365941199E+03   -0.49776E-05   -0.41665E-05  9533   0.135E-02    0.149E-02
RMM:   3    -0.365365935154E+03    0.60451E-05   -0.16191E-05  9348   0.796E-03    0.671E-03
RMM:   4    -0.365365935562E+03   -0.40796E-06   -0.72346E-06 10361   0.448E-03    0.746E-03
RMM:   5    -0.365365935664E+03   -0.10205E-06   -0.84580E-06 10222   0.514E-03    0.817E-03
RMM:   6    -0.365365933637E+03    0.20268E-05   -0.42513E-06  9267   0.428E-03    0.313E-03
RMM:   7    -0.365365933528E+03    0.10874E-06   -0.20589E-06  9400   0.304E-03    0.175E-03
RMM:   8    -0.365365933517E+03    0.11315E-07   -0.38512E-07  6371   0.126E-03
   8 F= -.36536593E+03 E0= -.36539495E+03  d E =-.109431E-04
       N       E                     dE             d eps       ncg     rms          rms(c)
DAV:   1    -0.365365940121E+03   -0.65931E-05   -0.57290E-04  7824   0.549E-02    0.541E-03
RMM:   2    -0.365365940985E+03   -0.86347E-06   -0.14782E-05  9030   0.916E-03    0.762E-03
RMM:   3    -0.365365940489E+03    0.49611E-06   -0.47724E-06  9616   0.412E-03    0.654E-03
RMM:   4    -0.365365939502E+03    0.98649E-06   -0.33124E-06  9546   0.366E-03    0.307E-03
RMM:   5    -0.365365939772E+03   -0.26984E-06   -0.28987E-06 10008   0.311E-03    0.455E-03
RMM:   6    -0.365365939281E+03    0.49136E-06   -0.16440E-06  8817   0.256E-03    0.263E-03
RMM:   7    -0.365365939119E+03    0.16160E-06   -0.48446E-07  6798   0.148E-03    0.133E-03
RMM:   8    -0.365365939085E+03    0.33670E-07   -0.27550E-07  5344   0.123E-03
   9 F= -.36536594E+03 E0= -.36539496E+03  d E =-.556847E-05
       N       E                     dE             d eps       ncg     rms          rms(c)
DAV:   1    -0.365365954413E+03   -0.15294E-04   -0.47364E-03  7752   0.158E-01    0.157E-02
RMM:   2    -0.365365961544E+03   -0.71318E-05   -0.12705E-04  9044   0.268E-02    0.222E-02
RMM:   3    -0.365365956861E+03    0.46836E-05   -0.40667E-05  9603   0.123E-02    0.186E-02
RMM:   4    -0.365365949371E+03    0.74896E-05   -0.26564E-05  9772   0.102E-02    0.931E-03
RMM:   5    -0.365365951767E+03   -0.23957E-05   -0.26063E-05 10312   0.920E-03    0.135E-02
RMM:   6    -0.365365947028E+03    0.47387E-05   -0.14864E-05  9498   0.771E-03    0.723E-03
RMM:   7    -0.365365946138E+03    0.89014E-06   -0.54447E-06 10171   0.415E-03    0.446E-03
RMM:   8    -0.365365945717E+03    0.42104E-06   -0.29433E-06  9914   0.317E-03    0.253E-03
RMM:   9    -0.365365945543E+03    0.17423E-06   -0.52860E-07  6909   0.184E-03    0.130E-03
RMM:  10    -0.365365945499E+03    0.43864E-07   -0.13134E-07  4772   0.127E-03
  10 F= -.36536595E+03 E0= -.36539497E+03  d E =-.119822E-04
       N       E                     dE             d eps       ncg     rms          rms(c)
DAV:   1    -0.365365951512E+03   -0.59694E-05   -0.88835E-04  7776   0.684E-02    0.659E-03
RMM:   2    -0.365365952793E+03   -0.12806E-05   -0.20572E-05  9387   0.101E-02    0.942E-03
RMM:   3    -0.365365950493E+03    0.22994E-05   -0.71240E-06  9099   0.571E-03    0.437E-03
RMM:   4    -0.365365950903E+03   -0.40991E-06   -0.51733E-06 10286   0.413E-03    0.564E-03
RMM:   5    -0.365365951262E+03   -0.35897E-06   -0.45153E-06 10166   0.364E-03    0.703E-03
RMM:   6    -0.365365949909E+03    0.13536E-05   -0.26631E-06  9500   0.309E-03    0.303E-03
RMM:   7    -0.365365949674E+03    0.23429E-06   -0.13720E-06  8734   0.247E-03    0.900E-04
RMM:   8    -0.365365949742E+03   -0.67887E-07   -0.27199E-07  5831   0.115E-03
  11 F= -.36536595E+03 E0= -.36539497E+03  d E =-.424336E-05
       N       E                     dE             d eps       ncg     rms          rms(c)
DAV:   1    -0.365365959439E+03   -0.97641E-05   -0.32277E-03  7752   0.130E-01    0.124E-02
RMM:   2    -0.365365964247E+03   -0.48089E-05   -0.71146E-05  9403   0.186E-02    0.178E-02
RMM:   3    -0.365365956107E+03    0.81403E-05   -0.25640E-05  9211   0.106E-02    0.837E-03
RMM:   4    -0.365365957740E+03   -0.16328E-05   -0.17405E-05 10410   0.738E-03    0.110E-02
RMM:   5    -0.365365958747E+03   -0.10074E-05   -0.16487E-05 10388   0.687E-03    0.131E-02
RMM:   6    -0.365365953784E+03    0.49632E-05   -0.96282E-06  9642   0.597E-03    0.521E-03
RMM:   7    -0.365365953184E+03    0.60032E-06   -0.52509E-06  9935   0.462E-03    0.181E-03
RMM:   8    -0.365365953490E+03   -0.30657E-06   -0.12719E-06  8817   0.190E-03    0.350E-03
RMM:   9    -0.365365953109E+03    0.38110E-06   -0.32479E-07  6027   0.133E-03    0.103E-03
RMM:  10    -0.365365953092E+03    0.17068E-07   -0.10985E-07  4744   0.100E-03
  12 F= -.36536595E+03 E0= -.36539498E+03  d E =-.759310E-05
       N       E                     dE             d eps       ncg     rms          rms(c)
DAV:   1    -0.365365957119E+03   -0.40098E-05   -0.57674E-04  7848   0.552E-02    0.605E-03
RMM:   2    -0.365365958685E+03   -0.15664E-05   -0.23921E-05  8983   0.118E-02    0.943E-03
RMM:   3    -0.365365957661E+03    0.10249E-05   -0.65095E-06  9452   0.515E-03    0.750E-03
RMM:   4    -0.365365956474E+03    0.11864E-05   -0.37275E-06  9520   0.391E-03    0.354E-03
RMM:   5    -0.365365956729E+03   -0.25535E-06   -0.32573E-06 10108   0.328E-03    0.453E-03
RMM:   6    -0.365365956189E+03    0.54050E-06   -0.16412E-06  8953   0.262E-03    0.277E-03
RMM:   7    -0.365365956053E+03    0.13577E-06   -0.51636E-07  6916   0.154E-03    0.181E-03
RMM:   8    -0.365365955968E+03    0.85326E-07   -0.31138E-07  5680   0.131E-03
  13 F= -.36536596E+03 E0= -.36539499E+03  d E =-.287578E-05
