# Supplementary material for: Manufacture-friendly nanostructured metals stabilized by dual-phase honeycomb shell
Source: Nat Commun. 2022 Apr 19;13:2034. doi: 10.1038/s41467-022-29782-8 (PMC9019002; doi:10.1038/s41467-022-29782-8)
Supplement: Supplementary file 3 — Source Data [file 41467_2022_29782_MOESM3_ESM.zip › Source data/Source data for first principle calculations/alfa001-Ti2Cu0123/bulk/alfa-0002/OUTCAR]

 vasp.5.4.4.18Apr17-6-g9f103f2a35 (build Jun 12 2020 19:44:23) complex          
  
 executed on             LinuxIFC date 2021.10.29  04:30:37
 running on   48 total cores
 distrk:  each k-point on   48 cores,    1 groups
 distr:  one band on NCORES_PER_BAND=   8 cores,    6 groups


--------------------------------------------------------------------------------------------------------


 INCAR:
 POTCAR:    PAW_PBE Ti 08Apr2002                  
 POTCAR:    PAW_PBE Al 04Jan2001                  
 POTCAR:    PAW_PBE Ti 08Apr2002                  
   VRHFIN =Ti: d3 s1                                                            
   LEXCH  = PE                                                                  
   EATOM  =    94.7928 eV,    6.9671 Ry                                         
                                                                                
   TITEL  = PAW_PBE Ti 08Apr2002                                                
   LULTRA =        F    use ultrasoft PP ?                                      
   IUNSCR =        1    unscreen: 0-lin 1-nonlin 2-no                           
   RPACOR =    2.200    partial core radius                                     
   POMASS =   47.880; ZVAL   =    4.000    mass and valenz                      
   RCORE  =    2.800    outmost cutoff radius                                   
   RWIGS  =    2.500; RWIGS  =    1.323    wigner-seitz radius (au A)           
   ENMAX  =  178.330; ENMIN  =  133.747 eV                                      
   RCLOC  =    2.215    cutoff for local pot                                    
   LCOR   =        T    correct aug charges                                     
   LPAW   =        T    paw PP                                                  
   EAUG   =  328.883                                                            
   DEXC   =    0.000                                                            
   RMAX   =    2.868    core radius for proj-oper                               
   RAUG   =    1.300    factor for augmentation sphere                          
   RDEP   =    2.885    radius for radial grids                                 
   RDEPT  =    2.320    core radius for aug-charge                              
                                                                                
   Atomic configuration                                                         
    9 entries                                                                   
     n  l   j            E        occ.                                          
     1  0  0.50     -4865.3608   2.0000                                         
     2  0  0.50      -533.1367   2.0000                                         
     2  1  1.50      -440.5031   6.0000                                         
     3  0  0.50       -59.3186   2.0000                                         
     3  1  1.50       -35.7012   6.0000                                         
     3  2  2.50        -1.9157   3.0000                                         
     4  0  0.50        -3.7291   1.0000                                         
     4  1  1.50        -4.0817   0.0000                                         
     4  3  2.50        -1.3606   0.0000                                         
   Description                                                                  
     l       E           TYP  RCUT    TYP  RCUT                                 
     2     -1.9156924     23  2.800                                             
     2     -0.4062961     23  2.800                                             
     0     -3.7290832     23  2.800                                             
     0     20.4087390     23  2.800                                             
     1     -5.4423304     23  2.800                                             
  local pseudopotential read in
  partial core-charges read in
  partial kinetic energy density read in
  atomic valenz-charges read in
  non local Contribution for L=           2  read in
    real space projection operators read in
  non local Contribution for L=           2  read in
    real space projection operators read in
  non local Contribution for L=           0  read in
    real space projection operators read in
  non local Contribution for L=           0  read in
    real space projection operators read in
  non local Contribution for L=           1  read in
    real space projection operators read in
    PAW grid and wavefunctions read in
 
   number of l-projection  operators is LMAX  =           5
   number of lm-projection operators is LMMAX =          15
 
 POTCAR:    PAW_PBE Al 04Jan2001                  
   VRHFIN =Al: s2p1                                                             
   LEXCH  = PE                                                                  
   EATOM  =    53.5387 eV,    3.9350 Ry                                         
                                                                                
   TITEL  = PAW_PBE Al 04Jan2001                                                
   LULTRA =        F    use ultrasoft PP ?                                      
   IUNSCR =        1    unscreen: 0-lin 1-nonlin 2-no                           
   RPACOR =    1.500    partial core radius                                     
   POMASS =   26.981; ZVAL   =    3.000    mass and valenz                      
   RCORE  =    1.900    outmost cutoff radius                                   
   RWIGS  =    2.650; RWIGS  =    1.402    wigner-seitz radius (au A)           
   ENMAX  =  240.300; ENMIN  =  180.225 eV                                      
   ICORE  =        2    local potential                                         
   LCOR   =        T    correct aug charges                                     
   LPAW   =        T    paw PP                                                  
   EAUG   =  291.052                                                            
   DEXC   =    0.000                                                            
   RMAX   =    1.939    core radius for proj-oper                               
   RAUG   =    1.300    factor for augmentation sphere                          
   RDEP   =    1.966    radius for radial grids                                 
   RDEPT  =    1.856    core radius for aug-charge                              
                                                                                
   Atomic configuration                                                         
    6 entries                                                                   
     n  l   j            E        occ.                                          
     1  0  0.50     -1511.1048   2.0000                                         
     2  0  0.50      -108.1629   2.0000                                         
     2  1  1.50       -69.6402   6.0000                                         
     3  0  0.50        -7.7528   2.0000                                         
     3  1  1.50        -2.7121   1.0000                                         
     3  2  2.50        -2.7212   0.0000                                         
   Description                                                                  
     l       E           TYP  RCUT    TYP  RCUT                                 
     0     -7.7528455     23  1.900                                             
     0     -3.3096929     23  1.900                                             
     1     -2.7120682     23  1.900                                             
     1     13.6058260     23  1.900                                             
     2     -2.7211652      7  1.900                                             
  local pseudopotential read in
  partial core-charges read in
  partial kinetic energy density read in
  atomic valenz-charges read in
  non local Contribution for L=           0  read in
    real space projection operators read in
  non local Contribution for L=           0  read in
    real space projection operators read in
  non local Contribution for L=           1  read in
    real space projection operators read in
  non local Contribution for L=           1  read in
    real space projection operators read in
    PAW grid and wavefunctions read in
 
   number of l-projection  operators is LMAX  =           4
   number of lm-projection operators is LMMAX =           8
 

 ----------------------------------------------------------------------------- 
|                                                                             |
|  ADVICE TO THIS USER RUNNING 'VASP/VAMP'   (HEAR YOUR MASTER'S VOICE ...):  |
|                                                                             |
|      You have a (more or less) 'large supercell' and for larger cells       |
|      it might be more efficient to use real space projection opertators     |
|      So try LREAL= Auto  in the INCAR   file.                               |
|      Mind:          For very  accurate calculation you might also keep the  |
|      reciprocal projection scheme          (i.e. LREAL=.FALSE.)             |
|                                                                             |
 ----------------------------------------------------------------------------- 

  PAW_PBE Ti 08Apr2002                  :
 energy of atom  1       EATOM=  -94.7928
 kinetic energy error for atom=    0.0005 (will be added to EATOM!!)
  PAW_PBE Al 04Jan2001                  :
 energy of atom  2       EATOM=  -53.5387
 kinetic energy error for atom=    0.0005 (will be added to EATOM!!)
 
 
 POSCAR: BPOSCAR-alfa-relaxed\(0\0\1)-8layer     
  positions in direct lattice
  velocities in cartesian coordinates
 exchange correlation table for  LEXCH =        8
   RHO(1)=    0.500       N(1)  =     2000
   RHO(2)=  100.500       N(2)  =     4000

 VTST: version 3.2, (02/03/18)

 CHAIN: initializing optimizer
 
 OPT: Using VASP Conjugate-Gradient optimizer
 CHAIN: Read ICHAIN            0
 
 POSCAR: BPOSCAR-alfa-relaxed\(0\0\1)-8layer     
  positions in direct lattice
  velocities in cartesian coordinates
 


--------------------------------------------------------------------------------------------------------


 ion  position               nearest neighbor table
   1  0.152  0.810  0.122-   5 2.80   5 2.80  27 2.81  27 2.81  24 2.83  13 2.84  13 2.84  28 2.87
                            28 2.87  48 2.91
   2  0.152  0.810  0.378-   6 2.80   6 2.80  29 2.81  29 2.81  25 2.82  14 2.84  14 2.84  28 2.87
                            28 2.87  48 2.91
   3  0.152  0.807  0.625-  29 2.82  29 2.82  30 2.83  30 2.83  15 2.85  15 2.85  26 2.86   7 2.86
                             7 2.86  25 2.90
   4  0.152  0.807  0.874-  27 2.82  27 2.82  16 2.83  16 2.83  30 2.83  30 2.83   8 2.85   8 2.85
                            26 2.86  24 2.92
   5  0.652  0.973  0.125-   1 2.80   1 2.80  40 2.83  40 2.83  17 2.83  17 2.83  39 2.84  39 2.84
                            28 2.89  27 2.89
   6  0.652  0.974  0.375-   2 2.80   2 2.80  18 2.82  18 2.82  40 2.83  40 2.83  41 2.85  41 2.85
                            28 2.89  29 2.90
   7  0.652  0.976  0.625-  42 2.83  42 2.83  41 2.83  41 2.83  19 2.84  19 2.84  29 2.86   3 2.86
                             3 2.86  30 2.87
   8  0.652  0.975  0.875-  20 2.83  20 2.83  39 2.83  39 2.83  42 2.84  42 2.84   4 2.85   4 2.85
                            27 2.86  30 2.87
   9  0.152  0.474  0.125-  35 2.83  35 2.83  21 2.83  21 2.83  31 2.86  36 2.86  36 2.86  32 2.87
                            13 2.87  13 2.87
  10  0.152  0.473  0.376-  22 2.82  22 2.82  37 2.82  37 2.82  32 2.85  36 2.87  36 2.87  33 2.88
                            14 2.88  14 2.88
  11  0.152  0.471  0.625-  47 2.84  47 2.84  34 2.84  33 2.84  38 2.86  38 2.86  15 2.86  15 2.86
                            37 2.87  37 2.87
  12  0.152  0.474  0.874-  23 2.82  23 2.82  38 2.83  38 2.83  16 2.84  16 2.84  35 2.86  35 2.86
                            31 2.88  34 2.90
  13  0.652  0.643  0.127-  24 2.82  24 2.82  48 2.83  48 2.83   1 2.84   1 2.84  36 2.84   9 2.87
                             9 2.87  35 2.90
  14  0.652  0.643  0.374-  25 2.82  25 2.82  48 2.83  48 2.83   2 2.84   2 2.84  36 2.84  37 2.88
                            10 2.88  10 2.88
  15  0.652  0.640  0.624-   3 2.85   3 2.85  26 2.85  26 2.85  37 2.85  25 2.86  25 2.86  11 2.86
                            11 2.86  38 2.87
  16  0.652  0.641  0.875-   4 2.83   4 2.83  12 2.84  12 2.84  26 2.84  26 2.84  24 2.86  24 2.86
                            38 2.86  35 2.88
  17  0.152  0.140  0.125-  44 2.83  44 2.83  43 2.83  43 2.83   5 2.83   5 2.83  21 2.84  21 2.84
                            39 2.87  40 2.87
  18  0.152  0.140  0.373-  45 2.81  45 2.81  44 2.82  44 2.82   6 2.82   6 2.82  22 2.85  22 2.85
                            40 2.86  41 2.90
  19  0.152  0.144  0.625-  47 2.75  47 2.75   7 2.84   7 2.84  46 2.87  46 2.87  45 2.87  45 2.87
                            42 2.89  41 2.89
  20  0.152  0.141  0.877-  46 2.81  46 2.81  43 2.82  43 2.82   8 2.83   8 2.83  23 2.85  23 2.85
                            39 2.86  42 2.89
  21  0.652  0.307  0.125-   9 2.83   9 2.83  17 2.84  17 2.84  31 2.84  31 2.84  32 2.85  32 2.85
                            43 2.86  44 2.86
  22  0.652  0.308  0.377-  10 2.82  10 2.82  33 2.82  33 2.82  45 2.82  18 2.85  18 2.85  32 2.86
                            32 2.86  44 2.90
  23  0.652  0.309  0.873-  12 2.82  12 2.82  34 2.82  34 2.82  46 2.83  20 2.85  20 2.85  31 2.86
                            31 2.86  43 2.92
  24  0.152  0.690  0.002-  35 2.82  35 2.82  13 2.82  13 2.82   1 2.83  27 2.85  27 2.85  16 2.86
                            16 2.86   4 2.92
  25  0.152  0.691  0.498-  37 2.82  37 2.82  14 2.82  14 2.82   2 2.82  29 2.85  29 2.85  15 2.86
                            15 2.86   3 2.90
  26  0.152  0.692  0.750-  38 2.83  38 2.83  30 2.84  30 2.84  16 2.84  16 2.84  15 2.85  15 2.85
                             4 2.86   3 2.86
  27  0.652  0.858  0.998-   1 2.81   1 2.81   4 2.82   4 2.82  39 2.83  39 2.83  24 2.85  24 2.85
                             8 2.86   5 2.89
  28  0.652  0.855  0.250-  48 2.75  48 2.75  40 2.84  40 2.84   1 2.87   1 2.87   2 2.87   2 2.87
                             5 2.89   6 2.89
  29  0.652  0.859  0.502-   2 2.81   2 2.81   3 2.82   3 2.82  41 2.82  41 2.82  25 2.85  25 2.85
                             7 2.86   6 2.90
  30  0.652  0.859  0.750-   3 2.83   3 2.83   4 2.83   4 2.83  42 2.83  42 2.83  26 2.84  26 2.84
                             8 2.87   7 2.87
  31  0.152  0.358  1.000-  43 2.83  43 2.83  35 2.84  35 2.84  21 2.84  21 2.84  23 2.86  23 2.86
                             9 2.86  12 2.88
  32  0.152  0.359  0.251-  44 2.85  44 2.85  21 2.85  21 2.85  10 2.85  22 2.86  22 2.86  36 2.86
                            36 2.86   9 2.87
  33  0.152  0.356  0.501-  22 2.82  22 2.82  47 2.83  47 2.83  45 2.84  45 2.84  11 2.84  10 2.88
                            37 2.88  37 2.88
  34  0.152  0.356  0.748-  23 2.82  23 2.82  47 2.83  47 2.83  46 2.84  46 2.84  11 2.84  38 2.87
                            38 2.87  12 2.90
  35  0.652  0.525  0.001-  24 2.82  24 2.82   9 2.83   9 2.83  31 2.84  31 2.84  12 2.86  12 2.86
                            16 2.88  13 2.90
  36  0.652  0.528  0.250-  48 2.84  48 2.84  13 2.84  14 2.84   9 2.86   9 2.86  32 2.86  32 2.86
                            10 2.87  10 2.87
  37  0.652  0.526  0.499-  25 2.82  25 2.82  10 2.82  10 2.82  15 2.85  11 2.87  11 2.87  14 2.88
                            33 2.88  33 2.88
  38  0.652  0.525  0.750-  12 2.83  12 2.83  26 2.83  26 2.83  16 2.86  11 2.86  11 2.86  15 2.87
                            34 2.87  34 2.87
  39  0.152  0.024  0.000-  27 2.83  27 2.83   8 2.83   8 2.83   5 2.84   5 2.84  43 2.85  43 2.85
                            20 2.86  17 2.87
  40  0.152  0.022  0.250-   5 2.83   5 2.83   6 2.83   6 2.83  28 2.84  28 2.84  18 2.86  44 2.86
                            44 2.86  17 2.87
  41  0.152  0.025  0.500-  45 2.80  45 2.80  29 2.82  29 2.82   7 2.83   7 2.83   6 2.85   6 2.85
                            19 2.89  18 2.90
  42  0.152  0.025  0.750-  46 2.80  46 2.80   7 2.83   7 2.83  30 2.83  30 2.83   8 2.84   8 2.84
                            19 2.89  20 2.89
  43  0.652  0.192  0.001-  20 2.82  20 2.82  31 2.83  31 2.83  17 2.83  17 2.83  39 2.85  39 2.85
                            21 2.86  23 2.92
  44  0.652  0.192  0.250-  18 2.82  18 2.82  17 2.83  17 2.83  32 2.85  32 2.85  21 2.86  40 2.86
                            40 2.86  22 2.90
  45  0.652  0.188  0.497-  41 2.80  41 2.80  18 2.81  18 2.81  22 2.82  33 2.84  33 2.84  19 2.87
                            19 2.87  47 2.91
  46  0.652  0.189  0.753-  42 2.80  42 2.80  20 2.81  20 2.81  23 2.83  34 2.84  34 2.84  19 2.87
                            19 2.87  47 2.91
  47  0.652  0.304  0.625-  19 2.75  19 2.75  33 2.83  33 2.83  34 2.83  34 2.83  11 2.84  11 2.84
                            45 2.91  46 2.91
  48  0.152  0.695  0.250-  28 2.75  28 2.75  14 2.83  14 2.83  13 2.83  13 2.83  36 2.84  36 2.84
                             2 2.91   1 2.91
 
  LATTYP: Found a simple orthorhombic cell.
 ALAT       =     2.9296998978
 B/A-ratio  =     4.9677784566
 C/A-ratio  =     6.3295344127
  
  Lattice vectors:
  
 A1 = (   2.9296998978,   0.0000000000,   0.0000000000)
 A2 = (   0.0000000000,  14.5541000366,   0.0000000000)
 A3 = (   0.0000000000,   0.0000000000,  18.5436363220)


Analysis of symmetry for initial positions (statically):
=====================================================================
 Subroutine PRICEL returns:
 Original cell was already a primitive cell.
 

 Routine SETGRP: Setting up the symmetry group for a 
 simple orthorhombic supercell.


 Subroutine GETGRP returns: Found  2 space group operations
 (whereof  1 operations were pure point group operations)
 out of a pool of  8 trial point group operations.


The static configuration has the point symmetry C_1 .
 The point group associated with its full space group is C_1h.


Analysis of symmetry for dynamics (positions and initial velocities):
=====================================================================
 Subroutine PRICEL returns:
 Original cell was already a primitive cell.
 

 Routine SETGRP: Setting up the symmetry group for a 
 simple orthorhombic supercell.


 Subroutine GETGRP returns: Found  2 space group operations
 (whereof  1 operations were pure point group operations)
 out of a pool of  8 trial point group operations.


The dynamic configuration has the point symmetry C_1 .
 The point group associated with its full space group is C_1h.


 Subroutine INISYM returns: Found  2 space group operations
 (whereof  1 operations are pure point group operations),
 and found     1 'primitive' translations

 
 
 KPOINTS: KPT-Resolved Value to Generate K-Mesh: 0

Automatic generation of k-mesh.
Space group operators:
 irot       det(A)        alpha          n_x          n_y          n_z        tau_x        tau_y        tau_z
    1     1.000000     0.000000     1.000000     0.000000     0.000000     0.000000     0.000000     0.000000
    2    -1.000000   180.000000     1.000000     0.000000     0.000000     0.303200     0.000000     0.000000
 
 Subroutine IBZKPT returns following result:
 ===========================================
 
 Found     32 irreducible k-points:
 
 Following reciprocal coordinates:
            Coordinates               Weight
  0.000000  0.000000  0.000000      1.000000
  0.071429  0.000000  0.000000      2.000000
  0.142857  0.000000  0.000000      2.000000
  0.214286  0.000000  0.000000      2.000000
  0.285714  0.000000  0.000000      2.000000
  0.357143  0.000000  0.000000      2.000000
  0.428571  0.000000  0.000000      2.000000
  0.500000  0.000000  0.000000      1.000000
  0.000000  0.333333  0.000000      2.000000
  0.071429  0.333333  0.000000      4.000000
  0.142857  0.333333  0.000000      4.000000
  0.214286  0.333333  0.000000      4.000000
  0.285714  0.333333  0.000000      4.000000
  0.357143  0.333333  0.000000      4.000000
  0.428571  0.333333  0.000000      4.000000
  0.500000  0.333333  0.000000      2.000000
  0.000000  0.000000  0.500000      1.000000
  0.071429  0.000000  0.500000      2.000000
  0.142857  0.000000  0.500000      2.000000
  0.214286  0.000000  0.500000      2.000000
  0.285714  0.000000  0.500000      2.000000
  0.357143  0.000000  0.500000      2.000000
  0.428571  0.000000  0.500000      2.000000
  0.500000  0.000000  0.500000      1.000000
  0.000000  0.333333  0.500000      2.000000
  0.071429  0.333333  0.500000      4.000000
  0.142857  0.333333  0.500000      4.000000
  0.214286  0.333333  0.500000      4.000000
  0.285714  0.333333  0.500000      4.000000
  0.357143  0.333333  0.500000      4.000000
  0.428571  0.333333  0.500000      4.000000
  0.500000  0.333333  0.500000      2.000000
 
 Following cartesian coordinates:
            Coordinates               Weight
  0.000000  0.000000  0.000000      1.000000
  0.024381  0.000000  0.000000      2.000000
  0.048762  0.000000  0.000000      2.000000
  0.073143  0.000000  0.000000      2.000000
  0.097523  0.000000  0.000000      2.000000
  0.121904  0.000000  0.000000      2.000000
  0.146285  0.000000  0.000000      2.000000
  0.170666  0.000000  0.000000      1.000000
  0.000000  0.022903  0.000000      2.000000
  0.024381  0.022903  0.000000      4.000000
  0.048762  0.022903  0.000000      4.000000
  0.073143  0.022903  0.000000      4.000000
  0.097523  0.022903  0.000000      4.000000
  0.121904  0.022903  0.000000      4.000000
  0.146285  0.022903  0.000000      4.000000
  0.170666  0.022903  0.000000      2.000000
  0.000000  0.000000  0.026963      1.000000
  0.024381  0.000000  0.026963      2.000000
  0.048762  0.000000  0.026963      2.000000
  0.073143  0.000000  0.026963      2.000000
  0.097523  0.000000  0.026963      2.000000
  0.121904  0.000000  0.026963      2.000000
  0.146285  0.000000  0.026963      2.000000
  0.170666  0.000000  0.026963      1.000000
  0.000000  0.022903  0.026963      2.000000
  0.024381  0.022903  0.026963      4.000000
  0.048762  0.022903  0.026963      4.000000
  0.073143  0.022903  0.026963      4.000000
  0.097523  0.022903  0.026963      4.000000
  0.121904  0.022903  0.026963      4.000000
  0.146285  0.022903  0.026963      4.000000
  0.170666  0.022903  0.026963      2.000000
 


--------------------------------------------------------------------------------------------------------


 Dimension of arrays:
   k-points           NKPTS =     32   k-points in BZ     NKDIM =     32   number of bands    NBANDS=    120
   number of dos      NEDOS =    301   number of ions     NIONS =     48
   non local maximal  LDIM  =      5   non local SUM 2l+1 LMDIM =     15
   total plane-waves  NPLWV =  96768
   max r-space proj   IRMAX =      1   max aug-charges    IRDMAX=   8651
   dimension x,y,z NGX =    14 NGY =   72 NGZ =   96
   dimension x,y,z NGXF=    28 NGYF=  144 NGZF=  192
   support grid    NGXF=    28 NGYF=  144 NGZF=  192
   ions per type =              46   2
   NGX,Y,Z   is equivalent  to a cutoff of   7.94,  8.22,  8.61 a.u.
   NGXF,Y,Z  is equivalent  to a cutoff of  15.89, 16.45, 17.21 a.u.

 SYSTEM =  TiCu                                    
 POSCAR =  BPOSCAR-alfa-relaxed\(0\0\1)-8layer     

 Startparameter for this run:
   NWRITE =      2    write-flag & timer
   PREC   = normal    normal or accurate (medium, high low for compatibility)
   ISTART =      0    job   : 0-new  1-cont  2-samecut
   ICHARG =      2    charge: 1-file 2-atom 10-const
   ISPIN  =      1    spin polarized calculation?
   LNONCOLLINEAR =      F non collinear calculations
   LSORBIT =      F    spin-orbit coupling
   INIWAV =      1    electr: 0-lowe 1-rand  2-diag
   LASPH  =      F    aspherical Exc in radial PAW
   METAGGA=      F    non-selfconsistent MetaGGA calc.

 Electronic Relaxation 1
   ENCUT  =  400.0 eV  29.40 Ry    5.42 a.u.   4.78 23.73 30.24*2*pi/ulx,y,z
   ENINI  =  400.0     initial cutoff
   ENAUG  =  328.9 eV  augmentation charge cutoff
   NELM   =    200;   NELMIN=  2; NELMDL= -5     # of ELM steps 
   EDIFF  = 0.1E-06   stopping-criterion for ELM
   LREAL  =      F    real-space projection
   NLSPLINE    = F    spline interpolate recip. space projectors
   LCOMPAT=      F    compatible to vasp.4.4
   GGA_COMPAT  = T    GGA compatible to vasp.4.4-vasp.4.6
   LMAXPAW     = -100 max onsite density
   LMAXMIX     =    2 max onsite mixed and CHGCAR
   VOSKOWN=      0    Vosko Wilk Nusair interpolation
   ROPT   =    0.00000   0.00000
 Ionic relaxation
   EDIFFG = -.1E-02   stopping-criterion for IOM
   NSW    =    200    number of steps for IOM
   NBLOCK =      1;   KBLOCK =    200    inner block; outer block 
   IBRION =      2    ionic relax: 0-MD 1-quasi-New 2-CG
   NFREE  =      1    steps in history (QN), initial steepest desc. (CG)
   ISIF   =      2    stress and relaxation
   IWAVPR =     11    prediction:  0-non 1-charg 2-wave 3-comb
   ISYM   =      2    0-nonsym 1-usesym 2-fastsym
   LCORR  =      T    Harris-Foulkes like correction to forces

   POTIM  = 0.2000    time-step for ionic-motion
   TEIN   =    0.0    initial temperature
   TEBEG  =    0.0;   TEEND  =   0.0 temperature during run
   SMASS  =  -3.00    Nose mass-parameter (am)
   estimated Nose-frequenzy (Omega)   =  0.10E-29 period in steps =****** mass=  -0.196E-27a.u.
   SCALEE = 1.0000    scale energy and forces
   NPACO  =    256;   APACO  = 16.0  distance and # of slots for P.C.
   PSTRESS=    0.0 pullay stress

  Mass of Ions in am
   POMASS =  47.88 26.98
  Ionic Valenz
   ZVAL   =   4.00  3.00
  Atomic Wigner-Seitz radii
   RWIGS  =  -1.00 -1.00
  virtual crystal weights 
   VCA    =   1.00  1.00
   NELECT =     190.0000    total number of electrons
   NUPDOWN=      -1.0000    fix difference up-down

 DOS related values:
   EMIN   =  10.00;   EMAX   =-10.00  energy-range for DOS
   EFERMI =   0.00
   ISMEAR =     1;   SIGMA  =   0.20  broadening in eV -4-tet -1-fermi 0-gaus

 Electronic relaxation 2 (details)
   IALGO  =     68    algorithm
   LDIAG  =      T    sub-space diagonalisation (order eigenvalues)
   LSUBROT=      F    optimize rotation matrix (better conditioning)
   TURBO    =      0    0=normal 1=particle mesh
   IRESTART =      0    0=no restart 2=restart with 2 vectors
   NREBOOT  =      0    no. of reboots
   NMIN     =      0    reboot dimension
   EREF     =   0.00    reference energy to select bands
   IMIX   =      4    mixing-type and parameters
     AMIX     =   0.40;   BMIX     =  1.00
     AMIX_MAG =   1.60;   BMIX_MAG =  1.00
     AMIN     =   0.10
     WC   =   100.;   INIMIX=   1;  MIXPRE=   1;  MAXMIX= -45

 Intra band minimization:
   WEIMIN = 0.0010     energy-eigenvalue tresh-hold
   EBREAK =  0.21E-09  absolut break condition
   DEPER  =   0.30     relativ break condition  

   TIME   =   0.40     timestep for ELM

  volume/ion in A,a.u.               =      16.47       111.16
  Fermi-wavevector in a.u.,A,eV,Ry     =   1.017790  1.923344 14.094231  1.035897
  Thomas-Fermi vector in A             =   2.151211
 
 Write flags
   LWAVE        =      F    write WAVECAR
   LDOWNSAMPLE  =      F    k-point downsampling of WAVECAR
   LCHARG       =      F    write CHGCAR
   LVTOT        =      F    write LOCPOT, total local potential
   LVHAR        =      F    write LOCPOT, Hartree potential only
   LELF         =      F    write electronic localiz. function (ELF)
   LORBIT       =      0    0 simple, 1 ext, 2 COOP (PROOUT), +10 PAW based schemes


 Dipole corrections
   LMONO  =      F    monopole corrections only (constant potential shift)
   LDIPOL =      F    correct potential (dipole corrections)
   IDIPOL =      0    1-x, 2-y, 3-z, 4-all directions 
   EPSILON=  1.0000000 bulk dielectric constant

 Exchange correlation treatment:
   GGA     =    --    GGA type
   LEXCH   =     8    internal setting for exchange type
   VOSKOWN=      0    Vosko Wilk Nusair interpolation
   LHFCALC =     F    Hartree Fock is set to
   LHFONE  =     F    Hartree Fock one center treatment
   AEXX    =    0.0000 exact exchange contribution

 Linear response parameters
   LEPSILON=     F    determine dielectric tensor
   LRPA    =     F    only Hartree local field effects (RPA)
   LNABLA  =     F    use nabla operator in PAW spheres
   LVEL    =     F    velocity operator in full k-point grid
   LINTERFAST=   F  fast interpolation
   KINTER  =     0    interpolate to denser k-point grid
   CSHIFT  =0.1000    complex shift for real part using Kramers Kronig
   OMEGAMAX=  -1.0    maximum frequency
   DEG_THRESHOLD= 0.2000000E-02 threshold for treating states as degnerate
   RTIME   =   -0.100 relaxation time in fs
  (WPLASMAI=    0.000 imaginary part of plasma frequency in eV, 0.658/RTIME)
   DFIELD  = 0.0000000 0.0000000 0.0000000 field for delta impulse in time
 
 Orbital magnetization related:
   ORBITALMAG=     F  switch on orbital magnetization
   LCHIMAG   =     F  perturbation theory with respect to B field
   DQ        =  0.001000  dq finite difference perturbation B field
   LLRAUG    =     F  two centre corrections for induced B field


--------------------------------------------------------------------------------------------------------


 conjugate gradient relaxation of ions
 charge density and potential will be updated during run
 non-spin polarized calculation
 RMM-DIIS sequential band-by-band and
  variant of blocked Davidson during initial phase
 perform sub-space diagonalisation
    before iterative eigenvector-optimisation
 modified Broyden-mixing scheme, WC =      100.0
 initial mixing is a Kerker type mixing with AMIX =  0.4000 and BMIX =      1.0000
 Hartree-type preconditioning will be used
 using additional bands           25
 reciprocal scheme for non local part
 use partial core corrections
 calculate Harris-corrections to forces 
   (improved forces if not selfconsistent)
 use gradient corrections 
 use of overlap-Matrix (Vanderbilt PP)
 Methfessel and Paxton  Order N= 1 SIGMA  =   0.20


--------------------------------------------------------------------------------------------------------


  energy-cutoff  :      400.00
  volume of cell :      790.68
      direct lattice vectors                 reciprocal lattice vectors
     2.929699898  0.000000000  0.000000000     0.341331889  0.000000000  0.000000000
     0.000000000 14.554100037  0.000000000     0.000000000  0.068709161  0.000000000
     0.000000000  0.000000000 18.543636322     0.000000000  0.000000000  0.053926856

  length of vectors
     2.929699898 14.554100037 18.543636322     0.341331889  0.068709161  0.053926856


 
 k-points in units of 2pi/SCALE and weight: KPT-Resolved Value to Generate K-Mesh: 0
   0.00000000  0.00000000  0.00000000       0.012
   0.02438085  0.00000000  0.00000000       0.024
   0.04876170  0.00000000  0.00000000       0.024
   0.07314255  0.00000000  0.00000000       0.024
   0.09752340  0.00000000  0.00000000       0.024
   0.12190425  0.00000000  0.00000000       0.024
   0.14628510  0.00000000  0.00000000       0.024
   0.17066594  0.00000000  0.00000000       0.012
   0.00000000  0.02290305  0.00000000       0.024
   0.02438085  0.02290305  0.00000000       0.048
   0.04876170  0.02290305  0.00000000       0.048
   0.07314255  0.02290305  0.00000000       0.048
   0.09752340  0.02290305  0.00000000       0.048
   0.12190425  0.02290305  0.00000000       0.048
   0.14628510  0.02290305  0.00000000       0.048
   0.17066594  0.02290305  0.00000000       0.024
   0.00000000  0.00000000  0.02696343       0.012
   0.02438085  0.00000000  0.02696343       0.024
   0.04876170  0.00000000  0.02696343       0.024
   0.07314255  0.00000000  0.02696343       0.024
   0.09752340  0.00000000  0.02696343       0.024
   0.12190425  0.00000000  0.02696343       0.024
   0.14628510  0.00000000  0.02696343       0.024
   0.17066594  0.00000000  0.02696343       0.012
   0.00000000  0.02290305  0.02696343       0.024
   0.02438085  0.02290305  0.02696343       0.048
   0.04876170  0.02290305  0.02696343       0.048
   0.07314255  0.02290305  0.02696343       0.048
   0.09752340  0.02290305  0.02696343       0.048
   0.12190425  0.02290305  0.02696343       0.048
   0.14628510  0.02290305  0.02696343       0.048
   0.17066594  0.02290305  0.02696343       0.024
 
 k-points in reciprocal lattice and weights: KPT-Resolved Value to Generate K-Mesh: 0
   0.00000000  0.00000000  0.00000000       0.012
   0.07142857  0.00000000  0.00000000       0.024
   0.14285714  0.00000000  0.00000000       0.024
   0.21428571  0.00000000  0.00000000       0.024
   0.28571429  0.00000000  0.00000000       0.024
   0.35714286  0.00000000  0.00000000       0.024
   0.42857143  0.00000000  0.00000000       0.024
   0.50000000  0.00000000  0.00000000       0.012
   0.00000000  0.33333333  0.00000000       0.024
   0.07142857  0.33333333  0.00000000       0.048
   0.14285714  0.33333333  0.00000000       0.048
   0.21428571  0.33333333  0.00000000       0.048
   0.28571429  0.33333333  0.00000000       0.048
   0.35714286  0.33333333  0.00000000       0.048
   0.42857143  0.33333333  0.00000000       0.048
   0.50000000  0.33333333  0.00000000       0.024
   0.00000000  0.00000000  0.50000000       0.012
   0.07142857  0.00000000  0.50000000       0.024
   0.14285714  0.00000000  0.50000000       0.024
   0.21428571  0.00000000  0.50000000       0.024
   0.28571429  0.00000000  0.50000000       0.024
   0.35714286  0.00000000  0.50000000       0.024
   0.42857143  0.00000000  0.50000000       0.024
   0.50000000  0.00000000  0.50000000       0.012
   0.00000000  0.33333333  0.50000000       0.024
   0.07142857  0.33333333  0.50000000       0.048
   0.14285714  0.33333333  0.50000000       0.048
   0.21428571  0.33333333  0.50000000       0.048
   0.28571429  0.33333333  0.50000000       0.048
   0.35714286  0.33333333  0.50000000       0.048
   0.42857143  0.33333333  0.50000000       0.048
   0.50000000  0.33333333  0.50000000       0.024
 
 position of ions in fractional coordinates (direct lattice) 
   0.15160000  0.80978025  0.12175376
   0.15160000  0.81046350  0.37844222
   0.15160000  0.80732470  0.62547471
   0.15160000  0.80732593  0.87424856
   0.65160000  0.97345943  0.12506962
   0.65160000  0.97424962  0.37461778
   0.65160000  0.97643436  0.62530789
   0.65160000  0.97515935  0.87494449
   0.15160000  0.47358656  0.12471346
   0.15160000  0.47284133  0.37606127
   0.15160000  0.47066952  0.62477746
   0.15160000  0.47408490  0.87435295
   0.65160000  0.64311632  0.12655973
   0.65160000  0.64337890  0.37404888
   0.65160000  0.63971166  0.62433675
   0.65160000  0.64092720  0.87518479
   0.15160000  0.14019941  0.12521699
   0.15160000  0.14001811  0.37316590
   0.15160000  0.14380335  0.62501771
   0.15160000  0.14126034  0.87669012
   0.65160000  0.30731306  0.12511535
   0.65160000  0.30760984  0.37677547
   0.65160000  0.30887682  0.87320606
   0.15160000  0.69005021  0.00179068
   0.15160000  0.69132083  0.49821917
   0.15160000  0.69161540  0.74988092
   0.65160000  0.85766614  0.99830616
   0.65160000  0.85513017  0.24997756
   0.65160000  0.85891263  0.50182948
   0.65160000  0.85872928  0.74977870
   0.15160000  0.35799958  0.99981198
   0.15160000  0.35921992  0.25065855
   0.15160000  0.35555271  0.50094579
   0.15160000  0.35581367  0.74843660
   0.65160000  0.52484273  0.00064378
   0.65160000  0.52826396  0.25021762
   0.65160000  0.52609033  0.49893315
   0.65160000  0.52534282  0.75028292
   0.15160000  0.02376748  0.00005171
   0.15160000  0.02249724  0.24968769
   0.15160000  0.02468109  0.50037789
   0.15160000  0.02546998  0.74992623
   0.65160000  0.19160067  0.00074782
   0.65160000  0.19160627  0.24952077
   0.65160000  0.18846817  0.49655295
   0.65160000  0.18914968  0.75324190
   0.65160000  0.30376948  0.62470804
   0.15160000  0.69516516  0.25028695
 
 position of ions in cartesian coordinates  (Angst):
   0.44414252 11.78562275  2.25775749
   0.44414252 11.79556684  7.01769483
   0.44414252 11.74988438 11.59857564
   0.44414252 11.74990235 16.21174744
   1.90899247 14.16782591  2.31924548
   1.90899247 14.17932646  6.94677586
   1.90899247 14.21112338 11.59548212
   1.90899247 14.19256670 16.22465249
   0.44414252  6.89262624  2.31264096
   0.44414252  6.88178002  6.97354349
   0.44414252  6.85017124 11.58564600
   0.44414252  6.89987910 16.21368307
   1.90899247  9.35997931  2.34687759
   1.90899247  9.36380088  6.93622648
   1.90899247  9.31042754 11.57747356
   1.90899247  9.32811856 16.22910845
   0.44414252  2.04047620  2.32197836
   0.44414252  2.03783751  6.91985276
   0.44414252  2.09292836 11.59010102
   0.44414252  2.05591705 16.25702283
   1.90899247  4.47266508  2.32009357
   1.90899247  4.47698434  6.98678726
   1.90899247  4.49542411 16.19241568
   0.44414252 10.04305982  0.03320575
   0.44414252 10.06155245  9.23879506
   0.44414252 10.06583971 13.90551913
   1.90899247 12.48255878 18.51222636
   1.90899247 12.44565003  4.63549291
   1.90899247 12.50070030  9.30574345
   1.90899247 12.49803179 13.90362346
   0.44414252  5.21036170 18.54014971
   0.44414252  5.22812272  4.64812104
   0.44414252  5.17474976  9.28935652
   0.44414252  5.17854781 13.87873607
   1.90899247  7.63861364  0.01193805
   1.90899247  7.68840650  4.63994454
   1.90899247  7.65677132  9.25203495
   1.90899247  7.64589198 13.91297354
   0.44414252  0.34591435  0.00095898
   0.44414252  0.32742711  4.63011772
   0.44414252  0.35921108  9.27882559
   0.44414252  0.37069266 13.90635923
   1.90899247  2.78857525  0.01386734
   1.90899247  2.78865676  4.62702235
   1.90899247  2.74298463  9.20789739
   1.90899247  2.75290341 13.96784394
   1.90899247  4.42109146 11.58435877
   0.44414252 10.11750334  4.64123009
 


--------------------------------------------------------------------------------------------------------


 k-point  1 :   0.0000 0.0000 0.0000  plane waves:   14351
 k-point  2 :   0.0714 0.0000 0.0000  plane waves:   14389
 k-point  3 :   0.1429 0.0000 0.0000  plane waves:   14337
 k-point  4 :   0.2143 0.0000 0.0000  plane waves:   14345
 k-point  5 :   0.2857 0.0000 0.0000  plane waves:   14338
 k-point  6 :   0.3571 0.0000 0.0000  plane waves:   14372
 k-point  7 :   0.4286 0.0000 0.0000  plane waves:   14402
 k-point  8 :   0.5000 0.0000 0.0000  plane waves:   14382
 k-point  9 :   0.0000 0.3333 0.0000  plane waves:   14400
 k-point 10 :   0.0714 0.3333 0.0000  plane waves:   14365
 k-point 11 :   0.1429 0.3333 0.0000  plane waves:   14359
 k-point 12 :   0.2143 0.3333 0.0000  plane waves:   14319
 k-point 13 :   0.2857 0.3333 0.0000  plane waves:   14351
 k-point 14 :   0.3571 0.3333 0.0000  plane waves:   14394
 k-point 15 :   0.4286 0.3333 0.0000  plane waves:   14382
 k-point 16 :   0.5000 0.3333 0.0000  plane waves:   14384
 k-point 17 :   0.0000 0.0000 0.5000  plane waves:   14360
 k-point 18 :   0.0714 0.0000 0.5000  plane waves:   14352
 k-point 19 :   0.1429 0.0000 0.5000  plane waves:   14324
 k-point 20 :   0.2143 0.0000 0.5000  plane waves:   14310
 k-point 21 :   0.2857 0.0000 0.5000  plane waves:   14360
 k-point 22 :   0.3571 0.0000 0.5000  plane waves:   14382
 k-point 23 :   0.4286 0.0000 0.5000  plane waves:   14372
 k-point 24 :   0.5000 0.0000 0.5000  plane waves:   14408
 k-point 25 :   0.0000 0.3333 0.5000  plane waves:   14348
 k-point 26 :   0.0714 0.3333 0.5000  plane waves:   14364
 k-point 27 :   0.1429 0.3333 0.5000  plane waves:   14362
 k-point 28 :   0.2143 0.3333 0.5000  plane waves:   14328
 k-point 29 :   0.2857 0.3333 0.5000  plane waves:   14366
 k-point 30 :   0.3571 0.3333 0.5000  plane waves:   14364
 k-point 31 :   0.4286 0.3333 0.5000  plane waves:   14406
 k-point 32 :   0.5000 0.3333 0.5000  plane waves:   14408

 maximum and minimum number of plane-waves per node :      1827     1774

 maximum number of plane-waves:     14408
 maximum index in each direction: 
   IXMAX=    4   IYMAX=   23   IZMAX=   30
   IXMIN=   -5   IYMIN=  -24   IZMIN=  -30


 parallel 3D FFT for wavefunctions:
    minimum data exchange during FFTs selected (reduces bandwidth)
 parallel 3D FFT for charge:
    minimum data exchange during FFTs selected (reduces bandwidth)


 total amount of memory used by VASP MPI-rank0    68138. kBytes
=======================================================================

   base      :      30000. kBytes
   nonl-proj :      15257. kBytes
   fftplans  :       1287. kBytes
   grid      :       2115. kBytes
   one-center:         64. kBytes
   wavefun   :      19415. kBytes
 
     INWAV:  cpu time    0.0000: real time    0.0000
 Broyden mixing: mesh for mixing (old mesh)
   NGX =  9   NGY = 47   NGZ = 61
  (NGX  = 28   NGY  =144   NGZ  =192)
  gives a total of  25803 points

 initial charge density was supplied:
 charge density of overlapping atoms calculated
 number of electron     190.0000000 magnetization 
 keeping initial charge density in first step


--------------------------------------------------------------------------------------------------------


 Maximum index for augmentation-charges          454 (set IRDMAX)


--------------------------------------------------------------------------------------------------------


 First call to EWALD:  gamma=   0.192
 Maximum number of real-space cells 8x 2x 2
 Maximum number of reciprocal cells 1x 4x 5

    FEWALD:  cpu time    0.0022: real time    0.0022


--------------------------------------- Iteration      1(   1)  ---------------------------------------


    POTLOK:  cpu time    0.0219: real time    0.0260
    SETDIJ:  cpu time    0.0048: real time    0.0048
     EDDAV:  cpu time    6.1356: real time    6.1512
       DOS:  cpu time    0.0037: real time    0.0037
    --------------------------------------------
      LOOP:  cpu time    6.1659: real time    6.1857

 eigenvalue-minimisations  :  7680
 total energy-change (2. order) : 0.7254111E+03  (-0.5063237E+04)
 number of electron     190.0000000 magnetization 
 augmentation part      190.0000000 magnetization 

 Free energy of the ion-electron system (eV)
  ---------------------------------------------------
  alpha Z        PSCENC =       973.36245714
  Ewald energy   TEWEN  =     -6145.72525085
  -Hartree energ DENC   =      -352.60279672
  -exchange      EXHF   =         0.00000000
  -V(xc)+E(xc)   XCENC  =     -1751.09350058
  PAW double counting   =      5906.12643997    -3980.86765831
  entropy T*S    EENTRO =        -0.00160621
  eigenvalues    EBANDS =      1608.69243838
  atomic energy  EATOM  =      4467.52060007
  Solvation  Ediel_sol  =         0.00000000
  ---------------------------------------------------
  free energy    TOTEN  =       725.41112290 eV

  energy without entropy =      725.41272911  energy(sigma->0) =      725.41165830


--------------------------------------------------------------------------------------------------------


--------------------------------------- Iteration      1(   2)  ---------------------------------------


     EDDAV:  cpu time    6.2087: real time    6.2113
       DOS:  cpu time    0.0046: real time    0.0046
    --------------------------------------------
      LOOP:  cpu time    6.2132: real time    6.2159

 eigenvalue-minimisations  :  7680
 total energy-change (2. order) :-0.9845128E+03  (-0.9559506E+03)
 number of electron     190.0000000 magnetization 
 augmentation part      190.0000000 magnetization 

 Free energy of the ion-electron system (eV)
  ---------------------------------------------------
  alpha Z        PSCENC =       973.36245714
  Ewald energy   TEWEN  =     -6145.72525085
  -Hartree energ DENC   =      -352.60279672
  -exchange      EXHF   =         0.00000000
  -V(xc)+E(xc)   XCENC  =     -1751.09350058
  PAW double counting   =      5906.12643997    -3980.86765831
  entropy T*S    EENTRO =        -0.00866628
  eigenvalues    EBANDS =       624.18669641
  atomic energy  EATOM  =      4467.52060007
  Solvation  Ediel_sol  =         0.00000000
  ---------------------------------------------------
  free energy    TOTEN  =      -259.10167914 eV

  energy without entropy =     -259.09301287  energy(sigma->0) =     -259.09879038


--------------------------------------------------------------------------------------------------------


--------------------------------------- Iteration      1(   3)  ---------------------------------------


     EDDAV:  cpu time    8.7866: real time    8.8165
       DOS:  cpu time    0.0049: real time    0.0049
    --------------------------------------------
      LOOP:  cpu time    8.7914: real time    8.8214

 eigenvalue-minimisations  : 11748
 total energy-change (2. order) :-0.1431464E+03  (-0.1348475E+03)
 number of electron     190.0000000 magnetization 
 augmentation part      190.0000000 magnetization 

 Free energy of the ion-electron system (eV)
  ---------------------------------------------------
  alpha Z        PSCENC =       973.36245714
  Ewald energy   TEWEN  =     -6145.72525085
  -Hartree energ DENC   =      -352.60279672
  -exchange      EXHF   =         0.00000000
  -V(xc)+E(xc)   XCENC  =     -1751.09350058
  PAW double counting   =      5906.12643997    -3980.86765831
  entropy T*S    EENTRO =         0.02918916
  eigenvalues    EBANDS =       481.00243116
  atomic energy  EATOM  =      4467.52060007
  Solvation  Ediel_sol  =         0.00000000
  ---------------------------------------------------
  free energy    TOTEN  =      -402.24808894 eV

  energy without entropy =     -402.27727811  energy(sigma->0) =     -402.25781866


--------------------------------------------------------------------------------------------------------


--------------------------------------- Iteration      1(   4)  ---------------------------------------


     EDDAV:  cpu time    8.8922: real time    8.9048
       DOS:  cpu time    0.0050: real time    0.0050
    --------------------------------------------
      LOOP:  cpu time    8.8971: real time    8.9097

 eigenvalue-minimisations  : 11652
 total energy-change (2. order) :-0.1082734E+02  (-0.1055727E+02)
 number of electron     190.0000000 magnetization 
 augmentation part      190.0000000 magnetization 

 Free energy of the ion-electron system (eV)
  ---------------------------------------------------
  alpha Z        PSCENC =       973.36245714
  Ewald energy   TEWEN  =     -6145.72525085
  -Hartree energ DENC   =      -352.60279672
  -exchange      EXHF   =         0.00000000
  -V(xc)+E(xc)   XCENC  =     -1751.09350058
  PAW double counting   =      5906.12643997    -3980.86765831
  entropy T*S    EENTRO =         0.03608184
  eigenvalues    EBANDS =       470.16819639
  atomic energy  EATOM  =      4467.52060007
  Solvation  Ediel_sol  =         0.00000000
  ---------------------------------------------------
  free energy    TOTEN  =      -413.07543103 eV

  energy without entropy =     -413.11151288  energy(sigma->0) =     -413.08745831


--------------------------------------------------------------------------------------------------------


--------------------------------------- Iteration      1(   5)  ---------------------------------------


     EDDAV:  cpu time    8.6695: real time    8.6797
       DOS:  cpu time    0.0052: real time    0.0052
    CHARGE:  cpu time    0.1332: real time    0.1336
    MIXING:  cpu time    0.0008: real time    0.0008
    --------------------------------------------
      LOOP:  cpu time    8.8087: real time    8.8193

 eigenvalue-minimisations  : 11556
 total energy-change (2. order) :-0.4169577E+00  (-0.4082056E+00)
 number of electron     190.0000004 magnetization 
 augmentation part       38.0179385 magnetization 

 Broyden mixing:
  rms(total) = 0.78408E+01    rms(broyden)= 0.78408E+01
  rms(prec ) = 0.80534E+01
  weight for this iteration     100.00

 Free energy of the ion-electron system (eV)
  ---------------------------------------------------
  alpha Z        PSCENC =       973.36245714
  Ewald energy   TEWEN  =     -6145.72525085
  -Hartree energ DENC   =      -352.60279672
  -exchange      EXHF   =         0.00000000
  -V(xc)+E(xc)   XCENC  =     -1751.09350058
  PAW double counting   =      5906.12643997    -3980.86765831
  entropy T*S    EENTRO =         0.04070998
  eigenvalues    EBANDS =       469.74661060
  atomic energy  EATOM  =      4467.52060007
  Solvation  Ediel_sol  =         0.00000000
  ---------------------------------------------------
  free energy    TOTEN  =      -413.49238870 eV

  energy without entropy =     -413.53309867  energy(sigma->0) =     -413.50595869


--------------------------------------------------------------------------------------------------------


--------------------------------------- Iteration      1(   6)  ---------------------------------------


    POTLOK:  cpu time    0.0182: real time    0.0213
    SETDIJ:  cpu time    0.0046: real time    0.0046
    EDDIAG:  cpu time    0.8185: real time    0.8185
  RMM-DIIS:  cpu time    3.5631: real time    3.5636
    ORTHCH:  cpu time    0.1717: real time    0.1717
       DOS:  cpu time    0.0055: real time    0.0055
    CHARGE:  cpu time    0.1296: real time    0.1297
    MIXING:  cpu time    0.0006: real time    0.0006
    --------------------------------------------
      LOOP:  cpu time    4.7118: real time    4.7154

 eigenvalue-minimisations  :  7680
 total energy-change (2. order) : 0.4196061E+02  (-0.1016244E+02)
 number of electron     190.0000007 magnetization 
 augmentation part       45.8895024 magnetization 

 Broyden mixing:
  rms(total) = 0.23475E+01    rms(broyden)= 0.23475E+01
  rms(prec ) = 0.25097E+01
  weight for this iteration     100.00

 eigenvalues of (default mixing * dielectric matrix)
  average eigenvalue GAMMA=   1.3896
  1.3896

 Free energy of the ion-electron system (eV)
  ---------------------------------------------------
  alpha Z        PSCENC =       973.36245714
  Ewald energy   TEWEN  =     -6145.72525085
  -Hartree energ DENC   =      -219.18384494
  -exchange      EXHF   =         0.00000000
  -V(xc)+E(xc)   XCENC  =     -1741.56686663
  PAW double counting   =      9238.67197915    -7309.06156031
  entropy T*S    EENTRO =         0.04077334
  eigenvalues    EBANDS =       364.40993634
  atomic energy  EATOM  =      4467.52060007
  Solvation  Ediel_sol  =         0.00000000
  ---------------------------------------------------
  free energy    TOTEN  =      -371.53177668 eV

  energy without entropy =     -371.57255002  energy(sigma->0) =     -371.54536780


--------------------------------------------------------------------------------------------------------


--------------------------------------- Iteration      1(   7)  ---------------------------------------


    POTLOK:  cpu time    0.0178: real time    0.0209
    SETDIJ:  cpu time    0.0045: real time    0.0045
    EDDIAG:  cpu time    0.8187: real time    0.8188
  RMM-DIIS:  cpu time    4.0192: real time    4.0226
    ORTHCH:  cpu time    0.1717: real time    0.1718
       DOS:  cpu time    0.0056: real time    0.0056
    CHARGE:  cpu time    0.1293: real time    0.1294
    MIXING:  cpu time    0.0008: real time    0.0012
    --------------------------------------------
      LOOP:  cpu time    5.1675: real time    5.1748

 eigenvalue-minimisations  :  8494
 total energy-change (2. order) :-0.7400461E+01  (-0.7355080E+01)
 number of electron     190.0000006 magnetization 
 augmentation part       52.1512557 magnetization 

 Broyden mixing:
  rms(total) = 0.19358E+01    rms(broyden)= 0.19358E+01
  rms(prec ) = 0.50697E+01
  weight for this iteration     100.00

 eigenvalues of (default mixing * dielectric matrix)
  average eigenvalue GAMMA=   0.8292
  1.3811  0.2773

 Free energy of the ion-electron system (eV)
  ---------------------------------------------------
  alpha Z        PSCENC =       973.36245714
  Ewald energy   TEWEN  =     -6145.72525085
  -Hartree energ DENC   =      -162.97292928
  -exchange      EXHF   =         0.00000000
  -V(xc)+E(xc)   XCENC  =     -1734.60610090
  PAW double counting   =     11856.05508744    -9932.83043902
  entropy T*S    EENTRO =        -0.00339144
  eigenvalues    EBANDS =       300.26772938
  atomic energy  EATOM  =      4467.52060007
  Solvation  Ediel_sol  =         0.00000000
  ---------------------------------------------------
  free energy    TOTEN  =      -378.93223745 eV

  energy without entropy =     -378.92884602  energy(sigma->0) =     -378.93110697


--------------------------------------------------------------------------------------------------------


--------------------------------------- Iteration      1(   8)  ---------------------------------------


    POTLOK:  cpu time    0.0181: real time    0.0212
    SETDIJ:  cpu time    0.0046: real time    0.0046
    EDDIAG:  cpu time    0.8188: real time    0.8190
  RMM-DIIS:  cpu time    4.4679: real time    4.4684
    ORTHCH:  cpu time    0.1712: real time    0.1712
       DOS:  cpu time    0.0055: real time    0.0055
    CHARGE:  cpu time    0.1292: real time    0.1292
    MIXING:  cpu time    0.0006: real time    0.0006
    --------------------------------------------
      LOOP:  cpu time    5.6161: real time    5.6198

 eigenvalue-minimisations  :  9393
 total energy-change (2. order) : 0.1020228E+02  (-0.2524527E+01)
 number of electron     190.0000007 magnetization 
 augmentation part       51.8137734 magnetization 

 Broyden mixing:
  rms(total) = 0.94693E+00    rms(broyden)= 0.94689E+00
  rms(prec ) = 0.24858E+01
  weight for this iteration     100.00

 eigenvalues of (default mixing * dielectric matrix)
  average eigenvalue GAMMA=   0.6695
  1.3681  0.5237  0.1167

 Free energy of the ion-electron system (eV)
  ---------------------------------------------------
  alpha Z        PSCENC =       973.36245714
  Ewald energy   TEWEN  =     -6145.72525085
  -Hartree energ DENC   =      -163.97263724
  -exchange      EXHF   =         0.00000000
  -V(xc)+E(xc)   XCENC  =     -1734.52953367
  PAW double counting   =     11965.83052155   -10043.81780668
  entropy T*S    EENTRO =         0.07054087
  eigenvalues    EBANDS =       312.53115435
  atomic energy  EATOM  =      4467.52060007
  Solvation  Ediel_sol  =         0.00000000
  ---------------------------------------------------
  free energy    TOTEN  =      -368.72995447 eV

  energy without entropy =     -368.80049533  energy(sigma->0) =     -368.75346809


--------------------------------------------------------------------------------------------------------


--------------------------------------- Iteration      1(   9)  ---------------------------------------


    POTLOK:  cpu time    0.0193: real time    0.0216
    SETDIJ:  cpu time    0.0046: real time    0.0046
    EDDIAG:  cpu time    0.8206: real time    0.8209
  RMM-DIIS:  cpu time    4.7270: real time    4.7277
    ORTHCH:  cpu time    0.1710: real time    0.1711
       DOS:  cpu time    0.0055: real time    0.0055
    CHARGE:  cpu time    0.1289: real time    0.1290
    MIXING:  cpu time    0.0007: real time    0.0007
    --------------------------------------------
      LOOP:  cpu time    5.8775: real time    5.8809

 eigenvalue-minimisations  : 10022
 total energy-change (2. order) : 0.1459402E+01  (-0.1202609E+01)
 number of electron     190.0000008 magnetization 
 augmentation part       51.7867372 magnetization 

 Broyden mixing:
  rms(total) = 0.68696E+00    rms(broyden)= 0.68694E+00
  rms(prec ) = 0.17237E+01
  weight for this iteration     100.00

 eigenvalues of (default mixing * dielectric matrix)
  average eigenvalue GAMMA=   0.6158
  1.3398  0.8539  0.1605  0.1088

 Free energy of the ion-electron system (eV)
  ---------------------------------------------------
  alpha Z        PSCENC =       973.36245714
  Ewald energy   TEWEN  =     -6145.72525085
  -Hartree energ DENC   =      -164.31578478
  -exchange      EXHF   =         0.00000000
  -V(xc)+E(xc)   XCENC  =     -1734.50480536
  PAW double counting   =     12081.92064291   -10161.42688824
  entropy T*S    EENTRO =         0.00700983
  eigenvalues    EBANDS =       315.89146654
  atomic energy  EATOM  =      4467.52060007
  Solvation  Ediel_sol  =         0.00000000
  ---------------------------------------------------
  free energy    TOTEN  =      -367.27055273 eV

  energy without entropy =     -367.27756257  energy(sigma->0) =     -367.27288935


--------------------------------------------------------------------------------------------------------


--------------------------------------- Iteration      1(  10)  ---------------------------------------


    POTLOK:  cpu time    0.0180: real time    0.0213
    SETDIJ:  cpu time    0.0045: real time    0.0045
    EDDIAG:  cpu time    0.8188: real time    0.8191
  RMM-DIIS:  cpu time    4.6462: real time    4.6523
    ORTHCH:  cpu time    0.1879: real time    0.1894
       DOS:  cpu time    0.0055: real time    0.0055
    CHARGE:  cpu time    0.1270: real time    0.1271
    MIXING:  cpu time    0.0006: real time    0.0006
    --------------------------------------------
      LOOP:  cpu time    5.8087: real time    5.8198

 eigenvalue-minimisations  :  9822
 total energy-change (2. order) : 0.1184819E+01  (-0.5836893E+00)
 number of electron     190.0000009 magnetization 
 augmentation part       51.5042405 magnetization 

 Broyden mixing:
  rms(total) = 0.45014E+00    rms(broyden)= 0.45013E+00
  rms(prec ) = 0.76997E+00
  weight for this iteration     100.00

 eigenvalues of (default mixing * dielectric matrix)
  average eigenvalue GAMMA=   0.5943
  1.2932  1.1568  0.2574  0.1692  0.0951

 Free energy of the ion-electron system (eV)
  ---------------------------------------------------
  alpha Z        PSCENC =       973.36245714
  Ewald energy   TEWEN  =     -6145.72525085
  -Hartree energ DENC   =      -165.17805080
  -exchange      EXHF   =         0.00000000
  -V(xc)+E(xc)   XCENC  =     -1734.46794910
  PAW double counting   =     12291.78256158   -10373.96554854
  entropy T*S    EENTRO =         0.04868269
  eigenvalues    EBANDS =       320.53676364
  atomic energy  EATOM  =      4467.52060007
  Solvation  Ediel_sol  =         0.00000000
  ---------------------------------------------------
  free energy    TOTEN  =      -366.08573417 eV

  energy without entropy =     -366.13441686  energy(sigma->0) =     -366.10196174


--------------------------------------------------------------------------------------------------------


--------------------------------------- Iteration      1(  11)  ---------------------------------------


    POTLOK:  cpu time    0.0208: real time    0.0211
    SETDIJ:  cpu time    0.0045: real time    0.0045
    EDDIAG:  cpu time    0.8185: real time    0.8185
  RMM-DIIS:  cpu time    4.1170: real time    4.1177
    ORTHCH:  cpu time    0.1710: real time    0.1710
       DOS:  cpu time    0.0055: real time    0.0055
    CHARGE:  cpu time    0.1288: real time    0.1288
    MIXING:  cpu time    0.0006: real time    0.0006
    --------------------------------------------
      LOOP:  cpu time    5.2667: real time    5.2676

 eigenvalue-minimisations  :  8694
 total energy-change (2. order) : 0.6250602E+00  (-0.1828008E+00)
 number of electron     190.0000007 magnetization 
 augmentation part       51.2684390 magnetization 

 Broyden mixing:
  rms(total) = 0.21652E+00    rms(broyden)= 0.21652E+00
  rms(prec ) = 0.32163E+00
  weight for this iteration     100.00

 eigenvalues of (default mixing * dielectric matrix)
  average eigenvalue GAMMA=   0.6090
  1.4513  1.0369  0.6368  0.2750  0.1579  0.0964

 Free energy of the ion-electron system (eV)
  ---------------------------------------------------
  alpha Z        PSCENC =       973.36245714
  Ewald energy   TEWEN  =     -6145.72525085
  -Hartree energ DENC   =      -165.44827180
  -exchange      EXHF   =         0.00000000
  -V(xc)+E(xc)   XCENC  =     -1734.31556558
  PAW double counting   =     12581.87874693   -10667.18170503
  entropy T*S    EENTRO =         0.07574750
  eigenvalues    EBANDS =       324.37256767
  atomic energy  EATOM  =      4467.52060007
  Solvation  Ediel_sol  =         0.00000000
  ---------------------------------------------------
  free energy    TOTEN  =      -365.46067394 eV

  energy without entropy =     -365.53642144  energy(sigma->0) =     -365.48592310


--------------------------------------------------------------------------------------------------------


--------------------------------------- Iteration      1(  12)  ---------------------------------------


    POTLOK:  cpu time    0.0181: real time    0.0213
    SETDIJ:  cpu time    0.0045: real time    0.0045
    EDDIAG:  cpu time    0.8183: real time    0.8183
  RMM-DIIS:  cpu time    4.9309: real time    4.9317
    ORTHCH:  cpu time    0.1710: real time    0.1711
       DOS:  cpu time    0.0054: real time    0.0054
    CHARGE:  cpu time    0.1291: real time    0.1291
    MIXING:  cpu time    0.0007: real time    0.0007
    --------------------------------------------
      LOOP:  cpu time    6.0779: real time    6.0820

 eigenvalue-minimisations  : 10462
 total energy-change (2. order) :-0.2083170E-01  (-0.8957012E-01)
 number of electron     190.0000007 magnetization 
 augmentation part       51.2877264 magnetization 

 Broyden mixing:
  rms(total) = 0.20824E+00    rms(broyden)= 0.20824E+00
  rms(prec ) = 0.42461E+00
  weight for this iteration     100.00

 eigenvalues of (default mixing * dielectric matrix)
  average eigenvalue GAMMA=   0.6543
  1.7128  1.0821  1.0821  0.0963  0.1562  0.2366  0.2141

 Free energy of the ion-electron system (eV)
  ---------------------------------------------------
  alpha Z        PSCENC =       973.36245714
  Ewald energy   TEWEN  =     -6145.72525085
  -Hartree energ DENC   =      -164.52045334
  -exchange      EXHF   =         0.00000000
  -V(xc)+E(xc)   XCENC  =     -1734.11318548
  PAW double counting   =     12744.72093619   -10831.13806139
  entropy T*S    EENTRO =         0.07516692
  eigenvalues    EBANDS =       324.33628510
  atomic energy  EATOM  =      4467.52060007
  Solvation  Ediel_sol  =         0.00000000
  ---------------------------------------------------
  free energy    TOTEN  =      -365.48150564 eV

  energy without entropy =     -365.55667256  energy(sigma->0) =     -365.50656128


--------------------------------------------------------------------------------------------------------


--------------------------------------- Iteration      1(  13)  ---------------------------------------


    POTLOK:  cpu time    0.0180: real time    0.0209
    SETDIJ:  cpu time    0.0045: real time    0.0045
    EDDIAG:  cpu time    0.8433: real time    0.8444
  RMM-DIIS:  cpu time    4.9292: real time    4.9310
    ORTHCH:  cpu time    0.1710: real time    0.1710
       DOS:  cpu time    0.0056: real time    0.0056
    CHARGE:  cpu time    0.1393: real time    0.1394
    MIXING:  cpu time    0.0008: real time    0.0008
    --------------------------------------------
      LOOP:  cpu time    6.1116: real time    6.1175

 eigenvalue-minimisations  : 10445
 total energy-change (2. order) : 0.1697371E-01  (-0.3273160E-01)
 number of electron     190.0000007 magnetization 
 augmentation part       51.3564037 magnetization 

 Broyden mixing:
  rms(total) = 0.18850E+00    rms(broyden)= 0.18850E+00
  rms(prec ) = 0.38656E+00
  weight for this iteration     100.00

 eigenvalues of (default mixing * dielectric matrix)
  average eigenvalue GAMMA=   0.6589
  2.0104  1.1924  1.1924  0.2607  0.2607  0.1567  0.0959  0.1020

 Free energy of the ion-electron system (eV)
  ---------------------------------------------------
  alpha Z        PSCENC =       973.36245714
  Ewald energy   TEWEN  =     -6145.72525085
  -Hartree energ DENC   =      -163.66262476
  -exchange      EXHF   =         0.00000000
  -V(xc)+E(xc)   XCENC  =     -1733.93413042
  PAW double counting   =     12870.84961426   -10957.98894993
  entropy T*S    EENTRO =         0.07575160
  eigenvalues    EBANDS =       324.03800095
  atomic energy  EATOM  =      4467.52060007
  Solvation  Ediel_sol  =         0.00000000
  ---------------------------------------------------
  free energy    TOTEN  =      -365.46453193 eV

  energy without entropy =     -365.54028353  energy(sigma->0) =     -365.48978246


--------------------------------------------------------------------------------------------------------


--------------------------------------- Iteration      1(  14)  ---------------------------------------


    POTLOK:  cpu time    0.0181: real time    0.0214
    SETDIJ:  cpu time    0.0047: real time    0.0047
    EDDIAG:  cpu time    0.8439: real time    0.8439
  RMM-DIIS:  cpu time    4.4961: real time    4.5390
    ORTHCH:  cpu time    0.1710: real time    0.1711
       DOS:  cpu time    0.0056: real time    0.0056
    CHARGE:  cpu time    0.1272: real time    0.1272
    MIXING:  cpu time    0.0008: real time    0.0008
    --------------------------------------------
      LOOP:  cpu time    5.6674: real time    5.7136

 eigenvalue-minimisations  :  9321
 total energy-change (2. order) : 0.8326227E-01  (-0.2528114E-01)
 number of electron     190.0000007 magnetization 
 augmentation part       51.4832416 magnetization 

 Broyden mixing:
  rms(total) = 0.74061E-01    rms(broyden)= 0.74058E-01
  rms(prec ) = 0.11094E+00
  weight for this iteration     100.00

 eigenvalues of (default mixing * dielectric matrix)
  average eigenvalue GAMMA=   0.6971
  2.3412  1.2307  1.2307  0.6089  0.2574  0.2574  0.1583  0.0963  0.0934

 Free energy of the ion-electron system (eV)
  ---------------------------------------------------
  alpha Z        PSCENC =       973.36245714
  Ewald energy   TEWEN  =     -6145.72525085
  -Hartree energ DENC   =      -162.00453915
  -exchange      EXHF   =         0.00000000
  -V(xc)+E(xc)   XCENC  =     -1733.57201976
  PAW double counting   =     13119.62417731   -11208.09188382
  entropy T*S    EENTRO =         0.07812103
  eigenvalues    EBANDS =       323.42706837
  atomic energy  EATOM  =      4467.52060007
  Solvation  Ediel_sol  =         0.00000000
  ---------------------------------------------------
  free energy    TOTEN  =      -365.38126966 eV

  energy without entropy =     -365.45939069  energy(sigma->0) =     -365.40731000


--------------------------------------------------------------------------------------------------------


--------------------------------------- Iteration      1(  15)  ---------------------------------------


    POTLOK:  cpu time    0.0205: real time    0.0209
    SETDIJ:  cpu time    0.0046: real time    0.0046
    EDDIAG:  cpu time    0.8332: real time    0.8333
  RMM-DIIS:  cpu time    4.8380: real time    4.8392
    ORTHCH:  cpu time    0.1709: real time    0.1709
       DOS:  cpu time    0.0056: real time    0.0056
    CHARGE:  cpu time    0.1268: real time    0.1268
    MIXING:  cpu time    0.0008: real time    0.0008
    --------------------------------------------
      LOOP:  cpu time    6.0006: real time    6.0022

 eigenvalue-minimisations  : 10009
 total energy-change (2. order) :-0.8299060E-02  (-0.2435851E-01)
 number of electron     190.0000008 magnetization 
 augmentation part       51.5082672 magnetization 

 Broyden mixing:
  rms(total) = 0.87948E-01    rms(broyden)= 0.87947E-01
  rms(prec ) = 0.14592E+00
  weight for this iteration     100.00

 eigenvalues of (default mixing * dielectric matrix)
  average eigenvalue GAMMA=   0.6685
  2.3717  1.2177  1.2177  0.7751  0.2518  0.2518  0.2521  0.1576  0.0963  0.0933

 Free energy of the ion-electron system (eV)
  ---------------------------------------------------
  alpha Z        PSCENC =       973.36245714
  Ewald energy   TEWEN  =     -6145.72525085
  -Hartree energ DENC   =      -161.75786578
  -exchange      EXHF   =         0.00000000
  -V(xc)+E(xc)   XCENC  =     -1733.45629011
  PAW double counting   =     13239.08495652   -11328.37471589
  entropy T*S    EENTRO =         0.07615595
  eigenvalues    EBANDS =       323.88038422
  atomic energy  EATOM  =      4467.52060007
  Solvation  Ediel_sol  =         0.00000000
  ---------------------------------------------------
  free energy    TOTEN  =      -365.38956872 eV

  energy without entropy =     -365.46572467  energy(sigma->0) =     -365.41495403


--------------------------------------------------------------------------------------------------------


--------------------------------------- Iteration      1(  16)  ---------------------------------------


    POTLOK:  cpu time    0.0179: real time    0.0214
    SETDIJ:  cpu time    0.0045: real time    0.0045
    EDDIAG:  cpu time    0.8295: real time    0.8298
  RMM-DIIS:  cpu time    4.4840: real time    4.4866
    ORTHCH:  cpu time    0.1705: real time    0.1707
       DOS:  cpu time    0.0055: real time    0.0055
    CHARGE:  cpu time    0.1267: real time    0.1269
    MIXING:  cpu time    0.0011: real time    0.0013
    --------------------------------------------
      LOOP:  cpu time    5.6398: real time    5.6468

 eigenvalue-minimisations  :  9366
 total energy-change (2. order) : 0.1523202E-01  (-0.6437710E-02)
 number of electron     190.0000008 magnetization 
 augmentation part       51.4832359 magnetization 

 Broyden mixing:
  rms(total) = 0.53539E-01    rms(broyden)= 0.53539E-01
  rms(prec ) = 0.93560E-01
  weight for this iteration     100.00

 eigenvalues of (default mixing * dielectric matrix)
  average eigenvalue GAMMA=   0.6334
  2.3765  1.2239  1.2239  0.7445  0.2850  0.2850  0.2678  0.1580  0.2126  0.0963
  0.0933

 Free energy of the ion-electron system (eV)
  ---------------------------------------------------
  alpha Z        PSCENC =       973.36245714
  Ewald energy   TEWEN  =     -6145.72525085
  -Hartree energ DENC   =      -161.90114194
  -exchange      EXHF   =         0.00000000
  -V(xc)+E(xc)   XCENC  =     -1733.42834393
  PAW double counting   =     13296.34448913   -11386.10903304
  entropy T*S    EENTRO =         0.07726468
  eigenvalues    EBANDS =       324.48462203
  atomic energy  EATOM  =      4467.52060007
  Solvation  Ediel_sol  =         0.00000000
  ---------------------------------------------------
  free energy    TOTEN  =      -365.37433670 eV

  energy without entropy =     -365.45160138  energy(sigma->0) =     -365.40009159


--------------------------------------------------------------------------------------------------------


--------------------------------------- Iteration      1(  17)  ---------------------------------------


    POTLOK:  cpu time    0.0179: real time    0.0211
    SETDIJ:  cpu time    0.0045: real time    0.0045
    EDDIAG:  cpu time    0.8174: real time    0.8179
  RMM-DIIS:  cpu time    4.8253: real time    4.8265
    ORTHCH:  cpu time    0.1705: real time    0.1706
       DOS:  cpu time    0.0055: real time    0.0055
    CHARGE:  cpu time    0.1280: real time    0.1280
    MIXING:  cpu time    0.0009: real time    0.0009
    --------------------------------------------
      LOOP:  cpu time    5.9699: real time    5.9749

 eigenvalue-minimisations  : 10206
 total energy-change (2. order) : 0.5033024E-02  (-0.2061749E-02)
 number of electron     190.0000008 magnetization 
 augmentation part       51.4726602 magnetization 

 Broyden mixing:
  rms(total) = 0.31842E-01    rms(broyden)= 0.31842E-01
  rms(prec ) = 0.49990E-01
  weight for this iteration     100.00

 eigenvalues of (default mixing * dielectric matrix)
  average eigenvalue GAMMA=   0.6551
  2.4472  1.2678  1.2678  0.7959  0.7959  0.2572  0.2572  0.2494  0.1577  0.1758
  0.0963  0.0933

 Free energy of the ion-electron system (eV)
  ---------------------------------------------------
  alpha Z        PSCENC =       973.36245714
  Ewald energy   TEWEN  =     -6145.72525085
  -Hartree energ DENC   =      -161.96111975
  -exchange      EXHF   =         0.00000000
  -V(xc)+E(xc)   XCENC  =     -1733.42701484
  PAW double counting   =     13306.01274445   -11395.85189156
  entropy T*S    EENTRO =         0.07904668
  eigenvalues    EBANDS =       324.62112497
  atomic energy  EATOM  =      4467.52060007
  Solvation  Ediel_sol  =         0.00000000
  ---------------------------------------------------
  free energy    TOTEN  =      -365.36930367 eV

  energy without entropy =     -365.44835035  energy(sigma->0) =     -365.39565257


--------------------------------------------------------------------------------------------------------


--------------------------------------- Iteration      1(  18)  ---------------------------------------


    POTLOK:  cpu time    0.0178: real time    0.0210
    SETDIJ:  cpu time    0.0045: real time    0.0045
    EDDIAG:  cpu time    0.8185: real time    0.8186
  RMM-DIIS:  cpu time    4.7413: real time    4.7419
    ORTHCH:  cpu time    0.1706: real time    0.1706
       DOS:  cpu time    0.0056: real time    0.0056
    CHARGE:  cpu time    0.1284: real time    0.1285
    MIXING:  cpu time    0.0009: real time    0.0009
    --------------------------------------------
      LOOP:  cpu time    5.8877: real time    5.8917

 eigenvalue-minimisations  :  9988
 total energy-change (2. order) : 0.1574058E-02  (-0.8688462E-03)
 number of electron     190.0000008 magnetization 
 augmentation part       51.4642026 magnetization 

 Broyden mixing:
  rms(total) = 0.21486E-01    rms(broyden)= 0.21486E-01
  rms(prec ) = 0.28275E-01
  weight for this iteration     100.00

 eigenvalues of (default mixing * dielectric matrix)
  average eigenvalue GAMMA=   0.6705
  2.5398  1.3261  1.3261  0.9673  0.9673  0.2967  0.2967  0.2390  0.2390  0.0963
  0.0933  0.1580  0.1714

 Free energy of the ion-electron system (eV)
  ---------------------------------------------------
  alpha Z        PSCENC =       973.36245714
  Ewald energy   TEWEN  =     -6145.72525085
  -Hartree energ DENC   =      -162.04097181
  -exchange      EXHF   =         0.00000000
  -V(xc)+E(xc)   XCENC  =     -1733.42701466
  PAW double counting   =     13316.53992157   -11406.42235883
  entropy T*S    EENTRO =         0.08059568
  eigenvalues    EBANDS =       324.74429206
  atomic energy  EATOM  =      4467.52060007
  Solvation  Ediel_sol  =         0.00000000
  ---------------------------------------------------
  free energy    TOTEN  =      -365.36772962 eV

  energy without entropy =     -365.44832530  energy(sigma->0) =     -365.39459484


--------------------------------------------------------------------------------------------------------


--------------------------------------- Iteration      1(  19)  ---------------------------------------


    POTLOK:  cpu time    0.0178: real time    0.0210
    SETDIJ:  cpu time    0.0045: real time    0.0045
    EDDIAG:  cpu time    0.8385: real time    0.8386
  RMM-DIIS:  cpu time    4.8133: real time    4.8141
    ORTHCH:  cpu time    0.1705: real time    0.1706
       DOS:  cpu time    0.0056: real time    0.0056
    CHARGE:  cpu time    0.1268: real time    0.1269
    MIXING:  cpu time    0.0010: real time    0.0010
    --------------------------------------------
      LOOP:  cpu time    5.9782: real time    5.9823

 eigenvalue-minimisations  : 10112
 total energy-change (2. order) : 0.5376159E-03  (-0.8155019E-03)
 number of electron     190.0000008 magnetization 
 augmentation part       51.4580775 magnetization 

 Broyden mixing:
  rms(total) = 0.11495E-01    rms(broyden)= 0.11495E-01
  rms(prec ) = 0.16145E-01
  weight for this iteration     100.00

 eigenvalues of (default mixing * dielectric matrix)
  average eigenvalue GAMMA=   0.7182
  2.5044  1.6085  1.6085  1.0256  1.0256  0.7097  0.3026  0.2530  0.2530  0.2462
  0.0963  0.0933  0.1579  0.1702

 Free energy of the ion-electron system (eV)
  ---------------------------------------------------
  alpha Z        PSCENC =       973.36245714
  Ewald energy   TEWEN  =     -6145.72525085
  -Hartree energ DENC   =      -162.10161567
  -exchange      EXHF   =         0.00000000
  -V(xc)+E(xc)   XCENC  =     -1733.42293513
  PAW double counting   =     13329.63659457   -11419.55997115
  entropy T*S    EENTRO =         0.08174981
  eigenvalues    EBANDS =       324.84117921
  atomic energy  EATOM  =      4467.52060007
  Solvation  Ediel_sol  =         0.00000000
  ---------------------------------------------------
  free energy    TOTEN  =      -365.36719200 eV

  energy without entropy =     -365.44894181  energy(sigma->0) =     -365.39444194


--------------------------------------------------------------------------------------------------------


--------------------------------------- Iteration      1(  20)  ---------------------------------------


    POTLOK:  cpu time    0.0204: real time    0.0210
    SETDIJ:  cpu time    0.0045: real time    0.0045
    EDDIAG:  cpu time    0.8178: real time    0.8178
  RMM-DIIS:  cpu time    4.6936: real time    4.7053
    ORTHCH:  cpu time    0.1707: real time    0.1706
       DOS:  cpu time    0.0056: real time    0.0056
    CHARGE:  cpu time    0.1267: real time    0.1267
    MIXING:  cpu time    0.0010: real time    0.0010
    --------------------------------------------
      LOOP:  cpu time    5.8403: real time    5.8526

 eigenvalue-minimisations  :  9846
 total energy-change (2. order) : 0.1392124E-03  (-0.7411673E-04)
 number of electron     190.0000008 magnetization 
 augmentation part       51.4496318 magnetization 

 Broyden mixing:
  rms(total) = 0.11338E-01    rms(broyden)= 0.11337E-01
  rms(prec ) = 0.17651E-01
  weight for this iteration     100.00

 eigenvalues of (default mixing * dielectric matrix)
  average eigenvalue GAMMA=   0.6964
  2.5379  1.6383  1.6383  1.0319  1.0319  0.6890  0.3228  0.2742  0.2742  0.2448
  0.2448  0.0963  0.0933  0.1579  0.1703

 Free energy of the ion-electron system (eV)
  ---------------------------------------------------
  alpha Z        PSCENC =       973.36245714
  Ewald energy   TEWEN  =     -6145.72525085
  -Hartree energ DENC   =      -162.22047650
  -exchange      EXHF   =         0.00000000
  -V(xc)+E(xc)   XCENC  =     -1733.43019629
  PAW double counting   =     13333.97113688   -11423.87659251
  entropy T*S    EENTRO =         0.08262717
  eigenvalues    EBANDS =       324.94864208
  atomic energy  EATOM  =      4467.52060007
  Solvation  Ediel_sol  =         0.00000000
  ---------------------------------------------------
  free energy    TOTEN  =      -365.36705279 eV

  energy without entropy =     -365.44967996  energy(sigma->0) =     -365.39459518


--------------------------------------------------------------------------------------------------------


--------------------------------------- Iteration      1(  21)  ---------------------------------------


    POTLOK:  cpu time    0.0178: real time    0.0213
    SETDIJ:  cpu time    0.0045: real time    0.0045
    EDDIAG:  cpu time    0.8285: real time    0.8288
  RMM-DIIS:  cpu time    4.4295: real time    4.4329
    ORTHCH:  cpu time    0.1713: real time    0.1713
       DOS:  cpu time    0.0057: real time    0.0057
    CHARGE:  cpu time    0.1282: real time    0.1282
    MIXING:  cpu time    0.0011: real time    0.0011
    --------------------------------------------
      LOOP:  cpu time    5.5865: real time    5.5938

 eigenvalue-minimisations  :  9301
 total energy-change (2. order) : 0.3592243E-03  ( 0.4411801E-04)
 number of electron     190.0000008 magnetization 
 augmentation part       51.4471273 magnetization 

 Broyden mixing:
  rms(total) = 0.74159E-02    rms(broyden)= 0.74158E-02
  rms(prec ) = 0.11217E-01
  weight for this iteration     100.00

 eigenvalues of (default mixing * dielectric matrix)
  average eigenvalue GAMMA=   0.7100
  2.4910  2.0035  1.4926  0.9964  0.9964  0.7621  0.7621  0.2941  0.2941  0.2519
  0.2519  0.2457  0.0963  0.0933  0.1579  0.1702

 Free energy of the ion-electron system (eV)
  ---------------------------------------------------
  alpha Z        PSCENC =       973.36245714
  Ewald energy   TEWEN  =     -6145.72525085
  -Hartree energ DENC   =      -162.25573555
  -exchange      EXHF   =         0.00000000
  -V(xc)+E(xc)   XCENC  =     -1733.43300231
  PAW double counting   =     13334.68940981   -11424.58565211
  entropy T*S    EENTRO =         0.08299414
  eigenvalues    EBANDS =       324.97748609
  atomic energy  EATOM  =      4467.52060007
  Solvation  Ediel_sol  =         0.00000000
  ---------------------------------------------------
  free energy    TOTEN  =      -365.36669356 eV

  energy without entropy =     -365.44968771  energy(sigma->0) =     -365.39435828


--------------------------------------------------------------------------------------------------------


--------------------------------------- Iteration      1(  22)  ---------------------------------------


    POTLOK:  cpu time    0.0178: real time    0.0209
    SETDIJ:  cpu time    0.0045: real time    0.0045
    EDDIAG:  cpu time    0.8177: real time    0.8179
  RMM-DIIS:  cpu time    4.8965: real time    4.8971
    ORTHCH:  cpu time    0.1714: real time    0.1715
       DOS:  cpu time    0.0054: real time    0.0054
    CHARGE:  cpu time    0.1295: real time    0.1295
    MIXING:  cpu time    0.0012: real time    0.0012
    --------------------------------------------
      LOOP:  cpu time    6.0441: real time    6.0480

 eigenvalue-minimisations  : 10378
 total energy-change (2. order) : 0.1813244E-03  ( 0.5839262E-04)
 number of electron     190.0000008 magnetization 
 augmentation part       51.4455603 magnetization 

 Broyden mixing:
  rms(total) = 0.52212E-02    rms(broyden)= 0.52212E-02
  rms(prec ) = 0.80916E-02
  weight for this iteration     100.00

 eigenvalues of (default mixing * dielectric matrix)
  average eigenvalue GAMMA=   0.7124
  2.5436  2.0657  1.5032  0.9753  0.9753  0.9711  0.9711  0.0963  0.0933  0.2902
  0.2902  0.2565  0.2565  0.2472  0.2472  0.1579  0.1702

 Free energy of the ion-electron system (eV)
  ---------------------------------------------------
  alpha Z        PSCENC =       973.36245714
  Ewald energy   TEWEN  =     -6145.72525085
  -Hartree energ DENC   =      -162.27890644
  -exchange      EXHF   =         0.00000000
  -V(xc)+E(xc)   XCENC  =     -1733.43536498
  PAW double counting   =     13334.15147933   -11424.03253745
  entropy T*S    EENTRO =         0.08362107
  eigenvalues    EBANDS =       324.98738987
  atomic energy  EATOM  =      4467.52060007
  Solvation  Ediel_sol  =         0.00000000
  ---------------------------------------------------
  free energy    TOTEN  =      -365.36651224 eV

  energy without entropy =     -365.45013331  energy(sigma->0) =     -365.39438593


--------------------------------------------------------------------------------------------------------


--------------------------------------- Iteration      1(  23)  ---------------------------------------


    POTLOK:  cpu time    0.0208: real time    0.0211
    SETDIJ:  cpu time    0.0046: real time    0.0046
    EDDIAG:  cpu time    0.8185: real time    0.8186
  RMM-DIIS:  cpu time    4.9828: real time    4.9949
    ORTHCH:  cpu time    0.1777: real time    0.1777
       DOS:  cpu time    0.0061: real time    0.0061
    CHARGE:  cpu time    0.1334: real time    0.1335
    MIXING:  cpu time    0.0014: real time    0.0014
    --------------------------------------------
      LOOP:  cpu time    6.1453: real time    6.1578

 eigenvalue-minimisations  : 10398
 total energy-change (2. order) : 0.1339650E-03  ( 0.4582096E-04)
 number of electron     190.0000008 magnetization 
 augmentation part       51.4443254 magnetization 

 Broyden mixing:
  rms(total) = 0.27079E-02    rms(broyden)= 0.27079E-02
  rms(prec ) = 0.42480E-02
  weight for this iteration     100.00

 eigenvalues of (default mixing * dielectric matrix)
  average eigenvalue GAMMA=   0.7346
  2.4891  2.2774  1.4958  1.1334  1.1334  0.9821  0.9821  0.6057  0.0963  0.0933
  0.3375  0.1579  0.1702  0.2581  0.2581  0.2549  0.2549  0.2422

 Free energy of the ion-electron system (eV)
  ---------------------------------------------------
  alpha Z        PSCENC =       973.36245714
  Ewald energy   TEWEN  =     -6145.72525085
  -Hartree energ DENC   =      -162.30293453
  -exchange      EXHF   =         0.00000000
  -V(xc)+E(xc)   XCENC  =     -1733.43768072
  PAW double counting   =     13333.87456541   -11423.73945104
  entropy T*S    EENTRO =         0.08394194
  eigenvalues    EBANDS =       324.99737430
  atomic energy  EATOM  =      4467.52060007
  Solvation  Ediel_sol  =         0.00000000
  ---------------------------------------------------
  free energy    TOTEN  =      -365.36637827 eV

  energy without entropy =     -365.45032022  energy(sigma->0) =     -365.39435892


--------------------------------------------------------------------------------------------------------


--------------------------------------- Iteration      1(  24)  ---------------------------------------


    POTLOK:  cpu time    0.0201: real time    0.0238
    SETDIJ:  cpu time    0.0049: real time    0.0050
    EDDIAG:  cpu time    0.8494: real time    0.8569
  RMM-DIIS:  cpu time    5.0989: real time    5.1145
    ORTHCH:  cpu time    0.1706: real time    0.1707
       DOS:  cpu time    0.0056: real time    0.0056
    CHARGE:  cpu time    0.1290: real time    0.1291
    MIXING:  cpu time    0.0014: real time    0.0014
    --------------------------------------------
      LOOP:  cpu time    6.2799: real time    6.3069

 eigenvalue-minimisations  : 10779
 total energy-change (2. order) : 0.7000941E-04  ( 0.4142903E-04)
 number of electron     190.0000008 magnetization 
 augmentation part       51.4434670 magnetization 

 Broyden mixing:
  rms(total) = 0.17082E-02    rms(broyden)= 0.17082E-02
  rms(prec ) = 0.26701E-02
  weight for this iteration     100.00

 eigenvalues of (default mixing * dielectric matrix)
  average eigenvalue GAMMA=   0.7306
  2.4666  2.4666  1.4945  1.1716  1.1716  0.9854  0.9854  0.7225  0.0963  0.0933
  0.3368  0.1579  0.1702  0.2782  0.2782  0.2548  0.2548  0.2554  0.2410

 Free energy of the ion-electron system (eV)
  ---------------------------------------------------
  alpha Z        PSCENC =       973.36245714
  Ewald energy   TEWEN  =     -6145.72525085
  -Hartree energ DENC   =      -162.31805835
  -exchange      EXHF   =         0.00000000
  -V(xc)+E(xc)   XCENC  =     -1733.43948648
  PAW double counting   =     13333.36651169   -11423.22059199
  entropy T*S    EENTRO =         0.08421909
  eigenvalues    EBANDS =       325.00329141
  atomic energy  EATOM  =      4467.52060007
  Solvation  Ediel_sol  =         0.00000000
  ---------------------------------------------------
  free energy    TOTEN  =      -365.36630827 eV

  energy without entropy =     -365.45052735  energy(sigma->0) =     -365.39438130


--------------------------------------------------------------------------------------------------------


--------------------------------------- Iteration      1(  25)  ---------------------------------------


    POTLOK:  cpu time    0.0181: real time    0.0214
    SETDIJ:  cpu time    0.0046: real time    0.0046
    EDDIAG:  cpu time    0.8190: real time    0.8194
  RMM-DIIS:  cpu time    5.0053: real time    5.0205
    ORTHCH:  cpu time    0.1715: real time    0.1717
       DOS:  cpu time    0.0056: real time    0.0056
    CHARGE:  cpu time    0.1290: real time    0.1291
    MIXING:  cpu time    0.0013: real time    0.0013
    --------------------------------------------
      LOOP:  cpu time    6.1545: real time    6.1736

 eigenvalue-minimisations  : 10612
 total energy-change (2. order) : 0.5287447E-04  ( 0.3915000E-04)
 number of electron     190.0000008 magnetization 
 augmentation part       51.4430041 magnetization 

 Broyden mixing:
  rms(total) = 0.97606E-03    rms(broyden)= 0.97604E-03
  rms(prec ) = 0.16576E-02
  weight for this iteration     100.00

 eigenvalues of (default mixing * dielectric matrix)
  average eigenvalue GAMMA=   0.7424
  2.4981  2.4981  1.5079  1.2266  1.2266  0.9303  0.9303  0.8133  0.8133  0.0963
  0.0933  0.1579  0.1702  0.3222  0.2559  0.2559  0.2833  0.2666  0.2588  0.2430

 Free energy of the ion-electron system (eV)
  ---------------------------------------------------
  alpha Z        PSCENC =       973.36245714
  Ewald energy   TEWEN  =     -6145.72525085
  -Hartree energ DENC   =      -162.32560926
  -exchange      EXHF   =         0.00000000
  -V(xc)+E(xc)   XCENC  =     -1733.44037352
  PAW double counting   =     13333.16554807   -11423.01436857
  entropy T*S    EENTRO =         0.08447445
  eigenvalues    EBANDS =       325.00626707
  atomic energy  EATOM  =      4467.52060007
  Solvation  Ediel_sol  =         0.00000000
  ---------------------------------------------------
  free energy    TOTEN  =      -365.36625539 eV

  energy without entropy =     -365.45072985  energy(sigma->0) =     -365.39441354


--------------------------------------------------------------------------------------------------------


--------------------------------------- Iteration      1(  26)  ---------------------------------------


    POTLOK:  cpu time    0.0211: real time    0.0214
    SETDIJ:  cpu time    0.0045: real time    0.0045
    EDDIAG:  cpu time    0.8284: real time    0.8284
  RMM-DIIS:  cpu time    5.0372: real time    5.0381
    ORTHCH:  cpu time    0.1707: real time    0.1707
       DOS:  cpu time    0.0056: real time    0.0056
    CHARGE:  cpu time    0.1279: real time    0.1280
    MIXING:  cpu time    0.0013: real time    0.0013
    --------------------------------------------
      LOOP:  cpu time    6.1968: real time    6.1981

 eigenvalue-minimisations  : 10621
 total energy-change (2. order) : 0.3750685E-04  ( 0.3360072E-04)
 number of electron     190.0000008 magnetization 
 augmentation part       51.4429175 magnetization 

 Broyden mixing:
  rms(total) = 0.52660E-03    rms(broyden)= 0.52659E-03
  rms(prec ) = 0.89014E-03
  weight for this iteration     100.00

 eigenvalues of (default mixing * dielectric matrix)
  average eigenvalue GAMMA=   0.7378
  2.5131  2.5131  1.5040  1.2458  1.2458  0.9035  0.9035  0.9216  0.9216  0.0963
  0.0933  0.3706  0.3706  0.1579  0.1702  0.2933  0.2576  0.2576  0.2564  0.2564
  0.2424

 Free energy of the ion-electron system (eV)
  ---------------------------------------------------
  alpha Z        PSCENC =       973.36245714
  Ewald energy   TEWEN  =     -6145.72525085
  -Hartree energ DENC   =      -162.32627210
  -exchange      EXHF   =         0.00000000
  -V(xc)+E(xc)   XCENC  =     -1733.44032653
  PAW double counting   =     13333.36757875   -11423.21644660
  entropy T*S    EENTRO =         0.08469225
  eigenvalues    EBANDS =       325.00674998
  atomic energy  EATOM  =      4467.52060007
  Solvation  Ediel_sol  =         0.00000000
  ---------------------------------------------------
  free energy    TOTEN  =      -365.36621788 eV

  energy without entropy =     -365.45091013  energy(sigma->0) =     -365.39444863


--------------------------------------------------------------------------------------------------------


--------------------------------------- Iteration      1(  27)  ---------------------------------------


    POTLOK:  cpu time    0.0179: real time    0.0210
    SETDIJ:  cpu time    0.0045: real time    0.0045
    EDDIAG:  cpu time    0.8165: real time    0.8165
  RMM-DIIS:  cpu time    4.9723: real time    4.9731
    ORTHCH:  cpu time    0.1703: real time    0.1703
       DOS:  cpu time    0.0057: real time    0.0057
    CHARGE:  cpu time    0.1288: real time    0.1288
    MIXING:  cpu time    0.0014: real time    0.0014
    --------------------------------------------
      LOOP:  cpu time    6.1174: real time    6.1213

 eigenvalue-minimisations  : 10457
 total energy-change (2. order) : 0.2877235E-04  ( 0.2744502E-04)
 number of electron     190.0000008 magnetization 
 augmentation part       51.4428524 magnetization 

 Broyden mixing:
  rms(total) = 0.37069E-03    rms(broyden)= 0.37069E-03
  rms(prec ) = 0.58618E-03
  weight for this iteration     100.00

 eigenvalues of (default mixing * dielectric matrix)
  average eigenvalue GAMMA=   0.7614
  2.5811  2.4988  1.4740  1.4740  1.0762  1.0762  1.1264  1.1264  0.8133  0.8133
  0.0963  0.0933  0.1579  0.3366  0.1702  0.3002  0.2578  0.2578  0.2627  0.2627
  0.2423  0.2540

 Free energy of the ion-electron system (eV)
  ---------------------------------------------------
  alpha Z        PSCENC =       973.36245714
  Ewald energy   TEWEN  =     -6145.72525085
  -Hartree energ DENC   =      -162.32648227
  -exchange      EXHF   =         0.00000000
  -V(xc)+E(xc)   XCENC  =     -1733.44031561
  PAW double counting   =     13333.43133697   -11423.28027453
  entropy T*S    EENTRO =         0.08487071
  eigenvalues    EBANDS =       325.00686926
  atomic energy  EATOM  =      4467.52060007
  Solvation  Ediel_sol  =         0.00000000
  ---------------------------------------------------
  free energy    TOTEN  =      -365.36618911 eV

  energy without entropy =     -365.45105982  energy(sigma->0) =     -365.39447935


--------------------------------------------------------------------------------------------------------


--------------------------------------- Iteration      1(  28)  ---------------------------------------


    POTLOK:  cpu time    0.0178: real time    0.0208
    SETDIJ:  cpu time    0.0045: real time    0.0045
    EDDIAG:  cpu time    0.8291: real time    0.8362
  RMM-DIIS:  cpu time    4.5355: real time    4.5374
    ORTHCH:  cpu time    0.1707: real time    0.1709
       DOS:  cpu time    0.0055: real time    0.0055
    CHARGE:  cpu time    0.1291: real time    0.1291
    MIXING:  cpu time    0.0014: real time    0.0014
    --------------------------------------------
      LOOP:  cpu time    5.6935: real time    5.7056

 eigenvalue-minimisations  :  9529
 total energy-change (2. order) : 0.2675041E-04  ( 0.2504661E-04)
 number of electron     190.0000008 magnetization 
 augmentation part       51.4427656 magnetization 

 Broyden mixing:
  rms(total) = 0.17068E-03    rms(broyden)= 0.17067E-03
  rms(prec ) = 0.24266E-03
  weight for this iteration     100.00

 eigenvalues of (default mixing * dielectric matrix)
  average eigenvalue GAMMA=   0.7528
  2.6345  2.4505  1.5757  1.5757  1.0693  1.0693  1.1244  1.1244  0.7838  0.7838
  0.4226  0.0963  0.0933  0.1579  0.1702  0.3289  0.3088  0.2567  0.2567  0.2431
  0.2620  0.2620  0.2655

 Free energy of the ion-electron system (eV)
  ---------------------------------------------------
  alpha Z        PSCENC =       973.36245714
  Ewald energy   TEWEN  =     -6145.72525085
  -Hartree energ DENC   =      -162.32676214
  -exchange      EXHF   =         0.00000000
  -V(xc)+E(xc)   XCENC  =     -1733.44031711
  PAW double counting   =     13333.49981088   -11423.34895690
  entropy T*S    EENTRO =         0.08505690
  eigenvalues    EBANDS =       325.00719965
  atomic energy  EATOM  =      4467.52060007
  Solvation  Ediel_sol  =         0.00000000
  ---------------------------------------------------
  free energy    TOTEN  =      -365.36616236 eV

  energy without entropy =     -365.45121926  energy(sigma->0) =     -365.39451466


--------------------------------------------------------------------------------------------------------


--------------------------------------- Iteration      1(  29)  ---------------------------------------


    POTLOK:  cpu time    0.0178: real time    0.0209
    SETDIJ:  cpu time    0.0046: real time    0.0046
    EDDIAG:  cpu time    0.8570: real time    0.8570
  RMM-DIIS:  cpu time    3.2487: real time    3.2492
    ORTHCH:  cpu time    0.1717: real time    0.1717
       DOS:  cpu time    0.0057: real time    0.0057
    CHARGE:  cpu time    0.1295: real time    0.1296
    MIXING:  cpu time    0.0015: real time    0.0015
    --------------------------------------------
      LOOP:  cpu time    4.4366: real time    4.4403

 eigenvalue-minimisations  :  6672
 total energy-change (2. order) : 0.2206472E-04  ( 0.2132581E-04)
 number of electron     190.0000008 magnetization 
 augmentation part       51.4427238 magnetization 

 Broyden mixing:
  rms(total) = 0.10706E-03    rms(broyden)= 0.10706E-03
  rms(prec ) = 0.16186E-03
  weight for this iteration     100.00

 eigenvalues of (default mixing * dielectric matrix)
  average eigenvalue GAMMA=   0.7647
  2.6634  2.4733  1.6857  1.6857  1.1502  1.1502  1.0360  1.0360  0.8309  0.8309
  0.8298  0.0963  0.0933  0.1579  0.1702  0.3366  0.3019  0.3019  0.2572  0.2572
  0.2578  0.2578  0.2421  0.2503

 Free energy of the ion-electron system (eV)
  ---------------------------------------------------
  alpha Z        PSCENC =       973.36245714
  Ewald energy   TEWEN  =     -6145.72525085
  -Hartree energ DENC   =      -162.32675626
  -exchange      EXHF   =         0.00000000
  -V(xc)+E(xc)   XCENC  =     -1733.44031266
  PAW double counting   =     13333.51065040   -11423.35987268
  entropy T*S    EENTRO =         0.08521404
  eigenvalues    EBANDS =       325.00713050
  atomic energy  EATOM  =      4467.52060007
  Solvation  Ediel_sol  =         0.00000000
  ---------------------------------------------------
  free energy    TOTEN  =      -365.36614030 eV

  energy without entropy =     -365.45135433  energy(sigma->0) =     -365.39454498


--------------------------------------------------------------------------------------------------------


--------------------------------------- Iteration      1(  30)  ---------------------------------------


    POTLOK:  cpu time    0.0204: real time    0.0207
    SETDIJ:  cpu time    0.0045: real time    0.0045
    EDDIAG:  cpu time    0.8174: real time    0.8176
  RMM-DIIS:  cpu time    2.6032: real time    2.6035
    ORTHCH:  cpu time    0.1716: real time    0.1716
       DOS:  cpu time    0.0056: real time    0.0056
    CHARGE:  cpu time    0.1298: real time    0.1298
    MIXING:  cpu time    0.0016: real time    0.0016
    --------------------------------------------
      LOOP:  cpu time    3.7541: real time    3.7550

 eigenvalue-minimisations  :  5277
 total energy-change (2. order) : 0.1974958E-04  ( 0.1886076E-04)
 number of electron     190.0000008 magnetization 
 augmentation part       51.4426957 magnetization 

 Broyden mixing:
  rms(total) = 0.75229E-04    rms(broyden)= 0.75228E-04
  rms(prec ) = 0.11452E-03
  weight for this iteration     100.00

 eigenvalues of (default mixing * dielectric matrix)
  average eigenvalue GAMMA=   0.7569
  2.6963  2.4685  1.6946  1.6946  1.2014  1.2014  0.9878  0.9878  0.8956  0.8956
  0.8014  0.0963  0.0933  0.3688  0.3688  0.1579  0.1702  0.3273  0.2571  0.2571
  0.2736  0.2645  0.2645  0.2428  0.2564

 Free energy of the ion-electron system (eV)
  ---------------------------------------------------
  alpha Z        PSCENC =       973.36245714
  Ewald energy   TEWEN  =     -6145.72525085
  -Hartree energ DENC   =      -162.32681558
  -exchange      EXHF   =         0.00000000
  -V(xc)+E(xc)   XCENC  =     -1733.44032108
  PAW double counting   =     13333.50007015   -11423.34923399
  entropy T*S    EENTRO =         0.08536100
  eigenvalues    EBANDS =       325.00701258
  atomic energy  EATOM  =      4467.52060007
  Solvation  Ediel_sol  =         0.00000000
  ---------------------------------------------------
  free energy    TOTEN  =      -365.36612055 eV

  energy without entropy =     -365.45148155  energy(sigma->0) =     -365.39457421


--------------------------------------------------------------------------------------------------------


--------------------------------------- Iteration      1(  31)  ---------------------------------------


    POTLOK:  cpu time    0.0178: real time    0.0208
    SETDIJ:  cpu time    0.0045: real time    0.0045
    EDDIAG:  cpu time    0.8177: real time    0.8177
  RMM-DIIS:  cpu time    2.5183: real time    2.5251
    ORTHCH:  cpu time    0.1707: real time    0.1707
       DOS:  cpu time    0.0056: real time    0.0056
    CHARGE:  cpu time    0.1290: real time    0.1292
    MIXING:  cpu time    0.0017: real time    0.0016
    --------------------------------------------
      LOOP:  cpu time    3.6653: real time    3.6754

 eigenvalue-minimisations  :  4954
 total energy-change (2. order) : 0.1530141E-04  ( 0.1492671E-04)
 number of electron     190.0000008 magnetization 
 augmentation part       51.4426580 magnetization 

 Broyden mixing:
  rms(total) = 0.59070E-04    rms(broyden)= 0.59070E-04
  rms(prec ) = 0.93857E-04
  weight for this iteration     100.00

 eigenvalues of (default mixing * dielectric matrix)
  average eigenvalue GAMMA=   0.7598
  2.7115  2.4318  1.8800  1.6068  1.2152  1.2152  1.0601  1.0601  0.9511  0.9511
  0.7603  0.5262  0.4401  0.0963  0.0933  0.1579  0.1702  0.3359  0.2570  0.2570
  0.2826  0.2826  0.2593  0.2593  0.2423  0.2512

 Free energy of the ion-electron system (eV)
  ---------------------------------------------------
  alpha Z        PSCENC =       973.36245714
  Ewald energy   TEWEN  =     -6145.72525085
  -Hartree energ DENC   =      -162.32694262
  -exchange      EXHF   =         0.00000000
  -V(xc)+E(xc)   XCENC  =     -1733.44033913
  PAW double counting   =     13333.48857226   -11423.33767762
  entropy T*S    EENTRO =         0.08547062
  eigenvalues    EBANDS =       325.00700488
  atomic energy  EATOM  =      4467.52060007
  Solvation  Ediel_sol  =         0.00000000
  ---------------------------------------------------
  free energy    TOTEN  =      -365.36610525 eV

  energy without entropy =     -365.45157587  energy(sigma->0) =     -365.39459545


--------------------------------------------------------------------------------------------------------


--------------------------------------- Iteration      1(  32)  ---------------------------------------


    POTLOK:  cpu time    0.0177: real time    0.0212
    SETDIJ:  cpu time    0.0045: real time    0.0045
    EDDIAG:  cpu time    0.8279: real time    0.8279
  RMM-DIIS:  cpu time    2.4486: real time    2.4525
    ORTHCH:  cpu time    0.1720: real time    0.1720
       DOS:  cpu time    0.0057: real time    0.0057
    CHARGE:  cpu time    0.1296: real time    0.1296
    MIXING:  cpu time    0.0018: real time    0.0018
    --------------------------------------------
      LOOP:  cpu time    3.6078: real time    3.6151

 eigenvalue-minimisations  :  4683
 total energy-change (2. order) : 0.1431660E-04  ( 0.1396427E-04)
 number of electron     190.0000008 magnetization 
 augmentation part       51.4426553 magnetization 

 Broyden mixing:
  rms(total) = 0.47459E-04    rms(broyden)= 0.47459E-04
  rms(prec ) = 0.70791E-04
  weight for this iteration     100.00

 eigenvalues of (default mixing * dielectric matrix)
  average eigenvalue GAMMA=   0.7628
  2.7075  2.4894  1.7264  1.7264  1.2620  1.2620  1.1269  1.1269  0.9245  0.9245
  0.7592  0.6520  0.6520  0.0963  0.0933  0.1579  0.1702  0.3415  0.3116  0.3116
  0.2572  0.2572  0.2610  0.2610  0.2502  0.2419  0.2456

 Free energy of the ion-electron system (eV)
  ---------------------------------------------------
  alpha Z        PSCENC =       973.36245714
  Ewald energy   TEWEN  =     -6145.72525085
  -Hartree energ DENC   =      -162.32686626
  -exchange      EXHF   =         0.00000000
  -V(xc)+E(xc)   XCENC  =     -1733.44033132
  PAW double counting   =     13333.48006507   -11423.32916149
  entropy T*S    EENTRO =         0.08558030
  eigenvalues    EBANDS =       325.00681641
  atomic energy  EATOM  =      4467.52060007
  Solvation  Ediel_sol  =         0.00000000
  ---------------------------------------------------
  free energy    TOTEN  =      -365.36609093 eV

  energy without entropy =     -365.45167123  energy(sigma->0) =     -365.39461769


--------------------------------------------------------------------------------------------------------


--------------------------------------- Iteration      1(  33)  ---------------------------------------


    POTLOK:  cpu time    0.0177: real time    0.0210
    SETDIJ:  cpu time    0.0045: real time    0.0045
    EDDIAG:  cpu time    0.8360: real time    0.8363
  RMM-DIIS:  cpu time    2.4041: real time    2.4044
    ORTHCH:  cpu time    0.1707: real time    0.1707
       DOS:  cpu time    0.0057: real time    0.0057
    CHARGE:  cpu time    0.1286: real time    0.1286
    MIXING:  cpu time    0.0018: real time    0.0018
    --------------------------------------------
      LOOP:  cpu time    3.5691: real time    3.5730

 eigenvalue-minimisations  :  4103
 total energy-change (2. order) : 0.1384246E-04  ( 0.1313395E-04)
 number of electron     190.0000008 magnetization 
 augmentation part       51.4426302 magnetization 

 Broyden mixing:
  rms(total) = 0.38750E-04    rms(broyden)= 0.38750E-04
  rms(prec ) = 0.57848E-04
  weight for this iteration     100.00

 eigenvalues of (default mixing * dielectric matrix)
  average eigenvalue GAMMA=   0.7838
  2.7605  2.4778  1.9059  1.6234  1.4381  1.4381  1.1655  1.1655  0.8863  0.8863
  0.8827  0.8827  0.7677  0.0963  0.0933  0.4094  0.1579  0.1702  0.3340  0.3340
  0.2939  0.2572  0.2572  0.2618  0.2618  0.2502  0.2459  0.2417

 Free energy of the ion-electron system (eV)
  ---------------------------------------------------
  alpha Z        PSCENC =       973.36245714
  Ewald energy   TEWEN  =     -6145.72525085
  -Hartree energ DENC   =      -162.32687984
  -exchange      EXHF   =         0.00000000
  -V(xc)+E(xc)   XCENC  =     -1733.44033453
  PAW double counting   =     13333.47051977   -11423.31959392
  entropy T*S    EENTRO =         0.08569140
  eigenvalues    EBANDS =       325.00671367
  atomic energy  EATOM  =      4467.52060007
  Solvation  Ediel_sol  =         0.00000000
  ---------------------------------------------------
  free energy    TOTEN  =      -365.36607709 eV

  energy without entropy =     -365.45176849  energy(sigma->0) =     -365.39464089


--------------------------------------------------------------------------------------------------------


--------------------------------------- Iteration      1(  34)  ---------------------------------------


    POTLOK:  cpu time    0.0176: real time    0.0207
    SETDIJ:  cpu time    0.0045: real time    0.0045
    EDDIAG:  cpu time    0.8179: real time    0.8180
  RMM-DIIS:  cpu time    2.4076: real time    2.4079
    ORTHCH:  cpu time    0.1723: real time    0.1723
       DOS:  cpu time    0.0056: real time    0.0056
    CHARGE:  cpu time    0.1299: real time    0.1299
    MIXING:  cpu time    0.0020: real time    0.0020
    --------------------------------------------
      LOOP:  cpu time    3.5574: real time    3.5609

 eigenvalue-minimisations  :  4433
 total energy-change (2. order) : 0.1352252E-04  ( 0.1275545E-04)
 number of electron     190.0000008 magnetization 
 augmentation part       51.4426383 magnetization 

 Broyden mixing:
  rms(total) = 0.25262E-04    rms(broyden)= 0.25261E-04
  rms(prec ) = 0.32317E-04
  weight for this iteration     100.00

 eigenvalues of (default mixing * dielectric matrix)
  average eigenvalue GAMMA=   0.8135
  2.8328  2.4399  1.8303  1.8303  1.6790  1.6790  1.2036  1.2036  1.0386  1.0386
  0.8718  0.8718  0.7306  0.6573  0.4411  0.0963  0.0933  0.1579  0.1702  0.3377
  0.3195  0.2961  0.2571  0.2571  0.2615  0.2615  0.2495  0.2455  0.2409

 Free energy of the ion-electron system (eV)
  ---------------------------------------------------
  alpha Z        PSCENC =       973.36245714
  Ewald energy   TEWEN  =     -6145.72525085
  -Hartree energ DENC   =      -162.32673321
  -exchange      EXHF   =         0.00000000
  -V(xc)+E(xc)   XCENC  =     -1733.44031359
  PAW double counting   =     13333.46471165   -11423.31378487
  entropy T*S    EENTRO =         0.08580477
  eigenvalues    EBANDS =       325.00644532
  atomic energy  EATOM  =      4467.52060007
  Solvation  Ediel_sol  =         0.00000000
  ---------------------------------------------------
  free energy    TOTEN  =      -365.36606356 eV

  energy without entropy =     -365.45186833  energy(sigma->0) =     -365.39466515


--------------------------------------------------------------------------------------------------------


--------------------------------------- Iteration      1(  35)  ---------------------------------------


    POTLOK:  cpu time    0.0186: real time    0.0217
    SETDIJ:  cpu time    0.0046: real time    0.0046
    EDDIAG:  cpu time    0.8179: real time    0.8181
  RMM-DIIS:  cpu time    2.3417: real time    2.3516
    ORTHCH:  cpu time    0.1713: real time    0.1713
       DOS:  cpu time    0.0057: real time    0.0057
    CHARGE:  cpu time    0.1292: real time    0.1292
    MIXING:  cpu time    0.0020: real time    0.0020
    --------------------------------------------
      LOOP:  cpu time    3.4911: real time    3.5043

 eigenvalue-minimisations  :  3857
 total energy-change (2. order) : 0.9997834E-05  ( 0.9730398E-05)
 number of electron     190.0000008 magnetization 
 augmentation part       51.4426276 magnetization 

 Broyden mixing:
  rms(total) = 0.16332E-04    rms(broyden)= 0.16331E-04
  rms(prec ) = 0.20670E-04
  weight for this iteration     100.00

 eigenvalues of (default mixing * dielectric matrix)
  average eigenvalue GAMMA=   0.8370
  3.0711  2.5011  2.5011  1.7389  1.7389  1.6291  1.2604  1.2604  1.0117  1.0117
  0.8567  0.8567  0.8089  0.8089  0.0963  0.0933  0.4134  0.3947  0.1579  0.1702
  0.3290  0.3290  0.2971  0.2571  0.2571  0.2615  0.2615  0.2495  0.2457  0.2411

 Free energy of the ion-electron system (eV)
  ---------------------------------------------------
  alpha Z        PSCENC =       973.36245714
  Ewald energy   TEWEN  =     -6145.72525085
  -Hartree energ DENC   =      -162.32663796
  -exchange      EXHF   =         0.00000000
  -V(xc)+E(xc)   XCENC  =     -1733.44029896
  PAW double counting   =     13333.45840559   -11423.30750579
  entropy T*S    EENTRO =         0.08588437
  eigenvalues    EBANDS =       325.00629282
  atomic energy  EATOM  =      4467.52060007
  Solvation  Ediel_sol  =         0.00000000
  ---------------------------------------------------
  free energy    TOTEN  =      -365.36605357 eV

  energy without entropy =     -365.45193794  energy(sigma->0) =     -365.39468169


--------------------------------------------------------------------------------------------------------


--------------------------------------- Iteration      1(  36)  ---------------------------------------


    POTLOK:  cpu time    0.0178: real time    0.0207
    SETDIJ:  cpu time    0.0045: real time    0.0045
    EDDIAG:  cpu time    0.8299: real time    0.8301
  RMM-DIIS:  cpu time    2.4526: real time    2.4529
    ORTHCH:  cpu time    0.1760: real time    0.1760
       DOS:  cpu time    0.0059: real time    0.0059
    CHARGE:  cpu time    0.1427: real time    0.1427
    MIXING:  cpu time    0.0022: real time    0.0022
    --------------------------------------------
      LOOP:  cpu time    3.6316: real time    3.6350

 eigenvalue-minimisations  :  4037
 total energy-change (2. order) : 0.8660139E-05  ( 0.8509035E-05)
 number of electron     190.0000008 magnetization 
 augmentation part       51.4426420 magnetization 

 Broyden mixing:
  rms(total) = 0.11734E-04    rms(broyden)= 0.11734E-04
  rms(prec ) = 0.17088E-04
  weight for this iteration     100.00

 eigenvalues of (default mixing * dielectric matrix)
  average eigenvalue GAMMA=   0.8406
  3.2940  2.6078  2.6078  1.6928  1.6928  1.6413  1.2692  1.2692  1.0005  1.0005
  0.8733  0.8733  0.8423  0.8423  0.4945  0.4945  0.0963  0.0933  0.1579  0.1702
  0.3352  0.3206  0.3206  0.2935  0.2571  0.2571  0.2616  0.2616  0.2492  0.2463
  0.2412

 Free energy of the ion-electron system (eV)
  ---------------------------------------------------
  alpha Z        PSCENC =       973.36245714
  Ewald energy   TEWEN  =     -6145.72525085
  -Hartree energ DENC   =      -162.32644156
  -exchange      EXHF   =         0.00000000
  -V(xc)+E(xc)   XCENC  =     -1733.44026963
  PAW double counting   =     13333.45851962   -11423.30767584
  entropy T*S    EENTRO =         0.08595438
  eigenvalues    EBANDS =       325.00606176
  atomic energy  EATOM  =      4467.52060007
  Solvation  Ediel_sol  =         0.00000000
  ---------------------------------------------------
  free energy    TOTEN  =      -365.36604491 eV

  energy without entropy =     -365.45199929  energy(sigma->0) =     -365.39469637


--------------------------------------------------------------------------------------------------------


--------------------------------------- Iteration      1(  37)  ---------------------------------------


    POTLOK:  cpu time    0.0187: real time    0.0219
    SETDIJ:  cpu time    0.0050: real time    0.0050
    EDDIAG:  cpu time    0.8209: real time    0.8211
  RMM-DIIS:  cpu time    2.2162: real time    2.2178
    ORTHCH:  cpu time    0.1706: real time    0.1720
       DOS:  cpu time    0.0056: real time    0.0056
    CHARGE:  cpu time    0.1296: real time    0.1300
    MIXING:  cpu time    0.0023: real time    0.0022
    --------------------------------------------
      LOOP:  cpu time    3.3688: real time    3.3754

 eigenvalue-minimisations  :  1914
 total energy-change (2. order) : 0.7596444E-05  ( 0.7412399E-05)
 number of electron     190.0000008 magnetization 
 augmentation part       51.4426349 magnetization 

 Broyden mixing:
  rms(total) = 0.12123E-04    rms(broyden)= 0.12123E-04
  rms(prec ) = 0.17236E-04
  weight for this iteration     100.00

 eigenvalues of (default mixing * dielectric matrix)
  average eigenvalue GAMMA=   0.8343
  3.5255  2.6301  2.6301  1.6649  1.6649  1.6666  1.2508  1.2508  1.0169  1.0169
  0.8824  0.8824  0.8631  0.8631  0.4938  0.4938  0.0963  0.0933  0.1579  0.1702
  0.3478  0.3478  0.3269  0.2946  0.2946  0.2571  0.2571  0.2614  0.2614  0.2411
  0.2482  0.2469

 Free energy of the ion-electron system (eV)
  ---------------------------------------------------
  alpha Z        PSCENC =       973.36245714
  Ewald energy   TEWEN  =     -6145.72525085
  -Hartree energ DENC   =      -162.32638183
  -exchange      EXHF   =         0.00000000
  -V(xc)+E(xc)   XCENC  =     -1733.44026099
  PAW double counting   =     13333.45815607   -11423.30733021
  entropy T*S    EENTRO =         0.08601586
  eigenvalues    EBANDS =       325.00595742
  atomic energy  EATOM  =      4467.52060007
  Solvation  Ediel_sol  =         0.00000000
  ---------------------------------------------------
  free energy    TOTEN  =      -365.36603731 eV

  energy without entropy =     -365.45205317  energy(sigma->0) =     -365.39470926


--------------------------------------------------------------------------------------------------------


--------------------------------------- Iteration      1(  38)  ---------------------------------------


    POTLOK:  cpu time    0.0180: real time    0.0210
    SETDIJ:  cpu time    0.0046: real time    0.0046
    EDDIAG:  cpu time    0.8205: real time    0.8239
  RMM-DIIS:  cpu time    2.2118: real time    2.2123
    ORTHCH:  cpu time    0.1723: real time    0.1723
       DOS:  cpu time    0.0057: real time    0.0057
    CHARGE:  cpu time    0.1296: real time    0.1296
    MIXING:  cpu time    0.0022: real time    0.0022
    --------------------------------------------
      LOOP:  cpu time    3.3648: real time    3.3715

 eigenvalue-minimisations  :  1735
 total energy-change (2. order) : 0.7345791E-05  ( 0.7092916E-05)
 number of electron     190.0000008 magnetization 
 augmentation part       51.4426295 magnetization 

 Broyden mixing:
  rms(total) = 0.12904E-04    rms(broyden)= 0.12904E-04
  rms(prec ) = 0.17967E-04
  weight for this iteration     100.00

 eigenvalues of (default mixing * dielectric matrix)
  average eigenvalue GAMMA=   0.8162
  3.4123  2.6302  2.6302  1.6644  1.6644  1.6682  1.2600  1.2600  1.0102  1.0102
  0.8833  0.8833  0.8639  0.8639  0.2770  0.5116  0.5116  0.0963  0.0933  0.1579
  0.1702  0.3653  0.3556  0.3248  0.2959  0.2959  0.2571  0.2571  0.2615  0.2615
  0.2412  0.2488  0.2464

 Free energy of the ion-electron system (eV)
  ---------------------------------------------------
  alpha Z        PSCENC =       973.36245714
  Ewald energy   TEWEN  =     -6145.72525085
  -Hartree energ DENC   =      -162.32633688
  -exchange      EXHF   =         0.00000000
  -V(xc)+E(xc)   XCENC  =     -1733.44025463
  PAW double counting   =     13333.45730918   -11423.30648700
  entropy T*S    EENTRO =         0.08607760
  eigenvalues    EBANDS =       325.00585539
  atomic energy  EATOM  =      4467.52060007
  Solvation  Ediel_sol  =         0.00000000
  ---------------------------------------------------
  free energy    TOTEN  =      -365.36602996 eV

  energy without entropy =     -365.45210756  energy(sigma->0) =     -365.39472250


--------------------------------------------------------------------------------------------------------


--------------------------------------- Iteration      1(  39)  ---------------------------------------


    POTLOK:  cpu time    0.0180: real time    0.0205
    SETDIJ:  cpu time    0.0045: real time    0.0045
    EDDIAG:  cpu time    0.8271: real time    0.8272
  RMM-DIIS:  cpu time    2.1722: real time    2.1760
    ORTHCH:  cpu time    0.1720: real time    0.1736
       DOS:  cpu time    0.0055: real time    0.0055
    CHARGE:  cpu time    0.1296: real time    0.1297
    MIXING:  cpu time    0.0023: real time    0.0023
    --------------------------------------------
      LOOP:  cpu time    3.3312: real time    3.3393

 eigenvalue-minimisations  :  1581
 total energy-change (2. order) : 0.6335242E-05  ( 0.6184794E-05)
 number of electron     190.0000008 magnetization 
 augmentation part       51.4426229 magnetization 

 Broyden mixing:
  rms(total) = 0.16894E-04    rms(broyden)= 0.16894E-04
  rms(prec ) = 0.24300E-04
  weight for this iteration     100.00

 eigenvalues of (default mixing * dielectric matrix)
  average eigenvalue GAMMA=   0.8315
  3.3971  2.5810  2.5810  1.7193  1.7193  1.4591  1.3516  1.3516  1.0710  1.0710
  1.0686  1.0686  0.8395  0.8395  0.7369  0.7369  0.0963  0.0933  0.4360  0.3903
  0.1579  0.1702  0.3381  0.3285  0.3010  0.3010  0.2934  0.2571  0.2571  0.2616
  0.2616  0.2493  0.2413  0.2460

 Free energy of the ion-electron system (eV)
  ---------------------------------------------------
  alpha Z        PSCENC =       973.36245714
  Ewald energy   TEWEN  =     -6145.72525085
  -Hartree energ DENC   =      -162.32635659
  -exchange      EXHF   =         0.00000000
  -V(xc)+E(xc)   XCENC  =     -1733.44025759
  PAW double counting   =     13333.45722802   -11423.30640673
  entropy T*S    EENTRO =         0.08613036
  eigenvalues    EBANDS =       325.00583253
  atomic energy  EATOM  =      4467.52060007
  Solvation  Ediel_sol  =         0.00000000
  ---------------------------------------------------
  free energy    TOTEN  =      -365.36602363 eV

  energy without entropy =     -365.45215398  energy(sigma->0) =     -365.39473375


--------------------------------------------------------------------------------------------------------


--------------------------------------- Iteration      1(  40)  ---------------------------------------


    POTLOK:  cpu time    0.0207: real time    0.0210
    SETDIJ:  cpu time    0.0045: real time    0.0045
    EDDIAG:  cpu time    0.8264: real time    0.8432
  RMM-DIIS:  cpu time    2.1527: real time    2.1529
    ORTHCH:  cpu time    0.1709: real time    0.1710
       DOS:  cpu time    0.0056: real time    0.0056
    CHARGE:  cpu time    0.1296: real time    0.1297
    MIXING:  cpu time    0.0023: real time    0.0023
    --------------------------------------------
      LOOP:  cpu time    3.3128: real time    3.3303

 eigenvalue-minimisations  :  1705
 total energy-change (2. order) : 0.5518337E-05  ( 0.5420923E-05)
 number of electron     190.0000008 magnetization 
 augmentation part       51.4426194 magnetization 

 Broyden mixing:
  rms(total) = 0.15235E-04    rms(broyden)= 0.15234E-04
  rms(prec ) = 0.22219E-04
  weight for this iteration     100.00

 eigenvalues of (default mixing * dielectric matrix)
  average eigenvalue GAMMA=   0.8544
  3.3388  2.5552  2.5552  1.9929  1.9929  1.7126  1.7126  1.3293  1.0441  1.0441
  0.9841  0.9841  0.8965  0.8965  0.8376  0.8376  0.5709  0.4976  0.0963  0.0933
  0.1579  0.3765  0.1702  0.3423  0.3279  0.2571  0.2571  0.2913  0.2855  0.2614
  0.2614  0.2488  0.2461  0.2409  0.2061

 Free energy of the ion-electron system (eV)
  ---------------------------------------------------
  alpha Z        PSCENC =       973.36245714
  Ewald energy   TEWEN  =     -6145.72525085
  -Hartree energ DENC   =      -162.32629713
  -exchange      EXHF   =         0.00000000
  -V(xc)+E(xc)   XCENC  =     -1733.44024983
  PAW double counting   =     13333.45686440   -11423.30601275
  entropy T*S    EENTRO =         0.08617655
  eigenvalues    EBANDS =       325.00569428
  atomic energy  EATOM  =      4467.52060007
  Solvation  Ediel_sol  =         0.00000000
  ---------------------------------------------------
  free energy    TOTEN  =      -365.36601811 eV

  energy without entropy =     -365.45219466  energy(sigma->0) =     -365.39474363


--------------------------------------------------------------------------------------------------------


--------------------------------------- Iteration      1(  41)  ---------------------------------------


    POTLOK:  cpu time    0.0177: real time    0.0212
    SETDIJ:  cpu time    0.0045: real time    0.0045
    EDDIAG:  cpu time    0.8177: real time    0.8178
  RMM-DIIS:  cpu time    2.2435: real time    2.2451
    ORTHCH:  cpu time    0.1722: real time    0.1723
       DOS:  cpu time    0.0056: real time    0.0056
    CHARGE:  cpu time    0.1298: real time    0.1298
    MIXING:  cpu time    0.0023: real time    0.0023
    --------------------------------------------
      LOOP:  cpu time    3.3933: real time    3.3987

 eigenvalue-minimisations  :  2876
 total energy-change (2. order) : 0.4904786E-05  ( 0.4829642E-05)
 number of electron     190.0000008 magnetization 
 augmentation part       51.4426228 magnetization 

 Broyden mixing:
  rms(total) = 0.13811E-04    rms(broyden)= 0.13811E-04
  rms(prec ) = 0.19843E-04
  weight for this iteration     100.00

 eigenvalues of (default mixing * dielectric matrix)
  average eigenvalue GAMMA=   0.8322
  3.3795  2.5832  2.5832  1.9335  1.9335  1.7141  1.7141  1.3356  1.0358  1.0358
  1.0183  1.0183  0.8666  0.8666  0.8536  0.8536  0.5499  0.5160  0.0963  0.0933
  0.3771  0.1579  0.1702  0.3417  0.3279  0.2571  0.2571  0.2918  0.2858  0.2614
  0.2614  0.2488  0.2461  0.2410  0.0534  0.1980

 Free energy of the ion-electron system (eV)
  ---------------------------------------------------
  alpha Z        PSCENC =       973.36245714
  Ewald energy   TEWEN  =     -6145.72525085
  -Hartree energ DENC   =      -162.32626107
  -exchange      EXHF   =         0.00000000
  -V(xc)+E(xc)   XCENC  =     -1733.44024445
  PAW double counting   =     13333.45673050   -11423.30585908
  entropy T*S    EENTRO =         0.08621800
  eigenvalues    EBANDS =       325.00559653
  atomic energy  EATOM  =      4467.52060007
  Solvation  Ediel_sol  =         0.00000000
  ---------------------------------------------------
  free energy    TOTEN  =      -365.36601321 eV

  energy without entropy =     -365.45223121  energy(sigma->0) =     -365.39475254


--------------------------------------------------------------------------------------------------------


--------------------------------------- Iteration      1(  42)  ---------------------------------------


    POTLOK:  cpu time    0.0178: real time    0.0208
    SETDIJ:  cpu time    0.0045: real time    0.0045
    EDDIAG:  cpu time    0.8167: real time    0.8172
  RMM-DIIS:  cpu time    2.1267: real time    2.1282
    ORTHCH:  cpu time    0.1710: real time    0.1710
       DOS:  cpu time    0.0057: real time    0.0057
    CHARGE:  cpu time    0.1294: real time    0.1295
    MIXING:  cpu time    0.0024: real time    0.0024
    --------------------------------------------
      LOOP:  cpu time    3.2743: real time    3.2793

 eigenvalue-minimisations  :  1428
 total energy-change (2. order) : 0.5006661E-05  ( 0.4859751E-05)
 number of electron     190.0000008 magnetization 
 augmentation part       51.4426177 magnetization 

 Broyden mixing:
  rms(total) = 0.16150E-04    rms(broyden)= 0.16150E-04
  rms(prec ) = 0.23733E-04
  weight for this iteration     100.00

 eigenvalues of (default mixing * dielectric matrix)
  average eigenvalue GAMMA=   0.8158
  3.4043  2.5850  2.5850  1.9432  1.9432  1.7127  1.7127  1.3160  1.0208  1.0208
  1.0348  1.0348  0.8648  0.8648  0.8582  0.8582  0.5296  0.5296  0.1136  0.0963
  0.0933  0.3740  0.1579  0.1702  0.3426  0.3282  0.2571  0.2571  0.2916  0.2855
  0.2614  0.2614  0.2488  0.2461  0.2410  0.1920  0.1487

 Free energy of the ion-electron system (eV)
  ---------------------------------------------------
  alpha Z        PSCENC =       973.36245714
  Ewald energy   TEWEN  =     -6145.72525085
  -Hartree energ DENC   =      -162.32625940
  -exchange      EXHF   =         0.00000000
  -V(xc)+E(xc)   XCENC  =     -1733.44024406
  PAW double counting   =     13333.45676647   -11423.30589728
  entropy T*S    EENTRO =         0.08626212
  eigenvalues    EBANDS =       325.00555758
  atomic energy  EATOM  =      4467.52060007
  Solvation  Ediel_sol  =         0.00000000
  ---------------------------------------------------
  free energy    TOTEN  =      -365.36600820 eV

  energy without entropy =     -365.45227031  energy(sigma->0) =     -365.39476224


--------------------------------------------------------------------------------------------------------


--------------------------------------- Iteration      1(  43)  ---------------------------------------


    POTLOK:  cpu time    0.0180: real time    0.0208
    SETDIJ:  cpu time    0.0046: real time    0.0046
    EDDIAG:  cpu time    0.8179: real time    0.8181
  RMM-DIIS:  cpu time    2.1094: real time    2.1097
    ORTHCH:  cpu time    0.1715: real time    0.1715
       DOS:  cpu time    0.0055: real time    0.0055
    CHARGE:  cpu time    0.1294: real time    0.1295
    MIXING:  cpu time    0.0026: real time    0.0026
    --------------------------------------------
      LOOP:  cpu time    3.2589: real time    3.2621

 eigenvalue-minimisations  :  1393
 total energy-change (2. order) : 0.4609374E-05  ( 0.4433928E-05)
 number of electron     190.0000008 magnetization 
 augmentation part       51.4426126 magnetization 

 Broyden mixing:
  rms(total) = 0.18692E-04    rms(broyden)= 0.18692E-04
  rms(prec ) = 0.27833E-04
  weight for this iteration     100.00

 eigenvalues of (default mixing * dielectric matrix)
  average eigenvalue GAMMA=   0.8012
  3.4110  2.5788  2.5788  1.9503  1.9503  1.7157  1.7157  1.3128  1.0384  1.0384
  1.0151  1.0151  0.8673  0.8673  0.8560  0.8560  0.2523  0.5306  0.5306  0.0963
  0.0933  0.3736  0.1579  0.3420  0.3282  0.1702  0.2571  0.2571  0.2922  0.2850
  0.2614  0.2614  0.2489  0.2461  0.2410  0.1361  0.1361  0.1802

 Free energy of the ion-electron system (eV)
  ---------------------------------------------------
  alpha Z        PSCENC =       973.36245714
  Ewald energy   TEWEN  =     -6145.72525085
  -Hartree energ DENC   =      -162.32625791
  -exchange      EXHF   =         0.00000000
  -V(xc)+E(xc)   XCENC  =     -1733.44024390
  PAW double counting   =     13333.45670941   -11423.30583998
  entropy T*S    EENTRO =         0.08630306
  eigenvalues    EBANDS =       325.00551937
  atomic energy  EATOM  =      4467.52060007
  Solvation  Ediel_sol  =         0.00000000
  ---------------------------------------------------
  free energy    TOTEN  =      -365.36600359 eV

  energy without entropy =     -365.45230664  energy(sigma->0) =     -365.39477127


--------------------------------------------------------------------------------------------------------


--------------------------------------- Iteration      1(  44)  ---------------------------------------


    POTLOK:  cpu time    0.0208: real time    0.0210
    SETDIJ:  cpu time    0.0047: real time    0.0046
    EDDIAG:  cpu time    0.8179: real time    0.8180
  RMM-DIIS:  cpu time    2.0743: real time    2.1041
    ORTHCH:  cpu time    0.1717: real time    0.1718
       DOS:  cpu time    0.0055: real time    0.0055
    CHARGE:  cpu time    0.1297: real time    0.1297
    MIXING:  cpu time    0.0027: real time    0.0027
    --------------------------------------------
      LOOP:  cpu time    3.2272: real time    3.2574

 eigenvalue-minimisations  :  1374
 total energy-change (2. order) : 0.3880428E-05  ( 0.3770723E-05)
 number of electron     190.0000008 magnetization 
 augmentation part       51.4426085 magnetization 

 Broyden mixing:
  rms(total) = 0.21039E-04    rms(broyden)= 0.21039E-04
  rms(prec ) = 0.31683E-04
  weight for this iteration     100.00

 eigenvalues of (default mixing * dielectric matrix)
  average eigenvalue GAMMA=   0.7936
  3.4418  2.5869  2.5869  1.9468  1.9468  1.7109  1.7109  1.3006  1.0211  1.0211
  1.0372  1.0372  0.8643  0.8643  0.8604  0.8604  0.2859  0.2859  0.5279  0.5279
  0.0963  0.0933  0.3750  0.1579  0.3413  0.3280  0.1702  0.2929  0.2571  0.2571
  0.2835  0.2614  0.2614  0.2489  0.2461  0.2410  0.2102  0.2102  0.1952

 Free energy of the ion-electron system (eV)
  ---------------------------------------------------
  alpha Z        PSCENC =       973.36245714
  Ewald energy   TEWEN  =     -6145.72525085
  -Hartree energ DENC   =      -162.32625758
  -exchange      EXHF   =         0.00000000
  -V(xc)+E(xc)   XCENC  =     -1733.44024387
  PAW double counting   =     13333.45669675   -11423.30582730
  entropy T*S    EENTRO =         0.08633731
  eigenvalues    EBANDS =       325.00548861
  atomic energy  EATOM  =      4467.52060007
  Solvation  Ediel_sol  =         0.00000000
  ---------------------------------------------------
  free energy    TOTEN  =      -365.36599971 eV

  energy without entropy =     -365.45233702  energy(sigma->0) =     -365.39477881


--------------------------------------------------------------------------------------------------------


--------------------------------------- Iteration      1(  45)  ---------------------------------------


    POTLOK:  cpu time    0.0180: real time    0.0210
    SETDIJ:  cpu time    0.0045: real time    0.0045
    EDDIAG:  cpu time    0.8170: real time    0.8171
  RMM-DIIS:  cpu time    2.0919: real time    2.0920
    ORTHCH:  cpu time    0.1730: real time    0.1731
       DOS:  cpu time    0.0057: real time    0.0057
    CHARGE:  cpu time    0.1298: real time    0.1297
    MIXING:  cpu time    0.0027: real time    0.0027
    --------------------------------------------
      LOOP:  cpu time    3.2426: real time    3.2460

 eigenvalue-minimisations  :  1338
 total energy-change (2. order) : 0.3326641E-05  ( 0.3267148E-05)
 number of electron     190.0000008 magnetization 
 augmentation part       51.4426051 magnetization 

 Broyden mixing:
  rms(total) = 0.23050E-04    rms(broyden)= 0.23050E-04
  rms(prec ) = 0.35251E-04
  weight for this iteration     100.00

 eigenvalues of (default mixing * dielectric matrix)
  average eigenvalue GAMMA=   0.7875
  3.3991  2.5873  2.5873  1.9611  1.9611  1.7068  1.7068  1.2959  1.0194  1.0194
  1.0391  1.0391  0.8611  0.8611  0.8544  0.8544  0.4748  0.4748  0.5352  0.5201
  0.0963  0.0933  0.3735  0.2097  0.2097  0.1579  0.1702  0.3421  0.3279  0.2571
  0.2571  0.2919  0.2864  0.2614  0.2614  0.2410  0.2489  0.2461  0.2041  0.2041

 Free energy of the ion-electron system (eV)
  ---------------------------------------------------
  alpha Z        PSCENC =       973.36245714
  Ewald energy   TEWEN  =     -6145.72525085
  -Hartree energ DENC   =      -162.32625639
  -exchange      EXHF   =         0.00000000
  -V(xc)+E(xc)   XCENC  =     -1733.44024368
  PAW double counting   =     13333.45660888   -11423.30573966
  entropy T*S    EENTRO =         0.08636677
  eigenvalues    EBANDS =       325.00546134
  atomic energy  EATOM  =      4467.52060007
  Solvation  Ediel_sol  =         0.00000000
  ---------------------------------------------------
  free energy    TOTEN  =      -365.36599638 eV

  energy without entropy =     -365.45236315  energy(sigma->0) =     -365.39478530


--------------------------------------------------------------------------------------------------------


--------------------------------------- Iteration      1(  46)  ---------------------------------------


    POTLOK:  cpu time    0.0177: real time    0.0208
    SETDIJ:  cpu time    0.0045: real time    0.0045
    EDDIAG:  cpu time    0.8195: real time    0.8197
  RMM-DIIS:  cpu time    2.1115: real time    2.1118
    ORTHCH:  cpu time    0.1712: real time    0.1712
       DOS:  cpu time    0.0057: real time    0.0057
    CHARGE:  cpu time    0.1297: real time    0.1297
    MIXING:  cpu time    0.0028: real time    0.0028
    --------------------------------------------
      LOOP:  cpu time    3.2625: real time    3.2662

 eigenvalue-minimisations  :  1295
 total energy-change (2. order) : 0.2963486E-05  ( 0.2929505E-05)
 number of electron     190.0000008 magnetization 
 augmentation part       51.4426021 magnetization 

 Broyden mixing:
  rms(total) = 0.24929E-04    rms(broyden)= 0.24929E-04
  rms(prec ) = 0.38501E-04
  weight for this iteration     100.00

 eigenvalues of (default mixing * dielectric matrix)
  average eigenvalue GAMMA=   0.7784
  3.4211  2.5805  2.5805  1.9588  1.9588  1.7062  1.7062  1.2951  1.0198  1.0198
  1.0398  1.0398  0.8597  0.8597  0.8537  0.8537  0.4237  0.4019  0.4019  0.5268
  0.5268  0.0963  0.0933  0.2469  0.2469  0.1579  0.3671  0.1702  0.3467  0.3283
  0.2939  0.2939  0.2571  0.2571  0.2615  0.2615  0.2627  0.2409  0.2488  0.2461
  0.2041

 Free energy of the ion-electron system (eV)
  ---------------------------------------------------
  alpha Z        PSCENC =       973.36245714
  Ewald energy   TEWEN  =     -6145.72525085
  -Hartree energ DENC   =      -162.32625682
  -exchange      EXHF   =         0.00000000
  -V(xc)+E(xc)   XCENC  =     -1733.44024371
  PAW double counting   =     13333.45662339   -11423.30575431
  entropy T*S    EENTRO =         0.08639326
  eigenvalues    EBANDS =       325.00543840
  atomic energy  EATOM  =      4467.52060007
  Solvation  Ediel_sol  =         0.00000000
  ---------------------------------------------------
  free energy    TOTEN  =      -365.36599342 eV

  energy without entropy =     -365.45238668  energy(sigma->0) =     -365.39479117


--------------------------------------------------------------------------------------------------------


--------------------------------------- Iteration      1(  47)  ---------------------------------------


    POTLOK:  cpu time    0.0178: real time    0.0210
    SETDIJ:  cpu time    0.0045: real time    0.0045
    EDDIAG:  cpu time    0.8172: real time    0.8172
  RMM-DIIS:  cpu time    2.0788: real time    2.0793
    ORTHCH:  cpu time    0.1711: real time    0.1713
       DOS:  cpu time    0.0057: real time    0.0056
    CHARGE:  cpu time    0.1297: real time    0.1298
    MIXING:  cpu time    0.0030: real time    0.0030
    --------------------------------------------
      LOOP:  cpu time    3.2278: real time    3.2316

 eigenvalue-minimisations  :  1269
 total energy-change (2. order) : 0.2711086E-05  ( 0.2683610E-05)
 number of electron     190.0000008 magnetization 
 augmentation part       51.4425993 magnetization 

 Broyden mixing:
  rms(total) = 0.26762E-04    rms(broyden)= 0.26762E-04
  rms(prec ) = 0.41645E-04
  weight for this iteration     100.00

 eigenvalues of (default mixing * dielectric matrix)
  average eigenvalue GAMMA=   0.7976
  3.4132  2.5466  2.4345  2.0502  2.0502  1.7084  1.7084  1.0299  1.0299  1.3032
  1.0588  1.0588  1.0102  1.0102  0.8669  0.8669  0.8414  0.8414  0.5756  0.4963
  0.2654  0.2654  0.0963  0.0933  0.3089  0.3089  0.1579  0.3635  0.3635  0.1702
  0.3350  0.3236  0.2571  0.2571  0.2952  0.2614  0.2614  0.2780  0.2489  0.2461
  0.2410  0.2018

 Free energy of the ion-electron system (eV)
  ---------------------------------------------------
  alpha Z        PSCENC =       973.36245714
  Ewald energy   TEWEN  =     -6145.72525085
  -Hartree energ DENC   =      -162.32625718
  -exchange      EXHF   =         0.00000000
  -V(xc)+E(xc)   XCENC  =     -1733.44024378
  PAW double counting   =     13333.45659776   -11423.30572870
  entropy T*S    EENTRO =         0.08641787
  eigenvalues    EBANDS =       325.00541696
  atomic energy  EATOM  =      4467.52060007
  Solvation  Ediel_sol  =         0.00000000
  ---------------------------------------------------
  free energy    TOTEN  =      -365.36599071 eV

  energy without entropy =     -365.45240858  energy(sigma->0) =     -365.39479666


--------------------------------------------------------------------------------------------------------


--------------------------------------- Iteration      1(  48)  ---------------------------------------


    POTLOK:  cpu time    0.0178: real time    0.0211
    SETDIJ:  cpu time    0.0045: real time    0.0045
    EDDIAG:  cpu time    0.8184: real time    0.8184
  RMM-DIIS:  cpu time    2.0773: real time    2.0775
    ORTHCH:  cpu time    0.1714: real time    0.1714
       DOS:  cpu time    0.0055: real time    0.0055
    CHARGE:  cpu time    0.1297: real time    0.1297
    MIXING:  cpu time    0.0031: real time    0.0031
    --------------------------------------------
      LOOP:  cpu time    3.2278: real time    3.2313

 eigenvalue-minimisations  :  1252
 total energy-change (2. order) : 0.2465241E-05  ( 0.2440608E-05)
 number of electron     190.0000008 magnetization 
 augmentation part       51.4425969 magnetization 

 Broyden mixing:
  rms(total) = 0.27474E-04    rms(broyden)= 0.27474E-04
  rms(prec ) = 0.43041E-04
  weight for this iteration     100.00

 eigenvalues of (default mixing * dielectric matrix)
  average eigenvalue GAMMA=   0.8243
  3.6547  2.6158  2.6158  2.0330  2.0330  1.7781  1.7781  1.3069  1.3069  1.2361
  1.0130  1.0130  0.9904  0.9904  0.9573  0.9573  0.7993  0.7993  0.5711  0.5711
  0.5198  0.2615  0.2615  0.0963  0.0933  0.4561  0.3871  0.3871  0.4186  0.1579
  0.1702  0.3392  0.3255  0.2571  0.2571  0.2945  0.2614  0.2614  0.2798  0.2489
  0.2461  0.2410  0.2014

 Free energy of the ion-electron system (eV)
  ---------------------------------------------------
  alpha Z        PSCENC =       973.36245714
  Ewald energy   TEWEN  =     -6145.72525085
  -Hartree energ DENC   =      -162.32625324
  -exchange      EXHF   =         0.00000000
  -V(xc)+E(xc)   XCENC  =     -1733.44024287
  PAW double counting   =     13333.45647564   -11423.30560569
  entropy T*S    EENTRO =         0.08644052
  eigenvalues    EBANDS =       325.00539103
  atomic energy  EATOM  =      4467.52060007
  Solvation  Ediel_sol  =         0.00000000
  ---------------------------------------------------
  free energy    TOTEN  =      -365.36598824 eV

  energy without entropy =     -365.45242877  energy(sigma->0) =     -365.39480175


--------------------------------------------------------------------------------------------------------


--------------------------------------- Iteration      1(  49)  ---------------------------------------


    POTLOK:  cpu time    0.0177: real time    0.0211
    SETDIJ:  cpu time    0.0045: real time    0.0045
    EDDIAG:  cpu time    0.8230: real time    0.8349
  RMM-DIIS:  cpu time    2.0597: real time    2.0764
    ORTHCH:  cpu time    0.1723: real time    0.1722
       DOS:  cpu time    0.0057: real time    0.0057
    CHARGE:  cpu time    0.1333: real time    0.1333
    MIXING:  cpu time    0.0032: real time    0.0032
    --------------------------------------------
      LOOP:  cpu time    3.2194: real time    3.2513

 eigenvalue-minimisations  :  1501
 total energy-change (2. order) : 0.2277501E-05  ( 0.2258606E-05)
 number of electron     190.0000008 magnetization 
 augmentation part       51.4425956 magnetization 

 Broyden mixing:
  rms(total) = 0.25993E-04    rms(broyden)= 0.25993E-04
  rms(prec ) = 0.41207E-04
  weight for this iteration     100.00

 eigenvalues of (default mixing * dielectric matrix)
  average eigenvalue GAMMA=   0.8231
  3.8248  2.6301  2.6301  2.0674  2.0674  1.8224  1.8224  1.2593  1.2593  1.1884
  1.1884  0.9691  0.9691  0.9087  0.9087  0.7588  0.7588  0.8570  0.7968  0.7968
  0.6086  0.2593  0.2593  0.0963  0.0933  0.4566  0.3393  0.3393  0.1579  0.3715
  0.3715  0.1702  0.3358  0.3248  0.2948  0.2571  0.2571  0.2791  0.2614  0.2614
  0.2489  0.2410  0.2461  0.2014

 Free energy of the ion-electron system (eV)
  ---------------------------------------------------
  alpha Z        PSCENC =       973.36245714
  Ewald energy   TEWEN  =     -6145.72525085
  -Hartree energ DENC   =      -162.32623979
  -exchange      EXHF   =         0.00000000
  -V(xc)+E(xc)   XCENC  =     -1733.44023969
  PAW double counting   =     13333.45634108   -11423.30547119
  entropy T*S    EENTRO =         0.08646174
  eigenvalues    EBANDS =       325.00535551
  atomic energy  EATOM  =      4467.52060007
  Solvation  Ediel_sol  =         0.00000000
  ---------------------------------------------------
  free energy    TOTEN  =      -365.36598596 eV

  energy without entropy =     -365.45244771  energy(sigma->0) =     -365.39480655


--------------------------------------------------------------------------------------------------------


--------------------------------------- Iteration      1(  50)  ---------------------------------------


    POTLOK:  cpu time    0.0177: real time    0.0212
    SETDIJ:  cpu time    0.0045: real time    0.0045
    EDDIAG:  cpu time    0.8357: real time    0.8365
  RMM-DIIS:  cpu time    2.0649: real time    2.0654
    ORTHCH:  cpu time    0.1926: real time    0.1927
       DOS:  cpu time    0.0056: real time    0.0056
    CHARGE:  cpu time    0.1287: real time    0.1288
    MIXING:  cpu time    0.0031: real time    0.0031
    --------------------------------------------
      LOOP:  cpu time    3.2528: real time    3.2578

 eigenvalue-minimisations  :  1387
 total energy-change (2. order) : 0.4934750E-05  ( 0.4482372E-05)
 number of electron     190.0000008 magnetization 
 augmentation part       51.4425919 magnetization 

 Broyden mixing:
  rms(total) = 0.26903E-04    rms(broyden)= 0.26903E-04
  rms(prec ) = 0.42623E-04
  weight for this iteration     100.00

 eigenvalues of (default mixing * dielectric matrix)
  average eigenvalue GAMMA=   0.7923
  3.8831  2.6305  2.6305  1.9714  1.9714  1.8078  1.8078  1.2025  1.2025  1.1358
  0.7228  0.7228  0.8141  0.8141  0.7082  0.7082  0.3623  0.3623  0.6204  0.0625
  0.0625  0.0933  0.3491  0.3491  0.4358  0.4062  0.4062  0.1702  0.3368  0.3283
  0.2103  0.2750  0.2750  0.2908  0.2835  0.2643  0.2643  0.2628  0.2475  0.2422

 Free energy of the ion-electron system (eV)
  ---------------------------------------------------
  alpha Z        PSCENC =       973.36245714
  Ewald energy   TEWEN  =     -6145.72525085
  -Hartree energ DENC   =      -162.32623224
  -exchange      EXHF   =         0.00000000
  -V(xc)+E(xc)   XCENC  =     -1733.44023822
  PAW double counting   =     13333.45633665   -11423.30546629
  entropy T*S    EENTRO =         0.08651216
  eigenvalues    EBANDS =       325.00530054
  atomic energy  EATOM  =      4467.52060007
  Solvation  Ediel_sol  =         0.00000000
  ---------------------------------------------------
  free energy    TOTEN  =      -365.36598103 eV

  energy without entropy =     -365.45249319  energy(sigma->0) =     -365.39481842


--------------------------------------------------------------------------------------------------------


--------------------------------------- Iteration      1(  51)  ---------------------------------------


    POTLOK:  cpu time    0.0205: real time    0.0210
    SETDIJ:  cpu time    0.0046: real time    0.0046
    EDDIAG:  cpu time    0.8218: real time    0.8218
  RMM-DIIS:  cpu time    2.0548: real time    2.0550
    ORTHCH:  cpu time    0.1713: real time    0.1714
       DOS:  cpu time    0.0056: real time    0.0056
    CHARGE:  cpu time    0.1297: real time    0.1297
    MIXING:  cpu time    0.0028: real time    0.0028
    --------------------------------------------
      LOOP:  cpu time    3.2112: real time    3.2119

 eigenvalue-minimisations  :  1322
 total energy-change (2. order) : 0.3625933E-05  ( 0.3439791E-05)
 number of electron     190.0000008 magnetization 
 augmentation part       51.4425891 magnetization 

 Broyden mixing:
  rms(total) = 0.28315E-04    rms(broyden)= 0.28315E-04
  rms(prec ) = 0.45347E-04
  weight for this iteration     100.00

 eigenvalues of (default mixing * dielectric matrix)
  average eigenvalue GAMMA=   0.7777
  3.8835  2.6311  2.6311  1.9701  1.9701  1.8155  1.8155  1.1894  1.1894  1.1383
  0.7391  0.7391  0.8078  0.8078  0.7283  0.7283  0.6239  0.3612  0.3612  0.0138
  0.1344  0.1344  0.0933  0.4474  0.3412  0.3412  0.3998  0.3998  0.1703  0.2068
  0.3369  0.3285  0.2754  0.2754  0.2883  0.2883  0.2645  0.2645  0.2625  0.2427
  0.2476

 Free energy of the ion-electron system (eV)
  ---------------------------------------------------
  alpha Z        PSCENC =       973.36245714
  Ewald energy   TEWEN  =     -6145.72525085
  -Hartree energ DENC   =      -162.32622435
  -exchange      EXHF   =         0.00000000
  -V(xc)+E(xc)   XCENC  =     -1733.44023678
  PAW double counting   =     13333.45684955   -11423.30598222
  entropy T*S    EENTRO =         0.08654803
  eigenvalues    EBANDS =       325.00526200
  atomic energy  EATOM  =      4467.52060007
  Solvation  Ediel_sol  =         0.00000000
  ---------------------------------------------------
  free energy    TOTEN  =      -365.36597740 eV

  energy without entropy =     -365.45252543  energy(sigma->0) =     -365.39482675


--------------------------------------------------------------------------------------------------------


--------------------------------------- Iteration      1(  52)  ---------------------------------------


    POTLOK:  cpu time    0.0181: real time    0.0208
    SETDIJ:  cpu time    0.0045: real time    0.0045
    EDDIAG:  cpu time    0.8171: real time    0.8173
  RMM-DIIS:  cpu time    2.0470: real time    2.0475
    ORTHCH:  cpu time    0.1717: real time    0.1717
       DOS:  cpu time    0.0056: real time    0.0056
    CHARGE:  cpu time    0.1298: real time    0.1298
    MIXING:  cpu time    0.0030: real time    0.0030
    --------------------------------------------
      LOOP:  cpu time    3.1969: real time    3.2001

 eigenvalue-minimisations  :  1186
 total energy-change (2. order) : 0.3203520E-05  ( 0.3071557E-05)
 number of electron     190.0000008 magnetization 
 augmentation part       51.4425860 magnetization 

 Broyden mixing:
  rms(total) = 0.30134E-04    rms(broyden)= 0.30134E-04
  rms(prec ) = 0.48568E-04
  weight for this iteration     100.00

 eigenvalues of (default mixing * dielectric matrix)
  average eigenvalue GAMMA=   0.7606
  3.8703  2.6372  2.6372  1.9742  1.9742  1.8172  1.8172  1.1860  1.1860  1.1386
  0.7339  0.7339  0.8101  0.8101  0.7291  0.7291  0.6229  0.3627  0.3627  0.0301
  0.1300  0.1300  0.0429  0.0933  0.4540  0.3462  0.3462  0.4005  0.4005  0.1701
  0.2016  0.3368  0.3278  0.2755  0.2755  0.2900  0.2843  0.2650  0.2650  0.2413
  0.2570  0.2488

 Free energy of the ion-electron system (eV)
  ---------------------------------------------------
  alpha Z        PSCENC =       973.36245714
  Ewald energy   TEWEN  =     -6145.72525085
  -Hartree energ DENC   =      -162.32622461
  -exchange      EXHF   =         0.00000000
  -V(xc)+E(xc)   XCENC  =     -1733.44023683
  PAW double counting   =     13333.45684986   -11423.30598261
  entropy T*S    EENTRO =         0.08657984
  eigenvalues    EBANDS =       325.00523378
  atomic energy  EATOM  =      4467.52060007
  Solvation  Ediel_sol  =         0.00000000
  ---------------------------------------------------
  free energy    TOTEN  =      -365.36597420 eV

  energy without entropy =     -365.45255404  energy(sigma->0) =     -365.39483415


--------------------------------------------------------------------------------------------------------


--------------------------------------- Iteration      1(  53)  ---------------------------------------


    POTLOK:  cpu time    0.0178: real time    0.0209
    SETDIJ:  cpu time    0.0045: real time    0.0045
    EDDIAG:  cpu time    0.8220: real time    0.8220
  RMM-DIIS:  cpu time    2.0334: real time    2.0452
    ORTHCH:  cpu time    0.1679: real time    0.1730
       DOS:  cpu time    0.0056: real time    0.0057
    CHARGE:  cpu time    0.1301: real time    0.1328
    MIXING:  cpu time    0.0033: real time    0.0033
    --------------------------------------------
      LOOP:  cpu time    3.1846: real time    3.2074

 eigenvalue-minimisations  :  1168
 total energy-change (2. order) : 0.2272825E-05  ( 0.2204968E-05)
 number of electron     190.0000008 magnetization 
 augmentation part       51.4425837 magnetization 

 Broyden mixing:
  rms(total) = 0.31497E-04    rms(broyden)= 0.31496E-04
  rms(prec ) = 0.51001E-04
  weight for this iteration     100.00

 eigenvalues of (default mixing * dielectric matrix)
  average eigenvalue GAMMA=   0.7433
  3.8681  2.6375  2.6375  1.9740  1.9740  1.8172  1.8172  1.1799  1.1799  1.1394
  0.7186  0.7186  0.8205  0.8205  0.7360  0.7360  0.6223  0.3587  0.3587  0.0243
  0.0192  0.0192  0.1423  0.1423  0.0933  0.4565  0.3588  0.3588  0.3978  0.3978
  0.1699  0.1965  0.3369  0.3284  0.2765  0.2765  0.2877  0.2877  0.2649  0.2649
  0.2412  0.2571  0.2486

 Free energy of the ion-electron system (eV)
  ---------------------------------------------------
  alpha Z        PSCENC =       973.36245714
  Ewald energy   TEWEN  =     -6145.72525085
  -Hartree energ DENC   =      -162.32622460
  -exchange      EXHF   =         0.00000000
  -V(xc)+E(xc)   XCENC  =     -1733.44023682
  PAW double counting   =     13333.45685108   -11423.30598397
  entropy T*S    EENTRO =         0.08660211
  eigenvalues    EBANDS =       325.00521390
  atomic energy  EATOM  =      4467.52060007
  Solvation  Ediel_sol  =         0.00000000
  ---------------------------------------------------
  free energy    TOTEN  =      -365.36597193 eV

  energy without entropy =     -365.45257404  energy(sigma->0) =     -365.39483930


--------------------------------------------------------------------------------------------------------


--------------------------------------- Iteration      1(  54)  ---------------------------------------


    POTLOK:  cpu time    0.0179: real time    0.0216
    SETDIJ:  cpu time    0.0045: real time    0.0045
    EDDIAG:  cpu time    0.8300: real time    0.8325
  RMM-DIIS:  cpu time    2.0347: real time    2.0402
    ORTHCH:  cpu time    0.1766: real time    0.1792
       DOS:  cpu time    0.0058: real time    0.0058
    CHARGE:  cpu time    0.1340: real time    0.1340
    MIXING:  cpu time    0.0033: real time    0.0033
    --------------------------------------------
      LOOP:  cpu time    3.2069: real time    3.2214

 eigenvalue-minimisations  :  1140
 total energy-change (2. order) : 0.1886743E-05  ( 0.1863206E-05)
 number of electron     190.0000008 magnetization 
 augmentation part       51.4425817 magnetization 

 Broyden mixing:
  rms(total) = 0.32702E-04    rms(broyden)= 0.32702E-04
  rms(prec ) = 0.52917E-04
  weight for this iteration     100.00

 eigenvalues of (default mixing * dielectric matrix)
  average eigenvalue GAMMA=   0.7345
  3.8575  2.6370  2.6370  1.9841  1.9841  1.8233  1.8233  1.1848  1.1848  1.1417
  0.8206  0.8206  0.7155  0.7155  0.7257  0.7257  0.1405  0.1405  0.6267  0.3641
  0.3641  0.0325  0.0251  0.1770  0.1770  0.0933  0.4498  0.3593  0.3593  0.3937
  0.3937  0.1700  0.1974  0.3374  0.3283  0.2769  0.2769  0.2885  0.2885  0.2651
  0.2651  0.2414  0.2574  0.2486

 Free energy of the ion-electron system (eV)
  ---------------------------------------------------
  alpha Z        PSCENC =       973.36245714
  Ewald energy   TEWEN  =     -6145.72525085
  -Hartree energ DENC   =      -162.32622453
  -exchange      EXHF   =         0.00000000
  -V(xc)+E(xc)   XCENC  =     -1733.44023681
  PAW double counting   =     13333.45686349   -11423.30599651
  entropy T*S    EENTRO =         0.08662058
  eigenvalues    EBANDS =       325.00519737
  atomic energy  EATOM  =      4467.52060007
  Solvation  Ediel_sol  =         0.00000000
  ---------------------------------------------------
  free energy    TOTEN  =      -365.36597004 eV

  energy without entropy =     -365.45259062  energy(sigma->0) =     -365.39484357


--------------------------------------------------------------------------------------------------------


--------------------------------------- Iteration      1(  55)  ---------------------------------------


    POTLOK:  cpu time    0.0193: real time    0.0228
    SETDIJ:  cpu time    0.0048: real time    0.0049
    EDDIAG:  cpu time    0.8456: real time    0.8570
  RMM-DIIS:  cpu time    2.0697: real time    2.0701
    ORTHCH:  cpu time    0.1732: real time    0.1735
       DOS:  cpu time    0.0057: real time    0.0057
    CHARGE:  cpu time    0.1305: real time    0.1305
    MIXING:  cpu time    0.0034: real time    0.0034
    --------------------------------------------
      LOOP:  cpu time    3.2520: real time    3.2676

 eigenvalue-minimisations  :  1108
 total energy-change (2. order) : 0.1658597E-05  ( 0.1644678E-05)
 number of electron     190.0000008 magnetization 
 augmentation part       51.4425800 magnetization 

 Broyden mixing:
  rms(total) = 0.33838E-04    rms(broyden)= 0.33838E-04
  rms(prec ) = 0.54576E-04
  weight for this iteration     100.00

 eigenvalues of (default mixing * dielectric matrix)
  average eigenvalue GAMMA=   0.7189
  4.0081  2.6385  2.2804  2.2804  1.5409  1.5409  1.5360  1.0928  0.8962  0.8962
  0.6954  0.6954  0.3718  0.3718  0.7839  0.1321  0.6148  0.0305  0.2825  0.2825
  0.5239  0.0652  0.4039  0.4039  0.1918  0.1918  0.1785  0.1785  0.3630  0.3630
  0.3358  0.3358  0.3283  0.3159  0.2823  0.2823  0.2869  0.2617  0.2453  0.2453

 Free energy of the ion-electron system (eV)
  ---------------------------------------------------
  alpha Z        PSCENC =       973.36245714
  Ewald energy   TEWEN  =     -6145.72525085
  -Hartree energ DENC   =      -162.32622563
  -exchange      EXHF   =         0.00000000
  -V(xc)+E(xc)   XCENC  =     -1733.44023697
  PAW double counting   =     13333.45683833   -11423.30597121
  entropy T*S    EENTRO =         0.08663690
  eigenvalues    EBANDS =       325.00518384
  atomic energy  EATOM  =      4467.52060007
  Solvation  Ediel_sol  =         0.00000000
  ---------------------------------------------------
  free energy    TOTEN  =      -365.36596838 eV

  energy without entropy =     -365.45260528  energy(sigma->0) =     -365.39484735


--------------------------------------------------------------------------------------------------------


--------------------------------------- Iteration      1(  56)  ---------------------------------------


    POTLOK:  cpu time    0.0185: real time    0.0210
    SETDIJ:  cpu time    0.0046: real time    0.0046
    EDDIAG:  cpu time    0.8553: real time    0.8553
  RMM-DIIS:  cpu time    2.0955: real time    2.1014
    ORTHCH:  cpu time    0.1712: real time    0.1712
       DOS:  cpu time    0.0056: real time    0.0056
    CHARGE:  cpu time    0.1380: real time    0.1387
    MIXING:  cpu time    0.0029: real time    0.0029
    --------------------------------------------
      LOOP:  cpu time    3.2917: real time    3.3007

 eigenvalue-minimisations  :  1124
 total energy-change (2. order) : 0.1508978E-05  ( 0.1497018E-05)
 number of electron     190.0000008 magnetization 
 augmentation part       51.4425785 magnetization 

 Broyden mixing:
  rms(total) = 0.34638E-04    rms(broyden)= 0.34638E-04
  rms(prec ) = 0.55977E-04
  weight for this iteration     100.00

 eigenvalues of (default mixing * dielectric matrix)
  average eigenvalue GAMMA=   0.7304
  3.9699  2.6399  2.3465  2.3465  1.5675  1.5675  1.3100  1.3100  0.7458  0.7458
  0.8932  0.8932  0.6698  0.6698  0.7795  0.1218  0.0322  0.0147  0.6128  0.2757
  0.2757  0.4671  0.4671  0.5220  0.1395  0.2306  0.2306  0.3905  0.3905  0.1894
  0.3371  0.3371  0.3320  0.2339  0.2339  0.2838  0.2838  0.3020  0.2876  0.2557
  0.2433

 Free energy of the ion-electron system (eV)
  ---------------------------------------------------
  alpha Z        PSCENC =       973.36245714
  Ewald energy   TEWEN  =     -6145.72525085
  -Hartree energ DENC   =      -162.32622821
  -exchange      EXHF   =         0.00000000
  -V(xc)+E(xc)   XCENC  =     -1733.44023726
  PAW double counting   =     13333.45654750   -11423.30567949
  entropy T*S    EENTRO =         0.08665185
  eigenvalues    EBANDS =       325.00517236
  atomic energy  EATOM  =      4467.52060007
  Solvation  Ediel_sol  =         0.00000000
  ---------------------------------------------------
  free energy    TOTEN  =      -365.36596687 eV

  energy without entropy =     -365.45261872  energy(sigma->0) =     -365.39485082


--------------------------------------------------------------------------------------------------------


--------------------------------------- Iteration      1(  57)  ---------------------------------------


    POTLOK:  cpu time    0.0178: real time    0.0209
    SETDIJ:  cpu time    0.0045: real time    0.0045
    EDDIAG:  cpu time    0.8167: real time    0.8169
  RMM-DIIS:  cpu time    2.0319: real time    2.0322
    ORTHCH:  cpu time    0.1716: real time    0.1716
       DOS:  cpu time    0.0057: real time    0.0057
    CHARGE:  cpu time    0.1298: real time    0.1298
    MIXING:  cpu time    0.0030: real time    0.0030
    --------------------------------------------
      LOOP:  cpu time    3.1810: real time    3.1845

 eigenvalue-minimisations  :  1110
 total energy-change (2. order) : 0.1415273E-05  ( 0.1404731E-05)
 number of electron     190.0000008 magnetization 
 augmentation part       51.4425772 magnetization 

 Broyden mixing:
  rms(total) = 0.35432E-04    rms(broyden)= 0.35432E-04
  rms(prec ) = 0.57324E-04
  weight for this iteration     100.00

 eigenvalues of (default mixing * dielectric matrix)
  average eigenvalue GAMMA=   0.7145
  3.9834  2.6342  2.2845  2.2845  1.5909  1.5909  1.2864  1.2864  0.5816  0.5816
  0.9215  0.9215  0.6794  0.6794  0.2779  0.7352  0.6560  0.0299  0.0447  0.0447
  0.3470  0.3470  0.5197  0.5026  0.5026  0.2448  0.2448  0.1295  0.3726  0.3726
  0.1973  0.3344  0.3344  0.2386  0.2386  0.3320  0.2439  0.2536  0.2848  0.2848
  0.2894  0.2997

 Free energy of the ion-electron system (eV)
  ---------------------------------------------------
  alpha Z        PSCENC =       973.36245714
  Ewald energy   TEWEN  =     -6145.72525085
  -Hartree energ DENC   =      -162.32622858
  -exchange      EXHF   =         0.00000000
  -V(xc)+E(xc)   XCENC  =     -1733.44023721
  PAW double counting   =     13333.45654541   -11423.30567764
  entropy T*S    EENTRO =         0.08666602
  eigenvalues    EBANDS =       325.00516018
  atomic energy  EATOM  =      4467.52060007
  Solvation  Ediel_sol  =         0.00000000
  ---------------------------------------------------
  free energy    TOTEN  =      -365.36596546 eV

  energy without entropy =     -365.45263147  energy(sigma->0) =     -365.39485413


--------------------------------------------------------------------------------------------------------


--------------------------------------- Iteration      1(  58)  ---------------------------------------


    POTLOK:  cpu time    0.0209: real time    0.0211
    SETDIJ:  cpu time    0.0045: real time    0.0045
    EDDIAG:  cpu time    0.8305: real time    0.8310
  RMM-DIIS:  cpu time    2.0298: real time    2.0334
    ORTHCH:  cpu time    0.1726: real time    0.1727
       DOS:  cpu time    0.0057: real time    0.0057
    CHARGE:  cpu time    0.1294: real time    0.1296
    MIXING:  cpu time    0.0032: real time    0.0032
    --------------------------------------------
      LOOP:  cpu time    3.1967: real time    3.2011

 eigenvalue-minimisations  :  1052
 total energy-change (2. order) : 0.1313283E-05  ( 0.1304463E-05)
 number of electron     190.0000008 magnetization 
 augmentation part       51.4425759 magnetization 

 Broyden mixing:
  rms(total) = 0.36261E-04    rms(broyden)= 0.36261E-04
  rms(prec ) = 0.58666E-04
  weight for this iteration     100.00

 eigenvalues of (default mixing * dielectric matrix)
  average eigenvalue GAMMA=   0.7175
  3.9047  2.6297  2.2757  2.2757  1.5842  1.5842  0.9069  0.9069  1.2516  1.2516
  0.9045  0.9045  0.6968  0.6968  0.8080  0.1031  0.6303  0.4072  0.4072  0.0297
  0.1976  0.1976  0.5347  0.4942  0.4942  0.0625  0.1934  0.1934  0.1475  0.2831
  0.2831  0.3726  0.3726  0.3304  0.3304  0.3339  0.3004  0.2892  0.2709  0.2709
  0.2480  0.2480  0.2457

 Free energy of the ion-electron system (eV)
  ---------------------------------------------------
  alpha Z        PSCENC =       973.36245714
  Ewald energy   TEWEN  =     -6145.72525085
  -Hartree energ DENC   =      -162.32622816
  -exchange      EXHF   =         0.00000000
  -V(xc)+E(xc)   XCENC  =     -1733.44023708
  PAW double counting   =     13333.45654986   -11423.30568262
  entropy T*S    EENTRO =         0.08667925
  eigenvalues    EBANDS =       325.00514824
  atomic energy  EATOM  =      4467.52060007
  Solvation  Ediel_sol  =         0.00000000
  ---------------------------------------------------
  free energy    TOTEN  =      -365.36596414 eV

  energy without entropy =     -365.45264339  energy(sigma->0) =     -365.39485723


--------------------------------------------------------------------------------------------------------


--------------------------------------- Iteration      1(  59)  ---------------------------------------


    POTLOK:  cpu time    0.0178: real time    0.0209
    SETDIJ:  cpu time    0.0046: real time    0.0046
    EDDIAG:  cpu time    0.8171: real time    0.8177
  RMM-DIIS:  cpu time    2.0302: real time    2.0307
    ORTHCH:  cpu time    0.1715: real time    0.1715
       DOS:  cpu time    0.0056: real time    0.0056
    CHARGE:  cpu time    0.1305: real time    0.1305
    MIXING:  cpu time    0.0032: real time    0.0032
    --------------------------------------------
      LOOP:  cpu time    3.1805: real time    3.1847

 eigenvalue-minimisations  :  1038
 total energy-change (2. order) : 0.1241126E-05  ( 0.1232843E-05)
 number of electron     190.0000008 magnetization 
 augmentation part       51.4425747 magnetization 

 Broyden mixing:
  rms(total) = 0.36994E-04    rms(broyden)= 0.36994E-04
  rms(prec ) = 0.59854E-04
  weight for this iteration     100.00

 eigenvalues of (default mixing * dielectric matrix)
  average eigenvalue GAMMA=   0.7187
  3.8945  2.6378  2.2729  2.2729  1.5485  1.5485  1.0226  1.0226  1.4019  1.3195
  0.3924  0.8805  0.8805  0.6983  0.6983  0.7817  0.2343  0.2343  0.5051  0.5051
  0.0275  0.0522  0.0522  0.5330  0.2725  0.2725  0.5047  0.4375  0.4375  0.4232
  0.3458  0.3458  0.1680  0.2213  0.2213  0.3473  0.3329  0.2739  0.2739  0.2878
  0.2878  0.2384  0.2478  0.2675

 Free energy of the ion-electron system (eV)
  ---------------------------------------------------
  alpha Z        PSCENC =       973.36245714
  Ewald energy   TEWEN  =     -6145.72525085
  -Hartree energ DENC   =      -162.32622748
  -exchange      EXHF   =         0.00000000
  -V(xc)+E(xc)   XCENC  =     -1733.44023695
  PAW double counting   =     13333.45657668   -11423.30570915
  entropy T*S    EENTRO =         0.08669185
  eigenvalues    EBANDS =       325.00513578
  atomic energy  EATOM  =      4467.52060007
  Solvation  Ediel_sol  =         0.00000000
  ---------------------------------------------------
  free energy    TOTEN  =      -365.36596290 eV

  energy without entropy =     -365.45265475  energy(sigma->0) =     -365.39486019


--------------------------------------------------------------------------------------------------------


--------------------------------------- Iteration      1(  60)  ---------------------------------------


    POTLOK:  cpu time    0.0180: real time    0.0212
    SETDIJ:  cpu time    0.0045: real time    0.0045
    EDDIAG:  cpu time    0.8373: real time    0.8375
  RMM-DIIS:  cpu time    2.0247: real time    2.0248
    ORTHCH:  cpu time    0.1711: real time    0.1713
       DOS:  cpu time    0.0057: real time    0.0057
    CHARGE:  cpu time    0.1296: real time    0.1296
    MIXING:  cpu time    0.0031: real time    0.0031
    --------------------------------------------
      LOOP:  cpu time    3.1939: real time    3.1977

 eigenvalue-minimisations  :  1019
 total energy-change (2. order) : 0.2153007E-05  ( 0.1994320E-05)
 number of electron     190.0000008 magnetization 
 augmentation part       51.4425723 magnetization 

 Broyden mixing:
  rms(total) = 0.37873E-04    rms(broyden)= 0.37872E-04
  rms(prec ) = 0.61458E-04
  weight for this iteration     100.00

 eigenvalues of (default mixing * dielectric matrix)
  average eigenvalue GAMMA=   0.6643
  3.9681  2.2960  1.8831  1.2333  1.2333  1.5401  1.2763  1.2763  0.5682  0.9863
  0.9863  0.5424  0.5424  0.6850  0.6850  0.5172  0.5172  0.3928  0.3928  0.0402
  0.0402  0.0701  0.0701  0.0785  0.0785  0.4476  0.4476  0.4305  0.2221  0.2221
  0.2793  0.2793  0.3510  0.3510  0.2319  0.2954  0.2954  0.2692  0.2692  0.2802

 Free energy of the ion-electron system (eV)
  ---------------------------------------------------
  alpha Z        PSCENC =       973.36245714
  Ewald energy   TEWEN  =     -6145.72525085
  -Hartree energ DENC   =      -162.32622629
  -exchange      EXHF   =         0.00000000
  -V(xc)+E(xc)   XCENC  =     -1733.44023675
  PAW double counting   =     13333.45662418   -11423.30575642
  entropy T*S    EENTRO =         0.08671439
  eigenvalues    EBANDS =       325.00511378
  atomic energy  EATOM  =      4467.52060007
  Solvation  Ediel_sol  =         0.00000000
  ---------------------------------------------------
  free energy    TOTEN  =      -365.36596075 eV

  energy without entropy =     -365.45267514  energy(sigma->0) =     -365.39486555


--------------------------------------------------------------------------------------------------------


--------------------------------------- Iteration      1(  61)  ---------------------------------------


    POTLOK:  cpu time    0.0178: real time    0.0210
    SETDIJ:  cpu time    0.0045: real time    0.0045
    EDDIAG:  cpu time    0.8163: real time    0.8163
  RMM-DIIS:  cpu time    2.0164: real time    2.0166
    ORTHCH:  cpu time    0.1716: real time    0.1717
       DOS:  cpu time    0.0056: real time    0.0056
    CHARGE:  cpu time    0.1295: real time    0.1295
    MIXING:  cpu time    0.0030: real time    0.0030
    --------------------------------------------
      LOOP:  cpu time    3.1648: real time    3.1684

 eigenvalue-minimisations  :  1012
 total energy-change (2. order) : 0.1382391E-05  ( 0.1359483E-05)
 number of electron     190.0000008 magnetization 
 augmentation part       51.4425708 magnetization 

 Broyden mixing:
  rms(total) = 0.38850E-04    rms(broyden)= 0.38850E-04
  rms(prec ) = 0.63236E-04
  weight for this iteration     100.00

 eigenvalues of (default mixing * dielectric matrix)
  average eigenvalue GAMMA=   0.6708
  4.0129  2.1381  2.1381  1.0341  1.1210  1.1210  1.4656  1.2697  1.2697  0.9917
  0.9917  0.7949  0.5431  0.5431  0.6663  0.6663  0.0534  0.0534  0.0169  0.0169
  0.0715  0.0715  0.4273  0.4273  0.4913  0.4913  0.4354  0.4354  0.3082  0.3082
  0.2260  0.2260  0.3589  0.3428  0.3428  0.2313  0.2641  0.2641  0.3052  0.2899
  0.2760

 Free energy of the ion-electron system (eV)
  ---------------------------------------------------
  alpha Z        PSCENC =       973.36245714
  Ewald energy   TEWEN  =     -6145.72525085
  -Hartree energ DENC   =      -162.32622599
  -exchange      EXHF   =         0.00000000
  -V(xc)+E(xc)   XCENC  =     -1733.44023651
  PAW double counting   =     13333.45705354   -11423.30619014
  entropy T*S    EENTRO =         0.08672860
  eigenvalues    EBANDS =       325.00510477
  atomic energy  EATOM  =      4467.52060007
  Solvation  Ediel_sol  =         0.00000000
  ---------------------------------------------------
  free energy    TOTEN  =      -365.36595937 eV

  energy without entropy =     -365.45268797  energy(sigma->0) =     -365.39486890


--------------------------------------------------------------------------------------------------------


--------------------------------------- Iteration      1(  62)  ---------------------------------------


    POTLOK:  cpu time    0.0178: real time    0.0209
    SETDIJ:  cpu time    0.0045: real time    0.0045
    EDDIAG:  cpu time    0.8167: real time    0.8169
  RMM-DIIS:  cpu time    2.0171: real time    2.0173
    ORTHCH:  cpu time    0.1713: real time    0.1715
       DOS:  cpu time    0.0057: real time    0.0057
    CHARGE:  cpu time    0.1297: real time    0.1297
    MIXING:  cpu time    0.0030: real time    0.0030
    --------------------------------------------
      LOOP:  cpu time    3.1659: real time    3.1695

 eigenvalue-minimisations  :   969
 total energy-change (2. order) : 0.1273620E-05  ( 0.1260072E-05)
 number of electron     190.0000008 magnetization 
 augmentation part       51.4425693 magnetization 

 Broyden mixing:
  rms(total) = 0.39619E-04    rms(broyden)= 0.39619E-04
  rms(prec ) = 0.64255E-04
  weight for this iteration     100.00

 eigenvalues of (default mixing * dielectric matrix)
  average eigenvalue GAMMA=   0.6665
  3.9749  2.1880  2.1880  1.3732  1.3732  1.2683  1.2683  1.2749  0.4629  0.4629
  1.0076  1.0076  0.9709  0.5406  0.5406  0.6780  0.6780  0.0563  0.0343  0.0292
  0.0292  0.0739  0.0739  0.4179  0.4179  0.4914  0.4914  0.2930  0.2930  0.4355
  0.4355  0.2273  0.2273  0.3525  0.3525  0.3580  0.2319  0.3085  0.2909  0.2700
  0.2700  0.2754

 Free energy of the ion-electron system (eV)
  ---------------------------------------------------
  alpha Z        PSCENC =       973.36245714
  Ewald energy   TEWEN  =     -6145.72525085
  -Hartree energ DENC   =      -162.32622639
  -exchange      EXHF   =         0.00000000
  -V(xc)+E(xc)   XCENC  =     -1733.44023648
  PAW double counting   =     13333.45714420   -11423.30628164
  entropy T*S    EENTRO =         0.08674165
  eigenvalues    EBANDS =       325.00509419
  atomic energy  EATOM  =      4467.52060007
  Solvation  Ediel_sol  =         0.00000000
  ---------------------------------------------------
  free energy    TOTEN  =      -365.36595809 eV

  energy without entropy =     -365.45269975  energy(sigma->0) =     -365.39487198


--------------------------------------------------------------------------------------------------------


--------------------------------------- Iteration      1(  63)  ---------------------------------------


    POTLOK:  cpu time    0.0179: real time    0.0209
    SETDIJ:  cpu time    0.0045: real time    0.0045
    EDDIAG:  cpu time    0.8231: real time    0.8345
  RMM-DIIS:  cpu time    2.0167: real time    2.0170
    ORTHCH:  cpu time    0.1714: real time    0.1713
       DOS:  cpu time    0.0057: real time    0.0057
    CHARGE:  cpu time    0.1295: real time    0.1295
    MIXING:  cpu time    0.0032: real time    0.0032
    --------------------------------------------
      LOOP:  cpu time    3.1720: real time    3.1868

 eigenvalue-minimisations  :   989
 total energy-change (2. order) : 0.1113853E-05  ( 0.1107279E-05)
 number of electron     190.0000008 magnetization 
 augmentation part       51.4425682 magnetization 

 Broyden mixing:
  rms(total) = 0.40048E-04    rms(broyden)= 0.40048E-04
  rms(prec ) = 0.64840E-04
  weight for this iteration     100.00

 eigenvalues of (default mixing * dielectric matrix)
  average eigenvalue GAMMA=   0.6737
  3.9465  2.2121  2.2121  1.2371  1.1456  1.1456  1.3745  1.0768  1.0768  1.1522
  1.1522  1.0055  0.5123  0.5123  0.6504  0.6504  0.4624  0.4624  0.5810  0.5810
  0.0698  0.0586  0.0093  0.0077  0.4868  0.4868  0.0705  0.0953  0.3216  0.3216
  0.4051  0.4051  0.2321  0.2321  0.3547  0.3547  0.2211  0.3159  0.2640  0.2640
  0.2765  0.2825  0.2825

 Free energy of the ion-electron system (eV)
  ---------------------------------------------------
  alpha Z        PSCENC =       973.36245714
  Ewald energy   TEWEN  =     -6145.72525085
  -Hartree energ DENC   =      -162.32622497
  -exchange      EXHF   =         0.00000000
  -V(xc)+E(xc)   XCENC  =     -1733.44023622
  PAW double counting   =     13333.45714551   -11423.30628216
  entropy T*S    EENTRO =         0.08675312
  eigenvalues    EBANDS =       325.00508138
  atomic energy  EATOM  =      4467.52060007
  Solvation  Ediel_sol  =         0.00000000
  ---------------------------------------------------
  free energy    TOTEN  =      -365.36595698 eV

  energy without entropy =     -365.45271010  energy(sigma->0) =     -365.39487469


--------------------------------------------------------------------------------------------------------


--------------------------------------- Iteration      1(  64)  ---------------------------------------


    POTLOK:  cpu time    0.0179: real time    0.0209
    SETDIJ:  cpu time    0.0045: real time    0.0045
    EDDIAG:  cpu time    0.8151: real time    0.8158
  RMM-DIIS:  cpu time    2.0059: real time    2.0061
    ORTHCH:  cpu time    0.1726: real time    0.1726
       DOS:  cpu time    0.0057: real time    0.0057
    CHARGE:  cpu time    0.1466: real time    0.1466
    MIXING:  cpu time    0.0033: real time    0.0033
    --------------------------------------------
      LOOP:  cpu time    3.1714: real time    3.1754

 eigenvalue-minimisations  :   940
 total energy-change (2. order) : 0.1009477E-05  ( 0.1003746E-05)
 number of electron     190.0000008 magnetization 
 augmentation part       51.4425671 magnetization 

 Broyden mixing:
  rms(total) = 0.40709E-04    rms(broyden)= 0.40709E-04
  rms(prec ) = 0.65787E-04
  weight for this iteration     100.00

 eigenvalues of (default mixing * dielectric matrix)
  average eigenvalue GAMMA=   0.6617
  3.9287  2.2525  2.2525  1.0694  1.1957  1.1957  1.1300  1.1300  1.2803  1.1615
  1.1615  1.1032  0.5422  0.5422  0.6918  0.6918  0.4052  0.4052  0.5648  0.5648
  0.0855  0.0855  0.0203  0.0447  0.0447  0.4906  0.4906  0.0204  0.4094  0.4094
  0.2217  0.2217  0.1381  0.2973  0.2973  0.3533  0.3533  0.2175  0.2546  0.2546
  0.3027  0.2889  0.2719  0.2719

 Free energy of the ion-electron system (eV)
  ---------------------------------------------------
  alpha Z        PSCENC =       973.36245714
  Ewald energy   TEWEN  =     -6145.72525085
  -Hartree energ DENC   =      -162.32622514
  -exchange      EXHF   =         0.00000000
  -V(xc)+E(xc)   XCENC  =     -1733.44023625
  PAW double counting   =     13333.45715098   -11423.30628775
  entropy T*S    EENTRO =         0.08676356
  eigenvalues    EBANDS =       325.00507226
  atomic energy  EATOM  =      4467.52060007
  Solvation  Ediel_sol  =         0.00000000
  ---------------------------------------------------
  free energy    TOTEN  =      -365.36595597 eV

  energy without entropy =     -365.45271953  energy(sigma->0) =     -365.39487716


--------------------------------------------------------------------------------------------------------


--------------------------------------- Iteration      1(  65)  ---------------------------------------


    POTLOK:  cpu time    0.0180: real time    0.0207
    SETDIJ:  cpu time    0.0046: real time    0.0046
    EDDIAG:  cpu time    0.8496: real time    0.8496
  RMM-DIIS:  cpu time    1.9939: real time    1.9942
    ORTHCH:  cpu time    0.1713: real time    0.1713
       DOS:  cpu time    0.0057: real time    0.0057
    CHARGE:  cpu time    0.1292: real time    0.1295
    MIXING:  cpu time    0.0031: real time    0.0031
    --------------------------------------------
      LOOP:  cpu time    3.1754: real time    3.1787

 eigenvalue-minimisations  :   934
 total energy-change (2. order) : 0.1987154E-05  ( 0.1862187E-05)
 number of electron     190.0000008 magnetization 
 augmentation part       51.4425647 magnetization 

 Broyden mixing:
  rms(total) = 0.41585E-04    rms(broyden)= 0.41585E-04
  rms(prec ) = 0.67236E-04
  weight for this iteration     100.00

 eigenvalues of (default mixing * dielectric matrix)
  average eigenvalue GAMMA=   0.6006
  3.6612  2.6343  1.4646  0.8862  1.0623  1.0623  1.0243  1.0243  0.8567  0.8567
  0.4912  0.4912  0.6480  0.6480  0.5782  0.5782  0.5304  0.5304  0.4752  0.4752
  0.0684  0.0496  0.0599  0.0599  0.0032  0.0173  0.0286  0.3631  0.3631  0.2897
  0.2897  0.3888  0.2056  0.2056  0.3094  0.3094  0.2819  0.2370  0.2565  0.2565

 Free energy of the ion-electron system (eV)
  ---------------------------------------------------
  alpha Z        PSCENC =       973.36245714
  Ewald energy   TEWEN  =     -6145.72525085
  -Hartree energ DENC   =      -162.32622509
  -exchange      EXHF   =         0.00000000
  -V(xc)+E(xc)   XCENC  =     -1733.44023620
  PAW double counting   =     13333.45718505   -11423.30632209
  entropy T*S    EENTRO =         0.08678474
  eigenvalues    EBANDS =       325.00505323
  atomic energy  EATOM  =      4467.52060007
  Solvation  Ediel_sol  =         0.00000000
  ---------------------------------------------------
  free energy    TOTEN  =      -365.36595398 eV

  energy without entropy =     -365.45273872  energy(sigma->0) =     -365.39488223


--------------------------------------------------------------------------------------------------------


--------------------------------------- Iteration      1(  66)  ---------------------------------------


    POTLOK:  cpu time    0.0178: real time    0.0211
    SETDIJ:  cpu time    0.0046: real time    0.0046
    EDDIAG:  cpu time    0.8174: real time    0.8175
  RMM-DIIS:  cpu time    1.9957: real time    1.9961
    ORTHCH:  cpu time    0.1717: real time    0.1717
       DOS:  cpu time    0.0057: real time    0.0057
    CHARGE:  cpu time    0.1297: real time    0.1297
    MIXING:  cpu time    0.0029: real time    0.0029
    --------------------------------------------
      LOOP:  cpu time    3.1454: real time    3.1492

 eigenvalue-minimisations  :  1048
 total energy-change (2. order) : 0.1239622E-05  ( 0.1223716E-05)
 number of electron     190.0000008 magnetization 
 augmentation part       51.4425636 magnetization 

 Broyden mixing:
  rms(total) = 0.41718E-04    rms(broyden)= 0.41718E-04
  rms(prec ) = 0.67297E-04
  weight for this iteration     100.00

 eigenvalues of (default mixing * dielectric matrix)
  average eigenvalue GAMMA=   0.6032
  3.5737  2.6666  1.1344  1.4761  1.0534  1.0534  0.9789  0.9789  0.9709  0.9709
  0.7240  0.7240  0.4430  0.4430  0.6091  0.6091  0.6166  0.6166  0.0846  0.0712
  0.1153  0.1153  0.0171  0.0092  0.0258  0.0258  0.4717  0.4717  0.4048  0.4048
  0.1549  0.1549  0.2666  0.2666  0.3320  0.3320  0.3408  0.2481  0.2481  0.2761
  0.2526

 Free energy of the ion-electron system (eV)
  ---------------------------------------------------
  alpha Z        PSCENC =       973.36245714
  Ewald energy   TEWEN  =     -6145.72525085
  -Hartree energ DENC   =      -162.32622223
  -exchange      EXHF   =         0.00000000
  -V(xc)+E(xc)   XCENC  =     -1733.44023561
  PAW double counting   =     13333.45738181   -11423.30651556
  entropy T*S    EENTRO =         0.08679765
  eigenvalues    EBANDS =       325.00503483
  atomic energy  EATOM  =      4467.52060007
  Solvation  Ediel_sol  =         0.00000000
  ---------------------------------------------------
  free energy    TOTEN  =      -365.36595274 eV

  energy without entropy =     -365.45275040  energy(sigma->0) =     -365.39488529


--------------------------------------------------------------------------------------------------------


--------------------------------------- Iteration      1(  67)  ---------------------------------------


    POTLOK:  cpu time    0.0183: real time    0.0213
    SETDIJ:  cpu time    0.0045: real time    0.0045
    EDDIAG:  cpu time    0.8170: real time    0.8172
  RMM-DIIS:  cpu time    1.9766: real time    1.9773
    ORTHCH:  cpu time    0.1715: real time    0.1715
       DOS:  cpu time    0.0058: real time    0.0058
    CHARGE:  cpu time    0.1440: real time    0.1476
    MIXING:  cpu time    0.0032: real time    0.0032
    --------------------------------------------
      LOOP:  cpu time    3.1408: real time    3.1483

 eigenvalue-minimisations  :   927
 total energy-change (2. order) : 0.1080998E-05  ( 0.1073646E-05)
 number of electron     190.0000008 magnetization 
 augmentation part       51.4425625 magnetization 

 Broyden mixing:
  rms(total) = 0.42251E-04    rms(broyden)= 0.42251E-04
  rms(prec ) = 0.67984E-04
  weight for this iteration     100.00

 eigenvalues of (default mixing * dielectric matrix)
  average eigenvalue GAMMA=   0.5944
  3.5717  2.6641  1.1589  1.5060  1.0450  1.0450  1.0028  1.0028  1.0024  1.0024
  0.7682  0.7682  0.4436  0.4436  0.5947  0.5947  0.6185  0.6185  0.0793  0.0793
  0.1204  0.1204  0.0338  0.0167  0.0018  0.0317  0.0317  0.4616  0.4616  0.4183
  0.4183  0.1530  0.1530  0.2709  0.2709  0.3465  0.3107  0.3107  0.2494  0.2494
  0.2760  0.2500

 Free energy of the ion-electron system (eV)
  ---------------------------------------------------
  alpha Z        PSCENC =       973.36245714
  Ewald energy   TEWEN  =     -6145.72525085
  -Hartree energ DENC   =      -162.32622151
  -exchange      EXHF   =         0.00000000
  -V(xc)+E(xc)   XCENC  =     -1733.44023548
  PAW double counting   =     13333.45739385   -11423.30652748
  entropy T*S    EENTRO =         0.08680893
  eigenvalues    EBANDS =       325.00502365
  atomic energy  EATOM  =      4467.52060007
  Solvation  Ediel_sol  =         0.00000000
  ---------------------------------------------------
  free energy    TOTEN  =      -365.36595166 eV

  energy without entropy =     -365.45276059  energy(sigma->0) =     -365.39488797


--------------------------------------------------------------------------------------------------------


--------------------------------------- Iteration      1(  68)  ---------------------------------------


    POTLOK:  cpu time    0.0181: real time    0.0212
    SETDIJ:  cpu time    0.0045: real time    0.0045
    EDDIAG:  cpu time    0.8255: real time    0.8255
  RMM-DIIS:  cpu time    1.9735: real time    1.9762
    ORTHCH:  cpu time    0.1718: real time    0.1718
       DOS:  cpu time    0.0057: real time    0.0057
    CHARGE:  cpu time    0.1299: real time    0.1299
    MIXING:  cpu time    0.0032: real time    0.0032
    --------------------------------------------
      LOOP:  cpu time    3.1320: real time    3.1379

 eigenvalue-minimisations  :   907
 total energy-change (2. order) : 0.8770230E-06  ( 0.8740441E-06)
 number of electron     190.0000008 magnetization 
 augmentation part       51.4425617 magnetization 

 Broyden mixing:
  rms(total) = 0.42725E-04    rms(broyden)= 0.42725E-04
  rms(prec ) = 0.68501E-04
  weight for this iteration     100.00

 eigenvalues of (default mixing * dielectric matrix)
  average eigenvalue GAMMA=   0.6190
  3.6852  2.5707  1.5794  1.5790  1.0970  1.0970  1.0987  1.0987  0.9852  0.9852
  0.3496  0.3496  0.7384  0.7384  0.4909  0.4909  0.5866  0.5866  0.6216  0.6216
  0.0692  0.0630  0.0630  0.0182  0.0123  0.0163  0.2923  0.2923  0.2384  0.2384
  0.4716  0.4716  0.4169  0.4169  0.0835  0.0984  0.3471  0.3204  0.3204  0.2403
  0.2403  0.2773  0.2592

 Free energy of the ion-electron system (eV)
  ---------------------------------------------------
  alpha Z        PSCENC =       973.36245714
  Ewald energy   TEWEN  =     -6145.72525085
  -Hartree energ DENC   =      -162.32622039
  -exchange      EXHF   =         0.00000000
  -V(xc)+E(xc)   XCENC  =     -1733.44023539
  PAW double counting   =     13333.45735090   -11423.30648378
  entropy T*S    EENTRO =         0.08681809
  eigenvalues    EBANDS =       325.00501341
  atomic energy  EATOM  =      4467.52060007
  Solvation  Ediel_sol  =         0.00000000
  ---------------------------------------------------
  free energy    TOTEN  =      -365.36595079 eV

  energy without entropy =     -365.45276887  energy(sigma->0) =     -365.39489015


--------------------------------------------------------------------------------------------------------


--------------------------------------- Iteration      1(  69)  ---------------------------------------


    POTLOK:  cpu time    0.0178: real time    0.0210
    SETDIJ:  cpu time    0.0045: real time    0.0045
    EDDIAG:  cpu time    0.8155: real time    0.8159
  RMM-DIIS:  cpu time    1.9987: real time    1.9989
    ORTHCH:  cpu time    0.1715: real time    0.1715
       DOS:  cpu time    0.0057: real time    0.0057
    CHARGE:  cpu time    0.1297: real time    0.1298
    MIXING:  cpu time    0.0032: real time    0.0032
    --------------------------------------------
      LOOP:  cpu time    3.1468: real time    3.1505

 eigenvalue-minimisations  :   875
 total energy-change (2. order) : 0.8312927E-06  ( 0.8274342E-06)
 number of electron     190.0000008 magnetization 
 augmentation part       51.4425609 magnetization 

 Broyden mixing:
  rms(total) = 0.43320E-04    rms(broyden)= 0.43320E-04
  rms(prec ) = 0.69423E-04
  weight for this iteration     100.00

 eigenvalues of (default mixing * dielectric matrix)
  average eigenvalue GAMMA=   0.6238
  3.6888  2.6155  1.3974  1.5761  1.0775  1.0775  1.1154  1.1154  0.6738  1.0978
  1.0190  0.7802  0.7802  0.3221  0.3221  0.4878  0.4878  0.5868  0.5868  0.6194
  0.6194  0.0843  0.0843  0.4969  0.4969  0.2586  0.2586  0.4300  0.4300  0.0152
  0.0073  0.0073  0.0209  0.2627  0.2627  0.1277  0.1277  0.3618  0.3618  0.2288
  0.2288  0.3041  0.2717  0.2717

 Free energy of the ion-electron system (eV)
  ---------------------------------------------------
  alpha Z        PSCENC =       973.36245714
  Ewald energy   TEWEN  =     -6145.72525085
  -Hartree energ DENC   =      -162.32621991
  -exchange      EXHF   =         0.00000000
  -V(xc)+E(xc)   XCENC  =     -1733.44023534
  PAW double counting   =     13333.45733710   -11423.30647002
  entropy T*S    EENTRO =         0.08682678
  eigenvalues    EBANDS =       325.00500507
  atomic energy  EATOM  =      4467.52060007
  Solvation  Ediel_sol  =         0.00000000
  ---------------------------------------------------
  free energy    TOTEN  =      -365.36594996 eV

  energy without entropy =     -365.45277674  energy(sigma->0) =     -365.39489222


--------------------------------------------------------------------------------------------------------


--------------------------------------- Iteration      1(  70)  ---------------------------------------


    POTLOK:  cpu time    0.0184: real time    0.0217
    SETDIJ:  cpu time    0.0045: real time    0.0045
    EDDIAG:  cpu time    0.8165: real time    0.8166
  RMM-DIIS:  cpu time    1.9740: real time    1.9743
    ORTHCH:  cpu time    0.1712: real time    0.1711
       DOS:  cpu time    0.0056: real time    0.0056
    CHARGE:  cpu time    0.1299: real time    0.1299
    MIXING:  cpu time    0.0031: real time    0.0031
    --------------------------------------------
      LOOP:  cpu time    3.1231: real time    3.1268

 eigenvalue-minimisations  :   881
 total energy-change (2. order) : 0.7837734E-06  ( 0.7793418E-06)
 number of electron     190.0000008 magnetization 
 augmentation part       51.4425602 magnetization 

 Broyden mixing:
  rms(total) = 0.43814E-04    rms(broyden)= 0.43814E-04
  rms(prec ) = 0.70195E-04
  weight for this iteration     100.00

 eigenvalues of (default mixing * dielectric matrix)
  average eigenvalue GAMMA=   0.6169
  3.6653  1.7830  1.1541  1.1541  1.0193  1.0193  1.3026  1.1305  1.1305  0.6631
  0.8336  0.8336  0.7077  0.7077  0.3946  0.3946  0.6608  0.5319  0.5319  0.6013
  0.5215  0.5215  0.0664  0.0664  0.4049  0.3679  0.3285  0.3285  0.2436  0.2436
  0.2560  0.2560  0.2857  0.1850  0.1549  0.1549  0.0083  0.0164  0.0096  0.0368

 Free energy of the ion-electron system (eV)
  ---------------------------------------------------
  alpha Z        PSCENC =       973.36245714
  Ewald energy   TEWEN  =     -6145.72525085
  -Hartree energ DENC   =      -162.32621936
  -exchange      EXHF   =         0.00000000
  -V(xc)+E(xc)   XCENC  =     -1733.44023521
  PAW double counting   =     13333.45734279   -11423.30647546
  entropy T*S    EENTRO =         0.08683499
  eigenvalues    EBANDS =       325.00499672
  atomic energy  EATOM  =      4467.52060007
  Solvation  Ediel_sol  =         0.00000000
  ---------------------------------------------------
  free energy    TOTEN  =      -365.36594917 eV

  energy without entropy =     -365.45278416  energy(sigma->0) =     -365.39489417


--------------------------------------------------------------------------------------------------------


--------------------------------------- Iteration      1(  71)  ---------------------------------------


    POTLOK:  cpu time    0.0210: real time    0.0213
    SETDIJ:  cpu time    0.0045: real time    0.0045
    EDDIAG:  cpu time    0.8160: real time    0.8162
  RMM-DIIS:  cpu time    2.0440: real time    2.0442
    ORTHCH:  cpu time    0.1735: real time    0.1735
       DOS:  cpu time    0.0057: real time    0.0057
    CHARGE:  cpu time    0.1318: real time    0.1318
    MIXING:  cpu time    0.0032: real time    0.0032
    --------------------------------------------
      LOOP:  cpu time    3.1996: real time    3.2003

 eigenvalue-minimisations  :  1971
 total energy-change (2. order) : 0.7594890E-06  ( 0.7530532E-06)
 number of electron     190.0000008 magnetization 
 augmentation part       51.4425622 magnetization 

 Broyden mixing:
  rms(total) = 0.42072E-04    rms(broyden)= 0.42072E-04
  rms(prec ) = 0.67769E-04
  weight for this iteration     100.00

 eigenvalues of (default mixing * dielectric matrix)
  average eigenvalue GAMMA=   0.6052
  3.6336  1.7833  1.3405  1.1629  1.1629  1.0169  1.0169  1.0968  1.0968  0.6736
  0.8353  0.8353  0.7758  0.7758  0.6901  0.4264  0.4264  0.5956  0.5161  0.5161
  0.4713  0.4713  0.4063  0.3683  0.3367  0.3367  0.2451  0.2451  0.2860  0.2619
  0.2619  0.1823  0.1644  0.1644  0.0662  0.0662  0.0093  0.0093  0.0328  0.0328
  0.0155

 Free energy of the ion-electron system (eV)
  ---------------------------------------------------
  alpha Z        PSCENC =       973.36245714
  Ewald energy   TEWEN  =     -6145.72525085
  -Hartree energ DENC   =      -162.32622417
  -exchange      EXHF   =         0.00000000
  -V(xc)+E(xc)   XCENC  =     -1733.44023561
  PAW double counting   =     13333.45746455   -11423.30659465
  entropy T*S    EENTRO =         0.08684296
  eigenvalues    EBANDS =       325.00499215
  atomic energy  EATOM  =      4467.52060007
  Solvation  Ediel_sol  =         0.00000000
  ---------------------------------------------------
  free energy    TOTEN  =      -365.36594841 eV

  energy without entropy =     -365.45279138  energy(sigma->0) =     -365.39489607


--------------------------------------------------------------------------------------------------------


--------------------------------------- Iteration      1(  72)  ---------------------------------------


    POTLOK:  cpu time    0.0178: real time    0.0214
    SETDIJ:  cpu time    0.0046: real time    0.0046
    EDDIAG:  cpu time    0.8184: real time    0.8185
  RMM-DIIS:  cpu time    1.9736: real time    1.9755
    ORTHCH:  cpu time    0.1715: real time    0.1717
       DOS:  cpu time    0.0057: real time    0.0057
    CHARGE:  cpu time    0.1299: real time    0.1299
    MIXING:  cpu time    0.0030: real time    0.0030
    --------------------------------------------
      LOOP:  cpu time    3.1247: real time    3.1303

 eigenvalue-minimisations  :   850
 total energy-change (2. order) : 0.1706622E-05  ( 0.1509288E-05)
 number of electron     190.0000008 magnetization 
 augmentation part       51.4425612 magnetization 

 Broyden mixing:
  rms(total) = 0.42707E-04    rms(broyden)= 0.42707E-04
  rms(prec ) = 0.68222E-04
  weight for this iteration     100.00

 eigenvalues of (default mixing * dielectric matrix)
  average eigenvalue GAMMA=   0.5939
  3.6282  1.7545  1.1695  1.1695  0.9966  0.9966  1.3481  0.6917  1.0809  1.0809
  0.8179  0.8179  0.8396  0.8396  0.7092  0.4157  0.4157  0.5890  0.4653  0.4653
  0.5144  0.5144  0.3566  0.3566  0.3740  0.4064  0.2497  0.2497  0.2856  0.2442
  0.2442  0.1664  0.1664  0.1829  0.0660  0.0600  0.0600  0.0812  0.0189  0.0325
  0.0036  0.0165

 Free energy of the ion-electron system (eV)
  ---------------------------------------------------
  alpha Z        PSCENC =       973.36245714
  Ewald energy   TEWEN  =     -6145.72525085
  -Hartree energ DENC   =      -162.32622593
  -exchange      EXHF   =         0.00000000
  -V(xc)+E(xc)   XCENC  =     -1733.44023589
  PAW double counting   =     13333.45740409   -11423.30653468
  entropy T*S    EENTRO =         0.08686104
  eigenvalues    EBANDS =       325.00497831
  atomic energy  EATOM  =      4467.52060007
  Solvation  Ediel_sol  =         0.00000000
  ---------------------------------------------------
  free energy    TOTEN  =      -365.36594671 eV

  energy without entropy =     -365.45280774  energy(sigma->0) =     -365.39490038


--------------------------------------------------------------------------------------------------------


--------------------------------------- Iteration      1(  73)  ---------------------------------------


    POTLOK:  cpu time    0.0183: real time    0.0210
    SETDIJ:  cpu time    0.0045: real time    0.0045
    EDDIAG:  cpu time    0.8235: real time    0.8238
  RMM-DIIS:  cpu time    2.0455: real time    2.0457
    ORTHCH:  cpu time    0.1745: real time    0.1746
       DOS:  cpu time    0.0062: real time    0.0062
    CHARGE:  cpu time    0.1323: real time    0.1324
    MIXING:  cpu time    0.0032: real time    0.0032
    --------------------------------------------
      LOOP:  cpu time    3.2080: real time    3.2114

 eigenvalue-minimisations  :   844
 total energy-change (2. order) : 0.1067485E-05  ( 0.1041493E-05)
 number of electron     190.0000008 magnetization 
 augmentation part       51.4425604 magnetization 

 Broyden mixing:
  rms(total) = 0.43212E-04    rms(broyden)= 0.43212E-04
  rms(prec ) = 0.68679E-04
  weight for this iteration     100.00

 eigenvalues of (default mixing * dielectric matrix)
  average eigenvalue GAMMA=   0.5893
  3.6241  1.7850  1.2028  1.2028  1.3459  0.9228  0.9228  0.7163  1.0892  1.0892
  0.7940  0.7940  0.8491  0.8491  0.6962  0.4064  0.4064  0.2404  0.2404  0.5935
  0.4669  0.4669  0.5149  0.5149  0.0657  0.0657  0.4100  0.3693  0.3411  0.3411
  0.2577  0.2577  0.2853  0.2420  0.2420  0.1844  0.1844  0.0161  0.0028  0.0082
  0.0377  0.1734  0.1202

 Free energy of the ion-electron system (eV)
  ---------------------------------------------------
  alpha Z        PSCENC =       973.36245714
  Ewald energy   TEWEN  =     -6145.72525085
  -Hartree energ DENC   =      -162.32622738
  -exchange      EXHF   =         0.00000000
  -V(xc)+E(xc)   XCENC  =     -1733.44023616
  PAW double counting   =     13333.45733426   -11423.30646469
  entropy T*S    EENTRO =         0.08687206
  eigenvalues    EBANDS =       325.00496991
  atomic energy  EATOM  =      4467.52060007
  Solvation  Ediel_sol  =         0.00000000
  ---------------------------------------------------
  free energy    TOTEN  =      -365.36594564 eV

  energy without entropy =     -365.45281770  energy(sigma->0) =     -365.39490299


--------------------------------------------------------------------------------------------------------


--------------------------------------- Iteration      1(  74)  ---------------------------------------


    POTLOK:  cpu time    0.0193: real time    0.0225
    SETDIJ:  cpu time    0.0051: real time    0.0051
    EDDIAG:  cpu time    0.8507: real time    0.8509
  RMM-DIIS:  cpu time    2.0106: real time    2.0121
    ORTHCH:  cpu time    0.1724: real time    0.1724
       DOS:  cpu time    0.0057: real time    0.0057
    CHARGE:  cpu time    0.1300: real time    0.1300
    MIXING:  cpu time    0.0037: real time    0.0037
    --------------------------------------------
      LOOP:  cpu time    3.1974: real time    3.2024

 eigenvalue-minimisations  :   828
 total energy-change (2. order) : 0.1076028E-05  ( 0.1050577E-05)
 number of electron     190.0000008 magnetization 
 augmentation part       51.4425595 magnetization 

 Broyden mixing:
  rms(total) = 0.43694E-04    rms(broyden)= 0.43694E-04
  rms(prec ) = 0.69278E-04
  weight for this iteration     100.00

 eigenvalues of (default mixing * dielectric matrix)
  average eigenvalue GAMMA=   0.5942
  3.6392  1.8580  1.1920  1.1920  1.3383  0.8702  0.9539  0.9539  1.0929  1.0929
  0.8025  0.8025  0.3674  0.8230  0.8230  0.4942  0.4942  0.6577  0.6577  0.4727
  0.4727  0.5129  0.5129  0.0814  0.4096  0.0191  0.0018  0.0382  0.0382  0.0156
  0.3045  0.3045  0.2419  0.2419  0.3609  0.3114  0.3114  0.2622  0.2622  0.2853
  0.0830  0.1406  0.1783  0.1783

 Free energy of the ion-electron system (eV)
  ---------------------------------------------------
  alpha Z        PSCENC =       973.36245714
  Ewald energy   TEWEN  =     -6145.72525085
  -Hartree energ DENC   =      -162.32622796
  -exchange      EXHF   =         0.00000000
  -V(xc)+E(xc)   XCENC  =     -1733.44023625
  PAW double counting   =     13333.45731522   -11423.30644531
  entropy T*S    EENTRO =         0.08688303
  eigenvalues    EBANDS =       325.00496035
  atomic energy  EATOM  =      4467.52060007
  Solvation  Ediel_sol  =         0.00000000
  ---------------------------------------------------
  free energy    TOTEN  =      -365.36594456 eV

  energy without entropy =     -365.45282759  energy(sigma->0) =     -365.39490557


--------------------------------------------------------------------------------------------------------


--------------------------------------- Iteration      1(  75)  ---------------------------------------


    POTLOK:  cpu time    0.0192: real time    0.0210
    SETDIJ:  cpu time    0.0046: real time    0.0046
    EDDIAG:  cpu time    0.8321: real time    0.8345
  RMM-DIIS:  cpu time    1.9422: real time    1.9859
    ORTHCH:  cpu time    0.1704: real time    0.1717
       DOS:  cpu time    0.0057: real time    0.0057
    CHARGE:  cpu time    0.1297: real time    0.1297
    MIXING:  cpu time    0.0031: real time    0.0031
    --------------------------------------------
      LOOP:  cpu time    3.1070: real time    3.1562

 eigenvalue-minimisations  :   818
 total energy-change (2. order) : 0.8648258E-06  ( 0.8589746E-06)
 number of electron     190.0000008 magnetization 
 augmentation part       51.4425588 magnetization 

 Broyden mixing:
  rms(total) = 0.44093E-04    rms(broyden)= 0.44093E-04
  rms(prec ) = 0.69733E-04
  weight for this iteration     100.00

 eigenvalues of (default mixing * dielectric matrix)
  average eigenvalue GAMMA=   0.6007
  3.2056  1.9025  1.0840  1.0840  1.1400  1.1400  1.2978  0.7103  1.0345  1.0345
  0.5096  0.5096  0.9107  0.6763  0.6763  0.6974  0.5831  0.5831  0.5857  0.4577
  0.4577  0.4636  0.3887  0.3887  0.3254  0.3254  0.2811  0.2811  0.2990  0.2785
  0.1954  0.1954  0.0880  0.0782  0.0782  0.0291  0.0182  0.0182  0.0141  0.0024

 Free energy of the ion-electron system (eV)
  ---------------------------------------------------
  alpha Z        PSCENC =       973.36245714
  Ewald energy   TEWEN  =     -6145.72525085
  -Hartree energ DENC   =      -162.32622783
  -exchange      EXHF   =         0.00000000
  -V(xc)+E(xc)   XCENC  =     -1733.44023619
  PAW double counting   =     13333.45732880   -11423.30645854
  entropy T*S    EENTRO =         0.08689185
  eigenvalues    EBANDS =       325.00495186
  atomic energy  EATOM  =      4467.52060007
  Solvation  Ediel_sol  =         0.00000000
  ---------------------------------------------------
  free energy    TOTEN  =      -365.36594370 eV

  energy without entropy =     -365.45283554  energy(sigma->0) =     -365.39490765


--------------------------------------------------------------------------------------------------------


--------------------------------------- Iteration      1(  76)  ---------------------------------------


    POTLOK:  cpu time    0.0192: real time    0.0222
    SETDIJ:  cpu time    0.0045: real time    0.0045
    EDDIAG:  cpu time    0.8160: real time    0.8162
  RMM-DIIS:  cpu time    1.9917: real time    1.9920
    ORTHCH:  cpu time    0.1714: real time    0.1714
       DOS:  cpu time    0.0057: real time    0.0057
    CHARGE:  cpu time    0.1299: real time    0.1299
    MIXING:  cpu time    0.0029: real time    0.0029
    --------------------------------------------
      LOOP:  cpu time    3.1414: real time    3.1448

 eigenvalue-minimisations  :  1341
 total energy-change (2. order) : 0.7579156E-06  ( 0.7541761E-06)
 number of electron     190.0000008 magnetization 
 augmentation part       51.4425596 magnetization 

 Broyden mixing:
  rms(total) = 0.43091E-04    rms(broyden)= 0.43091E-04
  rms(prec ) = 0.68095E-04
  weight for this iteration     100.00

 eigenvalues of (default mixing * dielectric matrix)
  average eigenvalue GAMMA=   0.6147
  3.2086  1.9447  1.0752  1.0752  1.1318  1.1318  1.3327  1.3327  0.7730  0.9926
  0.9926  0.5475  0.5475  0.8889  0.6109  0.6109  0.6236  0.6236  0.5057  0.5057
  0.5548  0.5548  0.4644  0.3979  0.3979  0.2956  0.2956  0.2847  0.2847  0.2829
  0.2763  0.1886  0.1886  0.0749  0.0749  0.0409  0.0227  0.0216  0.0216  0.0120
  0.0120

 Free energy of the ion-electron system (eV)
  ---------------------------------------------------
  alpha Z        PSCENC =       973.36245714
  Ewald energy   TEWEN  =     -6145.72525085
  -Hartree energ DENC   =      -162.32621924
  -exchange      EXHF   =         0.00000000
  -V(xc)+E(xc)   XCENC  =     -1733.44023507
  PAW double counting   =     13333.45638318   -11423.30550987
  entropy T*S    EENTRO =         0.08689966
  eigenvalues    EBANDS =       325.00493203
  atomic energy  EATOM  =      4467.52060007
  Solvation  Ediel_sol  =         0.00000000
  ---------------------------------------------------
  free energy    TOTEN  =      -365.36594294 eV

  energy without entropy =     -365.45284260  energy(sigma->0) =     -365.39490949


--------------------------------------------------------------------------------------------------------


--------------------------------------- Iteration      1(  77)  ---------------------------------------


    POTLOK:  cpu time    0.0180: real time    0.0208
    SETDIJ:  cpu time    0.0045: real time    0.0045
    EDDIAG:  cpu time    0.8156: real time    0.8157
  RMM-DIIS:  cpu time    1.9448: real time    1.9551
    ORTHCH:  cpu time    0.1723: real time    0.1724
       DOS:  cpu time    0.0057: real time    0.0057
    CHARGE:  cpu time    0.1299: real time    0.1300
    MIXING:  cpu time    0.0032: real time    0.0032
    --------------------------------------------
      LOOP:  cpu time    3.0942: real time    3.1074

 eigenvalue-minimisations  :   788
 total energy-change (2. order) : 0.1736282E-05  ( 0.1606469E-05)
 number of electron     190.0000008 magnetization 
 augmentation part       51.4425583 magnetization 

 Broyden mixing:
  rms(total) = 0.43780E-04    rms(broyden)= 0.43780E-04
  rms(prec ) = 0.68705E-04
  weight for this iteration     100.00

 eigenvalues of (default mixing * dielectric matrix)
  average eigenvalue GAMMA=   0.6018
  3.2057  1.9554  1.2277  1.2277  0.7873  1.0038  1.0038  1.3252  1.3252  0.9995
  0.9995  0.4928  0.4928  0.8710  0.5425  0.5425  0.6300  0.6300  0.5630  0.5630
  0.5572  0.5572  0.4804  0.4077  0.4077  0.3163  0.3163  0.2859  0.2859  0.2819
  0.2772  0.1867  0.1867  0.0520  0.0398  0.0696  0.0696  0.0351  0.0351  0.0218
  0.0133  0.0036

 Free energy of the ion-electron system (eV)
  ---------------------------------------------------
  alpha Z        PSCENC =       973.36245714
  Ewald energy   TEWEN  =     -6145.72525085
  -Hartree energ DENC   =      -162.32622379
  -exchange      EXHF   =         0.00000000
  -V(xc)+E(xc)   XCENC  =     -1733.44023589
  PAW double counting   =     13333.45618108   -11423.30530596
  entropy T*S    EENTRO =         0.08691816
  eigenvalues    EBANDS =       325.00491882
  atomic energy  EATOM  =      4467.52060007
  Solvation  Ediel_sol  =         0.00000000
  ---------------------------------------------------
  free energy    TOTEN  =      -365.36594120 eV

  energy without entropy =     -365.45285937  energy(sigma->0) =     -365.39491392


--------------------------------------------------------------------------------------------------------


--------------------------------------- Iteration      1(  78)  ---------------------------------------


    POTLOK:  cpu time    0.0179: real time    0.0211
    SETDIJ:  cpu time    0.0045: real time    0.0045
    EDDIAG:  cpu time    0.8268: real time    0.8274
  RMM-DIIS:  cpu time    1.9527: real time    1.9540
    ORTHCH:  cpu time    0.1712: real time    0.1713
       DOS:  cpu time    0.0057: real time    0.0057
    CHARGE:  cpu time    0.1299: real time    0.1300
    MIXING:  cpu time    0.0032: real time    0.0032
    --------------------------------------------
      LOOP:  cpu time    3.1119: real time    3.1171

 eigenvalue-minimisations  :   786
 total energy-change (2. order) : 0.9356445E-06  ( 0.9296019E-06)
 number of electron     190.0000008 magnetization 
 augmentation part       51.4425578 magnetization 

 Broyden mixing:
  rms(total) = 0.44054E-04    rms(broyden)= 0.44054E-04
  rms(prec ) = 0.69110E-04
  weight for this iteration     100.00

 eigenvalues of (default mixing * dielectric matrix)
  average eigenvalue GAMMA=   0.5940
  3.1942  1.9585  1.2306  1.2306  1.3381  1.3381  0.9974  0.9974  0.6748  0.9876
  0.9876  0.5613  0.5613  0.8578  0.6460  0.6460  0.5414  0.5414  0.5546  0.5546
  0.5788  0.5788  0.4687  0.4057  0.4057  0.2622  0.2622  0.2805  0.2805  0.2752
  0.2386  0.2386  0.2365  0.1652  0.1652  0.0753  0.0753  0.0384  0.0282  0.0282
  0.0078  0.0235  0.0235

 Free energy of the ion-electron system (eV)
  ---------------------------------------------------
  alpha Z        PSCENC =       973.36245714
  Ewald energy   TEWEN  =     -6145.72525085
  -Hartree energ DENC   =      -162.32622288
  -exchange      EXHF   =         0.00000000
  -V(xc)+E(xc)   XCENC  =     -1733.44023573
  PAW double counting   =     13333.45615699   -11423.30528120
  entropy T*S    EENTRO =         0.08692779
  eigenvalues    EBANDS =       325.00490838
  atomic energy  EATOM  =      4467.52060007
  Solvation  Ediel_sol  =         0.00000000
  ---------------------------------------------------
  free energy    TOTEN  =      -365.36594027 eV

  energy without entropy =     -365.45286806  energy(sigma->0) =     -365.39491620


--------------------------------------------------------------------------------------------------------


--------------------------------------- Iteration      1(  79)  ---------------------------------------


    POTLOK:  cpu time    0.0179: real time    0.0210
    SETDIJ:  cpu time    0.0045: real time    0.0045
    EDDIAG:  cpu time    0.8349: real time    0.8352
  RMM-DIIS:  cpu time    1.9569: real time    1.9571
    ORTHCH:  cpu time    0.1716: real time    0.1718
       DOS:  cpu time    0.0057: real time    0.0057
    CHARGE:  cpu time    0.1299: real time    0.1299
    MIXING:  cpu time    0.0032: real time    0.0032
    --------------------------------------------
      LOOP:  cpu time    3.1246: real time    3.1284

 eigenvalue-minimisations  :   774
 total energy-change (2. order) : 0.7307672E-06  ( 0.7289639E-06)
 number of electron     190.0000008 magnetization 
 augmentation part       51.4425573 magnetization 

 Broyden mixing:
  rms(total) = 0.44370E-04    rms(broyden)= 0.44370E-04
  rms(prec ) = 0.69504E-04
  weight for this iteration     100.00

 eigenvalues of (default mixing * dielectric matrix)
  average eigenvalue GAMMA=   0.5980
  3.1939  1.9762  1.2342  1.2342  0.7721  1.0009  1.0009  1.3349  1.3349  0.7134
  0.7134  0.9827  0.9827  0.8622  0.5398  0.5398  0.5775  0.5775  0.6565  0.6565
  0.5766  0.5766  0.2774  0.2774  0.4646  0.4083  0.4083  0.2813  0.2813  0.3076
  0.3076  0.2572  0.2572  0.1729  0.1729  0.0850  0.0664  0.0664  0.0704  0.0411
  0.0177  0.0225  0.0225  0.0106

 Free energy of the ion-electron system (eV)
  ---------------------------------------------------
  alpha Z        PSCENC =       973.36245714
  Ewald energy   TEWEN  =     -6145.72525085
  -Hartree energ DENC   =      -162.32622290
  -exchange      EXHF   =         0.00000000
  -V(xc)+E(xc)   XCENC  =     -1733.44023573
  PAW double counting   =     13333.45616155   -11423.30528587
  entropy T*S    EENTRO =         0.08693531
  eigenvalues    EBANDS =       325.00490172
  atomic energy  EATOM  =      4467.52060007
  Solvation  Ediel_sol  =         0.00000000
  ---------------------------------------------------
  free energy    TOTEN  =      -365.36593954 eV

  energy without entropy =     -365.45287485  energy(sigma->0) =     -365.39491797


--------------------------------------------------------------------------------------------------------


--------------------------------------- Iteration      1(  80)  ---------------------------------------


    POTLOK:  cpu time    0.0179: real time    0.0213
    SETDIJ:  cpu time    0.0045: real time    0.0045
    EDDIAG:  cpu time    0.8161: real time    0.8161
  RMM-DIIS:  cpu time    1.9507: real time    1.9510
    ORTHCH:  cpu time    0.1712: real time    0.1712
       DOS:  cpu time    0.0057: real time    0.0057
    CHARGE:  cpu time    0.1298: real time    0.1298
    MIXING:  cpu time    0.0031: real time    0.0031
    --------------------------------------------
      LOOP:  cpu time    3.0989: real time    3.1027

 eigenvalue-minimisations  :   777
 total energy-change (2. order) : 0.5916663E-06  ( 0.5916397E-06)
 number of electron     190.0000008 magnetization 
 augmentation part       51.4425569 magnetization 

 Broyden mixing:
  rms(total) = 0.44536E-04    rms(broyden)= 0.44536E-04
  rms(prec ) = 0.69843E-04
  weight for this iteration     100.00

 eigenvalues of (default mixing * dielectric matrix)
  average eigenvalue GAMMA=   0.6040
  2.5294  1.9554  1.5479  1.5479  1.6227  1.0308  1.0308  1.0592  1.0592  0.8707
  0.8707  0.8053  0.8053  0.3104  0.3104  0.5031  0.5031  0.5766  0.5766  0.5300
  0.5300  0.2976  0.2976  0.4418  0.4418  0.3612  0.2797  0.2797  0.2435  0.2435
  0.1490  0.1490  0.1620  0.0501  0.0470  0.0470  0.0330  0.0330  0.0217  0.0083

 Free energy of the ion-electron system (eV)
  ---------------------------------------------------
  alpha Z        PSCENC =       973.36245714
  Ewald energy   TEWEN  =     -6145.72525085
  -Hartree energ DENC   =      -162.32622072
  -exchange      EXHF   =         0.00000000
  -V(xc)+E(xc)   XCENC  =     -1733.44023537
  PAW double counting   =     13333.45611895   -11423.30524275
  entropy T*S    EENTRO =         0.08694135
  eigenvalues    EBANDS =       325.00489324
  atomic energy  EATOM  =      4467.52060007
  Solvation  Ediel_sol  =         0.00000000
  ---------------------------------------------------
  free energy    TOTEN  =      -365.36593894 eV

  energy without entropy =     -365.45288029  energy(sigma->0) =     -365.39491939


--------------------------------------------------------------------------------------------------------


--------------------------------------- Iteration      1(  81)  ---------------------------------------


    POTLOK:  cpu time    0.0178: real time    0.0211
    SETDIJ:  cpu time    0.0045: real time    0.0045
    EDDIAG:  cpu time    0.8161: real time    0.8163
  RMM-DIIS:  cpu time    2.0506: real time    2.0510
    ORTHCH:  cpu time    0.1716: real time    0.1716
       DOS:  cpu time    0.0057: real time    0.0057
    CHARGE:  cpu time    0.1297: real time    0.1297
    MIXING:  cpu time    0.0029: real time    0.0029
    --------------------------------------------
      LOOP:  cpu time    3.1990: real time    3.2029

 eigenvalue-minimisations  :  2298
 total energy-change (2. order) : 0.5308993E-06  ( 0.5345524E-06)
 number of electron     190.0000008 magnetization 
 augmentation part       51.4425595 magnetization 

 Broyden mixing:
  rms(total) = 0.43453E-04    rms(broyden)= 0.43453E-04
  rms(prec ) = 0.67711E-04
  weight for this iteration     100.00

 eigenvalues of (default mixing * dielectric matrix)
  average eigenvalue GAMMA=   0.5980
  2.5284  1.9447  1.5742  1.5742  1.6262  1.0176  1.0176  1.0602  1.0602  0.8715
  0.8715  0.8007  0.8007  0.3074  0.3074  0.4875  0.4875  0.5415  0.5415  0.2928
  0.2928  0.5614  0.5614  0.5049  0.5049  0.3473  0.3473  0.2629  0.2629  0.2317
  0.2317  0.1473  0.1473  0.1642  0.0458  0.0458  0.0530  0.0530  0.0208  0.0164
  0.0014

 Free energy of the ion-electron system (eV)
  ---------------------------------------------------
  alpha Z        PSCENC =       973.36245714
  Ewald energy   TEWEN  =     -6145.72525085
  -Hartree energ DENC   =      -162.32619793
  -exchange      EXHF   =         0.00000000
  -V(xc)+E(xc)   XCENC  =     -1733.44023273
  PAW double counting   =     13333.45490307   -11423.30402581
  entropy T*S    EENTRO =         0.08694707
  eigenvalues    EBANDS =       325.00486155
  atomic energy  EATOM  =      4467.52060007
  Solvation  Ediel_sol  =         0.00000000
  ---------------------------------------------------
  free energy    TOTEN  =      -365.36593841 eV

  energy without entropy =     -365.45288548  energy(sigma->0) =     -365.39492077


--------------------------------------------------------------------------------------------------------


--------------------------------------- Iteration      1(  82)  ---------------------------------------


    POTLOK:  cpu time    0.0178: real time    0.0209
    SETDIJ:  cpu time    0.0045: real time    0.0045
    EDDIAG:  cpu time    0.8240: real time    0.8336
  RMM-DIIS:  cpu time    1.9457: real time    1.9580
    ORTHCH:  cpu time    0.1716: real time    0.1716
       DOS:  cpu time    0.0057: real time    0.0057
    CHARGE:  cpu time    0.1297: real time    0.1297
    MIXING:  cpu time    0.0030: real time    0.0030
    --------------------------------------------
      LOOP:  cpu time    3.1019: real time    3.1270

 eigenvalue-minimisations  :   901
 total energy-change (2. order) : 0.5214279E-06  ( 0.5196141E-06)
 number of electron     190.0000008 magnetization 
 augmentation part       51.4425591 magnetization 

 Broyden mixing:
  rms(total) = 0.43619E-04    rms(broyden)= 0.43619E-04
  rms(prec ) = 0.67361E-04
  weight for this iteration     100.00

 eigenvalues of (default mixing * dielectric matrix)
  average eigenvalue GAMMA=   0.6103
  2.5152  2.1760  1.5901  1.5901  1.5286  1.0176  1.0176  1.0801  1.0801  0.8469
  0.8469  0.5526  0.5526  0.8439  0.8439  0.5702  0.5702  0.2787  0.2787  0.5024
  0.5024  0.5748  0.5100  0.4844  0.4844  0.4381  0.3151  0.3151  0.2856  0.2856
  0.2546  0.2238  0.1565  0.1565  0.1444  0.0610  0.0610  0.0346  0.0346  0.0202
  0.0031  0.0031

 Free energy of the ion-electron system (eV)
  ---------------------------------------------------
  alpha Z        PSCENC =       973.36245714
  Ewald energy   TEWEN  =     -6145.72525085
  -Hartree energ DENC   =      -162.32619547
  -exchange      EXHF   =         0.00000000
  -V(xc)+E(xc)   XCENC  =     -1733.44023253
  PAW double counting   =     13333.45490481   -11423.30402547
  entropy T*S    EENTRO =         0.08695235
  eigenvalues    EBANDS =       325.00485206
  atomic energy  EATOM  =      4467.52060007
  Solvation  Ediel_sol  =         0.00000000
  ---------------------------------------------------
  free energy    TOTEN  =      -365.36593789 eV

  energy without entropy =     -365.45289024  energy(sigma->0) =     -365.39492201


--------------------------------------------------------------------------------------------------------


--------------------------------------- Iteration      1(  83)  ---------------------------------------


    POTLOK:  cpu time    0.0179: real time    0.0210
    SETDIJ:  cpu time    0.0045: real time    0.0045
    EDDIAG:  cpu time    0.8158: real time    0.8160
  RMM-DIIS:  cpu time    1.9448: real time    1.9450
    ORTHCH:  cpu time    0.1726: real time    0.1726
       DOS:  cpu time    0.0057: real time    0.0057
    CHARGE:  cpu time    0.1302: real time    0.1302
    MIXING:  cpu time    0.0031: real time    0.0031
    --------------------------------------------
      LOOP:  cpu time    3.0945: real time    3.0980

 eigenvalue-minimisations  :   758
 total energy-change (2. order) : 0.4784079E-06  ( 0.4778466E-06)
 number of electron     190.0000008 magnetization 
 augmentation part       51.4425588 magnetization 

 Broyden mixing:
  rms(total) = 0.43919E-04    rms(broyden)= 0.43919E-04
  rms(prec ) = 0.67793E-04
  weight for this iteration     100.00

 eigenvalues of (default mixing * dielectric matrix)
  average eigenvalue GAMMA=   0.6090
  2.5480  2.0704  1.5417  1.5417  1.6230  1.0649  1.0649  0.9320  0.9320  0.9855
  0.9855  0.6291  0.6291  0.8175  0.8175  0.5948  0.5948  0.5436  0.5436  0.5359
  0.5359  0.2291  0.2291  0.5657  0.3400  0.3400  0.4877  0.3947  0.3282  0.2767
  0.2767  0.2524  0.2524  0.1638  0.1638  0.1411  0.0496  0.0496  0.0361  0.0361
  0.0196  0.0190  0.0063

 Free energy of the ion-electron system (eV)
  ---------------------------------------------------
  alpha Z        PSCENC =       973.36245714
  Ewald energy   TEWEN  =     -6145.72525085
  -Hartree energ DENC   =      -162.32619568
  -exchange      EXHF   =         0.00000000
  -V(xc)+E(xc)   XCENC  =     -1733.44023260
  PAW double counting   =     13333.45491029   -11423.30403109
  entropy T*S    EENTRO =         0.08695726
  eigenvalues    EBANDS =       325.00484804
  atomic energy  EATOM  =      4467.52060007
  Solvation  Ediel_sol  =         0.00000000
  ---------------------------------------------------
  free energy    TOTEN  =      -365.36593741 eV

  energy without entropy =     -365.45289467  energy(sigma->0) =     -365.39492317


--------------------------------------------------------------------------------------------------------


--------------------------------------- Iteration      1(  84)  ---------------------------------------


    POTLOK:  cpu time    0.0177: real time    0.0205
    SETDIJ:  cpu time    0.0045: real time    0.0045
    EDDIAG:  cpu time    0.8732: real time    0.8733
  RMM-DIIS:  cpu time    1.9305: real time    1.9309
    ORTHCH:  cpu time    0.1715: real time    0.1715
       DOS:  cpu time    0.0057: real time    0.0057
    CHARGE:  cpu time    0.1296: real time    0.1296
    MIXING:  cpu time    0.0033: real time    0.0033
    --------------------------------------------
      LOOP:  cpu time    3.1361: real time    3.1393

 eigenvalue-minimisations  :   741
 total energy-change (2. order) : 0.4677595E-06  ( 0.4668036E-06)
 number of electron     190.0000008 magnetization 
 augmentation part       51.4425584 magnetization 

 Broyden mixing:
  rms(total) = 0.44393E-04    rms(broyden)= 0.44393E-04
  rms(prec ) = 0.68404E-04
  weight for this iteration     100.00

 eigenvalues of (default mixing * dielectric matrix)
  average eigenvalue GAMMA=   0.6426
  2.6206  1.7362  1.7362  1.7425  1.7425  1.5125  1.5125  1.0095  1.0095  1.0548
  1.0548  0.7389  0.7389  0.8693  0.4734  0.7647  0.5872  0.5872  0.3748  0.3748
  0.5614  0.5614  0.4729  0.4729  0.4995  0.3744  0.3744  0.3431  0.3431  0.2778
  0.2778  0.2890  0.2890  0.1679  0.1740  0.1740  0.1458  0.0513  0.0432  0.0432
  0.0382  0.0382  0.0209  0.0018

 Free energy of the ion-electron system (eV)
  ---------------------------------------------------
  alpha Z        PSCENC =       973.36245714
  Ewald energy   TEWEN  =     -6145.72525085
  -Hartree energ DENC   =      -162.32619832
  -exchange      EXHF   =         0.00000000
  -V(xc)+E(xc)   XCENC  =     -1733.44023310
  PAW double counting   =     13333.45489660   -11423.30401803
  entropy T*S    EENTRO =         0.08696206
  eigenvalues    EBANDS =       325.00484747
  atomic energy  EATOM  =      4467.52060007
  Solvation  Ediel_sol  =         0.00000000
  ---------------------------------------------------
  free energy    TOTEN  =      -365.36593695 eV

  energy without entropy =     -365.45289900  energy(sigma->0) =     -365.39492430


--------------------------------------------------------------------------------------------------------


--------------------------------------- Iteration      1(  85)  ---------------------------------------


    POTLOK:  cpu time    0.0181: real time    0.0211
    SETDIJ:  cpu time    0.0045: real time    0.0045
    EDDIAG:  cpu time    0.8145: real time    0.8147
  RMM-DIIS:  cpu time    1.9402: real time    1.9405
    ORTHCH:  cpu time    0.1723: real time    0.1723
       DOS:  cpu time    0.0058: real time    0.0058
    CHARGE:  cpu time    0.1294: real time    0.1294
    MIXING:  cpu time    0.0031: real time    0.0031
    --------------------------------------------
      LOOP:  cpu time    3.0878: real time    3.0913

 eigenvalue-minimisations  :   825
 total energy-change (2. order) : 0.6544806E-06  ( 0.6416025E-06)
 number of electron     190.0000008 magnetization 
 augmentation part       51.4425582 magnetization 

 Broyden mixing:
  rms(total) = 0.45445E-04    rms(broyden)= 0.45445E-04
  rms(prec ) = 0.69695E-04
  weight for this iteration     100.00

 eigenvalues of (default mixing * dielectric matrix)
  average eigenvalue GAMMA=   0.6441
  2.1946  2.0788  1.6696  1.6696  1.3551  1.3551  1.1454  1.1454  1.1868  0.7486
  0.7486  0.8426  0.8426  0.9064  0.9064  0.8484  0.5969  0.5969  0.4138  0.4138
  0.5299  0.5299  0.4579  0.4220  0.4220  0.1879  0.1879  0.2278  0.2278  0.1188
  0.2220  0.1932  0.1029  0.1029  0.0389  0.0389  0.0310  0.0179  0.0179  0.0222

 Free energy of the ion-electron system (eV)
  ---------------------------------------------------
  alpha Z        PSCENC =       973.36245714
  Ewald energy   TEWEN  =     -6145.72525085
  -Hartree energ DENC   =      -162.32620824
  -exchange      EXHF   =         0.00000000
  -V(xc)+E(xc)   XCENC  =     -1733.44023486
  PAW double counting   =     13333.45479384   -11423.30391795
  entropy T*S    EENTRO =         0.08696896
  eigenvalues    EBANDS =       325.00485559
  atomic energy  EATOM  =      4467.52060007
  Solvation  Ediel_sol  =         0.00000000
  ---------------------------------------------------
  free energy    TOTEN  =      -365.36593629 eV

  energy without entropy =     -365.45290525  energy(sigma->0) =     -365.39492595


--------------------------------------------------------------------------------------------------------


--------------------------------------- Iteration      1(  86)  ---------------------------------------


    POTLOK:  cpu time    0.0178: real time    0.0210
    SETDIJ:  cpu time    0.0045: real time    0.0045
    EDDIAG:  cpu time    0.8163: real time    0.8164
  RMM-DIIS:  cpu time    1.9731: real time    1.9733
    ORTHCH:  cpu time    0.1722: real time    0.1722
       DOS:  cpu time    0.0055: real time    0.0055
    CHARGE:  cpu time    0.1294: real time    0.1296
    MIXING:  cpu time    0.0029: real time    0.0029
    --------------------------------------------
      LOOP:  cpu time    3.1217: real time    3.1253

 eigenvalue-minimisations  :  1331
 total energy-change (2. order) : 0.4501926E-06  ( 0.4529716E-06)
 number of electron     190.0000008 magnetization 
 augmentation part       51.4425588 magnetization 

 Broyden mixing:
  rms(total) = 0.44486E-04    rms(broyden)= 0.44486E-04
  rms(prec ) = 0.73648E-04
  weight for this iteration     100.00

 eigenvalues of (default mixing * dielectric matrix)
  average eigenvalue GAMMA=   0.6489
  2.2454  2.0948  1.6013  1.6013  1.3332  1.3332  1.1836  1.1836  1.1346  1.1346
  0.7805  0.7805  0.8470  0.8470  0.8018  0.8018  0.7534  0.4333  0.4333  0.6181
  0.5884  0.5397  0.5397  0.4397  0.4397  0.3765  0.1841  0.1841  0.2327  0.2327
  0.1056  0.2132  0.2132  0.1026  0.1026  0.0447  0.0447  0.0248  0.0117  0.0117
  0.0312

 Free energy of the ion-electron system (eV)
  ---------------------------------------------------
  alpha Z        PSCENC =       973.36245714
  Ewald energy   TEWEN  =     -6145.72525085
  -Hartree energ DENC   =      -162.32618417
  -exchange      EXHF   =         0.00000000
  -V(xc)+E(xc)   XCENC  =     -1733.44023032
  PAW double counting   =     13333.45463494   -11423.30375523
  entropy T*S    EENTRO =         0.08697358
  eigenvalues    EBANDS =       325.00481898
  atomic energy  EATOM  =      4467.52060007
  Solvation  Ediel_sol  =         0.00000000
  ---------------------------------------------------
  free energy    TOTEN  =      -365.36593584 eV

  energy without entropy =     -365.45290943  energy(sigma->0) =     -365.39492704


--------------------------------------------------------------------------------------------------------


--------------------------------------- Iteration      1(  87)  ---------------------------------------


    POTLOK:  cpu time    0.0179: real time    0.0215
    SETDIJ:  cpu time    0.0045: real time    0.0045
    EDDIAG:  cpu time    0.8393: real time    0.8459
  RMM-DIIS:  cpu time    1.9690: real time    1.9693
    ORTHCH:  cpu time    0.1715: real time    0.1715
       DOS:  cpu time    0.0058: real time    0.0058
    CHARGE:  cpu time    0.1423: real time    0.1437
    MIXING:  cpu time    0.0030: real time    0.0030
    --------------------------------------------
      LOOP:  cpu time    3.1534: real time    3.1652

 eigenvalue-minimisations  :  1268
 total energy-change (2. order) : 0.4063113E-06  ( 0.4048052E-06)
 number of electron     190.0000008 magnetization 
 augmentation part       51.4425591 magnetization 

 Broyden mixing:
  rms(total) = 0.44884E-04    rms(broyden)= 0.44884E-04
  rms(prec ) = 0.75194E-04
  weight for this iteration     100.00

 eigenvalues of (default mixing * dielectric matrix)
  average eigenvalue GAMMA=   0.6444
  2.2549  2.0981  1.4004  1.4004  1.5756  1.5756  1.1534  1.1534  0.8078  0.8078
  1.1126  1.1126  0.9308  0.9308  0.8210  0.7630  0.7630  0.6022  0.5662  0.5409
  0.5409  0.4405  0.4405  0.4232  0.4232  0.2188  0.2188  0.3142  0.3142  0.2357
  0.2357  0.2458  0.0881  0.1577  0.1132  0.1132  0.0512  0.0512  0.0195  0.0195
  0.0074  0.0212

 Free energy of the ion-electron system (eV)
  ---------------------------------------------------
  alpha Z        PSCENC =       973.36245714
  Ewald energy   TEWEN  =     -6145.72525085
  -Hartree energ DENC   =      -162.32618205
  -exchange      EXHF   =         0.00000000
  -V(xc)+E(xc)   XCENC  =     -1733.44023033
  PAW double counting   =     13333.45439651   -11423.30351235
  entropy T*S    EENTRO =         0.08697766
  eigenvalues    EBANDS =       325.00480875
  atomic energy  EATOM  =      4467.52060007
  Solvation  Ediel_sol  =         0.00000000
  ---------------------------------------------------
  free energy    TOTEN  =      -365.36593544 eV

  energy without entropy =     -365.45291310  energy(sigma->0) =     -365.39492799


--------------------------------------------------------------------------------------------------------


--------------------------------------- Iteration      1(  88)  ---------------------------------------


    POTLOK:  cpu time    0.0177: real time    0.0209
    SETDIJ:  cpu time    0.0045: real time    0.0045
    EDDIAG:  cpu time    0.8166: real time    0.8168
  RMM-DIIS:  cpu time    1.9579: real time    1.9581
    ORTHCH:  cpu time    0.1721: real time    0.1721
       DOS:  cpu time    0.0057: real time    0.0057
    CHARGE:  cpu time    0.1295: real time    0.1296
    MIXING:  cpu time    0.0031: real time    0.0031
    --------------------------------------------
      LOOP:  cpu time    3.1072: real time    3.1108

 eigenvalue-minimisations  :   940
 total energy-change (2. order) : 0.3854684E-06  ( 0.3827602E-06)
 number of electron     190.0000008 magnetization 
 augmentation part       51.4425589 magnetization 

 Broyden mixing:
  rms(total) = 0.44940E-04    rms(broyden)= 0.44940E-04
  rms(prec ) = 0.74744E-04
  weight for this iteration     100.00

 eigenvalues of (default mixing * dielectric matrix)
  average eigenvalue GAMMA=   0.6708
  2.2492  2.0921  1.6453  1.6453  1.5848  1.5848  1.1549  1.1549  1.2292  1.2292
  0.7993  0.7993  0.9274  0.9274  0.6812  0.6812  0.8130  0.8130  0.4224  0.4224
  0.6837  0.6076  0.5430  0.5430  0.5498  0.4417  0.4417  0.4186  0.1888  0.1888
  0.2463  0.2463  0.1018  0.2178  0.1760  0.0905  0.0905  0.0586  0.0586  0.0481
  0.0150  0.0150  0.0169

 Free energy of the ion-electron system (eV)
  ---------------------------------------------------
  alpha Z        PSCENC =       973.36245714
  Ewald energy   TEWEN  =     -6145.72525085
  -Hartree energ DENC   =      -162.32618233
  -exchange      EXHF   =         0.00000000
  -V(xc)+E(xc)   XCENC  =     -1733.44023055
  PAW double counting   =     13333.45409207   -11423.30320371
  entropy T*S    EENTRO =         0.08698153
  eigenvalues    EBANDS =       325.00480157
  atomic energy  EATOM  =      4467.52060007
  Solvation  Ediel_sol  =         0.00000000
  ---------------------------------------------------
  free energy    TOTEN  =      -365.36593505 eV

  energy without entropy =     -365.45291658  energy(sigma->0) =     -365.39492889


--------------------------------------------------------------------------------------------------------


--------------------------------------- Iteration      1(  89)  ---------------------------------------


    POTLOK:  cpu time    0.0203: real time    0.0209
    SETDIJ:  cpu time    0.0045: real time    0.0045
    EDDIAG:  cpu time    0.8165: real time    0.8165
  RMM-DIIS:  cpu time    1.9525: real time    1.9527
    ORTHCH:  cpu time    0.1715: real time    0.1716
       DOS:  cpu time    0.0056: real time    0.0056
    CHARGE:  cpu time    0.1296: real time    0.1296
    MIXING:  cpu time    0.0032: real time    0.0032
    --------------------------------------------
      LOOP:  cpu time    3.1036: real time    3.1046

 eigenvalue-minimisations  :  1087
 total energy-change (2. order) : 0.3706928E-06  ( 0.3664804E-06)
 number of electron     190.0000008 magnetization 
 augmentation part       51.4425587 magnetization 

 Broyden mixing:
  rms(total) = 0.45677E-04    rms(broyden)= 0.45677E-04
  rms(prec ) = 0.75481E-04
  weight for this iteration     100.00

 eigenvalues of (default mixing * dielectric matrix)
  average eigenvalue GAMMA=   0.6964
  1.8353  1.8353  2.2324  2.0867  1.1548  1.1548  1.5538  1.5538  1.3942  1.3942
  1.0998  1.0998  0.8079  0.8079  0.7436  0.7436  0.8020  0.8020  0.7554  0.4240
  0.4240  0.5889  0.5889  0.5370  0.5370  0.5449  0.4421  0.4421  0.4253  0.1945
  0.1945  0.2835  0.2835  0.2261  0.1645  0.1059  0.1059  0.0676  0.0581  0.0581
  0.0362  0.0190  0.0190  0.0155

 Free energy of the ion-electron system (eV)
  ---------------------------------------------------
  alpha Z        PSCENC =       973.36245714
  Ewald energy   TEWEN  =     -6145.72525085
  -Hartree energ DENC   =      -162.32619460
  -exchange      EXHF   =         0.00000000
  -V(xc)+E(xc)   XCENC  =     -1733.44023237
  PAW double counting   =     13333.45350482   -11423.30261252
  entropy T*S    EENTRO =         0.08698518
  eigenvalues    EBANDS =       325.00480844
  atomic energy  EATOM  =      4467.52060007
  Solvation  Ediel_sol  =         0.00000000
  ---------------------------------------------------
  free energy    TOTEN  =      -365.36593468 eV

  energy without entropy =     -365.45291986  energy(sigma->0) =     -365.39492974


--------------------------------------------------------------------------------------------------------


--------------------------------------- Iteration      1(  90)  ---------------------------------------


    POTLOK:  cpu time    0.0177: real time    0.0211
    SETDIJ:  cpu time    0.0045: real time    0.0045
    EDDIAG:  cpu time    0.8167: real time    0.8169
  RMM-DIIS:  cpu time    1.9551: real time    1.9553
    ORTHCH:  cpu time    0.1716: real time    0.1716
       DOS:  cpu time    0.0057: real time    0.0057
    CHARGE:  cpu time    0.1294: real time    0.1294
    MIXING:  cpu time    0.0031: real time    0.0031
    --------------------------------------------
      LOOP:  cpu time    3.1037: real time    3.1076

 eigenvalue-minimisations  :  1192
 total energy-change (2. order) : 0.3581954E-06  ( 0.3538515E-06)
 number of electron     190.0000008 magnetization 
 augmentation part       51.4425584 magnetization 

 Broyden mixing:
  rms(total) = 0.46932E-04    rms(broyden)= 0.46932E-04
  rms(prec ) = 0.77344E-04
  weight for this iteration     100.00

 eigenvalues of (default mixing * dielectric matrix)
  average eigenvalue GAMMA=   0.6874
  2.1501  2.0615  1.4742  1.4742  1.6506  1.6506  1.3333  1.3333  0.9950  0.9950
  0.7813  0.7813  0.8106  0.8106  0.8930  0.7755  0.7755  0.7398  0.7398  0.5264
  0.5264  0.1786  0.1786  0.3987  0.3987  0.4990  0.4990  0.4374  0.4290  0.2615
  0.2183  0.2183  0.1691  0.1691  0.0621  0.0235  0.0235  0.0065  0.0240  0.0240

 Free energy of the ion-electron system (eV)
  ---------------------------------------------------
  alpha Z        PSCENC =       973.36245714
  Ewald energy   TEWEN  =     -6145.72525085
  -Hartree energ DENC   =      -162.32621721
  -exchange      EXHF   =         0.00000000
  -V(xc)+E(xc)   XCENC  =     -1733.44023506
  PAW double counting   =     13333.45308408   -11423.30219067
  entropy T*S    EENTRO =         0.08698870
  eigenvalues    EBANDS =       325.00482948
  atomic energy  EATOM  =      4467.52060007
  Solvation  Ediel_sol  =         0.00000000
  ---------------------------------------------------
  free energy    TOTEN  =      -365.36593432 eV

  energy without entropy =     -365.45292302  energy(sigma->0) =     -365.39493055


--------------------------------------------------------------------------------------------------------


--------------------------------------- Iteration      1(  91)  ---------------------------------------


    POTLOK:  cpu time    0.0206: real time    0.0209
    SETDIJ:  cpu time    0.0045: real time    0.0045
    EDDIAG:  cpu time    0.8214: real time    0.8214
  RMM-DIIS:  cpu time    2.1268: real time    2.1417
    ORTHCH:  cpu time    0.1715: real time    0.1715
       DOS:  cpu time    0.0056: real time    0.0056
    CHARGE:  cpu time    0.1297: real time    0.1297
    MIXING:  cpu time    0.0031: real time    0.0031
    --------------------------------------------
      LOOP:  cpu time    3.2833: real time    3.2985

 eigenvalue-minimisations  :  4068
 total energy-change (2. order) : 0.3418936E-06  ( 0.3365682E-06)
 number of electron     190.0000008 magnetization 
 augmentation part       51.4425660 magnetization 

 Broyden mixing:
  rms(total) = 0.62977E-04    rms(broyden)= 0.62977E-04
  rms(prec ) = 0.90644E-04
  weight for this iteration     100.00

 eigenvalues of (default mixing * dielectric matrix)
  average eigenvalue GAMMA=   0.6792
  2.2689  1.6279  1.6279  1.7860  1.7860  1.6135  1.3162  1.3162  0.9955  0.9955
  0.7697  0.7697  0.8198  0.8198  0.9339  0.8073  0.7322  0.7322  0.7359  0.5300
  0.5300  0.1903  0.1903  0.3997  0.3997  0.5037  0.5037  0.4336  0.4336  0.2758
  0.2241  0.2241  0.1659  0.1659  0.0736  0.0223  0.0223  0.0053  0.0498  0.0247
  0.0247

 Free energy of the ion-electron system (eV)
  ---------------------------------------------------
  alpha Z        PSCENC =       973.36245714
  Ewald energy   TEWEN  =     -6145.72525085
  -Hartree energ DENC   =      -162.32617721
  -exchange      EXHF   =         0.00000000
  -V(xc)+E(xc)   XCENC  =     -1733.44022829
  PAW double counting   =     13333.45184224   -11423.30091642
  entropy T*S    EENTRO =         0.08699177
  eigenvalues    EBANDS =       325.00474757
  atomic energy  EATOM  =      4467.52060007
  Solvation  Ediel_sol  =         0.00000000
  ---------------------------------------------------
  free energy    TOTEN  =      -365.36593398 eV

  energy without entropy =     -365.45292574  energy(sigma->0) =     -365.39493123


--------------------------------------------------------------------------------------------------------


--------------------------------------- Iteration      1(  92)  ---------------------------------------


    POTLOK:  cpu time    0.0180: real time    0.0211
    SETDIJ:  cpu time    0.0045: real time    0.0045
    EDDIAG:  cpu time    0.8191: real time    0.8199
  RMM-DIIS:  cpu time    2.1223: real time    2.1224
    ORTHCH:  cpu time    0.1718: real time    0.1718
       DOS:  cpu time    0.0057: real time    0.0057
    CHARGE:  cpu time    0.1294: real time    0.1295
    MIXING:  cpu time    0.0030: real time    0.0030
    --------------------------------------------
      LOOP:  cpu time    3.2737: real time    3.2779

 eigenvalue-minimisations  :  3605
 total energy-change (2. order) : 0.3199621E-06  ( 0.3272306E-06)
 number of electron     190.0000008 magnetization 
 augmentation part       51.4425684 magnetization 

 Broyden mixing:
  rms(total) = 0.52400E-04    rms(broyden)= 0.52400E-04
  rms(prec ) = 0.78898E-04
  weight for this iteration     100.00

 eigenvalues of (default mixing * dielectric matrix)
  average eigenvalue GAMMA=   0.6850
  2.2875  2.0159  1.7235  1.7235  1.7542  1.7542  0.9970  0.9970  1.2530  1.2530
  0.9206  0.9206  1.0484  0.8371  0.8371  0.7177  0.7177  0.6845  0.6845  0.5293
  0.5293  0.1944  0.1944  0.5042  0.5042  0.4065  0.4065  0.4434  0.3765  0.2538
  0.2538  0.3215  0.1864  0.1864  0.0462  0.0462  0.0269  0.0095  0.0956  0.0269
  0.0513  0.0513

 Free energy of the ion-electron system (eV)
  ---------------------------------------------------
  alpha Z        PSCENC =       973.36245714
  Ewald energy   TEWEN  =     -6145.72525085
  -Hartree energ DENC   =      -162.32613628
  -exchange      EXHF   =         0.00000000
  -V(xc)+E(xc)   XCENC  =     -1733.44022275
  PAW double counting   =     13333.45323440   -11423.30231692
  entropy T*S    EENTRO =         0.08699541
  eigenvalues    EBANDS =       325.00470611
  atomic energy  EATOM  =      4467.52060007
  Solvation  Ediel_sol  =         0.00000000
  ---------------------------------------------------
  free energy    TOTEN  =      -365.36593366 eV

  energy without entropy =     -365.45292907  energy(sigma->0) =     -365.39493213


--------------------------------------------------------------------------------------------------------


--------------------------------------- Iteration      1(  93)  ---------------------------------------


    POTLOK:  cpu time    0.0177: real time    0.0203
    SETDIJ:  cpu time    0.0046: real time    0.0046
    EDDIAG:  cpu time    0.8167: real time    0.8169
  RMM-DIIS:  cpu time    1.9619: real time    1.9621
    ORTHCH:  cpu time    0.1740: real time    0.1742
       DOS:  cpu time    0.0058: real time    0.0058
    CHARGE:  cpu time    0.1333: real time    0.1333
    MIXING:  cpu time    0.0035: real time    0.0035
    --------------------------------------------
      LOOP:  cpu time    3.1175: real time    3.1206

 eigenvalue-minimisations  :  1091
 total energy-change (2. order) : 0.3157147E-06  ( 0.3153685E-06)
 number of electron     190.0000008 magnetization 
 augmentation part       51.4425682 magnetization 

 Broyden mixing:
  rms(total) = 0.49983E-04    rms(broyden)= 0.49983E-04
  rms(prec ) = 0.75776E-04
  weight for this iteration     100.00

 eigenvalues of (default mixing * dielectric matrix)
  average eigenvalue GAMMA=   0.6968
  2.2844  1.8540  1.8540  2.0407  1.7737  1.7737  0.9698  0.9698  1.2511  1.2511
  1.0039  1.0039  1.0189  0.6405  0.6405  0.8070  0.8070  0.6681  0.6681  0.7304
  0.6745  0.1700  0.1700  0.4679  0.4679  0.3701  0.3701  0.4748  0.4748  0.4196
  0.4196  0.4424  0.2096  0.2096  0.2120  0.0722  0.1061  0.1061  0.0264  0.0264
  0.0097  0.0257  0.0257

 Free energy of the ion-electron system (eV)
  ---------------------------------------------------
  alpha Z        PSCENC =       973.36245714
  Ewald energy   TEWEN  =     -6145.72525085
  -Hartree energ DENC   =      -162.32614785
  -exchange      EXHF   =         0.00000000
  -V(xc)+E(xc)   XCENC  =     -1733.44022338
  PAW double counting   =     13333.45360333   -11423.30269267
  entropy T*S    EENTRO =         0.08699873
  eigenvalues    EBANDS =       325.00472213
  atomic energy  EATOM  =      4467.52060007
  Solvation  Ediel_sol  =         0.00000000
  ---------------------------------------------------
  free energy    TOTEN  =      -365.36593334 eV

  energy without entropy =     -365.45293208  energy(sigma->0) =     -365.39493292


--------------------------------------------------------------------------------------------------------


--------------------------------------- Iteration      1(  94)  ---------------------------------------


    POTLOK:  cpu time    0.0185: real time    0.0213
    SETDIJ:  cpu time    0.0046: real time    0.0046
    EDDIAG:  cpu time    0.8843: real time    0.8910
  RMM-DIIS:  cpu time    1.9436: real time    1.9513
    ORTHCH:  cpu time    0.1715: real time    0.1716
       DOS:  cpu time    0.0058: real time    0.0058
    CHARGE:  cpu time    0.1374: real time    0.1390
    MIXING:  cpu time    0.0033: real time    0.0033
    --------------------------------------------
      LOOP:  cpu time    3.1691: real time    3.1879

 eigenvalue-minimisations  :  1177
 total energy-change (2. order) : 0.3028035E-06  ( 0.3045483E-06)
 number of electron     190.0000008 magnetization 
 augmentation part       51.4425682 magnetization 

 Broyden mixing:
  rms(total) = 0.46393E-04    rms(broyden)= 0.46393E-04
  rms(prec ) = 0.71006E-04
  weight for this iteration     100.00

 eigenvalues of (default mixing * dielectric matrix)
  average eigenvalue GAMMA=   0.7228
  2.3692  2.1294  1.6592  1.6592  1.8255  1.8255  1.7652  1.7652  0.9412  0.9412
  0.8868  0.8868  1.0462  1.0462  1.0234  0.6796  0.6796  0.2366  0.2366  0.7231
  0.7231  0.6910  0.6910  0.5937  0.5937  0.4805  0.4805  0.3414  0.3414  0.4557
  0.3832  0.3832  0.2288  0.2288  0.2692  0.1275  0.1275  0.1461  0.0631  0.0314
  0.0314  0.0098  0.0275  0.0275

 Free energy of the ion-electron system (eV)
  ---------------------------------------------------
  alpha Z        PSCENC =       973.36245714
  Ewald energy   TEWEN  =     -6145.72525085
  -Hartree energ DENC   =      -162.32615194
  -exchange      EXHF   =         0.00000000
  -V(xc)+E(xc)   XCENC  =     -1733.44022265
  PAW double counting   =     13333.45408803   -11423.30318708
  entropy T*S    EENTRO =         0.08700193
  eigenvalues    EBANDS =       325.00473230
  atomic energy  EATOM  =      4467.52060007
  Solvation  Ediel_sol  =         0.00000000
  ---------------------------------------------------
  free energy    TOTEN  =      -365.36593304 eV

  energy without entropy =     -365.45293497  energy(sigma->0) =     -365.39493369


--------------------------------------------------------------------------------------------------------


--------------------------------------- Iteration      1(  95)  ---------------------------------------


    POTLOK:  cpu time    0.0179: real time    0.0209
    SETDIJ:  cpu time    0.0045: real time    0.0045
    EDDIAG:  cpu time    0.8167: real time    0.8168
  RMM-DIIS:  cpu time    2.1268: real time    2.1270
    ORTHCH:  cpu time    0.1717: real time    0.1717
       DOS:  cpu time    0.0057: real time    0.0057
    CHARGE:  cpu time    0.1292: real time    0.1293
    MIXING:  cpu time    0.0032: real time    0.0032
    --------------------------------------------
      LOOP:  cpu time    3.2757: real time    3.2792

 eigenvalue-minimisations  :  3817
 total energy-change (2. order) : 0.2876886E-06  ( 0.2919885E-06)
 number of electron     190.0000008 magnetization 
 augmentation part       51.4425643 magnetization 

 Broyden mixing:
  rms(total) = 0.47174E-04    rms(broyden)= 0.47174E-04
  rms(prec ) = 0.68611E-04
  weight for this iteration     100.00

 eigenvalues of (default mixing * dielectric matrix)
  average eigenvalue GAMMA=   0.7352
  2.3367  2.2292  2.0489  2.0489  1.6641  1.4246  1.4246  1.2667  1.2667  0.9991
  0.9991  0.7393  0.7393  0.8020  0.8020  0.8494  0.6086  0.6086  0.7660  0.6221
  0.6221  0.4378  0.4378  0.5200  0.5200  0.2891  0.2891  0.4384  0.4384  0.0554
  0.0158  0.0164  0.0164  0.0602  0.0602  0.1627  0.1627  0.1748  0.1963  0.2493

 Free energy of the ion-electron system (eV)
  ---------------------------------------------------
  alpha Z        PSCENC =       973.36245714
  Ewald energy   TEWEN  =     -6145.72525085
  -Hartree energ DENC   =      -162.32616473
  -exchange      EXHF   =         0.00000000
  -V(xc)+E(xc)   XCENC  =     -1733.44022247
  PAW double counting   =     13333.45442595   -11423.30353934
  entropy T*S    EENTRO =         0.08700509
  eigenvalues    EBANDS =       325.00475639
  atomic energy  EATOM  =      4467.52060007
  Solvation  Ediel_sol  =         0.00000000
  ---------------------------------------------------
  free energy    TOTEN  =      -365.36593275 eV

  energy without entropy =     -365.45293784  energy(sigma->0) =     -365.39493445


--------------------------------------------------------------------------------------------------------


--------------------------------------- Iteration      1(  96)  ---------------------------------------


    POTLOK:  cpu time    0.0208: real time    0.0210
    SETDIJ:  cpu time    0.0047: real time    0.0047
    EDDIAG:  cpu time    0.8426: real time    0.8429
  RMM-DIIS:  cpu time    2.0615: real time    2.1041
    ORTHCH:  cpu time    0.1726: real time    0.1726
       DOS:  cpu time    0.0057: real time    0.0057
    CHARGE:  cpu time    0.1291: real time    0.1293
    MIXING:  cpu time    0.0031: real time    0.0031
    --------------------------------------------
      LOOP:  cpu time    3.2400: real time    3.2835

 eigenvalue-minimisations  :  3392
 total energy-change (2. order) : 0.2798406E-06  ( 0.2824723E-06)
 number of electron     190.0000008 magnetization 
 augmentation part       51.4425675 magnetization 

 Broyden mixing:
  rms(total) = 0.43861E-04    rms(broyden)= 0.43861E-04
  rms(prec ) = 0.67251E-04
  weight for this iteration     100.00

 eigenvalues of (default mixing * dielectric matrix)
  average eigenvalue GAMMA=   0.7223
  2.3415  2.2298  2.0439  2.0439  1.6891  1.4177  1.4177  1.2725  1.2725  0.9826
  0.9826  0.7409  0.7409  0.8518  0.8187  0.7672  0.7672  0.6045  0.6045  0.5976
  0.5976  0.5129  0.5129  0.4461  0.4461  0.4910  0.2480  0.2480  0.4250  0.0893
  0.0893  0.2665  0.2665  0.1828  0.1828  0.0185  0.0185  0.0095  0.2092  0.0641
  0.1012

 Free energy of the ion-electron system (eV)
  ---------------------------------------------------
  alpha Z        PSCENC =       973.36245714
  Ewald energy   TEWEN  =     -6145.72525085
  -Hartree energ DENC   =      -162.32614729
  -exchange      EXHF   =         0.00000000
  -V(xc)+E(xc)   XCENC  =     -1733.44022029
  PAW double counting   =     13333.45510769   -11423.30422033
  entropy T*S    EENTRO =         0.08700781
  eigenvalues    EBANDS =       325.00473356
  atomic energy  EATOM  =      4467.52060007
  Solvation  Ediel_sol  =         0.00000000
  ---------------------------------------------------
  free energy    TOTEN  =      -365.36593247 eV

  energy without entropy =     -365.45294029  energy(sigma->0) =     -365.39493508


--------------------------------------------------------------------------------------------------------


--------------------------------------- Iteration      1(  97)  ---------------------------------------


    POTLOK:  cpu time    0.0178: real time    0.0212
    SETDIJ:  cpu time    0.0046: real time    0.0046
    EDDIAG:  cpu time    0.8277: real time    0.8281
  RMM-DIIS:  cpu time    1.9177: real time    1.9182
    ORTHCH:  cpu time    0.1724: real time    0.1724
       DOS:  cpu time    0.0057: real time    0.0057
    CHARGE:  cpu time    0.1296: real time    0.1296
    MIXING:  cpu time    0.0030: real time    0.0030
    --------------------------------------------
      LOOP:  cpu time    3.0784: real time    3.0827

 eigenvalue-minimisations  :   727
 total energy-change (2. order) : 0.2731849E-06  ( 0.2728334E-06)
 number of electron     190.0000008 magnetization 
 augmentation part       51.4425673 magnetization 

 Broyden mixing:
  rms(total) = 0.43399E-04    rms(broyden)= 0.43399E-04
  rms(prec ) = 0.66373E-04
  weight for this iteration     100.00

 eigenvalues of (default mixing * dielectric matrix)
  average eigenvalue GAMMA=   0.7392
  2.3193  2.2223  2.0935  2.0935  1.7134  0.9776  0.9776  1.3925  1.3925  1.2712
  1.2712  0.8341  0.8341  0.8476  0.7857  0.7857  0.7212  0.7212  0.5820  0.5820
  0.7281  0.5206  0.5206  0.6105  0.6105  0.4982  0.4982  0.2796  0.2796  0.4829
  0.4169  0.0329  0.0329  0.0153  0.0153  0.0750  0.0750  0.1469  0.1469  0.2049
  0.2049  0.2328

 Free energy of the ion-electron system (eV)
  ---------------------------------------------------
  alpha Z        PSCENC =       973.36245714
  Ewald energy   TEWEN  =     -6145.72525085
  -Hartree energ DENC   =      -162.32614267
  -exchange      EXHF   =         0.00000000
  -V(xc)+E(xc)   XCENC  =     -1733.44021967
  PAW double counting   =     13333.45507570   -11423.30418666
  entropy T*S    EENTRO =         0.08701062
  eigenvalues    EBANDS =       325.00472411
  atomic energy  EATOM  =      4467.52060007
  Solvation  Ediel_sol  =         0.00000000
  ---------------------------------------------------
  free energy    TOTEN  =      -365.36593220 eV

  energy without entropy =     -365.45294282  energy(sigma->0) =     -365.39493574


--------------------------------------------------------------------------------------------------------


--------------------------------------- Iteration      1(  98)  ---------------------------------------


    POTLOK:  cpu time    0.0178: real time    0.0211
    SETDIJ:  cpu time    0.0045: real time    0.0045
    EDDIAG:  cpu time    0.8438: real time    0.8441
  RMM-DIIS:  cpu time    1.9174: real time    1.9176
    ORTHCH:  cpu time    0.1711: real time    0.1712
       DOS:  cpu time    0.0056: real time    0.0056
    CHARGE:  cpu time    0.1295: real time    0.1295
    MIXING:  cpu time    0.0031: real time    0.0031
    --------------------------------------------
      LOOP:  cpu time    3.0929: real time    3.0969

 eigenvalue-minimisations  :   738
 total energy-change (2. order) : 0.2641518E-06  ( 0.2624317E-06)
 number of electron     190.0000008 magnetization 
 augmentation part       51.4425671 magnetization 

 Broyden mixing:
  rms(total) = 0.43186E-04    rms(broyden)= 0.43186E-04
  rms(prec ) = 0.65414E-04
  weight for this iteration     100.00

 eigenvalues of (default mixing * dielectric matrix)
  average eigenvalue GAMMA=   0.7681
  2.3193  2.1951  2.1951  2.2022  1.7963  1.0516  1.0516  1.5814  1.3006  1.3006
  1.2006  1.2006  1.2829  0.8842  0.8842  0.8674  0.7211  0.7211  0.5471  0.5471
  0.4873  0.4873  0.7005  0.6574  0.5936  0.5936  0.4995  0.4995  0.3024  0.3024
  0.4327  0.4327  0.0325  0.0325  0.0148  0.0148  0.0767  0.0767  0.1445  0.1445
  0.2059  0.2059  0.2418

 Free energy of the ion-electron system (eV)
  ---------------------------------------------------
  alpha Z        PSCENC =       973.36245714
  Ewald energy   TEWEN  =     -6145.72525085
  -Hartree energ DENC   =      -162.32614534
  -exchange      EXHF   =         0.00000000
  -V(xc)+E(xc)   XCENC  =     -1733.44021999
  PAW double counting   =     13333.45453655   -11423.30364496
  entropy T*S    EENTRO =         0.08701323
  eigenvalues    EBANDS =       325.00472220
  atomic energy  EATOM  =      4467.52060007
  Solvation  Ediel_sol  =         0.00000000
  ---------------------------------------------------
  free energy    TOTEN  =      -365.36593194 eV

  energy without entropy =     -365.45294517  energy(sigma->0) =     -365.39493635


--------------------------------------------------------------------------------------------------------


--------------------------------------- Iteration      1(  99)  ---------------------------------------


    POTLOK:  cpu time    0.0178: real time    0.0209
    SETDIJ:  cpu time    0.0045: real time    0.0045
    EDDIAG:  cpu time    0.8163: real time    0.8164
  RMM-DIIS:  cpu time    1.9411: real time    1.9412
    ORTHCH:  cpu time    0.1712: real time    0.1712
       DOS:  cpu time    0.0056: real time    0.0056
    CHARGE:  cpu time    0.1294: real time    0.1294
    MIXING:  cpu time    0.0033: real time    0.0033
    --------------------------------------------
      LOOP:  cpu time    3.0892: real time    3.0925

 eigenvalue-minimisations  :  1071
 total energy-change (2. order) : 0.2532415E-06  ( 0.2532701E-06)
 number of electron     190.0000008 magnetization 
 augmentation part       51.4425672 magnetization 

 Broyden mixing:
  rms(total) = 0.42285E-04    rms(broyden)= 0.42285E-04
  rms(prec ) = 0.63720E-04
  weight for this iteration     100.00

 eigenvalues of (default mixing * dielectric matrix)
  average eigenvalue GAMMA=   0.7767
  2.2679  2.2679  2.3007  2.2171  1.8106  1.6188  1.3760  1.3760  0.9472  0.9472
  1.3053  1.1738  1.1738  0.8161  0.8161  0.8908  0.8908  0.9429  0.6849  0.6849
  0.7696  0.3632  0.3632  0.7039  0.5216  0.5216  0.5879  0.5879  0.3516  0.3516
  0.4963  0.4255  0.4255  0.0308  0.0308  0.0156  0.0156  0.0864  0.0864  0.2480
  0.1913  0.1913  0.1509  0.1509

 Free energy of the ion-electron system (eV)
  ---------------------------------------------------
  alpha Z        PSCENC =       973.36245714
  Ewald energy   TEWEN  =     -6145.72525085
  -Hartree energ DENC   =      -162.32613069
  -exchange      EXHF   =         0.00000000
  -V(xc)+E(xc)   XCENC  =     -1733.44021743
  PAW double counting   =     13333.45443752   -11423.30354163
  entropy T*S    EENTRO =         0.08701577
  eigenvalues    EBANDS =       325.00469841
  atomic energy  EATOM  =      4467.52060007
  Solvation  Ediel_sol  =         0.00000000
  ---------------------------------------------------
  free energy    TOTEN  =      -365.36593168 eV

  energy without entropy =     -365.45294745  energy(sigma->0) =     -365.39493694


--------------------------------------------------------------------------------------------------------


--------------------------------------- Iteration      1( 100)  ---------------------------------------


    POTLOK:  cpu time    0.0179: real time    0.0210
    SETDIJ:  cpu time    0.0045: real time    0.0045
    EDDIAG:  cpu time    0.8153: real time    0.8155
  RMM-DIIS:  cpu time    1.9311: real time    1.9313
    ORTHCH:  cpu time    0.1711: real time    0.1711
       DOS:  cpu time    0.0057: real time    0.0057
    CHARGE:  cpu time    0.1295: real time    0.1295
    MIXING:  cpu time    0.0031: real time    0.0031
    --------------------------------------------
      LOOP:  cpu time    3.0782: real time    3.0817

 eigenvalue-minimisations  :   906
 total energy-change (2. order) : 0.2433908E-06  ( 0.2430620E-06)
 number of electron     190.0000008 magnetization 
 augmentation part       51.4425677 magnetization 

 Broyden mixing:
  rms(total) = 0.41195E-04    rms(broyden)= 0.41195E-04
  rms(prec ) = 0.62408E-04
  weight for this iteration     100.00

 eigenvalues of (default mixing * dielectric matrix)
  average eigenvalue GAMMA=   0.8031
  2.3867  2.3867  2.1131  2.1131  1.9784  1.7695  1.3834  1.3834  1.0912  1.0912
  0.7847  0.7847  1.0802  1.0802  0.9650  0.1039  0.8816  0.7293  0.7293  0.5950
  0.5950  0.3631  0.3631  0.7556  0.0119  0.0194  0.0194  0.0909  0.1184  0.1184
  0.1923  0.3173  0.3173  0.6167  0.5503  0.5503  0.4404  0.4404  0.4065  0.4065

 Free energy of the ion-electron system (eV)
  ---------------------------------------------------
  alpha Z        PSCENC =       973.36245714
  Ewald energy   TEWEN  =     -6145.72525085
  -Hartree energ DENC   =      -162.32611382
  -exchange      EXHF   =         0.00000000
  -V(xc)+E(xc)   XCENC  =     -1733.44021481
  PAW double counting   =     13333.45459923   -11423.30369720
  entropy T*S    EENTRO =         0.08701829
  eigenvalues    EBANDS =       325.00467051
  atomic energy  EATOM  =      4467.52060007
  Solvation  Ediel_sol  =         0.00000000
  ---------------------------------------------------
  free energy    TOTEN  =      -365.36593144 eV

  energy without entropy =     -365.45294973  energy(sigma->0) =     -365.39493754


--------------------------------------------------------------------------------------------------------


--------------------------------------- Iteration      1( 101)  ---------------------------------------


    POTLOK:  cpu time    0.0178: real time    0.0210
    SETDIJ:  cpu time    0.0045: real time    0.0045
    EDDIAG:  cpu time    0.8154: real time    0.8155
  RMM-DIIS:  cpu time    1.9950: real time    2.0270
    ORTHCH:  cpu time    0.1713: real time    0.1713
       DOS:  cpu time    0.0056: real time    0.0056
    CHARGE:  cpu time    0.1297: real time    0.1296
    MIXING:  cpu time    0.0029: real time    0.0029
    --------------------------------------------
      LOOP:  cpu time    3.1422: real time    3.1775

 eigenvalue-minimisations  :  2383
 total energy-change (2. order) : 0.2281076E-06  ( 0.2343632E-06)
 number of electron     190.0000008 magnetization 
 augmentation part       51.4425752 magnetization 

 Broyden mixing:
  rms(total) = 0.39140E-04    rms(broyden)= 0.39140E-04
  rms(prec ) = 0.59215E-04
  weight for this iteration     100.00

 eigenvalues of (default mixing * dielectric matrix)
  average eigenvalue GAMMA=   0.7868
  2.3956  2.3956  2.1079  2.1079  1.9755  1.7705  1.3785  1.3785  1.0941  1.0941
  1.1167  1.1167  0.7813  0.7813  0.9505  0.7505  0.7505  0.8152  0.8152  0.5921
  0.5921  0.1047  0.3711  0.3711  0.0123  0.0194  0.0194  0.0731  0.0900  0.1263
  0.1263  0.1930  0.3186  0.3186  0.5638  0.5638  0.5575  0.4278  0.4278  0.4063
  0.4063

 Free energy of the ion-electron system (eV)
  ---------------------------------------------------
  alpha Z        PSCENC =       973.36245714
  Ewald energy   TEWEN  =     -6145.72525085
  -Hartree energ DENC   =      -162.32606056
  -exchange      EXHF   =         0.00000000
  -V(xc)+E(xc)   XCENC  =     -1733.44020626
  PAW double counting   =     13333.45612461   -11423.30521928
  entropy T*S    EENTRO =         0.08702067
  eigenvalues    EBANDS =       325.00460324
  atomic energy  EATOM  =      4467.52060007
  Solvation  Ediel_sol  =         0.00000000
  ---------------------------------------------------
  free energy    TOTEN  =      -365.36593121 eV

  energy without entropy =     -365.45295189  energy(sigma->0) =     -365.39493810


--------------------------------------------------------------------------------------------------------


--------------------------------------- Iteration      1( 102)  ---------------------------------------


    POTLOK:  cpu time    0.0180: real time    0.0209
    SETDIJ:  cpu time    0.0045: real time    0.0045
    EDDIAG:  cpu time    0.8153: real time    0.8155
  RMM-DIIS:  cpu time    1.9096: real time    1.9100
    ORTHCH:  cpu time    0.1712: real time    0.1712
       DOS:  cpu time    0.0056: real time    0.0056
    CHARGE:  cpu time    0.1313: real time    0.1313
    MIXING:  cpu time    0.0031: real time    0.0031
    --------------------------------------------
      LOOP:  cpu time    3.0586: real time    3.0620

 eigenvalue-minimisations  :   651
 total energy-change (2. order) : 0.2241159E-06  ( 0.2248287E-06)
 number of electron     190.0000008 magnetization 
 augmentation part       51.4425749 magnetization 

 Broyden mixing:
  rms(total) = 0.38997E-04    rms(broyden)= 0.38997E-04
  rms(prec ) = 0.58935E-04
  weight for this iteration     100.00

 eigenvalues of (default mixing * dielectric matrix)
  average eigenvalue GAMMA=   0.7898
  2.4033  2.4033  2.1181  2.1181  1.9924  1.7762  1.4083  1.4083  1.1509  1.1509
  0.8003  0.8003  0.9745  0.9745  0.9530  0.4683  0.4683  0.8318  0.8318  0.7171
  0.7171  0.0803  0.6445  0.6445  0.3844  0.3844  0.0050  0.0061  0.0388  0.1103
  0.1103  0.0956  0.1895  0.3207  0.3207  0.5660  0.5660  0.5607  0.4356  0.4356
  0.4032  0.4032

 Free energy of the ion-electron system (eV)
  ---------------------------------------------------
  alpha Z        PSCENC =       973.36245714
  Ewald energy   TEWEN  =     -6145.72525085
  -Hartree energ DENC   =      -162.32606405
  -exchange      EXHF   =         0.00000000
  -V(xc)+E(xc)   XCENC  =     -1733.44020662
  PAW double counting   =     13333.45609876   -11423.30519668
  entropy T*S    EENTRO =         0.08702301
  eigenvalues    EBANDS =       325.00460824
  atomic energy  EATOM  =      4467.52060007
  Solvation  Ediel_sol  =         0.00000000
  ---------------------------------------------------
  free energy    TOTEN  =      -365.36593099 eV

  energy without entropy =     -365.45295399  energy(sigma->0) =     -365.39493866


--------------------------------------------------------------------------------------------------------


--------------------------------------- Iteration      1( 103)  ---------------------------------------


    POTLOK:  cpu time    0.0179: real time    0.0213
    SETDIJ:  cpu time    0.0045: real time    0.0045
    EDDIAG:  cpu time    0.8805: real time    0.8805
  RMM-DIIS:  cpu time    1.9059: real time    1.9062
    ORTHCH:  cpu time    0.1708: real time    0.1708
       DOS:  cpu time    0.0056: real time    0.0056
    CHARGE:  cpu time    0.1299: real time    0.1299
    MIXING:  cpu time    0.0031: real time    0.0031
    --------------------------------------------
      LOOP:  cpu time    3.1181: real time    3.1218

 eigenvalue-minimisations  :   641
 total energy-change (2. order) : 0.2175120E-06  ( 0.2171579E-06)
 number of electron     190.0000008 magnetization 
 augmentation part       51.4425748 magnetization 

 Broyden mixing:
  rms(total) = 0.39213E-04    rms(broyden)= 0.39213E-04
  rms(prec ) = 0.59286E-04
  weight for this iteration     100.00

 eigenvalues of (default mixing * dielectric matrix)
  average eigenvalue GAMMA=   0.8228
  2.4524  2.3475  2.1231  2.1231  1.9848  1.1224  1.1224  1.4434  1.4434  1.4890
  1.4890  1.4539  1.1054  1.1054  0.8072  0.8072  0.9543  0.8254  0.1086  0.6878
  0.6878  0.5810  0.5810  0.3814  0.3814  0.7040  0.7040  0.0118  0.0206  0.0206
  0.0977  0.1252  0.1252  0.1922  0.3055  0.3055  0.5456  0.5456  0.4353  0.4353
  0.4148  0.4148  0.3700

 Free energy of the ion-electron system (eV)
  ---------------------------------------------------
  alpha Z        PSCENC =       973.36245714
  Ewald energy   TEWEN  =     -6145.72525085
  -Hartree energ DENC   =      -162.32606315
  -exchange      EXHF   =         0.00000000
  -V(xc)+E(xc)   XCENC  =     -1733.44020656
  PAW double counting   =     13333.45615450   -11423.30525145
  entropy T*S    EENTRO =         0.08702525
  eigenvalues    EBANDS =       325.00460427
  atomic energy  EATOM  =      4467.52060007
  Solvation  Ediel_sol  =         0.00000000
  ---------------------------------------------------
  free energy    TOTEN  =      -365.36593077 eV

  energy without entropy =     -365.45295602  energy(sigma->0) =     -365.39493919


--------------------------------------------------------------------------------------------------------


--------------------------------------- Iteration      1( 104)  ---------------------------------------


    POTLOK:  cpu time    0.0177: real time    0.0210
    SETDIJ:  cpu time    0.0045: real time    0.0045
    EDDIAG:  cpu time    0.8161: real time    0.8163
  RMM-DIIS:  cpu time    1.9121: real time    1.9126
    ORTHCH:  cpu time    0.1710: real time    0.1711
       DOS:  cpu time    0.0057: real time    0.0057
    CHARGE:  cpu time    0.1297: real time    0.1297
    MIXING:  cpu time    0.0033: real time    0.0033
    --------------------------------------------
      LOOP:  cpu time    3.0601: real time    3.0641

 eigenvalue-minimisations  :   668
 total energy-change (2. order) : 0.2042634E-06  ( 0.2076414E-06)
 number of electron     190.0000008 magnetization 
 augmentation part       51.4425745 magnetization 

 Broyden mixing:
  rms(total) = 0.37971E-04    rms(broyden)= 0.37971E-04
  rms(prec ) = 0.57370E-04
  weight for this iteration     100.00

 eigenvalues of (default mixing * dielectric matrix)
  average eigenvalue GAMMA=   0.8382
  2.4843  2.2709  2.1784  2.1784  2.0685  1.9798  1.1961  1.1961  1.5463  1.5463
  1.4233  1.4233  1.1201  1.1201  0.8086  0.8086  0.9015  0.9015  0.1068  0.7053
  0.7053  0.3780  0.3780  0.5744  0.5744  0.7056  0.7056  0.0015  0.0052  0.0298
  0.6460  0.0973  0.1270  0.1270  0.5417  0.5417  0.1859  0.3147  0.3147  0.3028
  0.4309  0.4309  0.3992  0.3992

 Free energy of the ion-electron system (eV)
  ---------------------------------------------------
  alpha Z        PSCENC =       973.36245714
  Ewald energy   TEWEN  =     -6145.72525085
  -Hartree energ DENC   =      -162.32606869
  -exchange      EXHF   =         0.00000000
  -V(xc)+E(xc)   XCENC  =     -1733.44020672
  PAW double counting   =     13333.45596654   -11423.30507417
  entropy T*S    EENTRO =         0.08702744
  eigenvalues    EBANDS =       325.00461868
  atomic energy  EATOM  =      4467.52060007
  Solvation  Ediel_sol  =         0.00000000
  ---------------------------------------------------
  free energy    TOTEN  =      -365.36593057 eV

  energy without entropy =     -365.45295800  energy(sigma->0) =     -365.39493971


--------------------------------------------------------------------------------------------------------


--------------------------------------- Iteration      1( 105)  ---------------------------------------


    POTLOK:  cpu time    0.0181: real time    0.0210
    SETDIJ:  cpu time    0.0045: real time    0.0045
    EDDIAG:  cpu time    0.8152: real time    0.8152
  RMM-DIIS:  cpu time    1.9390: real time    1.9393
    ORTHCH:  cpu time    0.1715: real time    0.1715
       DOS:  cpu time    0.0055: real time    0.0055
    CHARGE:  cpu time    0.1298: real time    0.1298
    MIXING:  cpu time    0.0032: real time    0.0032
    --------------------------------------------
      LOOP:  cpu time    3.0867: real time    3.0899

 eigenvalue-minimisations  :  1086
 total energy-change (2. order) : 0.1999279E-06  ( 0.2005753E-06)
 number of electron     190.0000008 magnetization 
 augmentation part       51.4425743 magnetization 

 Broyden mixing:
  rms(total) = 0.35980E-04    rms(broyden)= 0.35980E-04
  rms(prec ) = 0.54297E-04
  weight for this iteration     100.00

 eigenvalues of (default mixing * dielectric matrix)
  average eigenvalue GAMMA=   0.8488
  2.3841  2.2374  2.2374  2.1454  2.1454  1.9377  1.7210  1.5853  1.0673  1.0673
  0.9368  0.9368  1.1217  1.1217  0.9887  0.9887  0.0901  0.4329  0.4329  0.0612
  0.0612  0.7536  0.7536  0.0563  0.6893  0.5606  0.5606  0.4093  0.4093  0.1996
  0.1996  0.1678  0.2498  0.5493  0.5493  0.3228  0.5359  0.4479  0.4479  0.3900

 Free energy of the ion-electron system (eV)
  ---------------------------------------------------
  alpha Z        PSCENC =       973.36245714
  Ewald energy   TEWEN  =     -6145.72525085
  -Hartree energ DENC   =      -162.32606337
  -exchange      EXHF   =         0.00000000
  -V(xc)+E(xc)   XCENC  =     -1733.44020523
  PAW double counting   =     13333.45598813   -11423.30509551
  entropy T*S    EENTRO =         0.08702952
  eigenvalues    EBANDS =       325.00460974
  atomic energy  EATOM  =      4467.52060007
  Solvation  Ediel_sol  =         0.00000000
  ---------------------------------------------------
  free energy    TOTEN  =      -365.36593037 eV

  energy without entropy =     -365.45295988  energy(sigma->0) =     -365.39494020


--------------------------------------------------------------------------------------------------------


--------------------------------------- Iteration      1( 106)  ---------------------------------------


    POTLOK:  cpu time    0.0208: real time    0.0211
    SETDIJ:  cpu time    0.0058: real time    0.0058
    EDDIAG:  cpu time    0.8152: real time    0.8301
  RMM-DIIS:  cpu time    2.0832: real time    2.0836
    ORTHCH:  cpu time    0.1719: real time    0.1719
       DOS:  cpu time    0.0056: real time    0.0056
    CHARGE:  cpu time    0.1299: real time    0.1299
    MIXING:  cpu time    0.0030: real time    0.0030
    --------------------------------------------
      LOOP:  cpu time    3.2353: real time    3.2509

 eigenvalue-minimisations  :  3357
 total energy-change (2. order) : 0.1812259E-06  ( 0.1907237E-06)
 number of electron     190.0000008 magnetization 
 augmentation part       51.4425841 magnetization 

 Broyden mixing:
  rms(total) = 0.36074E-04    rms(broyden)= 0.36074E-04
  rms(prec ) = 0.51643E-04
  weight for this iteration     100.00

 eigenvalues of (default mixing * dielectric matrix)
  average eigenvalue GAMMA=   0.8340
  2.3841  2.2436  2.2436  2.1373  2.1373  1.9399  1.7143  1.0603  1.0603  1.3287
  1.2001  1.2001  0.9104  0.9104  0.9284  0.9284  0.8066  0.8066  0.0866  0.4247
  0.4247  0.0592  0.0592  0.0516  0.1480  0.1815  0.1815  0.6667  0.6667  0.5485
  0.5485  0.4856  0.4856  0.3737  0.3737  0.5630  0.5246  0.2721  0.3238  0.4022
  0.4022

 Free energy of the ion-electron system (eV)
  ---------------------------------------------------
  alpha Z        PSCENC =       973.36245714
  Ewald energy   TEWEN  =     -6145.72525085
  -Hartree energ DENC   =      -162.32600182
  -exchange      EXHF   =         0.00000000
  -V(xc)+E(xc)   XCENC  =     -1733.44019622
  PAW double counting   =     13333.45705085   -11423.30615643
  entropy T*S    EENTRO =         0.08703146
  eigenvalues    EBANDS =       325.00453560
  atomic energy  EATOM  =      4467.52060007
  Solvation  Ediel_sol  =         0.00000000
  ---------------------------------------------------
  free energy    TOTEN  =      -365.36593018 eV

  energy without entropy =     -365.45296164  energy(sigma->0) =     -365.39494067


--------------------------------------------------------------------------------------------------------


--------------------------------------- Iteration      1( 107)  ---------------------------------------


    POTLOK:  cpu time    0.0178: real time    0.0210
    SETDIJ:  cpu time    0.0046: real time    0.0046
    EDDIAG:  cpu time    0.8172: real time    0.8345
  RMM-DIIS:  cpu time    1.9124: real time    1.9126
    ORTHCH:  cpu time    0.1756: real time    0.1757
       DOS:  cpu time    0.0057: real time    0.0057
    CHARGE:  cpu time    0.1368: real time    0.1368
    MIXING:  cpu time    0.0030: real time    0.0030
    --------------------------------------------
      LOOP:  cpu time    3.0732: real time    3.0940

 eigenvalue-minimisations  :   725
 total energy-change (2. order) : 0.1838043E-06  ( 0.1851826E-06)
 number of electron     190.0000008 magnetization 
 augmentation part       51.4425837 magnetization 

 Broyden mixing:
  rms(total) = 0.35692E-04    rms(broyden)= 0.35692E-04
  rms(prec ) = 0.51156E-04
  weight for this iteration     100.00

 eigenvalues of (default mixing * dielectric matrix)
  average eigenvalue GAMMA=   0.8473
  2.3935  2.1770  2.1770  2.1949  2.1949  2.0365  1.6855  1.6855  1.0732  1.0732
  1.0046  1.0046  1.0989  1.0989  0.6861  0.6861  0.9373  0.9373  0.8523  0.8523
  0.1090  0.4118  0.4118  0.0162  0.0162  0.6235  0.6235  0.6676  0.3537  0.3537
  0.0829  0.1504  0.1504  0.4882  0.4882  0.2634  0.3308  0.3308  0.5358  0.5142
  0.3895  0.4258

 Free energy of the ion-electron system (eV)
  ---------------------------------------------------
  alpha Z        PSCENC =       973.36245714
  Ewald energy   TEWEN  =     -6145.72525085
  -Hartree energ DENC   =      -162.32600924
  -exchange      EXHF   =         0.00000000
  -V(xc)+E(xc)   XCENC  =     -1733.44019703
  PAW double counting   =     13333.45640398   -11423.30551594
  entropy T*S    EENTRO =         0.08703342
  eigenvalues    EBANDS =       325.00454844
  atomic energy  EATOM  =      4467.52060007
  Solvation  Ediel_sol  =         0.00000000
  ---------------------------------------------------
  free energy    TOTEN  =      -365.36593000 eV

  energy without entropy =     -365.45296342  energy(sigma->0) =     -365.39494114


--------------------------------------------------------------------------------------------------------


--------------------------------------- Iteration      1( 108)  ---------------------------------------


    POTLOK:  cpu time    0.0177: real time    0.0209
    SETDIJ:  cpu time    0.0045: real time    0.0045
    EDDIAG:  cpu time    0.8160: real time    0.8160
  RMM-DIIS:  cpu time    1.9144: real time    1.9147
    ORTHCH:  cpu time    0.1708: real time    0.1709
       DOS:  cpu time    0.0056: real time    0.0056
    CHARGE:  cpu time    0.1298: real time    0.1298
    MIXING:  cpu time    0.0032: real time    0.0031
    --------------------------------------------
      LOOP:  cpu time    3.0620: real time    3.0656

 eigenvalue-minimisations  :   794
 total energy-change (2. order) : 0.1766639E-06  ( 0.1765706E-06)
 number of electron     190.0000008 magnetization 
 augmentation part       51.4425831 magnetization 

 Broyden mixing:
  rms(total) = 0.35535E-04    rms(broyden)= 0.35535E-04
  rms(prec ) = 0.50971E-04
  weight for this iteration     100.00

 eigenvalues of (default mixing * dielectric matrix)
  average eigenvalue GAMMA=   0.8645
  2.5828  2.2761  2.2284  2.2284  2.0393  2.0393  1.8175  1.8175  1.1802  1.1802
  1.0518  1.0518  1.1501  0.7767  0.7767  0.9465  0.9465  0.9381  0.8583  0.8583
  0.0658  0.0658  0.4207  0.4207  0.0153  0.6303  0.6303  0.7587  0.7312  0.0738
  0.3684  0.3684  0.1572  0.1572  0.1685  0.2815  0.4631  0.4631  0.5179  0.5179
  0.3443  0.3872  0.4224

 Free energy of the ion-electron system (eV)
  ---------------------------------------------------
  alpha Z        PSCENC =       973.36245714
  Ewald energy   TEWEN  =     -6145.72525085
  -Hartree energ DENC   =      -162.32601885
  -exchange      EXHF   =         0.00000000
  -V(xc)+E(xc)   XCENC  =     -1733.44019840
  PAW double counting   =     13333.45593397   -11423.30504891
  entropy T*S    EENTRO =         0.08703524
  eigenvalues    EBANDS =       325.00456076
  atomic energy  EATOM  =      4467.52060007
  Solvation  Ediel_sol  =         0.00000000
  ---------------------------------------------------
  free energy    TOTEN  =      -365.36592982 eV

  energy without entropy =     -365.45296507  energy(sigma->0) =     -365.39494157


--------------------------------------------------------------------------------------------------------


--------------------------------------- Iteration      1( 109)  ---------------------------------------


    POTLOK:  cpu time    0.0179: real time    0.0209
    SETDIJ:  cpu time    0.0045: real time    0.0045
    EDDIAG:  cpu time    0.8148: real time    0.8149
  RMM-DIIS:  cpu time    1.9628: real time    1.9630
    ORTHCH:  cpu time    0.1713: real time    0.1713
       DOS:  cpu time    0.0057: real time    0.0057
    CHARGE:  cpu time    0.1296: real time    0.1296
    MIXING:  cpu time    0.0033: real time    0.0033
    --------------------------------------------
      LOOP:  cpu time    3.1098: real time    3.1133

 eigenvalue-minimisations  :  1533
 total energy-change (2. order) : 0.1708095E-06  ( 0.1706983E-06)
 number of electron     190.0000008 magnetization 
 augmentation part       51.4425818 magnetization 

 Broyden mixing:
  rms(total) = 0.34651E-04    rms(broyden)= 0.34651E-04
  rms(prec ) = 0.50621E-04
  weight for this iteration     100.00

 eigenvalues of (default mixing * dielectric matrix)
  average eigenvalue GAMMA=   0.8505
  2.5840  2.2745  2.2455  2.2455  2.0271  2.0271  1.8264  1.8264  1.1384  1.1384
  1.0432  1.0432  1.1298  1.0518  0.9639  0.9639  0.7002  0.7002  0.9157  0.1184
  0.4273  0.4273  0.7897  0.7897  0.6609  0.6609  0.0809  0.0809  0.4430  0.4430
  0.0620  0.1428  0.1428  0.1507  0.6279  0.2664  0.2664  0.4038  0.4038  0.5063
  0.5321  0.3435  0.3870  0.4178

 Free energy of the ion-electron system (eV)
  ---------------------------------------------------
  alpha Z        PSCENC =       973.36245714
  Ewald energy   TEWEN  =     -6145.72525085
  -Hartree energ DENC   =      -162.32602472
  -exchange      EXHF   =         0.00000000
  -V(xc)+E(xc)   XCENC  =     -1733.44019916
  PAW double counting   =     13333.45583106   -11423.30494901
  entropy T*S    EENTRO =         0.08703704
  eigenvalues    EBANDS =       325.00456876
  atomic energy  EATOM  =      4467.52060007
  Solvation  Ediel_sol  =         0.00000000
  ---------------------------------------------------
  free energy    TOTEN  =      -365.36592965 eV

  energy without entropy =     -365.45296670  energy(sigma->0) =     -365.39494200


--------------------------------------------------------------------------------------------------------


--------------------------------------- Iteration      1( 110)  ---------------------------------------


    POTLOK:  cpu time    0.0179: real time    0.0213
    SETDIJ:  cpu time    0.0045: real time    0.0045
    EDDIAG:  cpu time    0.8186: real time    0.8187
  RMM-DIIS:  cpu time    1.9144: real time    1.9147
    ORTHCH:  cpu time    0.1771: real time    0.1904
       DOS:  cpu time    0.0056: real time    0.0057
    CHARGE:  cpu time    0.1295: real time    0.1323
    MIXING:  cpu time    0.0034: real time    0.0035
    --------------------------------------------
      LOOP:  cpu time    3.0711: real time    3.0912

 eigenvalue-minimisations  :   644
 total energy-change (2. order) : 0.1632716E-06  ( 0.1627406E-06)
 number of electron     190.0000008 magnetization 
 augmentation part       51.4425815 magnetization 

 Broyden mixing:
  rms(total) = 0.34659E-04    rms(broyden)= 0.34659E-04
  rms(prec ) = 0.50350E-04
  weight for this iteration     100.00

 eigenvalues of (default mixing * dielectric matrix)
  average eigenvalue GAMMA=   0.8849
  2.3882  2.3429  2.1454  2.1454  1.9945  1.9945  1.8047  1.4806  1.4806  1.4528
  1.0421  1.0421  1.1658  0.1154  0.9011  0.9011  0.4027  0.4027  0.7262  0.7262
  0.6143  0.6143  0.7235  0.7235  0.0365  0.6903  0.6602  0.6602  0.1241  0.4048
  0.4048  0.2333  0.2333  0.2317  0.5130  0.3073  0.3965  0.3965  0.3757  0.3987

 Free energy of the ion-electron system (eV)
  ---------------------------------------------------
  alpha Z        PSCENC =       973.36245714
  Ewald energy   TEWEN  =     -6145.72525085
  -Hartree energ DENC   =      -162.32602963
  -exchange      EXHF   =         0.00000000
  -V(xc)+E(xc)   XCENC  =     -1733.44019954
  PAW double counting   =     13333.45585222   -11423.30497106
  entropy T*S    EENTRO =         0.08703875
  eigenvalues    EBANDS =       325.00457340
  atomic energy  EATOM  =      4467.52060007
  Solvation  Ediel_sol  =         0.00000000
  ---------------------------------------------------
  free energy    TOTEN  =      -365.36592949 eV

  energy without entropy =     -365.45296824  energy(sigma->0) =     -365.39494241


--------------------------------------------------------------------------------------------------------


--------------------------------------- Iteration      1( 111)  ---------------------------------------


    POTLOK:  cpu time    0.0179: real time    0.0215
    SETDIJ:  cpu time    0.0044: real time    0.0045
    EDDIAG:  cpu time    0.8323: real time    0.8428
  RMM-DIIS:  cpu time    2.1185: real time    2.1191
    ORTHCH:  cpu time    0.1710: real time    0.1710
       DOS:  cpu time    0.0057: real time    0.0057
    CHARGE:  cpu time    0.1299: real time    0.1299
    MIXING:  cpu time    0.0030: real time    0.0030
    --------------------------------------------
      LOOP:  cpu time    3.2826: real time    3.2975

 eigenvalue-minimisations  :  3822
 total energy-change (2. order) : 0.1512062E-06  ( 0.1562591E-06)
 number of electron     190.0000008 magnetization 
 augmentation part       51.4425849 magnetization 

 Broyden mixing:
  rms(total) = 0.46881E-04    rms(broyden)= 0.46881E-04
  rms(prec ) = 0.59369E-04
  weight for this iteration     100.00

 eigenvalues of (default mixing * dielectric matrix)
  average eigenvalue GAMMA=   0.8681
  2.3610  2.3610  2.1560  2.1560  1.9923  1.9923  1.8045  1.4308  1.4308  1.4600
  1.0458  1.0458  1.1616  0.9853  0.9853  0.1292  0.6913  0.6913  0.3681  0.3681
  0.6209  0.6209  0.7601  0.7601  0.0367  0.6635  0.6635  0.3920  0.3920  0.5634
  0.5634  0.1182  0.1624  0.1624  0.2830  0.2830  0.4214  0.4214  0.3722  0.3722
  0.3420

 Free energy of the ion-electron system (eV)
  ---------------------------------------------------
  alpha Z        PSCENC =       973.36245714
  Ewald energy   TEWEN  =     -6145.72525085
  -Hartree energ DENC   =      -162.32600137
  -exchange      EXHF   =         0.00000000
  -V(xc)+E(xc)   XCENC  =     -1733.44019107
  PAW double counting   =     13333.45697383   -11423.30608274
  entropy T*S    EENTRO =         0.08704033
  eigenvalues    EBANDS =       325.00452532
  atomic energy  EATOM  =      4467.52060007
  Solvation  Ediel_sol  =         0.00000000
  ---------------------------------------------------
  free energy    TOTEN  =      -365.36592934 eV

  energy without entropy =     -365.45296967  energy(sigma->0) =     -365.39494278


--------------------------------------------------------------------------------------------------------


--------------------------------------- Iteration      1( 112)  ---------------------------------------


    POTLOK:  cpu time    0.0178: real time    0.0207
    SETDIJ:  cpu time    0.0045: real time    0.0045
    EDDIAG:  cpu time    0.8159: real time    0.8158
  RMM-DIIS:  cpu time    1.9645: real time    1.9649
    ORTHCH:  cpu time    0.1747: real time    0.1747
       DOS:  cpu time    0.0056: real time    0.0056
    CHARGE:  cpu time    0.1311: real time    0.1312
    MIXING:  cpu time    0.0035: real time    0.0035
    --------------------------------------------
      LOOP:  cpu time    3.1176: real time    3.1208

 eigenvalue-minimisations  :  1565
 total energy-change (2. order) : 0.1504177E-06  ( 0.1497974E-06)
 number of electron     190.0000008 magnetization 
 augmentation part       51.4425844 magnetization 

 Broyden mixing:
  rms(total) = 0.43909E-04    rms(broyden)= 0.43909E-04
  rms(prec ) = 0.55911E-04
  weight for this iteration     100.00

 eigenvalues of (default mixing * dielectric matrix)
  average eigenvalue GAMMA=   0.8663
  2.3608  2.3608  2.1586  2.1586  1.9978  1.9978  1.8057  1.4826  1.4826  1.4837
  1.0891  1.0891  1.1535  1.0016  1.0016  0.7810  0.7810  0.1271  0.7569  0.7569
  0.6480  0.6480  0.3594  0.3594  0.0347  0.3997  0.3997  0.1266  0.1907  0.1907
  0.6481  0.6481  0.5713  0.5713  0.2280  0.3409  0.3409  0.4234  0.4234  0.3155
  0.3155  0.3737

 Free energy of the ion-electron system (eV)
  ---------------------------------------------------
  alpha Z        PSCENC =       973.36245714
  Ewald energy   TEWEN  =     -6145.72525085
  -Hartree energ DENC   =      -162.32599706
  -exchange      EXHF   =         0.00000000
  -V(xc)+E(xc)   XCENC  =     -1733.44019012
  PAW double counting   =     13333.45714941   -11423.30625571
  entropy T*S    EENTRO =         0.08704195
  eigenvalues    EBANDS =       325.00451598
  atomic energy  EATOM  =      4467.52060007
  Solvation  Ediel_sol  =         0.00000000
  ---------------------------------------------------
  free energy    TOTEN  =      -365.36592919 eV

  energy without entropy =     -365.45297114  energy(sigma->0) =     -365.39494317


--------------------------------------------------------------------------------------------------------


--------------------------------------- Iteration      1( 113)  ---------------------------------------


    POTLOK:  cpu time    0.0191: real time    0.0218
    SETDIJ:  cpu time    0.0046: real time    0.0046
    EDDIAG:  cpu time    0.8542: real time    0.8557
  RMM-DIIS:  cpu time    1.9605: real time    1.9906
    ORTHCH:  cpu time    0.1736: real time    0.1743
       DOS:  cpu time    0.0057: real time    0.0057
    CHARGE:  cpu time    0.1348: real time    0.1351
    MIXING:  cpu time    0.0037: real time    0.0037
    --------------------------------------------
      LOOP:  cpu time    3.1563: real time    3.1916

 eigenvalue-minimisations  :  1773
 total energy-change (2. order) : 0.1462586E-06  ( 0.1451858E-06)
 number of electron     190.0000008 magnetization 
 augmentation part       51.4425864 magnetization 

 Broyden mixing:
  rms(total) = 0.38902E-04    rms(broyden)= 0.38902E-04
  rms(prec ) = 0.50706E-04
  weight for this iteration     100.00

 eigenvalues of (default mixing * dielectric matrix)
  average eigenvalue GAMMA=   0.8692
  2.3863  2.3863  2.1595  2.1595  2.0458  2.0458  1.8018  1.5421  1.5421  1.4595
  1.1047  1.1047  1.1318  0.7795  0.7795  0.9816  0.9816  0.1271  0.6799  0.6799
  0.7654  0.7654  0.4718  0.4718  0.3135  0.3135  0.0351  0.6574  0.6574  0.4250
  0.4250  0.1314  0.1898  0.1898  0.5672  0.5672  0.2738  0.2738  0.3729  0.3729
  0.4532  0.4532  0.3510

 Free energy of the ion-electron system (eV)
  ---------------------------------------------------
  alpha Z        PSCENC =       973.36245714
  Ewald energy   TEWEN  =     -6145.72525085
  -Hartree energ DENC   =      -162.32597505
  -exchange      EXHF   =         0.00000000
  -V(xc)+E(xc)   XCENC  =     -1733.44018654
  PAW double counting   =     13333.45760159   -11423.30669925
  entropy T*S    EENTRO =         0.08704350
  eigenvalues    EBANDS =       325.00448034
  atomic energy  EATOM  =      4467.52060007
  Solvation  Ediel_sol  =         0.00000000
  ---------------------------------------------------
  free energy    TOTEN  =      -365.36592904 eV

  energy without entropy =     -365.45297254  energy(sigma->0) =     -365.39494354


--------------------------------------------------------------------------------------------------------


--------------------------------------- Iteration      1( 114)  ---------------------------------------


    POTLOK:  cpu time    0.0200: real time    0.0231
    SETDIJ:  cpu time    0.0049: real time    0.0050
    EDDIAG:  cpu time    0.8478: real time    0.8495
  RMM-DIIS:  cpu time    1.9104: real time    1.9116
    ORTHCH:  cpu time    0.1724: real time    0.1727
       DOS:  cpu time    0.0057: real time    0.0057
    CHARGE:  cpu time    0.1298: real time    0.1299
    MIXING:  cpu time    0.0033: real time    0.0033
    --------------------------------------------
      LOOP:  cpu time    3.0943: real time    3.1007

 eigenvalue-minimisations  :   827
 total energy-change (2. order) : 0.1367180E-06  ( 0.1382205E-06)
 number of electron     190.0000008 magnetization 
 augmentation part       51.4425867 magnetization 

 Broyden mixing:
  rms(total) = 0.37302E-04    rms(broyden)= 0.37302E-04
  rms(prec ) = 0.48114E-04
  weight for this iteration     100.00

 eigenvalues of (default mixing * dielectric matrix)
  average eigenvalue GAMMA=   0.9006
  2.4017  2.4017  2.2285  2.2285  2.1517  2.1517  1.3044  1.3044  1.5973  1.5973
  1.7691  1.5997  0.9690  0.9690  1.1493  0.9058  0.9058  0.1241  0.8231  0.8231
  0.7540  0.7540  0.3165  0.3165  0.4606  0.4606  0.0515  0.6951  0.5874  0.5874
  0.6296  0.6296  0.1309  0.2009  0.2009  0.2757  0.2757  0.4025  0.4025  0.2971
  0.5084  0.4383  0.4383  0.4081

 Free energy of the ion-electron system (eV)
  ---------------------------------------------------
  alpha Z        PSCENC =       973.36245714
  Ewald energy   TEWEN  =     -6145.72525085
  -Hartree energ DENC   =      -162.32596593
  -exchange      EXHF   =         0.00000000
  -V(xc)+E(xc)   XCENC  =     -1733.44018470
  PAW double counting   =     13333.45769914   -11423.30679828
  entropy T*S    EENTRO =         0.08704500
  eigenvalues    EBANDS =       325.00446949
  atomic energy  EATOM  =      4467.52060007
  Solvation  Ediel_sol  =         0.00000000
  ---------------------------------------------------
  free energy    TOTEN  =      -365.36592890 eV

  energy without entropy =     -365.45297390  energy(sigma->0) =     -365.39494390


--------------------------------------------------------------------------------------------------------


--------------------------------------- Iteration      1( 115)  ---------------------------------------


    POTLOK:  cpu time    0.0177: real time    0.0210
    SETDIJ:  cpu time    0.0045: real time    0.0045
    EDDIAG:  cpu time    0.8150: real time    0.8153
  RMM-DIIS:  cpu time    1.9560: real time    1.9608
    ORTHCH:  cpu time    0.1711: real time    0.1712
       DOS:  cpu time    0.0057: real time    0.0057
    CHARGE:  cpu time    0.1285: real time    0.1285
    MIXING:  cpu time    0.0033: real time    0.0033
    --------------------------------------------
      LOOP:  cpu time    3.1018: real time    3.1103

 eigenvalue-minimisations  :  1600
 total energy-change (2. order) : 0.1353274E-06  ( 0.1340429E-06)
 number of electron     190.0000008 magnetization 
 augmentation part       51.4425887 magnetization 

 Broyden mixing:
  rms(total) = 0.32073E-04    rms(broyden)= 0.32073E-04
  rms(prec ) = 0.41584E-04
  weight for this iteration     100.00

 eigenvalues of (default mixing * dielectric matrix)
  average eigenvalue GAMMA=   0.9124
  2.2214  2.2214  2.3180  2.1501  2.1501  2.0725  1.5164  1.5164  1.4953  1.0558
  1.0558  1.3198  1.3198  1.1271  1.1271  0.1197  0.8080  0.8080  0.0690  0.3314
  0.3314  0.8138  0.6207  0.6207  0.5606  0.5606  0.1609  0.2232  0.2232  0.4566
  0.4566  0.6712  0.6712  0.6042  0.6042  0.3261  0.4615  0.4615  0.3980  0.4665

 Free energy of the ion-electron system (eV)
  ---------------------------------------------------
  alpha Z        PSCENC =       973.36245714
  Ewald energy   TEWEN  =     -6145.72525085
  -Hartree energ DENC   =      -162.32594186
  -exchange      EXHF   =         0.00000000
  -V(xc)+E(xc)   XCENC  =     -1733.44018059
  PAW double counting   =     13333.45768725   -11423.30677916
  entropy T*S    EENTRO =         0.08704642
  eigenvalues    EBANDS =       325.00443280
  atomic energy  EATOM  =      4467.52060007
  Solvation  Ediel_sol  =         0.00000000
  ---------------------------------------------------
  free energy    TOTEN  =      -365.36592877 eV

  energy without entropy =     -365.45297519  energy(sigma->0) =     -365.39494424


--------------------------------------------------------------------------------------------------------


--------------------------------------- Iteration      1( 116)  ---------------------------------------


    POTLOK:  cpu time    0.0207: real time    0.0210
    SETDIJ:  cpu time    0.0045: real time    0.0045
    EDDIAG:  cpu time    0.8151: real time    0.8153
  RMM-DIIS:  cpu time    2.1037: real time    2.1039
    ORTHCH:  cpu time    0.1708: real time    0.1708
       DOS:  cpu time    0.0056: real time    0.0056
    CHARGE:  cpu time    0.1290: real time    0.1290
    MIXING:  cpu time    0.0029: real time    0.0029
    --------------------------------------------
      LOOP:  cpu time    3.2525: real time    3.2531

 eigenvalue-minimisations  :  3811
 total energy-change (2. order) : 0.1314702E-06  ( 0.1258504E-06)
 number of electron     190.0000008 magnetization 
 augmentation part       51.4425991 magnetization 

 Broyden mixing:
  rms(total) = 0.18817E-04    rms(broyden)= 0.18817E-04
  rms(prec ) = 0.21499E-04
  weight for this iteration     100.00

 eigenvalues of (default mixing * dielectric matrix)
  average eigenvalue GAMMA=   0.8987
  2.2686  2.2686  2.3196  2.1401  2.1401  2.1015  1.5704  1.4006  1.4006  1.4322
  1.4322  1.0406  1.0406  1.1189  1.1189  0.1175  0.8087  0.8087  0.6893  0.6893
  0.3289  0.3289  0.0733  0.7764  0.4088  0.4088  0.1778  0.1778  0.2368  0.2368
  0.5664  0.5664  0.6889  0.6889  0.5837  0.5837  0.3306  0.4487  0.4487  0.4021
  0.4776

 Free energy of the ion-electron system (eV)
  ---------------------------------------------------
  alpha Z        PSCENC =       973.36245714
  Ewald energy   TEWEN  =     -6145.72525085
  -Hartree energ DENC   =      -162.32591400
  -exchange      EXHF   =         0.00000000
  -V(xc)+E(xc)   XCENC  =     -1733.44017494
  PAW double counting   =     13333.45623567   -11423.30531711
  entropy T*S    EENTRO =         0.08704785
  eigenvalues    EBANDS =       325.00438752
  atomic energy  EATOM  =      4467.52060007
  Solvation  Ediel_sol  =         0.00000000
  ---------------------------------------------------
  free energy    TOTEN  =      -365.36592864 eV

  energy without entropy =     -365.45297649  energy(sigma->0) =     -365.39494459


--------------------------------------------------------------------------------------------------------


--------------------------------------- Iteration      1( 117)  ---------------------------------------


    POTLOK:  cpu time    0.0178: real time    0.0209
    SETDIJ:  cpu time    0.0045: real time    0.0045
    EDDIAG:  cpu time    0.8149: real time    0.8150
  RMM-DIIS:  cpu time    2.0375: real time    2.0377
    ORTHCH:  cpu time    0.1708: real time    0.1708
       DOS:  cpu time    0.0057: real time    0.0057
    CHARGE:  cpu time    0.1294: real time    0.1294
    MIXING:  cpu time    0.0030: real time    0.0030
    --------------------------------------------
      LOOP:  cpu time    3.1836: real time    3.1870

 eigenvalue-minimisations  :  2640
 total energy-change (2. order) : 0.1240378E-06  ( 0.1235186E-06)
 number of electron     190.0000008 magnetization 
 augmentation part       51.4425968 magnetization 

 Broyden mixing:
  rms(total) = 0.17635E-04    rms(broyden)= 0.17635E-04
  rms(prec ) = 0.20118E-04
  weight for this iteration     100.00

 eigenvalues of (default mixing * dielectric matrix)
  average eigenvalue GAMMA=   0.8994
  2.2817  2.2817  2.3195  2.1604  2.1604  2.0221  1.6896  1.0885  1.0885  1.4492
  1.4492  1.4299  1.4299  1.1555  1.1555  0.1107  0.4028  0.4028  0.8556  0.8556
  0.0643  0.6731  0.6731  0.7679  0.7283  0.3718  0.3718  0.4841  0.4841  0.1873
  0.2316  0.2316  0.6619  0.6123  0.6123  0.2619  0.4147  0.4147  0.3307  0.5405
  0.3978  0.4687

 Free energy of the ion-electron system (eV)
  ---------------------------------------------------
  alpha Z        PSCENC =       973.36245714
  Ewald energy   TEWEN  =     -6145.72525085
  -Hartree energ DENC   =      -162.32591661
  -exchange      EXHF   =         0.00000000
  -V(xc)+E(xc)   XCENC  =     -1733.44017573
  PAW double counting   =     13333.45608946   -11423.30516953
  entropy T*S    EENTRO =         0.08704913
  eigenvalues    EBANDS =       325.00438839
  atomic energy  EATOM  =      4467.52060007
  Solvation  Ediel_sol  =         0.00000000
  ---------------------------------------------------
  free energy    TOTEN  =      -365.36592851 eV

  energy without entropy =     -365.45297764  energy(sigma->0) =     -365.39494489


--------------------------------------------------------------------------------------------------------


--------------------------------------- Iteration      1( 118)  ---------------------------------------


    POTLOK:  cpu time    0.0178: real time    0.0210
    SETDIJ:  cpu time    0.0045: real time    0.0045
    EDDIAG:  cpu time    0.8150: real time    0.8152
  RMM-DIIS:  cpu time    1.9492: real time    1.9494
    ORTHCH:  cpu time    0.1711: real time    0.1711
       DOS:  cpu time    0.0057: real time    0.0057
    CHARGE:  cpu time    0.1291: real time    0.1291
    MIXING:  cpu time    0.0031: real time    0.0031
    --------------------------------------------
      LOOP:  cpu time    3.0955: real time    3.0991

 eigenvalue-minimisations  :  1397
 total energy-change (2. order) : 0.1210183E-06  ( 0.1176691E-06)
 number of electron     190.0000008 magnetization 
 augmentation part       51.4425969 magnetization 

 Broyden mixing:
  rms(total) = 0.18267E-04    rms(broyden)= 0.18267E-04
  rms(prec ) = 0.20272E-04
  weight for this iteration     100.00

 eigenvalues of (default mixing * dielectric matrix)
  average eigenvalue GAMMA=   0.9088
  2.2606  2.2606  2.3457  2.2028  2.1350  1.9881  1.7743  1.3895  1.3895  1.4663
  1.4663  1.0851  1.0851  1.3655  1.3655  0.1173  0.5839  0.5839  0.8974  0.8974
  0.8183  0.8183  0.8508  0.0684  0.7164  0.3736  0.3736  0.1959  0.1959  0.2314
  0.2314  0.4494  0.4494  0.6260  0.6260  0.3318  0.3318  0.3297  0.5214  0.5214
  0.4604  0.4604  0.4376

 Free energy of the ion-electron system (eV)
  ---------------------------------------------------
  alpha Z        PSCENC =       973.36245714
  Ewald energy   TEWEN  =     -6145.72525085
  -Hartree energ DENC   =      -162.32592070
  -exchange      EXHF   =         0.00000000
  -V(xc)+E(xc)   XCENC  =     -1733.44017631
  PAW double counting   =     13333.45670594   -11423.30577684
  entropy T*S    EENTRO =         0.08705035
  eigenvalues    EBANDS =       325.00438280
  atomic energy  EATOM  =      4467.52060007
  Solvation  Ediel_sol  =         0.00000000
  ---------------------------------------------------
  free energy    TOTEN  =      -365.36592839 eV

  energy without entropy =     -365.45297874  energy(sigma->0) =     -365.39494518


--------------------------------------------------------------------------------------------------------


--------------------------------------- Iteration      1( 119)  ---------------------------------------


    POTLOK:  cpu time    0.0177: real time    0.0213
    SETDIJ:  cpu time    0.0045: real time    0.0045
    EDDIAG:  cpu time    0.8149: real time    0.8149
  RMM-DIIS:  cpu time    1.9212: real time    1.9214
    ORTHCH:  cpu time    0.1712: real time    0.1712
       DOS:  cpu time    0.0055: real time    0.0055
    CHARGE:  cpu time    0.1290: real time    0.1290
    MIXING:  cpu time    0.0033: real time    0.0033
    --------------------------------------------
      LOOP:  cpu time    3.0672: real time    3.0711

 eigenvalue-minimisations  :  1035
 total energy-change (2. order) : 0.1178460E-06  ( 0.1145252E-06)
 number of electron     190.0000008 magnetization 
 augmentation part       51.4425968 magnetization 

 Broyden mixing:
  rms(total) = 0.18589E-04    rms(broyden)= 0.18589E-04
  rms(prec ) = 0.20550E-04
  weight for this iteration     100.00

 eigenvalues of (default mixing * dielectric matrix)
  average eigenvalue GAMMA=   0.9308
  2.6202  2.2609  2.2609  2.2240  2.2240  2.0768  2.0768  1.4273  1.4273  1.5491
  1.5491  1.4843  1.0386  1.0386  1.2353  1.2353  0.1180  0.5909  0.5909  0.8186
  0.8186  0.0681  0.8137  0.7609  0.7609  0.4410  0.4410  0.3109  0.3109  0.1952
  0.1952  0.2467  0.2467  0.6566  0.5907  0.5907  0.4378  0.4378  0.5658  0.5658
  0.3294  0.3858  0.4988  0.4379

 Free energy of the ion-electron system (eV)
  ---------------------------------------------------
  alpha Z        PSCENC =       973.36245714
  Ewald energy   TEWEN  =     -6145.72525085
  -Hartree energ DENC   =      -162.32592449
  -exchange      EXHF   =         0.00000000
  -V(xc)+E(xc)   XCENC  =     -1733.44017645
  PAW double counting   =     13333.45692373   -11423.30598499
  entropy T*S    EENTRO =         0.08705156
  eigenvalues    EBANDS =       325.00437600
  atomic energy  EATOM  =      4467.52060007
  Solvation  Ediel_sol  =         0.00000000
  ---------------------------------------------------
  free energy    TOTEN  =      -365.36592828 eV

  energy without entropy =     -365.45297984  energy(sigma->0) =     -365.39494546


--------------------------------------------------------------------------------------------------------


--------------------------------------- Iteration      1( 120)  ---------------------------------------


    POTLOK:  cpu time    0.0177: real time    0.0226
    SETDIJ:  cpu time    0.0045: real time    0.0045
    EDDIAG:  cpu time    0.8144: real time    0.8151
  RMM-DIIS:  cpu time    2.0090: real time    2.0174
    ORTHCH:  cpu time    0.1711: real time    0.1711
       DOS:  cpu time    0.0057: real time    0.0057
    CHARGE:  cpu time    0.1288: real time    0.1289
    MIXING:  cpu time    0.0031: real time    0.0031
    --------------------------------------------
      LOOP:  cpu time    3.1543: real time    3.1684

 eigenvalue-minimisations  :  2433
 total energy-change (2. order) : 0.1123390E-06  ( 0.1083407E-06)
 number of electron     190.0000008 magnetization 
 augmentation part       51.4425999 magnetization 

 Broyden mixing:
  rms(total) = 0.27782E-04    rms(broyden)= 0.27782E-04
  rms(prec ) = 0.30608E-04
  weight for this iteration     100.00

 eigenvalues of (default mixing * dielectric matrix)
  average eigenvalue GAMMA=   0.9341
  2.5112  2.2759  2.1655  2.0656  2.0656  1.9509  1.9509  1.4450  1.4450  1.4776
  1.4776  1.3201  1.3201  1.0400  1.0400  1.1144  0.8964  0.7846  0.7846  0.4471
  0.4471  0.6568  0.6568  0.0326  0.6593  0.6593  0.1066  0.1066  0.1332  0.5715
  0.2695  0.2695  0.4164  0.4164  0.3260  0.3260  0.5122  0.4141  0.4141  0.3918

 Free energy of the ion-electron system (eV)
  ---------------------------------------------------
  alpha Z        PSCENC =       973.36245714
  Ewald energy   TEWEN  =     -6145.72525085
  -Hartree energ DENC   =      -162.32592117
  -exchange      EXHF   =         0.00000000
  -V(xc)+E(xc)   XCENC  =     -1733.44017514
  PAW double counting   =     13333.45676965   -11423.30581868
  entropy T*S    EENTRO =         0.08705278
  eigenvalues    EBANDS =       325.00435804
  atomic energy  EATOM  =      4467.52060007
  Solvation  Ediel_sol  =         0.00000000
  ---------------------------------------------------
  free energy    TOTEN  =      -365.36592816 eV

  energy without entropy =     -365.45298095  energy(sigma->0) =     -365.39494576


--------------------------------------------------------------------------------------------------------


--------------------------------------- Iteration      1( 121)  ---------------------------------------


    POTLOK:  cpu time    0.0180: real time    0.0224
    SETDIJ:  cpu time    0.0045: real time    0.0045
    EDDIAG:  cpu time    0.8141: real time    0.8142
  RMM-DIIS:  cpu time    1.9339: real time    1.9343
    ORTHCH:  cpu time    0.1719: real time    0.1721
       DOS:  cpu time    0.0056: real time    0.0056
    CHARGE:  cpu time    0.1283: real time    0.1283
    MIXING:  cpu time    0.0030: real time    0.0030
    --------------------------------------------
      LOOP:  cpu time    3.0794: real time    3.0844

 eigenvalue-minimisations  :  1227
 total energy-change (2. order) : 0.1093740E-06  ( 0.1059928E-06)
 number of electron     190.0000008 magnetization 
 augmentation part       51.4426001 magnetization 

 Broyden mixing:
  rms(total) = 0.24450E-04    rms(broyden)= 0.24450E-04
  rms(prec ) = 0.26894E-04
  weight for this iteration     100.00

 eigenvalues of (default mixing * dielectric matrix)
  average eigenvalue GAMMA=   0.9439
  2.5146  2.3054  2.1733  2.0591  2.0591  1.9625  1.9625  1.8034  1.4488  1.4488
  1.4304  1.4304  1.0629  1.0629  1.1725  1.1725  1.1088  0.4457  0.4457  0.7543
  0.7543  0.6900  0.6900  0.0665  0.0878  0.0878  0.7171  0.6625  0.6625  0.1822
  0.2731  0.2731  0.4224  0.4224  0.5072  0.5072  0.5004  0.4063  0.2955  0.3393
  0.3281

 Free energy of the ion-electron system (eV)
  ---------------------------------------------------
  alpha Z        PSCENC =       973.36245714
  Ewald energy   TEWEN  =     -6145.72525085
  -Hartree energ DENC   =      -162.32590054
  -exchange      EXHF   =         0.00000000
  -V(xc)+E(xc)   XCENC  =     -1733.44017135
  PAW double counting   =     13333.45614266   -11423.30517570
  entropy T*S    EENTRO =         0.08705396
  eigenvalues    EBANDS =       325.00431654
  atomic energy  EATOM  =      4467.52060007
  Solvation  Ediel_sol  =         0.00000000
  ---------------------------------------------------
  free energy    TOTEN  =      -365.36592805 eV

  energy without entropy =     -365.45298202  energy(sigma->0) =     -365.39494604


--------------------------------------------------------------------------------------------------------


--------------------------------------- Iteration      1( 122)  ---------------------------------------


    POTLOK:  cpu time    0.0177: real time    0.0209
    SETDIJ:  cpu time    0.0045: real time    0.0045
    EDDIAG:  cpu time    0.8570: real time    0.8571
  RMM-DIIS:  cpu time    1.9616: real time    1.9619
    ORTHCH:  cpu time    0.1708: real time    0.1708
       DOS:  cpu time    0.0057: real time    0.0057
    CHARGE:  cpu time    0.1286: real time    0.1286
    MIXING:  cpu time    0.0031: real time    0.0031
    --------------------------------------------
      LOOP:  cpu time    3.1490: real time    3.1526

 eigenvalue-minimisations  :  1597
 total energy-change (2. order) : 0.1004755E-06  ( 0.1006898E-06)
 number of electron     190.0000008 magnetization 
 augmentation part       51.4425992 magnetization 

 Broyden mixing:
  rms(total) = 0.18238E-04    rms(broyden)= 0.18238E-04
  rms(prec ) = 0.20355E-04
  weight for this iteration     100.00

 eigenvalues of (default mixing * dielectric matrix)
  average eigenvalue GAMMA=   0.9422
  2.4259  2.2918  2.2757  2.2757  1.9679  1.9380  1.8477  1.8243  1.4330  1.4330
  1.5078  1.5078  1.0711  1.0711  1.1943  1.1252  1.1252  0.7883  0.7883  0.7084
  0.7084  0.4313  0.4313  0.0584  0.0940  0.0940  0.7182  0.7182  0.1907  0.2543
  0.2543  0.6606  0.6548  0.4223  0.4223  0.5086  0.5086  0.5015  0.3006  0.3206
  0.3206  0.3974

 Free energy of the ion-electron system (eV)
  ---------------------------------------------------
  alpha Z        PSCENC =       973.36245714
  Ewald energy   TEWEN  =     -6145.72525085
  -Hartree energ DENC   =      -162.32591628
  -exchange      EXHF   =         0.00000000
  -V(xc)+E(xc)   XCENC  =     -1733.44017355
  PAW double counting   =     13333.45567889   -11423.30472077
  entropy T*S    EENTRO =         0.08705508
  eigenvalues    EBANDS =       325.00434231
  atomic energy  EATOM  =      4467.52060007
  Solvation  Ediel_sol  =         0.00000000
  ---------------------------------------------------
  free energy    TOTEN  =      -365.36592795 eV

  energy without entropy =     -365.45298303  energy(sigma->0) =     -365.39494631


--------------------------------------------------------------------------------------------------------


--------------------------------------- Iteration      1( 123)  ---------------------------------------


    POTLOK:  cpu time    0.0178: real time    0.0209
    SETDIJ:  cpu time    0.0045: real time    0.0045
    EDDIAG:  cpu time    0.8148: real time    0.8150
  RMM-DIIS:  cpu time    1.9100: real time    1.9105
    ORTHCH:  cpu time    0.1714: real time    0.1714
       DOS:  cpu time    0.0056: real time    0.0056
    --------------------------------------------
      LOOP:  cpu time    2.9242: real time    2.9279

 eigenvalue-minimisations  :   844
 total energy-change (2. order) : 0.9780888E-07  ( 0.9825314E-07)
 number of electron     190.0000008 magnetization 
 augmentation part       51.4425992 magnetization 

 Free energy of the ion-electron system (eV)
  ---------------------------------------------------
  alpha Z        PSCENC =       973.36245714
  Ewald energy   TEWEN  =     -6145.72525085
  -Hartree energ DENC   =      -162.32592123
  -exchange      EXHF   =         0.00000000
  -V(xc)+E(xc)   XCENC  =     -1733.44017396
  PAW double counting   =     13333.45568650   -11423.30473166
  entropy T*S    EENTRO =         0.08705617
  eigenvalues    EBANDS =       325.00434997
  atomic energy  EATOM  =      4467.52060007
  Solvation  Ediel_sol  =         0.00000000
  ---------------------------------------------------
  free energy    TOTEN  =      -365.36592786 eV

  energy without entropy =     -365.45298402  energy(sigma->0) =     -365.39494658


--------------------------------------------------------------------------------------------------------


 average (electrostatic) potential at core
  the test charge radii are     1.2598  1.0406
  (the norm of the test charge is              1.0000)
       1 -25.9741       2 -25.9771       3 -26.0523       4 -26.0355       5 -26.0103
       6 -26.0178       7 -26.0701       8 -26.0443       9 -26.0710      10 -26.0528
      11 -26.1572      12 -26.0278      13 -26.0536      14 -26.0637      15 -26.0785
      16 -26.0397      17 -26.0555      18 -26.0063      19 -26.0703      20 -25.9984
      21 -26.0516      22 -26.0233      23 -26.0307      24 -26.0307      25 -26.0232
      26 -26.0516      27 -25.9984      28 -26.0702      29 -26.0063      30 -26.0555
      31 -26.0397      32 -26.0785      33 -26.0637      34 -26.0536      35 -26.0278
      36 -26.1572      37 -26.0528      38 -26.0710      39 -26.0443      40 -26.0701
      41 -26.0178      42 -26.0103      43 -26.0355      44 -26.0523      45 -25.9771
      46 -25.9741      47 -76.0217      48 -76.0217
 
 
 
 E-fermi :   3.4902     XC(G=0): -11.2543     alpha+bet :-11.6743


 k-point     1 :       0.0000    0.0000    0.0000
  band No.  band energies     occupation 
      1      -3.7678      2.00000
      2      -3.7046      2.00000
      3      -2.4017      2.00000
      4      -2.1025      2.00000
      5      -2.0379      2.00000
      6      -1.8787      2.00000
      7      -1.5742      2.00000
      8      -1.4861      2.00000
      9      -1.4203      2.00000
     10      -1.0171      2.00000
     11      -0.9816      2.00000
     12      -0.6056      2.00000
     13      -0.5862      2.00000
     14      -0.3103      2.00000
     15      -0.2967      2.00000
     16      -0.0558      2.00000
     17      -0.0521      2.00000
     18       0.0582      2.00000
     19       0.0689      2.00000
     20       0.2110      2.00000
     21       0.2335      2.00000
     22       0.3683      2.00000
     23       0.4404      2.00000
     24       0.6032      2.00000
     25       0.6244      2.00000
     26       0.7216      2.00000
     27       0.7756      2.00000
     28       0.7979      2.00000
     29       0.8378      2.00000
     30       0.8601      2.00000
     31       0.9469      2.00000
     32       0.9744      2.00000
     33       0.9744      2.00000
     34       1.0450      2.00000
     35       1.0480      2.00000
     36       1.1288      2.00000
     37       1.1626      2.00000
     38       1.2398      2.00000
     39       1.2651      2.00000
     40       1.2853      2.00000
     41       1.3462      2.00000
     42       1.3980      2.00000
     43       1.4417      2.00000
     44       1.4548      2.00000
     45       1.4601      2.00000
     46       1.5107      2.00000
     47       1.5758      2.00000
     48       1.6803      2.00000
     49       1.7975      2.00000
     50       1.8952      2.00000
     51       1.9541      2.00000
     52       2.1346      2.00000
     53       2.1386      2.00000
     54       2.1833      2.00000
     55       2.2069      2.00000
     56       2.2588      2.00000
     57       2.3016      2.00000
     58       2.5013      2.00000
     59       2.5378      2.00000
     60       2.5484      2.00000
     61       2.6089      2.00000
     62       2.6602      2.00000
     63       2.6858      2.00000
     64       2.7720      2.00000
     65       2.7789      2.00001
     66       2.7964      2.00001
     67       2.8077      2.00002
     68       2.8419      2.00005
     69       2.8501      2.00006
     70       2.9544      2.00100
     71       2.9812      2.00189
     72       3.0192      2.00431
     73       3.0857      2.01484
     74       3.1195      2.02492
     75       3.1268      2.02754
     76       3.1491      2.03660
     77       3.1767      2.04913
     78       3.1863      2.05351
     79       3.3036      2.03351
     80       3.3216      2.00048
     81       3.3469      1.93107
     82       3.3527      1.91096
     83       3.4837      1.05538
     84       3.4869      1.02805
     85       3.6127      0.14915
     86       3.6747     -0.03012
     87       3.7187     -0.06859
     88       3.7512     -0.06915
     89       3.8177     -0.04268
     90       3.8424     -0.03195
     91       3.8615     -0.02474
     92       3.8753     -0.02021
     93       3.9177     -0.01001
     94       3.9363     -0.00709
     95       3.9678     -0.00376
     96       3.9748     -0.00325
     97       4.0183     -0.00121
     98       4.0190     -0.00119
     99       4.0777     -0.00026
    100       4.0989     -0.00015
    101       4.1002     -0.00014
    102       4.1057     -0.00012
    103       4.1148     -0.00009
    104       4.1284     -0.00006
    105       4.1359     -0.00005
    106       4.1428     -0.00004
    107       4.1551     -0.00003
    108       4.1837     -0.00001
    109       4.1856     -0.00001
    110       4.1970     -0.00001
    111       4.2136     -0.00000
    112       4.2316     -0.00000
    113       4.2471     -0.00000
    114       4.2648     -0.00000
    115       4.2787     -0.00000
    116       4.2814     -0.00000
    117       4.3064     -0.00000
    118       4.3143     -0.00000
    119       4.3479     -0.00000
    120       4.3512     -0.00000

 k-point     2 :       0.0714    0.0000    0.0000
  band No.  band energies     occupation 
      1      -3.6800      2.00000
      2      -3.6198      2.00000
      3      -2.2985      2.00000
      4      -2.0010      2.00000
      5      -1.9364      2.00000
      6      -1.7785      2.00000
      7      -1.4786      2.00000
      8      -1.3910      2.00000
      9      -1.3266      2.00000
     10      -0.9245      2.00000
     11      -0.8889      2.00000
     12      -0.5226      2.00000
     13      -0.5032      2.00000
     14      -0.2267      2.00000
     15      -0.2152      2.00000
     16       0.0303      2.00000
     17       0.0349      2.00000
     18       0.1416      2.00000
     19       0.1508      2.00000
     20       0.2991      2.00000
     21       0.3222      2.00000
     22       0.4593      2.00000
     23       0.5328      2.00000
     24       0.6790      2.00000
     25       0.7045      2.00000
     26       0.8034      2.00000
     27       0.8533      2.00000
     28       0.8762      2.00000
     29       0.9188      2.00000
     30       0.9367      2.00000
     31       1.0224      2.00000
     32       1.0544      2.00000
     33       1.0550      2.00000
     34       1.1252      2.00000
     35       1.1259      2.00000
     36       1.2071      2.00000
     37       1.2434      2.00000
     38       1.3180      2.00000
     39       1.3426      2.00000
     40       1.3592      2.00000
     41       1.4202      2.00000
     42       1.4699      2.00000
     43       1.4851      2.00000
     44       1.5136      2.00000
     45       1.5259      2.00000
     46       1.5791      2.00000
     47       1.6289      2.00000
     48       1.7544      2.00000
     49       1.8643      2.00000
     50       1.9134      2.00000
     51       1.9787      2.00000
     52       2.1551      2.00000
     53       2.1555      2.00000
     54       2.2018      2.00000
     55       2.2397      2.00000
     56       2.2807      2.00000
     57       2.3272      2.00000
     58       2.4957      2.00000
     59       2.5403      2.00000
     60       2.5413      2.00000
     61       2.5895      2.00000
     62       2.6799      2.00000
     63       2.6988      2.00000
     64       2.7649      2.00000
     65       2.7665      2.00000
     66       2.7749      2.00001
     67       2.8114      2.00002
     68       2.8203      2.00002
     69       2.8216      2.00002
     70       2.8901      2.00019
     71       2.9288      2.00053
     72       2.9851      2.00206
     73       3.0396      2.00649
     74       3.0629      2.01002
     75       3.0804      2.01359
     76       3.0852      2.01473
     77       3.1204      2.02522
     78       3.1220      2.02581
     79       3.2609      2.06883
     80       3.2709      2.06492
     81       3.2860      2.05439
     82       3.2907      2.04975
     83       3.3697      1.84259
     84       3.3837      1.77497
     85       3.5206      0.74613
     86       3.5753      0.34728
     87       3.5813      0.31116
     88       3.6028      0.19474
     89       3.6700     -0.02239
     90       3.6938     -0.05379
     91       3.7164     -0.06784
     92       3.7754     -0.06158
     93       3.8236     -0.04005
     94       3.8241     -0.03980
     95       3.8543     -0.02732
     96       3.8995     -0.01374
     97       3.9036     -0.01280
     98       3.9364     -0.00707
     99       3.9785     -0.00300
    100       3.9852     -0.00259
    101       3.9982     -0.00193
    102       4.0235     -0.00107
    103       4.0272     -0.00098
    104       4.0489     -0.00057
    105       4.0618     -0.00040
    106       4.0666     -0.00036
    107       4.0677     -0.00035
    108       4.0827     -0.00023
    109       4.1012     -0.00014
    110       4.1031     -0.00013
    111       4.1185     -0.00008
    112       4.1195     -0.00008
    113       4.1228     -0.00007
    114       4.1392     -0.00004
    115       4.1554     -0.00003
    116       4.1638     -0.00002
    117       4.1845     -0.00001
    118       4.1949     -0.00001
    119       4.2402     -0.00000
    120       4.3559     -0.00000

 k-point     3 :       0.1429    0.0000    0.0000
  band No.  band energies     occupation 
      1      -3.4216      2.00000
      2      -3.3694      2.00000
      3      -1.9962      2.00000
      4      -1.7051      2.00000
      5      -1.6408      2.00000
      6      -1.4873      2.00000
      7      -1.2029      2.00000
      8      -1.1175      2.00000
      9      -1.0578      2.00000
     10      -0.6598      2.00000
     11      -0.6242      2.00000
     12      -0.2890      2.00000
     13      -0.2702      2.00000
     14       0.0035      2.00000
     15       0.0094      2.00000
     16       0.2705      2.00000
     17       0.2761      2.00000
     18       0.3710      2.00000
     19       0.3747      2.00000
     20       0.5439      2.00000
     21       0.5677      2.00000
     22       0.7134      2.00000
     23       0.7913      2.00000
     24       0.8808      2.00000
     25       0.9206      2.00000
     26       1.0243      2.00000
     27       1.0595      2.00000
     28       1.0821      2.00000
     29       1.1436      2.00000
     30       1.1475      2.00000
     31       1.2142      2.00000
     32       1.2667      2.00000
     33       1.2667      2.00000
     34       1.3259      2.00000
     35       1.3442      2.00000
     36       1.4079      2.00000
     37       1.4576      2.00000
     38       1.5227      2.00000
     39       1.5307      2.00000
     40       1.5393      2.00000
     41       1.5640      2.00000
     42       1.6151      2.00000
     43       1.6425      2.00000
     44       1.6455      2.00000
     45       1.6830      2.00000
     46       1.7436      2.00000
     47       1.7534      2.00000
     48       1.9487      2.00000
     49       1.9742      2.00000
     50       2.0229      2.00000
     51       2.0372      2.00000
     52       2.2285      2.00000
     53       2.2347      2.00000
     54       2.2631      2.00000
     55       2.3179      2.00000
     56       2.3437      2.00000
     57       2.3937      2.00000
     58       2.4599      2.00000
     59       2.4766      2.00000
     60       2.4997      2.00000
     61       2.5468      2.00000
     62       2.6065      2.00000
     63       2.6627      2.00000
     64       2.6709      2.00000
     65       2.6750      2.00000
     66       2.7463      2.00000
     67       2.7600      2.00000
     68       2.7961      2.00001
     69       2.8055      2.00001
     70       2.8439      2.00005
     71       2.8547      2.00007
     72       2.8723      2.00011
     73       2.9042      2.00027
     74       2.9287      2.00052
     75       2.9308      2.00055
     76       2.9589      2.00112
     77       2.9689      2.00142
     78       2.9692      2.00143
     79       3.0596      2.00945
     80       3.0942      2.01705
     81       3.1353      2.03086
     82       3.1426      2.03384
     83       3.1708      2.04639
     84       3.1742      2.04797
     85       3.2908      2.04968
     86       3.3190      2.00619
     87       3.3830      1.77890
     88       3.4004      1.68190
     89       3.4124      1.60647
     90       3.4244      1.52484
     91       3.4501      1.33184
     92       3.4743      1.13423
     93       3.5032      0.89018
     94       3.6003      0.20718
     95       3.6440      0.03680
     96       3.6683     -0.01937
     97       3.6951     -0.05492
     98       3.6976     -0.05704
     99       3.7250     -0.07006
    100       3.7300     -0.07070
    101       3.7546     -0.06837
    102       3.8331     -0.03586
    103       3.8414     -0.03239
    104       3.8480     -0.02971
    105       3.8594     -0.02548
    106       3.8822     -0.01817
    107       3.8832     -0.01788
    108       3.9124     -0.01099
    109       3.9156     -0.01039
    110       3.9184     -0.00989
    111       3.9273     -0.00840
    112       3.9704     -0.00357
    113       3.9805     -0.00287
    114       3.9852     -0.00259
    115       3.9854     -0.00258
    116       4.0146     -0.00132
    117       4.0241     -0.00105
    118       4.0388     -0.00073
    119       4.0636     -0.00039
    120       4.0891     -0.00019

 k-point     4 :       0.2143    0.0000    0.0000
  band No.  band energies     occupation 
      1      -3.0059      2.00000
      2      -2.9646      2.00000
      3      -1.5169      2.00000
      4      -1.2398      2.00000
      5      -1.1785      2.00000
      6      -1.0333      2.00000
      7      -0.7812      2.00000
      8      -0.7015      2.00000
      9      -0.6522      2.00000
     10      -0.2631      2.00000
     11      -0.2285      2.00000
     12       0.0476      2.00000
     13       0.0631      2.00000
     14       0.3146      2.00000
     15       0.3149      2.00000
     16       0.6080      2.00000
     17       0.6108      2.00000
     18       0.6708      2.00000
     19       0.6815      2.00000
     20       0.8802      2.00000
     21       0.8999      2.00000
     22       1.0594      2.00000
     23       1.1245      2.00000
     24       1.1509      2.00000
     25       1.1923      2.00000
     26       1.2632      2.00000
     27       1.2849      2.00000
     28       1.3693      2.00000
     29       1.3732      2.00000
     30       1.4618      2.00000
     31       1.4701      2.00000
     32       1.4989      2.00000
     33       1.5048      2.00000
     34       1.5461      2.00000
     35       1.6191      2.00000
     36       1.6325      2.00000
     37       1.6433      2.00000
     38       1.6450      2.00000
     39       1.6572      2.00000
     40       1.7213      2.00000
     41       1.7349      2.00000
     42       1.7594      2.00000
     43       1.7793      2.00000
     44       1.8132      2.00000
     45       1.8758      2.00000
     46       1.9081      2.00000
     47       1.9640      2.00000
     48       2.0272      2.00000
     49       2.0509      2.00000
     50       2.1829      2.00000
     51       2.2472      2.00000
     52       2.2932      2.00000
     53       2.2972      2.00000
     54       2.3178      2.00000
     55       2.3185      2.00000
     56       2.4099      2.00000
     57       2.4176      2.00000
     58       2.4284      2.00000
     59       2.4331      2.00000
     60       2.4375      2.00000
     61       2.4639      2.00000
     62       2.4767      2.00000
     63       2.4878      2.00000
     64       2.5170      2.00000
     65       2.5383      2.00000
     66       2.5633      2.00000
     67       2.6271      2.00000
     68       2.6422      2.00000
     69       2.6507      2.00000
     70       2.6753      2.00000
     71       2.6853      2.00000
     72       2.6923      2.00000
     73       2.7341      2.00000
     74       2.7843      2.00001
     75       2.8592      2.00008
     76       2.8744      2.00012
     77       2.9102      2.00032
     78       2.9264      2.00050
     79       2.9392      2.00069
     80       2.9595      2.00113
     81       2.9837      2.00200
     82       2.9887      2.00224
     83       3.0261      2.00497
     84       3.0451      2.00722
     85       3.0615      2.00979
     86       3.0691      2.01120
     87       3.0779      2.01303
     88       3.1892      2.05485
     89       3.2078      2.06264
     90       3.2094      2.06323
     91       3.2422      2.07084
     92       3.2477      2.07087
     93       3.2534      2.07039
     94       3.3202      2.00359
     95       3.3395      1.95446
     96       3.3809      1.78925
     97       3.4096      1.62490
     98       3.4421      1.39498
     99       3.4955      0.95574
    100       3.5287      0.68081
    101       3.5720      0.36821
    102       3.5864      0.28142
    103       3.5874      0.27562
    104       3.6517      0.01619
    105       3.6741     -0.02923
    106       3.7012     -0.05987
    107       3.7182     -0.06844
    108       3.7344     -0.07091
    109       3.7492     -0.06954
    110       3.7641     -0.06566
    111       3.7724     -0.06272
    112       3.8029     -0.04953
    113       3.8152     -0.04384
    114       3.8403     -0.03281
    115       3.8497     -0.02908
    116       3.8654     -0.02338
    117       3.8929     -0.01532
    118       3.9014     -0.01330
    119       3.9390     -0.00673
    120       3.9900     -0.00233

 k-point     5 :       0.2857    0.0000    0.0000
  band No.  band energies     occupation 
      1      -2.4533      2.00000
      2      -2.4230      2.00000
      3      -0.8982      2.00000
      4      -0.6480      2.00000
      5      -0.5955      2.00000
      6      -0.4658      2.00000
      7      -0.2720      2.00000
      8      -0.2052      2.00000
      9      -0.1737      2.00000
     10       0.1950      2.00000
     11       0.2258      2.00000
     12       0.4099      2.00000
     13       0.4168      2.00000
     14       0.6023      2.00000
     15       0.6036      2.00000
     16       0.9112      2.00000
     17       0.9154      2.00000
     18       0.9597      2.00000
     19       0.9616      2.00000
     20       1.1563      2.00000
     21       1.1641      2.00000
     22       1.2788      2.00000
     23       1.2857      2.00000
     24       1.3278      2.00000
     25       1.3324      2.00000
     26       1.3997      2.00000
     27       1.4248      2.00000
     28       1.5158      2.00000
     29       1.5182      2.00000
     30       1.5721      2.00000
     31       1.5768      2.00000
     32       1.6227      2.00000
     33       1.6572      2.00000
     34       1.6743      2.00000
     35       1.6747      2.00000
     36       1.7397      2.00000
     37       1.7684      2.00000
     38       1.7887      2.00000
     39       1.8436      2.00000
     40       1.8487      2.00000
     41       1.8518      2.00000
     42       1.9043      2.00000
     43       1.9097      2.00000
     44       1.9825      2.00000
     45       1.9945      2.00000
     46       2.0543      2.00000
     47       2.0825      2.00000
     48       2.0892      2.00000
     49       2.1057      2.00000
     50       2.1261      2.00000
     51       2.1572      2.00000
     52       2.1969      2.00000
     53       2.2099      2.00000
     54       2.2261      2.00000
     55       2.2537      2.00000
     56       2.2832      2.00000
     57       2.3047      2.00000
     58       2.3097      2.00000
     59       2.3250      2.00000
     60       2.3253      2.00000
     61       2.3397      2.00000
     62       2.3636      2.00000
     63       2.3688      2.00000
     64       2.3896      2.00000
     65       2.4050      2.00000
     66       2.4116      2.00000
     67       2.4469      2.00000
     68       2.4746      2.00000
     69       2.5272      2.00000
     70       2.5350      2.00000
     71       2.5603      2.00000
     72       2.6475      2.00000
     73       2.6583      2.00000
     74       2.6911      2.00000
     75       2.7313      2.00000
     76       2.7406      2.00000
     77       2.7792      2.00001
     78       2.8303      2.00003
     79       2.8375      2.00004
     80       2.9080      2.00030
     81       2.9174      2.00039
     82       2.9265      2.00050
     83       2.9364      2.00064
     84       2.9451      2.00080
     85       2.9467      2.00083
     86       2.9617      2.00120
     87       2.9731      2.00157
     88       2.9840      2.00201
     89       3.0541      2.00855
     90       3.0576      2.00911
     91       3.1001      2.01870
     92       3.1287      2.02829
     93       3.1433      2.03412
     94       3.1565      2.03984
     95       3.2184      2.06630
     96       3.2486      2.07083
     97       3.3368      1.96228
     98       3.3423      1.94591
     99       3.4069      1.64219
    100       3.4192      1.56142
    101       3.5032      0.89091
    102       3.5158      0.78577
    103       3.5180      0.76718
    104       3.5987      0.21499
    105       3.6026      0.19561
    106       3.6342      0.06685
    107       3.6356      0.06212
    108       3.6582      0.00090
    109       3.6951     -0.05495
    110       3.6953     -0.05514
    111       3.7097     -0.06498
    112       3.7302     -0.07072
    113       3.7316     -0.07081
    114       3.7664     -0.06490
    115       3.7822     -0.05879
    116       3.7953     -0.05301
    117       3.8158     -0.04358
    118       3.8561     -0.02665
    119       3.8603     -0.02514
    120       3.9833     -0.00270

 k-point     6 :       0.3571    0.0000    0.0000
  band No.  band energies     occupation 
      1      -1.7914      2.00000
      2      -1.7696      2.00000
      3      -0.1967      2.00000
      4       0.0088      2.00000
      5       0.0438      2.00000
      6       0.1410      2.00000
      7       0.2412      2.00000
      8       0.2825      2.00000
      9       0.2931      2.00000
     10       0.5902      2.00000
     11       0.6057      2.00000
     12       0.7394      2.00000
     13       0.7431      2.00000
     14       0.7925      2.00000
     15       0.7937      2.00000
     16       0.9722      2.00000
     17       1.0424      2.00000
     18       1.0560      2.00000
     19       1.1009      2.00000
     20       1.2142      2.00000
     21       1.2225      2.00000
     22       1.2288      2.00000
     23       1.2620      2.00000
     24       1.2891      2.00000
     25       1.2945      2.00000
     26       1.3651      2.00000
     27       1.4214      2.00000
     28       1.4523      2.00000
     29       1.4534      2.00000
     30       1.4775      2.00000
     31       1.5653      2.00000
     32       1.5716      2.00000
     33       1.6060      2.00000
     34       1.7100      2.00000
     35       1.7229      2.00000
     36       1.7341      2.00000
     37       1.7389      2.00000
     38       1.7489      2.00000
     39       1.7659      2.00000
     40       1.7776      2.00000
     41       1.8287      2.00000
     42       1.8584      2.00000
     43       1.9000      2.00000
     44       1.9055      2.00000
     45       1.9124      2.00000
     46       1.9360      2.00000
     47       1.9705      2.00000
     48       2.0326      2.00000
     49       2.0804      2.00000
     50       2.1020      2.00000
     51       2.1140      2.00000
     52       2.1360      2.00000
     53       2.1608      2.00000
     54       2.1912      2.00000
     55       2.1936      2.00000
     56       2.2062      2.00000
     57       2.2241      2.00000
     58       2.2540      2.00000
     59       2.2549      2.00000
     60       2.2677      2.00000
     61       2.2966      2.00000
     62       2.3090      2.00000
     63       2.3339      2.00000
     64       2.3722      2.00000
     65       2.3790      2.00000
     66       2.3906      2.00000
     67       2.3939      2.00000
     68       2.4625      2.00000
     69       2.4996      2.00000
     70       2.5107      2.00000
     71       2.5213      2.00000
     72       2.5412      2.00000
     73       2.5532      2.00000
     74       2.5894      2.00000
     75       2.6528      2.00000
     76       2.6989      2.00000
     77       2.7228      2.00000
     78       2.7326      2.00000
     79       2.7463      2.00000
     80       2.7564      2.00000
     81       2.8014      2.00001
     82       2.8122      2.00002
     83       2.8388      2.00004
     84       2.8390      2.00004
     85       2.8526      2.00006
     86       2.8777      2.00013
     87       2.8963      2.00022
     88       2.9096      2.00032
     89       2.9285      2.00052
     90       2.9412      2.00072
     91       3.0001      2.00288
     92       3.0425      2.00687
     93       3.0475      2.00756
     94       3.1161      2.02374
     95       3.2635      2.06804
     96       3.2663      2.06700
     97       3.2977      2.04159
     98       3.3170      2.01021
     99       3.4166      1.57860
    100       3.4263      1.51168
    101       3.4858      1.03720
    102       3.5645      0.41681
    103       3.6121      0.15190
    104       3.6338      0.06800
    105       3.6630     -0.00922
    106       3.6911     -0.05116
    107       3.6960     -0.05572
    108       3.7354     -0.07092
    109       3.7434     -0.07042
    110       3.7698     -0.06372
    111       3.7729     -0.06254
    112       3.7862     -0.05707
    113       3.7897     -0.05553
    114       3.8344     -0.03532
    115       3.8410     -0.03252
    116       3.8930     -0.01529
    117       3.8966     -0.01442
    118       3.9140     -0.01070
    119       3.9380     -0.00686
    120       3.9535     -0.00506

 k-point     7 :       0.4286    0.0000    0.0000
  band No.  band energies     occupation 
      1      -1.0657      2.00000
      2      -1.0478      2.00000
      3       0.4511      2.00000
      4       0.5186      2.00000
      5       0.5985      2.00000
      6       0.6529      2.00000
      7       0.6599      2.00000
      8       0.6620      2.00000
      9       0.6735      2.00000
     10       0.6890      2.00000
     11       0.7310      2.00000
     12       0.8476      2.00000
     13       0.8561      2.00000
     14       0.9045      2.00000
     15       0.9120      2.00000
     16       1.0211      2.00000
     17       1.0295      2.00000
     18       1.0427      2.00000
     19       1.0820      2.00000
     20       1.0864      2.00000
     21       1.1190      2.00000
     22       1.1248      2.00000
     23       1.1490      2.00000
     24       1.2126      2.00000
     25       1.2913      2.00000
     26       1.3219      2.00000
     27       1.3258      2.00000
     28       1.3636      2.00000
     29       1.3840      2.00000
     30       1.4185      2.00000
     31       1.4266      2.00000
     32       1.4654      2.00000
     33       1.4958      2.00000
     34       1.5136      2.00000
     35       1.5261      2.00000
     36       1.5933      2.00000
     37       1.6039      2.00000
     38       1.6403      2.00000
     39       1.6439      2.00000
     40       1.6993      2.00000
     41       1.7088      2.00000
     42       1.7284      2.00000
     43       1.7373      2.00000
     44       1.7571      2.00000
     45       1.7757      2.00000
     46       1.7809      2.00000
     47       1.8114      2.00000
     48       1.8196      2.00000
     49       1.8273      2.00000
     50       1.9334      2.00000
     51       2.0491      2.00000
     52       2.0505      2.00000
     53       2.1024      2.00000
     54       2.1025      2.00000
     55       2.1096      2.00000
     56       2.1183      2.00000
     57       2.1858      2.00000
     58       2.2558      2.00000
     59       2.2767      2.00000
     60       2.2908      2.00000
     61       2.3662      2.00000
     62       2.3663      2.00000
     63       2.3807      2.00000
     64       2.4386      2.00000
     65       2.4484      2.00000
     66       2.4727      2.00000
     67       2.4866      2.00000
     68       2.5120      2.00000
     69       2.5155      2.00000
     70       2.5381      2.00000
     71       2.5928      2.00000
     72       2.5983      2.00000
     73       2.6140      2.00000
     74       2.6310      2.00000
     75       2.6563      2.00000
     76       2.6580      2.00000
     77       2.6926      2.00000
     78       2.6964      2.00000
     79       2.7068      2.00000
     80       2.7256      2.00000
     81       2.7307      2.00000
     82       2.7354      2.00000
     83       2.7551      2.00000
     84       2.7790      2.00001
     85       2.7822      2.00001
     86       2.7948      2.00001
     87       2.8064      2.00001
     88       2.8274      2.00003
     89       2.8862      2.00017
     90       2.8972      2.00023
     91       2.9313      2.00056
     92       2.9881      2.00221
     93       3.0380      2.00629
     94       3.0901      2.01595
     95       3.2234      2.06774
     96       3.2357      2.07025
     97       3.2895      2.05099
     98       3.3547      1.90375
     99       3.4178      1.57101
    100       3.4520      1.31743
    101       3.5300      0.67117
    102       3.5639      0.42076
    103       3.5714      0.37168
    104       3.6560      0.00593
    105       3.7186     -0.06854
    106       3.7215     -0.06932
    107       3.8056     -0.04826
    108       3.8198     -0.04173
    109       3.8493     -0.02924
    110       3.8659     -0.02322
    111       3.8715     -0.02137
    112       3.8888     -0.01637
    113       3.9209     -0.00945
    114       3.9513     -0.00529
    115       3.9702     -0.00358
    116       3.9703     -0.00357
    117       3.9889     -0.00239
    118       4.0132     -0.00137
    119       4.0478     -0.00058
    120       4.0565     -0.00047

 k-point     8 :       0.5000    0.0000    0.0000
  band No.  band energies     occupation 
      1      -0.5180      2.00000
      2      -0.5180      2.00000
      3       0.0937      2.00000
      4       0.0937      2.00000
      5       0.8668      2.00000
      6       0.8668      2.00000
      7       0.8806      2.00000
      8       0.8806      2.00000
      9       0.9072      2.00000
     10       0.9072      2.00000
     11       0.9275      2.00000
     12       0.9275      2.00000
     13       0.9748      2.00000
     14       0.9748      2.00000
     15       1.0260      2.00000
     16       1.0260      2.00000
     17       1.0414      2.00000
     18       1.0414      2.00000
     19       1.0819      2.00000
     20       1.0819      2.00000
     21       1.1839      2.00000
     22       1.1839      2.00000
     23       1.1902      2.00000
     24       1.1902      2.00000
     25       1.2362      2.00000
     26       1.2362      2.00000
     27       1.3056      2.00000
     28       1.3056      2.00000
     29       1.3503      2.00000
     30       1.3503      2.00000
     31       1.3824      2.00000
     32       1.3824      2.00000
     33       1.4224      2.00000
     34       1.4224      2.00000
     35       1.4529      2.00000
     36       1.4529      2.00000
     37       1.4904      2.00000
     38       1.4904      2.00000
     39       1.5618      2.00000
     40       1.5618      2.00000
     41       1.6148      2.00000
     42       1.6148      2.00000
     43       1.6693      2.00000
     44       1.6693      2.00000
     45       1.6918      2.00000
     46       1.6918      2.00000
     47       1.7375      2.00000
     48       1.7375      2.00000
     49       1.8143      2.00000
     50       1.8143      2.00000
     51       2.0081      2.00000
     52       2.0082      2.00000
     53       2.0700      2.00000
     54       2.0700      2.00000
     55       2.0749      2.00000
     56       2.0749      2.00000
     57       2.2438      2.00000
     58       2.2438      2.00000
     59       2.3171      2.00000
     60       2.3171      2.00000
     61       2.3766      2.00000
     62       2.3766      2.00000
     63       2.4033      2.00000
     64       2.4033      2.00000
     65       2.4336      2.00000
     66       2.4336      2.00000
     67       2.4594      2.00000
     68       2.4594      2.00000
     69       2.5521      2.00000
     70       2.5521      2.00000
     71       2.6240      2.00000
     72       2.6240      2.00000
     73       2.6426      2.00000
     74       2.6426      2.00000
     75       2.6519      2.00000
     76       2.6519      2.00000
     77       2.6933      2.00000
     78       2.6933      2.00000
     79       2.6973      2.00000
     80       2.6973      2.00000
     81       2.7196      2.00000
     82       2.7196      2.00000
     83       2.7548      2.00000
     84       2.7548      2.00000
     85       2.7970      2.00001
     86       2.7970      2.00001
     87       2.8295      2.00003
     88       2.8295      2.00003
     89       2.8754      2.00012
     90       2.8754      2.00012
     91       2.9863      2.00212
     92       2.9863      2.00212
     93       3.0680      2.01098
     94       3.0680      2.01098
     95       3.1836      2.05228
     96       3.1836      2.05229
     97       3.4077      1.63664
     98       3.4077      1.63663
     99       3.4784      1.10005
    100       3.4784      1.09996
    101       3.5121      0.81606
    102       3.5121      0.81605
    103       3.6881     -0.04794
    104       3.6881     -0.04794
    105       3.7288     -0.07059
    106       3.7288     -0.07059
    107       3.7944     -0.05342
    108       3.7944     -0.05341
    109       3.8479     -0.02976
    110       3.8479     -0.02976
    111       3.9013     -0.01332
    112       3.9013     -0.01331
    113       3.9832     -0.00270
    114       3.9833     -0.00270
    115       4.0208     -0.00114
    116       4.0222     -0.00110
    117       4.0478     -0.00058
    118       4.0527     -0.00051
    119       4.0893     -0.00019
    120       4.0954     -0.00016

 k-point     9 :       0.0000    0.3333    0.0000
  band No.  band energies     occupation 
      1      -3.7547      2.00000
      2      -3.7118      2.00000
      3      -2.3893      2.00000
      4      -2.2318      2.00000
      5      -2.0727      2.00000
      6      -1.8893      2.00000
      7      -1.5308      2.00000
      8      -1.4152      2.00000
      9      -1.0715      2.00000
     10      -0.8923      2.00000
     11      -0.8542      2.00000
     12      -0.8065      2.00000
     13      -0.7707      2.00000
     14      -0.5885      2.00000
     15      -0.4290      2.00000
     16      -0.3114      2.00000
     17      -0.0344      2.00000
     18      -0.0079      2.00000
     19       0.3684      2.00000
     20       0.3857      2.00000
     21       0.4061      2.00000
     22       0.4598      2.00000
     23       0.5151      2.00000
     24       0.5740      2.00000
     25       0.6278      2.00000
     26       0.6643      2.00000
     27       0.6925      2.00000
     28       0.7602      2.00000
     29       0.7782      2.00000
     30       0.8463      2.00000
     31       0.8969      2.00000
     32       0.9124      2.00000
     33       0.9862      2.00000
     34       1.0106      2.00000
     35       1.0172      2.00000
     36       1.0798      2.00000
     37       1.2315      2.00000
     38       1.2778      2.00000
     39       1.2925      2.00000
     40       1.3514      2.00000
     41       1.3714      2.00000
     42       1.4012      2.00000
     43       1.4280      2.00000
     44       1.4931      2.00000
     45       1.4980      2.00000
     46       1.5640      2.00000
     47       1.5841      2.00000
     48       1.6484      2.00000
     49       1.7671      2.00000
     50       1.8268      2.00000
     51       2.0367      2.00000
     52       2.1109      2.00000
     53       2.1390      2.00000
     54       2.1965      2.00000
     55       2.2190      2.00000
     56       2.3005      2.00000
     57       2.3417      2.00000
     58       2.4840      2.00000
     59       2.5402      2.00000
     60       2.5547      2.00000
     61       2.5649      2.00000
     62       2.6155      2.00000
     63       2.6777      2.00000
     64       2.6841      2.00000
     65       2.6928      2.00000
     66       2.7336      2.00000
     67       2.8007      2.00001
     68       2.8738      2.00012
     69       2.9239      2.00046
     70       2.9514      2.00093
     71       2.9905      2.00233
     72       3.0207      2.00445
     73       3.0784      2.01314
     74       3.1202      2.02514
     75       3.1622      2.04245
     76       3.1992      2.05918
     77       3.2346      2.07009
     78       3.2598      2.06912
     79       3.2876      2.05292
     80       3.3245      1.99405
     81       3.3836      1.77576
     82       3.4210      1.54871
     83       3.4617      1.23893
     84       3.4676      1.19036
     85       3.5539      0.49036
     86       3.5710      0.37422
     87       3.6311      0.07737
     88       3.6438      0.03735
     89       3.6733     -0.02796
     90       3.8870     -0.01685
     91       3.9004     -0.01353
     92       3.9828     -0.00273
     93       3.9838     -0.00267
     94       3.9968     -0.00200
     95       4.0120     -0.00141
     96       4.0129     -0.00138
     97       4.0258     -0.00101
     98       4.0287     -0.00094
     99       4.0326     -0.00085
    100       4.0517     -0.00053
    101       4.0636     -0.00039
    102       4.0801     -0.00025
    103       4.0831     -0.00023
    104       4.1117     -0.00010
    105       4.1290     -0.00006
    106       4.1331     -0.00005
    107       4.1366     -0.00005
    108       4.1478     -0.00003
    109       4.1867     -0.00001
    110       4.1915     -0.00001
    111       4.2147     -0.00000
    112       4.2292     -0.00000
    113       4.2343     -0.00000
    114       4.2528     -0.00000
    115       4.2748     -0.00000
    116       4.2800     -0.00000
    117       4.2892     -0.00000
    118       4.2998     -0.00000
    119       4.3297     -0.00000
    120       4.3374     -0.00000

 k-point    10 :       0.0714    0.3333    0.0000
  band No.  band energies     occupation 
      1      -3.6677      2.00000
      2      -3.6267      2.00000
      3      -2.2854      2.00000
      4      -2.1284      2.00000
      5      -1.9708      2.00000
      6      -1.7899      2.00000
      7      -1.4347      2.00000
      8      -1.3228      2.00000
      9      -0.9792      2.00000
     10      -0.8021      2.00000
     11      -0.7648      2.00000
     12      -0.7155      2.00000
     13      -0.6817      2.00000
     14      -0.4998      2.00000
     15      -0.3440      2.00000
     16      -0.2251      2.00000
     17       0.0427      2.00000
     18       0.0684      2.00000
     19       0.4466      2.00000
     20       0.4623      2.00000
     21       0.4889      2.00000
     22       0.5434      2.00000
     23       0.6026      2.00000
     24       0.6624      2.00000
     25       0.7168      2.00000
     26       0.7457      2.00000
     27       0.7726      2.00000
     28       0.8451      2.00000
     29       0.8631      2.00000
     30       0.9298      2.00000
     31       0.9778      2.00000
     32       0.9974      2.00000
     33       1.0676      2.00000
     34       1.0931      2.00000
     35       1.0989      2.00000
     36       1.1585      2.00000
     37       1.2968      2.00000
     38       1.3524      2.00000
     39       1.3644      2.00000
     40       1.4257      2.00000
     41       1.4435      2.00000
     42       1.4749      2.00000
     43       1.4962      2.00000
     44       1.5441      2.00000
     45       1.5585      2.00000
     46       1.6232      2.00000
     47       1.6430      2.00000
     48       1.7215      2.00000
     49       1.8112      2.00000
     50       1.8993      2.00000
     51       2.0558      2.00000
     52       2.1262      2.00000
     53       2.1578      2.00000
     54       2.2048      2.00000
     55       2.2266      2.00000
     56       2.3068      2.00000
     57       2.3483      2.00000
     58       2.4682      2.00000
     59       2.5188      2.00000
     60       2.5427      2.00000
     61       2.5661      2.00000
     62       2.6381      2.00000
     63       2.6909      2.00000
     64       2.7037      2.00000
     65       2.7161      2.00000
     66       2.7383      2.00000
     67       2.8023      2.00001
     68       2.8570      2.00007
     69       2.8936      2.00021
     70       2.9364      2.00064
     71       2.9558      2.00104
     72       2.9804      2.00185
     73       3.0283      2.00519
     74       3.0604      2.00958
     75       3.0810      2.01374
     76       3.1397      2.03261
     77       3.1588      2.04090
     78       3.1818      2.05148
     79       3.2082      2.06277
     80       3.2403      2.07073
     81       3.3040      2.03286
     82       3.3313      1.97745
     83       3.3568      1.89568
     84       3.3704      1.83911
     85       3.4372      1.43203
     86       3.4815      1.07363
     87       3.5130      0.80877
     88       3.5594      0.45185
     89       3.5723      0.36581
     90       3.7409     -0.07067
     91       3.7995     -0.05108
     92       3.8390     -0.03335
     93       3.8547     -0.02718
     94       3.8600     -0.02527
     95       3.8766     -0.01979
     96       3.9069     -0.01210
     97       3.9186     -0.00984
     98       3.9283     -0.00825
     99       3.9418     -0.00638
    100       3.9591     -0.00451
    101       3.9927     -0.00219
    102       4.0072     -0.00157
    103       4.0111     -0.00144
    104       4.0247     -0.00104
    105       4.0328     -0.00085
    106       4.0432     -0.00065
    107       4.0485     -0.00057
    108       4.0605     -0.00042
    109       4.0745     -0.00029
    110       4.0816     -0.00024
    111       4.1122     -0.00010
    112       4.1227     -0.00007
    113       4.1304     -0.00006
    114       4.1395     -0.00004
    115       4.1695     -0.00002
    116       4.1967     -0.00001
    117       4.2256     -0.00000
    118       4.2577     -0.00000
    119       4.2894     -0.00000
    120       4.3170     -0.00000

 k-point    11 :       0.1429    0.3333    0.0000
  band No.  band energies     occupation 
      1      -3.4115      2.00000
      2      -3.3753      2.00000
      3      -1.9812      2.00000
      4      -1.8265      2.00000
      5      -1.6739      2.00000
      6      -1.5015      2.00000
      7      -1.1573      2.00000
      8      -1.0565      2.00000
      9      -0.7153      2.00000
     10      -0.5468      2.00000
     11      -0.5116      2.00000
     12      -0.4565      2.00000
     13      -0.4295      2.00000
     14      -0.2499      2.00000
     15      -0.1078      2.00000
     16       0.0143      2.00000
     17       0.2512      2.00000
     18       0.2742      2.00000
     19       0.6499      2.00000
     20       0.6620      2.00000
     21       0.7202      2.00000
     22       0.7743      2.00000
     23       0.8428      2.00000
     24       0.9066      2.00000
     25       0.9653      2.00000
     26       0.9692      2.00000
     27       0.9897      2.00000
     28       1.0810      2.00000
     29       1.0985      2.00000
     30       1.1582      2.00000
     31       1.1964      2.00000
     32       1.2290      2.00000
     33       1.2870      2.00000
     34       1.3165      2.00000
     35       1.3204      2.00000
     36       1.3620      2.00000
     37       1.4567      2.00000
     38       1.5207      2.00000
     39       1.5497      2.00000
     40       1.6028      2.00000
     41       1.6138      2.00000
     42       1.6258      2.00000
     43       1.6606      2.00000
     44       1.6710      2.00000
     45       1.6917      2.00000
     46       1.7758      2.00000
     47       1.8148      2.00000
     48       1.8991      2.00000
     49       1.9444      2.00000
     50       2.0765      2.00000
     51       2.0987      2.00000
     52       2.1428      2.00000
     53       2.1817      2.00000
     54       2.2173      2.00000
     55       2.2483      2.00000
     56       2.3538      2.00000
     57       2.3784      2.00000
     58       2.4209      2.00000
     59       2.4641      2.00000
     60       2.4899      2.00000
     61       2.5494      2.00000
     62       2.6539      2.00000
     63       2.6801      2.00000
     64       2.7045      2.00000
     65       2.7459      2.00000
     66       2.7571      2.00000
     67       2.8032      2.00001
     68       2.8092      2.00002
     69       2.8212      2.00002
     70       2.8308      2.00003
     71       2.8494      2.00006
     72       2.8829      2.00015
     73       2.8886      2.00018
     74       2.9207      2.00043
     75       2.9453      2.00080
     76       2.9573      2.00108
     77       2.9665      2.00134
     78       3.0091      2.00350
     79       3.0372      2.00620
     80       3.0542      2.00857
     81       3.0915      2.01632
     82       3.1303      2.02890
     83       3.1667      2.04450
     84       3.1885      2.05453
     85       3.2014      2.06010
     86       3.2348      2.07012
     87       3.2693      2.06573
     88       3.3705      1.83885
     89       3.3955      1.71045
     90       3.4062      1.64612
     91       3.4918      0.98675
     92       3.5674      0.39770
     93       3.5911      0.25506
     94       3.6197      0.11989
     95       3.6681     -0.01905
     96       3.6871     -0.04688
     97       3.7047     -0.06220
     98       3.7134     -0.06668
     99       3.7365     -0.07090
    100       3.7422     -0.07056
    101       3.7586     -0.06733
    102       3.7835     -0.05823
    103       3.8119     -0.04535
    104       3.8251     -0.03936
    105       3.8454     -0.03077
    106       3.8599     -0.02530
    107       3.8791     -0.01906
    108       3.8986     -0.01393
    109       3.9101     -0.01145
    110       3.9310     -0.00783
    111       3.9707     -0.00354
    112       3.9789     -0.00297
    113       3.9874     -0.00246
    114       3.9976     -0.00196
    115       4.0167     -0.00126
    116       4.0198     -0.00117
    117       4.0271     -0.00098
    118       4.0534     -0.00050
    119       4.0855     -0.00021
    120       4.1013     -0.00014

 k-point    12 :       0.2143    0.3333    0.0000
  band No.  band energies     occupation 
      1      -2.9987      2.00000
      2      -2.9693      2.00000
      3      -1.4998      2.00000
      4      -1.3513      2.00000
      5      -1.2088      2.00000
      6      -1.0540      2.00000
      7      -0.7312      2.00000
      8      -0.6497      2.00000
      9      -0.3195      2.00000
     10      -0.1732      2.00000
     11      -0.1395      2.00000
     12      -0.0729      2.00000
     13      -0.0583      2.00000
     14       0.1120      2.00000
     15       0.2227      2.00000
     16       0.3456      2.00000
     17       0.5190      2.00000
     18       0.5366      2.00000
     19       0.8821      2.00000
     20       0.8897      2.00000
     21       1.0419      2.00000
     22       1.0831      2.00000
     23       1.1570      2.00000
     24       1.2163      2.00000
     25       1.2737      2.00000
     26       1.2781      2.00000
     27       1.3285      2.00000
     28       1.4098      2.00000
     29       1.4233      2.00000
     30       1.4537      2.00000
     31       1.4753      2.00000
     32       1.5198      2.00000
     33       1.5305      2.00000
     34       1.5750      2.00000
     35       1.5997      2.00000
     36       1.6084      2.00000
     37       1.6357      2.00000
     38       1.6665      2.00000
     39       1.6688      2.00000
     40       1.7072      2.00000
     41       1.7140      2.00000
     42       1.7218      2.00000
     43       1.7938      2.00000
     44       1.8580      2.00000
     45       1.8728      2.00000
     46       1.9573      2.00000
     47       2.0113      2.00000
     48       2.0277      2.00000
     49       2.0441      2.00000
     50       2.0808      2.00000
     51       2.1792      2.00000
     52       2.1831      2.00000
     53       2.2388      2.00000
     54       2.2457      2.00000
     55       2.2936      2.00000
     56       2.3303      2.00000
     57       2.3636      2.00000
     58       2.3936      2.00000
     59       2.4274      2.00000
     60       2.4669      2.00000
     61       2.4762      2.00000
     62       2.4865      2.00000
     63       2.5208      2.00000
     64       2.5393      2.00000
     65       2.5692      2.00000
     66       2.6223      2.00000
     67       2.6778      2.00000
     68       2.6810      2.00000
     69       2.7098      2.00000
     70       2.7268      2.00000
     71       2.7559      2.00000
     72       2.7742      2.00001
     73       2.7908      2.00001
     74       2.8063      2.00001
     75       2.8094      2.00002
     76       2.8433      2.00005
     77       2.8575      2.00007
     78       2.9036      2.00027
     79       2.9196      2.00041
     80       2.9383      2.00067
     81       2.9671      2.00136
     82       2.9855      2.00208
     83       3.0020      2.00300
     84       3.0107      2.00361
     85       3.0162      2.00406
     86       3.0534      2.00843
     87       3.0694      2.01126
     88       3.0790      2.01327
     89       3.1952      2.05750
     90       3.2356      2.07024
     91       3.2390      2.07062
     92       3.2677      2.06643
     93       3.3243      1.99443
     94       3.3469      1.93104
     95       3.3533      1.90874
     96       3.3968      1.70304
     97       3.4676      1.19057
     98       3.4891      1.00966
     99       3.5237      0.72084
    100       3.5412      0.58358
    101       3.5721      0.36765
    102       3.5902      0.25980
    103       3.5941      0.23885
    104       3.6116      0.15409
    105       3.6471      0.02804
    106       3.6562      0.00535
    107       3.6977     -0.05718
    108       3.7148     -0.06724
    109       3.7480     -0.06975
    110       3.7621     -0.06630
    111       3.7712     -0.06318
    112       3.8038     -0.04910
    113       3.8297     -0.03733
    114       3.8363     -0.03448
    115       3.8520     -0.02819
    116       3.8704     -0.02173
    117       3.8943     -0.01497
    118       3.9244     -0.00886
    119       3.9489     -0.00555
    120       3.9796     -0.00293

 k-point    13 :       0.2857    0.3333    0.0000
  band No.  band energies     occupation 
      1      -2.4490      2.00000
      2      -2.4265      2.00000
      3      -0.8801      2.00000
      4      -0.7454      2.00000
      5      -0.6207      2.00000
      6      -0.4978      2.00000
      7      -0.2127      2.00000
      8      -0.1609      2.00000
      9       0.1368      2.00000
     10       0.2377      2.00000
     11       0.2730      2.00000
     12       0.3597      2.00000
     13       0.3607      2.00000
     14       0.5066      2.00000
     15       0.5526      2.00000
     16       0.6596      2.00000
     17       0.7362      2.00000
     18       0.7469      2.00000
     19       1.0128      2.00000
     20       1.0139      2.00000
     21       1.2956      2.00000
     22       1.3269      2.00000
     23       1.3906      2.00000
     24       1.4026      2.00000
     25       1.4966      2.00000
     26       1.5224      2.00000
     27       1.5845      2.00000
     28       1.5880      2.00000
     29       1.6137      2.00000
     30       1.6218      2.00000
     31       1.6266      2.00000
     32       1.6394      2.00000
     33       1.6570      2.00000
     34       1.7024      2.00000
     35       1.7143      2.00000
     36       1.7268      2.00000
     37       1.7378      2.00000
     38       1.7740      2.00000
     39       1.7974      2.00000
     40       1.8253      2.00000
     41       1.8494      2.00000
     42       1.8666      2.00000
     43       1.8962      2.00000
     44       1.9201      2.00000
     45       1.9536      2.00000
     46       1.9774      2.00000
     47       2.0029      2.00000
     48       2.0422      2.00000
     49       2.0458      2.00000
     50       2.0970      2.00000
     51       2.1080      2.00000
     52       2.1393      2.00000
     53       2.2176      2.00000
     54       2.2439      2.00000
     55       2.2544      2.00000
     56       2.2608      2.00000
     57       2.2824      2.00000
     58       2.2836      2.00000
     59       2.2974      2.00000
     60       2.3057      2.00000
     61       2.3251      2.00000
     62       2.3414      2.00000
     63       2.3516      2.00000
     64       2.3575      2.00000
     65       2.4307      2.00000
     66       2.4344      2.00000
     67       2.4975      2.00000
     68       2.5326      2.00000
     69       2.5381      2.00000
     70       2.5936      2.00000
     71       2.6117      2.00000
     72       2.6605      2.00000
     73       2.6775      2.00000
     74       2.7574      2.00000
     75       2.7803      2.00001
     76       2.7891      2.00001
     77       2.8366      2.00004
     78       2.8443      2.00005
     79       2.8555      2.00007
     80       2.8665      2.00009
     81       2.9025      2.00026
     82       2.9067      2.00029
     83       2.9251      2.00048
     84       2.9281      2.00052
     85       2.9372      2.00065
     86       2.9446      2.00079
     87       2.9610      2.00117
     88       2.9792      2.00180
     89       3.0292      2.00529
     90       3.0351      2.00595
     91       3.1098      2.02165
     92       3.1470      2.03569
     93       3.1481      2.03615
     94       3.1683      2.04525
     95       3.1794      2.05038
     96       3.2210      2.06709
     97       3.3401      1.95273
     98       3.3481      1.92721
     99       3.4194      1.55996
    100       3.4447      1.37490
    101       3.4571      1.27645
    102       3.4773      1.10885
    103       3.5319      0.65560
    104       3.5607      0.44264
    105       3.5907      0.25740
    106       3.6070      0.17500
    107       3.6852     -0.04462
    108       3.6883     -0.04813
    109       3.7118     -0.06602
    110       3.7217     -0.06938
    111       3.7383     -0.07084
    112       3.7435     -0.07041
    113       3.7450     -0.07023
    114       3.7790     -0.06015
    115       3.7923     -0.05438
    116       3.7966     -0.05244
    117       3.8245     -0.03964
    118       3.8319     -0.03636
    119       3.8375     -0.03401
    120       3.8542     -0.02736

 k-point    14 :       0.3571    0.3333    0.0000
  band No.  band energies     occupation 
      1      -1.7890      2.00000
      2      -1.7720      2.00000
      3      -0.1793      2.00000
      4      -0.0709      2.00000
      5       0.0255      2.00000
      6       0.0960      2.00000
      7       0.3050      2.00000
      8       0.3295      2.00000
      9       0.5262      2.00000
     10       0.6062      2.00000
     11       0.6193      2.00000
     12       0.7330      2.00000
     13       0.7371      2.00000
     14       0.7904      2.00000
     15       0.8119      2.00000
     16       0.8410      2.00000
     17       0.8515      2.00000
     18       0.8805      2.00000
     19       0.9997      2.00000
     20       1.0054      2.00000
     21       1.2383      2.00000
     22       1.3106      2.00000
     23       1.3751      2.00000
     24       1.3866      2.00000
     25       1.4137      2.00000
     26       1.4475      2.00000
     27       1.5057      2.00000
     28       1.5198      2.00000
     29       1.5246      2.00000
     30       1.5416      2.00000
     31       1.6032      2.00000
     32       1.6110      2.00000
     33       1.6241      2.00000
     34       1.6550      2.00000
     35       1.6903      2.00000
     36       1.7239      2.00000
     37       1.7346      2.00000
     38       1.7377      2.00000
     39       1.7674      2.00000
     40       1.7748      2.00000
     41       1.8080      2.00000
     42       1.8580      2.00000
     43       1.8707      2.00000
     44       1.8906      2.00000
     45       1.9152      2.00000
     46       1.9346      2.00000
     47       1.9439      2.00000
     48       1.9817      2.00000
     49       2.0056      2.00000
     50       2.0359      2.00000
     51       2.0864      2.00000
     52       2.1038      2.00000
     53       2.1336      2.00000
     54       2.1579      2.00000
     55       2.1954      2.00000
     56       2.2060      2.00000
     57       2.2336      2.00000
     58       2.2434      2.00000
     59       2.2612      2.00000
     60       2.2736      2.00000
     61       2.2845      2.00000
     62       2.3059      2.00000
     63       2.3133      2.00000
     64       2.3309      2.00000
     65       2.3815      2.00000
     66       2.3904      2.00000
     67       2.4013      2.00000
     68       2.4216      2.00000
     69       2.4691      2.00000
     70       2.4894      2.00000
     71       2.5304      2.00000
     72       2.6122      2.00000
     73       2.6443      2.00000
     74       2.6967      2.00000
     75       2.7251      2.00000
     76       2.7400      2.00000
     77       2.7463      2.00000
     78       2.7643      2.00000
     79       2.7754      2.00001
     80       2.7918      2.00001
     81       2.8060      2.00001
     82       2.8104      2.00002
     83       2.8214      2.00002
     84       2.8323      2.00003
     85       2.8607      2.00008
     86       2.8730      2.00011
     87       2.9004      2.00025
     88       2.9072      2.00030
     89       2.9383      2.00067
     90       2.9442      2.00078
     91       3.0356      2.00601
     92       3.0602      2.00955
     93       3.0958      2.01748
     94       3.1035      2.01970
     95       3.2278      2.06883
     96       3.2481      2.07086
     97       3.2788      2.06020
     98       3.3071      2.02812
     99       3.4195      1.55936
    100       3.4447      1.37437
    101       3.4930      0.97635
    102       3.5018      0.90194
    103       3.5477      0.53515
    104       3.6040      0.18889
    105       3.6201      0.11815
    106       3.6319      0.07439
    107       3.6469      0.02869
    108       3.6677     -0.01823
    109       3.7126     -0.06636
    110       3.7260     -0.07022
    111       3.7913     -0.05481
    112       3.7952     -0.05309
    113       3.8009     -0.05046
    114       3.8268     -0.03860
    115       3.8297     -0.03735
    116       3.8624     -0.02441
    117       3.8780     -0.01940
    118       3.8856     -0.01722
    119       3.9527     -0.00514
    120       3.9990     -0.00190

 k-point    15 :       0.4286    0.3333    0.0000
  band No.  band energies     occupation 
      1      -1.0638      2.00000
      2      -1.0496      2.00000
      3       0.4626      2.00000
      4       0.5145      2.00000
      5       0.5524      2.00000
      6       0.6180      2.00000
      7       0.6371      2.00000
      8       0.6496      2.00000
      9       0.7396      2.00000
     10       0.7487      2.00000
     11       0.8152      2.00000
     12       0.8559      2.00000
     13       0.8641      2.00000
     14       0.8762      2.00000
     15       0.9115      2.00000
     16       0.9638      2.00000
     17       0.9754      2.00000
     18       0.9978      2.00000
     19       1.0199      2.00000
     20       1.0709      2.00000
     21       1.0844      2.00000
     22       1.1492      2.00000
     23       1.2507      2.00000
     24       1.2702      2.00000
     25       1.3078      2.00000
     26       1.3267      2.00000
     27       1.3274      2.00000
     28       1.3598      2.00000
     29       1.3799      2.00000
     30       1.4073      2.00000
     31       1.4687      2.00000
     32       1.4862      2.00000
     33       1.5009      2.00000
     34       1.5169      2.00000
     35       1.5640      2.00000
     36       1.5926      2.00000
     37       1.6155      2.00000
     38       1.6279      2.00000
     39       1.6348      2.00000
     40       1.6747      2.00000
     41       1.6766      2.00000
     42       1.7113      2.00000
     43       1.7188      2.00000
     44       1.7328      2.00000
     45       1.7692      2.00000
     46       1.8118      2.00000
     47       1.8324      2.00000
     48       1.8479      2.00000
     49       1.8657      2.00000
     50       1.9056      2.00000
     51       1.9887      2.00000
     52       2.0138      2.00000
     53       2.0692      2.00000
     54       2.0974      2.00000
     55       2.1361      2.00000
     56       2.1763      2.00000
     57       2.2022      2.00000
     58       2.2356      2.00000
     59       2.2402      2.00000
     60       2.2759      2.00000
     61       2.3037      2.00000
     62       2.3336      2.00000
     63       2.3525      2.00000
     64       2.3807      2.00000
     65       2.3836      2.00000
     66       2.4353      2.00000
     67       2.4651      2.00000
     68       2.4740      2.00000
     69       2.5174      2.00000
     70       2.5584      2.00000
     71       2.5751      2.00000
     72       2.6008      2.00000
     73       2.6365      2.00000
     74       2.6547      2.00000
     75       2.6603      2.00000
     76       2.6700      2.00000
     77       2.6840      2.00000
     78       2.6950      2.00000
     79       2.7177      2.00000
     80       2.7387      2.00000
     81       2.7561      2.00000
     82       2.7828      2.00001
     83       2.7998      2.00001
     84       2.8065      2.00001
     85       2.8337      2.00004
     86       2.8508      2.00006
     87       2.8636      2.00009
     88       2.8779      2.00013
     89       2.8924      2.00020
     90       2.9128      2.00035
     91       3.0366      2.00613
     92       3.0448      2.00718
     93       3.0683      2.01104
     94       3.1059      2.02043
     95       3.1995      2.05930
     96       3.2238      2.06785
     97       3.3385      1.95751
     98       3.3748      1.81902
     99       3.4569      1.27790
    100       3.4805      1.08231
    101       3.5728      0.36267
    102       3.5996      0.21053
    103       3.6163      0.13369
    104       3.6404      0.04720
    105       3.6647     -0.01263
    106       3.6843     -0.04359
    107       3.7131     -0.06655
    108       3.7525     -0.06886
    109       3.7706     -0.06340
    110       3.7964     -0.05251
    111       3.8288     -0.03771
    112       3.8328     -0.03598
    113       3.8649     -0.02357
    114       3.8861     -0.01708
    115       3.8973     -0.01423
    116       3.9053     -0.01244
    117       3.9322     -0.00767
    118       3.9541     -0.00500
    119       3.9786     -0.00299
    120       4.0099     -0.00148

 k-point    16 :       0.5000    0.3333    0.0000
  band No.  band energies     occupation 
      1      -0.5182      2.00000
      2      -0.5182      2.00000
      3       0.0955      2.00000
      4       0.0955      2.00000
      5       0.8197      2.00000
      6       0.8197      2.00000
      7       0.8428      2.00000
      8       0.8428      2.00000
      9       0.8903      2.00000
     10       0.8903      2.00000
     11       0.9130      2.00000
     12       0.9130      2.00000
     13       1.0435      2.00000
     14       1.0435      2.00000
     15       1.0747      2.00000
     16       1.0747      2.00000
     17       1.1330      2.00000
     18       1.1330      2.00000
     19       1.1474      2.00000
     20       1.1474      2.00000
     21       1.1686      2.00000
     22       1.1686      2.00000
     23       1.1895      2.00000
     24       1.1895      2.00000
     25       1.2100      2.00000
     26       1.2100      2.00000
     27       1.2548      2.00000
     28       1.2548      2.00000
     29       1.2993      2.00000
     30       1.2993      2.00000
     31       1.3389      2.00000
     32       1.3389      2.00000
     33       1.3937      2.00000
     34       1.3937      2.00000
     35       1.4403      2.00000
     36       1.4403      2.00000
     37       1.5205      2.00000
     38       1.5205      2.00000
     39       1.5596      2.00000
     40       1.5596      2.00000
     41       1.6417      2.00000
     42       1.6417      2.00000
     43       1.7041      2.00000
     44       1.7041      2.00000
     45       1.7193      2.00000
     46       1.7193      2.00000
     47       1.7576      2.00000
     48       1.7576      2.00000
     49       1.7928      2.00000
     50       1.7928      2.00000
     51       1.9739      2.00000
     52       1.9739      2.00000
     53       2.0595      2.00000
     54       2.0595      2.00000
     55       2.1144      2.00000
     56       2.1144      2.00000
     57       2.2260      2.00000
     58       2.2260      2.00000
     59       2.2545      2.00000
     60       2.2545      2.00000
     61       2.3317      2.00000
     62       2.3318      2.00000
     63       2.3690      2.00000
     64       2.3690      2.00000
     65       2.4272      2.00000
     66       2.4272      2.00000
     67       2.4521      2.00000
     68       2.4521      2.00000
     69       2.5186      2.00000
     70       2.5186      2.00000
     71       2.5608      2.00000
     72       2.5608      2.00000
     73       2.6186      2.00000
     74       2.6186      2.00000
     75       2.6672      2.00000
     76       2.6672      2.00000
     77       2.6846      2.00000
     78       2.6846      2.00000
     79       2.7350      2.00000
     80       2.7350      2.00000
     81       2.7772      2.00001
     82       2.7772      2.00001
     83       2.8221      2.00002
     84       2.8221      2.00002
     85       2.8413      2.00004
     86       2.8413      2.00004
     87       2.8727      2.00011
     88       2.8727      2.00011
     89       2.8992      2.00024
     90       2.8992      2.00024
     91       3.0593      2.00940
     92       3.0593      2.00940
     93       3.1081      2.02112
     94       3.1082      2.02113
     95       3.1724      2.04711
     96       3.1724      2.04712
     97       3.4768      1.11341
     98       3.4768      1.11333
     99       3.5200      0.75123
    100       3.5200      0.75122
    101       3.5441      0.56226
    102       3.5441      0.56226
    103       3.7105     -0.06540
    104       3.7105     -0.06540
    105       3.7445     -0.07029
    106       3.7445     -0.07029
    107       3.7706     -0.06340
    108       3.7706     -0.06340
    109       3.8072     -0.04752
    110       3.8072     -0.04752
    111       3.8292     -0.03757
    112       3.8292     -0.03757
    113       3.8725     -0.02108
    114       3.8725     -0.02107
    115       3.9279     -0.00830
    116       3.9279     -0.00830
    117       3.9654     -0.00396
    118       3.9654     -0.00396
    119       4.0184     -0.00121
    120       4.0290     -0.00093

 k-point    17 :       0.0000    0.0000    0.5000
  band No.  band energies     occupation 
      1      -3.7597      2.00000
      2      -3.7130      2.00000
      3      -2.4267      2.00000
      4      -2.1864      2.00000
      5      -1.8228      2.00000
      6      -1.7935      2.00000
      7      -1.6431      2.00000
      8      -1.6394      2.00000
      9      -1.3834      2.00000
     10      -1.0218      2.00000
     11      -0.9967      2.00000
     12      -0.8608      2.00000
     13      -0.3453      2.00000
     14      -0.3143      2.00000
     15      -0.2031      2.00000
     16      -0.0965      2.00000
     17      -0.0870      2.00000
     18       0.0581      2.00000
     19       0.1957      2.00000
     20       0.2224      2.00000
     21       0.3345      2.00000
     22       0.4823      2.00000
     23       0.4963      2.00000
     24       0.5068      2.00000
     25       0.5347      2.00000
     26       0.5546      2.00000
     27       0.6859      2.00000
     28       0.6968      2.00000
     29       0.8359      2.00000
     30       0.8363      2.00000
     31       0.9313      2.00000
     32       0.9564      2.00000
     33       0.9913      2.00000
     34       1.0497      2.00000
     35       1.1557      2.00000
     36       1.1913      2.00000
     37       1.2118      2.00000
     38       1.2467      2.00000
     39       1.2640      2.00000
     40       1.2777      2.00000
     41       1.3022      2.00000
     42       1.3331      2.00000
     43       1.3484      2.00000
     44       1.4154      2.00000
     45       1.5803      2.00000
     46       1.6192      2.00000
     47       1.6849      2.00000
     48       1.7218      2.00000
     49       1.7900      2.00000
     50       1.8236      2.00000
     51       1.9122      2.00000
     52       1.9570      2.00000
     53       2.0601      2.00000
     54       2.0667      2.00000
     55       2.4085      2.00000
     56       2.4428      2.00000
     57       2.4631      2.00000
     58       2.4879      2.00000
     59       2.5005      2.00000
     60       2.5152      2.00000
     61       2.5407      2.00000
     62       2.5452      2.00000
     63       2.6477      2.00000
     64       2.7332      2.00000
     65       2.7995      2.00001
     66       2.8176      2.00002
     67       2.9264      2.00049
     68       2.9441      2.00078
     69       2.9626      2.00122
     70       2.9654      2.00131
     71       2.9819      2.00192
     72       2.9948      2.00256
     73       3.0254      2.00490
     74       3.0264      2.00500
     75       3.0549      2.00868
     76       3.0897      2.01584
     77       3.1400      2.03275
     78       3.1908      2.05557
     79       3.1986      2.05893
     80       3.2460      2.07091
     81       3.3667      1.85570
     82       3.4923      0.98218
     83       3.6160      0.13492
     84       3.6648     -0.01285
     85       3.6812     -0.03954
     86       3.7028     -0.06094
     87       3.7340     -0.07090
     88       3.7497     -0.06944
     89       3.7757     -0.06147
     90       3.8025     -0.04970
     91       3.8372     -0.03413
     92       3.8532     -0.02776
     93       3.8841     -0.01763
     94       3.9375     -0.00693
     95       3.9439     -0.00612
     96       3.9562     -0.00479
     97       3.9569     -0.00472
     98       3.9811     -0.00283
     99       3.9909     -0.00228
    100       3.9919     -0.00223
    101       4.0147     -0.00132
    102       4.0218     -0.00111
    103       4.0621     -0.00040
    104       4.0840     -0.00022
    105       4.1318     -0.00006
    106       4.1743     -0.00001
    107       4.1782     -0.00001
    108       4.1871     -0.00001
    109       4.1959     -0.00001
    110       4.2035     -0.00001
    111       4.2157     -0.00000
    112       4.2352     -0.00000
    113       4.2440     -0.00000
    114       4.2510     -0.00000
    115       4.2663     -0.00000
    116       4.2793     -0.00000
    117       4.3337     -0.00000
    118       4.3462     -0.00000
    119       4.4059     -0.00000
    120       4.4204     -0.00000

 k-point    18 :       0.0714    0.0000    0.5000
  band No.  band energies     occupation 
      1      -3.6725      2.00000
      2      -3.6276      2.00000
      3      -2.3221      2.00000
      4      -2.0860      2.00000
      5      -1.7229      2.00000
      6      -1.6941      2.00000
      7      -1.5442      2.00000
      8      -1.5414      2.00000
      9      -1.2919      2.00000
     10      -0.9339      2.00000
     11      -0.9084      2.00000
     12      -0.7748      2.00000
     13      -0.2569      2.00000
     14      -0.2292      2.00000
     15      -0.1142      2.00000
     16      -0.0086      2.00000
     17       0.0016      2.00000
     18       0.1475      2.00000
     19       0.2743      2.00000
     20       0.3093      2.00000
     21       0.4157      2.00000
     22       0.5614      2.00000
     23       0.5769      2.00000
     24       0.5835      2.00000
     25       0.6109      2.00000
     26       0.6346      2.00000
     27       0.7762      2.00000
     28       0.7855      2.00000
     29       0.9185      2.00000
     30       0.9191      2.00000
     31       1.0079      2.00000
     32       1.0346      2.00000
     33       1.0598      2.00000
     34       1.1233      2.00000
     35       1.2184      2.00000
     36       1.2685      2.00000
     37       1.2843      2.00000
     38       1.3232      2.00000
     39       1.3421      2.00000
     40       1.3597      2.00000
     41       1.3790      2.00000
     42       1.4086      2.00000
     43       1.4247      2.00000
     44       1.4919      2.00000
     45       1.6411      2.00000
     46       1.6813      2.00000
     47       1.7386      2.00000
     48       1.7719      2.00000
     49       1.8373      2.00000
     50       1.8780      2.00000
     51       1.9344      2.00000
     52       1.9907      2.00000
     53       2.0725      2.00000
     54       2.0757      2.00000
     55       2.4305      2.00000
     56       2.4529      2.00000
     57       2.4582      2.00000
     58       2.4935      2.00000
     59       2.5129      2.00000
     60       2.5389      2.00000
     61       2.5727      2.00000
     62       2.5819      2.00000
     63       2.6185      2.00000
     64       2.7243      2.00000
     65       2.7726      2.00000
     66       2.8085      2.00002
     67       2.8753      2.00012
     68       2.8857      2.00016
     69       2.9261      2.00049
     70       2.9280      2.00052
     71       2.9488      2.00087
     72       2.9520      2.00095
     73       2.9743      2.00161
     74       2.9804      2.00185
     75       3.0300      2.00538
     76       3.0356      2.00600
     77       3.1033      2.01964
     78       3.1382      2.03200
     79       3.1383      2.03206
     80       3.1752      2.04844
     81       3.2651      2.06747
     82       3.3839      1.77421
     83       3.5456      0.55062
     84       3.5619      0.43430
     85       3.5849      0.28990
     86       3.5919      0.25095
     87       3.6411      0.04515
     88       3.6466      0.02959
     89       3.6608     -0.00466
     90       3.7150     -0.06734
     91       3.7214     -0.06931
     92       3.7278     -0.07047
     93       3.7758     -0.06144
     94       3.8101     -0.04619
     95       3.8450     -0.03091
     96       3.8600     -0.02525
     97       3.8671     -0.02280
     98       3.8762     -0.01992
     99       3.8911     -0.01576
    100       3.8976     -0.01417
    101       3.9106     -0.01135
    102       3.9392     -0.00671
    103       3.9466     -0.00580
    104       3.9894     -0.00236
    105       4.0154     -0.00130
    106       4.0279     -0.00096
    107       4.0526     -0.00051
    108       4.0620     -0.00040
    109       4.0798     -0.00025
    110       4.1027     -0.00013
    111       4.1031     -0.00013
    112       4.1761     -0.00001
    113       4.1802     -0.00001
    114       4.2214     -0.00000
    115       4.2241     -0.00000
    116       4.2633     -0.00000
    117       4.2999     -0.00000
    118       4.3074     -0.00000
    119       4.3469     -0.00000
    120       4.3825     -0.00000

 k-point    19 :       0.1429    0.0000    0.5000
  band No.  band energies     occupation 
      1      -3.4155      2.00000
      2      -3.3756      2.00000
      3      -2.0159      2.00000
      4      -1.7925      2.00000
      5      -1.4329      2.00000
      6      -1.4063      2.00000
      7      -1.2582      2.00000
      8      -1.2580      2.00000
      9      -1.0285      2.00000
     10      -0.6845      2.00000
     11      -0.6580      2.00000
     12      -0.5333      2.00000
     13      -0.0082      2.00000
     14       0.0079      2.00000
     15       0.1369      2.00000
     16       0.2366      2.00000
     17       0.2498      2.00000
     18       0.3946      2.00000
     19       0.4900      2.00000
     20       0.5504      2.00000
     21       0.6369      2.00000
     22       0.7639      2.00000
     23       0.7903      2.00000
     24       0.7938      2.00000
     25       0.8093      2.00000
     26       0.8485      2.00000
     27       1.0291      2.00000
     28       1.0336      2.00000
     29       1.1494      2.00000
     30       1.1504      2.00000
     31       1.2148      2.00000
     32       1.2297      2.00000
     33       1.2451      2.00000
     34       1.3089      2.00000
     35       1.3604      2.00000
     36       1.4377      2.00000
     37       1.4923      2.00000
     38       1.5237      2.00000
     39       1.5510      2.00000
     40       1.5762      2.00000
     41       1.5793      2.00000
     42       1.6099      2.00000
     43       1.6142      2.00000
     44       1.6784      2.00000
     45       1.7484      2.00000
     46       1.7743      2.00000
     47       1.8420      2.00000
     48       1.8834      2.00000
     49       1.9936      2.00000
     50       2.0191      2.00000
     51       2.0670      2.00000
     52       2.0719      2.00000
     53       2.1069      2.00000
     54       2.1445      2.00000
     55       2.4197      2.00000
     56       2.4385      2.00000
     57       2.4881      2.00000
     58       2.5090      2.00000
     59       2.5326      2.00000
     60       2.5727      2.00000
     61       2.5806      2.00000
     62       2.6107      2.00000
     63       2.6560      2.00000
     64       2.6611      2.00000
     65       2.7216      2.00000
     66       2.7314      2.00000
     67       2.7377      2.00000
     68       2.7694      2.00000
     69       2.7882      2.00001
     70       2.8017      2.00001
     71       2.8102      2.00002
     72       2.8209      2.00002
     73       2.8367      2.00004
     74       2.8634      2.00009
     75       2.9299      2.00054
     76       2.9431      2.00076
     77       2.9832      2.00197
     78       3.0147      2.00393
     79       3.0331      2.00572
     80       3.0534      2.00844
     81       3.0709      2.01156
     82       3.1529      2.03828
     83       3.2741      2.06321
     84       3.3096      2.02394
     85       3.3137      2.01649
     86       3.3439      1.94087
     87       3.3628      1.87198
     88       3.3930      1.72503
     89       3.4663      1.20133
     90       3.4721      1.15259
     91       3.4822      1.06818
     92       3.5262      0.70080
     93       3.5777      0.33234
     94       3.6019      0.19913
     95       3.6051      0.18379
     96       3.6302      0.08038
     97       3.6747     -0.03020
     98       3.6923     -0.05229
     99       3.6981     -0.05744
    100       3.7157     -0.06758
    101       3.7324     -0.07086
    102       3.7403     -0.07072
    103       3.7636     -0.06582
    104       3.7675     -0.06452
    105       3.7731     -0.06246
    106       3.7923     -0.05440
    107       3.7986     -0.05152
    108       3.8457     -0.03062
    109       3.8516     -0.02835
    110       3.8901     -0.01603
    111       3.9237     -0.00897
    112       3.9663     -0.00388
    113       3.9665     -0.00387
    114       3.9926     -0.00220
    115       4.0822     -0.00023
    116       4.1033     -0.00013
    117       4.1194     -0.00008
    118       4.1518     -0.00003
    119       4.1763     -0.00001
    120       4.2021     -0.00001

 k-point    20 :       0.2143    0.0000    0.5000
  band No.  band energies     occupation 
      1      -3.0017      2.00000
      2      -2.9688      2.00000
      3      -1.5300      2.00000
      4      -1.3298      2.00000
      5      -0.9833      2.00000
      6      -0.9611      2.00000
      7      -0.8221      2.00000
      8      -0.8152      2.00000
      9      -0.6284      2.00000
     10      -0.3174      2.00000
     11      -0.2903      2.00000
     12      -0.1855      2.00000
     13       0.3384      2.00000
     14       0.3490      2.00000
     15       0.5011      2.00000
     16       0.5779      2.00000
     17       0.5997      2.00000
     18       0.7112      2.00000
     19       0.7971      2.00000
     20       0.8787      2.00000
     21       0.9245      2.00000
     22       0.9872      2.00000
     23       1.0334      2.00000
     24       1.0414      2.00000
     25       1.0662      2.00000
     26       1.1109      2.00000
     27       1.3600      2.00000
     28       1.3777      2.00000
     29       1.4168      2.00000
     30       1.4358      2.00000
     31       1.4623      2.00000
     32       1.4694      2.00000
     33       1.4719      2.00000
     34       1.5154      2.00000
     35       1.5361      2.00000
     36       1.6033      2.00000
     37       1.7371      2.00000
     38       1.7459      2.00000
     39       1.7515      2.00000
     40       1.7608      2.00000
     41       1.7797      2.00000
     42       1.8028      2.00000
     43       1.8310      2.00000
     44       1.8313      2.00000
     45       1.8594      2.00000
     46       1.8681      2.00000
     47       1.9403      2.00000
     48       1.9696      2.00000
     49       2.0845      2.00000
     50       2.1503      2.00000
     51       2.2146      2.00000
     52       2.2442      2.00000
     53       2.2596      2.00000
     54       2.3247      2.00000
     55       2.3283      2.00000
     56       2.3479      2.00000
     57       2.4007      2.00000
     58       2.4043      2.00000
     59       2.4823      2.00000
     60       2.4928      2.00000
     61       2.5147      2.00000
     62       2.5310      2.00000
     63       2.5326      2.00000
     64       2.5721      2.00000
     65       2.5760      2.00000
     66       2.6110      2.00000
     67       2.6226      2.00000
     68       2.6534      2.00000
     69       2.6739      2.00000
     70       2.7009      2.00000
     71       2.7011      2.00000
     72       2.7385      2.00000
     73       2.7470      2.00000
     74       2.7524      2.00000
     75       2.7790      2.00001
     76       2.8093      2.00002
     77       2.8259      2.00003
     78       2.8617      2.00008
     79       2.8633      2.00009
     80       2.9103      2.00032
     81       2.9195      2.00041
     82       3.0034      2.00309
     83       3.0446      2.00715
     84       3.0488      2.00775
     85       3.0827      2.01412
     86       3.1022      2.01932
     87       3.1262      2.02733
     88       3.1326      2.02978
     89       3.1913      2.05576
     90       3.2233      2.06771
     91       3.2530      2.07043
     92       3.2719      2.06445
     93       3.2844      2.05583
     94       3.3160      2.01227
     95       3.3170      2.01018
     96       3.3907      1.73765
     97       3.4304      1.48227
     98       3.5402      0.59139
     99       3.5434      0.56721
    100       3.5719      0.36848
    101       3.5988      0.21467
    102       3.6245      0.10128
    103       3.6314      0.07636
    104       3.6416      0.04372
    105       3.6547      0.00886
    106       3.6721     -0.02601
    107       3.6779     -0.03503
    108       3.6859     -0.04544
    109       3.6874     -0.04715
    110       3.7301     -0.07071
    111       3.7467     -0.06997
    112       3.7580     -0.06751
    113       3.7866     -0.05693
    114       3.7979     -0.05182
    115       3.8611     -0.02487
    116       3.8868     -0.01691
    117       3.9066     -0.01216
    118       3.9277     -0.00834
    119       3.9442     -0.00608
    120       3.9659     -0.00392

 k-point    21 :       0.2857    0.0000    0.5000
  band No.  band energies     occupation 
      1      -2.4509      2.00000
      2      -2.4256      2.00000
      3      -0.9025      2.00000
      4      -0.7387      2.00000
      5      -0.4259      2.00000
      6      -0.4119      2.00000
      7      -0.2873      2.00000
      8      -0.2675      2.00000
      9      -0.1516      2.00000
     10       0.0944      2.00000
     11       0.1194      2.00000
     12       0.1906      2.00000
     13       0.6585      2.00000
     14       0.7228      2.00000
     15       0.8888      2.00000
     16       0.8976      2.00000
     17       0.9363      2.00000
     18       0.9383      2.00000
     19       1.1110      2.00000
     20       1.1173      2.00000
     21       1.1395      2.00000
     22       1.1595      2.00000
     23       1.1703      2.00000
     24       1.1848      2.00000
     25       1.2305      2.00000
     26       1.2577      2.00000
     27       1.4353      2.00000
     28       1.4406      2.00000
     29       1.5064      2.00000
     30       1.5181      2.00000
     31       1.6912      2.00000
     32       1.7004      2.00000
     33       1.7141      2.00000
     34       1.7156      2.00000
     35       1.7772      2.00000
     36       1.7799      2.00000
     37       1.7917      2.00000
     38       1.8076      2.00000
     39       1.8218      2.00000
     40       1.8334      2.00000
     41       1.8436      2.00000
     42       1.8841      2.00000
     43       1.9507      2.00000
     44       1.9793      2.00000
     45       2.0301      2.00000
     46       2.0385      2.00000
     47       2.0475      2.00000
     48       2.0785      2.00000
     49       2.1001      2.00000
     50       2.1258      2.00000
     51       2.1404      2.00000
     52       2.1560      2.00000
     53       2.1706      2.00000
     54       2.1796      2.00000
     55       2.2211      2.00000
     56       2.2317      2.00000
     57       2.2788      2.00000
     58       2.2967      2.00000
     59       2.3314      2.00000
     60       2.3865      2.00000
     61       2.4187      2.00000
     62       2.4532      2.00000
     63       2.4639      2.00000
     64       2.4722      2.00000
     65       2.4763      2.00000
     66       2.5005      2.00000
     67       2.5110      2.00000
     68       2.5158      2.00000
     69       2.5221      2.00000
     70       2.5421      2.00000
     71       2.5432      2.00000
     72       2.5651      2.00000
     73       2.6107      2.00000
     74       2.6200      2.00000
     75       2.6219      2.00000
     76       2.6287      2.00000
     77       2.6361      2.00000
     78       2.7366      2.00000
     79       2.8592      2.00008
     80       2.8674      2.00010
     81       2.9073      2.00030
     82       2.9430      2.00076
     83       2.9599      2.00114
     84       2.9620      2.00120
     85       2.9786      2.00178
     86       2.9919      2.00240
     87       3.0170      2.00412
     88       3.0253      2.00488
     89       3.0326      2.00566
     90       3.0918      2.01638
     91       3.0942      2.01703
     92       3.1076      2.02096
     93       3.1795      2.05040
     94       3.2091      2.06313
     95       3.2297      2.06923
     96       3.2303      2.06936
     97       3.2887      2.05183
     98       3.4261      1.51341
     99       3.4444      1.37708
    100       3.4633      1.22541
    101       3.5061      0.86622
    102       3.5441      0.56216
    103       3.5797      0.32025
    104       3.6115      0.15418
    105       3.6243      0.10188
    106       3.6251      0.09867
    107       3.6386      0.05284
    108       3.6391      0.05114
    109       3.6711     -0.02433
    110       3.6893     -0.04930
    111       3.6902     -0.05016
    112       3.6977     -0.05718
    113       3.7022     -0.06052
    114       3.7090     -0.06463
    115       3.7112     -0.06574
    116       3.7345     -0.07091
    117       3.7812     -0.05921
    118       3.7951     -0.05311
    119       3.8322     -0.03626
    120       3.8558     -0.02676

 k-point    22 :       0.3571    0.0000    0.5000
  band No.  band energies     occupation 
      1      -1.7902      2.00000
      2      -1.7709      2.00000
      3      -0.1890      2.00000
      4      -0.0807      2.00000
      5       0.1617      2.00000
      6       0.1645      2.00000
      7       0.2730      2.00000
      8       0.2937      2.00000
      9       0.3379      2.00000
     10       0.4603      2.00000
     11       0.4782      2.00000
     12       0.5137      2.00000
     13       0.8362      2.00000
     14       0.9544      2.00000
     15       1.0344      2.00000
     16       1.0406      2.00000
     17       1.0576      2.00000
     18       1.1088      2.00000
     19       1.1361      2.00000
     20       1.1696      2.00000
     21       1.1757      2.00000
     22       1.1944      2.00000
     23       1.2147      2.00000
     24       1.2393      2.00000
     25       1.2701      2.00000
     26       1.3010      2.00000
     27       1.3058      2.00000
     28       1.3891      2.00000
     29       1.4722      2.00000
     30       1.4804      2.00000
     31       1.6023      2.00000
     32       1.6274      2.00000
     33       1.6375      2.00000
     34       1.6667      2.00000
     35       1.6676      2.00000
     36       1.6841      2.00000
     37       1.7353      2.00000
     38       1.7407      2.00000
     39       1.8153      2.00000
     40       1.8249      2.00000
     41       1.8623      2.00000
     42       1.8911      2.00000
     43       1.9162      2.00000
     44       1.9243      2.00000
     45       1.9744      2.00000
     46       2.0143      2.00000
     47       2.0295      2.00000
     48       2.0394      2.00000
     49       2.0417      2.00000
     50       2.0580      2.00000
     51       2.0869      2.00000
     52       2.0958      2.00000
     53       2.0999      2.00000
     54       2.1362      2.00000
     55       2.1407      2.00000
     56       2.1828      2.00000
     57       2.1862      2.00000
     58       2.2102      2.00000
     59       2.3034      2.00000
     60       2.3042      2.00000
     61       2.3148      2.00000
[truncated: 2,125,213 more chars]
