# Supplementary material for: Manufacture-friendly nanostructured metals stabilized by dual-phase honeycomb shell
Source: Nat Commun. 2022 Apr 19;13:2034. doi: 10.1038/s41467-022-29782-8 (PMC9019002; doi:10.1038/s41467-022-29782-8)
Supplement: Supplementary file 3 — Source Data [file 41467_2022_29782_MOESM3_ESM.zip › Source data/Source data for first principle calculations/alfa001-Ti2Cu0123/bulk/alfa-0002/POSCAR]

BPOSCAR-alfa-relaxed\(0\0\1)-8layer     
   1.00000000000000     
     2.9296998978000000    0.0000000000000000    0.0000000000000000
     0.0000000000000000   14.5541000365999995    0.0000000000000000
     0.0000000000000000    0.0000000000000000   18.5436363220000011
   Ti   Al
    46     2
Direct
  0.1516000040000023  0.8097802491741450  0.1217537622613340
  0.1516000040000023  0.8104634987945032  0.3784422164209220
  0.1516000040000023  0.8073246958021468  0.6254747146914293
  0.1516000040000023  0.8073259298896409  0.8742485645820287
  0.6516000040000023  0.9734594290639371  0.1250696165864343
  0.6516000040000023  0.9742496222169060  0.3746177794197594
  0.6516000040000023  0.9764343616208532  0.6253078907480870
  0.6516000040000023  0.9751593478958746  0.8749444937394998
  0.1516000040000023  0.4735865645867983  0.1247134555742796
  0.1516000040000023  0.4728413300561609  0.3760612733747429
  0.1516000040000023  0.4706695174121278  0.6247774602343721
  0.1516000040000023  0.4740849026928212  0.8743529471936234
  0.6516000040000023  0.6431163234136034  0.1265597291947365
  0.6516000040000023  0.6433789008654519  0.3740488844607478
  0.6516000040000023  0.6397116629203488  0.6243367458305630
  0.6516000040000023  0.6409271983340445  0.8751847895986302
  0.1516000040000023  0.1401994073574394  0.1252169920090510
  0.1516000040000023  0.1400181055196150  0.3731659010048114
  0.1516000040000023  0.1438033513656019  0.6250177054303969
  0.1516000040000023  0.1412603353162569  0.8766901241638078
  0.6516000040000023  0.3073130643458857  0.1251153512089893
  0.6516000040000023  0.3076098371528398  0.3767754683831047
  0.6516000040000023  0.3088768179196910  0.8732060635961874
  0.1516000040000023  0.6900502120427708  0.0017906819002070
  0.1516000040000023  0.6913208251737289  0.4982191679387410
  0.1516000040000023  0.6916153996121042  0.7498809235886431
  0.6516000040000023  0.8576661389485228  0.9983061597002532
  0.6516000040000023  0.8551301691440862  0.2499775572788505
  0.6516000040000023  0.8589126275722844  0.5018294840983489
  0.6516000040000023  0.8587292764132897  0.7497786958952258
  0.1516000040000023  0.3579995801884790  0.9998119780508653
  0.1516000040000023  0.3592199248600272  0.2506585525508499
  0.1516000040000023  0.3555527132493979  0.5009457887105893
  0.1516000040000023  0.3558136743482136  0.7484365971903693
  0.6516000040000023  0.5248427332054768  0.0006437817370842
  0.6516000040000023  0.5282639588088330  0.2502176196903420
  0.6516000040000023  0.5260903321428619  0.4989331536751853
  0.6516000040000023  0.5253428219751481  0.7502829163472926
  0.1516000040000023  0.0237674849333124  0.0000517147381358
  0.1516000040000023  0.0224972420482604  0.2496876900424233
  0.1516000040000023  0.0246810919432980  0.5003778884520933
  0.1516000040000023  0.0254699817644251  0.7499262271716470
  0.6516000040000023  0.1916006652200732  0.0007478220859951
  0.6516000040000023  0.1916062654872603  0.2495207663406522
  0.6516000040000023  0.1884681720067100  0.4965529538673281
  0.6516000040000023  0.1891496829315363  0.7532419047112502
  0.6516000040000023  0.3037694839458578  0.6247080434837554
  0.1516000040000023  0.6951651643173673  0.2502869450463118
 
  0.00000000E+00  0.00000000E+00  0.00000000E+00
  0.00000000E+00  0.00000000E+00  0.00000000E+00
  0.00000000E+00  0.00000000E+00  0.00000000E+00
  0.00000000E+00  0.00000000E+00  0.00000000E+00
  0.00000000E+00  0.00000000E+00  0.00000000E+00
  0.00000000E+00  0.00000000E+00  0.00000000E+00
  0.00000000E+00  0.00000000E+00  0.00000000E+00
  0.00000000E+00  0.00000000E+00  0.00000000E+00
  0.00000000E+00  0.00000000E+00  0.00000000E+00
  0.00000000E+00  0.00000000E+00  0.00000000E+00
  0.00000000E+00  0.00000000E+00  0.00000000E+00
  0.00000000E+00  0.00000000E+00  0.00000000E+00
  0.00000000E+00  0.00000000E+00  0.00000000E+00
  0.00000000E+00  0.00000000E+00  0.00000000E+00
  0.00000000E+00  0.00000000E+00  0.00000000E+00
  0.00000000E+00  0.00000000E+00  0.00000000E+00
  0.00000000E+00  0.00000000E+00  0.00000000E+00
  0.00000000E+00  0.00000000E+00  0.00000000E+00
  0.00000000E+00  0.00000000E+00  0.00000000E+00
  0.00000000E+00  0.00000000E+00  0.00000000E+00
  0.00000000E+00  0.00000000E+00  0.00000000E+00
  0.00000000E+00  0.00000000E+00  0.00000000E+00
  0.00000000E+00  0.00000000E+00  0.00000000E+00
  0.00000000E+00  0.00000000E+00  0.00000000E+00
  0.00000000E+00  0.00000000E+00  0.00000000E+00
  0.00000000E+00  0.00000000E+00  0.00000000E+00
  0.00000000E+00  0.00000000E+00  0.00000000E+00
  0.00000000E+00  0.00000000E+00  0.00000000E+00
  0.00000000E+00  0.00000000E+00  0.00000000E+00
  0.00000000E+00  0.00000000E+00  0.00000000E+00
  0.00000000E+00  0.00000000E+00  0.00000000E+00
  0.00000000E+00  0.00000000E+00  0.00000000E+00
  0.00000000E+00  0.00000000E+00  0.00000000E+00
  0.00000000E+00  0.00000000E+00  0.00000000E+00
  0.00000000E+00  0.00000000E+00  0.00000000E+00
  0.00000000E+00  0.00000000E+00  0.00000000E+00
  0.00000000E+00  0.00000000E+00  0.00000000E+00
  0.00000000E+00  0.00000000E+00  0.00000000E+00
  0.00000000E+00  0.00000000E+00  0.00000000E+00
  0.00000000E+00  0.00000000E+00  0.00000000E+00
  0.00000000E+00  0.00000000E+00  0.00000000E+00
  0.00000000E+00  0.00000000E+00  0.00000000E+00
  0.00000000E+00  0.00000000E+00  0.00000000E+00
  0.00000000E+00  0.00000000E+00  0.00000000E+00
  0.00000000E+00  0.00000000E+00  0.00000000E+00
  0.00000000E+00  0.00000000E+00  0.00000000E+00
  0.00000000E+00  0.00000000E+00  0.00000000E+00
  0.00000000E+00  0.00000000E+00  0.00000000E+00
