# Supplementary material for: Manufacture-friendly nanostructured metals stabilized by dual-phase honeycomb shell
Source: Nat Commun. 2022 Apr 19;13:2034. doi: 10.1038/s41467-022-29782-8 (PMC9019002; doi:10.1038/s41467-022-29782-8)
Supplement: Supplementary file 3 — Source Data [file 41467_2022_29782_MOESM3_ESM.zip › Source data/Source data for first principle calculations/alfa001-Ti2Cu0123/bulk/ti2cu-0-13/CONTCAR]

Ti2Cu-relaxed-CONTCAR-redefined-lattice 
   1.00000000000000     
     2.9296998978000000    0.0000000000000000    0.0000000000000000
     0.0000000000000000   14.5541000365999995    0.0000000000000000
     0.0000000000000000  -23.1134496781999985   22.6841278304999996
   Ti   Cu
    40    20
Direct
  0.0000000000000000  0.2675397740254415  0.2013959097516134
  0.0000000000000000  0.1675397540254385  0.5013958837516155
  0.0000000000000000  0.0675399260254371  0.8013959427516140
  0.0000000000000000  0.6675398170254402  0.0013959137516109
  0.0000000000000000  0.5675398020254411  0.3013959217516158
  0.0000000000000000  0.4675397660254366  0.6013959177516126
  0.0000000000000000  0.3675398000254380  0.9013959757516146
  0.0000000000000000  0.9675397800254378  0.1013959177516126
  0.0000000000000000  0.8675397430254369  0.4013958917516148
  0.0000000000000000  0.7675398450254368  0.7013959087516168
  0.0000000000000000  0.2324601939745629  0.2986040692483884
  0.0000000000000000  0.1324602269745606  0.5986040642483887
  0.0000000000000000  0.0324601899745597  0.8986040392483874
  0.0000000000000000  0.6324601729745633  0.0986040862483834
  0.0000000000000000  0.5324603089745589  0.3986040812483837
  0.0000000000000000  0.4324603069745644  0.6986040982483859
  0.0000000000000000  0.3324602019745579  0.9986040722483880
  0.0000000000000000  0.9324602179745606  0.1986040772483877
  0.0000000000000000  0.8324602179745592  0.4986041152483879
  0.0000000000000000  0.7324601809745582  0.7986040892483830
  0.5000000000000000  0.1675397830254374  0.0013959137516109
  0.5000000000000000  0.0675398020254411  0.3013959217516158
  0.5000000000000000  0.4675398140254406  0.1013959177516126
  0.5000000000000000  0.3675397430254368  0.4013958917516148
  0.5000000000000000  0.2675398800254361  0.7013959087516168
  0.5000000000000000  0.7675397560254401  0.2013959097516134
  0.5000000000000000  0.6675397880254413  0.5013958837516155
  0.5000000000000000  0.5675398910254378  0.8013959427516140
  0.5000000000000000  0.9675397320254410  0.6013959177516126
  0.5000000000000000  0.8675398350254374  0.9013959757516146
  0.5000000000000000  0.1324602069745590  0.0986040862483834
  0.5000000000000000  0.0324602399745638  0.3986040812483837
  0.5000000000000000  0.4324602179745606  0.1986040772483877
  0.5000000000000000  0.3324602519745620  0.4986041152483879
  0.5000000000000000  0.2324601459745589  0.7986040892483830
  0.5000000000000000  0.7324601939745629  0.2986040692483884
  0.5000000000000000  0.6324601929745578  0.5986040642483887
  0.5000000000000000  0.5324601559745640  0.8986040392483874
  0.5000000000000000  0.9324602729745616  0.6986040982483859
  0.5000000000000000  0.8324602359745606  0.9986040722483880
  0.0000000000000000 -0.0000000000000000 -0.0000000000000000
 -0.0000000000000000  0.3000000110000016  0.1000000020000016
  0.0000000000000000  0.2000000439999994  0.4000000079999992
 -0.0000000000000000  0.0999999380000034  0.6999999820000014
 -0.0000000000000000  0.6000000220000032  0.2000000040000032
  0.0000000000000000  0.5000000200000017  0.4999999990000035
  0.0000000000000000  0.4000000879999988  0.8000000159999985
 -0.0000000000000000  0.8999999990000020  0.3000000170000021
  0.0000000000000000  0.8000000660000026  0.6000000330000006
 -0.0000000000000000  0.7000000279999981  0.8999999649999992
  0.5000000000000000  0.1000000220000032  0.2000000040000032
  0.5000000000000000  0.0000000200000017  0.4999999990000035
  0.5000000000000000  0.5000000000000000 -0.0000000000000000
  0.5000000000000000  0.4000000329999978  0.3000000170000021
  0.5000000000000000  0.3000000319999998  0.6000000330000006
  0.5000000000000000  0.2000001310000030  0.8999999649999992
  0.5000000000000000  0.7999999939999967  0.1000000020000016
  0.5000000000000000  0.7000000090000000  0.4000000079999992
  0.5000000000000000  0.5999999730000027  0.6999999820000014
  0.5000000000000000  0.9000000529999994  0.8000000159999985
 
  0.00000000E+00  0.00000000E+00  0.00000000E+00
  0.00000000E+00  0.00000000E+00  0.00000000E+00
  0.00000000E+00  0.00000000E+00  0.00000000E+00
  0.00000000E+00  0.00000000E+00  0.00000000E+00
  0.00000000E+00  0.00000000E+00  0.00000000E+00
  0.00000000E+00  0.00000000E+00  0.00000000E+00
  0.00000000E+00  0.00000000E+00  0.00000000E+00
  0.00000000E+00  0.00000000E+00  0.00000000E+00
  0.00000000E+00  0.00000000E+00  0.00000000E+00
  0.00000000E+00  0.00000000E+00  0.00000000E+00
  0.00000000E+00  0.00000000E+00  0.00000000E+00
  0.00000000E+00  0.00000000E+00  0.00000000E+00
  0.00000000E+00  0.00000000E+00  0.00000000E+00
  0.00000000E+00  0.00000000E+00  0.00000000E+00
  0.00000000E+00  0.00000000E+00  0.00000000E+00
  0.00000000E+00  0.00000000E+00  0.00000000E+00
  0.00000000E+00  0.00000000E+00  0.00000000E+00
  0.00000000E+00  0.00000000E+00  0.00000000E+00
  0.00000000E+00  0.00000000E+00  0.00000000E+00
  0.00000000E+00  0.00000000E+00  0.00000000E+00
  0.00000000E+00  0.00000000E+00  0.00000000E+00
  0.00000000E+00  0.00000000E+00  0.00000000E+00
  0.00000000E+00  0.00000000E+00  0.00000000E+00
  0.00000000E+00  0.00000000E+00  0.00000000E+00
  0.00000000E+00  0.00000000E+00  0.00000000E+00
  0.00000000E+00  0.00000000E+00  0.00000000E+00
  0.00000000E+00  0.00000000E+00  0.00000000E+00
  0.00000000E+00  0.00000000E+00  0.00000000E+00
  0.00000000E+00  0.00000000E+00  0.00000000E+00
  0.00000000E+00  0.00000000E+00  0.00000000E+00
  0.00000000E+00  0.00000000E+00  0.00000000E+00
  0.00000000E+00  0.00000000E+00  0.00000000E+00
  0.00000000E+00  0.00000000E+00  0.00000000E+00
  0.00000000E+00  0.00000000E+00  0.00000000E+00
  0.00000000E+00  0.00000000E+00  0.00000000E+00
  0.00000000E+00  0.00000000E+00  0.00000000E+00
  0.00000000E+00  0.00000000E+00  0.00000000E+00
  0.00000000E+00  0.00000000E+00  0.00000000E+00
  0.00000000E+00  0.00000000E+00  0.00000000E+00
  0.00000000E+00  0.00000000E+00  0.00000000E+00
  0.00000000E+00  0.00000000E+00  0.00000000E+00
  0.00000000E+00  0.00000000E+00  0.00000000E+00
  0.00000000E+00  0.00000000E+00  0.00000000E+00
  0.00000000E+00  0.00000000E+00  0.00000000E+00
  0.00000000E+00  0.00000000E+00  0.00000000E+00
  0.00000000E+00  0.00000000E+00  0.00000000E+00
  0.00000000E+00  0.00000000E+00  0.00000000E+00
  0.00000000E+00  0.00000000E+00  0.00000000E+00
  0.00000000E+00  0.00000000E+00  0.00000000E+00
  0.00000000E+00  0.00000000E+00  0.00000000E+00
  0.00000000E+00  0.00000000E+00  0.00000000E+00
  0.00000000E+00  0.00000000E+00  0.00000000E+00
  0.00000000E+00  0.00000000E+00  0.00000000E+00
  0.00000000E+00  0.00000000E+00  0.00000000E+00
  0.00000000E+00  0.00000000E+00  0.00000000E+00
  0.00000000E+00  0.00000000E+00  0.00000000E+00
  0.00000000E+00  0.00000000E+00  0.00000000E+00
  0.00000000E+00  0.00000000E+00  0.00000000E+00
  0.00000000E+00  0.00000000E+00  0.00000000E+00
  0.00000000E+00  0.00000000E+00  0.00000000E+00
