# Supplementary material for: Manufacture-friendly nanostructured metals stabilized by dual-phase honeycomb shell
Source: Nat Commun. 2022 Apr 19;13:2034. doi: 10.1038/s41467-022-29782-8 (PMC9019002; doi:10.1038/s41467-022-29782-8)
Supplement: Supplementary file 3 — Source Data [file 41467_2022_29782_MOESM3_ESM.zip › Source data/Source data for first principle calculations/alfa001-Ti2Cu0123/bulk/ti2cu-0-13/OSZICAR]

       N       E                     dE             d eps       ncg     rms          rms(c)
DAV:   1     0.245241542476E+04    0.24524E+04   -0.11524E+05 14616   0.151E+03
DAV:   2    -0.858151487790E+02   -0.25382E+04   -0.24736E+04 14592   0.352E+02
DAV:   3    -0.424026312178E+03   -0.33821E+03   -0.30532E+03 21636   0.155E+02
DAV:   4    -0.467405087032E+03   -0.43379E+02   -0.41633E+02 24096   0.652E+01
DAV:   5    -0.469391285140E+03   -0.19862E+01   -0.19453E+01 23400   0.145E+01    0.902E+01
RMM:   6    -0.468680128182E+03    0.71116E+00   -0.13726E+03 14864   0.152E+02    0.535E+01
RMM:   7    -0.388297490108E+03    0.80383E+02   -0.52524E+02 14604   0.108E+02    0.125E+01
RMM:   8    -0.391017293022E+03   -0.27198E+01   -0.44381E+01 16871   0.125E+01    0.636E+00
RMM:   9    -0.390421559079E+03    0.59573E+00   -0.91315E+00 15025   0.111E+01    0.337E+00
RMM:  10    -0.390128019908E+03    0.29354E+00   -0.12890E+00 16755   0.507E+00    0.677E-01
RMM:  11    -0.390121842294E+03    0.61776E-02   -0.21716E-01 18583   0.681E-01    0.202E-01
RMM:  12    -0.390124227258E+03   -0.23850E-02   -0.31567E-02 17766   0.549E-01    0.221E-01
RMM:  13    -0.390123436983E+03    0.79027E-03   -0.12174E-02 15808   0.366E-01    0.934E-02
RMM:  14    -0.390123548895E+03   -0.11191E-03   -0.29233E-03 20177   0.100E-01    0.218E-02
RMM:  15    -0.390123532767E+03    0.16127E-04   -0.23405E-04 20575   0.324E-02    0.131E-02
RMM:  16    -0.390123512270E+03    0.20498E-04    0.93110E-05 18016   0.249E-02    0.751E-03
RMM:  17    -0.390123506110E+03    0.61597E-05    0.11188E-04 18089   0.118E-02    0.156E-03
RMM:  18    -0.390123501305E+03    0.48052E-05    0.60210E-05 16254   0.245E-03    0.227E-03
RMM:  19    -0.390123495497E+03    0.58086E-05    0.54654E-05 13053   0.246E-03    0.596E-04
RMM:  20    -0.390123492368E+03    0.31287E-05    0.33115E-05 10228   0.122E-03    0.256E-04
RMM:  21    -0.390123489992E+03    0.23755E-05    0.24809E-05  9713   0.699E-04    0.163E-04
RMM:  22    -0.390123488413E+03    0.15789E-05    0.16241E-05  9603   0.562E-04    0.213E-04
RMM:  23    -0.390123487045E+03    0.13686E-05    0.13998E-05  9452   0.669E-04    0.100E-04
RMM:  24    -0.390123486127E+03    0.91785E-06    0.94111E-06  9228   0.371E-04    0.316E-05
RMM:  25    -0.390123485346E+03    0.78100E-06    0.76946E-06  7920   0.323E-04    0.489E-05
RMM:  26    -0.390123484599E+03    0.74729E-06    0.73330E-06  6293   0.256E-04    0.123E-05
RMM:  27    -0.390123484132E+03    0.46695E-06    0.45015E-06  5372   0.234E-04    0.272E-05
RMM:  28    -0.390123483665E+03    0.46663E-06    0.46147E-06  5166   0.214E-04    0.109E-05
RMM:  29    -0.390123483303E+03    0.36196E-06    0.35610E-06  4251   0.196E-04    0.155E-05
RMM:  30    -0.390123482958E+03    0.34565E-06    0.33923E-06  4072   0.186E-04    0.182E-05
RMM:  31    -0.390123482733E+03    0.22481E-06    0.22005E-06  5140   0.174E-04    0.228E-05
RMM:  32    -0.390123482498E+03    0.23488E-06    0.23012E-06  3966   0.143E-04    0.468E-05
RMM:  33    -0.390123482356E+03    0.14199E-06    0.14135E-06  3402   0.129E-04    0.463E-05
RMM:  34    -0.390123482197E+03    0.15857E-06    0.15826E-06  3172   0.121E-04    0.428E-05
RMM:  35    -0.390123482079E+03    0.11862E-06    0.11454E-06  2978   0.120E-04    0.330E-05
RMM:  36    -0.390123481979E+03    0.10006E-06    0.97997E-07  2665   0.123E-04    0.288E-05
RMM:  37    -0.390123481879E+03    0.99775E-07    0.99539E-07  2456   0.125E-04
   1 F= -.39012348E+03 E0= -.39018979E+03  d E =-.390123E+03
       N       E                     dE             d eps       ncg     rms          rms(c)
DAV:   1    -0.390123486220E+03   -0.42416E-05   -0.66540E-05 15240   0.130E-02    0.178E-03
RMM:   2    -0.390123486290E+03   -0.69987E-07   -0.88125E-07 11501   0.328E-03
   2 F= -.39012349E+03 E0= -.39018979E+03  d E =-.441131E-05
       N       E                     dE             d eps       ncg     rms          rms(c)
DAV:   1    -0.390123496057E+03   -0.98368E-05   -0.65620E-04 15768   0.396E-02    0.565E-03
RMM:   2    -0.390123496307E+03   -0.25002E-06   -0.10104E-05 15680   0.931E-03    0.368E-03
RMM:   3    -0.390123496484E+03   -0.17738E-06   -0.51113E-06 17704   0.379E-03    0.159E-03
RMM:   4    -0.390123496539E+03   -0.54843E-07   -0.67493E-07 13272   0.296E-03
   3 F= -.39012350E+03 E0= -.39018979E+03  d E =-.146604E-04
