# Supplementary material for: Manufacture-friendly nanostructured metals stabilized by dual-phase honeycomb shell
Source: Nat Commun. 2022 Apr 19;13:2034. doi: 10.1038/s41467-022-29782-8 (PMC9019002; doi:10.1038/s41467-022-29782-8)
Supplement: Supplementary file 3 — Source Data [file 41467_2022_29782_MOESM3_ESM.zip › Source data/Source data for first principle calculations/alfa001-Ti2Cu0123/bulk/ti2cu-0-13/OUTCAR]

 vasp.5.4.4.18Apr17-6-g9f103f2a35 (build Jun 12 2020 19:44:23) complex          
  
 executed on             LinuxIFC date 2021.10.30  01:02:33
 running on   48 total cores
 distrk:  each k-point on   48 cores,    1 groups
 distr:  one band on NCORES_PER_BAND=   8 cores,    6 groups


--------------------------------------------------------------------------------------------------------


 INCAR:
 POTCAR:    PAW_PBE Ti 08Apr2002                  
 POTCAR:    PAW_PBE Cu 22Jun2005                  
 POTCAR:    PAW_PBE Ti 08Apr2002                  
   VRHFIN =Ti: d3 s1                                                            
   LEXCH  = PE                                                                  
   EATOM  =    94.7928 eV,    6.9671 Ry                                         
                                                                                
   TITEL  = PAW_PBE Ti 08Apr2002                                                
   LULTRA =        F    use ultrasoft PP ?                                      
   IUNSCR =        1    unscreen: 0-lin 1-nonlin 2-no                           
   RPACOR =    2.200    partial core radius                                     
   POMASS =   47.880; ZVAL   =    4.000    mass and valenz                      
   RCORE  =    2.800    outmost cutoff radius                                   
   RWIGS  =    2.500; RWIGS  =    1.323    wigner-seitz radius (au A)           
   ENMAX  =  178.330; ENMIN  =  133.747 eV                                      
   RCLOC  =    2.215    cutoff for local pot                                    
   LCOR   =        T    correct aug charges                                     
   LPAW   =        T    paw PP                                                  
   EAUG   =  328.883                                                            
   DEXC   =    0.000                                                            
   RMAX   =    2.868    core radius for proj-oper                               
   RAUG   =    1.300    factor for augmentation sphere                          
   RDEP   =    2.885    radius for radial grids                                 
   RDEPT  =    2.320    core radius for aug-charge                              
                                                                                
   Atomic configuration                                                         
    9 entries                                                                   
     n  l   j            E        occ.                                          
     1  0  0.50     -4865.3608   2.0000                                         
     2  0  0.50      -533.1367   2.0000                                         
     2  1  1.50      -440.5031   6.0000                                         
     3  0  0.50       -59.3186   2.0000                                         
     3  1  1.50       -35.7012   6.0000                                         
     3  2  2.50        -1.9157   3.0000                                         
     4  0  0.50        -3.7291   1.0000                                         
     4  1  1.50        -4.0817   0.0000                                         
     4  3  2.50        -1.3606   0.0000                                         
   Description                                                                  
     l       E           TYP  RCUT    TYP  RCUT                                 
     2     -1.9156924     23  2.800                                             
     2     -0.4062961     23  2.800                                             
     0     -3.7290832     23  2.800                                             
     0     20.4087390     23  2.800                                             
     1     -5.4423304     23  2.800                                             
  local pseudopotential read in
  partial core-charges read in
  partial kinetic energy density read in
  atomic valenz-charges read in
  non local Contribution for L=           2  read in
    real space projection operators read in
  non local Contribution for L=           2  read in
    real space projection operators read in
  non local Contribution for L=           0  read in
    real space projection operators read in
  non local Contribution for L=           0  read in
    real space projection operators read in
  non local Contribution for L=           1  read in
    real space projection operators read in
    PAW grid and wavefunctions read in
 
   number of l-projection  operators is LMAX  =           5
   number of lm-projection operators is LMMAX =          15
 
 POTCAR:    PAW_PBE Cu 22Jun2005                  
   VRHFIN =Cu: d10 p1                                                           
   LEXCH  = PE                                                                  
   EATOM  =  1390.9808 eV,  102.2342 Ry                                         
                                                                                
   TITEL  = PAW_PBE Cu 22Jun2005                                                
   LULTRA =        F    use ultrasoft PP ?                                      
   IUNSCR =        1    unscreen: 0-lin 1-nonlin 2-no                           
   RPACOR =    2.000    partial core radius                                     
   POMASS =   63.546; ZVAL   =   11.000    mass and valenz                      
   RCORE  =    2.300    outmost cutoff radius                                   
   RWIGS  =    2.200; RWIGS  =    1.164    wigner-seitz radius (au A)           
   ENMAX  =  295.446; ENMIN  =  221.585 eV                                      
   ICORE  =        3    local potential                                         
   LCOR   =        T    correct aug charges                                     
   LPAW   =        T    paw PP                                                  
   EAUG   =  586.980                                                            
   DEXC   =    0.000                                                            
   RMAX   =    2.344    core radius for proj-oper                               
   RAUG   =    1.300    factor for augmentation sphere                          
   RDEP   =    2.302    radius for radial grids                                 
   RDEPT  =    1.771    core radius for aug-charge                              
                                                                                
   Atomic configuration                                                         
    9 entries                                                                   
     n  l   j            E        occ.                                          
     1  0  0.50     -8850.2468   2.0000                                         
     2  0  0.50     -1062.3498   2.0000                                         
     2  1  1.50      -916.8226   6.0000                                         
     3  0  0.50      -114.6929   2.0000                                         
     3  1  1.50       -72.1325   6.0000                                         
     3  2  2.50        -5.0394  10.0000                                         
     4  0  0.50        -4.6097   1.0000                                         
     4  1  0.50        -4.0817   0.0000                                         
     4  3  2.50        -1.3606   0.0000                                         
   Description                                                                  
     l       E           TYP  RCUT    TYP  RCUT                                 
     2     -5.0393973     23  2.200                                             
     2     10.8846608     23  2.200                                             
     0     -4.6097109     23  2.200                                             
     0      8.2520465     23  2.200                                             
     1     -2.7211652     23  2.200                                             
     1     21.7055443     23  2.200                                             
     3      2.7211652     23  2.300                                             
  local pseudopotential read in
  partial core-charges read in
  partial kinetic energy density read in
  atomic valenz-charges read in
  non local Contribution for L=           2  read in
    real space projection operators read in
  non local Contribution for L=           2  read in
    real space projection operators read in
  non local Contribution for L=           0  read in
    real space projection operators read in
  non local Contribution for L=           0  read in
    real space projection operators read in
  non local Contribution for L=           1  read in
    real space projection operators read in
  non local Contribution for L=           1  read in
    real space projection operators read in
    PAW grid and wavefunctions read in
 
   number of l-projection  operators is LMAX  =           6
   number of lm-projection operators is LMMAX =          18
 

 ----------------------------------------------------------------------------- 
|                                                                             |
|  ADVICE TO THIS USER RUNNING 'VASP/VAMP'   (HEAR YOUR MASTER'S VOICE ...):  |
|                                                                             |
|      You have a (more or less) 'large supercell' and for larger cells       |
|      it might be more efficient to use real space projection opertators     |
|      So try LREAL= Auto  in the INCAR   file.                               |
|      Mind:          For very  accurate calculation you might also keep the  |
|      reciprocal projection scheme          (i.e. LREAL=.FALSE.)             |
|                                                                             |
 ----------------------------------------------------------------------------- 

  PAW_PBE Ti 08Apr2002                  :
 energy of atom  1       EATOM=  -94.7928
 kinetic energy error for atom=    0.0005 (will be added to EATOM!!)
  PAW_PBE Cu 22Jun2005                  :
 energy of atom  2       EATOM=-1390.9808
 kinetic energy error for atom=    0.0232 (will be added to EATOM!!)
 
 
 POSCAR: Ti2Cu-relaxed-CONTCAR-redefined-lattice 
  positions in direct lattice
  velocities in cartesian coordinates
 exchange correlation table for  LEXCH =        8
   RHO(1)=    0.500       N(1)  =     2000
   RHO(2)=  100.500       N(2)  =     4000

 VTST: version 3.2, (02/03/18)

 CHAIN: initializing optimizer
 
 OPT: Using VASP Conjugate-Gradient optimizer
 CHAIN: Read ICHAIN            0
 
 POSCAR: Ti2Cu-relaxed-CONTCAR-redefined-lattice 
  positions in direct lattice
  velocities in cartesian coordinates
 


--------------------------------------------------------------------------------------------------------


 ion  position               nearest neighbor table
   1  0.000  0.268  0.201-  54 2.70  54 2.70  31 2.78  31 2.78  51 2.82  51 2.82  33 2.87  33 2.87
                             8 3.06   5 3.06
   2  0.000  0.168  0.501-  55 2.70  55 2.70  32 2.78  32 2.78  52 2.82  52 2.82  34 2.87  34 2.87
                             9 3.06   6 3.06
   3  0.000  0.068  0.801-  56 2.70  56 2.70  39 2.78  39 2.78  60 2.82  60 2.82  35 2.87  35 2.87
                             7 3.06  10 3.06
   4  0.000  0.668  0.001-  57 2.70  57 2.70  38 2.78  38 2.78  53 2.82  53 2.82  40 2.87  40 2.87
                             8 3.06   7 3.06
   5  0.000  0.568  0.301-  58 2.70  58 2.70  33 2.78  33 2.78  54 2.82  54 2.82  36 2.87  36 2.87
                             9 3.06   1 3.06
   6  0.000  0.468  0.601-  59 2.70  59 2.70  34 2.78  34 2.78  55 2.82  55 2.82  37 2.87  37 2.87
                             2 3.06  10 3.06
   7  0.000  0.368  0.901-  53 2.70  53 2.70  35 2.78  35 2.78  56 2.82  56 2.82  38 2.87  38 2.87
                             3 3.06   4 3.06
   8  0.000  0.968  0.101-  51 2.70  51 2.70  40 2.78  40 2.78  57 2.82  57 2.82  31 2.87  31 2.87
                             4 3.06   1 3.06
   9  0.000  0.868  0.401-  52 2.70  52 2.70  36 2.78  36 2.78  58 2.82  58 2.82  32 2.87  32 2.87
                             5 3.06   2 3.06
  10  0.000  0.768  0.701-  60 2.70  60 2.70  37 2.78  37 2.78  59 2.82  59 2.82  39 2.87  39 2.87
                             6 3.06   3 3.06
  11  0.000  0.232  0.299-  51 2.70  51 2.70  24 2.78  24 2.78  54 2.82  54 2.82  22 2.87  22 2.87
                            18 3.06  15 3.06
  12  0.000  0.132  0.599-  52 2.70  52 2.70  25 2.78  25 2.78  55 2.82  55 2.82  29 2.87  29 2.87
                            19 3.06  16 3.06
  13  0.000  0.032  0.899-  60 2.70  60 2.70  21 2.78  21 2.78  56 2.82  56 2.82  30 2.87  30 2.87
                            20 3.06  17 3.06
  14  0.000  0.632  0.099-  53 2.70  53 2.70  26 2.78  26 2.78  57 2.82  57 2.82  23 2.87  23 2.87
                            17 3.06  18 3.06
  15  0.000  0.532  0.399-  54 2.70  54 2.70  27 2.78  27 2.78  58 2.82  58 2.82  24 2.87  24 2.87
                            19 3.06  11 3.06
  16  0.000  0.432  0.699-  55 2.70  55 2.70  28 2.78  28 2.78  59 2.82  59 2.82  25 2.87  25 2.87
                            20 3.06  12 3.06
  17  0.000  0.332  0.999-  56 2.70  56 2.70  23 2.78  23 2.78  53 2.82  53 2.82  21 2.87  21 2.87
                            14 3.06  13 3.06
  18  0.000  0.932  0.199-  57 2.70  57 2.70  22 2.78  22 2.78  51 2.82  51 2.82  26 2.87  26 2.87
                            11 3.06  14 3.06
  19  0.000  0.832  0.499-  58 2.70  58 2.70  29 2.78  29 2.78  52 2.82  52 2.82  27 2.87  27 2.87
                            15 3.06  12 3.06
  20  0.000  0.732  0.799-  59 2.70  59 2.70  30 2.78  30 2.78  60 2.82  60 2.82  28 2.87  28 2.87
                            16 3.06  13 3.06
  21  0.500  0.168  0.001-  42 2.70  42 2.70  13 2.78  13 2.78  41 2.82  41 2.82  17 2.87  17 2.87
                            30 3.06  23 3.06
  22  0.500  0.068  0.301-  43 2.70  43 2.70  18 2.78  18 2.78  48 2.82  48 2.82  11 2.87  11 2.87
                            24 3.06  26 3.06
  23  0.500  0.468  0.101-  45 2.70  45 2.70  17 2.78  17 2.78  42 2.82  42 2.82  14 2.87  14 2.87
                            26 3.06  21 3.06
  24  0.500  0.368  0.401-  46 2.70  46 2.70  11 2.78  11 2.78  43 2.82  43 2.82  15 2.87  15 2.87
                            22 3.06  27 3.06
  25  0.500  0.268  0.701-  47 2.70  47 2.70  12 2.78  12 2.78  44 2.82  44 2.82  16 2.87  16 2.87
                            28 3.06  29 3.06
  26  0.500  0.768  0.201-  48 2.70  48 2.70  14 2.78  14 2.78  45 2.82  45 2.82  18 2.87  18 2.87
                            23 3.06  22 3.06
  27  0.500  0.668  0.501-  49 2.70  49 2.70  15 2.78  15 2.78  46 2.82  46 2.82  19 2.87  19 2.87
                            29 3.06  24 3.06
  28  0.500  0.568  0.801-  50 2.70  50 2.70  16 2.78  16 2.78  47 2.82  47 2.82  20 2.87  20 2.87
                            30 3.06  25 3.06
  29  0.500  0.968  0.601-  44 2.70  44 2.70  19 2.78  19 2.78  49 2.82  49 2.82  12 2.87  12 2.87
                            27 3.06  25 3.06
  30  0.500  0.868  0.901-  41 2.70  41 2.70  20 2.78  20 2.78  50 2.82  50 2.82  13 2.87  13 2.87
                            21 3.06  28 3.06
  31  0.500  0.132  0.099-  41 2.70  41 2.70   1 2.78   1 2.78  42 2.82  42 2.82   8 2.87   8 2.87
                            40 3.06  33 3.06
  32  0.500  0.032  0.399-  48 2.70  48 2.70   2 2.78   2 2.78  43 2.82  43 2.82   9 2.87   9 2.87
                            34 3.06  36 3.06
  33  0.500  0.432  0.199-  42 2.70  42 2.70   5 2.78   5 2.78  45 2.82  45 2.82   1 2.87   1 2.87
                            36 3.06  31 3.06
  34  0.500  0.332  0.499-  43 2.70  43 2.70   6 2.78   6 2.78  46 2.82  46 2.82   2 2.87   2 2.87
                            37 3.06  32 3.06
  35  0.500  0.232  0.799-  44 2.70  44 2.70   7 2.78   7 2.78  47 2.82  47 2.82   3 2.87   3 2.87
                            39 3.06  38 3.06
  36  0.500  0.732  0.299-  45 2.70  45 2.70   9 2.78   9 2.78  48 2.82  48 2.82   5 2.87   5 2.87
                            33 3.06  32 3.06
  37  0.500  0.632  0.599-  46 2.70  46 2.70  10 2.78  10 2.78  49 2.82  49 2.82   6 2.87   6 2.87
                            34 3.06  39 3.06
  38  0.500  0.532  0.899-  47 2.70  47 2.70   4 2.78   4 2.78  50 2.82  50 2.82   7 2.87   7 2.87
                            35 3.06  40 3.06
  39  0.500  0.932  0.699-  49 2.70  49 2.70   3 2.78   3 2.78  44 2.82  44 2.82  10 2.87  10 2.87
                            35 3.06  37 3.06
  40  0.500  0.832  0.999-  50 2.70  50 2.70   8 2.78   8 2.78  41 2.82  41 2.82   4 2.87   4 2.87
                            31 3.06  38 3.06
  41  0.000  0.000  0.000-  30 2.70  30 2.70  31 2.70  31 2.70  40 2.82  40 2.82  21 2.82  21 2.82

  42  0.000  0.300  0.100-  33 2.70  33 2.70  21 2.70  21 2.70  23 2.82  23 2.82  31 2.82  31 2.82

  43  0.000  0.200  0.400-  22 2.70  22 2.70  34 2.70  34 2.70  24 2.82  24 2.82  32 2.82  32 2.82

  44  0.000  0.100  0.700-  29 2.70  29 2.70  35 2.70  35 2.70  39 2.82  39 2.82  25 2.82  25 2.82

  45  0.000  0.600  0.200-  36 2.70  36 2.70  23 2.70  23 2.70  26 2.82  26 2.82  33 2.82  33 2.82

  46  0.000  0.500  0.500-  37 2.70  37 2.70  24 2.70  24 2.70  27 2.82  27 2.82  34 2.82  34 2.82

  47  0.000  0.400  0.800-  38 2.70  38 2.70  25 2.70  25 2.70  28 2.82  28 2.82  35 2.82  35 2.82

  48  0.000  0.900  0.300-  32 2.70  32 2.70  26 2.70  26 2.70  36 2.82  36 2.82  22 2.82  22 2.82

  49  0.000  0.800  0.600-  39 2.70  39 2.70  27 2.70  27 2.70  29 2.82  29 2.82  37 2.82  37 2.82

  50  0.000  0.700  0.900-  28 2.70  28 2.70  40 2.70  40 2.70  30 2.82  30 2.82  38 2.82  38 2.82

  51  0.500  0.100  0.200-  11 2.70  11 2.70   8 2.70   8 2.70   1 2.82   1 2.82  18 2.82  18 2.82

  52  0.500  0.000  0.500-  12 2.70  12 2.70   9 2.70   9 2.70   2 2.82   2 2.82  19 2.82  19 2.82

  53  0.500  0.500  0.000-   7 2.70   7 2.70  14 2.70  14 2.70  17 2.82  17 2.82   4 2.82   4 2.82

  54  0.500  0.400  0.300-  15 2.70  15 2.70   1 2.70   1 2.70   5 2.82   5 2.82  11 2.82  11 2.82

  55  0.500  0.300  0.600-  16 2.70  16 2.70   2 2.70   2 2.70  12 2.82  12 2.82   6 2.82   6 2.82

  56  0.500  0.200  0.900-   3 2.70   3 2.70  17 2.70  17 2.70   7 2.82   7 2.82  13 2.82  13 2.82

  57  0.500  0.800  0.100-  18 2.70  18 2.70   4 2.70   4 2.70   8 2.82   8 2.82  14 2.82  14 2.82

  58  0.500  0.700  0.400-   5 2.70   5 2.70  19 2.70  19 2.70  15 2.82  15 2.82   9 2.82   9 2.82

  59  0.500  0.600  0.700-   6 2.70   6 2.70  20 2.70  20 2.70  16 2.82  16 2.82  10 2.82  10 2.82

  60  0.500  0.900  0.800-  13 2.70  13 2.70  10 2.70  10 2.70  20 2.82  20 2.82   3 2.82   3 2.82

 
  LATTYP: Found a simple monoclinic cell.
 ALAT       =    30.6075956176
 B/A-ratio  =     0.0957180673
 C/A-ratio  =     1.3654969493
 COS(beta)  =    -0.9661229264
  
  Lattice vectors:
  
 A1 = (   0.0000000000, -20.5488504316, -22.6841278305)
 A2 = (  -2.9296998978,   0.0000000000,   0.0000000000)
 A3 = (   0.0000000000,  35.1029504682,  22.6841278305)


Analysis of symmetry for initial positions (statically):
=====================================================================
 Subroutine PRICEL returns following result:
 
  LATTYP: Found a base centered monoclinic cell.
 ALAT       =    11.3871344541
 B/A-ratio  =     0.2572815759
 C/A-ratio  =     0.9486585556
 COS(beta)  =    -0.9329276709
  
  Lattice vectors:
  
 A1 = (   1.4648499489,  -5.2221650213,   2.2684135997)
 A2 = (  -1.4648499489,  -5.2221650213,   2.2684135997)
 A3 = (   0.0000000000,   8.3894449302,  -6.8052387575)
 
  20 primitive cells build up your supercell.
 

 Routine SETGRP: Setting up the symmetry group for a 
 simple monoclinic supercell.


 Subroutine GETGRP returns: Found  4 space group operations
 (whereof  4 operations were pure point group operations)
 out of a pool of  4 trial point group operations.


The static configuration has the point symmetry C_2h.


Analysis of symmetry for dynamics (positions and initial velocities):
=====================================================================
 Subroutine PRICEL returns following result:
 
  LATTYP: Found a base centered monoclinic cell.
 ALAT       =    11.3871344541
 B/A-ratio  =     0.2572815759
 C/A-ratio  =     0.9486585556
 COS(beta)  =    -0.9329276709
  
  Lattice vectors:
  
 A1 = (   1.4648499489,  -5.2221650213,   2.2684135997)
 A2 = (  -1.4648499489,  -5.2221650213,   2.2684135997)
 A3 = (   0.0000000000,   8.3894449302,  -6.8052387575)
 
  20 primitive cells build up your supercell.
 

 Routine SETGRP: Setting up the symmetry group for a 
 simple monoclinic supercell.


 Subroutine GETGRP returns: Found  4 space group operations
 (whereof  4 operations were pure point group operations)
 out of a pool of  4 trial point group operations.


The dynamic configuration has the point symmetry C_2h.


 Subroutine INISYM returns: Found  4 space group operations
 (whereof  4 operations are pure point group operations),
 and found    20 'primitive' translations

 
 
 KPOINTS: KPT-Resolved Value to Generate K-Mesh: 0

Automatic generation of k-mesh.
Space group operators:
 irot       det(A)        alpha          n_x          n_y          n_z        tau_x        tau_y        tau_z
    1     1.000000     0.000000     1.000000     0.000000     0.000000     0.000000     0.000000     0.000000
    2    -1.000000     0.000000     1.000000     0.000000     0.000000     0.000000     0.000000     0.000000
    3     1.000000   180.000000     1.000000     0.000000     0.000000     0.000000     0.000000     0.000000
    4    -1.000000   180.000000     1.000000     0.000000     0.000000     0.000000     0.000000     0.000000
 
 Subroutine IBZKPT returns following result:
 ===========================================
 
 Found     32 irreducible k-points:
 
 Following reciprocal coordinates:
            Coordinates               Weight
  0.000000  0.000000  0.000000      1.000000
  0.071429  0.000000  0.000000      2.000000
  0.142857  0.000000  0.000000      2.000000
  0.214286  0.000000  0.000000      2.000000
  0.285714  0.000000  0.000000      2.000000
  0.357143  0.000000  0.000000      2.000000
  0.428571  0.000000  0.000000      2.000000
  0.500000  0.000000  0.000000      1.000000
  0.000000  0.333333  0.000000      2.000000
  0.071429  0.333333  0.000000      4.000000
  0.142857  0.333333  0.000000      4.000000
  0.214286  0.333333  0.000000      4.000000
  0.285714  0.333333  0.000000      4.000000
  0.357143  0.333333  0.000000      4.000000
  0.428571  0.333333  0.000000      4.000000
  0.500000  0.333333  0.000000      2.000000
  0.000000  0.000000  0.500000      1.000000
  0.071429  0.000000  0.500000      2.000000
  0.142857  0.000000  0.500000      2.000000
  0.214286  0.000000  0.500000      2.000000
  0.285714  0.000000  0.500000      2.000000
  0.357143  0.000000  0.500000      2.000000
  0.428571  0.000000  0.500000      2.000000
  0.500000  0.000000  0.500000      1.000000
  0.000000  0.333333  0.500000      2.000000
  0.071429  0.333333  0.500000      4.000000
  0.142857  0.333333  0.500000      4.000000
  0.214286  0.333333  0.500000      4.000000
  0.285714  0.333333  0.500000      4.000000
  0.357143  0.333333  0.500000      4.000000
  0.428571  0.333333  0.500000      4.000000
  0.500000  0.333333  0.500000      2.000000
 
 Following cartesian coordinates:
            Coordinates               Weight
  0.000000  0.000000  0.000000      1.000000
  0.024381  0.000000  0.000000      2.000000
  0.048762  0.000000  0.000000      2.000000
  0.073143  0.000000  0.000000      2.000000
  0.097523  0.000000  0.000000      2.000000
  0.121904  0.000000  0.000000      2.000000
  0.146285  0.000000  0.000000      2.000000
  0.170666  0.000000  0.000000      1.000000
  0.000000  0.022903  0.023337      2.000000
  0.024381  0.022903  0.023337      4.000000
  0.048762  0.022903  0.023337      4.000000
  0.073143  0.022903  0.023337      4.000000
  0.097523  0.022903  0.023337      4.000000
  0.121904  0.022903  0.023337      4.000000
  0.146285  0.022903  0.023337      4.000000
  0.170666  0.022903  0.023337      2.000000
  0.000000  0.000000  0.022042      1.000000
  0.024381  0.000000  0.022042      2.000000
  0.048762  0.000000  0.022042      2.000000
  0.073143  0.000000  0.022042      2.000000
  0.097523  0.000000  0.022042      2.000000
  0.121904  0.000000  0.022042      2.000000
  0.146285  0.000000  0.022042      2.000000
  0.170666  0.000000  0.022042      1.000000
  0.000000  0.022903  0.045378      2.000000
  0.024381  0.022903  0.045378      4.000000
  0.048762  0.022903  0.045378      4.000000
  0.073143  0.022903  0.045378      4.000000
  0.097523  0.022903  0.045378      4.000000
  0.121904  0.022903  0.045378      4.000000
  0.146285  0.022903  0.045378      4.000000
  0.170666  0.022903  0.045378      2.000000
 


--------------------------------------------------------------------------------------------------------


 Dimension of arrays:
   k-points           NKPTS =     32   k-points in BZ     NKDIM =     32   number of bands    NBANDS=    228
   number of dos      NEDOS =    301   number of ions     NIONS =     60
   non local maximal  LDIM  =      6   non local SUM 2l+1 LMDIM =     18
   total plane-waves  NPLWV = 161280
   max r-space proj   IRMAX =      1   max aug-charges    IRDMAX=  11714
   dimension x,y,z NGX =    14 NGY =   72 NGZ =  160
   dimension x,y,z NGXF=    28 NGYF=  144 NGZF=  320
   support grid    NGXF=    28 NGYF=  144 NGZF=  320
   ions per type =              40  20
   NGX,Y,Z   is equivalent  to a cutoff of   7.94,  8.22,  8.21 a.u.
   NGXF,Y,Z  is equivalent  to a cutoff of  15.89, 16.45, 16.43 a.u.

 SYSTEM =  TiCu                                    
 POSCAR =  Ti2Cu-relaxed-CONTCAR-redefined-lattice 

 Startparameter for this run:
   NWRITE =      2    write-flag & timer
   PREC   = normal    normal or accurate (medium, high low for compatibility)
   ISTART =      0    job   : 0-new  1-cont  2-samecut
   ICHARG =      2    charge: 1-file 2-atom 10-const
   ISPIN  =      1    spin polarized calculation?
   LNONCOLLINEAR =      F non collinear calculations
   LSORBIT =      F    spin-orbit coupling
   INIWAV =      1    electr: 0-lowe 1-rand  2-diag
   LASPH  =      F    aspherical Exc in radial PAW
   METAGGA=      F    non-selfconsistent MetaGGA calc.

 Electronic Relaxation 1
   ENCUT  =  400.0 eV  29.40 Ry    5.42 a.u.   4.78 23.73 52.81*2*pi/ulx,y,z
   ENINI  =  400.0     initial cutoff
   ENAUG  =  587.0 eV  augmentation charge cutoff
   NELM   =    200;   NELMIN=  2; NELMDL= -5     # of ELM steps 
   EDIFF  = 0.1E-06   stopping-criterion for ELM
   LREAL  =      F    real-space projection
   NLSPLINE    = F    spline interpolate recip. space projectors
   LCOMPAT=      F    compatible to vasp.4.4
   GGA_COMPAT  = T    GGA compatible to vasp.4.4-vasp.4.6
   LMAXPAW     = -100 max onsite density
   LMAXMIX     =    2 max onsite mixed and CHGCAR
   VOSKOWN=      0    Vosko Wilk Nusair interpolation
   ROPT   =    0.00000   0.00000
 Ionic relaxation
   EDIFFG = -.1E-02   stopping-criterion for IOM
   NSW    =    200    number of steps for IOM
   NBLOCK =      1;   KBLOCK =    200    inner block; outer block 
   IBRION =      2    ionic relax: 0-MD 1-quasi-New 2-CG
   NFREE  =      1    steps in history (QN), initial steepest desc. (CG)
   ISIF   =      2    stress and relaxation
   IWAVPR =     11    prediction:  0-non 1-charg 2-wave 3-comb
   ISYM   =      2    0-nonsym 1-usesym 2-fastsym
   LCORR  =      T    Harris-Foulkes like correction to forces

   POTIM  = 0.2000    time-step for ionic-motion
   TEIN   =    0.0    initial temperature
   TEBEG  =    0.0;   TEEND  =   0.0 temperature during run
   SMASS  =  -3.00    Nose mass-parameter (am)
   estimated Nose-frequenzy (Omega)   =  0.10E-29 period in steps =****** mass=  -0.196E-27a.u.
   SCALEE = 1.0000    scale energy and forces
   NPACO  =    256;   APACO  = 16.0  distance and # of slots for P.C.
   PSTRESS=    0.0 pullay stress

  Mass of Ions in am
   POMASS =  47.88 63.55
  Ionic Valenz
   ZVAL   =   4.00 11.00
  Atomic Wigner-Seitz radii
   RWIGS  =  -1.00 -1.00
  virtual crystal weights 
   VCA    =   1.00  1.00
   NELECT =     380.0000    total number of electrons
   NUPDOWN=      -1.0000    fix difference up-down

 DOS related values:
   EMIN   =  10.00;   EMAX   =-10.00  energy-range for DOS
   EFERMI =   0.00
   ISMEAR =     1;   SIGMA  =   0.20  broadening in eV -4-tet -1-fermi 0-gaus

 Electronic relaxation 2 (details)
   IALGO  =     68    algorithm
   LDIAG  =      T    sub-space diagonalisation (order eigenvalues)
   LSUBROT=      F    optimize rotation matrix (better conditioning)
   TURBO    =      0    0=normal 1=particle mesh
   IRESTART =      0    0=no restart 2=restart with 2 vectors
   NREBOOT  =      0    no. of reboots
   NMIN     =      0    reboot dimension
   EREF     =   0.00    reference energy to select bands
   IMIX   =      4    mixing-type and parameters
     AMIX     =   0.40;   BMIX     =  1.00
     AMIX_MAG =   1.60;   BMIX_MAG =  1.00
     AMIN     =   0.10
     WC   =   100.;   INIMIX=   1;  MIXPRE=   1;  MAXMIX= -45

 Intra band minimization:
   WEIMIN = 0.0010     energy-eigenvalue tresh-hold
   EBREAK =  0.11E-09  absolut break condition
   DEPER  =   0.30     relativ break condition  

   TIME   =   0.40     timestep for ELM

  volume/ion in A,a.u.               =      16.12       108.79
  Fermi-wavevector in a.u.,A,eV,Ry     =   1.199018  2.265816 19.560348  1.437645
  Thomas-Fermi vector in A             =   2.334892
 
 Write flags
   LWAVE        =      F    write WAVECAR
   LDOWNSAMPLE  =      F    k-point downsampling of WAVECAR
   LCHARG       =      F    write CHGCAR
   LVTOT        =      F    write LOCPOT, total local potential
   LVHAR        =      F    write LOCPOT, Hartree potential only
   LELF         =      F    write electronic localiz. function (ELF)
   LORBIT       =      0    0 simple, 1 ext, 2 COOP (PROOUT), +10 PAW based schemes


 Dipole corrections
   LMONO  =      F    monopole corrections only (constant potential shift)
   LDIPOL =      F    correct potential (dipole corrections)
   IDIPOL =      0    1-x, 2-y, 3-z, 4-all directions 
   EPSILON=  1.0000000 bulk dielectric constant

 Exchange correlation treatment:
   GGA     =    --    GGA type
   LEXCH   =     8    internal setting for exchange type
   VOSKOWN=      0    Vosko Wilk Nusair interpolation
   LHFCALC =     F    Hartree Fock is set to
   LHFONE  =     F    Hartree Fock one center treatment
   AEXX    =    0.0000 exact exchange contribution

 Linear response parameters
   LEPSILON=     F    determine dielectric tensor
   LRPA    =     F    only Hartree local field effects (RPA)
   LNABLA  =     F    use nabla operator in PAW spheres
   LVEL    =     F    velocity operator in full k-point grid
   LINTERFAST=   F  fast interpolation
   KINTER  =     0    interpolate to denser k-point grid
   CSHIFT  =0.1000    complex shift for real part using Kramers Kronig
   OMEGAMAX=  -1.0    maximum frequency
   DEG_THRESHOLD= 0.2000000E-02 threshold for treating states as degnerate
   RTIME   =   -0.100 relaxation time in fs
  (WPLASMAI=    0.000 imaginary part of plasma frequency in eV, 0.658/RTIME)
   DFIELD  = 0.0000000 0.0000000 0.0000000 field for delta impulse in time
 
 Orbital magnetization related:
   ORBITALMAG=     F  switch on orbital magnetization
   LCHIMAG   =     F  perturbation theory with respect to B field
   DQ        =  0.001000  dq finite difference perturbation B field
   LLRAUG    =     F  two centre corrections for induced B field


--------------------------------------------------------------------------------------------------------


 conjugate gradient relaxation of ions
 charge density and potential will be updated during run
 non-spin polarized calculation
 RMM-DIIS sequential band-by-band and
  variant of blocked Davidson during initial phase
 perform sub-space diagonalisation
    before iterative eigenvector-optimisation
 modified Broyden-mixing scheme, WC =      100.0
 initial mixing is a Kerker type mixing with AMIX =  0.4000 and BMIX =      1.0000
 Hartree-type preconditioning will be used
 using additional bands           38
 reciprocal scheme for non local part
 use partial core corrections
 calculate Harris-corrections to forces 
   (improved forces if not selfconsistent)
 use gradient corrections 
 use of overlap-Matrix (Vanderbilt PP)
 Methfessel and Paxton  Order N= 1 SIGMA  =   0.20


--------------------------------------------------------------------------------------------------------


  energy-cutoff  :      400.00
  volume of cell :      967.23
      direct lattice vectors                 reciprocal lattice vectors
     2.929699898  0.000000000  0.000000000     0.341331889  0.000000000  0.000000000
     0.000000000 14.554100037  0.000000000     0.000000000  0.068709161  0.070009557
     0.000000000-23.113449678 22.684127830     0.000000000  0.000000000  0.044083687

  length of vectors
     2.929699898 14.554100037 32.385200500     0.341331889  0.098093256  0.044083687


 
 k-points in units of 2pi/SCALE and weight: KPT-Resolved Value to Generate K-Mesh: 0
   0.00000000  0.00000000  0.00000000       0.012
   0.02438085  0.00000000  0.00000000       0.024
   0.04876170  0.00000000  0.00000000       0.024
   0.07314255  0.00000000  0.00000000       0.024
   0.09752340  0.00000000  0.00000000       0.024
   0.12190425  0.00000000  0.00000000       0.024
   0.14628510  0.00000000  0.00000000       0.024
   0.17066594  0.00000000  0.00000000       0.012
   0.00000000  0.02290305  0.02333652       0.024
   0.02438085  0.02290305  0.02333652       0.048
   0.04876170  0.02290305  0.02333652       0.048
   0.07314255  0.02290305  0.02333652       0.048
   0.09752340  0.02290305  0.02333652       0.048
   0.12190425  0.02290305  0.02333652       0.048
   0.14628510  0.02290305  0.02333652       0.048
   0.17066594  0.02290305  0.02333652       0.024
   0.00000000  0.00000000  0.02204184       0.012
   0.02438085  0.00000000  0.02204184       0.024
   0.04876170  0.00000000  0.02204184       0.024
   0.07314255  0.00000000  0.02204184       0.024
   0.09752340  0.00000000  0.02204184       0.024
   0.12190425  0.00000000  0.02204184       0.024
   0.14628510  0.00000000  0.02204184       0.024
   0.17066594  0.00000000  0.02204184       0.012
   0.00000000  0.02290305  0.04537836       0.024
   0.02438085  0.02290305  0.04537836       0.048
   0.04876170  0.02290305  0.04537836       0.048
   0.07314255  0.02290305  0.04537836       0.048
   0.09752340  0.02290305  0.04537836       0.048
   0.12190425  0.02290305  0.04537836       0.048
   0.14628510  0.02290305  0.04537836       0.048
   0.17066594  0.02290305  0.04537836       0.024
 
 k-points in reciprocal lattice and weights: KPT-Resolved Value to Generate K-Mesh: 0
   0.00000000  0.00000000  0.00000000       0.012
   0.07142857  0.00000000  0.00000000       0.024
   0.14285714  0.00000000  0.00000000       0.024
   0.21428571  0.00000000  0.00000000       0.024
   0.28571429  0.00000000  0.00000000       0.024
   0.35714286  0.00000000  0.00000000       0.024
   0.42857143  0.00000000  0.00000000       0.024
   0.50000000  0.00000000  0.00000000       0.012
   0.00000000  0.33333333  0.00000000       0.024
   0.07142857  0.33333333  0.00000000       0.048
   0.14285714  0.33333333  0.00000000       0.048
   0.21428571  0.33333333  0.00000000       0.048
   0.28571429  0.33333333  0.00000000       0.048
   0.35714286  0.33333333  0.00000000       0.048
   0.42857143  0.33333333  0.00000000       0.048
   0.50000000  0.33333333  0.00000000       0.024
   0.00000000  0.00000000  0.50000000       0.012
   0.07142857  0.00000000  0.50000000       0.024
   0.14285714  0.00000000  0.50000000       0.024
   0.21428571  0.00000000  0.50000000       0.024
   0.28571429  0.00000000  0.50000000       0.024
   0.35714286  0.00000000  0.50000000       0.024
   0.42857143  0.00000000  0.50000000       0.024
   0.50000000  0.00000000  0.50000000       0.012
   0.00000000  0.33333333  0.50000000       0.024
   0.07142857  0.33333333  0.50000000       0.048
   0.14285714  0.33333333  0.50000000       0.048
   0.21428571  0.33333333  0.50000000       0.048
   0.28571429  0.33333333  0.50000000       0.048
   0.35714286  0.33333333  0.50000000       0.048
   0.42857143  0.33333333  0.50000000       0.048
   0.50000000  0.33333333  0.50000000       0.024
 
 position of ions in fractional coordinates (direct lattice) 
   0.00000000  0.26752021  0.20139122
   0.00000000  0.16752019  0.50139120
   0.00000000  0.06752036  0.80139125
   0.00000000  0.66752025  0.00139123
   0.00000000  0.56752024  0.30139123
   0.00000000  0.46752020  0.60139123
   0.00000000  0.36752024  0.90139129
   0.00000000  0.96752022  0.10139123
   0.00000000  0.86752018  0.40139120
   0.00000000  0.76752028  0.70139122
   0.00000000  0.23247976  0.29860876
   0.00000000  0.13247979  0.59860875
   0.00000000  0.03247975  0.89860873
   0.00000000  0.63247974  0.09860877
   0.00000000  0.53247987  0.39860877
   0.00000000  0.43247987  0.69860879
   0.00000000  0.33247977  0.99860876
   0.00000000  0.93247978  0.19860877
   0.00000000  0.83247978  0.49860880
   0.00000000  0.73247975  0.79860878
   0.50000000  0.16752022  0.00139123
   0.50000000  0.06752024  0.30139123
   0.50000000  0.46752025  0.10139123
   0.50000000  0.36752018  0.40139120
   0.50000000  0.26752032  0.70139122
   0.50000000  0.76752019  0.20139122
   0.50000000  0.66752022  0.50139120
   0.50000000  0.56752033  0.80139125
   0.50000000  0.96752017  0.60139123
   0.50000000  0.86752027  0.90139129
   0.50000000  0.13247977  0.09860877
   0.50000000  0.03247980  0.39860877
   0.50000000  0.43247978  0.19860877
   0.50000000  0.33247982  0.49860880
   0.50000000  0.23247971  0.79860878
   0.50000000  0.73247976  0.29860876
   0.50000000  0.63247976  0.59860875
   0.50000000  0.53247972  0.89860873
   0.50000000  0.93247984  0.69860879
   0.50000000  0.83247980  0.99860876
   0.00000000  0.00000000  0.00000000
   0.00000000  0.30000001  0.10000000
   0.00000000  0.20000004  0.40000001
   0.00000000  0.09999994  0.69999998
   0.00000000  0.60000002  0.20000000
   0.00000000  0.50000002  0.50000000
   0.00000000  0.40000009  0.80000002
   0.00000000  0.90000000  0.30000002
   0.00000000  0.80000007  0.60000003
   0.00000000  0.70000003  0.89999996
   0.50000000  0.10000002  0.20000000
   0.50000000  0.00000002  0.50000000
   0.50000000  0.50000000  0.00000000
   0.50000000  0.40000003  0.30000002
   0.50000000  0.30000003  0.60000003
   0.50000000  0.20000013  0.89999996
   0.50000000  0.79999999  0.10000000
   0.50000000  0.70000001  0.40000001
   0.50000000  0.59999997  0.69999998
   0.50000000  0.90000005  0.80000002
 
 position of ions in cartesian coordinates  (Angst):
   0.00000000 -0.76132998  4.56838422
   0.00000000 -9.15077458 11.37362198
   0.00000000-17.54021835 18.17886167
   0.00000000  9.68300050  0.03155875
   0.00000000  1.29355519  6.83679728
   0.00000000 -7.09589015 13.64203554
   0.00000000-15.48533590 20.44727520
   0.00000000 11.73788491  2.29997162
   0.00000000  3.34844007  9.10520938
   0.00000000 -5.04100375 15.91044811
   0.00000000 -3.51834482  6.77367922
   0.00000000-11.90778913 13.57891745
   0.00000000-20.29723400 20.38415523
   0.00000000  6.92598443  2.23685404
   0.00000000 -1.46345838  9.04209227
   0.00000000 -9.85290371 15.84733101
   0.00000000-18.24234954 22.65256877
   0.00000000  8.98087034  4.50526661
   0.00000000  0.59142455 11.31050583
   0.00000000 -7.79802029 18.11574359
   1.46484995  2.40594999  0.03155875
   1.46484995 -5.98349483  6.83679728
   1.46484995  4.46083539  2.29997162
   1.46484995 -3.92860995  9.10520938
   1.46484995-12.31805326 15.91044811
   1.46484995  6.51571977  4.56838422
   1.46484995 -1.87372407 11.37362198
   1.46484995-10.26316884 18.17886167
   1.46484995  0.18115937 13.64203554
   1.46484995 -8.20828537 20.44727520
   1.46484995 -0.35106509  2.23685404
   1.46484995 -8.74050940  9.04209227
   1.46484995  1.70382032  4.50526661
   1.46484995 -6.68562497 11.31050583
   1.46484995-15.07507082 18.11574359
   1.46484995  3.75870520  6.77367922
   1.46484995 -4.63073961 13.57891745
   1.46484995-13.02018447 20.38415523
   1.46484995 -2.57585418 15.84733101
   1.46484995-10.96529903 22.65256877
   0.00000000  0.00000000  0.00000000
   0.00000000  2.05488516  2.26841283
   0.00000000 -6.33455941  9.07365131
   0.00000000-14.72400526 15.87888907
   0.00000000  4.10977031  4.53682566
   0.00000000 -4.27967451 11.34206389
   0.00000000-12.66911882 18.14730263
   0.00000000  6.16465472  6.80523873
   0.00000000 -2.22478958 13.61047745
   0.00000000-10.61423347 20.41571425
   1.46484995 -3.16727970  4.53682566
   1.46484995-11.55672452 11.34206389
   1.46484995  7.27705002  0.00000000
   1.46484995 -1.11239480  6.80523873
   1.46484995 -9.50184009 13.61047745
   1.46484995-17.89128199 20.41571425
   1.46484995  9.33193493  2.26841283
   1.46484995  0.94249010  9.07365131
   1.46484995 -7.44695473 15.87888907
   1.46484995 -5.39206931 18.14730263
 


--------------------------------------------------------------------------------------------------------


 k-point  1 :   0.0000 0.0000 0.0000  plane waves:   17551
 k-point  2 :   0.0714 0.0000 0.0000  plane waves:   17585
 k-point  3 :   0.1429 0.0000 0.0000  plane waves:   17543
 k-point  4 :   0.2143 0.0000 0.0000  plane waves:   17525
 k-point  5 :   0.2857 0.0000 0.0000  plane waves:   17542
 k-point  6 :   0.3571 0.0000 0.0000  plane waves:   17586
 k-point  7 :   0.4286 0.0000 0.0000  plane waves:   17602
 k-point  8 :   0.5000 0.0000 0.0000  plane waves:   17622
 k-point  9 :   0.0000 0.3333 0.0000  plane waves:   17570
 k-point 10 :   0.0714 0.3333 0.0000  plane waves:   17554
 k-point 11 :   0.1429 0.3333 0.0000  plane waves:   17548
 k-point 12 :   0.2143 0.3333 0.0000  plane waves:   17513
 k-point 13 :   0.2857 0.3333 0.0000  plane waves:   17577
 k-point 14 :   0.3571 0.3333 0.0000  plane waves:   17582
 k-point 15 :   0.4286 0.3333 0.0000  plane waves:   17597
 k-point 16 :   0.5000 0.3333 0.0000  plane waves:   17596
 k-point 17 :   0.0000 0.0000 0.5000  plane waves:   17600
 k-point 18 :   0.0714 0.0000 0.5000  plane waves:   17574
 k-point 19 :   0.1429 0.0000 0.5000  plane waves:   17536
 k-point 20 :   0.2143 0.0000 0.5000  plane waves:   17518
 k-point 21 :   0.2857 0.0000 0.5000  plane waves:   17550
 k-point 22 :   0.3571 0.0000 0.5000  plane waves:   17584
 k-point 23 :   0.4286 0.0000 0.5000  plane waves:   17596
 k-point 24 :   0.5000 0.0000 0.5000  plane waves:   17640
 k-point 25 :   0.0000 0.3333 0.5000  plane waves:   17577
 k-point 26 :   0.0714 0.3333 0.5000  plane waves:   17573
 k-point 27 :   0.1429 0.3333 0.5000  plane waves:   17558
 k-point 28 :   0.2143 0.3333 0.5000  plane waves:   17526
 k-point 29 :   0.2857 0.3333 0.5000  plane waves:   17555
 k-point 30 :   0.3571 0.3333 0.5000  plane waves:   17590
 k-point 31 :   0.4286 0.3333 0.5000  plane waves:   17613
 k-point 32 :   0.5000 0.3333 0.5000  plane waves:   17600

 maximum and minimum number of plane-waves per node :      2238     2148

 maximum number of plane-waves:     17640
 maximum index in each direction: 
   IXMAX=    4   IYMAX=   23   IZMAX=   52
   IXMIN=   -5   IYMIN=  -24   IZMIN=  -53


 parallel 3D FFT for wavefunctions:
    minimum data exchange during FFTs selected (reduces bandwidth)
 parallel 3D FFT for charge:
    minimum data exchange during FFTs selected (reduces bandwidth)


 total amount of memory used by VASP MPI-rank0   104290. kBytes
=======================================================================

   base      :      30000. kBytes
   nonl-proj :      22651. kBytes
   fftplans  :       2123. kBytes
   grid      :       3515. kBytes
   one-center:        124. kBytes
   wavefun   :      45877. kBytes
 
     INWAV:  cpu time    0.0001: real time    0.0004
 Broyden mixing: mesh for mixing (old mesh)
   NGX =  9   NGY = 47   NGZ =105
  (NGX  = 28   NGY  =144   NGZ  =320)
  gives a total of  44415 points

 initial charge density was supplied:
 charge density of overlapping atoms calculated
 number of electron     380.0000000 magnetization 
 keeping initial charge density in first step


--------------------------------------------------------------------------------------------------------


 Maximum index for augmentation-charges          701 (set IRDMAX)


--------------------------------------------------------------------------------------------------------


 First call to EWALD:  gamma=   0.179
 Maximum number of real-space cells 8x 3x 1
 Maximum number of reciprocal cells 1x 4x 8

    FEWALD:  cpu time    0.0036: real time    0.0036


--------------------------------------- Iteration      1(   1)  ---------------------------------------


    POTLOK:  cpu time    0.0341: real time    0.0378
    SETDIJ:  cpu time    0.0075: real time    0.0076
     EDDAV:  cpu time   19.7248: real time   19.7546
       DOS:  cpu time    0.0069: real time    0.0069
    --------------------------------------------
      LOOP:  cpu time   19.7734: real time   19.8068

 eigenvalue-minimisations  : 14616
 total energy-change (2. order) : 0.2452415E+04  (-0.1152362E+05)
 number of electron     380.0000000 magnetization 
 augmentation part      380.0000000 magnetization 

 Free energy of the ion-electron system (eV)
  ---------------------------------------------------
  alpha Z        PSCENC =      1906.98410772
  Ewald energy   TEWEN  =    -21745.14679195
  -Hartree energ DENC   =    -12304.22375715
  -exchange      EXHF   =         0.00000000
  -V(xc)+E(xc)   XCENC  =      -567.65883987
  PAW double counting   =     29584.76461123   -30083.03579191
  entropy T*S    EENTRO =         0.00419916
  eigenvalues    EBANDS =      4049.88419533
  atomic energy  EATOM  =     31610.84349220
  Solvation  Ediel_sol  =         0.00000000
  ---------------------------------------------------
  free energy    TOTEN  =      2452.41542476 eV

  energy without entropy =     2452.41122560  energy(sigma->0) =     2452.41402504


--------------------------------------------------------------------------------------------------------


--------------------------------------- Iteration      1(   2)  ---------------------------------------


     EDDAV:  cpu time   19.9946: real time   20.0683
       DOS:  cpu time    0.0092: real time    0.0092
    --------------------------------------------
      LOOP:  cpu time   20.0038: real time   20.0774

 eigenvalue-minimisations  : 14592
 total energy-change (2. order) :-0.2538231E+04  (-0.2473624E+04)
 number of electron     380.0000000 magnetization 
 augmentation part      380.0000000 magnetization 

 Free energy of the ion-electron system (eV)
  ---------------------------------------------------
  alpha Z        PSCENC =      1906.98410772
  Ewald energy   TEWEN  =    -21745.14679195
  -Hartree energ DENC   =    -12304.22375715
  -exchange      EXHF   =         0.00000000
  -V(xc)+E(xc)   XCENC  =      -567.65883987
  PAW double counting   =     29584.76461123   -30083.03579191
  entropy T*S    EENTRO =        -0.00655523
  eigenvalues    EBANDS =      1511.66437619
  atomic energy  EATOM  =     31610.84349220
  Solvation  Ediel_sol  =         0.00000000
  ---------------------------------------------------
  free energy    TOTEN  =       -85.81514878 eV

  energy without entropy =      -85.80859355  energy(sigma->0) =      -85.81296370


--------------------------------------------------------------------------------------------------------


--------------------------------------- Iteration      1(   3)  ---------------------------------------


     EDDAV:  cpu time   27.0686: real time   27.1515
       DOS:  cpu time    0.0095: real time    0.0095
    --------------------------------------------
      LOOP:  cpu time   27.0782: real time   27.1610

 eigenvalue-minimisations  : 21636
 total energy-change (2. order) :-0.3382112E+03  (-0.3053218E+03)
 number of electron     380.0000000 magnetization 
 augmentation part      380.0000000 magnetization 

 Free energy of the ion-electron system (eV)
  ---------------------------------------------------
  alpha Z        PSCENC =      1906.98410772
  Ewald energy   TEWEN  =    -21745.14679195
  -Hartree energ DENC   =    -12304.22375715
  -exchange      EXHF   =         0.00000000
  -V(xc)+E(xc)   XCENC  =      -567.65883987
  PAW double counting   =     29584.76461123   -30083.03579191
  entropy T*S    EENTRO =         0.05327356
  eigenvalues    EBANDS =      1173.39338399
  atomic energy  EATOM  =     31610.84349220
  Solvation  Ediel_sol  =         0.00000000
  ---------------------------------------------------
  free energy    TOTEN  =      -424.02631218 eV

  energy without entropy =     -424.07958574  energy(sigma->0) =     -424.04407003


--------------------------------------------------------------------------------------------------------


--------------------------------------- Iteration      1(   4)  ---------------------------------------


     EDDAV:  cpu time   29.7195: real time   29.8408
       DOS:  cpu time    0.0098: real time    0.0098
    --------------------------------------------
      LOOP:  cpu time   29.7293: real time   29.8507

 eigenvalue-minimisations  : 24096
 total energy-change (2. order) :-0.4337877E+02  (-0.4163301E+02)
 number of electron     380.0000000 magnetization 
 augmentation part      380.0000000 magnetization 

 Free energy of the ion-electron system (eV)
  ---------------------------------------------------
  alpha Z        PSCENC =      1906.98410772
  Ewald energy   TEWEN  =    -21745.14679195
  -Hartree energ DENC   =    -12304.22375715
  -exchange      EXHF   =         0.00000000
  -V(xc)+E(xc)   XCENC  =      -567.65883987
  PAW double counting   =     29584.76461123   -30083.03579191
  entropy T*S    EENTRO =         0.09921307
  eigenvalues    EBANDS =      1129.96866964
  atomic energy  EATOM  =     31610.84349220
  Solvation  Ediel_sol  =         0.00000000
  ---------------------------------------------------
  free energy    TOTEN  =      -467.40508703 eV

  energy without entropy =     -467.50430010  energy(sigma->0) =     -467.43815805


--------------------------------------------------------------------------------------------------------


--------------------------------------- Iteration      1(   5)  ---------------------------------------


     EDDAV:  cpu time   28.8234: real time   28.8880
       DOS:  cpu time    0.0103: real time    0.0103
    CHARGE:  cpu time    0.4722: real time    0.4749
    MIXING:  cpu time    0.0010: real time    0.0010
    --------------------------------------------
      LOOP:  cpu time   29.3069: real time   29.3742

 eigenvalue-minimisations  : 23400
 total energy-change (2. order) :-0.1986198E+01  (-0.1945260E+01)
 number of electron     380.0000481 magnetization 
 augmentation part      155.1063908 magnetization 

 Broyden mixing:
  rms(total) = 0.90245E+01    rms(broyden)= 0.90244E+01
  rms(prec ) = 0.93595E+01
  weight for this iteration     100.00

 Free energy of the ion-electron system (eV)
  ---------------------------------------------------
  alpha Z        PSCENC =      1906.98410772
  Ewald energy   TEWEN  =    -21745.14679195
  -Hartree energ DENC   =    -12304.22375715
  -exchange      EXHF   =         0.00000000
  -V(xc)+E(xc)   XCENC  =      -567.65883987
  PAW double counting   =     29584.76461123   -30083.03579191
  entropy T*S    EENTRO =         0.11308034
  eigenvalues    EBANDS =      1127.96860426
  atomic energy  EATOM  =     31610.84349220
  Solvation  Ediel_sol  =         0.00000000
  ---------------------------------------------------
  free energy    TOTEN  =      -469.39128514 eV

  energy without entropy =     -469.50436548  energy(sigma->0) =     -469.42897859


--------------------------------------------------------------------------------------------------------


--------------------------------------- Iteration      1(   6)  ---------------------------------------


    POTLOK:  cpu time    0.0307: real time    0.0332
    SETDIJ:  cpu time    0.0074: real time    0.0074
    EDDIAG:  cpu time    2.2814: real time    2.2852
  RMM-DIIS:  cpu time   12.8522: real time   12.8797
    ORTHCH:  cpu time    0.5454: real time    0.5463
       DOS:  cpu time    0.0101: real time    0.0101
    CHARGE:  cpu time    0.4726: real time    0.4728
    MIXING:  cpu time    0.0009: real time    0.0009
    --------------------------------------------
      LOOP:  cpu time   16.2007: real time   16.2356

 eigenvalue-minimisations  : 14864
 total energy-change (2. order) : 0.7111570E+00  (-0.1372608E+03)
 number of electron     380.0000667 magnetization 
 augmentation part      188.7645632 magnetization 

 Broyden mixing:
  rms(total) = 0.53541E+01    rms(broyden)= 0.53537E+01
  rms(prec ) = 0.57282E+01
  weight for this iteration     100.00

 eigenvalues of (default mixing * dielectric matrix)
  average eigenvalue GAMMA=   0.7093
  0.7093

 Free energy of the ion-electron system (eV)
  ---------------------------------------------------
  alpha Z        PSCENC =      1906.98410772
  Ewald energy   TEWEN  =    -21745.14679195
  -Hartree energ DENC   =    -11056.60452139
  -exchange      EXHF   =         0.00000000
  -V(xc)+E(xc)   XCENC  =      -608.03134370
  PAW double counting   =     31531.64520707   -31807.80384789
  entropy T*S    EENTRO =         0.11328784
  eigenvalues    EBANDS =      -300.67971808
  atomic energy  EATOM  =     31610.84349220
  Solvation  Ediel_sol  =         0.00000000
  ---------------------------------------------------
  free energy    TOTEN  =      -468.68012818 eV

  energy without entropy =     -468.79341602  energy(sigma->0) =     -468.71789079


--------------------------------------------------------------------------------------------------------


--------------------------------------- Iteration      1(   7)  ---------------------------------------


    POTLOK:  cpu time    0.0302: real time    0.0328
    SETDIJ:  cpu time    0.0074: real time    0.0074
    EDDIAG:  cpu time    2.3155: real time    2.3171
  RMM-DIIS:  cpu time   12.7367: real time   12.7485
    ORTHCH:  cpu time    0.5438: real time    0.5443
       DOS:  cpu time    0.0097: real time    0.0097
    CHARGE:  cpu time    0.4548: real time    0.4550
    MIXING:  cpu time    0.0012: real time    0.0026
    --------------------------------------------
      LOOP:  cpu time   16.0993: real time   16.1173

 eigenvalue-minimisations  : 14604
 total energy-change (2. order) : 0.8038264E+02  (-0.5252418E+02)
 number of electron     380.0000565 magnetization 
 augmentation part      177.4963350 magnetization 

 Broyden mixing:
  rms(total) = 0.12484E+01    rms(broyden)= 0.12478E+01
  rms(prec ) = 0.13349E+01
  weight for this iteration     100.00

 eigenvalues of (default mixing * dielectric matrix)
  average eigenvalue GAMMA=   0.9237
  1.2764  0.5709

 Free energy of the ion-electron system (eV)
  ---------------------------------------------------
  alpha Z        PSCENC =      1906.98410772
  Ewald energy   TEWEN  =    -21745.14679195
  -Hartree energ DENC   =    -11705.48602222
  -exchange      EXHF   =         0.00000000
  -V(xc)+E(xc)   XCENC  =      -576.54602629
  PAW double counting   =     33485.81108346   -34021.28124451
  entropy T*S    EENTRO =         0.21345202
  eigenvalues    EBANDS =       656.31045947
  atomic energy  EATOM  =     31610.84349220
  Solvation  Ediel_sol  =         0.00000000
  ---------------------------------------------------
  free energy    TOTEN  =      -388.29749011 eV

  energy without entropy =     -388.51094213  energy(sigma->0) =     -388.36864078


--------------------------------------------------------------------------------------------------------


--------------------------------------- Iteration      1(   8)  ---------------------------------------


    POTLOK:  cpu time    0.0308: real time    0.0335
    SETDIJ:  cpu time    0.0073: real time    0.0073
    EDDIAG:  cpu time    2.2783: real time    2.2800
  RMM-DIIS:  cpu time   14.5987: real time   14.6096
    ORTHCH:  cpu time    0.5425: real time    0.5430
       DOS:  cpu time    0.0099: real time    0.0099
    CHARGE:  cpu time    0.4669: real time    0.4700
    MIXING:  cpu time    0.0008: real time    0.0008
    --------------------------------------------
      LOOP:  cpu time   17.9350: real time   17.9541

 eigenvalue-minimisations  : 16871
 total energy-change (2. order) :-0.2719803E+01  (-0.4438141E+01)
 number of electron     380.0000596 magnetization 
 augmentation part      182.5633024 magnetization 

 Broyden mixing:
  rms(total) = 0.63641E+00    rms(broyden)= 0.63485E+00
  rms(prec ) = 0.68219E+00
  weight for this iteration     100.00

 eigenvalues of (default mixing * dielectric matrix)
  average eigenvalue GAMMA=   0.9669
  0.6070  1.1468  1.1468

 Free energy of the ion-electron system (eV)
  ---------------------------------------------------
  alpha Z        PSCENC =      1906.98410772
  Ewald energy   TEWEN  =    -21745.14679195
  -Hartree energ DENC   =    -11584.38697916
  -exchange      EXHF   =         0.00000000
  -V(xc)+E(xc)   XCENC  =      -577.15942583
  PAW double counting   =     34674.27050020   -35221.11856153
  entropy T*S    EENTRO =         0.21838223
  eigenvalues    EBANDS =       544.47798310
  atomic energy  EATOM  =     31610.84349220
  Solvation  Ediel_sol  =         0.00000000
  ---------------------------------------------------
  free energy    TOTEN  =      -391.01729302 eV

  energy without entropy =     -391.23567525  energy(sigma->0) =     -391.09008710


--------------------------------------------------------------------------------------------------------


--------------------------------------- Iteration      1(   9)  ---------------------------------------


    POTLOK:  cpu time    0.0301: real time    0.0332
    SETDIJ:  cpu time    0.0073: real time    0.0073
    EDDIAG:  cpu time    2.2959: real time    2.2974
  RMM-DIIS:  cpu time   13.0184: real time   13.0361
    ORTHCH:  cpu time    0.5423: real time    0.5425
       DOS:  cpu time    0.0099: real time    0.0099
    CHARGE:  cpu time    0.4528: real time    0.4532
    MIXING:  cpu time    0.0008: real time    0.0008
    --------------------------------------------
      LOOP:  cpu time   16.3576: real time   16.3804

 eigenvalue-minimisations  : 15025
 total energy-change (2. order) : 0.5957339E+00  (-0.9131484E+00)
 number of electron     380.0000612 magnetization 
 augmentation part      183.8013465 magnetization 

 Broyden mixing:
  rms(total) = 0.33682E+00    rms(broyden)= 0.33649E+00
  rms(prec ) = 0.36256E+00
  weight for this iteration     100.00

 eigenvalues of (default mixing * dielectric matrix)
  average eigenvalue GAMMA=   1.0839
  1.4388  1.4388  0.6845  0.7735

 Free energy of the ion-electron system (eV)
  ---------------------------------------------------
  alpha Z        PSCENC =      1906.98410772
  Ewald energy   TEWEN  =    -21745.14679195
  -Hartree energ DENC   =    -11502.22688506
  -exchange      EXHF   =         0.00000000
  -V(xc)+E(xc)   XCENC  =      -580.73142100
  PAW double counting   =     34882.40693977   -35412.96461798
  entropy T*S    EENTRO =         0.17016082
  eigenvalues    EBANDS =       450.24345639
  atomic energy  EATOM  =     31610.84349220
  Solvation  Ediel_sol  =         0.00000000
  ---------------------------------------------------
  free energy    TOTEN  =      -390.42155908 eV

  energy without entropy =     -390.59171990  energy(sigma->0) =     -390.47827935


--------------------------------------------------------------------------------------------------------


--------------------------------------- Iteration      1(  10)  ---------------------------------------


    POTLOK:  cpu time    0.0325: real time    0.0331
    SETDIJ:  cpu time    0.0073: real time    0.0073
    EDDIAG:  cpu time    2.2839: real time    2.2852
  RMM-DIIS:  cpu time   14.5797: real time   14.6095
    ORTHCH:  cpu time    0.5529: real time    0.5535
       DOS:  cpu time    0.0098: real time    0.0098
    CHARGE:  cpu time    0.4525: real time    0.4527
    MIXING:  cpu time    0.0008: real time    0.0008
    --------------------------------------------
      LOOP:  cpu time   17.9195: real time   17.9518

 eigenvalue-minimisations  : 16755
 total energy-change (2. order) : 0.2935392E+00  (-0.1289003E+00)
 number of electron     380.0000606 magnetization 
 augmentation part      183.1661784 magnetization 

 Broyden mixing:
  rms(total) = 0.67694E-01    rms(broyden)= 0.67679E-01
  rms(prec ) = 0.74892E-01
  weight for this iteration     100.00

 eigenvalues of (default mixing * dielectric matrix)
  average eigenvalue GAMMA=   1.1963
  2.1020  1.2011  1.2011  0.6829  0.7948

 Free energy of the ion-electron system (eV)
  ---------------------------------------------------
  alpha Z        PSCENC =      1906.98410772
  Ewald energy   TEWEN  =    -21745.14679195
  -Hartree energ DENC   =    -11538.22501119
  -exchange      EXHF   =         0.00000000
  -V(xc)+E(xc)   XCENC  =      -578.83932468
  PAW double counting   =     35403.30619614   -35947.93714514
  entropy T*S    EENTRO =         0.18885886
  eigenvalues    EBANDS =       498.69759814
  atomic energy  EATOM  =     31610.84349220
  Solvation  Ediel_sol  =         0.00000000
  ---------------------------------------------------
  free energy    TOTEN  =      -390.12801991 eV

  energy without entropy =     -390.31687877  energy(sigma->0) =     -390.19097286


--------------------------------------------------------------------------------------------------------


--------------------------------------- Iteration      1(  11)  ---------------------------------------


    POTLOK:  cpu time    0.0300: real time    0.0332
    SETDIJ:  cpu time    0.0073: real time    0.0073
    EDDIAG:  cpu time    2.3089: real time    2.3102
  RMM-DIIS:  cpu time   16.0332: real time   16.0487
    ORTHCH:  cpu time    0.5633: real time    0.5637
       DOS:  cpu time    0.0097: real time    0.0097
    CHARGE:  cpu time    0.4547: real time    0.4549
    MIXING:  cpu time    0.0009: real time    0.0009
    --------------------------------------------
      LOOP:  cpu time   19.4080: real time   19.4286

 eigenvalue-minimisations  : 18583
 total energy-change (2. order) : 0.6177613E-02  (-0.2171628E-01)
 number of electron     380.0000605 magnetization 
 augmentation part      183.3903783 magnetization 

 Broyden mixing:
  rms(total) = 0.20164E-01    rms(broyden)= 0.20152E-01
  rms(prec ) = 0.21046E-01
  weight for this iteration     100.00

 eigenvalues of (default mixing * dielectric matrix)
  average eigenvalue GAMMA=   1.2154
  2.1175  1.3468  1.3468  0.6689  0.9063  0.9063

 Free energy of the ion-electron system (eV)
  ---------------------------------------------------
  alpha Z        PSCENC =      1906.98410772
  Ewald energy   TEWEN  =    -21745.14679195
  -Hartree energ DENC   =    -11541.28058543
  -exchange      EXHF   =         0.00000000
  -V(xc)+E(xc)   XCENC  =      -578.53413315
  PAW double counting   =     35717.11942783   -36263.21485895
  entropy T*S    EENTRO =         0.19755479
  eigenvalues    EBANDS =       502.90994465
  atomic energy  EATOM  =     31610.84349220
  Solvation  Ediel_sol  =         0.00000000
  ---------------------------------------------------
  free energy    TOTEN  =      -390.12184229 eV

  energy without entropy =     -390.31939709  energy(sigma->0) =     -390.18769389


--------------------------------------------------------------------------------------------------------


--------------------------------------- Iteration      1(  12)  ---------------------------------------


    POTLOK:  cpu time    0.0302: real time    0.0330
    SETDIJ:  cpu time    0.0075: real time    0.0075
    EDDIAG:  cpu time    2.2993: real time    2.3055
  RMM-DIIS:  cpu time   15.4652: real time   15.4816
    ORTHCH:  cpu time    0.5419: real time    0.5423
       DOS:  cpu time    0.0100: real time    0.0100
    CHARGE:  cpu time    0.4521: real time    0.4522
    MIXING:  cpu time    0.0010: real time    0.0010
    --------------------------------------------
      LOOP:  cpu time   18.8072: real time   18.8331

 eigenvalue-minimisations  : 17766
 total energy-change (2. order) :-0.2384963E-02  (-0.3156710E-02)
 number of electron     380.0000605 magnetization 
 augmentation part      183.3240495 magnetization 

 Broyden mixing:
  rms(total) = 0.22053E-01    rms(broyden)= 0.22051E-01
  rms(prec ) = 0.24045E-01
  weight for this iteration     100.00

 eigenvalues of (default mixing * dielectric matrix)
  average eigenvalue GAMMA=   1.3860
  2.6695  2.0371  1.3897  0.6830  0.7795  1.0717  1.0717

 Free energy of the ion-electron system (eV)
  ---------------------------------------------------
  alpha Z        PSCENC =      1906.98410772
  Ewald energy   TEWEN  =    -21745.14679195
  -Hartree energ DENC   =    -11544.74132696
  -exchange      EXHF   =         0.00000000
  -V(xc)+E(xc)   XCENC  =      -578.42280050
  PAW double counting   =     35777.75592971   -36324.33310643
  entropy T*S    EENTRO =         0.19876035
  eigenvalues    EBANDS =       506.73750860
  atomic energy  EATOM  =     31610.84349220
  Solvation  Ediel_sol  =         0.00000000
  ---------------------------------------------------
  free energy    TOTEN  =      -390.12422726 eV

  energy without entropy =     -390.32298761  energy(sigma->0) =     -390.19048071


--------------------------------------------------------------------------------------------------------


--------------------------------------- Iteration      1(  13)  ---------------------------------------


    POTLOK:  cpu time    0.0298: real time    0.0327
    SETDIJ:  cpu time    0.0074: real time    0.0074
    EDDIAG:  cpu time    2.2722: real time    2.2736
  RMM-DIIS:  cpu time   13.7643: real time   13.7811
    ORTHCH:  cpu time    0.5444: real time    0.5448
       DOS:  cpu time    0.0097: real time    0.0097
    CHARGE:  cpu time    0.4584: real time    0.4587
    MIXING:  cpu time    0.0009: real time    0.0009
    --------------------------------------------
      LOOP:  cpu time   17.0870: real time   17.1091

 eigenvalue-minimisations  : 15808
 total energy-change (2. order) : 0.7902749E-03  (-0.1217412E-02)
 number of electron     380.0000606 magnetization 
 augmentation part      183.3259671 magnetization 

 Broyden mixing:
  rms(total) = 0.93423E-02    rms(broyden)= 0.93394E-02
  rms(prec ) = 0.96378E-02
  weight for this iteration     100.00

 eigenvalues of (default mixing * dielectric matrix)
  average eigenvalue GAMMA=   1.3723
  2.6542  2.0144  1.7364  1.0936  1.0936  0.6826  0.7911  0.9125

 Free energy of the ion-electron system (eV)
  ---------------------------------------------------
  alpha Z        PSCENC =      1906.98410772
  Ewald energy   TEWEN  =    -21745.14679195
  -Hartree energ DENC   =    -11543.23922021
  -exchange      EXHF   =         0.00000000
  -V(xc)+E(xc)   XCENC  =      -578.51235274
  PAW double counting   =     35824.53743080   -36370.25188955
  entropy T*S    EENTRO =         0.19717878
  eigenvalues    EBANDS =       504.46460797
  atomic energy  EATOM  =     31610.84349220
  Solvation  Ediel_sol  =         0.00000000
  ---------------------------------------------------
  free energy    TOTEN  =      -390.12343698 eV

  energy without entropy =     -390.32061576  energy(sigma->0) =     -390.18916324


--------------------------------------------------------------------------------------------------------


--------------------------------------- Iteration      1(  14)  ---------------------------------------


    POTLOK:  cpu time    0.0303: real time    0.0329
    SETDIJ:  cpu time    0.0073: real time    0.0073
    EDDIAG:  cpu time    2.3081: real time    2.3098
  RMM-DIIS:  cpu time   17.4362: real time   17.4515
    ORTHCH:  cpu time    0.5603: real time    0.5606
       DOS:  cpu time    0.0102: real time    0.0102
    CHARGE:  cpu time    0.4560: real time    0.4564
    MIXING:  cpu time    0.0010: real time    0.0010
    --------------------------------------------
      LOOP:  cpu time   20.8094: real time   20.8297

 eigenvalue-minimisations  : 20177
 total energy-change (2. order) :-0.1119118E-03  (-0.2923323E-03)
 number of electron     380.0000605 magnetization 
 augmentation part      183.3435282 magnetization 

 Broyden mixing:
  rms(total) = 0.21795E-02    rms(broyden)= 0.21755E-02
  rms(prec ) = 0.22839E-02
  weight for this iteration     100.00

 eigenvalues of (default mixing * dielectric matrix)
  average eigenvalue GAMMA=   1.3869
  2.6167  2.6167  1.4083  1.4083  1.0608  1.0608  0.6822  0.8142  0.8142

 Free energy of the ion-electron system (eV)
  ---------------------------------------------------
  alpha Z        PSCENC =      1906.98410772
  Ewald energy   TEWEN  =    -21745.14679195
  -Hartree energ DENC   =    -11543.60193256
  -exchange      EXHF   =         0.00000000
  -V(xc)+E(xc)   XCENC  =      -578.48014078
  PAW double counting   =     35827.96705262   -36373.70907434
  entropy T*S    EENTRO =         0.19824818
  eigenvalues    EBANDS =       504.82149002
  atomic energy  EATOM  =     31610.84349220
  Solvation  Ediel_sol  =         0.00000000
  ---------------------------------------------------
  free energy    TOTEN  =      -390.12354889 eV

  energy without entropy =     -390.32179708  energy(sigma->0) =     -390.18963162


--------------------------------------------------------------------------------------------------------


--------------------------------------- Iteration      1(  15)  ---------------------------------------


    POTLOK:  cpu time    0.0301: real time    0.0329
    SETDIJ:  cpu time    0.0073: real time    0.0073
    EDDIAG:  cpu time    2.2619: real time    2.2633
  RMM-DIIS:  cpu time   17.7974: real time   17.8143
    ORTHCH:  cpu time    0.5422: real time    0.5427
       DOS:  cpu time    0.0100: real time    0.0100
    CHARGE:  cpu time    0.4529: real time    0.4531
    MIXING:  cpu time    0.0011: real time    0.0011
    --------------------------------------------
      LOOP:  cpu time   21.1030: real time   21.1246

 eigenvalue-minimisations  : 20575
 total energy-change (2. order) : 0.1612726E-04  (-0.2340519E-04)
 number of electron     380.0000605 magnetization 
 augmentation part      183.3428022 magnetization 

 Broyden mixing:
  rms(total) = 0.13135E-02    rms(broyden)= 0.13128E-02
  rms(prec ) = 0.13617E-02
  weight for this iteration     100.00

 eigenvalues of (default mixing * dielectric matrix)
  average eigenvalue GAMMA=   1.4780
  3.2072  2.6979  1.7975  1.6211  1.0481  1.0481  0.6831  0.7817  0.9476  0.9476

 Free energy of the ion-electron system (eV)
  ---------------------------------------------------
  alpha Z        PSCENC =      1906.98410772
  Ewald energy   TEWEN  =    -21745.14679195
  -Hartree energ DENC   =    -11543.78010048
  -exchange      EXHF   =         0.00000000
  -V(xc)+E(xc)   XCENC  =      -578.48302337
  PAW double counting   =     35826.30159977   -36371.91627060
  entropy T*S    EENTRO =         0.19840356
  eigenvalues    EBANDS =       504.87505038
  atomic energy  EATOM  =     31610.84349220
  Solvation  Ediel_sol  =         0.00000000
  ---------------------------------------------------
  free energy    TOTEN  =      -390.12353277 eV

  energy without entropy =     -390.32193633  energy(sigma->0) =     -390.18966729


--------------------------------------------------------------------------------------------------------


--------------------------------------- Iteration      1(  16)  ---------------------------------------


    POTLOK:  cpu time    0.0302: real time    0.0328
    SETDIJ:  cpu time    0.0073: real time    0.0073
    EDDIAG:  cpu time    2.2592: real time    2.2609
  RMM-DIIS:  cpu time   15.6016: real time   15.6390
    ORTHCH:  cpu time    0.5431: real time    0.5436
       DOS:  cpu time    0.0096: real time    0.0096
    CHARGE:  cpu time    0.4559: real time    0.4564
    MIXING:  cpu time    0.0014: real time    0.0045
    --------------------------------------------
      LOOP:  cpu time   18.9085: real time   18.9542

 eigenvalue-minimisations  : 18016
 total energy-change (2. order) : 0.2049753E-04  ( 0.9311012E-05)
 number of electron     380.0000605 magnetization 
 augmentation part      183.3370354 magnetization 

 Broyden mixing:
  rms(total) = 0.75082E-03    rms(broyden)= 0.75062E-03
  rms(prec ) = 0.81218E-03
  weight for this iteration     100.00

 eigenvalues of (default mixing * dielectric matrix)
  average eigenvalue GAMMA=   1.4415
  2.9503  2.6936  2.1342  1.2777  1.2777  1.0699  1.0699  0.6834  0.7801  0.9600
  0.9600

 Free energy of the ion-electron system (eV)
  ---------------------------------------------------
  alpha Z        PSCENC =      1906.98410772
  Ewald energy   TEWEN  =    -21745.14679195
  -Hartree energ DENC   =    -11544.05503948
  -exchange      EXHF   =         0.00000000
  -V(xc)+E(xc)   XCENC  =      -578.47618892
  PAW double counting   =     35825.99926215   -36371.57753472
  entropy T*S    EENTRO =         0.19855721
  eigenvalues    EBANDS =       505.10662352
  atomic energy  EATOM  =     31610.84349220
  Solvation  Ediel_sol  =         0.00000000
  ---------------------------------------------------
  free energy    TOTEN  =      -390.12351227 eV

  energy without entropy =     -390.32206948  energy(sigma->0) =     -390.18969801


--------------------------------------------------------------------------------------------------------


--------------------------------------- Iteration      1(  17)  ---------------------------------------


    POTLOK:  cpu time    0.0302: real time    0.0330
    SETDIJ:  cpu time    0.0073: real time    0.0073
    EDDIAG:  cpu time    2.2735: real time    2.2780
  RMM-DIIS:  cpu time   15.6882: real time   15.7103
    ORTHCH:  cpu time    0.5430: real time    0.5434
       DOS:  cpu time    0.0098: real time    0.0098
    CHARGE:  cpu time    0.4615: real time    0.4618
    MIXING:  cpu time    0.0013: real time    0.0013
    --------------------------------------------
      LOOP:  cpu time   19.0147: real time   19.0450

 eigenvalue-minimisations  : 18089
 total energy-change (2. order) : 0.6159669E-05  ( 0.1118800E-04)
 number of electron     380.0000605 magnetization 
 augmentation part      183.3397313 magnetization 

 Broyden mixing:
  rms(total) = 0.15631E-03    rms(broyden)= 0.15617E-03
  rms(prec ) = 0.16111E-03
  weight for this iteration     100.00

 eigenvalues of (default mixing * dielectric matrix)
  average eigenvalue GAMMA=   1.4420
  2.9199  2.7341  2.2307  1.5044  1.5044  1.0864  1.0864  1.0352  0.6833  0.7835
  0.8679  0.8679

 Free energy of the ion-electron system (eV)
  ---------------------------------------------------
  alpha Z        PSCENC =      1906.98410772
  Ewald energy   TEWEN  =    -21745.14679195
  -Hartree energ DENC   =    -11543.92801142
  -exchange      EXHF   =         0.00000000
  -V(xc)+E(xc)   XCENC  =      -578.47820696
  PAW double counting   =     35826.41190206   -36371.99202236
  entropy T*S    EENTRO =         0.19864014
  eigenvalues    EBANDS =       504.98338447
  atomic energy  EATOM  =     31610.84349220
  Solvation  Ediel_sol  =         0.00000000
  ---------------------------------------------------
  free energy    TOTEN  =      -390.12350611 eV

  energy without entropy =     -390.32214625  energy(sigma->0) =     -390.18971949


--------------------------------------------------------------------------------------------------------


--------------------------------------- Iteration      1(  18)  ---------------------------------------


    POTLOK:  cpu time    0.0309: real time    0.0335
    SETDIJ:  cpu time    0.0073: real time    0.0073
    EDDIAG:  cpu time    2.2781: real time    2.2818
  RMM-DIIS:  cpu time   13.9845: real time   14.0114
    ORTHCH:  cpu time    0.5465: real time    0.5468
       DOS:  cpu time    0.0093: real time    0.0093
    CHARGE:  cpu time    0.4558: real time    0.4559
    MIXING:  cpu time    0.0014: real time    0.0014
    --------------------------------------------
      LOOP:  cpu time   17.3138: real time   17.3473

 eigenvalue-minimisations  : 16254
 total energy-change (2. order) : 0.4805162E-05  ( 0.6020973E-05)
 number of electron     380.0000605 magnetization 
 augmentation part      183.3397289 magnetization 

 Broyden mixing:
  rms(total) = 0.22727E-03    rms(broyden)= 0.22727E-03
  rms(prec ) = 0.23599E-03
  weight for this iteration     100.00

 eigenvalues of (default mixing * dielectric matrix)
  average eigenvalue GAMMA=   1.4981
  3.1958  2.7239  2.3058  2.3058  1.2600  1.0580  1.0580  1.1400  1.1400  0.6834
  0.7771  0.9142  0.9142

 Free energy of the ion-electron system (eV)
  ---------------------------------------------------
  alpha Z        PSCENC =      1906.98410772
  Ewald energy   TEWEN  =    -21745.14679195
  -Hartree energ DENC   =    -11543.92979393
  -exchange      EXHF   =         0.00000000
  -V(xc)+E(xc)   XCENC  =      -578.47787088
  PAW double counting   =     35826.49778357   -36372.08368136
  entropy T*S    EENTRO =         0.19869299
  eigenvalues    EBANDS =       504.99056035
  atomic energy  EATOM  =     31610.84349220
  Solvation  Ediel_sol  =         0.00000000
  ---------------------------------------------------
  free energy    TOTEN  =      -390.12350131 eV

  energy without entropy =     -390.32219430  energy(sigma->0) =     -390.18973230


--------------------------------------------------------------------------------------------------------


--------------------------------------- Iteration      1(  19)  ---------------------------------------


    POTLOK:  cpu time    0.0299: real time    0.0329
    SETDIJ:  cpu time    0.0074: real time    0.0074
    EDDIAG:  cpu time    2.2718: real time    2.2759
  RMM-DIIS:  cpu time   11.4801: real time   11.4958
    ORTHCH:  cpu time    0.5416: real time    0.5450
       DOS:  cpu time    0.0104: real time    0.0106
    CHARGE:  cpu time    0.4553: real time    0.4576
    MIXING:  cpu time    0.0014: real time    0.0015
    --------------------------------------------
      LOOP:  cpu time   14.7980: real time   14.8267

 eigenvalue-minimisations  : 13053
 total energy-change (2. order) : 0.5808608E-05  ( 0.5465358E-05)
 number of electron     380.0000605 magnetization 
 augmentation part      183.3393390 magnetization 

 Broyden mixing:
  rms(total) = 0.59601E-04    rms(broyden)= 0.59587E-04
  rms(prec ) = 0.65143E-04
  weight for this iteration     100.00

 eigenvalues of (default mixing * dielectric matrix)
  average eigenvalue GAMMA=   1.4701
  3.4675  2.6316  2.4455  1.8019  1.4079  1.1739  1.1739  1.0493  1.0493  0.6834
  0.7775  1.0833  0.9179  0.9179

 Free energy of the ion-electron system (eV)
  ---------------------------------------------------
  alpha Z        PSCENC =      1906.98410772
  Ewald energy   TEWEN  =    -21745.14679195
  -Hartree energ DENC   =    -11543.92886669
  -exchange      EXHF   =         0.00000000
  -V(xc)+E(xc)   XCENC  =      -578.47872847
  PAW double counting   =     35826.46549288   -36372.04986665
  entropy T*S    EENTRO =         0.19872968
  eigenvalues    EBANDS =       504.98893580
  atomic energy  EATOM  =     31610.84349220
  Solvation  Ediel_sol  =         0.00000000
  ---------------------------------------------------
  free energy    TOTEN  =      -390.12349550 eV

  energy without entropy =     -390.32222517  energy(sigma->0) =     -390.18973872


--------------------------------------------------------------------------------------------------------


--------------------------------------- Iteration      1(  20)  ---------------------------------------


    POTLOK:  cpu time    0.0303: real time    0.0330
    SETDIJ:  cpu time    0.0073: real time    0.0073
    EDDIAG:  cpu time    2.3428: real time    2.3675
  RMM-DIIS:  cpu time    9.1033: real time    9.1323
    ORTHCH:  cpu time    0.5464: real time    0.5465
       DOS:  cpu time    0.0099: real time    0.0099
    CHARGE:  cpu time    0.4536: real time    0.4538
    MIXING:  cpu time    0.0014: real time    0.0014
    --------------------------------------------
      LOOP:  cpu time   12.4950: real time   12.5517

 eigenvalue-minimisations  : 10228
 total energy-change (2. order) : 0.3128749E-05  ( 0.3311460E-05)
 number of electron     380.0000605 magnetization 
 augmentation part      183.3391820 magnetization 

 Broyden mixing:
  rms(total) = 0.25568E-04    rms(broyden)= 0.25561E-04
  rms(prec ) = 0.26959E-04
  weight for this iteration     100.00

 eigenvalues of (default mixing * dielectric matrix)
  average eigenvalue GAMMA=   1.4028
  3.4235  2.6198  2.4900  1.7113  1.3497  1.1971  1.1971  1.0446  1.0446  1.1645
  0.6834  0.7781  0.9135  0.9135  0.5111

 Free energy of the ion-electron system (eV)
  ---------------------------------------------------
  alpha Z        PSCENC =      1906.98410772
  Ewald energy   TEWEN  =    -21745.14679195
  -Hartree energ DENC   =    -11543.93561571
  -exchange      EXHF   =         0.00000000
  -V(xc)+E(xc)   XCENC  =      -578.47836972
  PAW double counting   =     35826.49749017   -36372.08305641
  entropy T*S    EENTRO =         0.19877137
  eigenvalues    EBANDS =       504.99647998
  atomic energy  EATOM  =     31610.84349220
  Solvation  Ediel_sol  =         0.00000000
  ---------------------------------------------------
  free energy    TOTEN  =      -390.12349237 eV

  energy without entropy =     -390.32226374  energy(sigma->0) =     -390.18974949


--------------------------------------------------------------------------------------------------------


--------------------------------------- Iteration      1(  21)  ---------------------------------------


    POTLOK:  cpu time    0.0300: real time    0.0326
    SETDIJ:  cpu time    0.0073: real time    0.0073
    EDDIAG:  cpu time    2.3046: real time    2.3062
  RMM-DIIS:  cpu time    8.7118: real time    8.7220
    ORTHCH:  cpu time    0.5452: real time    0.5456
       DOS:  cpu time    0.0093: real time    0.0093
    CHARGE:  cpu time    0.4528: real time    0.4532
    MIXING:  cpu time    0.0014: real time    0.0014
    --------------------------------------------
      LOOP:  cpu time   12.0624: real time   12.0775

 eigenvalue-minimisations  :  9713
 total energy-change (2. order) : 0.2375455E-05  ( 0.2480892E-05)
 number of electron     380.0000605 magnetization 
 augmentation part      183.3392438 magnetization 

 Broyden mixing:
  rms(total) = 0.16277E-04    rms(broyden)= 0.16276E-04
  rms(prec ) = 0.17543E-04
  weight for this iteration     100.00

 eigenvalues of (default mixing * dielectric matrix)
  average eigenvalue GAMMA=   1.3825
  3.4878  2.5626  2.5626  1.5944  1.4491  1.4491  1.0444  1.0444  1.0833  1.0833
  0.6835  0.7766  0.9041  0.9041  0.7452  0.7452

 Free energy of the ion-electron system (eV)
  ---------------------------------------------------
  alpha Z        PSCENC =      1906.98410772
  Ewald energy   TEWEN  =    -21745.14679195
  -Hartree energ DENC   =    -11543.93395655
  -exchange      EXHF   =         0.00000000
  -V(xc)+E(xc)   XCENC  =      -578.47843922
  PAW double counting   =     35826.49323552   -36372.07853231
  entropy T*S    EENTRO =         0.19879974
  eigenvalues    EBANDS =       504.99459487
  atomic energy  EATOM  =     31610.84349220
  Solvation  Ediel_sol  =         0.00000000
  ---------------------------------------------------
  free energy    TOTEN  =      -390.12348999 eV

  energy without entropy =     -390.32228973  energy(sigma->0) =     -390.18975657


--------------------------------------------------------------------------------------------------------


--------------------------------------- Iteration      1(  22)  ---------------------------------------


    POTLOK:  cpu time    0.0325: real time    0.0329
    SETDIJ:  cpu time    0.0073: real time    0.0073
    EDDIAG:  cpu time    2.2633: real time    2.2648
  RMM-DIIS:  cpu time    8.6983: real time    8.7101
    ORTHCH:  cpu time    0.5425: real time    0.5426
       DOS:  cpu time    0.0101: real time    0.0102
    CHARGE:  cpu time    0.4553: real time    0.4554
    MIXING:  cpu time    0.0015: real time    0.0015
    --------------------------------------------
      LOOP:  cpu time   12.0107: real time   12.0249

 eigenvalue-minimisations  :  9603
 total energy-change (2. order) : 0.1578872E-05  ( 0.1624119E-05)
 number of electron     380.0000605 magnetization 
 augmentation part      183.3391755 magnetization 

 Broyden mixing:
  rms(total) = 0.21299E-04    rms(broyden)= 0.21299E-04
  rms(prec ) = 0.22428E-04
  weight for this iteration     100.00

 eigenvalues of (default mixing * dielectric matrix)
  average eigenvalue GAMMA=   1.5045
  4.0114  2.6573  2.3445  2.3445  1.8039  1.8039  1.3023  1.3023  1.0480  1.0480
  0.6834  1.0470  1.0470  0.7782  0.9242  0.9242  0.5055

 Free energy of the ion-electron system (eV)
  ---------------------------------------------------
  alpha Z        PSCENC =      1906.98410772
  Ewald energy   TEWEN  =    -21745.14679195
  -Hartree energ DENC   =    -11543.93476933
  -exchange      EXHF   =         0.00000000
  -V(xc)+E(xc)   XCENC  =      -578.47838414
  PAW double counting   =     35826.49399614   -36372.07978988
  entropy T*S    EENTRO =         0.19882095
  eigenvalues    EBANDS =       504.99582988
  atomic energy  EATOM  =     31610.84349220
  Solvation  Ediel_sol  =         0.00000000
  ---------------------------------------------------
  free energy    TOTEN  =      -390.12348841 eV

  energy without entropy =     -390.32230936  energy(sigma->0) =     -390.18976206


--------------------------------------------------------------------------------------------------------


--------------------------------------- Iteration      1(  23)  ---------------------------------------


    POTLOK:  cpu time    0.0326: real time    0.0332
    SETDIJ:  cpu time    0.0072: real time    0.0073
    EDDIAG:  cpu time    2.2841: real time    2.2875
  RMM-DIIS:  cpu time    8.6227: real time    8.6293
    ORTHCH:  cpu time    0.5648: real time    0.5652
       DOS:  cpu time    0.0098: real time    0.0098
    CHARGE:  cpu time    0.4507: real time    0.4511
    MIXING:  cpu time    0.0016: real time    0.0016
    --------------------------------------------
      LOOP:  cpu time   11.9735: real time   11.9850

 eigenvalue-minimisations  :  9452
 total energy-change (2. order) : 0.1368560E-05  ( 0.1399815E-05)
 number of electron     380.0000605 magnetization 
 augmentation part      183.3392845 magnetization 

 Broyden mixing:
  rms(total) = 0.10000E-04    rms(broyden)= 0.99981E-05
  rms(prec ) = 0.10560E-04
  weight for this iteration     100.00

 eigenvalues of (default mixing * dielectric matrix)
  average eigenvalue GAMMA=   1.4581
  3.2945  2.9655  2.6342  2.3097  1.9305  1.9305  1.0556  1.0556  1.2327  1.1591
  1.1591  0.9286  0.9286  0.9459  0.6833  0.7664  0.7512  0.5158

 Free energy of the ion-electron system (eV)
  ---------------------------------------------------
  alpha Z        PSCENC =      1906.98410772
  Ewald energy   TEWEN  =    -21745.14679195
  -Hartree energ DENC   =    -11543.93228340
  -exchange      EXHF   =         0.00000000
  -V(xc)+E(xc)   XCENC  =      -578.47846703
  PAW double counting   =     35826.48727558   -36372.07259639
  entropy T*S    EENTRO =         0.19883976
  eigenvalues    EBANDS =       504.99293647
  atomic energy  EATOM  =     31610.84349220
  Solvation  Ediel_sol  =         0.00000000
  ---------------------------------------------------
  free energy    TOTEN  =      -390.12348704 eV

  energy without entropy =     -390.32232680  energy(sigma->0) =     -390.18976696


--------------------------------------------------------------------------------------------------------


--------------------------------------- Iteration      1(  24)  ---------------------------------------


    POTLOK:  cpu time    0.0306: real time    0.0331
    SETDIJ:  cpu time    0.0074: real time    0.0074
    EDDIAG:  cpu time    2.2532: real time    2.2544
  RMM-DIIS:  cpu time    8.4498: real time    8.4840
    ORTHCH:  cpu time    0.5466: real time    0.5577
       DOS:  cpu time    0.0098: real time    0.0098
    CHARGE:  cpu time    0.4787: real time    0.4796
    MIXING:  cpu time    0.0019: real time    0.0019
    --------------------------------------------
      LOOP:  cpu time   11.7780: real time   11.8279

 eigenvalue-minimisations  :  9228
 total energy-change (2. order) : 0.9178548E-06  ( 0.9411103E-06)
 number of electron     380.0000605 magnetization 
 augmentation part      183.3392494 magnetization 

 Broyden mixing:
  rms(total) = 0.31604E-05    rms(broyden)= 0.31592E-05
  rms(prec ) = 0.32737E-05
  weight for this iteration     100.00

 eigenvalues of (default mixing * dielectric matrix)
  average eigenvalue GAMMA=   1.4348
  3.4614  2.7275  2.4642  2.4642  1.9967  1.9967  1.3413  1.0692  1.0692  1.0948
  1.0948  1.0829  0.6834  0.9089  0.9089  0.7761  0.8142  0.8142  0.4929

 Free energy of the ion-electron system (eV)
  ---------------------------------------------------
  alpha Z        PSCENC =      1906.98410772
  Ewald energy   TEWEN  =    -21745.14679195
  -Hartree energ DENC   =    -11543.93230766
  -exchange      EXHF   =         0.00000000
  -V(xc)+E(xc)   XCENC  =      -578.47843823
  PAW double counting   =     35826.48299960   -36372.06890018
  entropy T*S    EENTRO =         0.19885328
  eigenvalues    EBANDS =       504.99349909
  atomic energy  EATOM  =     31610.84349220
  Solvation  Ediel_sol  =         0.00000000
  ---------------------------------------------------
  free energy    TOTEN  =      -390.12348613 eV

  energy without entropy =     -390.32233941  energy(sigma->0) =     -390.18977056


--------------------------------------------------------------------------------------------------------


--------------------------------------- Iteration      1(  25)  ---------------------------------------


    POTLOK:  cpu time    0.0334: real time    0.0368
    SETDIJ:  cpu time    0.0073: real time    0.0074
    EDDIAG:  cpu time    2.2991: real time    2.3107
  RMM-DIIS:  cpu time    8.2434: real time    8.2651
    ORTHCH:  cpu time    0.5566: real time    0.5572
       DOS:  cpu time    0.0098: real time    0.0098
    CHARGE:  cpu time    0.4520: real time    0.4523
    MIXING:  cpu time    0.0017: real time    0.0017
    --------------------------------------------
      LOOP:  cpu time   11.6034: real time   11.6410

 eigenvalue-minimisations  :  7920
 total energy-change (2. order) : 0.7809977E-06  ( 0.7694625E-06)
 number of electron     380.0000605 magnetization 
 augmentation part      183.3392788 magnetization 

 Broyden mixing:
  rms(total) = 0.48885E-05    rms(broyden)= 0.48880E-05
  rms(prec ) = 0.51483E-05
  weight for this iteration     100.00

 eigenvalues of (default mixing * dielectric matrix)
  average eigenvalue GAMMA=   1.3989
  3.3728  2.7201  2.7201  2.1838  2.0930  2.0930  1.4055  1.1219  1.1219  1.0821
  1.0821  1.0066  0.9247  0.9247  0.7843  0.7614  0.7614  0.6816  0.6774  0.4588

 Free energy of the ion-electron system (eV)
  ---------------------------------------------------
  alpha Z        PSCENC =      1906.98410772
  Ewald energy   TEWEN  =    -21745.14679195
  -Hartree energ DENC   =    -11543.93217786
  -exchange      EXHF   =         0.00000000
  -V(xc)+E(xc)   XCENC  =      -578.47844317
  PAW double counting   =     35826.48205445   -36372.06786891
  entropy T*S    EENTRO =         0.19886386
  eigenvalues    EBANDS =       504.99327831
  atomic energy  EATOM  =     31610.84349220
  Solvation  Ediel_sol  =         0.00000000
  ---------------------------------------------------
  free energy    TOTEN  =      -390.12348535 eV

  energy without entropy =     -390.32234921  energy(sigma->0) =     -390.18977330


--------------------------------------------------------------------------------------------------------


--------------------------------------- Iteration      1(  26)  ---------------------------------------


    POTLOK:  cpu time    0.0307: real time    0.0332
    SETDIJ:  cpu time    0.0073: real time    0.0073
    EDDIAG:  cpu time    2.2830: real time    2.2847
  RMM-DIIS:  cpu time    7.9242: real time    7.9395
    ORTHCH:  cpu time    0.5476: real time    0.5480
       DOS:  cpu time    0.0094: real time    0.0094
    CHARGE:  cpu time    0.4547: real time    0.4550
    MIXING:  cpu time    0.0020: real time    0.0020
    --------------------------------------------
      LOOP:  cpu time   11.2588: real time   11.2791

 eigenvalue-minimisations  :  6293
 total energy-change (2. order) : 0.7472918E-06  ( 0.7332987E-06)
 number of electron     380.0000605 magnetization 
 augmentation part      183.3392635 magnetization 

 Broyden mixing:
  rms(total) = 0.12349E-05    rms(broyden)= 0.12340E-05
  rms(prec ) = 0.13128E-05
  weight for this iteration     100.00

 eigenvalues of (default mixing * dielectric matrix)
  average eigenvalue GAMMA=   1.3710
  3.4819  2.6630  2.6630  2.2596  1.9965  1.9965  0.9512  1.3740  1.1306  1.1306
  1.0598  1.0598  1.0221  0.6834  0.7792  0.8789  0.8789  0.8898  0.8898  0.5553
  0.4477

 Free energy of the ion-electron system (eV)
  ---------------------------------------------------
  alpha Z        PSCENC =      1906.98410772
  Ewald energy   TEWEN  =    -21745.14679195
  -Hartree energ DENC   =    -11543.93231030
  -exchange      EXHF   =         0.00000000
  -V(xc)+E(xc)   XCENC  =      -578.47843907
  PAW double counting   =     35826.48194763   -36372.06782091
  entropy T*S    EENTRO =         0.19887434
  eigenvalues    EBANDS =       504.99345575
  atomic energy  EATOM  =     31610.84349220
  Solvation  Ediel_sol  =         0.00000000
  ---------------------------------------------------
  free energy    TOTEN  =      -390.12348460 eV

  energy without entropy =     -390.32235894  energy(sigma->0) =     -390.18977604


--------------------------------------------------------------------------------------------------------


--------------------------------------- Iteration      1(  27)  ---------------------------------------


    POTLOK:  cpu time    0.0305: real time    0.0467
    SETDIJ:  cpu time    0.0073: real time    0.0073
    EDDIAG:  cpu time    2.2688: real time    2.2705
  RMM-DIIS:  cpu time    7.7388: real time    7.7631
    ORTHCH:  cpu time    0.5480: real time    0.5483
       DOS:  cpu time    0.0092: real time    0.0092
    CHARGE:  cpu time    0.4546: real time    0.4548
    MIXING:  cpu time    0.0020: real time    0.0020
    --------------------------------------------
      LOOP:  cpu time   11.0592: real time   11.1021

 eigenvalue-minimisations  :  5372
 total energy-change (2. order) : 0.4669455E-06  ( 0.4501458E-06)
 number of electron     380.0000605 magnetization 
 augmentation part      183.3392695 magnetization 

 Broyden mixing:
  rms(total) = 0.27225E-05    rms(broyden)= 0.27223E-05
  rms(prec ) = 0.29100E-05
  weight for this iteration     100.00

 eigenvalues of (default mixing * dielectric matrix)
  average eigenvalue GAMMA=   1.3242
  3.3821  2.7197  2.7197  0.9809  2.0598  1.9635  1.9635  1.4479  1.1234  1.1234
  1.0592  1.0592  0.9742  0.9742  0.9903  0.8947  0.8947  0.7790  0.6834  0.6713
  0.4918  0.1778

 Free energy of the ion-electron system (eV)
  ---------------------------------------------------
  alpha Z        PSCENC =      1906.98410772
  Ewald energy   TEWEN  =    -21745.14679195
  -Hartree energ DENC   =    -11543.93230871
  -exchange      EXHF   =         0.00000000
  -V(xc)+E(xc)   XCENC  =      -578.47843945
  PAW double counting   =     35826.48183455   -36372.06770734
  entropy T*S    EENTRO =         0.19888118
  eigenvalues    EBANDS =       504.99344768
  atomic energy  EATOM  =     31610.84349220
  Solvation  Ediel_sol  =         0.00000000
  ---------------------------------------------------
  free energy    TOTEN  =      -390.12348413 eV

  energy without entropy =     -390.32236532  energy(sigma->0) =     -390.18977786


--------------------------------------------------------------------------------------------------------


--------------------------------------- Iteration      1(  28)  ---------------------------------------


    POTLOK:  cpu time    0.0308: real time    0.0336
    SETDIJ:  cpu time    0.0073: real time    0.0073
    EDDIAG:  cpu time    2.2721: real time    2.2737
  RMM-DIIS:  cpu time    7.5733: real time    7.5811
    ORTHCH:  cpu time    0.5454: real time    0.5456
       DOS:  cpu time    0.0100: real time    0.0100
    CHARGE:  cpu time    0.4525: real time    0.4530
    MIXING:  cpu time    0.0021: real time    0.0021
    --------------------------------------------
      LOOP:  cpu time   10.8934: real time   10.9064

 eigenvalue-minimisations  :  5166
 total energy-change (2. order) : 0.4666254E-06  ( 0.4614699E-06)
 number of electron     380.0000605 magnetization 
 augmentation part      183.3392615 magnetization 

 Broyden mixing:
  rms(total) = 0.10933E-05    rms(broyden)= 0.10931E-05
  rms(prec ) = 0.12165E-05
  weight for this iteration     100.00

 eigenvalues of (default mixing * dielectric matrix)
  average eigenvalue GAMMA=   1.2923
  3.3167  2.7617  2.7617  2.0485  1.9414  1.9414  0.7289  0.7289  1.4646  1.0954
  1.0954  1.0874  1.0874  0.9725  0.9725  0.9793  0.8817  0.8817  0.7782  0.6834
  0.7201  0.5045  0.2901

 Free energy of the ion-electron system (eV)
  ---------------------------------------------------
  alpha Z        PSCENC =      1906.98410772
  Ewald energy   TEWEN  =    -21745.14679195
  -Hartree energ DENC   =    -11543.93240424
  -exchange      EXHF   =         0.00000000
  -V(xc)+E(xc)   XCENC  =      -578.47843464
  PAW double counting   =     35826.48211965   -36372.06802913
  entropy T*S    EENTRO =         0.19888802
  eigenvalues    EBANDS =       504.99356870
  atomic energy  EATOM  =     31610.84349220
  Solvation  Ediel_sol  =         0.00000000
  ---------------------------------------------------
  free energy    TOTEN  =      -390.12348367 eV

  energy without entropy =     -390.32237169  energy(sigma->0) =     -390.18977967


--------------------------------------------------------------------------------------------------------


--------------------------------------- Iteration      1(  29)  ---------------------------------------


    POTLOK:  cpu time    0.0307: real time    0.0333
    SETDIJ:  cpu time    0.0073: real time    0.0073
    EDDIAG:  cpu time    2.2887: real time    2.2945
  RMM-DIIS:  cpu time    7.3747: real time    7.3849
    ORTHCH:  cpu time    0.5437: real time    0.5443
       DOS:  cpu time    0.0096: real time    0.0096
    CHARGE:  cpu time    0.4530: real time    0.4531
    MIXING:  cpu time    0.0022: real time    0.0022
    --------------------------------------------
      LOOP:  cpu time   10.7098: real time   10.7291

 eigenvalue-minimisations  :  4251
 total energy-change (2. order) : 0.3619571E-06  ( 0.3560997E-06)
 number of electron     380.0000605 magnetization 
 augmentation part      183.3392628 magnetization 

 Broyden mixing:
  rms(total) = 0.15516E-05    rms(broyden)= 0.15515E-05
  rms(prec ) = 0.17119E-05
  weight for this iteration     100.00

 eigenvalues of (default mixing * dielectric matrix)
  average eigenvalue GAMMA=   1.3200
  1.7734  2.9893  2.9893  2.7508  2.0697  2.0697  1.7262  1.7262  1.2574  1.2574
  1.0579  1.0579  0.9448  0.9448  0.9486  0.8930  0.8930  0.6834  0.7928  0.7721
  0.6073  0.6073  0.5182  0.3488

 Free energy of the ion-electron system (eV)
  ---------------------------------------------------
  alpha Z        PSCENC =      1906.98410772
  Ewald energy   TEWEN  =    -21745.14679195
  -Hartree energ DENC   =    -11543.93238603
  -exchange      EXHF   =         0.00000000
  -V(xc)+E(xc)   XCENC  =      -578.47843546
  PAW double counting   =     35826.48219326   -36372.06811423
  entropy T*S    EENTRO =         0.19889336
  eigenvalues    EBANDS =       504.99355782
  atomic energy  EATOM  =     31610.84349220
  Solvation  Ediel_sol  =         0.00000000
  ---------------------------------------------------
  free energy    TOTEN  =      -390.12348330 eV

  energy without entropy =     -390.32237666  energy(sigma->0) =     -390.18978109


--------------------------------------------------------------------------------------------------------


--------------------------------------- Iteration      1(  30)  ---------------------------------------


    POTLOK:  cpu time    0.0303: real time    0.0329
    SETDIJ:  cpu time    0.0073: real time    0.0073
    EDDIAG:  cpu time    2.3524: real time    2.3546
  RMM-DIIS:  cpu time    7.2526: real time    7.2753
    ORTHCH:  cpu time    0.5685: real time    0.5694
       DOS:  cpu time    0.0097: real time    0.0097
    CHARGE:  cpu time    0.4539: real time    0.4546
    MIXING:  cpu time    0.0022: real time    0.0022
    --------------------------------------------
      LOOP:  cpu time   10.6770: real time   10.7059

 eigenvalue-minimisations  :  4072
 total energy-change (2. order) : 0.3456480E-06  ( 0.3392300E-06)
 number of electron     380.0000605 magnetization 
 augmentation part      183.3392606 magnetization 

 Broyden mixing:
  rms(total) = 0.18165E-05    rms(broyden)= 0.18163E-05
  rms(prec ) = 0.20589E-05
  weight for this iteration     100.00

 eigenvalues of (default mixing * dielectric matrix)
  average eigenvalue GAMMA=   1.2888
  3.0476  2.8084  2.8084  1.2685  1.2685  2.0118  2.0118  1.7581  1.7581  1.2662
  1.2662  1.0569  1.0569  0.9123  0.9123  0.9512  0.8825  0.8825  0.6834  0.7784
  0.8049  0.5364  0.5579  0.5579  0.3716

 Free energy of the ion-electron system (eV)
  ---------------------------------------------------
  alpha Z        PSCENC =      1906.98410772
  Ewald energy   TEWEN  =    -21745.14679195
  -Hartree energ DENC   =    -11543.93230152
  -exchange      EXHF   =         0.00000000
  -V(xc)+E(xc)   XCENC  =      -578.47843871
  PAW double counting   =     35826.48199775   -36372.06788242
  entropy T*S    EENTRO =         0.19889831
  eigenvalues    EBANDS =       504.99343567
  atomic energy  EATOM  =     31610.84349220
  Solvation  Ediel_sol  =         0.00000000
  ---------------------------------------------------
  free energy    TOTEN  =      -390.12348296 eV

  energy without entropy =     -390.32238126  energy(sigma->0) =     -390.18978239


--------------------------------------------------------------------------------------------------------


--------------------------------------- Iteration      1(  31)  ---------------------------------------


    POTLOK:  cpu time    0.0299: real time    0.0327
    SETDIJ:  cpu time    0.0073: real time    0.0073
    EDDIAG:  cpu time    2.2857: real time    2.2888
  RMM-DIIS:  cpu time    7.3636: real time    7.3696
    ORTHCH:  cpu time    0.5487: real time    0.5490
       DOS:  cpu time    0.0099: real time    0.0099
    CHARGE:  cpu time    0.4532: real time    0.4534
    MIXING:  cpu time    0.0022: real time    0.0024
    --------------------------------------------
      LOOP:  cpu time   10.7005: real time   10.7130

 eigenvalue-minimisations  :  5140
 total energy-change (2. order) : 0.2248125E-06  ( 0.2200533E-06)
 number of electron     380.0000605 magnetization 
 augmentation part      183.3392521 magnetization 

 Broyden mixing:
  rms(total) = 0.22793E-05    rms(broyden)= 0.22790E-05
  rms(prec ) = 0.23713E-05
  weight for this iteration     100.00

 eigenvalues of (default mixing * dielectric matrix)
  average eigenvalue GAMMA=   1.3557
  3.1256  3.1256  2.8628  2.3082  2.3082  2.0522  2.0522  1.5047  1.5047  1.2330
  1.2330  1.0525  1.0525  1.0561  1.0561  0.9415  0.9415  0.6834  0.8549  0.7768
  0.7768  0.7262  0.7262  0.5026  0.3951  0.3951

 Free energy of the ion-electron system (eV)
  ---------------------------------------------------
  alpha Z        PSCENC =      1906.98410772
  Ewald energy   TEWEN  =    -21745.14679195
  -Hartree energ DENC   =    -11543.93255633
  -exchange      EXHF   =         0.00000000
  -V(xc)+E(xc)   XCENC  =      -578.47842771
  PAW double counting   =     35826.48246905   -36372.06851268
  entropy T*S    EENTRO =         0.19890190
  eigenvalues    EBANDS =       504.99383506
  atomic energy  EATOM  =     31610.84349220
  Solvation  Ediel_sol  =         0.00000000
  ---------------------------------------------------
  free energy    TOTEN  =      -390.12348273 eV

  energy without entropy =     -390.32238463  energy(sigma->0) =     -390.18978337


--------------------------------------------------------------------------------------------------------


--------------------------------------- Iteration      1(  32)  ---------------------------------------


    POTLOK:  cpu time    0.0307: real time    0.0331
    SETDIJ:  cpu time    0.0073: real time    0.0073
    EDDIAG:  cpu time    2.2946: real time    2.3067
  RMM-DIIS:  cpu time    7.1550: real time    7.1601
    ORTHCH:  cpu time    0.5434: real time    0.5440
       DOS:  cpu time    0.0101: real time    0.0101
    CHARGE:  cpu time    0.4917: real time    0.4920
    MIXING:  cpu time    0.0024: real time    0.0024
    --------------------------------------------
      LOOP:  cpu time   10.5352: real time   10.5556

 eigenvalue-minimisations  :  3966
 total energy-change (2. order) : 0.2348752E-06  ( 0.2301225E-06)
 number of electron     380.0000605 magnetization 
 augmentation part      183.3392483 magnetization 

 Broyden mixing:
  rms(total) = 0.46767E-05    rms(broyden)= 0.46760E-05
  rms(prec ) = 0.50070E-05
  weight for this iteration     100.00

 eigenvalues of (default mixing * dielectric matrix)
  average eigenvalue GAMMA=   1.3546
  3.9979  3.4879  2.7141  2.3326  2.3326  2.0478  2.0478  1.1728  1.1728  1.2611
  1.2611  0.9201  0.9201  1.0529  1.0529  1.0749  0.9895  0.8909  0.8909  0.7721
  0.6831  0.7111  0.7033  0.7033  0.4166  0.4823  0.4823

 Free energy of the ion-electron system (eV)
  ---------------------------------------------------
  alpha Z        PSCENC =      1906.98410772
  Ewald energy   TEWEN  =    -21745.14679195
  -Hartree energ DENC   =    -11543.93291751
  -exchange      EXHF   =         0.00000000
  -V(xc)+E(xc)   XCENC  =      -578.47841744
  PAW double counting   =     35826.48215953   -36372.06836104
  entropy T*S    EENTRO =         0.19890561
  eigenvalues    EBANDS =       504.99434038
  atomic energy  EATOM  =     31610.84349220
  Solvation  Ediel_sol  =         0.00000000
  ---------------------------------------------------
  free energy    TOTEN  =      -390.12348250 eV

  energy without entropy =     -390.32238811  energy(sigma->0) =     -390.18978437


--------------------------------------------------------------------------------------------------------


--------------------------------------- Iteration      1(  33)  ---------------------------------------


    POTLOK:  cpu time    0.0300: real time    0.0327
    SETDIJ:  cpu time    0.0073: real time    0.0073
    EDDIAG:  cpu time    2.2840: real time    2.2854
  RMM-DIIS:  cpu time    7.0227: real time    7.0440
    ORTHCH:  cpu time    0.5444: real time    0.5448
       DOS:  cpu time    0.0099: real time    0.0099
    CHARGE:  cpu time    0.4664: real time    0.4676
    MIXING:  cpu time    0.0024: real time    0.0024
    --------------------------------------------
      LOOP:  cpu time   10.3672: real time   10.3942

 eigenvalue-minimisations  :  3402
 total energy-change (2. order) : 0.1419867E-06  ( 0.1413479E-06)
 number of electron     380.0000605 magnetization 
 augmentation part      183.3392490 magnetization 

 Broyden mixing:
  rms(total) = 0.46302E-05    rms(broyden)= 0.46302E-05
  rms(prec ) = 0.49718E-05
  weight for this iteration     100.00

 eigenvalues of (default mixing * dielectric matrix)
  average eigenvalue GAMMA=   1.3633
  3.7169  3.7169  2.7304  2.4117  2.4117  1.9899  1.9899  1.3964  1.3964  1.2996
  1.2996  1.0276  1.0276  1.0505  1.0505  0.9968  0.9968  0.9379  0.9379  0.6834
  0.7794  0.8067  0.8067  0.6835  0.6835  0.4794  0.4325  0.4325

 Free energy of the ion-electron system (eV)
  ---------------------------------------------------
  alpha Z        PSCENC =      1906.98410772
  Ewald energy   TEWEN  =    -21745.14679195
  -Hartree energ DENC   =    -11543.93295862
  -exchange      EXHF   =         0.00000000
  -V(xc)+E(xc)   XCENC  =      -578.47841506
  PAW double counting   =     35826.48188425   -36372.06810857
  entropy T*S    EENTRO =         0.19890790
  eigenvalues    EBANDS =       504.99439978
  atomic energy  EATOM  =     31610.84349220
  Solvation  Ediel_sol  =         0.00000000
  ---------------------------------------------------
  free energy    TOTEN  =      -390.12348236 eV

  energy without entropy =     -390.32239026  energy(sigma->0) =     -390.18978499


--------------------------------------------------------------------------------------------------------


--------------------------------------- Iteration      1(  34)  ---------------------------------------


    POTLOK:  cpu time    0.0299: real time    0.0328
    SETDIJ:  cpu time    0.0073: real time    0.0073
    EDDIAG:  cpu time    2.2878: real time    2.2892
  RMM-DIIS:  cpu time    6.9567: real time    6.9676
    ORTHCH:  cpu time    0.5445: real time    0.5449
       DOS:  cpu time    0.0097: real time    0.0097
    CHARGE:  cpu time    0.4537: real time    0.4539
    MIXING:  cpu time    0.0026: real time    0.0026
    --------------------------------------------
      LOOP:  cpu time   10.2921: real time   10.3080

 eigenvalue-minimisations  :  3172
 total energy-change (2. order) : 0.1585686E-06  ( 0.1582600E-06)
 number of electron     380.0000605 magnetization 
 augmentation part      183.3392473 magnetization 

 Broyden mixing:
  rms(total) = 0.42754E-05    rms(broyden)= 0.42753E-05
  rms(prec ) = 0.45144E-05
  weight for this iteration     100.00

 eigenvalues of (default mixing * dielectric matrix)
  average eigenvalue GAMMA=   1.3723
  3.8257  3.8257  2.6013  2.6013  1.6918  1.6918  2.2621  1.7400  1.5032  1.5032
  1.4961  1.2277  1.2277  1.0516  1.0516  0.8905  0.8905  0.9716  0.9716  0.9022
  0.9022  0.7220  0.7220  0.7770  0.6833  0.7115  0.4455  0.4526  0.4526

 Free energy of the ion-electron system (eV)
  ---------------------------------------------------
  alpha Z        PSCENC =      1906.98410772
  Ewald energy   TEWEN  =    -21745.14679195
  -Hartree energ DENC   =    -11543.93290156
  -exchange      EXHF   =         0.00000000
  -V(xc)+E(xc)   XCENC  =      -578.47841475
  PAW double counting   =     35826.48151874   -36372.06767731
  entropy T*S    EENTRO =         0.19891014
  eigenvalues    EBANDS =       504.99427457
  atomic energy  EATOM  =     31610.84349220
  Solvation  Ediel_sol  =         0.00000000
  ---------------------------------------------------
  free energy    TOTEN  =      -390.12348220 eV

  energy without entropy =     -390.32239233  energy(sigma->0) =     -390.18978558


--------------------------------------------------------------------------------------------------------


--------------------------------------- Iteration      1(  35)  ---------------------------------------


    POTLOK:  cpu time    0.0307: real time    0.0331
    SETDIJ:  cpu time    0.0073: real time    0.0073
    EDDIAG:  cpu time    2.2739: real time    2.2754
  RMM-DIIS:  cpu time    6.9258: real time    6.9309
    ORTHCH:  cpu time    0.5546: real time    0.5550
       DOS:  cpu time    0.0100: real time    0.0101
    CHARGE:  cpu time    0.4497: real time    0.4499
    MIXING:  cpu time    0.0028: real time    0.0028
    --------------------------------------------
      LOOP:  cpu time   10.2548: real time   10.2645

 eigenvalue-minimisations  :  2978
 total energy-change (2. order) : 0.1186199E-06  ( 0.1145387E-06)
 number of electron     380.0000605 magnetization 
 augmentation part      183.3392478 magnetization 

 Broyden mixing:
  rms(total) = 0.32982E-05    rms(broyden)= 0.32980E-05
  rms(prec ) = 0.34549E-05
  weight for this iteration     100.00

 eigenvalues of (default mixing * dielectric matrix)
  average eigenvalue GAMMA=   1.3413
  3.7551  3.7551  2.6571  2.6571  1.7056  1.7056  2.1375  1.9196  1.5955  1.5955
  1.3818  1.2210  1.2210  1.0517  1.0517  0.8803  0.8803  0.9705  0.9705  0.8966
  0.8966  0.7786  0.7127  0.7127  0.6833  0.6972  0.4685  0.4685  0.3969  0.4158

 Free energy of the ion-electron system (eV)
  ---------------------------------------------------
  alpha Z        PSCENC =      1906.98410772
  Ewald energy   TEWEN  =    -21745.14679195
  -Hartree energ DENC   =    -11543.93279913
  -exchange      EXHF   =         0.00000000
  -V(xc)+E(xc)   XCENC  =      -578.47842099
  PAW double counting   =     35826.48083684   -36372.06690131
  entropy T*S    EENTRO =         0.19891182
  eigenvalues    EBANDS =       504.99408271
  atomic energy  EATOM  =     31610.84349220
  Solvation  Ediel_sol  =         0.00000000
  ---------------------------------------------------
  free energy    TOTEN  =      -390.12348208 eV

  energy without entropy =     -390.32239390  energy(sigma->0) =     -390.18978602


--------------------------------------------------------------------------------------------------------


--------------------------------------- Iteration      1(  36)  ---------------------------------------


    POTLOK:  cpu time    0.0310: real time    0.0335
    SETDIJ:  cpu time    0.0073: real time    0.0073
    EDDIAG:  cpu time    2.2993: real time    2.3009
  RMM-DIIS:  cpu time    6.7760: real time    6.7942
    ORTHCH:  cpu time    0.5285: real time    0.5507
       DOS:  cpu time    0.0099: real time    0.0099
    CHARGE:  cpu time    0.4673: real time    0.4694
    MIXING:  cpu time    0.0032: real time    0.0032
    --------------------------------------------
      LOOP:  cpu time   10.1224: real time   10.1690

 eigenvalue-minimisations  :  2665
 total energy-change (2. order) : 0.1000590E-06  ( 0.9799739E-07)
 number of electron     380.0000605 magnetization 
 augmentation part      183.3392480 magnetization 

 Broyden mixing:
  rms(total) = 0.28755E-05    rms(broyden)= 0.28754E-05
  rms(prec ) = 0.30119E-05
  weight for this iteration     100.00

 eigenvalues of (default mixing * dielectric matrix)
  average eigenvalue GAMMA=   1.3619
  4.3346  3.3941  2.5653  2.5653  1.6415  1.6415  2.0592  2.0592  1.7524  1.7524
  1.0706  1.0706  1.4176  1.1721  1.1721  1.0504  1.0504  0.8048  0.8048  0.9975
  0.9975  0.9211  0.9211  0.6834  0.7756  0.7516  0.7210  0.7210  0.4497  0.4502
  0.4502

 Free energy of the ion-electron system (eV)
  ---------------------------------------------------
  alpha Z        PSCENC =      1906.98410772
  Ewald energy   TEWEN  =    -21745.14679195
  -Hartree energ DENC   =    -11543.93271514
  -exchange      EXHF   =         0.00000000
  -V(xc)+E(xc)   XCENC  =      -578.47842519
  PAW double counting   =     35826.48089500   -36372.06690955
  entropy T*S    EENTRO =         0.19891342
  eigenvalues    EBANDS =       504.99395153
  atomic energy  EATOM  =     31610.84349220
  Solvation  Ediel_sol  =         0.00000000
  ---------------------------------------------------
  free energy    TOTEN  =      -390.12348198 eV

  energy without entropy =     -390.32239539  energy(sigma->0) =     -390.18978645


--------------------------------------------------------------------------------------------------------


--------------------------------------- Iteration      1(  37)  ---------------------------------------


    POTLOK:  cpu time    0.0310: real time    0.0345
    SETDIJ:  cpu time    0.0073: real time    0.0074
    EDDIAG:  cpu time    2.3067: real time    2.3209
  RMM-DIIS:  cpu time    6.7161: real time    6.7276
    ORTHCH:  cpu time    0.5449: real time    0.5455
       DOS:  cpu time    0.0093: real time    0.0093
    --------------------------------------------
      LOOP:  cpu time    9.6153: real time    9.6452

 eigenvalue-minimisations  :  2456
 total energy-change (2. order) : 0.9977521E-07  ( 0.9953903E-07)
 number of electron     380.0000605 magnetization 
 augmentation part      183.3392480 magnetization 

 Free energy of the ion-electron system (eV)
  ---------------------------------------------------
  alpha Z        PSCENC =      1906.98410772
  Ewald energy   TEWEN  =    -21745.14679195
  -Hartree energ DENC   =    -11543.93268498
  -exchange      EXHF   =         0.00000000
  -V(xc)+E(xc)   XCENC  =      -578.47842622
  PAW double counting   =     35826.48120730   -36372.06720508
  entropy T*S    EENTRO =         0.19891505
  eigenvalues    EBANDS =       504.99390408
  atomic energy  EATOM  =     31610.84349220
  Solvation  Ediel_sol  =         0.00000000
  ---------------------------------------------------
  free energy    TOTEN  =      -390.12348188 eV

  energy without entropy =     -390.32239693  energy(sigma->0) =     -390.18978690


--------------------------------------------------------------------------------------------------------


 average (electrostatic) potential at core
  the test charge radii are     1.2598  0.9430
  (the norm of the test charge is              1.0000)
       1 -25.9427       2 -25.9426       3 -25.9427       4 -25.9426       5 -25.9427
       6 -25.9426       7 -25.9427       8 -25.9426       9 -25.9426      10 -25.9426
      11 -25.9427      12 -25.9426      13 -25.9426      14 -25.9426      15 -25.9426
      16 -25.9427      17 -25.9426      18 -25.9426      19 -25.9426      20 -25.9427
      21 -25.9426      22 -25.9426      23 -25.9426      24 -25.9426      25 -25.9426
      26 -25.9427      27 -25.9426      28 -25.9427      29 -25.9426      30 -25.9426
      31 -25.9426      32 -25.9426      33 -25.9427      34 -25.9426      35 -25.9427
      36 -25.9427      37 -25.9426      38 -25.9426      39 -25.9427      40 -25.9426
      41 -67.6619      42 -67.6619      43 -67.6619      44 -67.6620      45 -67.6620
      46 -67.6619      47 -67.6620      48 -67.6620      49 -67.6619      50 -67.6620
      51 -67.6620      52 -67.6619      53 -67.6619      54 -67.6620      55 -67.6619
      56 -67.6620      57 -67.6619      58 -67.6619      59 -67.6620      60 -67.6620
 
 
 
 E-fermi :   3.9690     XC(G=0): -11.3136     alpha+bet :-11.1356


 k-point     1 :       0.0000    0.0000    0.0000
  band No.  band energies     occupation 
      1      -3.0920      2.00000
      2      -2.7787      2.00000
      3      -2.7786      2.00000
      4      -2.3678      2.00000
      5      -2.3678      2.00000
      6      -2.2505      2.00000
      7      -2.2504      2.00000
      8      -2.2102      2.00000
      9      -1.9503      2.00000
     10      -1.9503      2.00000
     11      -1.6020      2.00000
     12      -1.6020      2.00000
     13      -1.1028      2.00000
     14      -1.1028      2.00000
     15      -0.9224      2.00000
     16      -0.6931      2.00000
     17      -0.6931      2.00000
     18      -0.6260      2.00000
     19      -0.6260      2.00000
     20      -0.3731      2.00000
     21      -0.3674      2.00000
     22      -0.3645      2.00000
     23      -0.3645      2.00000
     24      -0.0523      2.00000
     25      -0.0523      2.00000
     26      -0.0505      2.00000
     27      -0.0505      2.00000
     28       0.1035      2.00000
     29       0.1036      2.00000
     30       0.1089      2.00000
     31       0.1089      2.00000
     32       0.1151      2.00000
     33       0.1460      2.00000
     34       0.1460      2.00000
     35       0.1776      2.00000
     36       0.1828      2.00000
     37       0.1974      2.00000
     38       0.2026      2.00000
     39       0.2381      2.00000
     40       0.2381      2.00000
     41       0.2396      2.00000
     42       0.2396      2.00000
     43       0.2583      2.00000
     44       0.2584      2.00000
     45       0.2593      2.00000
     46       0.2780      2.00000
     47       0.2780      2.00000
     48       0.3293      2.00000
     49       0.3293      2.00000
     50       0.3328      2.00000
     51       0.3329      2.00000
     52       0.4103      2.00000
     53       0.4103      2.00000
     54       0.4326      2.00000
     55       0.4326      2.00000
     56       0.4816      2.00000
     57       0.4816      2.00000
     58       0.4981      2.00000
     59       0.4981      2.00000
     60       0.4987      2.00000
     61       0.4987      2.00000
     62       0.6132      2.00000
     63       0.6132      2.00000
     64       0.6151      2.00000
     65       0.6151      2.00000
     66       0.6815      2.00000
     67       0.6815      2.00000
     68       0.7416      2.00000
     69       0.7416      2.00000
     70       0.7452      2.00000
     71       0.7452      2.00000
     72       0.7950      2.00000
     73       0.7964      2.00000
     74       0.8303      2.00000
     75       0.8303      2.00000
     76       0.8791      2.00000
     77       0.9024      2.00000
     78       0.9137      2.00000
     79       0.9138      2.00000
     80       0.9141      2.00000
     81       0.9142      2.00000
     82       0.9341      2.00000
     83       0.9475      2.00000
     84       0.9490      2.00000
     85       0.9516      2.00000
     86       0.9516      2.00000
     87       0.9539      2.00000
     88       0.9539      2.00000
     89       0.9618      2.00000
     90       0.9618      2.00000
     91       0.9793      2.00000
     92       0.9793      2.00000
     93       0.9986      2.00000
     94       1.0080      2.00000
     95       1.0080      2.00000
     96       1.0080      2.00000
     97       1.0080      2.00000
     98       1.0187      2.00000
     99       1.0188      2.00000
    100       1.0260      2.00000
    101       1.0273      2.00000
    102       1.0279      2.00000
    103       1.0280      2.00000
    104       1.0440      2.00000
    105       1.0480      2.00000
    106       1.0506      2.00000
    107       1.0506      2.00000
    108       1.0603      2.00000
    109       1.0690      2.00000
    110       1.0691      2.00000
    111       1.0713      2.00000
    112       1.0713      2.00000
    113       1.0783      2.00000
    114       1.0783      2.00000
    115       1.0896      2.00000
    116       1.0896      2.00000
    117       1.1270      2.00000
    118       1.1270      2.00000
    119       1.1387      2.00000
    120       1.1387      2.00000
    121       1.1393      2.00000
    122       1.1393      2.00000
    123       1.2028      2.00000
    124       1.2029      2.00000
    125       1.2044      2.00000
    126       1.2045      2.00000
    127       1.2305      2.00000
    128       1.2321      2.00000
    129       1.3944      2.00000
    130       1.3944      2.00000
    131       1.4117      2.00000
    132       1.4117      2.00000
    133       2.0385      2.00000
    134       2.0849      2.00000
    135       2.1078      2.00000
    136       2.1078      2.00000
    137       2.1541      2.00000
    138       2.1541      2.00000
    139       2.2452      2.00000
    140       2.2452      2.00000
    141       2.5144      2.00000
    142       2.5395      2.00000
    143       2.5575      2.00000
    144       2.5576      2.00000
    145       2.6261      2.00000
    146       2.6261      2.00000
    147       2.6304      2.00000
    148       2.6304      2.00000
    149       2.6403      2.00000
    150       2.6404      2.00000
    151       2.7159      2.00000
    152       2.7265      2.00000
    153       2.7266      2.00000
    154       2.7552      2.00000
    155       2.7698      2.00000
    156       2.7698      2.00000
    157       2.8358      2.00000
    158       2.8358      2.00000
    159       2.9089      2.00000
    160       2.9089      2.00000
    161       2.9910      2.00000
    162       2.9910      2.00000
    163       3.0848      2.00000
    164       3.1111      2.00000
    165       3.1111      2.00000
    166       3.1292      2.00000
    167       3.1292      2.00000
    168       3.1373      2.00000
    169       3.2020      2.00000
    170       3.2088      2.00000
    171       3.2089      2.00000
    172       3.2686      2.00001
    173       3.2686      2.00001
    174       3.2801      2.00001
    175       3.2801      2.00001
    176       3.3546      2.00012
    177       3.3546      2.00012
    178       3.3933      2.00036
    179       3.4578      2.00180
    180       3.4578      2.00180
    181       3.6785      2.05943
    182       3.9461      1.19201
    183       3.9461      1.19176
    184       3.9579      1.09312
    185       3.9580      1.09309
    186       3.9759      0.94181
    187       3.9759      0.94173
    188       4.1233      0.03506
    189       4.1233      0.03505
    190       4.1397     -0.00499
    191       4.2285     -0.06943
    192       4.2285     -0.06943
    193       4.2600     -0.05919
    194       4.2601     -0.05917
    195       4.3082     -0.03742
    196       4.3083     -0.03740
    197       4.3168     -0.03376
    198       4.3172     -0.03357
    199       4.3172     -0.03357
    200       4.3290     -0.02884
    201       4.3322     -0.02763
    202       4.3383     -0.02542
    203       4.3383     -0.02542
    204       4.3422     -0.02406
    205       4.3515     -0.02099
    206       4.3515     -0.02099
    207       4.4523     -0.00333
    208       4.4523     -0.00333
    209       4.5096     -0.00089
    210       4.5809     -0.00013
    211       4.5811     -0.00013
    212       4.5850     -0.00012
    213       4.6196     -0.00004
    214       4.6200     -0.00004
    215       4.6203     -0.00004
    216       4.6423     -0.00002
    217       4.6445     -0.00002
    218       4.6460     -0.00002
    219       4.6474     -0.00002
    220       4.6772     -0.00001
    221       4.6783     -0.00001
    222       4.7752     -0.00000
    223       4.7761     -0.00000
    224       4.7793     -0.00000
    225       4.7893     -0.00000
    226       4.7961     -0.00000
    227       4.8853     -0.00000
    228       4.9215     -0.00000

 k-point     2 :       0.0714    0.0000    0.0000
  band No.  band energies     occupation 
      1      -2.9915      2.00000
      2      -2.6817      2.00000
      3      -2.6817      2.00000
      4      -2.2771      2.00000
      5      -2.2771      2.00000
      6      -2.1572      2.00000
      7      -2.1572      2.00000
      8      -2.1279      2.00000
      9      -1.8611      2.00000
     10      -1.8611      2.00000
     11      -1.5177      2.00000
     12      -1.5177      2.00000
     13      -1.0152      2.00000
     14      -1.0152      2.00000
     15      -0.8347      2.00000
     16      -0.6213      2.00000
     17      -0.6213      2.00000
     18      -0.5445      2.00000
     19      -0.5444      2.00000
     20      -0.2987      2.00000
     21      -0.2958      2.00000
     22      -0.2906      2.00000
     23      -0.2906      2.00000
     24       0.0114      2.00000
     25       0.0114      2.00000
     26       0.0156      2.00000
     27       0.0156      2.00000
     28       0.1493      2.00000
     29       0.1494      2.00000
     30       0.1520      2.00000
     31       0.1520      2.00000
     32       0.1579      2.00000
     33       0.1986      2.00000
     34       0.1986      2.00000
     35       0.2063      2.00000
     36       0.2065      2.00000
     37       0.2228      2.00000
     38       0.2374      2.00000
     39       0.2591      2.00000
     40       0.2591      2.00000
     41       0.2745      2.00000
     42       0.2833      2.00000
     43       0.2833      2.00000
     44       0.2858      2.00000
     45       0.2858      2.00000
     46       0.2916      2.00000
     47       0.2916      2.00000
     48       0.3526      2.00000
     49       0.3526      2.00000
     50       0.3640      2.00000
     51       0.3640      2.00000
     52       0.4324      2.00000
     53       0.4324      2.00000
     54       0.4443      2.00000
     55       0.4443      2.00000
     56       0.4986      2.00000
     57       0.4987      2.00000
     58       0.5148      2.00000
     59       0.5148      2.00000
     60       0.5237      2.00000
     61       0.5237      2.00000
     62       0.6129      2.00000
     63       0.6129      2.00000
     64       0.6325      2.00000
     65       0.6325      2.00000
     66       0.6977      2.00000
     67       0.6977      2.00000
     68       0.7190      2.00000
     69       0.7266      2.00000
     70       0.7267      2.00000
     71       0.7372      2.00000
     72       0.7372      2.00000
     73       0.7531      2.00000
     74       0.7665      2.00000
     75       0.7665      2.00000
     76       0.7853      2.00000
     77       0.7875      2.00000
     78       0.8357      2.00000
     79       0.8357      2.00000
     80       0.9087      2.00000
     81       0.9254      2.00000
     82       0.9254      2.00000
     83       0.9325      2.00000
     84       0.9325      2.00000
     85       0.9397      2.00000
     86       0.9397      2.00000
     87       0.9468      2.00000
     88       0.9470      2.00000
     89       0.9470      2.00000
     90       0.9519      2.00000
     91       0.9526      2.00000
     92       0.9526      2.00000
     93       0.9636      2.00000
     94       0.9636      2.00000
     95       0.9714      2.00000
     96       0.9714      2.00000
     97       0.9714      2.00000
     98       0.9806      2.00000
     99       0.9806      2.00000
    100       1.0059      2.00000
    101       1.0211      2.00000
    102       1.0361      2.00000
    103       1.0361      2.00000
    104       1.0402      2.00000
    105       1.0402      2.00000
    106       1.0442      2.00000
    107       1.0442      2.00000
    108       1.0522      2.00000
    109       1.0522      2.00000
    110       1.0821      2.00000
    111       1.0821      2.00000
    112       1.0885      2.00000
    113       1.0886      2.00000
    114       1.0981      2.00000
    115       1.0981      2.00000
    116       1.1498      2.00000
    117       1.1498      2.00000
    118       1.1580      2.00000
    119       1.1810      2.00000
    120       1.1863      2.00000
    121       1.1864      2.00000
    122       1.2067      2.00000
    123       1.2067      2.00000
    124       1.2079      2.00000
    125       1.2159      2.00000
    126       1.2159      2.00000
    127       1.2398      2.00000
    128       1.2661      2.00000
    129       1.4381      2.00000
    130       1.4381      2.00000
    131       1.4785      2.00000
    132       1.4785      2.00000
    133       2.0426      2.00000
    134       2.0798      2.00000
    135       2.1266      2.00000
    136       2.1267      2.00000
    137       2.1864      2.00000
    138       2.1865      2.00000
    139       2.3160      2.00000
    140       2.3160      2.00000
    141       2.5732      2.00000
    142       2.5759      2.00000
    143       2.5850      2.00000
    144       2.5850      2.00000
    145       2.6580      2.00000
    146       2.6581      2.00000
    147       2.6821      2.00000
    148       2.6821      2.00000
    149       2.6901      2.00000
    150       2.6901      2.00000
    151       2.7396      2.00000
    152       2.7662      2.00000
    153       2.7663      2.00000
    154       2.7875      2.00000
    155       2.8157      2.00000
    156       2.8157      2.00000
    157       2.8750      2.00000
    158       2.8750      2.00000
    159       2.9516      2.00000
    160       2.9516      2.00000
    161       2.9999      2.00000
    162       2.9999      2.00000
    163       3.0776      2.00000
    164       3.1158      2.00000
    165       3.1267      2.00000
    166       3.1267      2.00000
    167       3.1354      2.00000
    168       3.1354      2.00000
    169       3.2243      2.00000
    170       3.2311      2.00000
    171       3.2311      2.00000
    172       3.2740      2.00001
    173       3.2741      2.00001
    174       3.2822      2.00001
    175       3.2823      2.00001
    176       3.3008      2.00002
    177       3.3008      2.00002
    178       3.3577      2.00014
    179       3.4675      2.00224
    180       3.4676      2.00224
    181       3.5759      2.01787
    182       3.8768      1.69552
    183       3.8768      1.69548
    184       3.9355      1.27853
    185       3.9355      1.27851
    186       3.9722      0.97288
    187       3.9722      0.97265
    188       4.0595      0.31376
    189       4.0595      0.31372
    190       4.1578     -0.03658
    191       4.1939     -0.06738
    192       4.2435     -0.06543
    193       4.2436     -0.06543
    194       4.2714     -0.05420
    195       4.2714     -0.05420
    196       4.2842     -0.04835
    197       4.3138     -0.03503
    198       4.3138     -0.03502
    199       4.3168     -0.03375
    200       4.3168     -0.03373
    201       4.3304     -0.02832
    202       4.3441     -0.02340
    203       4.3441     -0.02340
    204       4.3576     -0.01914
    205       4.3951     -0.01024
    206       4.3951     -0.01024
    207       4.4597     -0.00284
    208       4.4598     -0.00284
    209       4.5082     -0.00092
    210       4.5324     -0.00050
    211       4.5324     -0.00050
    212       4.5650     -0.00021
    213       4.5978     -0.00008
    214       4.5990     -0.00008
    215       4.6126     -0.00005
    216       4.6132     -0.00005
    217       4.6188     -0.00004
    218       4.6194     -0.00004
    219       4.6204     -0.00004
    220       4.6232     -0.00004
    221       4.6588     -0.00001
    222       4.7909     -0.00000
    223       4.7968     -0.00000
    224       4.8023     -0.00000
    225       4.8143     -0.00000
    226       4.8455     -0.00000
    227       4.9011     -0.00000
    228       4.9216     -0.00000

 k-point     3 :       0.1429    0.0000    0.0000
  band No.  band energies     occupation 
      1      -2.6954      2.00000
      2      -2.3967      2.00000
      3      -2.3966      2.00000
      4      -2.0123      2.00000
      5      -2.0122      2.00000
      6      -1.8886      2.00000
      7      -1.8844      2.00000
      8      -1.8844      2.00000
      9      -1.6009      2.00000
     10      -1.6009      2.00000
     11      -1.2747      2.00000
     12      -1.2747      2.00000
     13      -0.7602      2.00000
     14      -0.7602      2.00000
     15      -0.5950      2.00000
     16      -0.4219      2.00000
     17      -0.4219      2.00000
     18      -0.3106      2.00000
     19      -0.3106      2.00000
     20      -0.1003      2.00000
     21      -0.1003      2.00000
     22      -0.0911      2.00000
     23      -0.0847      2.00000
     24       0.1772      2.00000
     25       0.1772      2.00000
     26       0.1832      2.00000
     27       0.1832      2.00000
     28       0.2414      2.00000
     29       0.2515      2.00000
     30       0.2516      2.00000
     31       0.2616      2.00000
     32       0.2616      2.00000
     33       0.2732      2.00000
     34       0.2769      2.00000
     35       0.2842      2.00000
     36       0.3217      2.00000
     37       0.3218      2.00000
     38       0.3351      2.00000
     39       0.3383      2.00000
     40       0.3383      2.00000
     41       0.3485      2.00000
     42       0.3486      2.00000
     43       0.3497      2.00000
     44       0.3498      2.00000
     45       0.3514      2.00000
     46       0.3992      2.00000
     47       0.3992      2.00000
     48       0.4162      2.00000
     49       0.4163      2.00000
     50       0.4434      2.00000
     51       0.4435      2.00000
     52       0.4761      2.00000
     53       0.4761      2.00000
     54       0.4791      2.00000
     55       0.4791      2.00000
     56       0.5427      2.00000
     57       0.5427      2.00000
     58       0.5433      2.00000
     59       0.5561      2.00000
     60       0.5561      2.00000
     61       0.5834      2.00000
     62       0.5834      2.00000
     63       0.5840      2.00000
     64       0.6036      2.00000
     65       0.6036      2.00000
     66       0.6106      2.00000
     67       0.6107      2.00000
     68       0.6750      2.00000
     69       0.6750      2.00000
     70       0.6937      2.00000
     71       0.6937      2.00000
     72       0.7175      2.00000
     73       0.7175      2.00000
     74       0.7427      2.00000
     75       0.7427      2.00000
     76       0.7499      2.00000
     77       0.7500      2.00000
     78       0.7583      2.00000
     79       0.7641      2.00000
     80       0.7787      2.00000
     81       0.8318      2.00000
     82       0.8318      2.00000
     83       0.8429      2.00000
     84       0.8429      2.00000
     85       0.8523      2.00000
     86       0.8523      2.00000
     87       0.8673      2.00000
     88       0.8673      2.00000
     89       0.8786      2.00000
     90       0.8860      2.00000
     91       0.8861      2.00000
     92       0.8878      2.00000
     93       0.8878      2.00000
     94       0.8884      2.00000
     95       0.8884      2.00000
     96       0.8943      2.00000
     97       0.8944      2.00000
     98       0.8986      2.00000
     99       0.9448      2.00000
    100       0.9591      2.00000
    101       0.9687      2.00000
    102       0.9687      2.00000
    103       0.9843      2.00000
    104       0.9843      2.00000
    105       1.0003      2.00000
    106       1.0003      2.00000
    107       1.0197      2.00000
    108       1.0261      2.00000
    109       1.0261      2.00000
    110       1.0413      2.00000
    111       1.0413      2.00000
    112       1.0981      2.00000
    113       1.0981      2.00000
    114       1.1205      2.00000
    115       1.1494      2.00000
    116       1.1684      2.00000
    117       1.1684      2.00000
    118       1.1787      2.00000
    119       1.1787      2.00000
    120       1.1935      2.00000
    121       1.1935      2.00000
    122       1.3345      2.00000
    123       1.3345      2.00000
    124       1.4153      2.00000
    125       1.4153      2.00000
    126       1.5053      2.00000
    127       1.5054      2.00000
    128       1.5328      2.00000
    129       1.5343      2.00000
    130       1.5868      2.00000
    131       1.6669      2.00000
    132       1.6669      2.00000
    133       2.0520      2.00000
    134       2.0659      2.00000
    135       2.1706      2.00000
    136       2.1706      2.00000
    137       2.2861      2.00000
    138       2.2861      2.00000
    139       2.4815      2.00000
    140       2.4815      2.00000
    141       2.6670      2.00000
    142       2.6685      2.00000
    143       2.6685      2.00000
    144       2.7311      2.00000
    145       2.7471      2.00000
    146       2.7472      2.00000
    147       2.7939      2.00000
    148       2.8250      2.00000
    149       2.8251      2.00000
    150       2.8277      2.00000
    151       2.8277      2.00000
    152       2.8720      2.00000
    153       2.8720      2.00000
    154       2.8735      2.00000
    155       2.9382      2.00000
    156       2.9382      2.00000
    157       2.9787      2.00000
    158       2.9787      2.00000
    159       3.0316      2.00000
    160       3.0318      2.00000
    161       3.0318      2.00000
    162       3.0426      2.00000
    163       3.0528      2.00000
    164       3.0528      2.00000
    165       3.0947      2.00000
    166       3.0947      2.00000
    167       3.1371      2.00000
    168       3.1371      2.00000
    169       3.1595      2.00000
    170       3.1595      2.00000
    171       3.1780      2.00000
    172       3.2615      2.00001
    173       3.2615      2.00001
    174       3.2937      2.00002
    175       3.2949      2.00002
    176       3.2950      2.00002
    177       3.3499      2.00011
    178       3.3499      2.00011
    179       3.3783      2.00024
    180       3.4734      2.00256
    181       3.4734      2.00256
    182       3.6126      2.03029
    183       3.6126      2.03029
    184       3.7800      2.03681
    185       3.8612      1.78140
    186       3.8612      1.78139
    187       3.8920      1.60070
    188       3.8921      1.60059
    189       4.0071      0.68358
    190       4.0071      0.68350
    191       4.1073      0.08614
    192       4.1073      0.08613
    193       4.2515     -0.06260
    194       4.2594     -0.05946
    195       4.2594     -0.05946
    196       4.3237     -0.03091
    197       4.3363     -0.02613
    198       4.3363     -0.02613
    199       4.3363     -0.02612
    200       4.3364     -0.02611
    201       4.3494     -0.02165
    202       4.3494     -0.02165
    203       4.4103     -0.00775
    204       4.4344     -0.00484
    205       4.4573     -0.00299
    206       4.4574     -0.00299
    207       4.4600     -0.00282
    208       4.5058     -0.00098
    209       4.5059     -0.00098
    210       4.5360     -0.00046
    211       4.5363     -0.00045
    212       4.5385     -0.00043
    213       4.5386     -0.00043
    214       4.5414     -0.00040
    215       4.5416     -0.00039
    216       4.5635     -0.00022
    217       4.5637     -0.00022
    218       4.5775     -0.00015
    219       4.5785     -0.00014
    220       4.7534     -0.00000
    221       4.7610     -0.00000
    222       4.7744     -0.00000
    223       4.7833     -0.00000
    224       4.8123     -0.00000
    225       4.8169     -0.00000
    226       4.8262     -0.00000
    227       4.8489     -0.00000
    228       4.8886     -0.00000

 k-point     4 :       0.2143    0.0000    0.0000
  band No.  band energies     occupation 
      1      -2.2198      2.00000
      2      -1.9422      2.00000
      3      -1.9422      2.00000
      4      -1.5966      2.00000
      5      -1.5966      2.00000
      6      -1.5182      2.00000
      7      -1.4542      2.00000
      8      -1.4542      2.00000
      9      -1.1947      2.00000
     10      -1.1947      2.00000
     11      -0.9073      2.00000
     12      -0.9073      2.00000
     13      -0.3685      2.00000
     14      -0.3685      2.00000
     15      -0.2855      2.00000
     16      -0.1616      2.00000
     17      -0.1616      2.00000
     18       0.0258      2.00000
     19       0.0258      2.00000
     20       0.0987      2.00000
     21       0.0987      2.00000
     22       0.1957      2.00000
     23       0.2266      2.00000
     24       0.2887      2.00000
     25       0.3185      2.00000
     26       0.3186      2.00000
     27       0.3430      2.00000
     28       0.3430      2.00000
     29       0.3560      2.00000
     30       0.3584      2.00000
     31       0.3720      2.00000
     32       0.3720      2.00000
     33       0.3730      2.00000
     34       0.3731      2.00000
     35       0.3790      2.00000
     36       0.3807      2.00000
     37       0.4137      2.00000
     38       0.4138      2.00000
     39       0.4171      2.00000
     40       0.4321      2.00000
     41       0.4322      2.00000
     42       0.4730      2.00000
     43       0.4776      2.00000
     44       0.4776      2.00000
     45       0.5037      2.00000
     46       0.5037      2.00000
     47       0.5043      2.00000
     48       0.5044      2.00000
     49       0.5230      2.00000
     50       0.5230      2.00000
     51       0.5233      2.00000
     52       0.5233      2.00000
     53       0.5266      2.00000
     54       0.5266      2.00000
     55       0.5281      2.00000
     56       0.5281      2.00000
     57       0.5296      2.00000
     58       0.5352      2.00000
     59       0.5353      2.00000
     60       0.5613      2.00000
     61       0.5613      2.00000
     62       0.5890      2.00000
     63       0.5890      2.00000
     64       0.6272      2.00000
     65       0.6272      2.00000
     66       0.6310      2.00000
     67       0.6310      2.00000
     68       0.6365      2.00000
     69       0.6667      2.00000
     70       0.6667      2.00000
     71       0.6758      2.00000
     72       0.6758      2.00000
     73       0.6846      2.00000
     74       0.6846      2.00000
     75       0.6975      2.00000
     76       0.6976      2.00000
     77       0.7294      2.00000
     78       0.7294      2.00000
     79       0.7322      2.00000
     80       0.7399      2.00000
     81       0.7399      2.00000
     82       0.7473      2.00000
     83       0.7492      2.00000
     84       0.7492      2.00000
     85       0.7502      2.00000
     86       0.7503      2.00000
     87       0.7515      2.00000
     88       0.7515      2.00000
     89       0.7519      2.00000
     90       0.7540      2.00000
     91       0.7540      2.00000
     92       0.7583      2.00000
     93       0.7634      2.00000
     94       0.7635      2.00000
     95       0.8733      2.00000
     96       0.8733      2.00000
     97       0.8846      2.00000
     98       0.8846      2.00000
     99       0.9080      2.00000
    100       0.9080      2.00000
    101       0.9272      2.00000
    102       0.9272      2.00000
    103       0.9349      2.00000
    104       0.9349      2.00000
    105       0.9422      2.00000
    106       0.9477      2.00000
    107       0.9477      2.00000
    108       0.9672      2.00000
    109       0.9813      2.00000
    110       0.9814      2.00000
    111       1.0066      2.00000
    112       1.0068      2.00000
    113       1.0069      2.00000
    114       1.0368      2.00000
    115       1.1667      2.00000
    116       1.3057      2.00000
    117       1.3057      2.00000
    118       1.3256      2.00000
    119       1.3256      2.00000
    120       1.3316      2.00000
    121       1.3316      2.00000
    122       1.5320      2.00000
    123       1.5320      2.00000
    124       1.6169      2.00000
    125       1.6169      2.00000
    126       1.7265      2.00000
    127       1.7265      2.00000
    128       1.9140      2.00000
    129       1.9147      2.00000
    130       1.9147      2.00000
    131       1.9229      2.00000
    132       1.9903      2.00000
    133       2.0506      2.00000
    134       2.0637      2.00000
    135       2.2049      2.00000
    136       2.2049      2.00000
    137       2.4355      2.00000
    138       2.4356      2.00000
    139       2.6153      2.00000
    140       2.6153      2.00000
    141       2.7612      2.00000
    142       2.7620      2.00000
    143       2.7620      2.00000
    144       2.8354      2.00000
    145       2.8557      2.00000
    146       2.8558      2.00000
    147       2.8718      2.00000
    148       2.8772      2.00000
    149       2.8772      2.00000
    150       2.9446      2.00000
    151       2.9572      2.00000
    152       2.9839      2.00000
    153       2.9901      2.00000
    154       2.9901      2.00000
    155       3.0041      2.00000
    156       3.0041      2.00000
    157       3.0212      2.00000
    158       3.0235      2.00000
    159       3.0235      2.00000
    160       3.0708      2.00000
    161       3.0708      2.00000
    162       3.1057      2.00000
    163       3.1057      2.00000
    164       3.1180      2.00000
    165       3.1180      2.00000
    166       3.1298      2.00000
    167       3.1298      2.00000
    168       3.1349      2.00000
    169       3.1349      2.00000
    170       3.1546      2.00000
    171       3.1905      2.00000
    172       3.1905      2.00000
    173       3.1920      2.00000
    174       3.1920      2.00000
    175       3.3214      2.00005
    176       3.3215      2.00005
    177       3.3791      2.00025
    178       3.3825      2.00027
    179       3.3825      2.00027
    180       3.3900      2.00033
    181       3.3900      2.00033
    182       3.4060      2.00051
    183       3.4060      2.00051
    184       3.4102      2.00056
    185       3.6532      2.04811
    186       3.6533      2.04811
    187       3.6968      2.06620
    188       3.6968      2.06620
    189       4.0596      0.31363
    190       4.0596      0.31362
    191       4.0844      0.18088
    192       4.0844      0.18082
    193       4.1520     -0.02791
    194       4.1520     -0.02792
    195       4.1939     -0.06738
    196       4.1939     -0.06738
    197       4.2146     -0.07091
    198       4.2146     -0.07091
    199       4.2784     -0.05104
    200       4.2947     -0.04351
    201       4.2947     -0.04351
    202       4.3595     -0.01859
    203       4.3728     -0.01502
    204       4.3728     -0.01502
    205       4.3732     -0.01493
    206       4.3732     -0.01492
    207       4.4076     -0.00816
    208       4.4403     -0.00429
    209       4.4404     -0.00428
    210       4.4677     -0.00238
    211       4.4677     -0.00238
    212       4.4905     -0.00141
    213       4.4906     -0.00141
    214       4.5651     -0.00021
    215       4.5654     -0.00021
    216       4.5752     -0.00016
    217       4.5995     -0.00008
    218       4.7187     -0.00000
    219       4.7277     -0.00000
    220       4.7303     -0.00000
    221       4.7914     -0.00000
    222       4.7921     -0.00000
    223       4.8025     -0.00000
    224       4.8064     -0.00000
    225       4.8368     -0.00000
    226       4.8495     -0.00000
    227       4.8636     -0.00000
    228       4.8986     -0.00000

 k-point     5 :       0.2857    0.0000    0.0000
  band No.  band energies     occupation 
      1      -1.5975      2.00000
      2      -1.3563      2.00000
      3      -1.3563      2.00000
      4      -1.0797      2.00000
      5      -1.0796      2.00000
      6      -1.0704      2.00000
      7      -0.9130      2.00000
      8      -0.9130      2.00000
      9      -0.6978      2.00000
     10      -0.6978      2.00000
     11      -0.4883      2.00000
     12      -0.4883      2.00000
     13      -0.0415      2.00000
     14       0.0111      2.00000
     15       0.0111      2.00000
     16       0.0538      2.00000
     17       0.0538      2.00000
     18       0.1903      2.00000
     19       0.1904      2.00000
     20       0.2356      2.00000
     21       0.2429      2.00000
     22       0.2429      2.00000
     23       0.2671      2.00000
     24       0.3231      2.00000
     25       0.3231      2.00000
     26       0.3240      2.00000
     27       0.3409      2.00000
     28       0.3782      2.00000
     29       0.3782      2.00000
     30       0.3958      2.00000
     31       0.3958      2.00000
     32       0.4034      2.00000
     33       0.4514      2.00000
     34       0.4515      2.00000
     35       0.4642      2.00000
     36       0.4811      2.00000
     37       0.4837      2.00000
     38       0.4837      2.00000
     39       0.4949      2.00000
     40       0.5018      2.00000
     41       0.5018      2.00000
     42       0.5109      2.00000
     43       0.5109      2.00000
     44       0.5270      2.00000
     45       0.5270      2.00000
     46       0.5303      2.00000
     47       0.5303      2.00000
     48       0.5349      2.00000
     49       0.5349      2.00000
     50       0.5381      2.00000
     51       0.5453      2.00000
     52       0.5454      2.00000
     53       0.5630      2.00000
     54       0.5630      2.00000
     55       0.6051      2.00000
     56       0.6051      2.00000
     57       0.6111      2.00000
     58       0.6111      2.00000
     59       0.6114      2.00000
     60       0.6115      2.00000
     61       0.6144      2.00000
     62       0.6144      2.00000
     63       0.6147      2.00000
     64       0.6147      2.00000
     65       0.6186      2.00000
     66       0.6207      2.00000
     67       0.6235      2.00000
     68       0.6249      2.00000
     69       0.6249      2.00000
     70       0.6258      2.00000
     71       0.6259      2.00000
     72       0.6394      2.00000
     73       0.6394      2.00000
     74       0.6510      2.00000
     75       0.6510      2.00000
     76       0.6572      2.00000
     77       0.6572      2.00000
     78       0.7020      2.00000
     79       0.7020      2.00000
     80       0.7340      2.00000
     81       0.7493      2.00000
     82       0.7493      2.00000
     83       0.7494      2.00000
     84       0.7494      2.00000
     85       0.8165      2.00000
     86       0.8165      2.00000
     87       0.8250      2.00000
     88       0.8250      2.00000
     89       0.8483      2.00000
     90       0.8519      2.00000
     91       0.8520      2.00000
     92       0.8585      2.00000
     93       0.8586      2.00000
     94       0.8632      2.00000
     95       0.8739      2.00000
     96       0.8739      2.00000
     97       0.8916      2.00000
     98       0.8916      2.00000
     99       0.8970      2.00000
    100       0.8971      2.00000
    101       0.9006      2.00000
    102       0.9006      2.00000
    103       0.9223      2.00000
    104       0.9223      2.00000
    105       0.9249      2.00000
    106       0.9277      2.00000
    107       0.9277      2.00000
    108       0.9396      2.00000
    109       0.9396      2.00000
    110       0.9415      2.00000
    111       0.9450      2.00000
    112       0.9688      2.00000
    113       0.9688      2.00000
    114       0.9754      2.00000
    115       1.4447      2.00000
    116       1.4514      2.00000
    117       1.4514      2.00000
    118       1.4779      2.00000
    119       1.4779      2.00000
    120       1.6209      2.00000
    121       1.6209      2.00000
    122       1.7877      2.00000
    123       1.7877      2.00000
    124       1.8175      2.00000
    125       1.8175      2.00000
    126       2.0517      2.00000
    127       2.0672      2.00000
    128       2.0672      2.00000
    129       2.0898      2.00000
    130       2.1174      2.00000
    131       2.1696      2.00000
    132       2.1728      2.00000
    133       2.1728      2.00000
    134       2.1942      2.00000
    135       2.1942      2.00000
    136       2.3051      2.00000
    137       2.4169      2.00000
    138       2.4170      2.00000
    139       2.6265      2.00000
    140       2.6265      2.00000
    141       2.6767      2.00000
    142       2.7997      2.00000
    143       2.7997      2.00000
    144       2.8107      2.00000
    145       2.8337      2.00000
    146       2.8402      2.00000
    147       2.8402      2.00000
    148       2.8420      2.00000
    149       2.9044      2.00000
    150       2.9044      2.00000
    151       2.9633      2.00000
    152       2.9633      2.00000
    153       2.9984      2.00000
    154       2.9984      2.00000
    155       3.0262      2.00000
    156       3.0783      2.00000
    157       3.0783      2.00000
    158       3.0859      2.00000
    159       3.1023      2.00000
    160       3.1024      2.00000
    161       3.1071      2.00000
    162       3.1071      2.00000
    163       3.1443      2.00000
    164       3.1444      2.00000
    165       3.1535      2.00000
    166       3.1726      2.00000
    167       3.1944      2.00000
    168       3.1944      2.00000
    169       3.2115      2.00000
    170       3.2115      2.00000
    171       3.2364      2.00000
    172       3.2364      2.00000
    173       3.2371      2.00000
    174       3.2372      2.00000
    175       3.2409      2.00000
    176       3.2451      2.00000
    177       3.2451      2.00000
    178       3.2463      2.00000
    179       3.2463      2.00000
    180       3.3370      2.00007
    181       3.3370      2.00007
    182       3.4703      2.00239
    183       3.4703      2.00239
    184       3.4854      2.00332
    185       3.4855      2.00332
    186       3.5431      2.01030
    187       3.5446      2.01057
    188       3.5446      2.01058
    189       3.9271      1.34618
    190       3.9271      1.34617
    191       4.0388      0.44705
    192       4.0388      0.44704
    193       4.0814      0.19517
    194       4.0814      0.19516
    195       4.1021      0.10550
    196       4.1021      0.10543
    197       4.1887     -0.06512
    198       4.1887     -0.06512
    199       4.2467     -0.06436
    200       4.2730     -0.05351
    201       4.2730     -0.05351
    202       4.2841     -0.04837
    203       4.2841     -0.04837
    204       4.2971     -0.04241
    205       4.3068     -0.03806
    206       4.3095     -0.03685
    207       4.3095     -0.03685
    208       4.3242     -0.03071
    209       4.3243     -0.03070
    210       4.3609     -0.01816
    211       4.3610     -0.01815
    212       4.3941     -0.01043
    213       4.3942     -0.01042
    214       4.4011     -0.00920
    215       4.4011     -0.00919
    216       4.4609     -0.00277
    217       4.5007     -0.00111
    218       4.6400     -0.00002
    219       4.6445     -0.00002
    220       4.6906     -0.00000
    221       4.7430     -0.00000
    222       4.7832     -0.00000
    223       4.7887     -0.00000
    224       4.8132     -0.00000
    225       4.8418     -0.00000
    226       4.8462     -0.00000
    227       4.8576     -0.00000
    228       4.8755     -0.00000

 k-point     6 :       0.3571    0.0000    0.0000
  band No.  band energies     occupation 
      1      -0.9031      2.00000
      2      -0.7224      2.00000
      3      -0.7224      2.00000
      4      -0.6415      2.00000
      5      -0.5636      2.00000
      6      -0.5636      2.00000
      7      -0.3574      2.00000
      8      -0.3574      2.00000
      9      -0.2249      2.00000
     10      -0.2249      2.00000
     11      -0.1365      2.00000
     12      -0.1365      2.00000
     13       0.0456      2.00000
     14       0.0456      2.00000
     15       0.0787      2.00000
     16       0.1256      2.00000
     17       0.1481      2.00000
     18       0.1772      2.00000
     19       0.1773      2.00000
     20       0.2030      2.00000
     21       0.2031      2.00000
     22       0.2469      2.00000
     23       0.2469      2.00000
     24       0.2809      2.00000
     25       0.2809      2.00000
     26       0.3399      2.00000
     27       0.3399      2.00000
     28       0.3531      2.00000
     29       0.3681      2.00000
     30       0.3747      2.00000
     31       0.4204      2.00000
     32       0.4204      2.00000
     33       0.4225      2.00000
     34       0.4225      2.00000
     35       0.4294      2.00000
     36       0.4535      2.00000
     37       0.4573      2.00000
     38       0.4574      2.00000
     39       0.4598      2.00000
     40       0.4598      2.00000
     41       0.4651      2.00000
     42       0.4651      2.00000
     43       0.4783      2.00000
     44       0.4783      2.00000
     45       0.4917      2.00000
     46       0.4917      2.00000
     47       0.4963      2.00000
     48       0.5044      2.00000
     49       0.5078      2.00000
     50       0.5078      2.00000
     51       0.5083      2.00000
     52       0.5083      2.00000
     53       0.5092      2.00000
     54       0.5380      2.00000
     55       0.5380      2.00000
     56       0.5408      2.00000
     57       0.5408      2.00000
     58       0.5551      2.00000
     59       0.5551      2.00000
     60       0.5776      2.00000
     61       0.5776      2.00000
     62       0.5820      2.00000
     63       0.5820      2.00000
     64       0.6100      2.00000
     65       0.6100      2.00000
     66       0.6195      2.00000
     67       0.6195      2.00000
     68       0.6744      2.00000
     69       0.6744      2.00000
     70       0.6816      2.00000
     71       0.6816      2.00000
     72       0.7062      2.00000
     73       0.7063      2.00000
     74       0.7200      2.00000
     75       0.7260      2.00000
     76       0.7260      2.00000
     77       0.7541      2.00000
     78       0.7541      2.00000
     79       0.7545      2.00000
     80       0.7545      2.00000
     81       0.7602      2.00000
     82       0.7602      2.00000
     83       0.8128      2.00000
     84       0.8474      2.00000
     85       0.8634      2.00000
     86       0.8769      2.00000
     87       0.8770      2.00000
     88       0.8894      2.00000
     89       0.8956      2.00000
     90       0.8957      2.00000
     91       0.8999      2.00000
     92       0.8999      2.00000
     93       0.9067      2.00000
     94       0.9067      2.00000
     95       0.9470      2.00000
     96       0.9762      2.00000
     97       0.9762      2.00000
     98       0.9985      2.00000
     99       0.9985      2.00000
    100       1.0067      2.00000
    101       1.0917      2.00000
    102       1.0917      2.00000
    103       1.1127      2.00000
    104       1.1127      2.00000
    105       1.1450      2.00000
    106       1.1451      2.00000
    107       1.1543      2.00000
    108       1.1544      2.00000
    109       1.1862      2.00000
    110       1.1867      2.00000
    111       1.2551      2.00000
    112       1.2551      2.00000
    113       1.2788      2.00000
    114       1.2788      2.00000
    115       1.6090      2.00000
    116       1.6090      2.00000
    117       1.6985      2.00000
    118       1.6985      2.00000
    119       1.9151      2.00000
    120       1.9940      2.00000
    121       1.9940      2.00000
    122       2.0405      2.00000
    123       2.0405      2.00000
    124       2.0574      2.00000
    125       2.0617      2.00000
    126       2.1063      2.00000
    127       2.1355      2.00000
    128       2.1355      2.00000
    129       2.1588      2.00000
    130       2.1588      2.00000
    131       2.1696      2.00000
    132       2.2340      2.00000
    133       2.2340      2.00000
    134       2.3182      2.00000
    135       2.3182      2.00000
    136       2.3705      2.00000
    137       2.3705      2.00000
    138       2.4949      2.00000
    139       2.5446      2.00000
    140       2.5446      2.00000
    141       2.5720      2.00000
    142       2.6661      2.00000
    143       2.7653      2.00000
    144       2.7654      2.00000
    145       2.7654      2.00000
    146       2.7879      2.00000
    147       2.7910      2.00000
    148       2.7910      2.00000
    149       2.8066      2.00000
    150       2.8110      2.00000
    151       2.8110      2.00000
    152       2.8500      2.00000
    153       2.8500      2.00000
    154       2.9039      2.00000
    155       2.9039      2.00000
    156       3.0109      2.00000
    157       3.0109      2.00000
    158       3.0124      2.00000
    159       3.0124      2.00000
    160       3.0468      2.00000
    161       3.0468      2.00000
    162       3.0897      2.00000
    163       3.0897      2.00000
    164       3.1237      2.00000
    165       3.1388      2.00000
    166       3.1388      2.00000
    167       3.1687      2.00000
    168       3.1687      2.00000
    169       3.1872      2.00000
    170       3.1872      2.00000
    171       3.2123      2.00000
    172       3.2123      2.00000
    173       3.2146      2.00000
    174       3.2146      2.00000
    175       3.2330      2.00000
    176       3.2330      2.00000
    177       3.2629      2.00001
    178       3.2629      2.00001
    179       3.3729      2.00021
    180       3.3730      2.00021
    181       3.4316      2.00097
    182       3.4931      2.00390
    183       3.4931      2.00390
    184       3.5775      2.01832
    185       3.6265      2.03604
    186       3.6474      2.04542
    187       3.6474      2.04542
    188       3.7213      2.07086
    189       3.7266      2.07087
    190       3.7266      2.07086
    191       3.8616      1.77941
    192       3.8616      1.77939
    193       3.8737      1.71353
    194       3.8737      1.71352
    195       3.9887      0.83397
    196       4.0131      0.63627
    197       4.0131      0.63624
    198       4.1552     -0.03291
    199       4.1553     -0.03296
    200       4.2234     -0.07026
    201       4.2299     -0.06916
    202       4.2299     -0.06916
    203       4.2401     -0.06654
    204       4.2401     -0.06653
    205       4.2574     -0.06029
    206       4.2574     -0.06029
    207       4.2660     -0.05663
    208       4.2703     -0.05471
    209       4.2703     -0.05470
    210       4.2902     -0.04557
    211       4.3359     -0.02626
    212       4.3359     -0.02626
    213       4.3544     -0.02010
    214       4.3544     -0.02009
    215       4.4288     -0.00542
    216       4.5243     -0.00062
    217       4.5480     -0.00033
    218       4.5489     -0.00032
    219       4.5945     -0.00009
    220       4.5945     -0.00009
    221       4.6302     -0.00003
    222       4.6470     -0.00002
    223       4.6517     -0.00002
    224       4.6927     -0.00000
    225       4.7323     -0.00000
    226       4.7695     -0.00000
    227       4.7703     -0.00000
    228       4.8359     -0.00000

 k-point     7 :       0.4286    0.0000    0.0000
  band No.  band energies     occupation 
      1      -0.3535      2.00000
      2      -0.3403      2.00000
      3      -0.2385      2.00000
      4      -0.2385      2.00000
      5      -0.2110      2.00000
      6      -0.2109      2.00000
      7       0.0414      2.00000
      8       0.0415      2.00000
      9       0.0544      2.00000
     10       0.0544      2.00000
     11       0.0585      2.00000
     12       0.0703      2.00000
     13       0.0727      2.00000
     14       0.0727      2.00000
     15       0.0888      2.00000
     16       0.0888      2.00000
     17       0.0995      2.00000
     18       0.0995      2.00000
     19       0.1371      2.00000
     20       0.2092      2.00000
     21       0.2092      2.00000
     22       0.2361      2.00000
     23       0.2361      2.00000
     24       0.2437      2.00000
     25       0.2438      2.00000
     26       0.2659      2.00000
     27       0.3043      2.00000
     28       0.3043      2.00000
     29       0.3452      2.00000
     30       0.3452      2.00000
     31       0.3471      2.00000
     32       0.3914      2.00000
     33       0.3925      2.00000
     34       0.3925      2.00000
     35       0.4001      2.00000
     36       0.4001      2.00000
     37       0.4159      2.00000
     38       0.4159      2.00000
     39       0.4237      2.00000
     40       0.4238      2.00000
     41       0.4311      2.00000
     42       0.4346      2.00000
     43       0.4426      2.00000
     44       0.4426      2.00000
     45       0.4429      2.00000
     46       0.4429      2.00000
     47       0.4472      2.00000
     48       0.4686      2.00000
     49       0.4686      2.00000
     50       0.4724      2.00000
     51       0.4724      2.00000
     52       0.4729      2.00000
     53       0.4922      2.00000
     54       0.4922      2.00000
     55       0.4926      2.00000
     56       0.4926      2.00000
     57       0.4964      2.00000
     58       0.4965      2.00000
     59       0.5204      2.00000
     60       0.5204      2.00000
     61       0.5389      2.00000
     62       0.5971      2.00000
     63       0.5971      2.00000
     64       0.6141      2.00000
     65       0.6141      2.00000
     66       0.6307      2.00000
     67       0.6307      2.00000
     68       0.6568      2.00000
     69       0.6568      2.00000
     70       0.7296      2.00000
     71       0.7296      2.00000
     72       0.7432      2.00000
     73       0.7432      2.00000
     74       0.7535      2.00000
     75       0.7536      2.00000
     76       0.7625      2.00000
     77       0.7626      2.00000
     78       0.7840      2.00000
     79       0.7840      2.00000
     80       0.7846      2.00000
     81       0.7846      2.00000
     82       0.7972      2.00000
     83       0.7973      2.00000
     84       0.8062      2.00000
     85       0.9015      2.00000
     86       0.9015      2.00000
     87       0.9084      2.00000
     88       0.9084      2.00000
     89       0.9089      2.00000
     90       0.9090      2.00000
     91       0.9137      2.00000
     92       0.9137      2.00000
     93       0.9302      2.00000
     94       0.9570      2.00000
     95       1.1247      2.00000
     96       1.1256      2.00000
     97       1.2214      2.00000
     98       1.2214      2.00000
     99       1.2441      2.00000
    100       1.2441      2.00000
    101       1.2901      2.00000
    102       1.2902      2.00000
    103       1.3007      2.00000
    104       1.3007      2.00000
    105       1.4358      2.00000
    106       1.4364      2.00000
    107       1.5290      2.00000
    108       1.5290      2.00000
    109       1.5487      2.00000
    110       1.5487      2.00000
    111       1.7519      2.00000
    112       1.7519      2.00000
    113       1.9159      2.00000
    114       1.9159      2.00000
    115       1.9282      2.00000
    116       1.9282      2.00000
    117       1.9378      2.00000
    118       1.9378      2.00000
    119       1.9461      2.00000
    120       1.9532      2.00000
    121       2.0906      2.00000
    122       2.0906      2.00000
    123       2.1811      2.00000
    124       2.1811      2.00000
    125       2.2638      2.00000
    126       2.2687      2.00000
    127       2.2687      2.00000
    128       2.3463      2.00000
    129       2.3508      2.00000
    130       2.3576      2.00000
    131       2.3577      2.00000
    132       2.3610      2.00000
    133       2.3610      2.00000
    134       2.3698      2.00000
    135       2.3708      2.00000
    136       2.3708      2.00000
    137       2.4269      2.00000
    138       2.4269      2.00000
    139       2.4414      2.00000
    140       2.4414      2.00000
    141       2.5487      2.00000
    142       2.5945      2.00000
    143       2.6021      2.00000
    144       2.6021      2.00000
    145       2.6614      2.00000
    146       2.6934      2.00000
    147       2.7129      2.00000
    148       2.7130      2.00000
    149       2.7399      2.00000
    150       2.7399      2.00000
    151       2.7455      2.00000
    152       2.7948      2.00000
    153       2.7948      2.00000
    154       2.7968      2.00000
    155       2.7969      2.00000
    156       2.8138      2.00000
    157       2.8816      2.00000
    158       2.8816      2.00000
    159       2.8897      2.00000
    160       2.8898      2.00000
    161       2.9427      2.00000
    162       2.9427      2.00000
    163       2.9428      2.00000
    164       2.9428      2.00000
    165       2.9571      2.00000
    166       2.9571      2.00000
    167       3.0251      2.00000
    168       3.0251      2.00000
    169       3.0499      2.00000
    170       3.0499      2.00000
    171       3.0836      2.00000
    172       3.0836      2.00000
    173       3.1100      2.00000
    174       3.1100      2.00000
    175       3.1142      2.00000
    176       3.1142      2.00000
    177       3.2942      2.00002
    178       3.2942      2.00002
    179       3.3268      2.00005
    180       3.3268      2.00005
    181       3.3914      2.00034
    182       3.3914      2.00034
    183       3.4646      2.00210
    184       3.4646      2.00210
    185       3.5642      2.01479
    186       3.5752      2.01766
    187       3.5752      2.01766
    188       3.6271      2.03628
    189       3.6271      2.03628
    190       3.6872      2.06288
    191       3.6872      2.06288
    192       3.7103      2.06960
    193       3.8135      1.96814
    194       3.8135      1.96811
    195       3.8558      1.80818
    196       4.1096      0.07821
    197       4.1096      0.07812
    198       4.1118      0.07050
    199       4.1407     -0.00709
    200       4.1407     -0.00715
    201       4.1702     -0.05152
    202       4.1782     -0.05854
    203       4.1847     -0.06294
    204       4.2189     -0.07073
    205       4.2189     -0.07073
    206       4.2454     -0.06481
    207       4.2454     -0.06481
    208       4.2470     -0.06424
    209       4.3013     -0.04047
    210       4.3545     -0.02006
    211       4.3545     -0.02006
    212       4.3612     -0.01808
    213       4.3612     -0.01808
    214       4.3840     -0.01245
    215       4.4300     -0.00529
    216       4.4300     -0.00529
    217       4.4714     -0.00219
    218       4.4714     -0.00219
    219       4.4931     -0.00133
    220       4.6323     -0.00003
    221       4.6625     -0.00001
    222       4.6677     -0.00001
    223       4.6856     -0.00000
    224       4.7028     -0.00000
    225       4.7720     -0.00000
    226       4.7891     -0.00000
    227       4.7898     -0.00000
    228       4.8194     -0.00000

 k-point     8 :       0.5000    0.0000    0.0000
  band No.  band energies     occupation 
      1      -0.2140      2.00000
      2      -0.2140      2.00000
      3      -0.0975      2.00000
      4      -0.0975      2.00000
      5      -0.0974      2.00000
      6      -0.0974      2.00000
      7       0.0396      2.00000
      8       0.0396      2.00000
      9       0.0539      2.00000
     10       0.0539      2.00000
     11       0.0540      2.00000
     12       0.0540      2.00000
     13       0.1782      2.00000
     14       0.1782      2.00000
     15       0.1782      2.00000
     16       0.1782      2.00000
     17       0.1911      2.00000
     18       0.1911      2.00000
     19       0.2169      2.00000
     20       0.2169      2.00000
     21       0.2169      2.00000
     22       0.2169      2.00000
     23       0.2303      2.00000
     24       0.2303      2.00000
     25       0.2303      2.00000
     26       0.2303      2.00000
     27       0.3031      2.00000
     28       0.3031      2.00000
     29       0.3031      2.00000
     30       0.3031      2.00000
     31       0.3555      2.00000
     32       0.3555      2.00000
     33       0.3722      2.00000
     34       0.3722      2.00000
     35       0.3722      2.00000
     36       0.3722      2.00000
     37       0.3990      2.00000
     38       0.3990      2.00000
     39       0.3990      2.00000
     40       0.3990      2.00000
     41       0.4072      2.00000
     42       0.4072      2.00000
     43       0.4101      2.00000
     44       0.4101      2.00000
     45       0.4101      2.00000
     46       0.4101      2.00000
     47       0.4308      2.00000
     48       0.4308      2.00000
     49       0.4308      2.00000
     50       0.4308      2.00000
     51       0.4556      2.00000
     52       0.4556      2.00000
     53       0.4726      2.00000
     54       0.4726      2.00000
     55       0.4726      2.00000
     56       0.4726      2.00000
     57       0.5040      2.00000
     58       0.5040      2.00000
     59       0.5041      2.00000
     60       0.5041      2.00000
     61       0.6204      2.00000
     62       0.6204      2.00000
     63       0.6205      2.00000
     64       0.6205      2.00000
     65       0.6230      2.00000
     66       0.6230      2.00000
     67       0.6230      2.00000
     68       0.6230      2.00000
     69       0.7408      2.00000
     70       0.7408      2.00000
     71       0.7408      2.00000
     72       0.7408      2.00000
     73       0.7691      2.00000
     74       0.7691      2.00000
     75       0.7828      2.00000
     76       0.7828      2.00000
     77       0.7879      2.00000
     78       0.7879      2.00000
     79       0.7879      2.00000
     80       0.7879      2.00000
     81       0.7913      2.00000
     82       0.7913      2.00000
     83       0.7914      2.00000
     84       0.7914      2.00000
     85       0.9121      2.00000
     86       0.9121      2.00000
     87       0.9121      2.00000
     88       0.9121      2.00000
     89       0.9184      2.00000
     90       0.9184      2.00000
     91       0.9184      2.00000
     92       0.9184      2.00000
     93       0.9480      2.00000
     94       0.9480      2.00000
     95       1.2731      2.00000
     96       1.2731      2.00000
     97       1.3236      2.00000
     98       1.3236      2.00000
     99       1.3237      2.00000
    100       1.3237      2.00000
    101       1.4592      2.00000
    102       1.4592      2.00000
    103       1.4593      2.00000
    104       1.4593      2.00000
    105       1.5115      2.00000
    106       1.5115      2.00000
    107       1.9066      2.00000
    108       1.9066      2.00000
    109       1.9630      2.00000
    110       1.9630      2.00000
    111       1.9630      2.00000
    112       1.9630      2.00000
    113       1.9901      2.00000
    114       1.9901      2.00000
    115       1.9901      2.00000
    116       1.9901      2.00000
    117       2.2172      2.00000
    118       2.2172      2.00000
    119       2.2172      2.00000
    120       2.2172      2.00000
    121       2.2670      2.00000
    122       2.2670      2.00000
    123       2.2670      2.00000
    124       2.2670      2.00000
    125       2.2808      2.00000
    126       2.2808      2.00000
    127       2.2808      2.00000
    128       2.2808      2.00000
    129       2.3104      2.00000
    130       2.3104      2.00000
    131       2.3104      2.00000
    132       2.3104      2.00000
    133       2.3333      2.00000
    134       2.3333      2.00000
    135       2.3333      2.00000
    136       2.3333      2.00000
    137       2.3687      2.00000
    138       2.3687      2.00000
    139       2.4580      2.00000
    140       2.4580      2.00000
    141       2.5219      2.00000
    142       2.5219      2.00000
    143       2.6131      2.00000
    144       2.6131      2.00000
    145       2.6272      2.00000
    146       2.6272      2.00000
    147       2.6289      2.00000
    148       2.6289      2.00000
    149       2.6289      2.00000
    150       2.6289      2.00000
    151       2.6303      2.00000
    152       2.6303      2.00000
    153       2.6303      2.00000
    154       2.6303      2.00000
    155       2.7874      2.00000
    156       2.7874      2.00000
    157       2.7874      2.00000
    158       2.7874      2.00000
    159       2.8229      2.00000
    160       2.8229      2.00000
    161       2.8229      2.00000
    162       2.8229      2.00000
    163       2.9576      2.00000
    164       2.9576      2.00000
    165       2.9576      2.00000
    166       2.9576      2.00000
    167       2.9676      2.00000
    168       2.9676      2.00000
    169       2.9676      2.00000
    170       2.9676      2.00000
    171       3.0176      2.00000
    172       3.0176      2.00000
    173       3.0176      2.00000
    174       3.0176      2.00000
    175       3.1237      2.00000
    176       3.1237      2.00000
    177       3.1237      2.00000
    178       3.1237      2.00000
    179       3.2896      2.00002
    180       3.2896      2.00002
    181       3.2896      2.00002
    182       3.2896      2.00002
    183       3.4451      2.00134
    184       3.4451      2.00134
    185       3.4452      2.00134
    186       3.4452      2.00134
    187       3.4584      2.00182
    188       3.4584      2.00182
    189       3.4584      2.00182
    190       3.4584      2.00182
    191       3.7931      2.01537
    192       3.7931      2.01537
    193       3.8453      1.85606
    194       3.8453      1.85605
    195       3.9051      1.51119
    196       3.9051      1.51118
    197       3.9051      1.51106
    198       3.9051      1.51105
    199       4.2001     -0.06930
    200       4.2001     -0.06930
    201       4.2315     -0.06881
    202       4.2315     -0.06881
    203       4.2315     -0.06881
    204       4.2315     -0.06881
    205       4.2364     -0.06760
    206       4.2364     -0.06760
    207       4.2364     -0.06759
    208       4.2364     -0.06759
    209       4.3462     -0.02270
    210       4.3462     -0.02270
    211       4.3963     -0.01003
    212       4.3963     -0.01003
    213       4.4392     -0.00439
    214       4.4392     -0.00439
    215       4.4392     -0.00439
    216       4.4392     -0.00439
    217       4.5128     -0.00082
    218       4.5132     -0.00081
    219       4.6853     -0.00001
    220       4.6860     -0.00000
    221       4.6890     -0.00000
    222       4.7077     -0.00000
    223       4.7470     -0.00000
    224       4.7472     -0.00000
    225       4.7472     -0.00000
    226       4.7472     -0.00000
    227       4.7524     -0.00000
    228       4.7953     -0.00000

 k-point     9 :       0.0000    0.3333    0.0000
  band No.  band energies     occupation 
      1      -2.9434      2.00000
      2      -2.9135      2.00000
      3      -2.7598      2.00000
      4      -2.5429      2.00000
      5      -2.3981      2.00000
      6      -2.3957      2.00000
      7      -2.2814      2.00000
      8      -2.0682      2.00000
      9      -1.9032      2.00000
     10      -1.6675      2.00000
     11      -1.5166      2.00000
     12      -1.4901      2.00000
     13      -1.2793      2.00000
     14      -1.2460      2.00000
     15      -0.7703      2.00000
     16      -0.7305      2.00000
     17      -0.6947      2.00000
     18      -0.6186      2.00000
     19      -0.5879      2.00000
     20      -0.4542      2.00000
     21      -0.3944      2.00000
     22      -0.3711      2.00000
     23      -0.3683      2.00000
     24      -0.3111      2.00000
     25      -0.1363      2.00000
     26       0.0238      2.00000
     27       0.0282      2.00000
     28       0.0757      2.00000
     29       0.0961      2.00000
     30       0.1026      2.00000
     31       0.1485      2.00000
     32       0.1547      2.00000
     33       0.1573      2.00000
     34       0.1634      2.00000
     35       0.1867      2.00000
     36       0.1973      2.00000
     37       0.1997      2.00000
     38       0.2008      2.00000
     39       0.2175      2.00000
     40       0.2179      2.00000
     41       0.2328      2.00000
     42       0.2390      2.00000
     43       0.2482      2.00000
     44       0.2521      2.00000
     45       0.2641      2.00000
     46       0.2783      2.00000
     47       0.2788      2.00000
     48       0.3032      2.00000
     49       0.3180      2.00000
     50       0.3456      2.00000
     51       0.3594      2.00000
     52       0.4229      2.00000
     53       0.4281      2.00000
     54       0.4309      2.00000
     55       0.4375      2.00000
     56       0.4405      2.00000
     57       0.4694      2.00000
     58       0.4848      2.00000
     59       0.5471      2.00000
     60       0.5489      2.00000
     61       0.5940      2.00000
     62       0.6096      2.00000
     63       0.6199      2.00000
     64       0.6277      2.00000
     65       0.6532      2.00000
     66       0.6685      2.00000
     67       0.6694      2.00000
     68       0.6869      2.00000
     69       0.6877      2.00000
     70       0.6921      2.00000
     71       0.7011      2.00000
     72       0.7329      2.00000
     73       0.7409      2.00000
     74       0.8160      2.00000
     75       0.8378      2.00000
     76       0.8605      2.00000
     77       0.8689      2.00000
     78       0.8854      2.00000
     79       0.8972      2.00000
     80       0.9028      2.00000
     81       0.9028      2.00000
     82       0.9243      2.00000
     83       0.9248      2.00000
     84       0.9479      2.00000
     85       0.9487      2.00000
     86       0.9523      2.00000
     87       0.9571      2.00000
     88       0.9596      2.00000
     89       0.9608      2.00000
     90       0.9644      2.00000
     91       0.9724      2.00000
     92       0.9734      2.00000
     93       0.9996      2.00000
     94       0.9997      2.00000
     95       1.0164      2.00000
     96       1.0165      2.00000
     97       1.0208      2.00000
     98       1.0213      2.00000
     99       1.0254      2.00000
    100       1.0257      2.00000
    101       1.0264      2.00000
    102       1.0270      2.00000
    103       1.0397      2.00000
    104       1.0469      2.00000
    105       1.0503      2.00000
    106       1.0545      2.00000
    107       1.0565      2.00000
    108       1.0567      2.00000
    109       1.0633      2.00000
    110       1.0662      2.00000
    111       1.0746      2.00000
    112       1.0756      2.00000
    113       1.0800      2.00000
    114       1.0876      2.00000
    115       1.0932      2.00000
    116       1.0951      2.00000
    117       1.0994      2.00000
    118       1.1345      2.00000
    119       1.1347      2.00000
    120       1.1431      2.00000
    121       1.1434      2.00000
    122       1.2024      2.00000
    123       1.2032      2.00000
    124       1.2041      2.00000
    125       1.2049      2.00000
    126       1.2310      2.00000
    127       1.2317      2.00000
    128       1.2817      2.00000
    129       1.4647      2.00000
    130       1.5250      2.00000
    131       1.5860      2.00000
    132       1.7351      2.00000
    133       1.8820      2.00000
    134       1.9575      2.00000
    135       2.0287      2.00000
    136       2.0575      2.00000
    137       2.0616      2.00000
    138       2.0842      2.00000
    139       2.2231      2.00000
    140       2.2464      2.00000
    141       2.5020      2.00000
    142       2.5314      2.00000
    143       2.5549      2.00000
    144       2.5719      2.00000
    145       2.5853      2.00000
    146       2.5871      2.00000
    147       2.6292      2.00000
    148       2.6919      2.00000
    149       2.7080      2.00000
    150       2.7336      2.00000
    151       2.7392      2.00000
    152       2.7454      2.00000
    153       2.7652      2.00000
    154       2.7835      2.00000
    155       2.7836      2.00000
    156       2.7845      2.00000
    157       2.8188      2.00000
    158       2.8522      2.00000
    159       2.8579      2.00000
    160       2.8734      2.00000
    161       2.8802      2.00000
    162       3.0378      2.00000
    163       3.0695      2.00000
    164       3.0894      2.00000
    165       3.1409      2.00000
    166       3.1541      2.00000
    167       3.1669      2.00000
    168       3.1861      2.00000
    169       3.2132      2.00000
    170       3.2236      2.00000
    171       3.2286      2.00000
    172       3.2371      2.00000
    173       3.2475      2.00000
    174       3.2879      2.00002
    175       3.3403      2.00008
    176       3.3712      2.00020
    177       3.3794      2.00025
    178       3.3842      2.00028
    179       3.4936      2.00394
    180       3.5101      2.00552
    181       3.6030      2.02663
    182       3.6719      2.05661
    183       3.7251      2.07091
    184       3.9843      0.87028
    185       3.9909      0.81531
    186       4.0928      0.14314
    187       4.1258      0.02815
    188       4.1365      0.00186
    189       4.1699     -0.05125
    190       4.1868     -0.06415
    191       4.1951     -0.06782
    192       4.2098     -0.07078
    193       4.2108     -0.07084
    194       4.2490     -0.06353
    195       4.2585     -0.05981
    196       4.2894     -0.04595
    197       4.2938     -0.04392
    198       4.2960     -0.04292
    199       4.3184     -0.03310
    200       4.3265     -0.02981
    201       4.3329     -0.02736
    202       4.3464     -0.02263
    203       4.3577     -0.01909
    204       4.3893     -0.01136
    205       4.3992     -0.00953
    206       4.4091     -0.00793
    207       4.4103     -0.00776
    208       4.4608     -0.00277
    209       4.4914     -0.00138
    210       4.5199     -0.00069
    211       4.5404     -0.00041
    212       4.5546     -0.00028
    213       4.5618     -0.00023
    214       4.5817     -0.00013
    215       4.6058     -0.00006
    216       4.6121     -0.00005
    217       4.6149     -0.00005
    218       4.6811     -0.00001
    219       4.6865     -0.00000
    220       4.6929     -0.00000
    221       4.6968     -0.00000
    222       4.7199     -0.00000
    223       4.7763     -0.00000
    224       4.7946     -0.00000
    225       4.8062     -0.00000
    226       4.8162     -0.00000
    227       4.8540     -0.00000
    228       4.8592     -0.00000

 k-point    10 :       0.0714    0.3333    0.0000
  band No.  band energies     occupation 
      1      -2.8451      2.00000
      2      -2.8146      2.00000
      3      -2.6628      2.00000
      4      -2.4518      2.00000
      5      -2.3072      2.00000
      6      -2.3018      2.00000
      7      -2.1888      2.00000
      8      -1.9850      2.00000
      9      -1.8136      2.00000
     10      -1.5820      2.00000
     11      -1.4327      2.00000
     12      -1.4040      2.00000
     13      -1.1940      2.00000
     14      -1.1581      2.00000
     15      -0.6836      2.00000
     16      -0.6599      2.00000
     17      -0.6192      2.00000
     18      -0.5405      2.00000
     19      -0.5050      2.00000
     20      -0.3832      2.00000
     21      -0.3128      2.00000
     22      -0.2976      2.00000
     23      -0.2962      2.00000
     24      -0.2422      2.00000
     25      -0.0636      2.00000
     26       0.0745      2.00000
     27       0.0823      2.00000
     28       0.1270      2.00000
     29       0.1439      2.00000
     30       0.1506      2.00000
     31       0.1858      2.00000
     32       0.1933      2.00000
     33       0.2029      2.00000
     34       0.2110      2.00000
     35       0.2149      2.00000
     36       0.2230      2.00000
     37       0.2239      2.00000
     38       0.2427      2.00000
     39       0.2482      2.00000
     40       0.2558      2.00000
     41       0.2568      2.00000
     42       0.2638      2.00000
     43       0.2803      2.00000
     44       0.2925      2.00000
     45       0.2933      2.00000
     46       0.2946      2.00000
     47       0.3129      2.00000
     48       0.3136      2.00000
     49       0.3440      2.00000
     50       0.3758      2.00000
     51       0.3799      2.00000
     52       0.4396      2.00000
     53       0.4467      2.00000
     54       0.4494      2.00000
     55       0.4498      2.00000
     56       0.4645      2.00000
     57       0.4895      2.00000
     58       0.4933      2.00000
     59       0.5668      2.00000
     60       0.5682      2.00000
     61       0.6106      2.00000
     62       0.6170      2.00000
     63       0.6222      2.00000
     64       0.6263      2.00000
     65       0.6445      2.00000
     66       0.6587      2.00000
     67       0.6659      2.00000
     68       0.6681      2.00000
     69       0.6843      2.00000
     70       0.6895      2.00000
     71       0.6958      2.00000
     72       0.7227      2.00000
     73       0.7291      2.00000
     74       0.7738      2.00000
     75       0.7859      2.00000
     76       0.7922      2.00000
     77       0.8252      2.00000
     78       0.8284      2.00000
     79       0.8298      2.00000
     80       0.8403      2.00000
     81       0.9282      2.00000
     82       0.9290      2.00000
     83       0.9291      2.00000
     84       0.9306      2.00000
     85       0.9356      2.00000
     86       0.9416      2.00000
     87       0.9426      2.00000
     88       0.9436      2.00000
     89       0.9470      2.00000
     90       0.9480      2.00000
     91       0.9491      2.00000
     92       0.9505      2.00000
     93       0.9518      2.00000
     94       0.9619      2.00000
     95       0.9620      2.00000
     96       0.9719      2.00000
     97       0.9861      2.00000
     98       0.9941      2.00000
     99       0.9973      2.00000
    100       1.0049      2.00000
    101       1.0249      2.00000
    102       1.0337      2.00000
    103       1.0343      2.00000
    104       1.0380      2.00000
    105       1.0408      2.00000
    106       1.0529      2.00000
    107       1.0571      2.00000
    108       1.0583      2.00000
    109       1.0588      2.00000
    110       1.0603      2.00000
    111       1.0604      2.00000
    112       1.0633      2.00000
    113       1.0703      2.00000
    114       1.0704      2.00000
    115       1.1023      2.00000
    116       1.1049      2.00000
    117       1.1089      2.00000
    118       1.1427      2.00000
    119       1.1634      2.00000
    120       1.1797      2.00000
    121       1.1801      2.00000
    122       1.1921      2.00000
    123       1.2090      2.00000
    124       1.2162      2.00000
    125       1.2252      2.00000
    126       1.2511      2.00000
    127       1.2789      2.00000
    128       1.4092      2.00000
    129       1.5489      2.00000
    130       1.5589      2.00000
    131       1.6249      2.00000
    132       1.8255      2.00000
    133       1.9310      2.00000
    134       2.0138      2.00000
    135       2.0430      2.00000
    136       2.0580      2.00000
    137       2.0786      2.00000
    138       2.0851      2.00000
    139       2.2447      2.00000
    140       2.2732      2.00000
    141       2.5391      2.00000
    142       2.5968      2.00000
    143       2.6111      2.00000
    144       2.6137      2.00000
    145       2.6245      2.00000
    146       2.6420      2.00000
    147       2.6793      2.00000
    148       2.7313      2.00000
    149       2.7352      2.00000
    150       2.7721      2.00000
    151       2.7784      2.00000
    152       2.7866      2.00000
    153       2.8088      2.00000
    154       2.8175      2.00000
    155       2.8261      2.00000
    156       2.8345      2.00000
    157       2.8603      2.00000
    158       2.8637      2.00000
    159       2.8905      2.00000
    160       2.9161      2.00000
    161       2.9256      2.00000
    162       3.0542      2.00000
    163       3.0565      2.00000
    164       3.0896      2.00000
    165       3.1492      2.00000
    166       3.1561      2.00000
    167       3.1680      2.00000
    168       3.1935      2.00000
    169       3.2020      2.00000
    170       3.2039      2.00000
    171       3.2061      2.00000
    172       3.2346      2.00000
    173       3.2600      2.00001
    174       3.3105      2.00003
    175       3.3613      2.00015
    176       3.3782      2.00024
    177       3.3808      2.00026
    178       3.3912      2.00034
    179       3.4378      2.00112
    180       3.4432      2.00128
    181       3.5563      2.01297
    182       3.6429      2.04332
    183       3.6436      2.04366
    184       3.9097      1.47791
    185       3.9791      0.91409
    186       4.0735      0.23544
    187       4.0941      0.13749
    188       4.0984      0.11972
    189       4.1108      0.07410
    190       4.1768     -0.05742
    191       4.2389     -0.06687
    192       4.2393     -0.06677
    193       4.2402     -0.06648
    194       4.2443     -0.06518
    195       4.2452     -0.06488
    196       4.2770     -0.05168
    197       4.2858     -0.04758
    198       4.2871     -0.04702
    199       4.2886     -0.04629
    200       4.3150     -0.03452
    201       4.3205     -0.03224
    202       4.3462     -0.02268
    203       4.3490     -0.02176
    204       4.3610     -0.01814
    205       4.3674     -0.01639
    206       4.3915     -0.01093
    207       4.3931     -0.01062
    208       4.4156     -0.00702
    209       4.4792     -0.00184
    210       4.4938     -0.00131
    211       4.5142     -0.00079
    212       4.5440     -0.00037
    213       4.5640     -0.00021
    214       4.5872     -0.00011
    215       4.6108     -0.00006
    216       4.6195     -0.00004
    217       4.6256     -0.00004
    218       4.6352     -0.00003
    219       4.6896     -0.00000
    220       4.7030     -0.00000
    221       4.7081     -0.00000
    222       4.7290     -0.00000
    223       4.7681     -0.00000
    224       4.8080     -0.00000
    225       4.8085     -0.00000
    226       4.8366     -0.00000
    227       4.8580     -0.00000
    228       4.9048     -0.00000

 k-point    11 :       0.1429    0.3333    0.0000
  band No.  band energies     occupation 
      1      -2.5559      2.00000
      2      -2.5233      2.00000
      3      -2.3775      2.00000
      4      -2.1852      2.00000
      5      -2.0416      2.00000
      6      -2.0266      2.00000
      7      -1.9180      2.00000
      8      -1.7432      2.00000
      9      -1.5520      2.00000
     10      -1.3331      2.00000
     11      -1.1910      2.00000
     12      -1.1555      2.00000
     13      -0.9474      2.00000
     14      -0.9032      2.00000
     15      -0.4645      2.00000
     16      -0.4477      2.00000
     17      -0.4072      2.00000
     18      -0.3185      2.00000
     19      -0.2655      2.00000
     20      -0.2024      2.00000
     21      -0.0934      2.00000
     22      -0.0905      2.00000
     23      -0.0872      2.00000
     24      -0.0695      2.00000
     25       0.1274      2.00000
     26       0.1755      2.00000
     27       0.2349      2.00000
     28       0.2475      2.00000
     29       0.2486      2.00000
     30       0.2778      2.00000
     31       0.2838      2.00000
     32       0.2839      2.00000
     33       0.2885      2.00000
     34       0.2893      2.00000
     35       0.2901      2.00000
     36       0.3118      2.00000
     37       0.3190      2.00000
     38       0.3240      2.00000
     39       0.3280      2.00000
     40       0.3292      2.00000
     41       0.3463      2.00000
     42       0.3475      2.00000
     43       0.3631      2.00000
     44       0.3766      2.00000
     45       0.3789      2.00000
     46       0.3880      2.00000
     47       0.4034      2.00000
     48       0.4154      2.00000
     49       0.4187      2.00000
     50       0.4344      2.00000
     51       0.4527      2.00000
     52       0.4789      2.00000
     53       0.4852      2.00000
     54       0.4878      2.00000
     55       0.4901      2.00000
     56       0.5185      2.00000
     57       0.5194      2.00000
     58       0.5271      2.00000
     59       0.5387      2.00000
     60       0.5419      2.00000
     61       0.5930      2.00000
     62       0.5983      2.00000
     63       0.5994      2.00000
     64       0.6094      2.00000
     65       0.6142      2.00000
     66       0.6375      2.00000
     67       0.6450      2.00000
     68       0.6509      2.00000
     69       0.6679      2.00000
     70       0.6693      2.00000
     71       0.6944      2.00000
     72       0.6990      2.00000
     73       0.7079      2.00000
     74       0.7104      2.00000
     75       0.7221      2.00000
     76       0.7482      2.00000
     77       0.7486      2.00000
     78       0.7721      2.00000
     79       0.7752      2.00000
     80       0.7932      2.00000
     81       0.8287      2.00000
     82       0.8355      2.00000
     83       0.8442      2.00000
     84       0.8457      2.00000
     85       0.8556      2.00000
     86       0.8563      2.00000
     87       0.8590      2.00000
     88       0.8689      2.00000
     89       0.8784      2.00000
     90       0.8853      2.00000
     91       0.8864      2.00000
     92       0.8869      2.00000
     93       0.8891      2.00000
     94       0.8898      2.00000
     95       0.8912      2.00000
     96       0.8938      2.00000
     97       0.8951      2.00000
     98       0.8989      2.00000
     99       0.9481      2.00000
    100       0.9552      2.00000
    101       0.9604      2.00000
    102       0.9691      2.00000
    103       0.9861      2.00000
    104       0.9923      2.00000
    105       0.9929      2.00000
    106       1.0068      2.00000
    107       1.0190      2.00000
    108       1.0298      2.00000
    109       1.0399      2.00000
    110       1.0455      2.00000
    111       1.0693      2.00000
    112       1.0817      2.00000
    113       1.0924      2.00000
    114       1.1037      2.00000
    115       1.1388      2.00000
    116       1.1548      2.00000
    117       1.1605      2.00000
    118       1.1660      2.00000
    119       1.1732      2.00000
    120       1.1875      2.00000
    121       1.1886      2.00000
    122       1.2023      2.00000
    123       1.2887      2.00000
    124       1.2930      2.00000
    125       1.3874      2.00000
    126       1.5972      2.00000
    127       1.6253      2.00000
    128       1.6461      2.00000
    129       1.6801      2.00000
    130       1.7271      2.00000
    131       1.7505      2.00000
    132       2.0543      2.00000
    133       2.0547      2.00000
    134       2.0565      2.00000
    135       2.0639      2.00000
    136       2.0757      2.00000
    137       2.1487      2.00000
    138       2.1536      2.00000
    139       2.3044      2.00000
    140       2.3660      2.00000
    141       2.6199      2.00000
    142       2.6710      2.00000
    143       2.7650      2.00000
    144       2.7722      2.00000
    145       2.7753      2.00000
    146       2.7895      2.00000
    147       2.8080      2.00000
    148       2.8128      2.00000
    149       2.8365      2.00000
    150       2.8614      2.00000
    151       2.8812      2.00000
    152       2.8837      2.00000
    153       2.9030      2.00000
    154       2.9079      2.00000
    155       2.9339      2.00000
    156       2.9418      2.00000
    157       2.9682      2.00000
    158       2.9783      2.00000
    159       2.9889      2.00000
    160       2.9975      2.00000
    161       3.0242      2.00000
    162       3.0345      2.00000
    163       3.0378      2.00000
    164       3.0851      2.00000
    165       3.0877      2.00000
    166       3.1081      2.00000
    167       3.1247      2.00000
    168       3.1500      2.00000
    169       3.1568      2.00000
    170       3.1617      2.00000
    171       3.1885      2.00000
    172       3.2647      2.00001
    173       3.2757      2.00001
    174       3.2931      2.00002
    175       3.3292      2.00006
    176       3.3364      2.00007
    177       3.3608      2.00015
    178       3.3688      2.00019
    179       3.4062      2.00051
    180       3.4181      2.00069
    181       3.4613      2.00195
    182       3.4822      2.00310
    183       3.5306      2.00820
    184       3.6851      2.06209
    185       3.8279      1.92332
    186       3.9080      1.49041
    187       3.9229      1.37890
    188       4.0074      0.68142
    189       4.0137      0.63190
    190       4.0779      0.21282
    191       4.1102      0.07613
    192       4.1842     -0.06266
    193       4.2125     -0.07090
    194       4.2564     -0.06066
    195       4.2568     -0.06053
    196       4.2570     -0.06044
    197       4.2723     -0.05380
    198       4.3097     -0.03677
    199       4.3137     -0.03505
    200       4.3295     -0.02866
    201       4.3398     -0.02489
    202       4.3419     -0.02415
    203       4.3478     -0.02218
    204       4.3541     -0.02017
    205       4.3706     -0.01558
    206       4.3908     -0.01107
    207       4.3977     -0.00978
    208       4.4254     -0.00579
    209       4.4527     -0.00331
    210       4.4586     -0.00291
    211       4.4920     -0.00136
    212       4.5193     -0.00070
    213       4.5698     -0.00018
    214       4.5702     -0.00018
    215       4.6277     -0.00003
    216       4.6889     -0.00000
    217       4.7088     -0.00000
    218       4.7136     -0.00000
    219       4.7275     -0.00000
    220       4.7534     -0.00000
    221       4.7667     -0.00000
    222       4.7840     -0.00000
    223       4.7916     -0.00000
    224       4.8006     -0.00000
    225       4.8112     -0.00000
    226       4.8357     -0.00000
    227       4.8659     -0.00000
    228       4.9004     -0.00000

 k-point    12 :       0.2143    0.3333    0.0000
  band No.  band energies     occupation 
      1      -2.0937      2.00000
      2      -2.0569      2.00000
      3      -1.9228      2.00000
      4      -1.7662      2.00000
      5      -1.6243      2.00000
      6      -1.5915      2.00000
      7      -1.4912      2.00000
      8      -1.3689      2.00000
      9      -1.1436      2.00000
     10      -0.9479      2.00000
     11      -0.8266      2.00000
     12      -0.7779      2.00000
     13      -0.5742      2.00000
     14      -0.5130      2.00000
     15      -0.2102      2.00000
     16      -0.1494      2.00000
     17      -0.1203      2.00000
     18      -0.0137      2.00000
     19      -0.0111      2.00000
     20       0.0873      2.00000
     21       0.0997      2.00000
     22       0.1707      2.00000
     23       0.1902      2.00000
     24       0.2059      2.00000
     25       0.2409      2.00000
     26       0.3256      2.00000
     27       0.3396      2.00000
     28       0.3571      2.00000
     29       0.3594      2.00000
     30       0.3617      2.00000
     31       0.3646      2.00000
     32       0.3827      2.00000
     33       0.3880      2.00000
     34       0.3936      2.00000
     35       0.4042      2.00000
     36       0.4071      2.00000
     37       0.4166      2.00000
     38       0.4178      2.00000
     39       0.4200      2.00000
     40       0.4396      2.00000
     41       0.4426      2.00000
     42       0.4779      2.00000
     43       0.4800      2.00000
     44       0.4811      2.00000
     45       0.4908      2.00000
     46       0.4943      2.00000
     47       0.5072      2.00000
     48       0.5096      2.00000
     49       0.5140      2.00000
     50       0.5182      2.00000
     51       0.5193      2.00000
     52       0.5219      2.00000
     53       0.5225      2.00000
     54       0.5229      2.00000
     55       0.5291      2.00000
     56       0.5406      2.00000
     57       0.5409      2.00000
     58       0.5436      2.00000
     59       0.5516      2.00000
     60       0.5688      2.00000
     61       0.5806      2.00000
     62       0.5925      2.00000
     63       0.5977      2.00000
     64       0.6033      2.00000
     65       0.6096      2.00000
     66       0.6187      2.00000
     67       0.6212      2.00000
     68       0.6310      2.00000
     69       0.6499      2.00000
     70       0.6605      2.00000
     71       0.6643      2.00000
     72       0.6868      2.00000
     73       0.6898      2.00000
     74       0.6995      2.00000
     75       0.7023      2.00000
     76       0.7091      2.00000
     77       0.7240      2.00000
     78       0.7314      2.00000
     79       0.7327      2.00000
     80       0.7342      2.00000
     81       0.7362      2.00000
     82       0.7386      2.00000
     83       0.7413      2.00000
     84       0.7470      2.00000
     85       0.7491      2.00000
     86       0.7495      2.00000
     87       0.7519      2.00000
     88       0.7546      2.00000
     89       0.7550      2.00000
     90       0.7560      2.00000
     91       0.7574      2.00000
     92       0.7606      2.00000
     93       0.7622      2.00000
     94       0.7696      2.00000
     95       0.8663      2.00000
     96       0.8709      2.00000
     97       0.8901      2.00000
     98       0.8963      2.00000
     99       0.9109      2.00000
    100       0.9183      2.00000
    101       0.9213      2.00000
    102       0.9236      2.00000
    103       0.9321      2.00000
    104       0.9325      2.00000
    105       0.9457      2.00000
    106       0.9483      2.00000
    107       0.9550      2.00000
    108       0.9607      2.00000
    109       0.9875      2.00000
    110       0.9894      2.00000
    111       1.0007      2.00000
    112       1.0020      2.00000
    113       1.0163      2.00000
    114       1.0310      2.00000
    115       1.2077      2.00000
    116       1.2542      2.00000
    117       1.2993      2.00000
    118       1.3228      2.00000
    119       1.3228      2.00000
    120       1.3274      2.00000
    121       1.3315      2.00000
    122       1.3561      2.00000
    123       1.4587      2.00000
    124       1.5986      2.00000
    125       1.6798      2.00000
    126       1.7770      2.00000
    127       1.8721      2.00000
    128       2.0083      2.00000
    129       2.0150      2.00000
    130       2.0401      2.00000
    131       2.0408      2.00000
    132       2.0588      2.00000
    133       2.0877      2.00000
    134       2.0962      2.00000
    135       2.2040      2.00000
    136       2.2180      2.00000
    137       2.3069      2.00000
    138       2.3422      2.00000
    139       2.3779      2.00000
    140       2.5400      2.00000
    141       2.6116      2.00000
    142       2.6239      2.00000
    143       2.7990      2.00000
    144       2.8292      2.00000
    145       2.8629      2.00000
    146       2.8944      2.00000
    147       2.9302      2.00000
    148       2.9362      2.00000
    149       2.9664      2.00000
    150       2.9670      2.00000
    151       2.9939      2.00000
    152       3.0026      2.00000
    153       3.0045      2.00000
    154       3.0169      2.00000
    155       3.0177      2.00000
    156       3.0242      2.00000
    157       3.0461      2.00000
    158       3.0505      2.00000
    159       3.0674      2.00000
    160       3.0862      2.00000
    161       3.0939      2.00000
    162       3.0965      2.00000
    163       3.1004      2.00000
    164       3.1032      2.00000
    165       3.1039      2.00000
    166       3.1256      2.00000
    167       3.1277      2.00000
    168       3.1291      2.00000
    169       3.1330      2.00000
    170       3.1358      2.00000
    171       3.1595      2.00000
    172       3.1714      2.00000
    173       3.1726      2.00000
    174       3.2445      2.00000
    175       3.2857      2.00002
    176       3.2967      2.00002
    177       3.3331      2.00007
    178       3.3488      2.00011
    179       3.3589      2.00014
    180       3.3621      2.00015
    181       3.3716      2.00020
    182       3.4267      2.00086
    183       3.4361      2.00108
    184       3.4747      2.00263
    185       3.5163      2.00624
    186       3.6719      2.05658
    187       3.7341      2.07007
    188       3.8373      1.88903
    189       3.8693      1.73851
    190       4.0775      0.21453
    191       4.1009      0.11000
    192       4.1188      0.04839
    193       4.1238      0.03370
    194       4.1803     -0.06008
    195       4.1968     -0.06839
    196       4.2253     -0.07000
    197       4.2517     -0.06251
    198       4.2639     -0.05755
    199       4.2678     -0.05582
    200       4.2719     -0.05398
    201       4.2793     -0.05058
    202       4.2810     -0.04983
    203       4.3005     -0.04086
    204       4.3154     -0.03434
    205       4.3361     -0.02619
    206       4.3617     -0.01794
    207       4.3954     -0.01019
    208       4.4367     -0.00462
    209       4.4501     -0.00350
    210       4.4598     -0.00284
    211       4.4681     -0.00236
    212       4.4710     -0.00221
    213       4.4891     -0.00146
    214       4.5394     -0.00042
    215       4.5445     -0.00036
    216       4.5535     -0.00029
    217       4.6219     -0.00004
    218       4.6684     -0.00001
    219       4.7074     -0.00000
    220       4.7262     -0.00000
    221       4.7320     -0.00000
    222       4.7948     -0.00000
    223       4.8127     -0.00000
    224       4.8250     -0.00000
    225       4.8751     -0.00000
    226       4.8906     -0.00000
    227       4.9394     -0.00000
    228       4.9547     -0.00000

 k-point    13 :       0.2857    0.3333    0.0000
  band No.  band energies     occupation 
      1      -1.4951      2.00000
      2      -1.4500      2.00000
      3      -1.3371      2.00000
      4      -1.2424      2.00000
      5      -1.1039      2.00000
      6      -1.0401      2.00000
      7      -0.9549      2.00000
      8      -0.9184      2.00000
      9      -0.6447      2.00000
     10      -0.4913      2.00000
     11      -0.4167      2.00000
     12      -0.3486      2.00000
     13      -0.1664      2.00000
     14      -0.0789      2.00000
     15      -0.0317      2.00000
     16       0.0675      2.00000
     17       0.0821      2.00000
     18       0.0872      2.00000
     19       0.1744      2.00000
     20       0.1787      2.00000
     21       0.2014      2.00000
     22       0.2176      2.00000
     23       0.2562      2.00000
     24       0.2829      2.00000
     25       0.3170      2.00000
     26       0.3414      2.00000
     27       0.3856      2.00000
     28       0.3969      2.00000
     29       0.4097      2.00000
     30       0.4121      2.00000
     31       0.4144      2.00000
     32       0.4398      2.00000
     33       0.4466      2.00000
     34       0.4502      2.00000
     35       0.4724      2.00000
     36       0.4759      2.00000
     37       0.4777      2.00000
     38       0.4825      2.00000
     39       0.4858      2.00000
     40       0.4888      2.00000
     41       0.5109      2.00000
     42       0.5121      2.00000
     43       0.5136      2.00000
     44       0.5142      2.00000
     45       0.5192      2.00000
     46       0.5283      2.00000
     47       0.5307      2.00000
     48       0.5333      2.00000
     49       0.5363      2.00000
     50       0.5521      2.00000
     51       0.5522      2.00000
     52       0.5690      2.00000
     53       0.5757      2.00000
     54       0.5789      2.00000
     55       0.5845      2.00000
     56       0.5909      2.00000
     57       0.5992      2.00000
     58       0.6028      2.00000
     59       0.6063      2.00000
     60       0.6073      2.00000
     61       0.6084      2.00000
     62       0.6116      2.00000
     63       0.6139      2.00000
     64       0.6154      2.00000
     65       0.6156      2.00000
     66       0.6157      2.00000
     67       0.6188      2.00000
     68       0.6207      2.00000
     69       0.6218      2.00000
     70       0.6247      2.00000
     71       0.6296      2.00000
     72       0.6483      2.00000
     73       0.6510      2.00000
     74       0.6521      2.00000
     75       0.6660      2.00000
     76       0.6666      2.00000
     77       0.6789      2.00000
     78       0.6936      2.00000
     79       0.7073      2.00000
     80       0.7236      2.00000
     81       0.7397      2.00000
     82       0.7407      2.00000
     83       0.7582      2.00000
     84       0.7604      2.00000
     85       0.8159      2.00000
     86       0.8200      2.00000
     87       0.8231      2.00000
     88       0.8267      2.00000
     89       0.8465      2.00000
     90       0.8501      2.00000
     91       0.8539      2.00000
     92       0.8592      2.00000
     93       0.8615      2.00000
     94       0.8617      2.00000
     95       0.8735      2.00000
     96       0.8814      2.00000
     97       0.8830      2.00000
     98       0.8861      2.00000
     99       0.8868      2.00000
    100       0.8997      2.00000
    101       0.9014      2.00000
    102       0.9052      2.00000
    103       0.9125      2.00000
    104       0.9177      2.00000
    105       0.9292      2.00000
    106       0.9352      2.00000
    107       0.9358      2.00000
    108       0.9363      2.00000
    109       0.9394      2.00000
    110       0.9506      2.00000
    111       0.9521      2.00000
    112       0.9581      2.00000
    113       0.9673      2.00000
    114       0.9718      2.00000
    115       1.4293      2.00000
    116       1.4361      2.00000
    117       1.4744      2.00000
    118       1.4763      2.00000
    119       1.5280      2.00000
    120       1.5736      2.00000
    121       1.5942      2.00000
    122       1.6617      2.00000
    123       1.7357      2.00000
    124       1.9467      2.00000
    125       1.9714      2.00000
    126       2.0218      2.00000
    127       2.0338      2.00000
    128       2.0445      2.00000
    129       2.0580      2.00000
    130       2.0743      2.00000
    131       2.2163      2.00000
    132       2.2325      2.00000
    133       2.2522      2.00000
    134       2.2947      2.00000
    135       2.3286      2.00000
    136       2.3771      2.00000
    137       2.3984      2.00000
    138       2.4040      2.00000
    139       2.5047      2.00000
    140       2.5886      2.00000
    141       2.6336      2.00000
    142       2.6956      2.00000
    143       2.6970      2.00000
    144       2.7552      2.00000
    145       2.7842      2.00000
    146       2.8753      2.00000
    147       2.9145      2.00000
    148       2.9211      2.00000
    149       2.9260      2.00000
    150       2.9610      2.00000
    151       2.9634      2.00000
    152       2.9702      2.00000
    153       2.9765      2.00000
    154       3.0206      2.00000
    155       3.0213      2.00000
    156       3.0329      2.00000
    157       3.0440      2.00000
    158       3.0551      2.00000
    159       3.1069      2.00000
    160       3.1077      2.00000
    161       3.1138      2.00000
    162       3.1167      2.00000
    163       3.1238      2.00000
    164       3.1323      2.00000
    165       3.1436      2.00000
    166       3.1732      2.00000
    167       3.1763      2.00000
    168       3.1800      2.00000
    169       3.1804      2.00000
    170       3.1892      2.00000
    171       3.1960      2.00000
    172       3.1967      2.00000
    173       3.2121      2.00000
    174       3.2209      2.00000
    175       3.2260      2.00000
    176       3.2275      2.00000
    177       3.2650      2.00001
    178       3.2707      2.00001
    179       3.3784      2.00024
    180       3.4169      2.00067
    181       3.4424      2.00125
    182       3.4480      2.00143
    183       3.4528      2.00160
    184       3.4624      2.00200
    185       3.4795      2.00292
    186       3.5322      2.00844
    187       3.5788      2.01869
    188       3.7423      2.06800
    189       3.7799      2.03697
    190       3.7846      2.03008
    191       3.7929      2.01564
    192       4.0843      0.18154
    193       4.1011      0.10937
    194       4.1469     -0.01912
    195       4.1560     -0.03403
    196       4.1620     -0.04226
    197       4.1741     -0.05517
    198       4.2050     -0.07027
    199       4.2133     -0.07091
    200       4.2361     -0.06766
    201       4.2366     -0.06753
    202       4.2392     -0.06680
    203       4.2665     -0.05639
    204       4.2672     -0.05608
    205       4.2784     -0.05102
    206       4.2972     -0.04236
    207       4.3111     -0.03615
    208       4.3532     -0.02046
    209       4.3911     -0.01100
    210       4.4025     -0.00896
    211       4.4099     -0.00782
    212       4.4143     -0.00718
    213       4.4253     -0.00580
    214       4.4675     -0.00239
    215       4.4700     -0.00226
    216       4.4825     -0.00170
    217       4.4961     -0.00124
    218       4.5624     -0.00022
    219       4.6674     -0.00001
    220       4.6764     -0.00001
    221       4.6978     -0.00000
    222       4.7090     -0.00000
    223       4.7143     -0.00000
    224       4.7417     -0.00000
    225       4.7828     -0.00000
    226       4.8730     -0.00000
    227       4.8997     -0.00000
    228       4.9335     -0.00000

 k-point    14 :       0.3571    0.3333    0.0000
  band No.  band energies     occupation 
      1      -0.8426      2.00000
      2      -0.7792      2.00000
      3      -0.7124      2.00000
      4      -0.7053      2.00000
      5      -0.5810      2.00000
      6      -0.4944      2.00000
      7      -0.4606      2.00000
      8      -0.4031      2.00000
      9      -0.1741      2.00000
     10      -0.0943      2.00000
     11      -0.0886      2.00000
     12      -0.0071      2.00000
     13       0.0204      2.00000
     14       0.0971      2.00000
     15       0.1016      2.00000
     16       0.1084      2.00000
     17       0.1139      2.00000
     18       0.1235      2.00000
     19       0.1553      2.00000
     20       0.1578      2.00000
     21       0.1873      2.00000
     22       0.1877      2.00000
     23       0.1935      2.00000
     24       0.2319      2.00000
     25       0.2992      2.00000
     26       0.3229      2.00000
     27       0.3650      2.00000
     28       0.3813      2.00000
     29       0.3917      2.00000
     30       0.3930      2.00000
     31       0.3989      2.00000
     32       0.4217      2.00000
     33       0.4236      2.00000
     34       0.4370      2.00000
     35       0.4371      2.00000
     36       0.4372      2.00000
     37       0.4388      2.00000
     38       0.4521      2.00000
     39       0.4661      2.00000
     40       0.4684      2.00000
     41       0.4722      2.00000
     42       0.4793      2.00000
     43       0.4803      2.00000
     44       0.4946      2.00000
     45       0.4992      2.00000
     46       0.5023      2.00000
     47       0.5035      2.00000
     48       0.5054      2.00000
     49       0.5071      2.00000
     50       0.5083      2.00000
     51       0.5091      2.00000
     52       0.5136      2.00000
     53       0.5216      2.00000
     54       0.5239      2.00000
     55       0.5249      2.00000
     56       0.5271      2.00000
     57       0.5311      2.00000
     58       0.5313      2.00000
     59       0.5477      2.00000
     60       0.5500      2.00000
     61       0.5548      2.00000
     62       0.5769      2.00000
     63       0.6026      2.00000
     64       0.6031      2.00000
     65       0.6051      2.00000
     66       0.6165      2.00000
     67       0.6276      2.00000
     68       0.6694      2.00000
     69       0.6724      2.00000
     70       0.6798      2.00000
     71       0.6834      2.00000
     72       0.6858      2.00000
     73       0.7147      2.00000
     74       0.7218      2.00000
     75       0.7443      2.00000
     76       0.7480      2.00000
     77       0.7530      2.00000
     78       0.7544      2.00000
     79       0.7575      2.00000
     80       0.7656      2.00000
     81       0.7691      2.00000
     82       0.7699      2.00000
     83       0.8121      2.00000
     84       0.8507      2.00000
     85       0.8562      2.00000
     86       0.8661      2.00000
     87       0.8754      2.00000
     88       0.8884      2.00000
     89       0.8907      2.00000
     90       0.8934      2.00000
     91       0.8958      2.00000
     92       0.8990      2.00000
     93       0.9070      2.00000
     94       0.9106      2.00000
     95       0.9573      2.00000
     96       0.9589      2.00000
     97       0.9600      2.00000
     98       0.9876      2.00000
     99       1.0129      2.00000
    100       1.0309      2.00000
    101       1.0947      2.00000
    102       1.1027      2.00000
    103       1.1160      2.00000
    104       1.1335      2.00000
    105       1.1443      2.00000
    106       1.1489      2.00000
    107       1.1512      2.00000
    108       1.1558      2.00000
    109       1.1860      2.00000
    110       1.1864      2.00000
    111       1.2428      2.00000
    112       1.2519      2.00000
    113       1.2520      2.00000
    114       1.2526      2.00000
    115       1.5860      2.00000
    116       1.6046      2.00000
    117       1.6828      2.00000
    118       1.7995      2.00000
    119       1.9267      2.00000
    120       1.9580      2.00000
    121       2.0232      2.00000
    122       2.0277      2.00000
    123       2.0646      2.00000
    124       2.0684      2.00000
    125       2.0798      2.00000
    126       2.0855      2.00000
    127       2.0957      2.00000
    128       2.1263      2.00000
    129       2.1381      2.00000
    130       2.1384      2.00000
    131       2.1744      2.00000
    132       2.2625      2.00000
    133       2.2722      2.00000
    134       2.2829      2.00000
    135       2.2914      2.00000
    136       2.3874      2.00000
    137       2.4095      2.00000
    138       2.4181      2.00000
    139       2.5252      2.00000
    140       2.6344      2.00000
    141       2.6593      2.00000
    142       2.7235      2.00000
    143       2.7515      2.00000
    144       2.7530      2.00000
    145       2.7646      2.00000
    146       2.8016      2.00000
    147       2.8098      2.00000
    148       2.8236      2.00000
    149       2.8281      2.00000
    150       2.8706      2.00000
    151       2.8776      2.00000
    152       2.8902      2.00000
    153       2.8930      2.00000
    154       2.8988      2.00000
    155       2.9200      2.00000
    156       2.9210      2.00000
    157       2.9266      2.00000
    158       2.9542      2.00000
    159       2.9705      2.00000
    160       3.0137      2.00000
    161       3.0289      2.00000
    162       3.0629      2.00000
    163       3.0704      2.00000
    164       3.1020      2.00000
    165       3.1084      2.00000
    166       3.1527      2.00000
    167       3.1632      2.00000
    168       3.1694      2.00000
    169       3.1748      2.00000
    170       3.1946      2.00000
    171       3.1947      2.00000
    172       3.1955      2.00000
    173       3.2192      2.00000
    174       3.2743      2.00001
    175       3.2808      2.00001
    176       3.2861      2.00002
    177       3.2912      2.00002
    178       3.3309      2.00006
    179       3.3375      2.00008
    180       3.3961      2.00039
    181       3.4500      2.00150
    182       3.4505      2.00152
    183       3.4856      2.00333
    184       3.4949      2.00405
    185       3.4974      2.00427
    186       3.5640      2.01475
    187       3.5641      2.01476
    188       3.6222      2.03420
    189       3.7014      2.06755
    190       3.7251      2.07091
    191       3.7305      2.07058
    192       3.7730      2.04585
    193       3.9397      1.24458
    194       3.9638      1.04341
    195       4.0499      0.37349
    196       4.1004      0.11189
    197       4.1063      0.08988
    198       4.1214      0.04061
    199       4.1445     -0.01462
    200       4.1814     -0.06088
    201       4.2077     -0.07061
    202       4.2082     -0.07065
    203       4.2328     -0.06850
    204       4.2332     -0.06841
    205       4.2379     -0.06716
    206       4.2436     -0.06540
    207       4.3072     -0.03788
    208       4.3285     -0.02903
    209       4.3420     -0.02410
    210       4.3453     -0.02299
    211       4.3720     -0.01521
    212       4.3818     -0.01293
    213       4.3990     -0.00955
    214       4.4013     -0.00917
    215       4.4402     -0.00430
    216       4.4571     -0.00300
    217       4.5490     -0.00032
    218       4.5810     -0.00013
    219       4.5896     -0.00010
    220       4.6248     -0.00004
    221       4.6356     -0.00003
    222       4.6360     -0.00003
    223       4.6744     -0.00001
    224       4.7093     -0.00000
    225       4.7604     -0.00000
    226       4.7646     -0.00000
    227       4.7772     -0.00000
    228       4.8573     -0.00000

 k-point    15 :       0.4286    0.3333    0.0000
  band No.  band energies     occupation 
      1      -0.3482      2.00000
      2      -0.3418      2.00000
      3      -0.2461      2.00000
      4      -0.2292      2.00000
      5      -0.2189      2.00000
      6      -0.2080      2.00000
      7      -0.0051      2.00000
      8       0.0146      2.00000
      9       0.0283      2.00000
     10       0.0297      2.00000
     11       0.0342      2.00000
     12       0.0913      2.00000
     13       0.0914      2.00000
     14       0.1028      2.00000
     15       0.1077      2.00000
     16       0.1264      2.00000
     17       0.1405      2.00000
     18       0.1544      2.00000
     19       0.1621      2.00000
     20       0.1907      2.00000
     21       0.1912      2.00000
     22       0.1990      2.00000
     23       0.2100      2.00000
     24       0.2316      2.00000
     25       0.2554      2.00000
     26       0.2964      2.00000
     27       0.3041      2.00000
     28       0.3197      2.00000
     29       0.3249      2.00000
     30       0.3527      2.00000
     31       0.3640      2.00000
     32       0.3706      2.00000
     33       0.3898      2.00000
     34       0.3932      2.00000
     35       0.3960      2.00000
     36       0.3968      2.00000
     37       0.4013      2.00000
     38       0.4076      2.00000
     39       0.4198      2.00000
     40       0.4260      2.00000
     41       0.4316      2.00000
     42       0.4334      2.00000
     43       0.4422      2.00000
     44       0.4433      2.00000
     45       0.4538      2.00000
     46       0.4568      2.00000
     47       0.4609      2.00000
     48       0.4621      2.00000
     49       0.4647      2.00000
     50       0.4676      2.00000
     51       0.4689      2.00000
     52       0.4753      2.00000
     53       0.4779      2.00000
     54       0.4795      2.00000
     55       0.4830      2.00000
     56       0.4934      2.00000
     57       0.5003      2.00000
     58       0.5120      2.00000
     59       0.5128      2.00000
     60       0.5133      2.00000
     61       0.5142      2.00000
     62       0.5943      2.00000
     63       0.6112      2.00000
     64       0.6168      2.00000
     65       0.6184      2.00000
     66       0.6292      2.00000
     67       0.6600      2.00000
     68       0.6612      2.00000
     69       0.6677      2.00000
     70       0.7189      2.00000
     71       0.7221      2.00000
     72       0.7427      2.00000
     73       0.7530      2.00000
     74       0.7609      2.00000
     75       0.7632      2.00000
     76       0.7674      2.00000
     77       0.7736      2.00000
     78       0.7774      2.00000
     79       0.7881      2.00000
     80       0.7898      2.00000
     81       0.7942      2.00000
     82       0.7958      2.00000
     83       0.8027      2.00000
     84       0.8067      2.00000
     85       0.8790      2.00000
     86       0.8925      2.00000
     87       0.9054      2.00000
     88       0.9090      2.00000
     89       0.9099      2.00000
     90       0.9100      2.00000
     91       0.9131      2.00000
     92       0.9149      2.00000
     93       0.9294      2.00000
     94       0.9590      2.00000
     95       1.0436      2.00000
     96       1.0783      2.00000
     97       1.2318      2.00000
     98       1.2327      2.00000
     99       1.2530      2.00000
    100       1.2904      2.00000
    101       1.2951      2.00000
    102       1.2952      2.00000
    103       1.2961      2.00000
    104       1.2998      2.00000
    105       1.4355      2.00000
    106       1.4359      2.00000
    107       1.5323      2.00000
    108       1.5450      2.00000
    109       1.5638      2.00000
    110       1.6098      2.00000
    111       1.7507      2.00000
    112       1.7541      2.00000
    113       1.7998      2.00000
    114       1.8277      2.00000
    115       1.8979      2.00000
    116       1.9016      2.00000
    117       1.9382      2.00000
    118       1.9434      2.00000
    119       1.9764      2.00000
    120       1.9860      2.00000
    121       2.1224      2.00000
    122       2.1349      2.00000
    123       2.2109      2.00000
    124       2.2256      2.00000
    125       2.2347      2.00000
    126       2.2547      2.00000
    127       2.2615      2.00000
    128       2.2716      2.00000
    129       2.3363      2.00000
    130       2.3369      2.00000
    131       2.3495      2.00000
    132       2.3588      2.00000
    133       2.3650      2.00000
    134       2.3666      2.00000
    135       2.3681      2.00000
    136       2.3764      2.00000
    137       2.3768      2.00000
    138       2.3862      2.00000
    139       2.4414      2.00000
    140       2.4854      2.00000
    141       2.5558      2.00000
    142       2.5710      2.00000
    143       2.6100      2.00000
    144       2.7170      2.00000
    145       2.7202      2.00000
    146       2.7287      2.00000
    147       2.7432      2.00000
    148       2.7464      2.00000
    149       2.7848      2.00000
    150       2.7881      2.00000
    151       2.7991      2.00000
    152       2.8081      2.00000
    153       2.8108      2.00000
    154       2.8160      2.00000
    155       2.8288      2.00000
    156       2.8320      2.00000
    157       2.8387      2.00000
    158       2.8689      2.00000
    159       2.8727      2.00000
    160       2.8901      2.00000
    161       2.8943      2.00000
    162       2.9058      2.00000
    163       2.9168      2.00000
    164       2.9373      2.00000
    165       2.9617      2.00000
    166       2.9741      2.00000
    167       2.9991      2.00000
    168       3.0165      2.00000
    169       3.0366      2.00000
    170       3.0412      2.00000
    171       3.0961      2.00000
    172       3.1017      2.00000
    173       3.1052      2.00000
    174       3.1396      2.00000
    175       3.1696      2.00000
    176       3.2380      2.00000
    177       3.2950      2.00002
    178       3.2970      2.00002
    179       3.3245      2.00005
    180       3.3543      2.00012
    181       3.3864      2.00030
    182       3.4299      2.00093
    183       3.4380      2.00113
    184       3.4468      2.00139
    185       3.4781      2.00283
    186       3.4782      2.00284
    187       3.5140      2.00596
    188       3.5183      2.00649
    189       3.5852      2.02061
    190       3.5915      2.02261
    191       3.6586      2.05058
    192       3.7347      2.06998
    193       3.7701      2.04909
    194       3.8371      1.88971
    195       3.8959      1.57489
    196       3.9041      1.51817
    197       4.0629      0.29388
    198       4.1229      0.03636
    199       4.1273      0.02430
    200       4.1393     -0.00411
    201       4.1614     -0.04145
    202       4.1683     -0.04956
    203       4.2294     -0.06925
    204       4.2491     -0.06350
    205       4.2553     -0.06112
    206       4.2679     -0.05578
    207       4.2919     -0.04477
    208       4.3041     -0.03924
    209       4.3063     -0.03827
    210       4.3069     -0.03800
    211       4.3119     -0.03582
    212       4.3125     -0.03555
    213       4.3181     -0.03323
    214       4.3568     -0.01938
    215       4.3712     -0.01541
    216       4.3955     -0.01017
    217       4.5015     -0.00109
    218       4.5510     -0.00031
    219       4.5907     -0.00010
    220       4.6174     -0.00005
    221       4.6245     -0.00004
    222       4.6811     -0.00001
    223       4.7027     -0.00000
    224       4.7082     -0.00000
    225       4.7483     -0.00000
    226       4.8263     -0.00000
    227       4.8733     -0.00000
    228       4.9296     -0.00000

 k-point    16 :       0.5000    0.3333    0.0000
  band No.  band energies     occupation 
      1      -0.2167      2.00000
      2      -0.2167      2.00000
      3      -0.0973      2.00000
      4      -0.0973      2.00000
      5      -0.0953      2.00000
      6      -0.0953      2.00000
      7       0.0064      2.00000
      8       0.0064      2.00000
      9       0.0509      2.00000
     10       0.0509      2.00000
     11       0.0837      2.00000
     12       0.0837      2.00000
     13       0.1815      2.00000
     14       0.1815      2.00000
     15       0.1923      2.00000
     16       0.1923      2.00000
     17       0.2081      2.00000
     18       0.2081      2.00000
     19       0.2112      2.00000
     20       0.2112      2.00000
     21       0.2126      2.00000
     22       0.2126      2.00000
     23       0.2297      2.00000
     24       0.2297      2.00000
     25       0.2305      2.00000
     26       0.2305      2.00000
     27       0.3006      2.00000
     28       0.3006      2.00000
     29       0.3057      2.00000
     30       0.3057      2.00000
     31       0.3567      2.00000
     32       0.3567      2.00000
     33       0.3632      2.00000
     34       0.3632      2.00000
     35       0.3827      2.00000
     36       0.3827      2.00000
     37       0.3944      2.00000
     38       0.3944      2.00000
     39       0.3952      2.00000
     40       0.3952      2.00000
     41       0.4028      2.00000
     42       0.4028      2.00000
     43       0.4070      2.00000
     44       0.4070      2.00000
     45       0.4134      2.00000
     46       0.4134      2.00000
     47       0.4298      2.00000
     48       0.4298      2.00000
     49       0.4326      2.00000
     50       0.4326      2.00000
     51       0.4628      2.00000
     52       0.4628      2.00000
     53       0.4632      2.00000
     54       0.4632      2.00000
     55       0.4643      2.00000
     56       0.4643      2.00000
     57       0.5013      2.00000
     58       0.5013      2.00000
     59       0.5099      2.00000
     60       0.5099      2.00000
     61       0.6037      2.00000
     62       0.6037      2.00000
     63       0.6189      2.00000
     64       0.6190      2.00000
     65       0.6204      2.00000
     66       0.6204      2.00000
     67       0.6239      2.00000
     68       0.6239      2.00000
     69       0.7370      2.00000
     70       0.7370      2.00000
     71       0.7428      2.00000
     72       0.7428      2.00000
     73       0.7794      2.00000
     74       0.7794      2.00000
     75       0.7888      2.00000
     76       0.7888      2.00000
     77       0.7944      2.00000
     78       0.7944      2.00000
     79       0.7947      2.00000
     80       0.7947      2.00000
     81       0.8037      2.00000
     82       0.8037      2.00000
     83       0.8139      2.00000
     84       0.8139      2.00000
     85       0.9012      2.00000
     86       0.9012      2.00000
     87       0.9064      2.00000
     88       0.9064      2.00000
     89       0.9109      2.00000
     90       0.9109      2.00000
     91       0.9122      2.00000
     92       0.9122      2.00000
     93       0.9629      2.00000
     94       0.9629      2.00000
     95       1.1949      2.00000
     96       1.1949      2.00000
     97       1.3231      2.00000
     98       1.3231      2.00000
     99       1.3239      2.00000
    100       1.3239      2.00000
    101       1.4607      2.00000
    102       1.4607      2.00000
    103       1.5055      2.00000
    104       1.5055      2.00000
    105       1.5116      2.00000
    106       1.5116      2.00000
    107       1.8904      2.00000
    108       1.8904      2.00000
    109       1.9802      2.00000
    110       1.9802      2.00000
    111       1.9895      2.00000
    112       1.9895      2.00000
    113       2.0015      2.00000
    114       2.0015      2.00000
    115       2.0328      2.00000
    116       2.0328      2.00000
    117       2.1551      2.00000
    118       2.1551      2.00000
    119       2.1971      2.00000
    120       2.1971      2.00000
    121       2.2571      2.00000
    122       2.2571      2.00000
    123       2.2581      2.00000
    124       2.2581      2.00000
    125       2.2715      2.00000
    126       2.2715      2.00000
    127       2.2802      2.00000
    128       2.2802      2.00000
    129       2.2818      2.00000
    130       2.2818      2.00000
    131       2.3054      2.00000
    132       2.3054      2.00000
    133       2.3154      2.00000
    134       2.3154      2.00000
    135       2.3178      2.00000
    136       2.3178      2.00000
    137       2.3415      2.00000
    138       2.3415      2.00000
    139       2.3556      2.00000
    140       2.3556      2.00000
    141       2.4702      2.00000
    142       2.4702      2.00000
    143       2.6543      2.00000
    144       2.6543      2.00000
    145       2.6636      2.00000
    146       2.6636      2.00000
    147       2.6725      2.00000
    148       2.6725      2.00000
    149       2.7235      2.00000
    150       2.7235      2.00000
    151       2.7414      2.00000
    152       2.7414      2.00000
    153       2.7573      2.00000
    154       2.7573      2.00000
    155       2.7663      2.00000
    156       2.7663      2.00000
    157       2.7705      2.00000
    158       2.7705      2.00000
    159       2.8007      2.00000
    160       2.8007      2.00000
    161       2.8045      2.00000
    162       2.8045      2.00000
    163       2.9444      2.00000
    164       2.9444      2.00000
    165       2.9711      2.00000
    166       2.9711      2.00000
    167       2.9770      2.00000
    168       2.9770      2.00000
    169       2.9913      2.00000
    170       2.9913      2.00000
    171       3.0086      2.00000
    172       3.0086      2.00000
    173       3.0298      2.00000
    174       3.0298      2.00000
    175       3.0918      2.00000
    176       3.0918      2.00000
    177       3.2106      2.00000
    178       3.2106      2.00000
    179       3.2460      2.00000
    180       3.2460      2.00000
    181       3.3831      2.00028
    182       3.3831      2.00028
    183       3.4259      2.00084
    184       3.4259      2.00084
    185       3.4452      2.00134
    186       3.4452      2.00134
    187       3.4536      2.00163
    188       3.4536      2.00163
    189       3.4619      2.00197
    190       3.4619      2.00197
    191       3.5542      2.01251
    192       3.5542      2.01251
    193       3.7708      2.04834
    194       3.7708      2.04834
    195       3.8546      1.81409
    196       3.8546      1.81409
    197       3.9625      1.05480
    198       3.9625      1.05480
    199       4.2079     -0.07063
    200       4.2079     -0.07063
    201       4.2106     -0.07083
    202       4.2106     -0.07083
    203       4.2266     -0.06979
    204       4.2266     -0.06979
    205       4.2671     -0.05613
    206       4.2671     -0.05613
    207       4.2790     -0.05075
    208       4.2790     -0.05075
    209       4.2932     -0.04417
    210       4.2932     -0.04417
    211       4.3392     -0.02508
    212       4.3392     -0.02508
    213       4.3731     -0.01494
    214       4.3731     -0.01494
    215       4.3856     -0.01211
    216       4.3856     -0.01211
    217       4.5293     -0.00054
    218       4.5310     -0.00052
    219       4.5823     -0.00013
    220       4.5878     -0.00011
    221       4.6020     -0.00007
    222       4.6087     -0.00006
    223       4.6727     -0.00001
    224       4.7969     -0.00000
    225       4.8437     -0.00000
    226       4.8445     -0.00000
    227       4.9949     -0.00000
    228       5.0586     -0.00000

 k-point    17 :       0.0000    0.0000    0.5000
  band No.  band energies     occupation 
      1      -3.0122      2.00000
      2      -3.0122      2.00000
      3      -2.4108      2.00000
      4      -2.4108      2.00000
      5      -2.3743      2.00000
      6      -2.3743      2.00000
      7      -2.2748      2.00000
      8      -2.2748      2.00000
      9      -1.9882      2.00000
     10      -1.9882      2.00000
     11      -1.4777      2.00000
     12      -1.4777      2.00000
     13      -1.1357      2.00000
     14      -1.1357      2.00000
     15      -0.8445      2.00000
     16      -0.8445      2.00000
     17      -0.7489      2.00000
     18      -0.7489      2.00000
     19      -0.4423      2.00000
     20      -0.4423      2.00000
     21      -0.4352      2.00000
     22      -0.4352      2.00000
     23      -0.1102      2.00000
     24      -0.1102      2.00000
     25      -0.0159      2.00000
     26      -0.0159      2.00000
     27       0.0444      2.00000
     28       0.0444      2.00000
     29       0.0531      2.00000
     30       0.0531      2.00000
     31       0.1143      2.00000
     32       0.1144      2.00000
     33       0.1632      2.00000
     34       0.1632      2.00000
     35       0.1937      2.00000
     36       0.1937      2.00000
     37       0.1968      2.00000
     38       0.1969      2.00000
     39       0.2051      2.00000
     40       0.2051      2.00000
     41       0.2333      2.00000
     42       0.2333      2.00000
     43       0.2630      2.00000
     44       0.2630      2.00000
     45       0.2866      2.00000
     46       0.2866      2.00000
     47       0.3032      2.00000
     48       0.3032      2.00000
     49       0.3116      2.00000
     50       0.3117      2.00000
     51       0.3823      2.00000
     52       0.3823      2.00000
     53       0.3840      2.00000
     54       0.3840      2.00000
     55       0.5077      2.00000
     56       0.5077      2.00000
     57       0.5158      2.00000
     58       0.5158      2.00000
     59       0.5367      2.00000
     60       0.5367      2.00000
     61       0.5616      2.00000
     62       0.5616      2.00000
     63       0.6127      2.00000
     64       0.6127      2.00000
     65       0.6371      2.00000
     66       0.6371      2.00000
     67       0.6635      2.00000
     68       0.6636      2.00000
     69       0.6980      2.00000
     70       0.6980      2.00000
     71       0.7835      2.00000
     72       0.7835      2.00000
     73       0.8637      2.00000
     74       0.8637      2.00000
     75       0.8661      2.00000
     76       0.8661      2.00000
     77       0.8886      2.00000
     78       0.8886      2.00000
     79       0.9051      2.00000
     80       0.9051      2.00000
     81       0.9146      2.00000
     82       0.9146      2.00000
     83       0.9297      2.00000
     84       0.9297      2.00000
     85       0.9477      2.00000
     86       0.9477      2.00000
     87       0.9483      2.00000
     88       0.9483      2.00000
     89       0.9828      2.00000
     90       0.9828      2.00000
     91       0.9938      2.00000
     92       0.9938      2.00000
     93       0.9996      2.00000
     94       0.9996      2.00000
     95       1.0127      2.00000
     96       1.0127      2.00000
     97       1.0230      2.00000
     98       1.0231      2.00000
     99       1.0248      2.00000
    100       1.0248      2.00000
    101       1.0271      2.00000
    102       1.0271      2.00000
    103       1.0480      2.00000
    104       1.0480      2.00000
    105       1.0578      2.00000
    106       1.0578      2.00000
    107       1.0595      2.00000
    108       1.0595      2.00000
    109       1.0600      2.00000
    110       1.0600      2.00000
    111       1.0627      2.00000
    112       1.0627      2.00000
    113       1.0778      2.00000
    114       1.0778      2.00000
    115       1.0867      2.00000
    116       1.0867      2.00000
    117       1.1051      2.00000
    118       1.1051      2.00000
    119       1.1096      2.00000
    120       1.1096      2.00000
    121       1.1725      2.00000
    122       1.1725      2.00000
    123       1.1741      2.00000
    124       1.1742      2.00000
    125       1.2205      2.00000
    126       1.2205      2.00000
    127       1.2239      2.00000
    128       1.2239      2.00000
    129       1.2242      2.00000
    130       1.2242      2.00000
    131       1.7366      2.00000
    132       1.7366      2.00000
    133       1.8588      2.00000
    134       1.8588      2.00000
    135       2.0773      2.00000
    136       2.0773      2.00000
    137       2.2071      2.00000
    138       2.2071      2.00000
    139       2.2753      2.00000
    140       2.2753      2.00000
    141       2.4714      2.00000
    142       2.4714      2.00000
    143       2.5460      2.00000
    144       2.5460      2.00000
    145       2.5496      2.00000
    146       2.5496      2.00000
    147       2.6796      2.00000
    148       2.6796      2.00000
    149       2.7310      2.00000
    150       2.7310      2.00000
    151       2.7442      2.00000
    152       2.7442      2.00000
    153       2.7493      2.00000
    154       2.7494      2.00000
    155       2.7794      2.00000
    156       2.7794      2.00000
    157       2.8626      2.00000
    158       2.8626      2.00000
    159       2.8856      2.00000
    160       2.8856      2.00000
    161       2.9483      2.00000
    162       2.9483      2.00000
    163       3.1281      2.00000
    164       3.1281      2.00000
    165       3.1401      2.00000
    166       3.1401      2.00000
    167       3.1422      2.00000
    168       3.1422      2.00000
    169       3.1788      2.00000
    170       3.1788      2.00000
    171       3.1965      2.00000
    172       3.1965      2.00000
    173       3.2045      2.00000
    174       3.2045      2.00000
    175       3.3844      2.00029
    176       3.3844      2.00029
    177       3.3992      2.00042
    178       3.3992      2.00042
    179       3.5045      2.00494
    180       3.5045      2.00494
    181       3.6597      2.05110
    182       3.6597      2.05110
    183       3.9221      1.38493
    184       3.9221      1.38491
    185       4.0974      0.12393
    186       4.0974      0.12393
    187       4.1439     -0.01354
    188       4.1439     -0.01355
    189       4.1759     -0.05676
    190       4.1760     -0.05676
    191       4.1862     -0.06381
    192       4.1862     -0.06381
    193       4.2320     -0.06870
    194       4.2320     -0.06870
    195       4.2348     -0.06802
    196       4.2348     -0.06802
    197       4.2879     -0.04664
    198       4.2879     -0.04664
    199       4.3156     -0.03427
    200       4.3156     -0.03427
    201       4.3239     -0.03085
    202       4.3239     -0.03085
    203       4.3286     -0.02899
    204       4.3287     -0.02898
    205       4.3726     -0.01507
    206       4.3726     -0.01507
    207       4.4975     -0.00119
    208       4.4976     -0.00119
    209       4.5251     -0.00060
    210       4.5251     -0.00060
    211       4.6129     -0.00005
    212       4.6136     -0.00005
    213       4.6197     -0.00004
    214       4.6202     -0.00004
    215       4.6263     -0.00003
    216       4.6265     -0.00003
    217       4.6267     -0.00003
    218       4.6281     -0.00003
    219       4.6556     -0.00001
    220       4.6607     -0.00001
    221       4.6899     -0.00000
    222       4.6935     -0.00000
    223       4.7372     -0.00000
    224       4.7376     -0.00000
    225       4.8192     -0.00000
    226       4.8629     -0.00000
    227       4.9044     -0.00000
    228       4.9123     -0.00000

 k-point    18 :       0.0714    0.0000    0.5000
  band No.  band energies     occupation 
      1      -2.9127      2.00000
      2      -2.9127      2.00000
      3      -2.3177      2.00000
      4      -2.3177      2.00000
      5      -2.2809      2.00000
      6      -2.2809      2.00000
      7      -2.1891      2.00000
      8      -2.1891      2.00000
      9      -1.8981      2.00000
     10      -1.8981      2.00000
     11      -1.3907      2.00000
     12      -1.3907      2.00000
     13      -1.0587      2.00000
     14      -1.0587      2.00000
     15      -0.7577      2.00000
     16      -0.7577      2.00000
     17      -0.6658      2.00000
     18      -0.6658      2.00000
     19      -0.3677      2.00000
     20      -0.3677      2.00000
     21      -0.3623      2.00000
     22      -0.3623      2.00000
     23      -0.0403      2.00000
     24      -0.0403      2.00000
     25       0.0467      2.00000
     26       0.0467      2.00000
     27       0.0958      2.00000
     28       0.0958      2.00000
     29       0.1092      2.00000
     30       0.1092      2.00000
     31       0.1588      2.00000
     32       0.1588      2.00000
     33       0.1939      2.00000
     34       0.1939      2.00000
     35       0.2200      2.00000
     36       0.2200      2.00000
     37       0.2220      2.00000
     38       0.2220      2.00000
     39       0.2520      2.00000
     40       0.2520      2.00000
     41       0.2669      2.00000
     42       0.2669      2.00000
     43       0.2773      2.00000
     44       0.2774      2.00000
     45       0.3197      2.00000
     46       0.3197      2.00000
     47       0.3271      2.00000
     48       0.3271      2.00000
     49       0.3278      2.00000
     50       0.3278      2.00000
     51       0.4012      2.00000
     52       0.4012      2.00000
     53       0.4098      2.00000
     54       0.4098      2.00000
     55       0.5351      2.00000
     56       0.5351      2.00000
     57       0.5407      2.00000
     58       0.5407      2.00000
     59       0.5447      2.00000
     60       0.5447      2.00000
     61       0.5744      2.00000
     62       0.5744      2.00000
     63       0.6209      2.00000
     64       0.6209      2.00000
     65       0.6217      2.00000
     66       0.6217      2.00000
     67       0.6774      2.00000
     68       0.6774      2.00000
     69       0.6818      2.00000
     70       0.6818      2.00000
     71       0.7351      2.00000
     72       0.7351      2.00000
     73       0.7794      2.00000
     74       0.7794      2.00000
     75       0.8160      2.00000
     76       0.8160      2.00000
     77       0.8271      2.00000
     78       0.8271      2.00000
     79       0.8512      2.00000
     80       0.8512      2.00000
     81       0.9228      2.00000
     82       0.9228      2.00000
     83       0.9355      2.00000
     84       0.9355      2.00000
     85       0.9414      2.00000
     86       0.9414      2.00000
     87       0.9428      2.00000
     88       0.9428      2.00000
     89       0.9429      2.00000
     90       0.9429      2.00000
     91       0.9506      2.00000
     92       0.9506      2.00000
     93       0.9545      2.00000
     94       0.9545      2.00000
     95       0.9644      2.00000
     96       0.9644      2.00000
     97       0.9794      2.00000
     98       0.9795      2.00000
     99       1.0031      2.00000
    100       1.0031      2.00000
    101       1.0238      2.00000
    102       1.0238      2.00000
    103       1.0311      2.00000
    104       1.0312      2.00000
    105       1.0497      2.00000
    106       1.0497      2.00000
    107       1.0637      2.00000
    108       1.0637      2.00000
    109       1.0676      2.00000
    110       1.0676      2.00000
    111       1.0776      2.00000
    112       1.0776      2.00000
    113       1.1250      2.00000
    114       1.1250      2.00000
    115       1.1313      2.00000
    116       1.1313      2.00000
    117       1.1564      2.00000
    118       1.1564      2.00000
    119       1.1685      2.00000
    120       1.1685      2.00000
    121       1.1961      2.00000
    122       1.1961      2.00000
    123       1.2014      2.00000
    124       1.2014      2.00000
    125       1.2015      2.00000
    126       1.2015      2.00000
    127       1.2484      2.00000
    128       1.2484      2.00000
    129       1.2700      2.00000
    130       1.2700      2.00000
    131       1.7543      2.00000
    132       1.7543      2.00000
    133       1.9299      2.00000
    134       1.9299      2.00000
    135       2.0940      2.00000
    136       2.0940      2.00000
    137       2.2150      2.00000
    138       2.2150      2.00000
    139       2.3231      2.00000
    140       2.3231      2.00000
    141       2.5062      2.00000
    142       2.5063      2.00000
    143       2.5958      2.00000
    144       2.5958      2.00000
    145       2.6058      2.00000
    146       2.6058      2.00000
    147       2.7162      2.00000
    148       2.7163      2.00000
    149       2.7752      2.00000
    150       2.7752      2.00000
    151       2.7788      2.00000
    152       2.7788      2.00000
    153       2.7920      2.00000
    154       2.7920      2.00000
    155       2.8211      2.00000
    156       2.8211      2.00000
    157       2.9036      2.00000
    158       2.9036      2.00000
    159       2.9258      2.00000
    160       2.9258      2.00000
    161       2.9613      2.00000
    162       2.9613      2.00000
    163       3.1138      2.00000
    164       3.1138      2.00000
    165       3.1159      2.00000
    166       3.1159      2.00000
    167       3.1387      2.00000
    168       3.1387      2.00000
    169       3.1980      2.00000
    170       3.1980      2.00000
    171       3.2169      2.00000
    172       3.2169      2.00000
    173       3.2269      2.00000
    174       3.2269      2.00000
    175       3.3913      2.00034
    176       3.3913      2.00034
    177       3.4087      2.00054
    178       3.4087      2.00054
    179       3.4139      2.00062
    180       3.4139      2.00062
    181       3.6431      2.04342
    182       3.6431      2.04343
    183       3.8721      1.72258
    184       3.8721      1.72256
    185       4.0516      0.36274
    186       4.0516      0.36272
    187       4.0575      0.32609
    188       4.0575      0.32606
    189       4.0986      0.11891
    190       4.0986      0.11891
    191       4.1796     -0.05963
    192       4.1796     -0.05963
    193       4.2304     -0.06906
    194       4.2304     -0.06906
    195       4.2804     -0.05011
    196       4.2804     -0.05011
    197       4.2983     -0.04186
    198       4.2983     -0.04186
    199       4.3390     -0.02517
    200       4.3390     -0.02517
    201       4.3390     -0.02515
    202       4.3390     -0.02515
    203       4.3706     -0.01557
    204       4.3706     -0.01556
    205       4.3775     -0.01390
    206       4.3775     -0.01390
    207       4.4845     -0.00163
    208       4.4847     -0.00162
    209       4.5195     -0.00070
    210       4.5197     -0.00069
    211       4.5385     -0.00043
    212       4.5385     -0.00043
    213       4.5633     -0.00022
    214       4.5634     -0.00022
    215       4.6129     -0.00005
    216       4.6153     -0.00005
    217       4.6419     -0.00002
    218       4.6440     -0.00002
    219       4.6658     -0.00001
    220       4.6693     -0.00001
    221       4.7012     -0.00000
    222       4.7025     -0.00000
    223       4.7147     -0.00000
    224       4.7541     -0.00000
    225       4.8609     -0.00000
    226       4.8786     -0.00000
    227       4.8885     -0.00000
    228       4.9010     -0.00000

 k-point    19 :       0.1429    0.0000    0.5000
  band No.  band energies     occupation 
      1      -2.6194      2.00000
      2      -2.6194      2.00000
      3      -2.0448      2.00000
      4      -2.0447      2.00000
      5      -2.0074      2.00000
      6      -2.0074      2.00000
      7      -1.9397      2.00000
      8      -1.9397      2.00000
      9      -1.6357      2.00000
     10      -1.6357      2.00000
     11      -1.1375      2.00000
     12      -1.1375      2.00000
     13      -0.8410      2.00000
     14      -0.8410      2.00000
     15      -0.5059      2.00000
     16      -0.5059      2.00000
     17      -0.4421      2.00000
     18      -0.4421      2.00000
     19      -0.1563      2.00000
     20      -0.1563      2.00000
     21      -0.1551      2.00000
     22      -0.1551      2.00000
     23       0.1426      2.00000
     24       0.1426      2.00000
     25       0.2052      2.00000
     26       0.2052      2.00000
     27       0.2275      2.00000
     28       0.2275      2.00000
     29       0.2454      2.00000
     30       0.2454      2.00000
     31       0.2487      2.00000
     32       0.2487      2.00000
     33       0.2694      2.00000
     34       0.2694      2.00000
     35       0.2863      2.00000
     36       0.2863      2.00000
     37       0.2906      2.00000
     38       0.2907      2.00000
     39       0.3488      2.00000
     40       0.3488      2.00000
     41       0.3599      2.00000
     42       0.3600      2.00000
     43       0.3712      2.00000
     44       0.3712      2.00000
     45       0.3761      2.00000
     46       0.3761      2.00000
     47       0.3782      2.00000
     48       0.3782      2.00000
     49       0.4228      2.00000
     50       0.4228      2.00000
     51       0.4554      2.00000
     52       0.4554      2.00000
     53       0.4799      2.00000
     54       0.4799      2.00000
     55       0.5510      2.00000
     56       0.5510      2.00000
     57       0.5639      2.00000
     58       0.5639      2.00000
     59       0.5727      2.00000
     60       0.5727      2.00000
     61       0.5899      2.00000
     62       0.5899      2.00000
     63       0.5923      2.00000
     64       0.5923      2.00000
     65       0.6004      2.00000
     66       0.6004      2.00000
     67       0.6172      2.00000
     68       0.6172      2.00000
     69       0.6480      2.00000
     70       0.6480      2.00000
     71       0.7100      2.00000
     72       0.7100      2.00000
     73       0.7464      2.00000
     74       0.7465      2.00000
     75       0.7482      2.00000
     76       0.7482      2.00000
     77       0.7603      2.00000
     78       0.7603      2.00000
     79       0.7614      2.00000
     80       0.7614      2.00000
     81       0.8286      2.00000
     82       0.8286      2.00000
     83       0.8508      2.00000
     84       0.8508      2.00000
     85       0.8528      2.00000
     86       0.8528      2.00000
     87       0.8642      2.00000
     88       0.8642      2.00000
     89       0.8713      2.00000
     90       0.8713      2.00000
     91       0.8828      2.00000
     92       0.8828      2.00000
     93       0.8834      2.00000
     94       0.8834      2.00000
     95       0.8992      2.00000
     96       0.8992      2.00000
     97       0.9266      2.00000
     98       0.9266      2.00000
     99       0.9351      2.00000
    100       0.9351      2.00000
    101       0.9784      2.00000
    102       0.9784      2.00000
    103       0.9877      2.00000
    104       0.9877      2.00000
    105       1.0122      2.00000
    106       1.0122      2.00000
    107       1.0282      2.00000
    108       1.0282      2.00000
    109       1.0303      2.00000
    110       1.0303      2.00000
    111       1.0524      2.00000
    112       1.0524      2.00000
    113       1.0662      2.00000
    114       1.0662      2.00000
    115       1.1158      2.00000
    116       1.1158      2.00000
    117       1.1507      2.00000
    118       1.1507      2.00000
    119       1.3207      2.00000
    120       1.3207      2.00000
    121       1.3564      2.00000
    122       1.3564      2.00000
    123       1.3672      2.00000
    124       1.3672      2.00000
    125       1.3853      2.00000
    126       1.3853      2.00000
    127       1.4115      2.00000
    128       1.4115      2.00000
    129       1.4932      2.00000
    130       1.4932      2.00000
    131       1.8027      2.00000
    132       1.8027      2.00000
    133       2.1066      2.00000
    134       2.1066      2.00000
    135       2.1550      2.00000
    136       2.1550      2.00000
    137       2.2429      2.00000
    138       2.2429      2.00000
    139       2.4441      2.00000
    140       2.4441      2.00000
    141       2.5982      2.00000
    142       2.5982      2.00000
    143       2.7337      2.00000
    144       2.7337      2.00000
    145       2.7573      2.00000
    146       2.7573      2.00000
    147       2.8146      2.00000
    148       2.8146      2.00000
    149       2.8710      2.00000
    150       2.8710      2.00000
    151       2.8926      2.00000
    152       2.8927      2.00000
    153       2.9080      2.00000
    154       2.9080      2.00000
    155       2.9262      2.00000
    156       2.9262      2.00000
    157       3.0017      2.00000
    158       3.0017      2.00000
    159       3.0027      2.00000
    160       3.0027      2.00000
    161       3.0262      2.00000
    162       3.0262      2.00000
    163       3.0479      2.00000
    164       3.0479      2.00000
    165       3.0604      2.00000
    166       3.0604      2.00000
    167       3.1117      2.00000
    168       3.1117      2.00000
    169       3.1605      2.00000
    170       3.1605      2.00000
    171       3.2403      2.00000
    172       3.2403      2.00000
    173       3.2683      2.00001
    174       3.2683      2.00001
    175       3.2953      2.00002
    176       3.2954      2.00002
    177       3.3749      2.00022
    178       3.3749      2.00022
    179       3.4447      2.00132
    180       3.4447      2.00132
    181       3.5318      2.00838
    182       3.5318      2.00838
    183       3.7060      2.06870
    184       3.7060      2.06870
    185       3.7135      2.07012
    186       3.7135      2.07012
    187       3.9425      1.22193
    188       3.9425      1.22192
    189       4.0791      0.20650
    190       4.0791      0.20650
    191       4.1549     -0.03243
    192       4.1549     -0.03244
    193       4.2174     -0.07082
    194       4.2174     -0.07082
    195       4.3048     -0.03895
    196       4.3048     -0.03895
    197       4.3125     -0.03555
    198       4.3125     -0.03555
    199       4.3375     -0.02570
    200       4.3375     -0.02570
    201       4.3602     -0.01837
    202       4.3602     -0.01837
    203       4.3910     -0.01103
    204       4.3910     -0.01103
    205       4.4439     -0.00398
    206       4.4439     -0.00398
    207       4.4792     -0.00184
    208       4.4797     -0.00181
    209       4.4857     -0.00158
    210       4.4857     -0.00158
    211       4.4942     -0.00129
    212       4.4944     -0.00129
    213       4.5636     -0.00022
    214       4.5648     -0.00021
    215       4.6101     -0.00006
    216       4.6127     -0.00005
    217       4.6573     -0.00001
    218       4.6620     -0.00001
    219       4.7139     -0.00000
    220       4.7192     -0.00000
    221       4.7417     -0.00000
    222       4.7459     -0.00000
    223       4.7456     -0.00000
    224       4.7633     -0.00000
    225       4.8129     -0.00000
    226       4.8303     -0.00000
    227       4.8420     -0.00000
    228       4.8968     -0.00000

 k-point    20 :       0.2143    0.0000    0.5000
  band No.  band energies     occupation 
      1      -2.1493      2.00000
      2      -2.1493      2.00000
      3      -1.6136      2.00000
      4      -1.6136      2.00000
      5      -1.5755      2.00000
      6      -1.5755      2.00000
      7      -1.5520      2.00000
      8      -1.5520      2.00000
      9      -1.2270      2.00000
     10      -1.2270      2.00000
     11      -0.7465      2.00000
     12      -0.7465      2.00000
     13      -0.5303      2.00000
     14      -0.5303      2.00000
     15      -0.1670      2.00000
     16      -0.1670      2.00000
     17      -0.1264      2.00000
     18      -0.1264      2.00000
     19       0.1137      2.00000
     20       0.1137      2.00000
     21       0.1389      2.00000
     22       0.1389      2.00000
     23       0.2970      2.00000
     24       0.2970      2.00000
     25       0.3394      2.00000
     26       0.3394      2.00000
     27       0.3477      2.00000
     28       0.3477      2.00000
     29       0.3489      2.00000
     30       0.3489      2.00000
     31       0.3619      2.00000
     32       0.3619      2.00000
     33       0.3689      2.00000
     34       0.3689      2.00000
     35       0.3815      2.00000
     36       0.3815      2.00000
     37       0.3944      2.00000
     38       0.3944      2.00000
     39       0.4189      2.00000
     40       0.4190      2.00000
     41       0.4620      2.00000
     42       0.4620      2.00000
     43       0.4745      2.00000
     44       0.4745      2.00000
     45       0.4809      2.00000
     46       0.4809      2.00000
     47       0.4882      2.00000
     48       0.4882      2.00000
     49       0.4978      2.00000
     50       0.4978      2.00000
     51       0.5210      2.00000
     52       0.5210      2.00000
     53       0.5256      2.00000
     54       0.5256      2.00000
     55       0.5373      2.00000
     56       0.5373      2.00000
     57       0.5764      2.00000
     58       0.5764      2.00000
     59       0.5786      2.00000
     60       0.5786      2.00000
     61       0.5870      2.00000
     62       0.5870      2.00000
     63       0.6086      2.00000
     64       0.6086      2.00000
     65       0.6135      2.00000
     66       0.6135      2.00000
     67       0.6242      2.00000
     68       0.6242      2.00000
     69       0.6353      2.00000
     70       0.6353      2.00000
     71       0.6813      2.00000
     72       0.6813      2.00000
     73       0.6854      2.00000
     74       0.6854      2.00000
     75       0.7187      2.00000
     76       0.7187      2.00000
     77       0.7206      2.00000
     78       0.7206      2.00000
     79       0.7317      2.00000
     80       0.7317      2.00000
     81       0.7328      2.00000
     82       0.7328      2.00000
     83       0.7476      2.00000
     84       0.7476      2.00000
     85       0.7483      2.00000
     86       0.7483      2.00000
     87       0.7516      2.00000
     88       0.7517      2.00000
     89       0.7553      2.00000
     90       0.7553      2.00000
     91       0.7612      2.00000
     92       0.7612      2.00000
     93       0.8120      2.00000
     94       0.8120      2.00000
     95       0.8129      2.00000
     96       0.8129      2.00000
     97       0.8880      2.00000
     98       0.8880      2.00000
     99       0.9094      2.00000
    100       0.9094      2.00000
    101       0.9218      2.00000
    102       0.9218      2.00000
    103       0.9443      2.00000
    104       0.9443      2.00000
    105       0.9476      2.00000
    106       0.9477      2.00000
    107       0.9721      2.00000
    108       0.9721      2.00000
    109       1.0014      2.00000
    110       1.0014      2.00000
    111       1.0296      2.00000
    112       1.0296      2.00000
    113       1.0688      2.00000
    114       1.0688      2.00000
    115       1.1006      2.00000
    116       1.1006      2.00000
    117       1.1974      2.00000
    118       1.1974      2.00000
    119       1.5178      2.00000
    120       1.5178      2.00000
    121       1.5421      2.00000
    122       1.5421      2.00000
    123       1.6098      2.00000
    124       1.6098      2.00000
    125       1.6369      2.00000
    126       1.6369      2.00000
    127       1.6564      2.00000
    128       1.6564      2.00000
    129       1.8524      2.00000
    130       1.8524      2.00000
    131       1.8741      2.00000
    132       1.8741      2.00000
    133       2.2871      2.00000
    134       2.2871      2.00000
    135       2.2872      2.00000
    136       2.2872      2.00000
    137       2.3119      2.00000
    138       2.3119      2.00000
    139       2.5816      2.00000
    140       2.5816      2.00000
    141       2.7154      2.00000
    142       2.7154      2.00000
    143       2.7997      2.00000
    144       2.7997      2.00000
    145       2.8598      2.00000
    146       2.8598      2.00000
    147       2.9212      2.00000
    148       2.9212      2.00000
    149       2.9617      2.00000
    150       2.9617      2.00000
    151       2.9842      2.00000
    152       2.9842      2.00000
    153       2.9884      2.00000
    154       2.9884      2.00000
    155       2.9968      2.00000
    156       2.9968      2.00000
    157       3.0344      2.00000
    158       3.0344      2.00000
    159       3.0554      2.00000
    160       3.0554      2.00000
    161       3.0820      2.00000
    162       3.0820      2.00000
    163       3.0844      2.00000
    164       3.0844      2.00000
    165       3.0863      2.00000
    166       3.0863      2.00000
    167       3.1296      2.00000
    168       3.1296      2.00000
    169       3.1373      2.00000
    170       3.1373      2.00000
    171       3.2580      2.00001
    172       3.2580      2.00001
    173       3.2699      2.00001
    174       3.2699      2.00001
    175       3.2895      2.00002
    176       3.2895      2.00002
    177       3.3261      2.00005
    178       3.3261      2.00005
    179       3.3393      2.00008
    180       3.3394      2.00008
    181       3.4077      2.00053
    182       3.4077      2.00053
    183       3.4361      2.00108
    184       3.4361      2.00108
    185       3.4782      2.00284
    186       3.4782      2.00284
    187       3.9833      0.87950
    188       3.9833      0.87949
    189       3.9886      0.83514
    190       3.9886      0.83509
    191       4.0159      0.61446
    192       4.0159      0.61443
    193       4.1547     -0.03209
    194       4.1547     -0.03209
    195       4.1718     -0.05307
    196       4.1718     -0.05307
    197       4.2076     -0.07060
    198       4.2076     -0.07060
    199       4.2862     -0.04743
    200       4.2862     -0.04743
    201       4.3181     -0.03322
    202       4.3181     -0.03322
    203       4.3954     -0.01020
    204       4.3954     -0.01020
    205       4.4023     -0.00900
    206       4.4023     -0.00899
    207       4.4076     -0.00816
    208       4.4076     -0.00816
    209       4.4251     -0.00583
    210       4.4251     -0.00583
    211       4.4715     -0.00219
    212       4.4715     -0.00219
    213       4.5640     -0.00021
    214       4.5642     -0.00021
    215       4.5878     -0.00011
    216       4.5881     -0.00011
    217       4.6132     -0.00005
    218       4.6132     -0.00005
    219       4.6958     -0.00000
    220       4.7001     -0.00000
    221       4.7488     -0.00000
    222       4.7633     -0.00000
    223       4.8130     -0.00000
    224       4.8303     -0.00000
    225       4.8632     -0.00000
    226       4.8923     -0.00000
    227       4.9093     -0.00000
    228       4.9169     -0.00000

 k-point    21 :       0.2857    0.0000    0.5000
  band No.  band energies     occupation 
      1      -1.5364      2.00000
      2      -1.5364      2.00000
      3      -1.0794      2.00000
      4      -1.0793      2.00000
      5      -1.0689      2.00000
      6      -1.0689      2.00000
      7      -1.0307      2.00000
      8      -1.0307      2.00000
      9      -0.7269      2.00000
     10      -0.7269      2.00000
     11      -0.2905      2.00000
     12      -0.2905      2.00000
     13      -0.2281      2.00000
     14      -0.2281      2.00000
     15       0.0274      2.00000
     16       0.0274      2.00000
     17       0.1894      2.00000
     18       0.1894      2.00000
     19       0.2155      2.00000
     20       0.2155      2.00000
     21       0.2383      2.00000
     22       0.2383      2.00000
     23       0.3221      2.00000
     24       0.3221      2.00000
     25       0.3388      2.00000
     26       0.3388      2.00000
     27       0.3566      2.00000
     28       0.3566      2.00000
     29       0.3691      2.00000
     30       0.3691      2.00000
     31       0.4244      2.00000
     32       0.4244      2.00000
     33       0.4404      2.00000
     34       0.4404      2.00000
     35       0.4442      2.00000
     36       0.4442      2.00000
     37       0.4832      2.00000
     38       0.4832      2.00000
     39       0.4868      2.00000
     40       0.4868      2.00000
     41       0.4891      2.00000
     42       0.4891      2.00000
     43       0.5086      2.00000
     44       0.5086      2.00000
     45       0.5227      2.00000
     46       0.5227      2.00000
     47       0.5451      2.00000
     48       0.5451      2.00000
     49       0.5583      2.00000
     50       0.5583      2.00000
     51       0.5614      2.00000
     52       0.5614      2.00000
     53       0.5723      2.00000
     54       0.5723      2.00000
     55       0.5852      2.00000
     56       0.5852      2.00000
     57       0.5970      2.00000
     58       0.5970      2.00000
     59       0.6120      2.00000
     60       0.6120      2.00000
     61       0.6149      2.00000
     62       0.6149      2.00000
     63       0.6171      2.00000
     64       0.6171      2.00000
     65       0.6219      2.00000
     66       0.6219      2.00000
     67       0.6282      2.00000
     68       0.6282      2.00000
     69       0.6340      2.00000
     70       0.6340      2.00000
     71       0.6495      2.00000
     72       0.6495      2.00000
     73       0.6544      2.00000
     74       0.6544      2.00000
     75       0.6629      2.00000
     76       0.6629      2.00000
     77       0.6647      2.00000
     78       0.6647      2.00000
     79       0.7258      2.00000
     80       0.7258      2.00000
     81       0.7318      2.00000
     82       0.7318      2.00000
     83       0.7478      2.00000
     84       0.7478      2.00000
     85       0.8167      2.00000
     86       0.8167      2.00000
     87       0.8241      2.00000
     88       0.8241      2.00000
     89       0.8474      2.00000
     90       0.8474      2.00000
     91       0.8497      2.00000
     92       0.8497      2.00000
     93       0.8498      2.00000
     94       0.8498      2.00000
     95       0.8626      2.00000
     96       0.8626      2.00000
     97       0.8884      2.00000
     98       0.8884      2.00000
     99       0.9059      2.00000
    100       0.9059      2.00000
    101       0.9079      2.00000
    102       0.9079      2.00000
    103       0.9081      2.00000
    104       0.9081      2.00000
    105       0.9117      2.00000
    106       0.9117      2.00000
    107       0.9360      2.00000
    108       0.9360      2.00000
    109       0.9385      2.00000
    110       0.9386      2.00000
    111       0.9557      2.00000
    112       0.9557      2.00000
    113       1.1576      2.00000
    114       1.1576      2.00000
    115       1.1639      2.00000
    116       1.1639      2.00000
    117       1.4861      2.00000
    118       1.4861      2.00000
    119       1.7531      2.00000
    120       1.7531      2.00000
    121       1.7996      2.00000
    122       1.7996      2.00000
    123       1.8014      2.00000
    124       1.8014      2.00000
    125       1.8608      2.00000
    126       1.8608      2.00000
    127       1.9305      2.00000
    128       1.9305      2.00000
    129       1.9575      2.00000
    130       1.9575      2.00000
    131       2.2151      2.00000
    132       2.2151      2.00000
    133       2.2686      2.00000
    134       2.2686      2.00000
    135       2.3061      2.00000
    136       2.3061      2.00000
    137       2.4672      2.00000
    138       2.4672      2.00000
    139       2.5422      2.00000
    140       2.5422      2.00000
    141       2.7820      2.00000
    142       2.7820      2.00000
    143       2.8087      2.00000
    144       2.8087      2.00000
    145       2.8195      2.00000
    146       2.8195      2.00000
    147       2.8243      2.00000
    148       2.8243      2.00000
    149       2.9296      2.00000
    150       2.9296      2.00000
    151       3.0050      2.00000
    152       3.0050      2.00000
    153       3.0203      2.00000
    154       3.0203      2.00000
    155       3.0374      2.00000
    156       3.0374      2.00000
    157       3.0909      2.00000
    158       3.0909      2.00000
    159       3.1054      2.00000
    160       3.1054      2.00000
    161       3.1115      2.00000
    162       3.1115      2.00000
    163       3.1183      2.00000
    164       3.1183      2.00000
    165       3.1780      2.00000
    166       3.1780      2.00000
    167       3.1904      2.00000
    168       3.1905      2.00000
    169       3.2175      2.00000
    170       3.2175      2.00000
    171       3.2208      2.00000
    172       3.2208      2.00000
    173       3.2276      2.00000
    174       3.2276      2.00000
    175       3.2297      2.00000
    176       3.2297      2.00000
    177       3.2775      2.00001
    178       3.2775      2.00001
    179       3.2956      2.00002
    180       3.2956      2.00002
    181       3.3178      2.00004
    182       3.3178      2.00004
    183       3.3652      2.00017
    184       3.3652      2.00017
    185       3.5338      2.00869
    186       3.5338      2.00869
    187       3.7156      2.07039
    188       3.7156      2.07039
    189       3.8694      1.73771
    190       3.8694      1.73769
    191       4.0273      0.52894
    192       4.0273      0.52894
    193       4.1265      0.02632
    194       4.1265      0.02631
    195       4.1585     -0.03767
    196       4.1585     -0.03767
    197       4.1667     -0.04785
    198       4.1667     -0.04785
    199       4.2060     -0.07040
    200       4.2060     -0.07040
    201       4.2538     -0.06173
    202       4.2538     -0.06173
    203       4.2756     -0.05229
    204       4.2756     -0.05229
    205       4.2900     -0.04566
    206       4.2900     -0.04566
    207       4.3145     -0.03473
    208       4.3145     -0.03473
    209       4.3208     -0.03212
    210       4.3208     -0.03211
    211       4.4168     -0.00685
    212       4.4168     -0.00685
    213       4.4260     -0.00573
    214       4.4260     -0.00573
    215       4.4706     -0.00223
    216       4.4706     -0.00223
    217       4.4859     -0.00157
    218       4.4860     -0.00157
    219       4.6873     -0.00000
    220       4.6879     -0.00000
    221       4.7652     -0.00000
    222       4.7671     -0.00000
    223       4.7953     -0.00000
    224       4.8192     -0.00000
    225       4.8330     -0.00000
    226       4.8559     -0.00000
    227       4.8833     -0.00000
    228       4.9076     -0.00000

 k-point    22 :       0.3571    0.0000    0.5000
  band No.  band energies     occupation 
      1      -0.8574      2.00000
      2      -0.8574      2.00000
      3      -0.6219      2.00000
      4      -0.6219      2.00000
      5      -0.5057      2.00000
      6      -0.5057      2.00000
      7      -0.4710      2.00000
      8      -0.4710      2.00000
      9      -0.2416      2.00000
     10      -0.2416      2.00000
     11      -0.0417      2.00000
     12      -0.0417      2.00000
     13       0.0723      2.00000
     14       0.0723      2.00000
     15       0.1127      2.00000
     16       0.1127      2.00000
     17       0.1174      2.00000
     18       0.1174      2.00000
     19       0.1390      2.00000
     20       0.1390      2.00000
     21       0.2299      2.00000
     22       0.2299      2.00000
     23       0.2925      2.00000
     24       0.2925      2.00000
     25       0.3087      2.00000
     26       0.3087      2.00000
     27       0.3201      2.00000
     28       0.3201      2.00000
     29       0.3730      2.00000
     30       0.3730      2.00000
     31       0.4069      2.00000
     32       0.4069      2.00000
     33       0.4465      2.00000
     34       0.4465      2.00000
     35       0.4544      2.00000
     36       0.4544      2.00000
     37       0.4585      2.00000
     38       0.4585      2.00000
     39       0.4589      2.00000
     40       0.4589      2.00000
     41       0.4609      2.00000
     42       0.4609      2.00000
     43       0.4706      2.00000
     44       0.4706      2.00000
     45       0.5016      2.00000
     46       0.5016      2.00000
     47       0.5036      2.00000
     48       0.5036      2.00000
     49       0.5040      2.00000
     50       0.5040      2.00000
     51       0.5066      2.00000
     52       0.5066      2.00000
     53       0.5117      2.00000
     54       0.5117      2.00000
     55       0.5125      2.00000
     56       0.5125      2.00000
     57       0.5519      2.00000
     58       0.5519      2.00000
     59       0.5669      2.00000
     60       0.5669      2.00000
     61       0.5719      2.00000
     62       0.5719      2.00000
     63       0.6160      2.00000
     64       0.6160      2.00000
     65       0.6350      2.00000
     66       0.6350      2.00000
     67       0.6784      2.00000
     68       0.6784      2.00000
     69       0.6833      2.00000
     70       0.6834      2.00000
     71       0.6852      2.00000
     72       0.6852      2.00000
     73       0.6869      2.00000
     74       0.6869      2.00000
     75       0.7142      2.00000
     76       0.7142      2.00000
     77       0.7408      2.00000
     78       0.7408      2.00000
     79       0.7616      2.00000
     80       0.7616      2.00000
     81       0.7914      2.00000
     82       0.7914      2.00000
     83       0.8206      2.00000
     84       0.8206      2.00000
     85       0.8249      2.00000
     86       0.8249      2.00000
     87       0.8337      2.00000
     88       0.8337      2.00000
     89       0.8833      2.00000
     90       0.8833      2.00000
     91       0.9120      2.00000
     92       0.9120      2.00000
     93       0.9446      2.00000
     94       0.9446      2.00000
     95       0.9963      2.00000
     96       0.9963      2.00000
     97       1.0335      2.00000
     98       1.0335      2.00000
     99       1.0396      2.00000
    100       1.0396      2.00000
    101       1.0622      2.00000
    102       1.0622      2.00000
    103       1.0702      2.00000
    104       1.0702      2.00000
    105       1.1721      2.00000
    106       1.1721      2.00000
    107       1.1778      2.00000
    108       1.1778      2.00000
    109       1.1801      2.00000
    110       1.1801      2.00000
    111       1.1850      2.00000
    112       1.1850      2.00000
    113       1.3688      2.00000
    114       1.3688      2.00000
    115       1.4577      2.00000
    116       1.4577      2.00000
    117       1.9087      2.00000
    118       1.9087      2.00000
    119       1.9170      2.00000
    120       1.9170      2.00000
    121       1.9466      2.00000
    122       1.9466      2.00000
    123       2.0382      2.00000
    124       2.0382      2.00000
    125       2.0441      2.00000
    126       2.0441      2.00000
    127       2.1433      2.00000
    128       2.1434      2.00000
    129       2.1899      2.00000
    130       2.1899      2.00000
    131       2.1936      2.00000
    132       2.1936      2.00000
    133       2.2292      2.00000
    134       2.2292      2.00000
    135       2.3821      2.00000
    136       2.3821      2.00000
    137       2.4114      2.00000
    138       2.4114      2.00000
    139       2.5365      2.00000
    140       2.5365      2.00000
    141       2.6838      2.00000
    142       2.6838      2.00000
    143       2.7464      2.00000
    144       2.7464      2.00000
    145       2.7724      2.00000
    146       2.7724      2.00000
    147       2.8221      2.00000
    148       2.8221      2.00000
    149       2.8305      2.00000
    150       2.8305      2.00000
    151       2.8670      2.00000
    152       2.8670      2.00000
    153       2.8690      2.00000
    154       2.8690      2.00000
    155       2.8898      2.00000
    156       2.8898      2.00000
    157       3.0062      2.00000
    158       3.0062      2.00000
    159       3.0269      2.00000
    160       3.0269      2.00000
    161       3.0525      2.00000
    162       3.0525      2.00000
    163       3.1154      2.00000
    164       3.1154      2.00000
    165       3.1164      2.00000
    166       3.1164      2.00000
    167       3.1396      2.00000
    168       3.1396      2.00000
    169       3.1632      2.00000
    170       3.1633      2.00000
    171       3.1641      2.00000
    172       3.1641      2.00000
    173       3.2437      2.00000
    174       3.2437      2.00000
    175       3.3037      2.00003
    176       3.3037      2.00003
    177       3.3494      2.00011
    178       3.3494      2.00011
    179       3.4165      2.00066
    180       3.4166      2.00066
    181       3.4201      2.00073
    182       3.4201      2.00073
    183       3.4991      2.00442
    184       3.4991      2.00442
    185       3.5615      2.01415
    186       3.5615      2.01416
    187       3.6527      2.04787
    188       3.6527      2.04787
    189       3.8359      1.89442
    190       3.8359      1.89440
    191       3.8617      1.77866
    192       3.8617      1.77866
    193       3.9385      1.25496
    194       3.9385      1.25492
    195       3.9740      0.95753
    196       3.9740      0.95752
    197       3.9925      0.80225
    198       3.9925      0.80224
    199       4.1707     -0.05198
    200       4.1707     -0.05198
    201       4.2124     -0.07090
    202       4.2124     -0.07090
    203       4.2168     -0.07085
    204       4.2168     -0.07085
    205       4.2349     -0.06798
    206       4.2349     -0.06798
    207       4.2367     -0.06752
    208       4.2367     -0.06752
    209       4.2991     -0.04148
    210       4.2991     -0.04148
    211       4.4090     -0.00794
    212       4.4091     -0.00794
    213       4.4664     -0.00245
    214       4.4664     -0.00245
    215       4.4817     -0.00173
    216       4.4818     -0.00173
    217       4.5152     -0.00077
    218       4.5152     -0.00077
    219       4.5573     -0.00026
    220       4.5574     -0.00026
    221       4.6348     -0.00003
    222       4.6347     -0.00003
    223       4.6740     -0.00001
    224       4.6760     -0.00001
    225       4.7001     -0.00000
    226       4.7087     -0.00000
    227       4.8184     -0.00000
    228       4.8317     -0.00000

 k-point    23 :       0.4286    0.0000    0.5000
  band No.  band energies     occupation 
      1      -0.3249      2.00000
      2      -0.3249      2.00000
      3      -0.3064      2.00000
      4      -0.3064      2.00000
      5      -0.0957      2.00000
      6      -0.0957      2.00000
      7      -0.0748      2.00000
      8      -0.0748      2.00000
      9       0.0443      2.00000
     10       0.0443      2.00000
     11       0.0584      2.00000
     12       0.0584      2.00000
     13       0.0674      2.00000
     14       0.0674      2.00000
     15       0.1002      2.00000
     16       0.1002      2.00000
     17       0.1567      2.00000
     18       0.1567      2.00000
     19       0.1597      2.00000
     20       0.1597      2.00000
     21       0.2449      2.00000
     22       0.2449      2.00000
     23       0.2541      2.00000
     24       0.2541      2.00000
     25       0.2590      2.00000
     26       0.2590      2.00000
     27       0.2788      2.00000
     28       0.2788      2.00000
     29       0.3694      2.00000
     30       0.3694      2.00000
     31       0.3725      2.00000
     32       0.3725      2.00000
     33       0.3758      2.00000
     34       0.3758      2.00000
     35       0.4049      2.00000
     36       0.4049      2.00000
     37       0.4146      2.00000
     38       0.4146      2.00000
     39       0.4212      2.00000
     40       0.4212      2.00000
     41       0.4265      2.00000
     42       0.4265      2.00000
     43       0.4347      2.00000
     44       0.4347      2.00000
     45       0.4374      2.00000
     46       0.4374      2.00000
     47       0.4583      2.00000
     48       0.4583      2.00000
     49       0.4672      2.00000
     50       0.4672      2.00000
     51       0.4704      2.00000
     52       0.4704      2.00000
     53       0.4831      2.00000
     54       0.4831      2.00000
     55       0.4852      2.00000
     56       0.4852      2.00000
     57       0.5486      2.00000
     58       0.5486      2.00000
     59       0.5514      2.00000
     60       0.5515      2.00000
     61       0.5655      2.00000
     62       0.5655      2.00000
     63       0.5687      2.00000
     64       0.5687      2.00000
     65       0.5707      2.00000
     66       0.5707      2.00000
     67       0.6829      2.00000
     68       0.6829      2.00000
     69       0.6976      2.00000
     70       0.6976      2.00000
     71       0.7424      2.00000
     72       0.7424      2.00000
     73       0.7491      2.00000
     74       0.7491      2.00000
     75       0.7562      2.00000
     76       0.7562      2.00000
     77       0.7632      2.00000
     78       0.7632      2.00000
     79       0.7866      2.00000
     80       0.7866      2.00000
     81       0.7912      2.00000
     82       0.7912      2.00000
     83       0.8002      2.00000
     84       0.8002      2.00000
     85       0.8339      2.00000
     86       0.8339      2.00000
     87       0.8503      2.00000
     88       0.8503      2.00000
     89       0.9333      2.00000
     90       0.9333      2.00000
     91       0.9475      2.00000
     92       0.9475      2.00000
     93       1.1131      2.00000
     94       1.1131      2.00000
     95       1.1165      2.00000
     96       1.1165      2.00000
     97       1.1409      2.00000
     98       1.1409      2.00000
     99       1.1540      2.00000
    100       1.1540      2.00000
    101       1.3709      2.00000
    102       1.3709      2.00000
    103       1.3781      2.00000
    104       1.3781      2.00000
    105       1.4003      2.00000
    106       1.4003      2.00000
    107       1.4056      2.00000
    108       1.4056      2.00000
    109       1.6612      2.00000
    110       1.6612      2.00000
    111       1.7319      2.00000
    112       1.7320      2.00000
    113       1.8236      2.00000
    114       1.8236      2.00000
    115       1.9386      2.00000
    116       1.9386      2.00000
    117       1.9684      2.00000
    118       1.9684      2.00000
    119       1.9871      2.00000
    120       1.9871      2.00000
    121       2.1626      2.00000
    122       2.1626      2.00000
    123       2.1632      2.00000
    124       2.1632      2.00000
    125       2.2381      2.00000
    126       2.2381      2.00000
    127       2.2880      2.00000
    128       2.2880      2.00000
    129       2.3036      2.00000
    130       2.3036      2.00000
    131       2.3504      2.00000
    132       2.3505      2.00000
    133       2.3646      2.00000
    134       2.3646      2.00000
    135       2.3742      2.00000
    136       2.3742      2.00000
    137       2.3775      2.00000
    138       2.3776      2.00000
    139       2.5125      2.00000
    140       2.5125      2.00000
    141       2.5638      2.00000
    142       2.5638      2.00000
    143       2.6386      2.00000
    144       2.6386      2.00000
    145       2.7016      2.00000
    146       2.7016      2.00000
    147       2.7414      2.00000
    148       2.7414      2.00000
    149       2.7722      2.00000
    150       2.7722      2.00000
    151       2.7823      2.00000
    152       2.7824      2.00000
    153       2.8009      2.00000
    154       2.8010      2.00000
    155       2.8386      2.00000
    156       2.8386      2.00000
    157       2.8425      2.00000
    158       2.8425      2.00000
    159       2.8510      2.00000
    160       2.8510      2.00000
    161       2.8737      2.00000
    162       2.8737      2.00000
    163       2.9047      2.00000
    164       2.9047      2.00000
    165       2.9068      2.00000
    166       2.9068      2.00000
    167       3.0452      2.00000
    168       3.0452      2.00000
    169       3.0885      2.00000
    170       3.0885      2.00000
    171       3.1009      2.00000
    172       3.1009      2.00000
    173       3.1711      2.00000
    174       3.1711      2.00000
    175       3.1743      2.00000
    176       3.1743      2.00000
    177       3.1845      2.00000
    178       3.1845      2.00000
    179       3.1980      2.00000
    180       3.1980      2.00000
    181       3.4833      2.00317
    182       3.4833      2.00317
    183       3.5490      2.01142
    184       3.5490      2.01142
    185       3.5911      2.02249
    186       3.5911      2.02249
    187       3.6068      2.02805
    188       3.6068      2.02805
    189       3.7122      2.06993
    190       3.7122      2.06993
    191       3.7305      2.07058
    192       3.7305      2.07058
    193       3.8122      1.97154
    194       3.8122      1.97154
    195       3.8413      1.87295
    196       3.8413      1.87294
    197       3.9217      1.38760
    198       3.9217      1.38760
    199       4.1489     -0.02259
    200       4.1489     -0.02260
    201       4.1833     -0.06214
    202       4.1834     -0.06214
    203       4.2420     -0.06593
    204       4.2420     -0.06593
    205       4.2546     -0.06138
    206       4.2546     -0.06138
    207       4.2742     -0.05293
    208       4.2742     -0.05293
    209       4.3214     -0.03187
    210       4.3214     -0.03187
    211       4.3425     -0.02394
    212       4.3425     -0.02394
    213       4.3987     -0.00962
    214       4.3987     -0.00961
    215       4.4715     -0.00219
    216       4.4715     -0.00219
    217       4.5488     -0.00033
    218       4.5520     -0.00030
    219       4.6096     -0.00006
    220       4.6096     -0.00006
    221       4.6672     -0.00001
    222       4.6752     -0.00001
    223       4.6814     -0.00001
    224       4.6815     -0.00001
    225       4.7189     -0.00000
    226       4.7227     -0.00000
    227       4.7351     -0.00000
    228       4.8198     -0.00000

 k-point    24 :       0.5000    0.0000    0.5000
  band No.  band energies     occupation 
      1      -0.1847      2.00000
      2      -0.1847      2.00000
      3      -0.1847      2.00000
      4      -0.1847      2.00000
      5       0.0398      2.00000
      6       0.0399      2.00000
      7       0.0399      2.00000
      8       0.0399      2.00000
      9       0.0427      2.00000
     10       0.0427      2.00000
     11       0.0427      2.00000
     12       0.0427      2.00000
     13       0.0992      2.00000
     14       0.0992      2.00000
     15       0.0992      2.00000
     16       0.0992      2.00000
     17       0.2020      2.00000
     18       0.2020      2.00000
     19       0.2020      2.00000
     20       0.2020      2.00000
     21       0.2663      2.00000
     22       0.2663      2.00000
     23       0.2663      2.00000
     24       0.2663      2.00000
     25       0.2776      2.00000
     26       0.2776      2.00000
     27       0.2776      2.00000
     28       0.2776      2.00000
     29       0.3330      2.00000
     30       0.3330      2.00000
     31       0.3330      2.00000
     32       0.3330      2.00000
     33       0.3730      2.00000
     34       0.3730      2.00000
     35       0.3730      2.00000
     36       0.3730      2.00000
     37       0.3975      2.00000
     38       0.3975      2.00000
     39       0.3975      2.00000
     40       0.3975      2.00000
     41       0.4114      2.00000
     42       0.4114      2.00000
     43       0.4114      2.00000
     44       0.4114      2.00000
     45       0.4130      2.00000
     46       0.4130      2.00000
     47       0.4131      2.00000
     48       0.4131      2.00000
     49       0.4597      2.00000
     50       0.4597      2.00000
     51       0.4597      2.00000
     52       0.4597      2.00000
     53       0.4676      2.00000
     54       0.4676      2.00000
     55       0.4676      2.00000
     56       0.4676      2.00000
     57       0.5173      2.00000
     58       0.5173      2.00000
     59       0.5173      2.00000
     60       0.5173      2.00000
     61       0.5590      2.00000
     62       0.5590      2.00000
     63       0.5590      2.00000
     64       0.5590      2.00000
     65       0.6905      2.00000
     66       0.6905      2.00000
     67       0.6905      2.00000
     68       0.6905      2.00000
     69       0.7107      2.00000
     70       0.7107      2.00000
     71       0.7107      2.00000
     72       0.7107      2.00000
     73       0.7694      2.00000
     74       0.7694      2.00000
     75       0.7694      2.00000
     76       0.7694      2.00000
     77       0.7827      2.00000
     78       0.7827      2.00000
     79       0.7827      2.00000
     80       0.7827      2.00000
     81       0.7990      2.00000
     82       0.7990      2.00000
     83       0.7990      2.00000
     84       0.7990      2.00000
     85       0.8545      2.00000
     86       0.8545      2.00000
     87       0.8545      2.00000
     88       0.8545      2.00000
     89       0.9497      2.00000
     90       0.9497      2.00000
     91       0.9497      2.00000
     92       0.9497      2.00000
     93       1.1224      2.00000
     94       1.1224      2.00000
     95       1.1224      2.00000
     96       1.1224      2.00000
     97       1.3147      2.00000
     98       1.3147      2.00000
     99       1.3147      2.00000
    100       1.3147      2.00000
    101       1.4628      2.00000
    102       1.4628      2.00000
    103       1.4628      2.00000
    104       1.4628      2.00000
    105       1.6918      2.00000
    106       1.6918      2.00000
    107       1.6918      2.00000
    108       1.6918      2.00000
    109       1.9234      2.00000
    110       1.9234      2.00000
    111       1.9234      2.00000
    112       1.9235      2.00000
    113       2.1317      2.00000
    114       2.1317      2.00000
    115       2.1317      2.00000
    116       2.1317      2.00000
    117       2.2046      2.00000
    118       2.2046      2.00000
    119       2.2046      2.00000
    120       2.2046      2.00000
    121       2.2252      2.00000
    122       2.2252      2.00000
    123       2.2252      2.00000
    124       2.2252      2.00000
    125       2.2827      2.00000
    126       2.2827      2.00000
    127       2.2827      2.00000
    128       2.2827      2.00000
    129       2.2925      2.00000
    130       2.2925      2.00000
    131       2.2925      2.00000
    132       2.2925      2.00000
    133       2.3439      2.00000
    134       2.3439      2.00000
    135       2.3439      2.00000
    136       2.3439      2.00000
    137       2.3715      2.00000
    138       2.3715      2.00000
    139       2.3715      2.00000
    140       2.3715      2.00000
    141       2.5236      2.00000
    142       2.5236      2.00000
    143       2.5236      2.00000
    144       2.5236      2.00000
    145       2.6721      2.00000
    146       2.6722      2.00000
    147       2.6722      2.00000
    148       2.6722      2.00000
    149       2.6746      2.00000
    150       2.6746      2.00000
    151       2.6746      2.00000
    152       2.6746      2.00000
    153       2.7613      2.00000
    154       2.7613      2.00000
    155       2.7613      2.00000
    156       2.7613      2.00000
    157       2.7798      2.00000
    158       2.7798      2.00000
    159       2.7798      2.00000
    160       2.7798      2.00000
    161       2.8476      2.00000
    162       2.8476      2.00000
    163       2.8476      2.00000
    164       2.8476      2.00000
    165       2.9966      2.00000
    166       2.9966      2.00000
    167       2.9966      2.00000
    168       2.9966      2.00000
    169       3.0229      2.00000
    170       3.0229      2.00000
    171       3.0229      2.00000
    172       3.0229      2.00000
    173       3.0774      2.00000
    174       3.0774      2.00000
    175       3.0774      2.00000
    176       3.0774      2.00000
    177       3.1157      2.00000
    178       3.1157      2.00000
    179       3.1157      2.00000
    180       3.1157      2.00000
    181       3.2468      2.00000
    182       3.2468      2.00000
    183       3.2468      2.00000
    184       3.2468      2.00000
    185       3.5787      2.01866
    186       3.5787      2.01866
    187       3.5787      2.01867
    188       3.5787      2.01867
    189       3.7091      2.06938
    190       3.7091      2.06938
    191       3.7091      2.06938
    192       3.7091      2.06938
    193       3.8697      1.73613
    194       3.8697      1.73613
    195       3.8697      1.73612
    196       3.8697      1.73612
    197       3.9195      1.40503
    198       3.9195      1.40503
    199       3.9195      1.40500
    200       3.9195      1.40500
    201       4.2170     -0.07085
    202       4.2170     -0.07085
    203       4.2170     -0.07085
    204       4.2170     -0.07085
    205       4.2795     -0.05050
    206       4.2795     -0.05050
    207       4.2795     -0.05050
    208       4.2795     -0.05050
    209       4.3553     -0.01981
    210       4.3553     -0.01981
    211       4.3553     -0.01981
    212       4.3553     -0.01981
    213       4.5554     -0.00027
    214       4.5556     -0.00027
    215       4.5565     -0.00026
    216       4.5567     -0.00026
    217       4.5907     -0.00010
    218       4.5907     -0.00010
    219       4.5907     -0.00010
    220       4.5908     -0.00010
    221       4.6696     -0.00001
    222       4.6697     -0.00001
    223       4.6697     -0.00001
    224       4.6698     -0.00001
    225       4.7725     -0.00000
    226       4.7851     -0.00000
    227       4.7948     -0.00000
    228       4.8054     -0.00000

 k-point    25 :       0.0000    0.3333    0.5000
  band No.  band energies     occupation 
      1      -3.0072      2.00000
      2      -2.7313      2.00000
      3      -2.7175      2.00000
      4      -2.6661      2.00000
      5      -2.6525      2.00000
      6      -2.2878      2.00000
      7      -2.0058      2.00000
      8      -2.0049      2.00000
      9      -1.9731      2.00000
     10      -1.7956      2.00000
     11      -1.7531      2.00000
     12      -1.4449      2.00000
     13      -1.1272      2.00000
     14      -1.0082      2.00000
     15      -0.9927      2.00000
     16      -0.8506      2.00000
     17      -0.7290      2.00000
     18      -0.5032      2.00000
     19      -0.4522      2.00000
     20      -0.4493      2.00000
     21      -0.4465      2.00000
     22      -0.4348      2.00000
     23      -0.4308      2.00000
     24      -0.1613      2.00000
     25      -0.1327      2.00000
     26      -0.1090      2.00000
     27       0.0710      2.00000
     28       0.0762      2.00000
     29       0.1063      2.00000
     30       0.1084      2.00000
     31       0.1466      2.00000
     32       0.1538      2.00000
     33       0.1690      2.00000
     34       0.1753      2.00000
     35       0.1926      2.00000
     36       0.1950      2.00000
     37       0.1958      2.00000
     38       0.1973      2.00000
     39       0.2082      2.00000
     40       0.2276      2.00000
     41       0.2284      2.00000
     42       0.2370      2.00000
     43       0.2406      2.00000
     44       0.2467      2.00000
     45       0.2601      2.00000
     46       0.2628      2.00000
     47       0.2694      2.00000
     48       0.3449      2.00000
     49       0.3555      2.00000
     50       0.3639      2.00000
     51       0.3692      2.00000
     52       0.4178      2.00000
     53       0.4182      2.00000
     54       0.4328      2.00000
     55       0.4401      2.00000
     56       0.4452      2.00000
     57       0.4870      2.00000
     58       0.5033      2.00000
     59       0.5060      2.00000
     60       0.5221      2.00000
     61       0.5365      2.00000
     62       0.5751      2.00000
     63       0.5800      2.00000
     64       0.5971      2.00000
     65       0.6179      2.00000
     66       0.6185      2.00000
     67       0.6204      2.00000
     68       0.7139      2.00000
     69       0.7187      2.00000
     70       0.7302      2.00000
     71       0.7452      2.00000
     72       0.7496      2.00000
     73       0.7809      2.00000
     74       0.8143      2.00000
     75       0.8300      2.00000
     76       0.8634      2.00000
     77       0.8852      2.00000
     78       0.8940      2.00000
     79       0.9008      2.00000
     80       0.9084      2.00000
     81       0.9259      2.00000
     82       0.9350      2.00000
     83       0.9422      2.00000
     84       0.9481      2.00000
     85       0.9511      2.00000
     86       0.9546      2.00000
     87       0.9558      2.00000
     88       0.9563      2.00000
     89       0.9794      2.00000
     90       0.9801      2.00000
     91       0.9811      2.00000
     92       0.9838      2.00000
     93       0.9884      2.00000
     94       0.9938      2.00000
     95       1.0022      2.00000
     96       1.0111      2.00000
     97       1.0161      2.00000
     98       1.0197      2.00000
     99       1.0237      2.00000
    100       1.0248      2.00000
    101       1.0249      2.00000
    102       1.0269      2.00000
    103       1.0281      2.00000
    104       1.0380      2.00000
    105       1.0454      2.00000
    106       1.0508      2.00000
    107       1.0523      2.00000
    108       1.0587      2.00000
    109       1.0588      2.00000
    110       1.0595      2.00000
    111       1.0600      2.00000
    112       1.0691      2.00000
    113       1.0692      2.00000
    114       1.0779      2.00000
    115       1.1004      2.00000
    116       1.1025      2.00000
    117       1.1121      2.00000
    118       1.1144      2.00000
    119       1.1703      2.00000
    120       1.1711      2.00000
    121       1.1756      2.00000
    122       1.1764      2.00000
    123       1.1927      2.00000
    124       1.2240      2.00000
    125       1.2241      2.00000
    126       1.2241      2.00000
    127       1.2243      2.00000
    128       1.3796      2.00000
    129       1.4217      2.00000
    130       1.4229      2.00000
    131       1.4951      2.00000
    132       1.7663      2.00000
    133       1.9299      2.00000
    134       1.9491      2.00000
    135       1.9838      2.00000
    136       2.0910      2.00000
    137       2.1146      2.00000
    138       2.1368      2.00000
    139       2.2501      2.00000
    140       2.2628      2.00000
    141       2.3838      2.00000
    142       2.5419      2.00000
    143       2.5463      2.00000
    144       2.5659      2.00000
    145       2.5832      2.00000
    146       2.6410      2.00000
    147       2.6483      2.00000
    148       2.6501      2.00000
    149       2.6731      2.00000
    150       2.6810      2.00000
    151       2.7397      2.00000
    152       2.7482      2.00000
    153       2.7535      2.00000
    154       2.7664      2.00000
    155       2.8000      2.00000
    156       2.8100      2.00000
    157       2.8404      2.00000
    158       2.8488      2.00000
    159       2.8625      2.00000
    160       2.8799      2.00000
    161       2.8982      2.00000
    162       3.0051      2.00000
    163       3.0390      2.00000
    164       3.1308      2.00000
    165       3.1628      2.00000
    166       3.1716      2.00000
    167       3.1732      2.00000
    168       3.1857      2.00000
    169       3.1882      2.00000
    170       3.2073      2.00000
    171       3.2571      2.00001
    172       3.2686      2.00001
    173       3.2745      2.00001
    174       3.3065      2.00003
    175       3.3237      2.00005
    176       3.3237      2.00005
    177       3.3841      2.00028
    178       3.3864      2.00030
    179       3.4050      2.00049
    180       3.5024      2.00473
    181       3.6482      2.04580
    182       3.7239      2.07092
    183       3.7771      2.04072
    184       3.8529      1.82183
    185       3.9971      0.76453
    186       4.1228      0.03644
    187       4.1421     -0.00989
    188       4.1584     -0.03742
    189       4.1598     -0.03935
    190       4.1822     -0.06142
    191       4.2085     -0.07068
    192       4.2354     -0.06786
    193       4.2418     -0.06601
    194       4.2499     -0.06320
    195       4.2508     -0.06288
    196       4.2539     -0.06168
    197       4.2602     -0.05913
    198       4.2648     -0.05714
    199       4.2705     -0.05464
    200       4.3004     -0.04089
    201       4.3394     -0.02502
    202       4.3568     -0.01938
    203       4.3901     -0.01120
    204       4.4064     -0.00834
    205       4.4196     -0.00649
    206       4.4300     -0.00529
    207       4.4386     -0.00445
    208       4.4779     -0.00189
    209       4.4780     -0.00189
    210       4.4894     -0.00145
    211       4.5414     -0.00040
    212       4.5548     -0.00028
    213       4.5627     -0.00022
    214       4.5839     -0.00012
    215       4.5928     -0.00009
    216       4.6269     -0.00003
    217       4.6408     -0.00002
    218       4.6492     -0.00002
    219       4.6689     -0.00001
    220       4.6999     -0.00000
    221       4.7179     -0.00000
    222       4.7436     -0.00000
    223       4.7550     -0.00000
    224       4.7606     -0.00000
    225       4.7807     -0.00000
    226       4.8105     -0.00000
    227       4.8430     -0.00000
    228       4.8712     -0.00000

 k-point    26 :       0.0714    0.3333    0.5000
  band No.  band energies     occupation 
      1      -2.9076      2.00000
      2      -2.6361      2.00000
      3      -2.6223      2.00000
      4      -2.5696      2.00000
      5      -2.5559      2.00000
      6      -2.2018      2.00000
      7      -1.9192      2.00000
      8      -1.9155      2.00000
      9      -1.8869      2.00000
     10      -1.7073      2.00000
     11      -1.6634      2.00000
     12      -1.3572      2.00000
     13      -1.0484      2.00000
     14      -0.9287      2.00000
     15      -0.9093      2.00000
     16      -0.7660      2.00000
     17      -0.6473      2.00000
     18      -0.4203      2.00000
     19      -0.3792      2.00000
     20      -0.3775      2.00000
     21      -0.3730      2.00000
     22      -0.3570      2.00000
     23      -0.3536      2.00000
     24      -0.0879      2.00000
     25      -0.0743      2.00000
     26      -0.0538      2.00000
     27       0.1207      2.00000
     28       0.1341      2.00000
     29       0.1528      2.00000
     30       0.1535      2.00000
     31       0.1802      2.00000
     32       0.1864      2.00000
     33       0.2200      2.00000
     34       0.2221      2.00000
     35       0.2245      2.00000
     36       0.2338      2.00000
     37       0.2368      2.00000
     38       0.2378      2.00000
     39       0.2403      2.00000
     40       0.2476      2.00000
     41       0.2479      2.00000
     42       0.2698      2.00000
     43       0.2699      2.00000
     44       0.2774      2.00000
     45       0.2857      2.00000
     46       0.2857      2.00000
     47       0.2932      2.00000
     48       0.3697      2.00000
     49       0.3737      2.00000
     50       0.3782      2.00000
     51       0.3793      2.00000
     52       0.4390      2.00000
     53       0.4429      2.00000
     54       0.4626      2.00000
     55       0.4652      2.00000
     56       0.4769      2.00000
     57       0.4999      2.00000
     58       0.5043      2.00000
     59       0.5234      2.00000
     60       0.5312      2.00000
     61       0.5524      2.00000
     62       0.5917      2.00000
     63       0.5950      2.00000
     64       0.5978      2.00000
     65       0.6042      2.00000
     66       0.6261      2.00000
     67       0.6328      2.00000
     68       0.7040      2.00000
     69       0.7101      2.00000
     70       0.7227      2.00000
     71       0.7286      2.00000
     72       0.7350      2.00000
     73       0.7495      2.00000
     74       0.7848      2.00000
     75       0.7855      2.00000
     76       0.7977      2.00000
     77       0.8199      2.00000
     78       0.8261      2.00000
     79       0.8385      2.00000
     80       0.8507      2.00000
     81       0.9172      2.00000
     82       0.9241      2.00000
     83       0.9245      2.00000
     84       0.9319      2.00000
     85       0.9384      2.00000
     86       0.9401      2.00000
     87       0.9402      2.00000
     88       0.9422      2.00000
     89       0.9446      2.00000
     90       0.9481      2.00000
     91       0.9511      2.00000
     92       0.9537      2.00000
     93       0.9561      2.00000
     94       0.9621      2.00000
     95       0.9664      2.00000
     96       0.9669      2.00000
     97       0.9714      2.00000
     98       0.9966      2.00000
     99       1.0033      2.00000
    100       1.0062      2.00000
    101       1.0282      2.00000
    102       1.0287      2.00000
    103       1.0361      2.00000
    104       1.0370      2.00000
    105       1.0419      2.00000
    106       1.0419      2.00000
    107       1.0479      2.00000
    108       1.0514      2.00000
    109       1.0515      2.00000
    110       1.0535      2.00000
    111       1.0604      2.00000
    112       1.0768      2.00000
    113       1.0775      2.00000
    114       1.1300      2.00000
    115       1.1352      2.00000
    116       1.1372      2.00000
    117       1.1415      2.00000
    118       1.1518      2.00000
    119       1.1572      2.00000
    120       1.1721      2.00000
    121       1.1878      2.00000
    122       1.1977      2.00000
    123       1.2002      2.00000
    124       1.2026      2.00000
    125       1.2070      2.00000
    126       1.2439      2.00000
    127       1.2505      2.00000
    128       1.4813      2.00000
    129       1.4857      2.00000
    130       1.5255      2.00000
    131       1.5573      2.00000
    132       1.7871      2.00000
    133       1.9799      2.00000
    134       2.0066      2.00000
    135       2.0208      2.00000
    136       2.1053      2.00000
    137       2.1310      2.00000
    138       2.1470      2.00000
    139       2.2822      2.00000
    140       2.2871      2.00000
    141       2.3938      2.00000
    142       2.5927      2.00000
    143       2.6025      2.00000
    144       2.6267      2.00000
    145       2.6342      2.00000
    146       2.6678      2.00000
    147       2.6868      2.00000
    148       2.6939      2.00000
    149       2.7232      2.00000
    150       2.7298      2.00000
    151       2.7617      2.00000
    152       2.7827      2.00000
    153       2.7998      2.00000
    154       2.8156      2.00000
    155       2.8372      2.00000
    156       2.8466      2.00000
    157       2.8856      2.00000
    158       2.8894      2.00000
    159       2.9048      2.00000
    160       2.9216      2.00000
    161       2.9260      2.00000
    162       3.0063      2.00000
    163       3.0413      2.00000
    164       3.1200      2.00000
    165       3.1426      2.00000
    166       3.1546      2.00000
    167       3.1871      2.00000
    168       3.1877      2.00000
    169       3.2013      2.00000
    170       3.2294      2.00000
    171       3.2737      2.00001
    172       3.2905      2.00002
    173       3.2921      2.00002
    174       3.2972      2.00002
    175       3.3022      2.00003
    176       3.3037      2.00003
    177       3.3244      2.00005
    178       3.3941      2.00037
    179       3.4025      2.00046
    180       3.4946      2.00403
    181       3.5448      2.01061
    182       3.6819      2.06081
    183       3.6831      2.06132
    184       3.8558      1.80804
    185       4.0004      0.73766
    186       4.0362      0.46499
    187       4.0652      0.28084
    188       4.1477     -0.02056
    189       4.1494     -0.02361
    190       4.1937     -0.06732
    191       4.2086     -0.07069
    192       4.2152     -0.07090
    193       4.2334     -0.06837
    194       4.2461     -0.06457
    195       4.2562     -0.06074
    196       4.2622     -0.05828
    197       4.2634     -0.05773
    198       4.2689     -0.05532
    199       4.3100     -0.03666
    200       4.3114     -0.03604
    201       4.3594     -0.01862
    202       4.3714     -0.01537
    203       4.3722     -0.01517
    204       4.3727     -0.01506
    205       4.3965     -0.00999
    206       4.4015     -0.00914
    207       4.4099     -0.00781
    208       4.4120     -0.00751
    209       4.4211     -0.00631
    210       4.4431     -0.00405
    211       4.5140     -0.00080
    212       4.5144     -0.00079
    213       4.5579     -0.00025
    214       4.5820     -0.00013
    215       4.5962     -0.00009
    216       4.6375     -0.00002
    217       4.6421     -0.00002
    218       4.6631     -0.00001
    219       4.6781     -0.00001
    220       4.6945     -0.00000
    221       4.7293     -0.00000
    222       4.7422     -0.00000
    223       4.7497     -0.00000
    224       4.7817     -0.00000
    225       4.8084     -0.00000
    226       4.8267     -0.00000
    227       4.8607     -0.00000
    228       4.8825     -0.00000

 k-point    27 :       0.1429    0.3333    0.5000
  band No.  band energies     occupation 
      1      -2.6143      2.00000
      2      -2.3567      2.00000
      3      -2.3431      2.00000
      4      -2.2863      2.00000
      5      -2.2720      2.00000
      6      -1.9516      2.00000
      7      -1.6669      2.00000
      8      -1.6553      2.00000
      9      -1.6357      2.00000
     10      -1.4505      2.00000
     11      -1.4019      2.00000
     12      -1.1016      2.00000
     13      -0.8249      2.00000
     14      -0.7029      2.00000
     15      -0.6704      2.00000
     16      -0.5216      2.00000
     17      -0.4286      2.00000
     18      -0.1976      2.00000
     19      -0.1862      2.00000
     20      -0.1832      2.00000
     21      -0.1638      2.00000
     22      -0.1333      2.00000
     23      -0.1319      2.00000
     24       0.0641      2.00000
     25       0.0743      2.00000
     26       0.1073      2.00000
     27       0.2463      2.00000
     28       0.2466      2.00000
     29       0.2633      2.00000
     30       0.2672      2.00000
     31       0.2725      2.00000
     32       0.2862      2.00000
     33       0.2882      2.00000
     34       0.2963      2.00000
     35       0.3131      2.00000
     36       0.3157      2.00000
     37       0.3253      2.00000
     38       0.3388      2.00000
     39       0.3405      2.00000
     40       0.3475      2.00000
     41       0.3572      2.00000
     42       0.3581      2.00000
     43       0.3593      2.00000
     44       0.3614      2.00000
     45       0.3622      2.00000
     46       0.3710      2.00000
     47       0.4008      2.00000
     48       0.4030      2.00000
     49       0.4084      2.00000
     50       0.4379      2.00000
     51       0.4449      2.00000
     52       0.4721      2.00000
     53       0.4904      2.00000
     54       0.5060      2.00000
     55       0.5199      2.00000
     56       0.5254      2.00000
     57       0.5270      2.00000
     58       0.5343      2.00000
     59       0.5433      2.00000
     60       0.5558      2.00000
     61       0.5644      2.00000
     62       0.5696      2.00000
     63       0.5881      2.00000
     64       0.5966      2.00000
     65       0.6209      2.00000
     66       0.6250      2.00000
     67       0.6258      2.00000
     68       0.6378      2.00000
     69       0.6402      2.00000
     70       0.6586      2.00000
     71       0.6829      2.00000
     72       0.7143      2.00000
     73       0.7254      2.00000
     74       0.7464      2.00000
     75       0.7546      2.00000
     76       0.7565      2.00000
     77       0.7579      2.00000
     78       0.7615      2.00000
     79       0.7622      2.00000
     80       0.7792      2.00000
     81       0.8339      2.00000
     82       0.8387      2.00000
     83       0.8497      2.00000
     84       0.8508      2.00000
     85       0.8536      2.00000
     86       0.8554      2.00000
     87       0.8556      2.00000
     88       0.8564      2.00000
     89       0.8653      2.00000
     90       0.8716      2.00000
     91       0.8809      2.00000
     92       0.8829      2.00000
     93       0.8857      2.00000
     94       0.8948      2.00000
     95       0.8975      2.00000
     96       0.8975      2.00000
     97       0.9242      2.00000
     98       0.9272      2.00000
     99       0.9327      2.00000
    100       0.9382      2.00000
    101       0.9648      2.00000
    102       0.9683      2.00000
    103       0.9941      2.00000
    104       0.9989      2.00000
    105       1.0128      2.00000
    106       1.0208      2.00000
    107       1.0262      2.00000
    108       1.0348      2.00000
    109       1.0414      2.00000
    110       1.0433      2.00000
    111       1.0491      2.00000
    112       1.0498      2.00000
    113       1.0619      2.00000
    114       1.0647      2.00000
    115       1.0957      2.00000
    116       1.1059      2.00000
    117       1.1452      2.00000
    118       1.1665      2.00000
    119       1.1681      2.00000
    120       1.1957      2.00000
    121       1.2057      2.00000
    122       1.3298      2.00000
    123       1.3826      2.00000
    124       1.4239      2.00000
    125       1.4299      2.00000
    126       1.4548      2.00000
    127       1.4813      2.00000
    128       1.6175      2.00000
    129       1.7104      2.00000
    130       1.7239      2.00000
    131       1.7708      2.00000
    132       1.8441      2.00000
    133       2.0587      2.00000
    134       2.1175      2.00000
    135       2.1707      2.00000
    136       2.1798      2.00000
    137       2.1943      2.00000
    138       2.1973      2.00000
    139       2.3383      2.00000
    140       2.3771      2.00000
    141       2.4113      2.00000
    142       2.7074      2.00000
    143       2.7249      2.00000
    144       2.7527      2.00000
    145       2.7656      2.00000
    146       2.8061      2.00000
    147       2.8089      2.00000
    148       2.8167      2.00000
    149       2.8177      2.00000
    150       2.8564      2.00000
    151       2.8627      2.00000
    152       2.8749      2.00000
    153       2.9306      2.00000
    154       2.9355      2.00000
    155       2.9436      2.00000
    156       2.9489      2.00000
    157       2.9914      2.00000
    158       2.9987      2.00000
    159       3.0029      2.00000
    160       3.0060      2.00000
    161       3.0106      2.00000
    162       3.0255      2.00000
    163       3.0332      2.00000
    164       3.0488      2.00000
    165       3.0705      2.00000
    166       3.0767      2.00000
    167       3.0769      2.00000
    168       3.1988      2.00000
    169       3.2228      2.00000
    170       3.2265      2.00000
    171       3.2274      2.00000
    172       3.2564      2.00001
    173       3.2643      2.00001
    174       3.2718      2.00001
    175       3.2965      2.00002
    176       3.3086      2.00003
    177       3.3595      2.00014
    178       3.3607      2.00015
    179       3.3610      2.00015
    180       3.4359      2.00107
    181       3.4445      2.00132
    182       3.4870      2.00343
    183       3.5779      2.01843
    184       3.7657      2.05344
    185       3.7878      2.02483
    186       3.8260      1.92974
    187       3.9184      1.41341
    188       4.0498      0.37367
    189       4.1054      0.09319
    190       4.1304      0.01628
    191       4.1369      0.00101
    192       4.1389     -0.00340
    193       4.1692     -0.05044
    194       4.1890     -0.06528
    195       4.2067     -0.07049
    196       4.2298     -0.06918
    197       4.3064     -0.03824
    198       4.3087     -0.03723
    199       4.3217     -0.03172
    200       4.3242     -0.03075
    201       4.3338     -0.02703
    202       4.3370     -0.02589
    203       4.3517     -0.02091
    204       4.3847     -0.01230
    205       4.3864     -0.01195
    206       4.4024     -0.00898
    207       4.4047     -0.00861
    208       4.4108     -0.00769
    209       4.4144     -0.00718
    210       4.4273     -0.00558
    211       4.4369     -0.00460
    212       4.5424     -0.00038
    213       4.5836     -0.00012
    214       4.6110     -0.00005
    215       4.6655     -0.00001
    216       4.6870     -0.00000
    217       4.6990     -0.00000
    218       4.7241     -0.00000
    219       4.7346     -0.00000
    220       4.7421     -0.00000
    221       4.7992     -0.00000
    222       4.8105     -0.00000
    223       4.8286     -0.00000
    224       4.8431     -0.00000
    225       4.8517     -0.00000
    226       4.8634     -0.00000
    227       4.8783     -0.00000
    228       4.8963     -0.00000

 k-point    28 :       0.2143    0.3333    0.5000
  band No.  band energies     occupation 
      1      -2.1441      2.00000
      2      -1.9132      2.00000
      3      -1.9000      2.00000
      4      -1.8350      2.00000
      5      -1.8198      2.00000
      6      -1.5624      2.00000
      7      -1.2748      2.00000
      8      -1.2506      2.00000
      9      -1.2458      2.00000
     10      -1.0529      2.00000
     11      -0.9953      2.00000
     12      -0.7059      2.00000
     13      -0.5032      2.00000
     14      -0.3787      2.00000
     15      -0.3197      2.00000
     16      -0.1627      2.00000
     17      -0.1589      2.00000
     18       0.0447      2.00000
     19       0.0622      2.00000
     20       0.0692      2.00000
     21       0.0757      2.00000
     22       0.1731      2.00000
     23       0.1765      2.00000
     24       0.1896      2.00000
     25       0.1949      2.00000
     26       0.2989      2.00000
     27       0.3409      2.00000
     28       0.3568      2.00000
     29       0.3578      2.00000
     30       0.3744      2.00000
     31       0.3826      2.00000
     32       0.3891      2.00000
     33       0.3978      2.00000
     34       0.4105      2.00000
     35       0.4146      2.00000
     36       0.4344      2.00000
     37       0.4389      2.00000
     38       0.4393      2.00000
     39       0.4401      2.00000
     40       0.4406      2.00000
     41       0.4415      2.00000
     42       0.4475      2.00000
     43       0.4514      2.00000
     44       0.4522      2.00000
     45       0.4640      2.00000
     46       0.4650      2.00000
     47       0.4703      2.00000
     48       0.4901      2.00000
     49       0.5046      2.00000
     50       0.5171      2.00000
     51       0.5270      2.00000
     52       0.5319      2.00000
     53       0.5355      2.00000
     54       0.5504      2.00000
     55       0.5516      2.00000
     56       0.5542      2.00000
     57       0.5610      2.00000
     58       0.5647      2.00000
     59       0.5654      2.00000
     60       0.5673      2.00000
     61       0.5752      2.00000
     62       0.5845      2.00000
     63       0.5867      2.00000
     64       0.5898      2.00000
     65       0.6112      2.00000
     66       0.6277      2.00000
     67       0.6329      2.00000
     68       0.6367      2.00000
     69       0.6533      2.00000
     70       0.6584      2.00000
     71       0.6686      2.00000
     72       0.6688      2.00000
     73       0.6796      2.00000
     74       0.6851      2.00000
     75       0.6904      2.00000
     76       0.7185      2.00000
     77       0.7201      2.00000
     78       0.7229      2.00000
     79       0.7255      2.00000
     80       0.7283      2.00000
     81       0.7283      2.00000
     82       0.7324      2.00000
     83       0.7355      2.00000
     84       0.7483      2.00000
     85       0.7492      2.00000
     86       0.7493      2.00000
     87       0.7518      2.00000
     88       0.7554      2.00000
     89       0.7556      2.00000
     90       0.7564      2.00000
     91       0.7599      2.00000
     92       0.7707      2.00000
     93       0.8053      2.00000
     94       0.8059      2.00000
     95       0.8224      2.00000
     96       0.8259      2.00000
     97       0.8851      2.00000
     98       0.8937      2.00000
     99       0.9027      2.00000
    100       0.9144      2.00000
    101       0.9194      2.00000
    102       0.9301      2.00000
    103       0.9357      2.00000
    104       0.9474      2.00000
    105       0.9514      2.00000
    106       0.9558      2.00000
    107       0.9644      2.00000
    108       0.9681      2.00000
    109       1.0096      2.00000
    110       1.0104      2.00000
    111       1.0236      2.00000
    112       1.0242      2.00000
    113       1.0635      2.00000
    114       1.0727      2.00000
    115       1.0839      2.00000
    116       1.0898      2.00000
    117       1.2008      2.00000
    118       1.2747      2.00000
    119       1.2972      2.00000
    120       1.4055      2.00000
    121       1.4244      2.00000
    122       1.4629      2.00000
    123       1.6211      2.00000
    124       1.6530      2.00000
    125       1.6955      2.00000
    126       1.7188      2.00000
    127       1.8073      2.00000
    128       1.8353      2.00000
    129       1.9149      2.00000
    130       1.9241      2.00000
    131       2.0328      2.00000
    132       2.0878      2.00000
    133       2.1549      2.00000
    134       2.2300      2.00000
    135       2.2405      2.00000
    136       2.3153      2.00000
    137       2.3605      2.00000
    138       2.3784      2.00000
    139       2.4054      2.00000
    140       2.4674      2.00000
    141       2.4797      2.00000
    142       2.7100      2.00000
    143       2.7510      2.00000
    144       2.8017      2.00000
    145       2.8694      2.00000
    146       2.9069      2.00000
    147       2.9265      2.00000
    148       2.9305      2.00000
    149       2.9482      2.00000
    150       2.9566      2.00000
    151       2.9668      2.00000
    152       2.9923      2.00000
    153       3.0028      2.00000
    154       3.0044      2.00000
    155       3.0110      2.00000
    156       3.0443      2.00000
    157       3.0581      2.00000
    158       3.0661      2.00000
    159       3.0674      2.00000
    160       3.0712      2.00000
    161       3.0763      2.00000
    162       3.0857      2.00000
    163       3.0902      2.00000
    164       3.0913      2.00000
    165       3.0983      2.00000
    166       3.1256      2.00000
    167       3.1285      2.00000
    168       3.1315      2.00000
    169       3.1336      2.00000
    170       3.1436      2.00000
    171       3.1612      2.00000
    172       3.2139      2.00000
    173       3.2227      2.00000
    174       3.2321      2.00000
    175       3.2674      2.00001
    176       3.2857      2.00002
    177       3.2936      2.00002
    178       3.3189      2.00004
    179       3.4049      2.00049
    180       3.4414      2.00122
    181       3.4515      2.00155
    182       3.4577      2.00179
    183       3.4678      2.00225
    184       3.4778      2.00282
    185       3.4831      2.00316
    186       3.5342      2.00876
    187       3.7587      2.05936
    188       3.8540      1.81662
    189       3.9129      1.45472
    190       3.9309      1.31544
    191       4.1142      0.06273
    192       4.1357      0.00356
    193       4.1377     -0.00074
    194       4.1527     -0.02894
    195       4.1831     -0.06200
    196       4.2374     -0.06731
    197       4.2410     -0.06626
    198       4.2608     -0.05887
    199       4.2634     -0.05776
    200       4.2860     -0.04750
    201       4.3118     -0.03586
    202       4.3302     -0.02838
    203       4.3487     -0.02189
    204       4.3727     -0.01504
    205       4.3749     -0.01452
    206       4.3758     -0.01429
    207       4.3837     -0.01250
    208       4.3859     -0.01204
    209       4.3929     -0.01066
    210       4.4007     -0.00926
    211       4.4383     -0.00447
    212       4.4752     -0.00201
    213       4.5022     -0.00107
    214       4.5388     -0.00042
    215       4.5687     -0.00019
    216       4.6063     -0.00006
    217       4.6292     -0.00003
    218       4.6375     -0.00002
    219       4.6800     -0.00001
    220       4.7658     -0.00000
    221       4.7679     -0.00000
    222       4.7840     -0.00000
    223       4.7915     -0.00000
    224       4.8076     -0.00000
    225       4.8360     -0.00000
    226       4.8783     -0.00000
    227       4.8895     -0.00000
    228       4.9332     -0.00000

 k-point    29 :       0.2857    0.3333    0.5000
  band No.  band energies     occupation 
      1      -1.5312      2.00000
      2      -1.3472      2.00000
      3      -1.3351      2.00000
      4      -1.2542      2.00000
      5      -1.2380      2.00000
      6      -1.0872      2.00000
      7      -0.7993      2.00000
      8      -0.7745      2.00000
      9      -0.7566      2.00000
     10      -0.5754      2.00000
     11      -0.5043      2.00000
     12      -0.2433      2.00000
     13      -0.1870      2.00000
     14      -0.0766      2.00000
     15       0.0180      2.00000
     16       0.0238      2.00000
     17       0.1067      2.00000
     18       0.1408      2.00000
     19       0.1621      2.00000
     20       0.1980      2.00000
     21       0.2074      2.00000
     22       0.2095      2.00000
     23       0.2237      2.00000
     24       0.2578      2.00000
     25       0.2738      2.00000
     26       0.3278      2.00000
     27       0.3880      2.00000
     28       0.4081      2.00000
     29       0.4177      2.00000
     30       0.4179      2.00000
     31       0.4459      2.00000
     32       0.4479      2.00000
     33       0.4520      2.00000
     34       0.4655      2.00000
     35       0.4698      2.00000
     36       0.4785      2.00000
     37       0.4832      2.00000
     38       0.4882      2.00000
     39       0.4924      2.00000
     40       0.4926      2.00000
     41       0.4965      2.00000
     42       0.5000      2.00000
     43       0.5055      2.00000
     44       0.5084      2.00000
     45       0.5136      2.00000
     46       0.5286      2.00000
     47       0.5327      2.00000
     48       0.5412      2.00000
     49       0.5443      2.00000
     50       0.5466      2.00000
     51       0.5468      2.00000
     52       0.5486      2.00000
     53       0.5578      2.00000
     54       0.5610      2.00000
     55       0.5615      2.00000
     56       0.6035      2.00000
     57       0.6050      2.00000
     58       0.6061      2.00000
     59       0.6084      2.00000
     60       0.6107      2.00000
     61       0.6119      2.00000
     62       0.6137      2.00000
     63       0.6160      2.00000
     64       0.6161      2.00000
     65       0.6169      2.00000
     66       0.6190      2.00000
     67       0.6191      2.00000
     68       0.6233      2.00000
     69       0.6271      2.00000
     70       0.6308      2.00000
     71       0.6420      2.00000
     72       0.6561      2.00000
     73       0.6571      2.00000
     74       0.6617      2.00000
     75       0.6622      2.00000
     76       0.6757      2.00000
     77       0.6805      2.00000
     78       0.6966      2.00000
     79       0.7041      2.00000
     80       0.7235      2.00000
     81       0.7290      2.00000
     82       0.7390      2.00000
     83       0.7410      2.00000
     84       0.7467      2.00000
     85       0.8101      2.00000
     86       0.8137      2.00000
     87       0.8296      2.00000
     88       0.8341      2.00000
     89       0.8407      2.00000
     90       0.8427      2.00000
     91       0.8492      2.00000
     92       0.8551      2.00000
     93       0.8555      2.00000
     94       0.8575      2.00000
     95       0.8579      2.00000
     96       0.8625      2.00000
     97       0.8819      2.00000
     98       0.8936      2.00000
     99       0.8956      2.00000
    100       0.8970      2.00000
    101       0.9020      2.00000
    102       0.9081      2.00000
    103       0.9151      2.00000
    104       0.9169      2.00000
    105       0.9181      2.00000
    106       0.9195      2.00000
    107       0.9295      2.00000
    108       0.9314      2.00000
    109       0.9332      2.00000
    110       0.9388      2.00000
    111       0.9518      2.00000
    112       0.9621      2.00000
    113       1.1385      2.00000
    114       1.1490      2.00000
    115       1.1623      2.00000
    116       1.1630      2.00000
    117       1.4977      2.00000
    118       1.5429      2.00000
    119       1.5807      2.00000
    120       1.6920      2.00000
    121       1.7571      2.00000
    122       1.7684      2.00000
    123       1.7725      2.00000
    124       1.7920      2.00000
    125       1.8832      2.00000
    126       1.9071      2.00000
    127       2.0055      2.00000
    128       2.0340      2.00000
    129       2.1276      2.00000
    130       2.1964      2.00000
    131       2.1992      2.00000
    132       2.2284      2.00000
    133       2.2323      2.00000
    134       2.2845      2.00000
    135       2.3243      2.00000
    136       2.3428      2.00000
    137       2.3801      2.00000
    138       2.4172      2.00000
    139       2.4999      2.00000
    140       2.5361      2.00000
    141       2.6517      2.00000
    142       2.7339      2.00000
    143       2.7940      2.00000
    144       2.7979      2.00000
    145       2.8004      2.00000
    146       2.8324      2.00000
    147       2.8654      2.00000
    148       2.8656      2.00000
    149       2.8757      2.00000
    150       2.9090      2.00000
    151       2.9526      2.00000
    152       2.9731      2.00000
    153       3.0138      2.00000
    154       3.0229      2.00000
    155       3.0233      2.00000
    156       3.0382      2.00000
    157       3.0922      2.00000
    158       3.0970      2.00000
    159       3.0997      2.00000
    160       3.1116      2.00000
    161       3.1220      2.00000
    162       3.1326      2.00000
    163       3.1385      2.00000
    164       3.1512      2.00000
    165       3.1597      2.00000
    166       3.1607      2.00000
    167       3.1622      2.00000
    168       3.1627      2.00000
    169       3.1699      2.00000
    170       3.1963      2.00000
    171       3.1977      2.00000
    172       3.1983      2.00000
    173       3.2060      2.00000
    174       3.2229      2.00000
    175       3.2277      2.00000
    176       3.2398      2.00000
    177       3.2520      2.00000
    178       3.3213      2.00005
    179       3.3611      2.00015
    180       3.3772      2.00023
    181       3.3870      2.00031
    182       3.4269      2.00086
    183       3.4502      2.00151
    184       3.4751      2.00265
    185       3.5065      2.00514
    186       3.5244      2.00730
    187       3.5826      2.01980
    188       3.7323      2.07036
    189       3.7487      2.06540
    190       3.7949      2.01185
    191       3.9448      1.20274
    192       3.9658      1.02645
    193       4.0193      0.58858
    194       4.1576     -0.03633
    195       4.1875     -0.06454
    196       4.1972     -0.06850
    197       4.1990     -0.06902
    198       4.2027     -0.06987
    199       4.2145     -0.07091
    200       4.2195     -0.07068
    201       4.2422     -0.06586
    202       4.2457     -0.06472
    203       4.2722     -0.05385
    204       4.2769     -0.05170
    205       4.2873     -0.04689
    206       4.3074     -0.03777
    207       4.3221     -0.03155
    208       4.3366     -0.02603
    209       4.3368     -0.02593
    210       4.3762     -0.01419
    211       4.4219     -0.00621
    212       4.4328     -0.00500
    213       4.4516     -0.00338
    214       4.4600     -0.00282
    215       4.4700     -0.00226
    216       4.4887     -0.00147
    217       4.5042     -0.00102
    218       4.6172     -0.00005
    219       4.6220     -0.00004
    220       4.6540     -0.00001
    221       4.7307     -0.00000
    222       4.7385     -0.00000
    223       4.7424     -0.00000
    224       4.7685     -0.00000
    225       4.7741     -0.00000
    226       4.7859     -0.00000
    227       4.8416     -0.00000
    228       4.8970     -0.00000

 k-point    30 :       0.3571    0.3333    0.5000
  band No.  band energies     occupation 
      1      -0.8529      2.00000
      2      -0.7496      2.00000
      3      -0.7405      2.00000
      4      -0.6264      2.00000
      5      -0.6255      2.00000
      6      -0.6090      2.00000
      7      -0.3522      2.00000
      8      -0.3344      2.00000
      9      -0.2776      2.00000
     10      -0.1392      2.00000
     11      -0.0564      2.00000
     12       0.0049      2.00000
     13       0.0560      2.00000
     14       0.0691      2.00000
     15       0.0895      2.00000
     16       0.1082      2.00000
     17       0.1222      2.00000
     18       0.1345      2.00000
     19       0.1576      2.00000
     20       0.1601      2.00000
     21       0.1851      2.00000
     22       0.1941      2.00000
     23       0.2123      2.00000
     24       0.2384      2.00000
     25       0.2520      2.00000
     26       0.3163      2.00000
     27       0.3781      2.00000
     28       0.3811      2.00000
     29       0.4026      2.00000
     30       0.4036      2.00000
     31       0.4059      2.00000
     32       0.4270      2.00000
     33       0.4281      2.00000
     34       0.4282      2.00000
     35       0.4347      2.00000
     36       0.4353      2.00000
     37       0.4473      2.00000
     38       0.4518      2.00000
     39       0.4549      2.00000
     40       0.4607      2.00000
     41       0.4650      2.00000
     42       0.4808      2.00000
     43       0.4900      2.00000
     44       0.4936      2.00000
     45       0.4970      2.00000
     46       0.4975      2.00000
     47       0.5037      2.00000
     48       0.5078      2.00000
     49       0.5082      2.00000
     50       0.5107      2.00000
     51       0.5118      2.00000
     52       0.5128      2.00000
     53       0.5133      2.00000
     54       0.5139      2.00000
     55       0.5242      2.00000
     56       0.5285      2.00000
     57       0.5379      2.00000
     58       0.5386      2.00000
     59       0.5446      2.00000
     60       0.5515      2.00000
     61       0.5618      2.00000
     62       0.5716      2.00000
     63       0.5791      2.00000
     64       0.6061      2.00000
     65       0.6069      2.00000
     66       0.6178      2.00000
     67       0.6300      2.00000
     68       0.6756      2.00000
     69       0.6763      2.00000
     70       0.6865      2.00000
     71       0.6940      2.00000
     72       0.7051      2.00000
     73       0.7106      2.00000
     74       0.7124      2.00000
     75       0.7343      2.00000
     76       0.7344      2.00000
     77       0.7489      2.00000
     78       0.7580      2.00000
     79       0.7677      2.00000
     80       0.7719      2.00000
     81       0.7862      2.00000
     82       0.7882      2.00000
     83       0.7920      2.00000
     84       0.8212      2.00000
     85       0.8257      2.00000
     86       0.8322      2.00000
     87       0.8344      2.00000
     88       0.8353      2.00000
     89       0.8780      2.00000
     90       0.8882      2.00000
     91       0.8985      2.00000
     92       0.9012      2.00000
     93       0.9362      2.00000
     94       0.9559      2.00000
     95       0.9757      2.00000
     96       1.0053      2.00000
     97       1.0214      2.00000
     98       1.0286      2.00000
     99       1.0631      2.00000
    100       1.0655      2.00000
    101       1.0670      2.00000
    102       1.0695      2.00000
    103       1.0706      2.00000
    104       1.0720      2.00000
    105       1.1645      2.00000
    106       1.1702      2.00000
    107       1.1753      2.00000
    108       1.1764      2.00000
    109       1.1769      2.00000
    110       1.1814      2.00000
    111       1.1823      2.00000
    112       1.1899      2.00000
    113       1.3621      2.00000
    114       1.3823      2.00000
    115       1.3859      2.00000
    116       1.4447      2.00000
    117       1.8580      2.00000
    118       1.8679      2.00000
    119       1.9539      2.00000
    120       1.9669      2.00000
    121       1.9927      2.00000
    122       2.0018      2.00000
    123       2.0027      2.00000
    124       2.0242      2.00000
    125       2.0671      2.00000
    126       2.1031      2.00000
    127       2.1405      2.00000
    128       2.1536      2.00000
    129       2.1569      2.00000
    130       2.1648      2.00000
    131       2.1925      2.00000
    132       2.2511      2.00000
    133       2.2515      2.00000
    134       2.2529      2.00000
    135       2.3016      2.00000
    136       2.3928      2.00000
    137       2.3978      2.00000
    138       2.4672      2.00000
    139       2.5037      2.00000
    140       2.5839      2.00000
    141       2.6637      2.00000
    142       2.6812      2.00000
    143       2.6984      2.00000
    144       2.7846      2.00000
    145       2.7915      2.00000
    146       2.7944      2.00000
    147       2.8038      2.00000
    148       2.8135      2.00000
    149       2.8326      2.00000
    150       2.8346      2.00000
    151       2.8637      2.00000
    152       2.9004      2.00000
    153       2.9074      2.00000
    154       2.9166      2.00000
    155       2.9276      2.00000
    156       2.9306      2.00000
    157       2.9337      2.00000
    158       2.9462      2.00000
    159       2.9512      2.00000
    160       3.0108      2.00000
    161       3.0914      2.00000
    162       3.0980      2.00000
    163       3.1094      2.00000
    164       3.1165      2.00000
    165       3.1206      2.00000
    166       3.1246      2.00000
    167       3.1298      2.00000
    168       3.1808      2.00000
    169       3.1832      2.00000
    170       3.1853      2.00000
    171       3.1922      2.00000
    172       3.1972      2.00000
    173       3.2011      2.00000
    174       3.2437      2.00000
    175       3.2520      2.00000
    176       3.2966      2.00002
    177       3.3248      2.00005
    178       3.3706      2.00020
    179       3.3765      2.00023
    180       3.4156      2.00065
    181       3.4156      2.00065
    182       3.4230      2.00078
    183       3.4468      2.00139
    184       3.4959      2.00414
    185       3.5150      2.00608
    186       3.5206      2.00678
    187       3.5475      2.01112
    188       3.6047      2.02726
    189       3.6625      2.05240
    190       3.7119      2.06987
    191       3.7542      2.06238
    192       3.8612      1.78162
    193       3.9731      0.96500
    194       4.0010      0.73280
    195       4.0575      0.32616
    196       4.0580      0.32290
    197       4.0721      0.24312
    198       4.0740      0.23283
    199       4.1694     -0.05070
    200       4.1776     -0.05811
    201       4.1879     -0.06473
    202       4.2030     -0.06992
    203       4.2632     -0.05784
    204       4.2653     -0.05692
    205       4.2717     -0.05406
    206       4.2840     -0.04842
    207       4.3126     -0.03553
    208       4.3229     -0.03125
    209       4.3427     -0.02387
    210       4.3494     -0.02165
    211       4.3672     -0.01646
    212       4.3753     -0.01442
    213       4.3801     -0.01331
    214       4.3861     -0.01201
    215       4.4277     -0.00553
    216       4.4700     -0.00226
    217       4.4810     -0.00176
    218       4.4855     -0.00159
    219       4.5974     -0.00008
    220       4.5976     -0.00008
    221       4.6538     -0.00001
    222       4.6918     -0.00000
    223       4.7136     -0.00000
    224       4.7269     -0.00000
    225       4.7633     -0.00000
    226       4.7772     -0.00000
    227       4.7963     -0.00000
    228       4.8369     -0.00000

 k-point    31 :       0.4286    0.3333    0.5000
  band No.  band energies     occupation 
      1      -0.3226      2.00000
      2      -0.3155      2.00000
      3      -0.3114      2.00000
      4      -0.3082      2.00000
      5      -0.1277      2.00000
      6      -0.1160      2.00000
      7      -0.0605      2.00000
      8      -0.0514      2.00000
      9       0.0134      2.00000
     10       0.0448      2.00000
     11       0.0493      2.00000
     12       0.0631      2.00000
     13       0.0759      2.00000
     14       0.0838      2.00000
     15       0.1081      2.00000
     16       0.1362      2.00000
     17       0.1540      2.00000
     18       0.1556      2.00000
     19       0.1669      2.00000
     20       0.1865      2.00000
     21       0.1922      2.00000
     22       0.2171      2.00000
     23       0.2433      2.00000
     24       0.2523      2.00000
     25       0.2574      2.00000
     26       0.2890      2.00000
     27       0.3069      2.00000
     28       0.3201      2.00000
     29       0.3587      2.00000
     30       0.3590      2.00000
     31       0.3670      2.00000
     32       0.3763      2.00000
     33       0.3780      2.00000
     34       0.3833      2.00000
     35       0.3836      2.00000
     36       0.4023      2.00000
     37       0.4068      2.00000
     38       0.4094      2.00000
     39       0.4117      2.00000
     40       0.4175      2.00000
     41       0.4249      2.00000
     42       0.4301      2.00000
     43       0.4324      2.00000
     44       0.4357      2.00000
     45       0.4405      2.00000
     46       0.4462      2.00000
     47       0.4612      2.00000
     48       0.4645      2.00000
     49       0.4646      2.00000
     50       0.4649      2.00000
     51       0.4684      2.00000
     52       0.4760      2.00000
     53       0.4811      2.00000
     54       0.4852      2.00000
     55       0.4892      2.00000
     56       0.4954      2.00000
     57       0.4968      2.00000
     58       0.5067      2.00000
     59       0.5440      2.00000
     60       0.5562      2.00000
     61       0.5578      2.00000
     62       0.5581      2.00000
     63       0.5639      2.00000
     64       0.5675      2.00000
     65       0.5692      2.00000
     66       0.6843      2.00000
     67       0.6883      2.00000
     68       0.6890      2.00000
     69       0.7001      2.00000
     70       0.7189      2.00000
     71       0.7233      2.00000
     72       0.7309      2.00000
     73       0.7379      2.00000
     74       0.7496      2.00000
     75       0.7660      2.00000
     76       0.7721      2.00000
     77       0.7726      2.00000
     78       0.7754      2.00000
     79       0.7759      2.00000
     80       0.7784      2.00000
     81       0.7912      2.00000
     82       0.7921      2.00000
     83       0.7927      2.00000
     84       0.8056      2.00000
     85       0.8281      2.00000
     86       0.8416      2.00000
     87       0.8533      2.00000
     88       0.8556      2.00000
     89       0.9154      2.00000
     90       0.9154      2.00000
     91       0.9450      2.00000
     92       0.9496      2.00000
     93       1.0841      2.00000
     94       1.1040      2.00000
     95       1.1116      2.00000
     96       1.1130      2.00000
     97       1.1160      2.00000
     98       1.1180      2.00000
     99       1.1493      2.00000
    100       1.1497      2.00000
    101       1.3878      2.00000
    102       1.3880      2.00000
    103       1.3965      2.00000
    104       1.3996      2.00000
    105       1.4063      2.00000
    106       1.4086      2.00000
    107       1.4248      2.00000
    108       1.4348      2.00000
    109       1.6639      2.00000
    110       1.6673      2.00000
    111       1.6710      2.00000
    112       1.7560      2.00000
    113       1.8162      2.00000
    114       1.8525      2.00000
    115       1.8550      2.00000
    116       1.9314      2.00000
    117       1.9521      2.00000
    118       1.9547      2.00000
    119       1.9767      2.00000
    120       1.9907      2.00000
    121       2.0564      2.00000
    122       2.1277      2.00000
    123       2.1528      2.00000
    124       2.1974      2.00000
    125       2.2627      2.00000
    126       2.2762      2.00000
    127       2.3054      2.00000
    128       2.3260      2.00000
    129       2.3346      2.00000
    130       2.3376      2.00000
    131       2.3503      2.00000
    132       2.3571      2.00000
    133       2.3578      2.00000
    134       2.3734      2.00000
    135       2.3821      2.00000
    136       2.3891      2.00000
    137       2.3925      2.00000
    138       2.4003      2.00000
    139       2.4021      2.00000
    140       2.4837      2.00000
    141       2.5448      2.00000
    142       2.5567      2.00000
    143       2.6457      2.00000
    144       2.6642      2.00000
    145       2.7058      2.00000
    146       2.7137      2.00000
    147       2.7499      2.00000
    148       2.7709      2.00000
    149       2.7711      2.00000
    150       2.7757      2.00000
    151       2.7853      2.00000
    152       2.8175      2.00000
    153       2.8189      2.00000
    154       2.8290      2.00000
    155       2.8304      2.00000
    156       2.8383      2.00000
    157       2.8399      2.00000
    158       2.8402      2.00000
    159       2.8512      2.00000
    160       2.8645      2.00000
    161       2.8667      2.00000
    162       2.8820      2.00000
    163       2.8859      2.00000
    164       2.9413      2.00000
    165       3.0120      2.00000
    166       3.0149      2.00000
    167       3.0330      2.00000
    168       3.0581      2.00000
    169       3.0675      2.00000
    170       3.0804      2.00000
    171       3.0812      2.00000
    172       3.1112      2.00000
    173       3.1494      2.00000
    174       3.1879      2.00000
    175       3.1929      2.00000
    176       3.1964      2.00000
    177       3.2183      2.00000
    178       3.2645      2.00001
    179       3.2900      2.00002
    180       3.3289      2.00006
    181       3.4161      2.00066
    182       3.4224      2.00077
    183       3.4317      2.00097
    184       3.4419      2.00124
    185       3.4484      2.00145
    186       3.4556      2.00171
    187       3.4749      2.00264
    188       3.5641      2.01478
    189       3.5965      2.02431
    190       3.6385      2.04134
    191       3.6453      2.04443
    192       3.6788      2.05957
    193       3.7228      2.07090
    194       3.9217      1.38814
    195       3.9219      1.38628
    196       3.9772      0.93068
    197       4.0253      0.54386
    198       4.0739      0.23344
    199       4.1439     -0.01351
    200       4.1669     -0.04799
    201       4.1702     -0.05150
    202       4.1928     -0.06698
    203       4.2182     -0.07078
    204       4.2267     -0.06977
    205       4.2373     -0.06734
    206       4.2536     -0.06178
    207       4.2731     -0.05346
    208       4.2743     -0.05289
    209       4.2796     -0.05049
    210       4.2949     -0.04342
    211       4.3208     -0.03210
    212       4.3355     -0.02640
    213       4.3591     -0.01868
    214       4.4177     -0.00674
    215       4.4270     -0.00562
    216       4.4660     -0.00247
    217       4.4931     -0.00133
    218       4.4937     -0.00131
    219       4.5059     -0.00098
    220       4.6082     -0.00006
    221       4.6102     -0.00006
    222       4.6676     -0.00001
    223       4.7001     -0.00000
    224       4.7619     -0.00000
    225       4.7769     -0.00000
    226       4.8145     -0.00000
    227       4.9091     -0.00000
    228       5.0609     -0.00000

 k-point    32 :       0.5000    0.3333    0.5000
  band No.  band energies     occupation 
      1      -0.1872      2.00000
      2      -0.1872      2.00000
      3      -0.1847      2.00000
      4      -0.1847      2.00000
      5       0.0087      2.00000
      6       0.0087      2.00000
      7       0.0379      2.00000
      8       0.0379      2.00000
      9       0.0432      2.00000
     10       0.0432      2.00000
     11       0.0439      2.00000
     12       0.0439      2.00000
     13       0.1243      2.00000
     14       0.1243      2.00000
     15       0.1284      2.00000
     16       0.1284      2.00000
     17       0.2018      2.00000
     18       0.2018      2.00000
     19       0.2027      2.00000
     20       0.2027      2.00000
     21       0.2498      2.00000
     22       0.2498      2.00000
     23       0.2683      2.00000
     24       0.2683      2.00000
     25       0.2689      2.00000
     26       0.2689      2.00000
     27       0.2737      2.00000
     28       0.2737      2.00000
     29       0.3534      2.00000
     30       0.3535      2.00000
     31       0.3623      2.00000
     32       0.3623      2.00000
     33       0.3713      2.00000
     34       0.3713      2.00000
     35       0.3722      2.00000
     36       0.3722      2.00000
     37       0.3772      2.00000
     38       0.3772      2.00000
     39       0.3909      2.00000
     40       0.3909      2.00000
     41       0.4068      2.00000
     42       0.4068      2.00000
     43       0.4122      2.00000
     44       0.4122      2.00000
     45       0.4128      2.00000
     46       0.4128      2.00000
     47       0.4160      2.00000
     48       0.4160      2.00000
     49       0.4523      2.00000
     50       0.4523      2.00000
     51       0.4574      2.00000
     52       0.4574      2.00000
     53       0.4713      2.00000
     54       0.4713      2.00000
     55       0.4790      2.00000
     56       0.4790      2.00000
     57       0.5005      2.00000
     58       0.5005      2.00000
     59       0.5041      2.00000
     60       0.5041      2.00000
     61       0.5527      2.00000
     62       0.5527      2.00000
     63       0.5570      2.00000
     64       0.5570      2.00000
     65       0.6886      2.00000
     66       0.6886      2.00000
     67       0.6921      2.00000
     68       0.6921      2.00000
     69       0.7110      2.00000
     70       0.7110      2.00000
     71       0.7307      2.00000
     72       0.7307      2.00000
     73       0.7672      2.00000
     74       0.7672      2.00000
     75       0.7752      2.00000
     76       0.7752      2.00000
     77       0.7833      2.00000
     78       0.7833      2.00000
     79       0.7839      2.00000
     80       0.7839      2.00000
     81       0.8118      2.00000
     82       0.8118      2.00000
     83       0.8191      2.00000
     84       0.8191      2.00000
     85       0.8461      2.00000
     86       0.8461      2.00000
     87       0.8576      2.00000
     88       0.8576      2.00000
     89       0.9337      2.00000
     90       0.9337      2.00000
     91       0.9533      2.00000
     92       0.9533      2.00000
     93       1.1219      2.00000
     94       1.1219      2.00000
     95       1.1223      2.00000
     96       1.1223      2.00000
     97       1.2505      2.00000
     98       1.2505      2.00000
     99       1.3182      2.00000
    100       1.3182      2.00000
    101       1.4624      2.00000
    102       1.4624      2.00000
    103       1.4626      2.00000
    104       1.4626      2.00000
    105       1.7306      2.00000
    106       1.7306      2.00000
    107       1.7344      2.00000
    108       1.7344      2.00000
    109       1.9141      2.00000
    110       1.9141      2.00000
    111       1.9265      2.00000
    112       1.9265      2.00000
    113       2.0750      2.00000
    114       2.0750      2.00000
    115       2.0978      2.00000
    116       2.0979      2.00000
    117       2.1377      2.00000
    118       2.1378      2.00000
    119       2.2380      2.00000
    120       2.2380      2.00000
    121       2.2669      2.00000
    122       2.2669      2.00000
    123       2.2683      2.00000
    124       2.2683      2.00000
    125       2.2749      2.00000
    126       2.2749      2.00000
    127       2.2918      2.00000
    128       2.2918      2.00000
    129       2.3035      2.00000
    130       2.3035      2.00000
    131       2.3044      2.00000
    132       2.3044      2.00000
    133       2.3083      2.00000
    134       2.3083      2.00000
    135       2.3176      2.00000
    136       2.3176      2.00000
    137       2.3388      2.00000
    138       2.3388      2.00000
    139       2.3475      2.00000
    140       2.3475      2.00000
    141       2.5310      2.00000
    142       2.5310      2.00000
    143       2.5759      2.00000
    144       2.5759      2.00000
    145       2.5914      2.00000
    146       2.5914      2.00000
    147       2.6840      2.00000
    148       2.6840      2.00000
    149       2.7280      2.00000
    150       2.7280      2.00000
    151       2.7292      2.00000
    152       2.7292      2.00000
    153       2.7540      2.00000
    154       2.7540      2.00000
    155       2.7569      2.00000
    156       2.7569      2.00000
    157       2.7607      2.00000
    158       2.7607      2.00000
    159       2.8207      2.00000
    160       2.8207      2.00000
    161       2.8299      2.00000
    162       2.8299      2.00000
    163       2.8575      2.00000
    164       2.8575      2.00000
    165       2.8865      2.00000
    166       2.8865      2.00000
    167       2.9715      2.00000
    168       2.9715      2.00000
    169       2.9991      2.00000
    170       2.9991      2.00000
    171       3.1426      2.00000
    172       3.1426      2.00000
    173       3.1694      2.00000
    174       3.1694      2.00000
    175       3.1702      2.00000
    176       3.1702      2.00000
    177       3.2113      2.00000
    178       3.2113      2.00000
    179       3.2365      2.00000
    180       3.2365      2.00000
    181       3.2738      2.00001
    182       3.2738      2.00001
    183       3.3132      2.00004
    184       3.3132      2.00004
    185       3.4106      2.00057
    186       3.4106      2.00057
    187       3.4642      2.00208
    188       3.4642      2.00208
    189       3.5193      2.00661
    190       3.5193      2.00661
    191       3.6548      2.04882
    192       3.6548      2.04882
    193       3.6885      2.06336
    194       3.6885      2.06336
    195       3.8139      1.96696
    196       3.8139      1.96696
    197       4.0152      0.61980
    198       4.0152      0.61980
    199       4.1789     -0.05910
    200       4.1789     -0.05910
    201       4.1914     -0.06638
    202       4.1914     -0.06638
    203       4.2189     -0.07073
    204       4.2189     -0.07073
    205       4.2580     -0.06004
    206       4.2580     -0.06004
    207       4.2955     -0.04313
    208       4.2955     -0.04313
    209       4.3212     -0.03195
    210       4.3212     -0.03195
    211       4.3657     -0.01685
    212       4.3657     -0.01685
    213       4.3697     -0.01581
    214       4.3697     -0.01581
    215       4.4600     -0.00283
    216       4.4600     -0.00282
    217       4.5029     -0.00105
    218       4.5029     -0.00105
    219       4.6139     -0.00005
    220       4.6174     -0.00005
    221       4.6508     -0.00002
    222       4.6651     -0.00001
    223       4.6653     -0.00001
    224       4.6674     -0.00001
    225       4.7293     -0.00000
    226       4.7502     -0.00000
    227       5.1222     -0.00000
    228       5.1417     -0.00000


--------------------------------------------------------------------------------------------------------


 soft charge-density along one line, spin component           1
         0         1         2         3         4         5         6         7         8         9
 total charge-density along one line
 
 pseudopotential strength for first ion, spin component:           1
 -3.347   0.000   0.000  -0.007  -0.000  -3.297   0.000   0.000
  0.000  -3.342  -0.004  -0.000   0.010   0.000  -3.291  -0.005
  0.000  -0.004  -3.342   0.000  -0.004   0.000  -0.005  -3.291
 -0.007  -0.000   0.000  -3.342   0.000  -0.009  -0.000   0.000
 -0.000   0.010  -0.004   0.000  -3.349  -0.000   0.012  -0.005
 -3.297   0.000   0.000  -0.009  -0.000  -3.115   0.000   0.000
  0.000  -3.291  -0.005  -0.000   0.012   0.000  -3.109  -0.006
  0.000  -0.005  -3.291   0.000  -0.005   0.000  -0.006  -3.108
 -0.009  -0.000   0.000  -3.291   0.000  -0.011  -0.000   0.000
 -0.000   0.012  -0.005   0.000  -3.299  -0.000   0.014  -0.006
  0.000   0.003  -0.001  -0.000  -0.002   0.000   0.004  -0.002
 -0.000  -0.007   0.003   0.000   0.004  -0.000  -0.009   0.004
  0.000  -0.003  -0.001  -0.000  -0.001  -0.000  -0.003  -0.001
 -0.000   0.001  -0.004  -0.000  -0.000  -0.000   0.001  -0.005
  0.001  -0.000  -0.000  -0.004  -0.000   0.002  -0.000   0.000
 total augmentation occupancy for first ion, spin component:           1
  2.618   0.000  -0.000  -0.204   0.000  -1.342   0.000   0.000   0.075   0.000  -0.000   0.000  -0.000   0.000   0.084
 -0.000   2.371  -0.013  -0.000  -0.085  -0.000  -1.201   0.012   0.000   0.027   0.028  -0.001  -0.023   0.008   0.000
 -0.000  -0.013   2.801   0.000   0.022  -0.000   0.012  -1.408   0.000  -0.018   0.037   0.002  -0.053  -0.039   0.000
 -0.204  -0.000  -0.000   2.799   0.000   0.074  -0.000   0.000  -1.441   0.000   0.000  -0.000   0.000  -0.000  -0.048
  0.000  -0.085   0.022   0.000   2.529  -0.000   0.026  -0.019  -0.000  -1.250   0.132   0.000  -0.024  -0.016  -0.000
 -1.342  -0.000   0.000   0.074  -0.000   0.712   0.000  -0.000  -0.027  -0.000  -0.000   0.000  -0.000   0.000  -0.013
  0.000  -1.201   0.012  -0.000   0.026   0.000   0.635  -0.012  -0.000  -0.003  -0.014   0.001   0.014  -0.000  -0.000
  0.000   0.012  -1.408  -0.000  -0.019  -0.000  -0.012   0.736  -0.000   0.016  -0.025  -0.001   0.009  -0.008   0.000
  0.075   0.000  -0.000  -1.441  -0.000  -0.027  -0.000  -0.000   0.771   0.000   0.000  -0.000   0.000   0.000  -0.004
 -0.000   0.027  -0.018   0.000  -1.250  -0.000  -0.003   0.016   0.000   0.643  -0.066  -0.000   0.000  -0.008   0.000
 -0.000   0.028   0.037   0.000   0.132  -0.000  -0.014  -0.025   0.000  -0.066   1.863   0.051   0.083  -0.067   0.000
  0.000  -0.001   0.002   0.000   0.000   0.000   0.001  -0.001  -0.000  -0.000   0.051   0.002  -0.003   0.003   0.000
  0.000  -0.023  -0.053   0.000  -0.024   0.000   0.014   0.009  -0.000   0.000   0.083  -0.003   0.318   0.008  -0.000
  0.000   0.008  -0.039  -0.000  -0.016  -0.000  -0.000  -0.008   0.000  -0.008  -0.067   0.003   0.008   0.325   0.000
  0.084   0.000   0.000  -0.048  -0.000  -0.013  -0.000   0.000  -0.004   0.000  -0.000  -0.000   0.000   0.000   0.329


------------------------ aborting loop because EDIFF is reached ----------------------------------------


    CHARGE:  cpu time    0.4505: real time    0.4510
    FORLOC:  cpu time    0.0082: real time    0.0083
    FORNL :  cpu time   17.8162: real time   17.8397
    STRESS:  cpu time   20.2396: real time   20.2618
    FORCOR:  cpu time    0.0373: real time    0.0374
    FORHAR:  cpu time    0.0143: real time    0.0143
    MIXING:  cpu time    0.0031: real time    0.0031
    OFIELD:  cpu time    0.0000: real time    0.0000

  FORCE on cell =-STRESS in cart. coord.  units (eV):
  Direction    XX          YY          ZZ          XY          YZ          ZX
  --------------------------------------------------------------------------------------
  Alpha Z  1906.98411  1906.98411  1906.98411
  Ewald   -5454.46274 -8623.91912 -7666.87724     0.00000  2181.30574    -0.00000
  Hartree  5532.82052  2724.57437  3286.53647     0.00000  2179.00771    -0.00000
  E(xc)   -1886.11938 -1876.99843 -1885.09053    -0.00000     1.98474     0.00000
  Local   -4533.90965  1398.33445   -66.50761    -0.00000 -4361.08823    -0.00000
  n-local  -499.00961  -516.69972  -504.10140    -0.28947     9.66345    -0.34957
  augment  2141.73967  2151.29330  2140.21888    -0.00000    -5.90134     0.00000
  Kinetic  2770.44906  2772.32715  2771.31459    -1.94563   -18.76824    -0.50740
  Fock        0.00000     0.00000     0.00000     0.00000     0.00000     0.00000
  -------------------------------------------------------------------------------------
  Total     -21.50802   -64.10390   -17.52273     0.00000   -13.79616     0.00000
  in kB     -35.62709  -106.18531   -29.02564     0.00000   -22.85274     0.00000
  external pressure =      -56.95 kB  Pullay stress =        0.00 kB


 VOLUME and BASIS-vectors are now :
 -----------------------------------------------------------------------------
  energy-cutoff  :      400.00
  volume of cell :      967.23
      direct lattice vectors                 reciprocal lattice vectors
     2.929699898  0.000000000  0.000000000     0.341331889  0.000000000  0.000000000
     0.000000000 14.554100037  0.000000000     0.000000000  0.068709161  0.070009557
     0.000000000-23.113449678 22.684127830     0.000000000  0.000000000  0.044083687

  length of vectors
     2.929699898 14.554100037 32.385200500     0.341331889  0.098093256  0.044083687


 FORCES acting on ions
    electron-ion (+dipol)            ewald-force                    non-local-force                 convergence-correction
 -----------------------------------------------------------------------------------------------
   -.288E-14 -.564E+02 0.553E+02   0.681E-14 0.573E+02 -.560E+02   -.276E-17 -.895E+00 0.694E+00   0.665E-16 -.191E-05 0.230E-05
   -.613E-14 -.564E+02 0.553E+02   -.817E-16 0.573E+02 -.560E+02   0.651E-18 -.895E+00 0.694E+00   0.328E-14 -.203E-05 0.187E-05
   0.595E-14 -.564E+02 0.553E+02   0.953E-14 0.573E+02 -.560E+02   -.152E-17 -.895E+00 0.694E+00   0.425E-14 -.196E-05 0.157E-05
   -.217E-14 -.564E+02 0.553E+02   0.216E-14 0.573E+02 -.560E+02   -.206E-17 -.895E+00 0.694E+00   0.705E-15 -.204E-05 0.179E-05
   -.414E-14 -.564E+02 0.553E+02   0.577E-14 0.573E+02 -.560E+02   0.160E-17 -.895E+00 0.694E+00   0.377E-14 -.196E-05 0.155E-05
   -.927E-14 -.564E+02 0.553E+02   0.989E-14 0.573E+02 -.560E+02   0.171E-17 -.895E+00 0.694E+00   0.671E-15 -.195E-05 0.254E-05
   -.759E-14 -.564E+02 0.553E+02   -.319E-14 0.573E+02 -.560E+02   0.266E-17 -.895E+00 0.694E+00   0.216E-14 -.198E-05 0.127E-05
   0.541E-14 -.564E+02 0.553E+02   -.879E-14 0.573E+02 -.560E+02   0.146E-17 -.895E+00 0.694E+00   0.101E-14 -.200E-05 0.243E-05
   0.380E-14 -.564E+02 0.553E+02   0.169E-13 0.573E+02 -.560E+02   -.274E-17 -.895E+00 0.694E+00   0.204E-14 -.205E-05 0.126E-05
   0.182E-14 -.564E+02 0.553E+02   0.643E-14 0.573E+02 -.560E+02   0.569E-18 -.895E+00 0.694E+00   0.193E-14 -.194E-05 0.234E-05
   0.168E-16 0.564E+02 -.553E+02   0.212E-14 -.573E+02 0.560E+02   0.000E+00 0.895E+00 -.694E+00   0.355E-15 0.204E-05 -.222E-05
   0.532E-14 0.564E+02 -.553E+02   0.900E-14 -.573E+02 0.560E+02   -.157E-17 0.895E+00 -.694E+00   0.276E-15 0.193E-05 -.129E-05
   -.257E-14 0.564E+02 -.553E+02   0.844E-14 -.573E+02 0.560E+02   0.488E-18 0.895E+00 -.694E+00   0.248E-14 0.205E-05 -.252E-05
   -.169E-14 0.564E+02 -.553E+02   -.250E-15 -.573E+02 0.560E+02   -.542E-18 0.895E+00 -.694E+00   0.628E-15 0.196E-05 -.140E-05
   -.531E-14 0.564E+02 -.553E+02   0.774E-14 -.573E+02 0.560E+02   -.266E-17 0.895E+00 -.694E+00   -.182E-15 0.206E-05 -.250E-05
   -.577E-14 0.564E+02 -.553E+02   -.197E-14 -.573E+02 0.560E+02   0.163E-18 0.895E+00 -.694E+00   0.157E-14 0.196E-05 -.145E-05
   -.430E-14 0.564E+02 -.553E+02   -.498E-14 -.573E+02 0.560E+02   0.214E-17 0.895E+00 -.694E+00   -.922E-15 0.202E-05 -.198E-05
   0.159E-14 0.564E+02 -.553E+02   -.530E-14 -.573E+02 0.560E+02   0.127E-17 0.895E+00 -.694E+00   0.209E-15 0.196E-05 -.156E-05
   -.470E-14 0.564E+02 -.553E+02   -.297E-14 -.573E+02 0.560E+02   0.325E-18 0.895E+00 -.694E+00   0.341E-15 0.199E-05 -.195E-05
   0.442E-14 0.564E+02 -.553E+02   -.138E-14 -.573E+02 0.560E+02   -.786E-18 0.895E+00 -.694E+00   0.908E-16 0.204E-05 -.221E-05
   0.455E-14 -.564E+02 0.553E+02   -.227E-14 0.573E+02 -.560E+02   0.314E-17 -.895E+00 0.694E+00   -.361E-14 -.191E-05 0.184E-05
   0.359E-14 -.564E+02 0.553E+02   -.543E-15 0.573E+02 -.560E+02   -.260E-17 -.895E+00 0.694E+00   -.549E-14 -.199E-05 0.151E-05
   0.572E-14 -.564E+02 0.553E+02   -.239E-14 0.573E+02 -.560E+02   -.482E-17 -.895E+00 0.694E+00   -.459E-14 -.197E-05 0.244E-05
   0.302E-14 -.564E+02 0.553E+02   0.319E-14 0.573E+02 -.560E+02   0.168E-17 -.895E+00 0.694E+00   -.347E-14 -.192E-05 0.131E-05
   0.248E-14 -.564E+02 0.553E+02   0.109E-13 0.573E+02 -.560E+02   -.108E-18 -.895E+00 0.694E+00   -.292E-14 -.204E-05 0.233E-05
   -.294E-14 -.564E+02 0.553E+02   0.949E-14 0.573E+02 -.560E+02   0.293E-17 -.895E+00 0.694E+00   -.504E-14 -.203E-05 0.221E-05
   0.600E-14 -.564E+02 0.553E+02   -.462E-14 0.573E+02 -.560E+02   -.146E-17 -.895E+00 0.694E+00   -.694E-14 -.194E-05 0.189E-05
   0.852E-15 -.564E+02 0.553E+02   0.199E-14 0.573E+02 -.560E+02   0.138E-17 -.895E+00 0.694E+00   -.398E-14 -.203E-05 0.155E-05
   0.142E-14 -.564E+02 0.553E+02   -.800E-14 0.573E+02 -.560E+02   -.136E-18 -.895E+00 0.694E+00   -.453E-14 -.199E-05 0.252E-05
   0.334E-14 -.564E+02 0.553E+02   -.139E-13 0.573E+02 -.560E+02   -.282E-17 -.895E+00 0.694E+00   -.335E-14 -.194E-05 0.126E-05
   0.124E-13 0.564E+02 -.553E+02   -.255E-14 -.573E+02 0.560E+02   0.279E-17 0.895E+00 -.694E+00   -.406E-14 0.201E-05 -.130E-05
   0.424E-14 0.564E+02 -.553E+02   -.912E-14 -.573E+02 0.560E+02   0.138E-17 0.895E+00 -.694E+00   -.619E-14 0.190E-05 -.251E-05
   0.126E-13 0.564E+02 -.553E+02   -.105E-13 -.573E+02 0.560E+02   -.130E-17 0.895E+00 -.694E+00   -.577E-14 0.200E-05 -.146E-05
   0.193E-14 0.564E+02 -.553E+02   -.767E-14 -.573E+02 0.560E+02   -.260E-17 0.895E+00 -.694E+00   -.451E-14 0.199E-05 -.189E-05
   0.708E-14 0.564E+02 -.553E+02   -.980E-14 -.573E+02 0.560E+02   0.813E-18 0.895E+00 -.694E+00   -.459E-14 0.196E-05 -.218E-05
   0.110E-13 0.564E+02 -.553E+02   -.451E-15 -.573E+02 0.560E+02   0.461E-18 0.895E+00 -.694E+00   -.472E-14 0.191E-05 -.223E-05
   0.770E-14 0.564E+02 -.553E+02   0.172E-13 -.573E+02 0.560E+02   0.325E-17 0.895E+00 -.694E+00   -.610E-14 0.201E-05 -.123E-05
   0.637E-14 0.564E+02 -.553E+02   -.184E-13 -.573E+02 0.560E+02   0.100E-17 0.895E+00 -.694E+00   -.546E-14 0.190E-05 -.252E-05
   0.974E-15 0.564E+02 -.553E+02   0.390E-14 -.573E+02 0.560E+02   -.233E-17 0.895E+00 -.694E+00   -.508E-14 0.198E-05 -.141E-05
   0.975E-14 0.564E+02 -.553E+02   -.970E-15 -.573E+02 0.560E+02   -.192E-17 0.895E+00 -.694E+00   -.278E-14 0.191E-05 -.198E-05
   0.307E-14 -.637E-04 -.146E-03   0.238E-13 0.152E-03 0.299E-03   -.993E-23 0.339E-20 0.339E-20   -.312E-13 0.781E-07 -.149E-06
   0.274E-14 0.666E-03 -.418E-03   0.223E-13 0.617E-05 -.795E-04   -.145E-23 -.754E-20 -.926E-22   -.378E-13 0.129E-06 0.179E-05
   0.290E-14 -.765E-03 0.488E-03   0.164E-13 -.379E-04 -.408E-04   -.232E-22 -.169E-19 -.136E-19   -.949E-14 -.173E-07 -.178E-05
   0.244E-14 0.247E-03 -.286E-03   0.662E-15 0.734E-03 0.327E-03   0.993E-23 0.678E-20 -.339E-20   -.235E-13 -.445E-07 0.140E-05
   0.317E-14 0.441E-03 -.116E-03   -.836E-15 -.642E-04 -.986E-04   -.662E-23 -.847E-20 0.847E-20   -.237E-13 -.121E-06 0.115E-05
   0.372E-14 -.105E-03 0.315E-04   -.295E-14 0.627E-04 -.684E-04   -.132E-22 -.136E-19 0.102E-19   -.120E-13 0.126E-06 0.567E-07
   0.254E-14 -.480E-03 0.275E-03   -.136E-13 -.424E-03 -.383E-03   -.827E-23 0.169E-20 0.508E-20   -.433E-14 -.237E-06 -.928E-06
   0.168E-14 -.436E-03 0.480E-04   0.131E-13 0.193E-03 0.758E-05   0.000E+00 0.152E-19 0.508E-20   -.310E-13 -.241E-06 -.112E-05
   0.115E-14 0.843E-03 -.405E-03   0.380E-14 -.323E-03 -.405E-03   0.112E-22 -.254E-20 0.339E-20   -.203E-13 0.284E-07 0.193E-05
   0.302E-14 -.981E-03 0.527E-03   0.470E-13 -.253E-03 0.272E-03   -.496E-23 0.678E-20 -.339E-20   -.106E-13 -.219E-06 -.187E-05
   0.685E-12 0.430E-03 -.133E-03   -.739E-14 -.359E-04 -.726E-04   0.331E-23 -.186E-19 -.508E-20   -.664E-13 0.924E-07 0.112E-05
   0.696E-12 -.109E-03 0.800E-04   0.144E-13 0.170E-04 -.108E-03   -.662E-23 -.186E-19 -.102E-19   -.709E-13 -.149E-06 -.182E-06
   0.695E-12 -.670E-04 -.265E-03   -.132E-13 0.215E-03 0.507E-03   0.232E-22 -.102E-19 -.678E-20   -.615E-13 -.398E-08 -.299E-06
   0.696E-12 -.438E-03 0.189E-03   0.209E-13 -.909E-04 -.206E-03   0.165E-22 -.119E-19 -.508E-20   -.639E-13 0.256E-06 -.987E-06
   0.701E-12 0.841E-03 -.491E-03   -.249E-13 -.661E-04 -.315E-03   -.496E-23 -.359E-19 -.296E-20   -.799E-13 -.743E-07 0.183E-05
   0.692E-12 -.106E-02 0.754E-03   0.252E-13 -.789E-03 0.393E-04   -.165E-23 -.373E-19 0.847E-20   -.611E-13 0.100E-06 -.187E-05
   0.702E-12 0.692E-03 -.511E-03   0.128E-13 0.415E-04 0.382E-04   -.827E-23 0.469E-20 -.678E-20   -.452E-13 -.124E-06 0.148E-05
   0.686E-12 -.752E-03 0.392E-03   -.112E-13 0.212E-03 0.814E-04   0.331E-23 0.390E-19 0.000E+00   -.575E-13 0.664E-07 -.189E-05
   0.705E-12 0.224E-03 -.177E-03   0.184E-13 0.488E-03 0.192E-03   -.199E-22 -.169E-19 -.678E-20   -.844E-13 0.172E-06 0.133E-05
   0.693E-12 -.418E-03 0.372E-04   -.104E-13 -.261E-03 -.452E-04   0.331E-23 -.152E-19 -.847E-20   -.825E-13 0.171E-06 -.978E-06
 -----------------------------------------------------------------------------------------------
   0.705E-11 -.131E-02 -.218E-03   0.146E-12 0.661E-13 -.117E-12   -.287E-17 0.333E-15 0.200E-14   -.946E-12 -.924E-08 0.849E-08
 
 
 POSITION                                       TOTAL-FORCE (eV/Angst)
 -----------------------------------------------------------------------------------
      0.00000     -0.76133      4.56838         0.000000      0.002285      0.001378
      0.00000     -9.15077     11.37362         0.000000      0.002285      0.001378
      0.00000    -17.54022     18.17886         0.000000      0.002285      0.001378
      0.00000      9.68300      0.03156         0.000000      0.002285      0.001378
      0.00000      1.29356      6.83680         0.000000      0.002285      0.001378
      0.00000     -7.09589     13.64204         0.000000      0.002285      0.001378
      0.00000    -15.48534     20.44728         0.000000      0.002285      0.001378
      0.00000     11.73788      2.29997         0.000000      0.002285      0.001378
      0.00000      3.34844      9.10521         0.000000      0.002285      0.001378
      0.00000     -5.04100     15.91045         0.000000      0.002285      0.001378
      0.00000     -3.51834      6.77368         0.000000     -0.002285     -0.001378
      0.00000    -11.90779     13.57892         0.000000     -0.002285     -0.001378
      0.00000    -20.29723     20.38416         0.000000     -0.002285     -0.001378
      0.00000      6.92598      2.23685         0.000000     -0.002285     -0.001378
      0.00000     -1.46346      9.04209         0.000000     -0.002285     -0.001378
      0.00000     -9.85290     15.84733         0.000000     -0.002285     -0.001378
      0.00000    -18.24235     22.65257         0.000000     -0.002285     -0.001378
      0.00000      8.98087      4.50527         0.000000     -0.002285     -0.001378
      0.00000      0.59142     11.31051         0.000000     -0.002285     -0.001378
      0.00000     -7.79802     18.11574         0.000000     -0.002285     -0.001378
      1.46485      2.40595      0.03156         0.000000      0.002285      0.001378
      1.46485     -5.98349      6.83680         0.000000      0.002285      0.001378
      1.46485      4.46084      2.29997         0.000000      0.002285      0.001378
      1.46485     -3.92861      9.10521         0.000000      0.002285      0.001378
      1.46485    -12.31805     15.91045         0.000000      0.002285      0.001378
      1.46485      6.51572      4.56838         0.000000      0.002285      0.001378
      1.46485     -1.87372     11.37362         0.000000      0.002285      0.001378
      1.46485    -10.26317     18.17886         0.000000      0.002285      0.001378
      1.46485      0.18116     13.64204         0.000000      0.002285      0.001378
      1.46485     -8.20829     20.44728         0.000000      0.002285      0.001378
      1.46485     -0.35107      2.23685         0.000000     -0.002285     -0.001378
      1.46485     -8.74051      9.04209         0.000000     -0.002285     -0.001378
      1.46485      1.70382      4.50527         0.000000     -0.002285     -0.001378
      1.46485     -6.68562     11.31051         0.000000     -0.002285     -0.001378
      1.46485    -15.07507     18.11574         0.000000     -0.002285     -0.001378
      1.46485      3.75871      6.77368         0.000000     -0.002285     -0.001378
      1.46485     -4.63074     13.57892         0.000000     -0.002285     -0.001378
      1.46485    -13.02018     20.38416         0.000000     -0.002285     -0.001378
      1.46485     -2.57585     15.84733         0.000000     -0.002285     -0.001378
      1.46485    -10.96530     22.65257         0.000000     -0.002285     -0.001378
      0.00000      0.00000      0.00000         0.000000     -0.000000     -0.000000
      0.00000      2.05489      2.26841        -0.000000     -0.000000     -0.000000
      0.00000     -6.33456      9.07365         0.000000     -0.000000     -0.000000
      0.00000    -14.72401     15.87889        -0.000000     -0.000000     -0.000000
      0.00000      4.10977      4.53683        -0.000000     -0.000000     -0.000000
      0.00000     -4.27967     11.34206         0.000000     -0.000000     -0.000000
      0.00000    -12.66912     18.14730         0.000000     -0.000000     -0.000000
      0.00000      6.16465      6.80524        -0.000000     -0.000000     -0.000000
      0.00000     -2.22479     13.61048         0.000000     -0.000000     -0.000000
      0.00000    -10.61423     20.41571        -0.000000     -0.000000     -0.000000
      1.46485     -3.16728      4.53683         0.000000     -0.000000     -0.000000
      1.46485    -11.55672     11.34206         0.000000     -0.000000     -0.000000
      1.46485      7.27705      0.00000        -0.000000     -0.000000     -0.000000
      1.46485     -1.11239      6.80524         0.000000     -0.000000     -0.000000
      1.46485     -9.50184     13.61048        -0.000000     -0.000000     -0.000000
      1.46485    -17.89128     20.41571         0.000000     -0.000000     -0.000000
      1.46485      9.33193      2.26841        -0.000000     -0.000000     -0.000000
      1.46485      0.94249      9.07365        -0.000000     -0.000000     -0.000000
      1.46485     -7.44695     15.87889         0.000000     -0.000000     -0.000000
      1.46485     -5.39207     18.14730        -0.000000     -0.000000     -0.000000
 -----------------------------------------------------------------------------------
    total drift:                                0.000000     -0.001311     -0.000218


--------------------------------------------------------------------------------------------------------


  FREE ENERGIE OF THE ION-ELECTRON SYSTEM (eV)
  ---------------------------------------------------
  free  energy   TOTEN  =      -390.12348188 eV

  energy  without entropy=     -390.32239693  energy(sigma->0) =     -390.18978690
 


--------------------------------------------------------------------------------------------------------


    POTLOK:  cpu time    0.0381: real time    0.0381


--------------------------------------------------------------------------------------------------------


 stress matrix after NEB project (eV)
    -21.50802      0.00000      0.00000
      0.00000    -64.10390    -13.79616
      0.00000    -13.79616    -17.52273
  FORCES: max atom, RMS     0.002668    0.002179
  FORCE total and by dimension    0.016876    0.002285
  Stress total and by dimension   72.523228   64.103896


--------------------------------------------------------------------------------------------------------


    WAVPRE:  cpu time    0.0221: real time    0.0857
    FEWALD:  cpu time    0.0019: real time    0.0019
    ORTHCH:  cpu time    2.7375: real time    2.7409
     LOOP+:  cpu time  617.4584: real time  618.7997


--------------------------------------- Iteration      2(   1)  ---------------------------------------


    POTLOK:  cpu time    0.0305: real time    0.0652
    SETDIJ:  cpu time    0.0071: real time    0.0073
     EDDAV:  cpu time   20.6468: real time   20.6821
       DOS:  cpu time    0.0113: real time    0.0113
    CHARGE:  cpu time    0.4598: real time    0.4602
    MIXING:  cpu time    0.0006: real time    0.0006
    --------------------------------------------
      LOOP:  cpu time   21.1561: real time   21.2267

 eigenvalue-minimisations  : 15240
 total energy-change (2. order) :-0.4241552E-05  (-0.6654033E-05)
 number of electron     380.0000605 magnetization 
 augmentation part      183.3393011 magnetization 

 Broyden mixing:
  rms(total) = 0.17771E-03    rms(broyden)= 0.17770E-03
  rms(prec ) = 0.18978E-03
  weight for this iteration     100.00

 Free energy of the ion-electron system (eV)
  ---------------------------------------------------
  alpha Z        PSCENC =      1906.98410772
  Ewald energy   TEWEN  =    -21745.18828178
  -Hartree energ DENC   =    -11543.89495185
  -exchange      EXHF   =         0.00000000
  -V(xc)+E(xc)   XCENC  =      -578.47861776
  PAW double counting   =     35826.48159815   -36372.06756976
  entropy T*S    EENTRO =         0.19891879
  eigenvalues    EBANDS =       504.99781808
  atomic energy  EATOM  =     31610.84349220
  Solvation  Ediel_sol  =         0.00000000
  ---------------------------------------------------
  free energy    TOTEN  =      -390.12348622 eV

  energy without entropy =     -390.32240501  energy(sigma->0) =     -390.18979248


--------------------------------------------------------------------------------------------------------


--------------------------------------- Iteration      2(   2)  ---------------------------------------


    POTLOK:  cpu time    0.0298: real time    0.0325
    SETDIJ:  cpu time    0.0073: real time    0.0073
    EDDIAG:  cpu time    2.2823: real time    2.2837
  RMM-DIIS:  cpu time   10.0928: real time   10.1060
    ORTHCH:  cpu time    0.5443: real time    0.5447
       DOS:  cpu time    0.0102: real time    0.0102
    --------------------------------------------
      LOOP:  cpu time   12.9666: real time   12.9843

 eigenvalue-minimisations  : 11501
 total energy-change (2. order) :-0.6998744E-07  (-0.8812495E-07)
 number of electron     380.0000605 magnetization 
 augmentation part      183.3393011 magnetization 

 Free energy of the ion-electron system (eV)
  ---------------------------------------------------
  alpha Z        PSCENC =      1906.98410772
  Ewald energy   TEWEN  =    -21745.18828178
  -Hartree energ DENC   =    -11543.89081626
  -exchange      EXHF   =         0.00000000
  -V(xc)+E(xc)   XCENC  =      -578.47866581
  PAW double counting   =     35826.48752797   -36372.07260401
  entropy T*S    EENTRO =         0.19891414
  eigenvalues    EBANDS =       504.99283955
  atomic energy  EATOM  =     31610.84349220
  Solvation  Ediel_sol  =         0.00000000
  ---------------------------------------------------
  free energy    TOTEN  =      -390.12348629 eV

  energy without entropy =     -390.32240043  energy(sigma->0) =     -390.18979100


--------------------------------------------------------------------------------------------------------


 average (electrostatic) potential at core
  the test charge radii are     1.2598  0.9430
  (the norm of the test charge is              1.0000)
       1 -25.9427       2 -25.9426       3 -25.9427       4 -25.9426       5 -25.9427
       6 -25.9426       7 -25.9427       8 -25.9426       9 -25.9426      10 -25.9426
      11 -25.9427      12 -25.9426      13 -25.9426      14 -25.9426      15 -25.9426
      16 -25.9427      17 -25.9426      18 -25.9426      19 -25.9426      20 -25.9427
      21 -25.9426      22 -25.9426      23 -25.9426      24 -25.9426      25 -25.9426
      26 -25.9427      27 -25.9426      28 -25.9427      29 -25.9426      30 -25.9426
      31 -25.9426      32 -25.9426      33 -25.9427      34 -25.9426      35 -25.9427
      36 -25.9427      37 -25.9426      38 -25.9426      39 -25.9427      40 -25.9426
      41 -67.6619      42 -67.6619      43 -67.6619      44 -67.6620      45 -67.6620
      46 -67.6619      47 -67.6620      48 -67.6620      49 -67.6620      50 -67.6620
      51 -67.6620      52 -67.6619      53 -67.6619      54 -67.6620      55 -67.6619
      56 -67.6620      57 -67.6619      58 -67.6620      59 -67.6620      60 -67.6620
 
 
 
 E-fermi :   3.9690     XC(G=0): -11.3136     alpha+bet :-11.1356


 k-point     1 :       0.0000    0.0000    0.0000
  band No.  band energies     occupation 
      1      -3.0920      2.00000
      2      -2.7787      2.00000
      3      -2.7786      2.00000
      4      -2.3678      2.00000
      5      -2.3677      2.00000
      6      -2.2504      2.00000
      7      -2.2504      2.00000
      8      -2.2102      2.00000
      9      -1.9503      2.00000
     10      -1.9503      2.00000
     11      -1.6020      2.00000
     12      -1.6020      2.00000
     13      -1.1027      2.00000
     14      -1.1027      2.00000
     15      -0.9224      2.00000
     16      -0.6931      2.00000
     17      -0.6931      2.00000
     18      -0.6260      2.00000
     19      -0.6260      2.00000
     20      -0.3731      2.00000
     21      -0.3674      2.00000
     22      -0.3645      2.00000
     23      -0.3645      2.00000
     24      -0.0523      2.00000
     25      -0.0523      2.00000
     26      -0.0505      2.00000
     27      -0.0505      2.00000
     28       0.1035      2.00000
     29       0.1036      2.00000
     30       0.1089      2.00000
     31       0.1089      2.00000
     32       0.1151      2.00000
     33       0.1460      2.00000
     34       0.1460      2.00000
     35       0.1776      2.00000
     36       0.1828      2.00000
     37       0.1974      2.00000
     38       0.2026      2.00000
     39       0.2381      2.00000
     40       0.2381      2.00000
     41       0.2396      2.00000
     42       0.2396      2.00000
     43       0.2583      2.00000
     44       0.2584      2.00000
     45       0.2594      2.00000
     46       0.2780      2.00000
     47       0.2780      2.00000
     48       0.3293      2.00000
     49       0.3293      2.00000
     50       0.3328      2.00000
     51       0.3329      2.00000
     52       0.4103      2.00000
     53       0.4103      2.00000
     54       0.4326      2.00000
     55       0.4326      2.00000
     56       0.4816      2.00000
     57       0.4816      2.00000
     58       0.4981      2.00000
     59       0.4981      2.00000
     60       0.4987      2.00000
     61       0.4987      2.00000
     62       0.6132      2.00000
     63       0.6132      2.00000
     64       0.6151      2.00000
     65       0.6151      2.00000
     66       0.6815      2.00000
     67       0.6815      2.00000
     68       0.7416      2.00000
     69       0.7416      2.00000
     70       0.7452      2.00000
     71       0.7452      2.00000
     72       0.7949      2.00000
     73       0.7964      2.00000
     74       0.8303      2.00000
     75       0.8303      2.00000
     76       0.8791      2.00000
     77       0.9024      2.00000
     78       0.9137      2.00000
     79       0.9138      2.00000
     80       0.9141      2.00000
     81       0.9142      2.00000
     82       0.9341      2.00000
     83       0.9475      2.00000
     84       0.9490      2.00000
     85       0.9516      2.00000
     86       0.9516      2.00000
     87       0.9539      2.00000
     88       0.9539      2.00000
     89       0.9618      2.00000
     90       0.9618      2.00000
     91       0.9793      2.00000
     92       0.9793      2.00000
     93       0.9986      2.00000
     94       1.0080      2.00000
     95       1.0080      2.00000
     96       1.0080      2.00000
     97       1.0080      2.00000
     98       1.0187      2.00000
     99       1.0188      2.00000
    100       1.0260      2.00000
    101       1.0272      2.00000
    102       1.0279      2.00000
    103       1.0279      2.00000
    104       1.0440      2.00000
    105       1.0480      2.00000
    106       1.0506      2.00000
    107       1.0507      2.00000
    108       1.0604      2.00000
    109       1.0690      2.00000
    110       1.0691      2.00000
    111       1.0712      2.00000
    112       1.0713      2.00000
    113       1.0783      2.00000
    114       1.0783      2.00000
    115       1.0896      2.00000
    116       1.0896      2.00000
    117       1.1270      2.00000
    118       1.1270      2.00000
    119       1.1387      2.00000
    120       1.1387      2.00000
    121       1.1393      2.00000
    122       1.1393      2.00000
    123       1.2028      2.00000
    124       1.2029      2.00000
    125       1.2044      2.00000
    126       1.2045      2.00000
    127       1.2306      2.00000
    128       1.2321      2.00000
    129       1.3943      2.00000
    130       1.3943      2.00000
    131       1.4117      2.00000
    132       1.4117      2.00000
    133       2.0385      2.00000
    134       2.0850      2.00000
    135       2.1078      2.00000
    136       2.1078      2.00000
    137       2.1541      2.00000
    138       2.1541      2.00000
    139       2.2452      2.00000
    140       2.2452      2.00000
    141       2.5143      2.00000
    142       2.5395      2.00000
    143       2.5575      2.00000
    144       2.5575      2.00000
    145       2.6260      2.00000
    146       2.6260      2.00000
[truncated: 548,204 more chars]
