# Supplementary material for: Manufacture-friendly nanostructured metals stabilized by dual-phase honeycomb shell
Source: Nat Commun. 2022 Apr 19;13:2034. doi: 10.1038/s41467-022-29782-8 (PMC9019002; doi:10.1038/s41467-022-29782-8)
Supplement: Supplementary file 3 — Source Data [file 41467_2022_29782_MOESM3_ESM.zip › Source data/Source data for first principle calculations/alfa001-Ti2Cu0123/bulk/ti2cu-0-13/POSCAR]

Ti2Cu-relaxed-CONTCAR-redefined-lattice 
   1.00000000000000     
     2.9296998978000000    0.0000000000000000    0.0000000000000000
     0.0000000000000000   14.5541000365999995    0.0000000000000000
     0.0000000000000000  -23.1134496781999985   22.6841278304999996
   Ti   Cu
    40    20
Direct
  0.0000000000000000  0.2675202094810450  0.2013912219396958
  0.0000000000000000  0.1675201894810419  0.5013911959396978
  0.0000000000000000  0.0675203614810405  0.8013912549396963
  0.0000000000000000  0.6675202524810436  0.0013912259396933
  0.0000000000000000  0.5675202374810445  0.3013912339396982
  0.0000000000000000  0.4675202014810401  0.6013912299396950
  0.0000000000000000  0.3675202354810415  0.9013912879396969
  0.0000000000000000  0.9675202154810413  0.1013912299396951
  0.0000000000000000  0.8675201784810403  0.4013912039396972
  0.0000000000000000  0.7675202804810403  0.7013912209396992
  0.0000000000000000  0.2324797585189595  0.2986087570603060
  0.0000000000000000  0.1324797915189573  0.5986087520603064
  0.0000000000000000  0.0324797545189563  0.8986087270603050
  0.0000000000000000  0.6324797375189598  0.0986087740603010
  0.0000000000000000  0.5324798735189554  0.3986087690603013
  0.0000000000000000  0.4324798715189610  0.6986087860603035
  0.0000000000000000  0.3324797665189544  0.9986087600603056
 -0.0000000000000000  0.9324797825189571  0.1986087650603052
 -0.0000000000000000  0.8324797825189557  0.4986088030603055
  0.0000000000000000  0.7324797455189548  0.7986087770603006
  0.5000000000000000  0.1675202184810407  0.0013912259396933
  0.5000000000000000  0.0675202374810445  0.3013912339396982
  0.5000000000000000  0.4675202494810440  0.1013912299396951
  0.5000000000000000  0.3675201784810403  0.4013912039396972
  0.5000000000000000  0.2675203154810396  0.7013912209396992
  0.5000000000000000  0.7675201914810436  0.2013912219396958
  0.5000000000000000  0.6675202234810448  0.5013911959396978
  0.5000000000000000  0.5675203264810412  0.8013912549396963
  0.5000000000000000  0.9675201674810444  0.6013912299396950
  0.5000000000000000  0.8675202704810409  0.9013912879396969
  0.5000000000000000  0.1324797715189556  0.0986087740603010
  0.5000000000000000  0.0324798045189605  0.3986087690603013
  0.5000000000000000  0.4324797825189572  0.1986087650603052
  0.5000000000000000  0.3324798165189586  0.4986088030603055
  0.5000000000000000  0.2324797105189555  0.7986087770603006
  0.5000000000000000  0.7324797585189594  0.2986087570603060
  0.5000000000000000  0.6324797575189544  0.5986087520603064
  0.5000000000000000  0.5324797205189605  0.8986087270603050
  0.5000000000000000  0.9324798375189581  0.6986087860603035
  0.5000000000000000  0.8324798005189572  0.9986087600603056
 -0.0000000000000000 -0.0000000000000000  0.0000000000000000
  0.0000000000000000  0.3000000110000016  0.1000000020000016
 -0.0000000000000000  0.2000000439999994  0.4000000079999992
  0.0000000000000000  0.0999999380000034  0.6999999820000014
 -0.0000000000000000  0.6000000220000032  0.2000000040000032
  0.0000000000000000  0.5000000200000017  0.4999999990000035
 -0.0000000000000000  0.4000000879999988  0.8000000159999985
  0.0000000000000000  0.8999999990000020  0.3000000170000021
 -0.0000000000000000  0.8000000660000026  0.6000000330000006
 -0.0000000000000000  0.7000000279999981  0.8999999649999992
  0.5000000000000000  0.1000000220000032  0.2000000040000032
  0.5000000000000000  0.0000000200000017  0.4999999990000035
  0.5000000000000000  0.5000000000000000  0.0000000000000000
  0.5000000000000000  0.4000000329999978  0.3000000170000021
  0.5000000000000000  0.3000000319999998  0.6000000330000006
  0.5000000000000000  0.2000001310000030  0.8999999649999992
  0.5000000000000000  0.7999999939999967  0.1000000020000016
  0.5000000000000000  0.7000000090000000  0.4000000079999992
  0.5000000000000000  0.5999999730000027  0.6999999820000014
  0.5000000000000000  0.9000000529999994  0.8000000159999985
 
  0.00000000E+00  0.00000000E+00  0.00000000E+00
  0.00000000E+00  0.00000000E+00  0.00000000E+00
  0.00000000E+00  0.00000000E+00  0.00000000E+00
  0.00000000E+00  0.00000000E+00  0.00000000E+00
  0.00000000E+00  0.00000000E+00  0.00000000E+00
  0.00000000E+00  0.00000000E+00  0.00000000E+00
  0.00000000E+00  0.00000000E+00  0.00000000E+00
  0.00000000E+00  0.00000000E+00  0.00000000E+00
  0.00000000E+00  0.00000000E+00  0.00000000E+00
  0.00000000E+00  0.00000000E+00  0.00000000E+00
  0.00000000E+00  0.00000000E+00  0.00000000E+00
  0.00000000E+00  0.00000000E+00  0.00000000E+00
  0.00000000E+00  0.00000000E+00  0.00000000E+00
  0.00000000E+00  0.00000000E+00  0.00000000E+00
  0.00000000E+00  0.00000000E+00  0.00000000E+00
  0.00000000E+00  0.00000000E+00  0.00000000E+00
  0.00000000E+00  0.00000000E+00  0.00000000E+00
  0.00000000E+00  0.00000000E+00  0.00000000E+00
  0.00000000E+00  0.00000000E+00  0.00000000E+00
  0.00000000E+00  0.00000000E+00  0.00000000E+00
  0.00000000E+00  0.00000000E+00  0.00000000E+00
  0.00000000E+00  0.00000000E+00  0.00000000E+00
  0.00000000E+00  0.00000000E+00  0.00000000E+00
  0.00000000E+00  0.00000000E+00  0.00000000E+00
  0.00000000E+00  0.00000000E+00  0.00000000E+00
  0.00000000E+00  0.00000000E+00  0.00000000E+00
  0.00000000E+00  0.00000000E+00  0.00000000E+00
  0.00000000E+00  0.00000000E+00  0.00000000E+00
  0.00000000E+00  0.00000000E+00  0.00000000E+00
  0.00000000E+00  0.00000000E+00  0.00000000E+00
  0.00000000E+00  0.00000000E+00  0.00000000E+00
  0.00000000E+00  0.00000000E+00  0.00000000E+00
  0.00000000E+00  0.00000000E+00  0.00000000E+00
  0.00000000E+00  0.00000000E+00  0.00000000E+00
  0.00000000E+00  0.00000000E+00  0.00000000E+00
  0.00000000E+00  0.00000000E+00  0.00000000E+00
  0.00000000E+00  0.00000000E+00  0.00000000E+00
  0.00000000E+00  0.00000000E+00  0.00000000E+00
  0.00000000E+00  0.00000000E+00  0.00000000E+00
  0.00000000E+00  0.00000000E+00  0.00000000E+00
  0.00000000E+00  0.00000000E+00  0.00000000E+00
  0.00000000E+00  0.00000000E+00  0.00000000E+00
  0.00000000E+00  0.00000000E+00  0.00000000E+00
  0.00000000E+00  0.00000000E+00  0.00000000E+00
  0.00000000E+00  0.00000000E+00  0.00000000E+00
  0.00000000E+00  0.00000000E+00  0.00000000E+00
  0.00000000E+00  0.00000000E+00  0.00000000E+00
  0.00000000E+00  0.00000000E+00  0.00000000E+00
  0.00000000E+00  0.00000000E+00  0.00000000E+00
  0.00000000E+00  0.00000000E+00  0.00000000E+00
  0.00000000E+00  0.00000000E+00  0.00000000E+00
  0.00000000E+00  0.00000000E+00  0.00000000E+00
  0.00000000E+00  0.00000000E+00  0.00000000E+00
  0.00000000E+00  0.00000000E+00  0.00000000E+00
  0.00000000E+00  0.00000000E+00  0.00000000E+00
  0.00000000E+00  0.00000000E+00  0.00000000E+00
  0.00000000E+00  0.00000000E+00  0.00000000E+00
  0.00000000E+00  0.00000000E+00  0.00000000E+00
  0.00000000E+00  0.00000000E+00  0.00000000E+00
  0.00000000E+00  0.00000000E+00  0.00000000E+00
