# Supplementary material for: Manufacture-friendly nanostructured metals stabilized by dual-phase honeycomb shell
Source: Nat Commun. 2022 Apr 19;13:2034. doi: 10.1038/s41467-022-29782-8 (PMC9019002; doi:10.1038/s41467-022-29782-8)
Supplement: Supplementary file 3 — Source Data [file 41467_2022_29782_MOESM3_ESM.zip › Source data/Source data for first principle calculations/alfa001-Ti2Cu0123/bulk/ti2cu-0-13/supercell-Ti2Cu-0-13-strain-surface-bulk]

Ti2Cu-relaxed-CONTCAR-redefined-lattice
1.0
        2.9296998978         0.0000000000         0.0000000000
        0.0000000000        14.5541000365999995   0.0000000000
        0.0000000000       -23.1134496782        22.6841278305
   Ti   Cu
   40   20
Direct
     0.000000000         0.266229985         0.201309996
     0.000000000         0.166229965         0.501309970
    -0.000000000         0.066230137         0.801310029
     0.000000000         0.666230028         0.001310000
     0.000000000         0.566230013         0.301310008
     0.000000000         0.466229977         0.601310004
    -0.000000000         0.366230011         0.901310062
    -0.000000000         0.966229991         0.101310004
     0.000000000         0.866229954         0.401309978
    -0.000000000         0.766230056         0.701309995
     0.000000000         0.233769983         0.298689983
     0.000000000         0.133770016         0.598689978
     0.000000000         0.033769979         0.898689953
     0.000000000         0.633769962         0.098690000
    -0.000000000         0.533770098         0.398689995
    -0.000000000         0.433770096         0.698690012
     0.000000000         0.333769991         0.998689986
    -0.000000000         0.933770007         0.198689991
     0.000000000         0.833770007         0.498690029
     0.000000000         0.733769970         0.798690003
     0.500000000         0.166229994         0.001310000
     0.500000000         0.066230013         0.301310008
     0.500000000         0.466230025         0.101310004
     0.500000000         0.366229954         0.401309978
     0.500000000         0.266230091         0.701309995
     0.500000000         0.766229967         0.201309996
     0.500000000         0.666229999         0.501309970
     0.500000000         0.566230102         0.801310029
     0.500000000         0.966229943         0.601310004
     0.500000000         0.866230046         0.901310062
     0.500000000         0.133769996         0.098690000
     0.500000000         0.033770029         0.398689995
     0.500000000         0.433770007         0.198689991
     0.500000000         0.333770041         0.498690029
     0.500000000         0.233769935         0.798690003
     0.500000000         0.733769983         0.298689983
     0.500000000         0.633769982         0.598689978
     0.500000000         0.533769945         0.898689953
     0.500000000         0.933770062         0.698690012
     0.500000000         0.833770025         0.998689986
     0.000000000         0.000000000         0.000000000
     0.000000000         0.300000011         0.100000002
    -0.000000000         0.200000044         0.400000008
     0.000000000         0.099999938         0.699999982
     0.000000000         0.600000022         0.200000004
     0.000000000         0.500000020         0.499999999
    -0.000000000         0.400000088         0.800000016
    -0.000000000         0.899999999         0.300000017
     0.000000000         0.800000066         0.600000033
    -0.000000000         0.700000028         0.899999965
     0.500000000         0.100000022         0.200000004
     0.500000000         0.000000020         0.499999999
     0.500000000         0.500000000         0.000000000
     0.500000000         0.400000033         0.300000017
     0.500000000         0.300000032         0.600000033
     0.500000000         0.200000131         0.899999965
     0.500000000         0.799999994         0.100000002
     0.500000000         0.700000009         0.400000008
     0.500000000         0.599999973         0.699999982
     0.500000000         0.900000053         0.800000016
