# Supplementary material for: Manufacture-friendly nanostructured metals stabilized by dual-phase honeycomb shell
Source: Nat Commun. 2022 Apr 19;13:2034. doi: 10.1038/s41467-022-29782-8 (PMC9019002; doi:10.1038/s41467-022-29782-8)
Supplement: Supplementary file 3 — Source Data [file 41467_2022_29782_MOESM3_ESM.zip › Source data/Source data for first principle calculations/alfa001-Ti2Cu0123/interface/CONTCAR]

Layer-constant-volume-d30               
   1.00000000000000     
     2.9296998978000000    0.0000000000000000    0.0000000000000000
     0.0000000000000000   14.5541000365999995    0.0000000000000000
     0.0000000000000000    0.0000000000000000   50.7756004332999993
   Ti   Cu   Al
    74    14     2
Direct
  0.0000000000000000  0.6804502122153039  0.0735190130782416
  0.0000000000000000  0.6819517634711703  0.1647675162768860
  0.0000000000000000  0.6785089422725199  0.2571912131070573
  0.0000000000000000  0.6831463042681958  0.3487928393450895
  0.5000000000000000  0.8506191711310335  0.0697469334330569
  0.5000000000000000  0.8499904731475910  0.1662507302351922
  0.5000000000000000  0.8470748785093553  0.2580213622470632
  0.5000000000000000  0.8468061794091991  0.3501436517805874
  0.0000000000000000  0.3461227191319463  0.0721944937248490
  0.0000000000000000  0.3459434359020375  0.1660415601860632
  0.0000000000000000  0.3493459634060112  0.3488207868468753
  0.5000000000000000  0.5129301412260333  0.0713628145220366
  0.5000000000000000  0.5115263377666545  0.1659393097359264
  0.5000000000000000  0.5110947145479006  0.2584819940658208
  0.5000000000000000  0.5152466063990059  0.3518890397281896
  0.0000000000000000  0.0122768185620050  0.0725826587852567
  0.0000000000000000  0.0135141157056003  0.1655224954939719
  0.0000000000000000  0.0157913496319860  0.2587392491010568
  0.0000000000000000  0.0164349828319439  0.3519206534629028
  0.5000000000000000  0.1792778904736807  0.0709577067677429
  0.5000000000000000  0.1789521138193331  0.1644328965132735
  0.5000000000000000  0.1822127447560723  0.2579060622786720
  0.5000000000000000  0.1832126355764742  0.3495290404183369
  0.0000000000000000  0.5659718442003117  0.0288798689526933
  0.0000000000000000  0.5645059916426766  0.1194627037329730
  0.0000000000000000  0.5656352600808460  0.2114108250803051
  0.0000000000000000  0.5639732094021972  0.3061910684810337
  0.5000000000000000  0.7277413576343483  0.0305000258798723
  0.5000000000000000  0.7311481690626584  0.2103680060333463
  0.5000000000000000  0.7315011961346304  0.3028608923581446
  0.0000000000000000  0.2314958835148765  0.0281779450470569
  0.0000000000000000  0.2287452368750925  0.1188438120929642
  0.0000000000000000  0.2277005556709286  0.2101888876481123
  0.0000000000000000  0.2297387150531003  0.3041739666378201
  0.5000000000000000  0.3950928660712572  0.0293146369880136
  0.5000000000000000  0.3967939497057120  0.1195251264113233
  0.5000000000000000  0.3956333742368285  0.2116789090215362
  0.5000000000000000  0.3969673822178899  0.3030031105071343
  0.0000000000000000  0.9004216786953299  0.0266051249252743
  0.0000000000000000  0.8937518286866781  0.1189410685351248
  0.0000000000000000  0.8986469365065072  0.2122154176690700
  0.0000000000000000  0.8985519794032756  0.3046092117705637
  0.5000000000000000  0.0599606294070387  0.0293862416989819
  0.5000000000000000  0.0603398485417563  0.1193613231958337
  0.5000000000000000  0.0642709688866483  0.2120670626087844
  0.5000000000000000  0.0635021810707750  0.3058687503057975
  0.0000000000000000  0.2210378947430952  0.3956776420313714
  0.0000000000000000  0.3434107023738183  0.4408720015893470
  0.0000000000000000  0.7358369093752961  0.5726500321643678
  0.0000000000000000  0.4857402610621526  0.4840140853052421
  0.0000000000000000  0.8681394701648915  0.6163702705167513
  0.0000000000000000  0.6113167823312928  0.5275948126534356
  0.0000000000000000  0.0004983743925648  0.6586918307550660
  0.0000000000000000  0.8906133060850611  0.3963423343499515
  0.0000000000000000  0.0127617421240056  0.4388894795789791
  0.0000000000000000  0.1550142934321698  0.4822957793474711
  0.0000000000000000  0.2785824277205060  0.5273337171833264
  0.0000000000000000  0.4053063175495826  0.5711281498059907
  0.0000000000000000  0.5369726031132404  0.6143792256654868
  0.0000000000000000  0.6651449234664838  0.6580009956748253
  0.5000000000000000  0.7202683018806343  0.3956317298633174
  0.5000000000000000  0.8422805570269005  0.4413537415192568
  0.5000000000000000  0.9858668021859452  0.4842550339510111
  0.5000000000000000  0.1117932985202692  0.5275920033929543
  0.5000000000000000  0.2361312242578366  0.5725085385672090
  0.5000000000000000  0.3681313604620663  0.6162627914835060
  0.5000000000000000  0.5002841149947058  0.6586841158172568
  0.5000000000000000  0.3903517930602149  0.3956000959432528
  0.5000000000000000  0.7780714250118902  0.5275203126877892
  0.5000000000000000  0.5134194726503113  0.4385971098297556
  0.5000000000000000  0.9050713650543319  0.5712294485717340
  0.5000000000000000  0.6549706439345685  0.4823036662510281
  0.5000000000000000  0.0369952135810051  0.6143783414100547
  0.5000000000000000  0.1654486067756957  0.6579085562353498
  0.0000000000000000  0.8250694130000411  0.4851549337917384
  0.0000000000000000  0.5627155836896011  0.3948417717956672
  0.0000000000000000  0.9449693684240500  0.5278477439453739
  0.0000000000000000  0.6733173708765481  0.4381387725998211
  0.0000000000000000  0.0696336842127908  0.5706440176134858
  0.0000000000000000  0.2007025228341561  0.6158953376431529
  0.0000000000000000  0.3311770165992751  0.6577948940765018
  0.5000000000000000  0.0625395440741021  0.3950923828894339
  0.5000000000000000  0.1735469570284621  0.4382477016796142
  0.5000000000000000  0.3245976167203841  0.4847029251968192
  0.5000000000000000  0.7007349690034933  0.6160143035262995
  0.5000000000000000  0.4449331007157832  0.5276640171012292
  0.5000000000000000  0.8310840267874393  0.6578774857716713
  0.5000000000000000  0.5697776178834350  0.5706453096563759
  0.0000000000000000  0.3432629151066505  0.2573818560672456
  0.5000000000000000  0.7334965898508027  0.1189826877845968
 
  0.00000000E+00  0.00000000E+00  0.00000000E+00
  0.00000000E+00  0.00000000E+00  0.00000000E+00
  0.00000000E+00  0.00000000E+00  0.00000000E+00
  0.00000000E+00  0.00000000E+00  0.00000000E+00
  0.00000000E+00  0.00000000E+00  0.00000000E+00
  0.00000000E+00  0.00000000E+00  0.00000000E+00
  0.00000000E+00  0.00000000E+00  0.00000000E+00
  0.00000000E+00  0.00000000E+00  0.00000000E+00
  0.00000000E+00  0.00000000E+00  0.00000000E+00
  0.00000000E+00  0.00000000E+00  0.00000000E+00
  0.00000000E+00  0.00000000E+00  0.00000000E+00
  0.00000000E+00  0.00000000E+00  0.00000000E+00
  0.00000000E+00  0.00000000E+00  0.00000000E+00
  0.00000000E+00  0.00000000E+00  0.00000000E+00
  0.00000000E+00  0.00000000E+00  0.00000000E+00
  0.00000000E+00  0.00000000E+00  0.00000000E+00
  0.00000000E+00  0.00000000E+00  0.00000000E+00
  0.00000000E+00  0.00000000E+00  0.00000000E+00
  0.00000000E+00  0.00000000E+00  0.00000000E+00
  0.00000000E+00  0.00000000E+00  0.00000000E+00
  0.00000000E+00  0.00000000E+00  0.00000000E+00
  0.00000000E+00  0.00000000E+00  0.00000000E+00
  0.00000000E+00  0.00000000E+00  0.00000000E+00
  0.00000000E+00  0.00000000E+00  0.00000000E+00
  0.00000000E+00  0.00000000E+00  0.00000000E+00
  0.00000000E+00  0.00000000E+00  0.00000000E+00
  0.00000000E+00  0.00000000E+00  0.00000000E+00
  0.00000000E+00  0.00000000E+00  0.00000000E+00
  0.00000000E+00  0.00000000E+00  0.00000000E+00
  0.00000000E+00  0.00000000E+00  0.00000000E+00
  0.00000000E+00  0.00000000E+00  0.00000000E+00
  0.00000000E+00  0.00000000E+00  0.00000000E+00
  0.00000000E+00  0.00000000E+00  0.00000000E+00
  0.00000000E+00  0.00000000E+00  0.00000000E+00
  0.00000000E+00  0.00000000E+00  0.00000000E+00
  0.00000000E+00  0.00000000E+00  0.00000000E+00
  0.00000000E+00  0.00000000E+00  0.00000000E+00
  0.00000000E+00  0.00000000E+00  0.00000000E+00
  0.00000000E+00  0.00000000E+00  0.00000000E+00
  0.00000000E+00  0.00000000E+00  0.00000000E+00
  0.00000000E+00  0.00000000E+00  0.00000000E+00
  0.00000000E+00  0.00000000E+00  0.00000000E+00
  0.00000000E+00  0.00000000E+00  0.00000000E+00
  0.00000000E+00  0.00000000E+00  0.00000000E+00
  0.00000000E+00  0.00000000E+00  0.00000000E+00
  0.00000000E+00  0.00000000E+00  0.00000000E+00
  0.00000000E+00  0.00000000E+00  0.00000000E+00
  0.00000000E+00  0.00000000E+00  0.00000000E+00
  0.00000000E+00  0.00000000E+00  0.00000000E+00
  0.00000000E+00  0.00000000E+00  0.00000000E+00
  0.00000000E+00  0.00000000E+00  0.00000000E+00
  0.00000000E+00  0.00000000E+00  0.00000000E+00
  0.00000000E+00  0.00000000E+00  0.00000000E+00
  0.00000000E+00  0.00000000E+00  0.00000000E+00
  0.00000000E+00  0.00000000E+00  0.00000000E+00
  0.00000000E+00  0.00000000E+00  0.00000000E+00
  0.00000000E+00  0.00000000E+00  0.00000000E+00
  0.00000000E+00  0.00000000E+00  0.00000000E+00
  0.00000000E+00  0.00000000E+00  0.00000000E+00
  0.00000000E+00  0.00000000E+00  0.00000000E+00
  0.00000000E+00  0.00000000E+00  0.00000000E+00
  0.00000000E+00  0.00000000E+00  0.00000000E+00
  0.00000000E+00  0.00000000E+00  0.00000000E+00
  0.00000000E+00  0.00000000E+00  0.00000000E+00
  0.00000000E+00  0.00000000E+00  0.00000000E+00
  0.00000000E+00  0.00000000E+00  0.00000000E+00
  0.00000000E+00  0.00000000E+00  0.00000000E+00
  0.00000000E+00  0.00000000E+00  0.00000000E+00
  0.00000000E+00  0.00000000E+00  0.00000000E+00
  0.00000000E+00  0.00000000E+00  0.00000000E+00
  0.00000000E+00  0.00000000E+00  0.00000000E+00
  0.00000000E+00  0.00000000E+00  0.00000000E+00
  0.00000000E+00  0.00000000E+00  0.00000000E+00
  0.00000000E+00  0.00000000E+00  0.00000000E+00
  0.00000000E+00  0.00000000E+00  0.00000000E+00
  0.00000000E+00  0.00000000E+00  0.00000000E+00
  0.00000000E+00  0.00000000E+00  0.00000000E+00
  0.00000000E+00  0.00000000E+00  0.00000000E+00
  0.00000000E+00  0.00000000E+00  0.00000000E+00
  0.00000000E+00  0.00000000E+00  0.00000000E+00
  0.00000000E+00  0.00000000E+00  0.00000000E+00
  0.00000000E+00  0.00000000E+00  0.00000000E+00
  0.00000000E+00  0.00000000E+00  0.00000000E+00
  0.00000000E+00  0.00000000E+00  0.00000000E+00
  0.00000000E+00  0.00000000E+00  0.00000000E+00
  0.00000000E+00  0.00000000E+00  0.00000000E+00
  0.00000000E+00  0.00000000E+00  0.00000000E+00
  0.00000000E+00  0.00000000E+00  0.00000000E+00
  0.00000000E+00  0.00000000E+00  0.00000000E+00
  0.00000000E+00  0.00000000E+00  0.00000000E+00
