# Supplementary material for: Manufacture-friendly nanostructured metals stabilized by dual-phase honeycomb shell
Source: Nat Commun. 2022 Apr 19;13:2034. doi: 10.1038/s41467-022-29782-8 (PMC9019002; doi:10.1038/s41467-022-29782-8)
Supplement: Supplementary file 3 — Source Data [file 41467_2022_29782_MOESM3_ESM.zip › Source data/Source data for first principle calculations/alfa001-Ti2Cu0123/interface/KPOINTS]

KPT-Resolved Value to Generate K-Mesh: 0.060
0
Gamma
14   3    1
0.0  0.0  0.0
