# Supplementary material for: Manufacture-friendly nanostructured metals stabilized by dual-phase honeycomb shell
Source: Nat Commun. 2022 Apr 19;13:2034. doi: 10.1038/s41467-022-29782-8 (PMC9019002; doi:10.1038/s41467-022-29782-8)
Supplement: Supplementary file 3 — Source Data [file 41467_2022_29782_MOESM3_ESM.zip › Source data/Source data for first principle calculations/alfa001-Ti2Cu0123/interface/OSZICAR]

       N       E                     dE             d eps       ncg     rms          rms(c)
DAV:   1     0.269353217414E+04    0.26935E+04   -0.13367E+05  8864   0.123E+03
DAV:   2    -0.238485314300E+03   -0.29320E+04   -0.28366E+04  8832   0.307E+02
DAV:   3    -0.698421348586E+03   -0.45994E+03   -0.42821E+03 15028   0.140E+02
DAV:   4    -0.746079880316E+03   -0.47659E+02   -0.44713E+02 15376   0.489E+01
DAV:   5    -0.749792983781E+03   -0.37131E+01   -0.34974E+01 15304   0.129E+01    0.118E+02
RMM:   6    -0.891237634223E+03   -0.14144E+03   -0.31388E+03 14422   0.166E+02    0.756E+01
RMM:   7    -0.709855143941E+03    0.18138E+03   -0.10395E+03  9624   0.117E+02    0.440E+01
RMM:   8    -0.741458512496E+03   -0.31603E+02   -0.50734E+02 11312   0.533E+01    0.460E+01
RMM:   9    -0.665433110175E+03    0.76025E+02   -0.12278E+02 12511   0.178E+01    0.368E+01
RMM:  10    -0.640084676106E+03    0.25348E+02   -0.94773E+01 12719   0.157E+01    0.191E+01
RMM:  11    -0.640303656935E+03   -0.21898E+00   -0.52466E+01 12169   0.110E+01    0.191E+01
RMM:  12    -0.633464896620E+03    0.68388E+01   -0.11182E+01 10921   0.688E+00    0.140E+01
RMM:  13    -0.631666231501E+03    0.17987E+01   -0.22409E+01 11726   0.700E+00    0.946E+00
RMM:  14    -0.629662415626E+03    0.20038E+01   -0.73353E+00 11804   0.529E+00    0.558E+00
RMM:  15    -0.629182461693E+03    0.47995E+00   -0.29675E+00 12603   0.256E+00    0.404E+00
RMM:  16    -0.628987894816E+03    0.19457E+00   -0.22826E+00 12082   0.241E+00    0.321E+00
RMM:  17    -0.628795902045E+03    0.19199E+00   -0.10905E+00 11743   0.167E+00    0.195E+00
RMM:  18    -0.628786432012E+03    0.94700E-02   -0.78856E-01 12506   0.141E+00    0.179E+00
RMM:  19    -0.628713308392E+03    0.73124E-01   -0.24234E-01 11794   0.896E-01    0.126E+00
RMM:  20    -0.628689938757E+03    0.23370E-01   -0.16468E-01 11694   0.688E-01    0.994E-01
RMM:  21    -0.628677571366E+03    0.12367E-01   -0.12285E-01 11920   0.608E-01    0.107E+00
RMM:  22    -0.628646287081E+03    0.31284E-01   -0.63125E-02 12065   0.409E-01    0.747E-01
RMM:  23    -0.628631681550E+03    0.14606E-01   -0.24857E-02 11630   0.337E-01    0.620E-01
RMM:  24    -0.628618502319E+03    0.13179E-01   -0.16463E-02 12357   0.246E-01    0.548E-01
RMM:  25    -0.628600930852E+03    0.17571E-01   -0.24805E-02 11765   0.257E-01    0.571E-01
RMM:  26    -0.628588904862E+03    0.12026E-01   -0.71505E-03 11924   0.175E-01    0.496E-01
RMM:  27    -0.628564836096E+03    0.24069E-01   -0.14903E-02 11109   0.204E-01    0.420E-01
RMM:  28    -0.628540991275E+03    0.23845E-01   -0.19445E-02 11852   0.204E-01    0.433E-01
RMM:  29    -0.628523456965E+03    0.17534E-01   -0.13052E-02 11605   0.194E-01    0.380E-01
RMM:  30    -0.628495420627E+03    0.28036E-01   -0.13495E-02  9801   0.189E-01    0.265E-01
RMM:  31    -0.628484449459E+03    0.10971E-01   -0.88016E-03 12660   0.131E-01    0.246E-01
RMM:  32    -0.628469250403E+03    0.15199E-01   -0.89709E-03 11665   0.134E-01    0.294E-01
RMM:  33    -0.628459244969E+03    0.10005E-01   -0.57246E-03 11432   0.122E-01    0.188E-01
RMM:  34    -0.628456456163E+03    0.27888E-02   -0.53324E-03 11888   0.113E-01    0.214E-01
RMM:  35    -0.628453748852E+03    0.27073E-02   -0.49274E-03 11037   0.122E-01    0.158E-01
RMM:  36    -0.628453958338E+03   -0.20949E-03   -0.28546E-03 12049   0.884E-02    0.141E-01
RMM:  37    -0.628454314553E+03   -0.35622E-03   -0.23751E-03 10788   0.879E-02    0.147E-01
RMM:  38    -0.628455469635E+03   -0.11551E-02   -0.30907E-03 10242   0.990E-02    0.102E-01
RMM:  39    -0.628457764092E+03   -0.22945E-02   -0.24739E-03 11246   0.854E-02    0.969E-02
RMM:  40    -0.628460223014E+03   -0.24589E-02   -0.10679E-03 10205   0.643E-02    0.783E-02
RMM:  41    -0.628462509921E+03   -0.22869E-02   -0.10917E-03 10967   0.634E-02    0.689E-02
RMM:  42    -0.628464104196E+03   -0.15943E-02   -0.36140E-04 11069   0.468E-02    0.620E-02
RMM:  43    -0.628465233942E+03   -0.11297E-02   -0.12653E-04 10360   0.322E-02    0.403E-02
RMM:  44    -0.628465774243E+03   -0.54030E-03    0.34454E-05 11619   0.256E-02    0.228E-02
RMM:  45    -0.628466409358E+03   -0.63512E-03    0.98258E-05 11095   0.205E-02    0.193E-02
RMM:  46    -0.628466824536E+03   -0.41518E-03    0.14646E-04 12202   0.136E-02    0.161E-02
RMM:  47    -0.628467133836E+03   -0.30930E-03    0.18412E-04 11049   0.109E-02    0.123E-02
RMM:  48    -0.628467307093E+03   -0.17326E-03    0.19775E-04 11137   0.850E-03    0.931E-03
RMM:  49    -0.628467390898E+03   -0.83806E-04    0.18276E-04 11600   0.590E-03    0.863E-03
RMM:  50    -0.628467460694E+03   -0.69796E-04    0.15313E-04 11234   0.471E-03    0.724E-03
RMM:  51    -0.628467464067E+03   -0.33733E-05    0.14208E-04 11779   0.377E-03    0.341E-03
RMM:  52    -0.628467481577E+03   -0.17510E-04    0.15527E-04  9493   0.240E-03    0.256E-03
RMM:  53    -0.628467482877E+03   -0.13000E-05    0.12667E-04  8355   0.179E-03    0.169E-03
RMM:  54    -0.628467480100E+03    0.27772E-05    0.11650E-04  7962   0.161E-03    0.106E-03
RMM:  55    -0.628467471955E+03    0.81446E-05    0.11886E-04  6562   0.118E-03    0.794E-04
RMM:  56    -0.628467463484E+03    0.84718E-05    0.93779E-05  6099   0.109E-03    0.619E-04
RMM:  57    -0.628467453773E+03    0.97107E-05    0.10359E-04  5681   0.749E-04    0.545E-04
RMM:  58    -0.628467446886E+03    0.68864E-05    0.78952E-05  5579   0.716E-04    0.426E-04
RMM:  59    -0.628467437275E+03    0.96117E-05    0.10067E-04  5453   0.645E-04    0.362E-04
RMM:  60    -0.628467429559E+03    0.77159E-05    0.78917E-05  5269   0.535E-04
   1 F= -.62846743E+03 E0= -.62849268E+03  d E =-.628467E+03
       N       E                     dE             d eps       ncg     rms          rms(c)
DAV:   1    -0.628467690290E+03   -0.25302E-03   -0.29597E-03  9348   0.151E-02    0.226E-03
RMM:   2    -0.628467319382E+03    0.37091E-03    0.24904E-05 10953   0.488E-03    0.843E-03
RMM:   3    -0.628467315126E+03    0.42554E-05    0.26035E-05  7488   0.181E-03    0.308E-03
RMM:   4    -0.628467311890E+03    0.32361E-05    0.30523E-05  7686   0.143E-03    0.129E-03
RMM:   5    -0.628467310357E+03    0.15333E-05    0.15943E-05  5599   0.110E-03    0.124E-03
RMM:   6    -0.628467308798E+03    0.15588E-05    0.16612E-05  5286   0.109E-03    0.130E-03
RMM:   7    -0.628467307648E+03    0.11502E-05    0.12203E-05  5248   0.108E-03    0.788E-04
RMM:   8    -0.628467306301E+03    0.13469E-05    0.13835E-05  5020   0.710E-04    0.555E-04
RMM:   9    -0.628467305404E+03    0.89640E-06    0.94351E-06  4982   0.486E-04    0.542E-04
RMM:  10    -0.628467304505E+03    0.89933E-06    0.91993E-06  4959   0.419E-04    0.228E-04
RMM:  11    -0.628467303877E+03    0.62771E-06    0.64384E-06  4380   0.257E-04    0.161E-04
RMM:  12    -0.628467303105E+03    0.77192E-06    0.80502E-06  3903   0.222E-04    0.118E-04
RMM:  13    -0.628467302116E+03    0.98954E-06    0.10042E-05  3531   0.197E-04    0.956E-05
RMM:  14    -0.628467301406E+03    0.71000E-06    0.73791E-06  3019   0.178E-04    0.916E-05
RMM:  15    -0.628467300377E+03    0.10291E-05    0.10383E-05  2589   0.166E-04    0.607E-05
RMM:  16    -0.628467299791E+03    0.58577E-06    0.60727E-06  2318   0.159E-04    0.511E-05
RMM:  17    -0.628467298978E+03    0.81283E-06    0.81977E-06  2182   0.155E-04    0.394E-05
RMM:  18    -0.628467298395E+03    0.58296E-06    0.59778E-06  2125   0.151E-04    0.378E-05
RMM:  19    -0.628467297776E+03    0.61913E-06    0.63655E-06  1997   0.150E-04    0.327E-05
RMM:  20    -0.628467297277E+03    0.49943E-06    0.51077E-06  1877   0.149E-04    0.270E-05
RMM:  21    -0.628467296866E+03    0.41111E-06    0.42129E-06  1777   0.147E-04    0.250E-05
RMM:  22    -0.628467296092E+03    0.77376E-06    0.77340E-06  1790   0.147E-04    0.232E-05
RMM:  23    -0.628467295655E+03    0.43687E-06    0.44520E-06  1883   0.147E-04    0.192E-05
RMM:  24    -0.628467295074E+03    0.58071E-06    0.58531E-06  2032   0.150E-04    0.148E-05
RMM:  25    -0.628467294639E+03    0.43510E-06    0.43555E-06  1774   0.149E-04    0.128E-05
RMM:  26    -0.628467294143E+03    0.49648E-06    0.49510E-06  1654   0.145E-04    0.143E-05
RMM:  27    -0.628467293687E+03    0.45559E-06    0.45440E-06  1709   0.145E-04    0.995E-06
RMM:  28    -0.628467293344E+03    0.34343E-06    0.34341E-06  1624   0.144E-04    0.824E-06
RMM:  29    -0.628467292818E+03    0.52563E-06    0.52130E-06  1576   0.143E-04    0.829E-06
RMM:  30    -0.628467292528E+03    0.29044E-06    0.29038E-06  1573   0.143E-04    0.732E-06
RMM:  31    -0.628467292072E+03    0.45553E-06    0.45375E-06  1479   0.142E-04    0.778E-06
RMM:  32    -0.628467291706E+03    0.36616E-06    0.36483E-06  1424   0.142E-04    0.982E-06
RMM:  33    -0.628467291090E+03    0.61590E-06    0.60358E-06  1335   0.141E-04    0.161E-05
RMM:  34    -0.628467290785E+03    0.30451E-06    0.30356E-06  1304   0.141E-04    0.179E-05
RMM:  35    -0.628467290434E+03    0.35120E-06    0.34944E-06  1281   0.141E-04    0.212E-05
RMM:  36    -0.628467290022E+03    0.41196E-06    0.41085E-06  1279   0.141E-04    0.225E-05
RMM:  37    -0.628467289709E+03    0.31325E-06    0.31243E-06  1373   0.142E-04    0.204E-05
RMM:  38    -0.628467289418E+03    0.29059E-06    0.29102E-06  1394   0.142E-04    0.184E-05
RMM:  39    -0.628467289062E+03    0.35618E-06    0.35638E-06  1315   0.141E-04    0.182E-05
RMM:  40    -0.628467288806E+03    0.25589E-06    0.25495E-06  1249   0.141E-04    0.194E-05
RMM:  41    -0.628467288377E+03    0.42934E-06    0.42604E-06  1198   0.141E-04    0.217E-05
RMM:  42    -0.628467288125E+03    0.25232E-06    0.25126E-06  1181   0.140E-04    0.237E-05
RMM:  43    -0.628467287871E+03    0.25368E-06    0.25397E-06  1160   0.141E-04    0.259E-05
RMM:  44    -0.628467287458E+03    0.41287E-06    0.41012E-06  1138   0.141E-04    0.302E-05
RMM:  45    -0.628467287092E+03    0.36566E-06    0.36386E-06  1135   0.141E-04    0.335E-05
RMM:  46    -0.628467286850E+03    0.24203E-06    0.24279E-06  1123   0.141E-04    0.360E-05
RMM:  47    -0.628467286607E+03    0.24392E-06    0.24367E-06  1202   0.141E-04    0.360E-05
RMM:  48    -0.628467286326E+03    0.28031E-06    0.27933E-06  1114   0.140E-04    0.412E-05
RMM:  49    -0.628467286105E+03    0.22140E-06    0.22162E-06  1102   0.141E-04    0.407E-05
RMM:  50    -0.628467285876E+03    0.22904E-06    0.22848E-06  1084   0.141E-04    0.426E-05
RMM:  51    -0.628467285577E+03    0.29857E-06    0.29847E-06  1072   0.141E-04    0.452E-05
RMM:  52    -0.628467285390E+03    0.18673E-06    0.18629E-06  1065   0.140E-04    0.487E-05
RMM:  53    -0.628467284998E+03    0.39210E-06    0.38954E-06  1052   0.140E-04    0.548E-05
RMM:  54    -0.628467284833E+03    0.16540E-06    0.16489E-06  1028   0.140E-04    0.555E-05
RMM:  55    -0.628467284551E+03    0.28237E-06    0.28183E-06  1024   0.140E-04    0.591E-05
RMM:  56    -0.628467284389E+03    0.16177E-06    0.16131E-06  1006   0.140E-04    0.607E-05
RMM:  57    -0.628467284222E+03    0.16725E-06    0.16700E-06  1004   0.141E-04    0.604E-05
RMM:  58    -0.628467284039E+03    0.18284E-06    0.18281E-06   989   0.141E-04    0.638E-05
RMM:  59    -0.628467283846E+03    0.19264E-06    0.19247E-06   978   0.141E-04    0.650E-05
RMM:  60    -0.628467283647E+03    0.19899E-06    0.19905E-06   975   0.141E-04
   2 F= -.62846728E+03 E0= -.62849313E+03  d E =0.145912E-03
       N       E                     dE             d eps       ncg     rms          rms(c)
DAV:   1    -0.628467639252E+03   -0.35541E-03   -0.35922E-03  9172   0.798E-03    0.104E-03
RMM:   2    -0.628467269177E+03    0.37008E-03    0.77653E-07  8804   0.241E-03    0.292E-03
RMM:   3    -0.628467268918E+03    0.25878E-06    0.68076E-07  4809   0.109E-03    0.128E-03
RMM:   4    -0.628467268729E+03    0.18975E-06    0.15148E-06  4848   0.791E-04    0.631E-04
RMM:   5    -0.628467268655E+03    0.73444E-07    0.70093E-07  4670   0.729E-04
   3 F= -.62846727E+03 E0= -.62849319E+03  d E =0.149918E-04
       N       E                     dE             d eps       ncg     rms          rms(c)
DAV:   1    -0.628467639024E+03   -0.37030E-03   -0.37269E-03  9128   0.110E-02    0.159E-03
RMM:   2    -0.628467269316E+03    0.36971E-03   -0.18485E-06 10642   0.349E-03    0.417E-03
RMM:   3    -0.628467268931E+03    0.38501E-06   -0.23888E-08  5372   0.118E-03    0.202E-03
RMM:   4    -0.628467268838E+03    0.93172E-07   -0.13506E-07  5801   0.110E-03
   4 F= -.62846727E+03 E0= -.62849319E+03  d E =-.182983E-06
       N       E                     dE             d eps       ncg     rms          rms(c)
DAV:   1    -0.628467176746E+03    0.92185E-04   -0.35844E-03  9172   0.119E-02    0.295E-03
RMM:   2    -0.628467274481E+03   -0.97736E-04    0.13357E-04 11328   0.528E-03    0.125E-02
RMM:   3    -0.628467270821E+03    0.36608E-05   -0.75513E-07  7795   0.230E-03    0.387E-03
RMM:   4    -0.628467270580E+03    0.24059E-06   -0.15466E-06  9376   0.189E-03    0.194E-03
RMM:   5    -0.628467270560E+03    0.19721E-07   -0.23566E-07  6455   0.132E-03
   5 F= -.62846727E+03 E0= -.62849319E+03  d E =-.172209E-05
       N       E                     dE             d eps       ncg     rms          rms(c)
DAV:   1    -0.628467233779E+03    0.36802E-04   -0.35408E-03  9140   0.801E-03    0.263E-03
RMM:   2    -0.628467274513E+03   -0.40735E-04    0.30683E-04 11350   0.425E-03    0.932E-03
RMM:   3    -0.628467272442E+03    0.20713E-05   -0.14305E-07  7738   0.201E-03    0.334E-03
RMM:   4    -0.628467272220E+03    0.22236E-06   -0.10852E-06  9072   0.163E-03    0.141E-03
RMM:   5    -0.628467272174E+03    0.45678E-07    0.67652E-09  5507   0.125E-03
   6 F= -.62846727E+03 E0= -.62849319E+03  d E =-.161380E-05
       N       E                     dE             d eps       ncg     rms          rms(c)
DAV:   1    -0.628494795885E+03   -0.27524E-01   -0.36937E-03  9368   0.406E-03    0.650E-02
RMM:   2    -0.628467782139E+03    0.27014E-01   -0.15073E-03 11728   0.514E-02    0.144E-01
RMM:   3    -0.628467350558E+03    0.43158E-03   -0.43215E-04  9608   0.440E-02    0.716E-02
RMM:   4    -0.628467322938E+03    0.27620E-04   -0.10474E-03 12376   0.374E-02    0.462E-02
RMM:   5    -0.628467285383E+03    0.37556E-04   -0.12228E-04  9964   0.268E-02    0.270E-02
RMM:   6    -0.628467273512E+03    0.11870E-04   -0.36877E-05  9742   0.990E-03    0.155E-02
RMM:   7    -0.628467273479E+03    0.32978E-07   -0.11507E-05 11579   0.670E-03    0.141E-02
RMM:   8    -0.628467273817E+03   -0.33753E-06   -0.33503E-06 11518   0.261E-03    0.136E-02
RMM:   9    -0.628467273634E+03    0.18295E-06   -0.13912E-06  9361   0.198E-03    0.124E-02
RMM:  10    -0.628467273395E+03    0.23834E-06   -0.45745E-07  7768   0.149E-03    0.116E-02
RMM:  11    -0.628467273045E+03    0.35055E-06   -0.36533E-07  7273   0.120E-03    0.103E-02
RMM:  12    -0.628467272782E+03    0.26307E-06   -0.31083E-07  6877   0.112E-03    0.895E-03
RMM:  13    -0.628467272666E+03    0.11560E-06   -0.15847E-07  5615   0.102E-03    0.819E-03
RMM:  14    -0.628467272544E+03    0.12184E-06   -0.17831E-07  5832   0.104E-03    0.711E-03
RMM:  15    -0.628467272461E+03    0.83521E-07   -0.19220E-07  5924   0.106E-03
   7 F= -.62846727E+03 E0= -.62849319E+03  d E =-.286738E-06
       N       E                     dE             d eps       ncg     rms          rms(c)
DAV:   1    -0.628467642761E+03   -0.37022E-03   -0.37042E-03  9484   0.424E-03    0.448E-03
RMM:   2    -0.628467274511E+03    0.36825E-03   -0.92117E-06 11749   0.433E-03    0.859E-03
RMM:   3    -0.628467272985E+03    0.15269E-05   -0.10476E-06  7873   0.268E-03    0.459E-03
RMM:   4    -0.628467272873E+03    0.11115E-06   -0.35041E-06 10173   0.234E-03    0.337E-03
RMM:   5    -0.628467273204E+03   -0.33088E-06   -0.24290E-06 10284   0.253E-03    0.466E-03
RMM:   6    -0.628467272718E+03    0.48647E-06   -0.66995E-07  7680   0.173E-03    0.216E-03
RMM:   7    -0.628467272666E+03    0.51561E-07   -0.51638E-07  7539   0.128E-03
   8 F= -.62846727E+03 E0= -.62849320E+03  d E =-.205342E-06
       N       E                     dE             d eps       ncg     rms          rms(c)
DAV:   1    -0.628931168187E+03   -0.46390E+00   -0.36531E-03  9072   0.660E-03    0.480E-02
RMM:   2    -0.628467498736E+03    0.46367E+00   -0.85507E-04 11751   0.483E-02    0.864E-02
RMM:   3    -0.628467290745E+03    0.20799E-03   -0.40363E-04 10680   0.430E-02    0.366E-02
RMM:   4    -0.628467307364E+03   -0.16620E-04   -0.35735E-04 12296   0.260E-02    0.406E-02
RMM:   5    -0.628467282715E+03    0.24649E-04   -0.51063E-05 10541   0.164E-02    0.209E-02
RMM:   6    -0.628467275611E+03    0.71038E-05   -0.23977E-05 10726   0.788E-03    0.116E-02
RMM:   7    -0.628467275343E+03    0.26853E-06   -0.54744E-06 11351   0.506E-03    0.106E-02
RMM:   8    -0.628467275444E+03   -0.10153E-06   -0.22101E-06 11019   0.229E-03    0.101E-02
RMM:   9    -0.628467275141E+03    0.30275E-06   -0.64857E-07  7976   0.156E-03    0.930E-03
RMM:  10    -0.628467274914E+03    0.22706E-06   -0.32939E-07  6660   0.152E-03    0.855E-03
RMM:  11    -0.628467274629E+03    0.28494E-06   -0.11193E-07  5239   0.989E-04    0.776E-03
RMM:  12    -0.628467274373E+03    0.25665E-06   -0.11806E-07  5356   0.907E-04    0.698E-03
RMM:  13    -0.628467274231E+03    0.14193E-06   -0.10045E-07  5170   0.898E-04    0.646E-03
RMM:  14    -0.628467274079E+03    0.15175E-06   -0.11074E-07  5283   0.891E-04    0.585E-03
RMM:  15    -0.628467273866E+03    0.21325E-06   -0.16894E-07  5725   0.988E-04    0.492E-03
RMM:  16    -0.628467273630E+03    0.23566E-06   -0.27016E-07  6326   0.107E-03    0.374E-03
RMM:  17    -0.628467273392E+03    0.23838E-06   -0.31231E-07  6472   0.114E-03    0.241E-03
RMM:  18    -0.628467273257E+03    0.13497E-06   -0.22400E-07  5535   0.106E-03    0.156E-03
RMM:  19    -0.628467273199E+03    0.58004E-07   -0.11490E-07  4996   0.103E-03
   9 F= -.62846727E+03 E0= -.62849320E+03  d E =-.532604E-06
       N       E                     dE             d eps       ncg     rms          rms(c)
DAV:   1    -0.628467643826E+03   -0.37057E-03   -0.37119E-03  9040   0.642E-03    0.117E-03
RMM:   2    -0.628467273868E+03    0.36996E-03   -0.56369E-07  8288   0.227E-03    0.199E-03
RMM:   3    -0.628467273781E+03    0.86337E-07   -0.72516E-08  4782   0.107E-03
  10 F= -.62846727E+03 E0= -.62849320E+03  d E =-.582586E-06
       N       E                     dE             d eps       ncg     rms          rms(c)
DAV:   1    -0.628467644333E+03   -0.37047E-03   -0.37101E-03  9024   0.596E-03    0.125E-03
RMM:   2    -0.628467274639E+03    0.36969E-03   -0.11724E-06  9296   0.270E-03    0.382E-03
RMM:   3    -0.628467274313E+03    0.32572E-06   -0.13997E-07  5299   0.120E-03    0.134E-03
RMM:   4    -0.628467274274E+03    0.38777E-07   -0.13045E-07  5193   0.817E-04
  11 F= -.62846727E+03 E0= -.62849320E+03  d E =-.492564E-06
       N       E                     dE             d eps       ncg     rms          rms(c)
DAV:   1    -0.628467644801E+03   -0.37049E-03   -0.37073E-03  9056   0.524E-03    0.109E-03
RMM:   2    -0.628467275256E+03    0.36954E-03   -0.79298E-07  8387   0.247E-03    0.448E-03
RMM:   3    -0.628467274823E+03    0.43324E-06   -0.75749E-08  4849   0.108E-03    0.115E-03
RMM:   4    -0.628467274790E+03    0.32811E-07   -0.72713E-08  4793   0.762E-04
  12 F= -.62846727E+03 E0= -.62849320E+03  d E =-.516167E-06
       N       E                     dE             d eps       ncg     rms          rms(c)
DAV:   1    -0.628467645139E+03   -0.37032E-03   -0.37030E-03  9168   0.356E-03    0.898E-04
RMM:   2    -0.628467275445E+03    0.36969E-03   -0.55629E-07  7624   0.201E-03    0.351E-03
RMM:   3    -0.628467275175E+03    0.27042E-06   -0.61005E-08  4721   0.976E-04    0.919E-04
RMM:   4    -0.628467275155E+03    0.19409E-07   -0.51989E-08  4553   0.645E-04
  13 F= -.62846728E+03 E0= -.62849320E+03  d E =-.365202E-06
       N       E                     dE             d eps       ncg     rms          rms(c)
DAV:   1    -0.628467645503E+03   -0.37033E-03   -0.37054E-03  9044   0.461E-03    0.864E-04
RMM:   2    -0.628467275719E+03    0.36978E-03   -0.29396E-07  7088   0.222E-03    0.302E-03
RMM:   3    -0.628467275519E+03    0.19927E-06    0.82610E-08  4609   0.964E-04    0.899E-04
RMM:   4    -0.628467275494E+03    0.25335E-07    0.40844E-09  4502   0.625E-04
  14 F= -.62846728E+03 E0= -.62849320E+03  d E =-.338780E-06
       N       E                     dE             d eps       ncg     rms          rms(c)
DAV:   1    -0.628467645791E+03   -0.37027E-03   -0.37025E-03  9072   0.340E-03    0.795E-04
RMM:   2    -0.628467276083E+03    0.36971E-03   -0.42299E-07  6977   0.189E-03    0.325E-03
RMM:   3    -0.628467275855E+03    0.22789E-06   -0.57422E-08  4621   0.955E-04    0.780E-04
RMM:   4    -0.628467275842E+03    0.12998E-07   -0.26754E-08  4483   0.559E-04
  15 F= -.62846728E+03 E0= -.62849320E+03  d E =-.347543E-06
       N       E                     dE             d eps       ncg     rms          rms(c)
DAV:   1    -0.628467646396E+03   -0.37054E-03   -0.37119E-03  8968   0.648E-03    0.930E-04
RMM:   2    -0.628467276613E+03    0.36978E-03   -0.47967E-07  7451   0.238E-03    0.268E-03
RMM:   3    -0.628467276467E+03    0.14559E-06    0.16607E-09  4624   0.105E-03    0.945E-04
RMM:   4    -0.628467276446E+03    0.21319E-07   -0.19827E-08  4541   0.668E-04
  16 F= -.62846728E+03 E0= -.62849321E+03  d E =-.604316E-06
       N       E                     dE             d eps       ncg     rms          rms(c)
DAV:   1    -0.628467646660E+03   -0.37019E-03   -0.37010E-03  9864   0.279E-03    0.830E-04
RMM:   2    -0.628467277067E+03    0.36959E-03   -0.46732E-07  7311   0.187E-03    0.382E-03
RMM:   3    -0.628467276742E+03    0.32539E-06   -0.53602E-08  4654   0.892E-04    0.798E-04
RMM:   4    -0.628467276729E+03    0.13315E-07   -0.32521E-08  4480   0.558E-04
  17 F= -.62846728E+03 E0= -.62849321E+03  d E =-.282485E-06
       N       E                     dE             d eps       ncg     rms          rms(c)
DAV:   1    -0.628467646833E+03   -0.37009E-03   -0.37013E-03  9420   0.289E-03    0.654E-04
RMM:   2    -0.628467276993E+03    0.36984E-03   -0.29305E-07  6004   0.223E-03    0.203E-03
RMM:   3    -0.628467276906E+03    0.86668E-07    0.48978E-08  4488   0.856E-04
  18 F= -.62846728E+03 E0= -.62849321E+03  d E =-.177984E-06
       N       E                     dE             d eps       ncg     rms          rms(c)
DAV:   1    -0.628467647107E+03   -0.37011E-03   -0.37010E-03  9472   0.276E-03    0.486E-04
RMM:   2    -0.628467277227E+03    0.36988E-03   -0.18872E-07  5117   0.178E-03    0.123E-03
RMM:   3    -0.628467277190E+03    0.36358E-07   -0.48329E-09  4460   0.627E-04
  19 F= -.62846728E+03 E0= -.62849321E+03  d E =-.283744E-06
       N       E                     dE             d eps       ncg     rms          rms(c)
DAV:   1    -0.628467647591E+03   -0.37036E-03   -0.37082E-03  9004   0.562E-03    0.816E-04
RMM:   2    -0.628467277861E+03    0.36973E-03    0.10521E-06  6855   0.213E-03    0.229E-03
RMM:   3    -0.628467277759E+03    0.10247E-06   -0.48407E-08  4552   0.101E-03    0.836E-04
RMM:   4    -0.628467277744E+03    0.14585E-07   -0.15439E-08  4513   0.585E-04
  20 F= -.62846728E+03 E0= -.62849321E+03  d E =-.554122E-06
       N       E                     dE             d eps       ncg     rms          rms(c)
DAV:   1    -0.628467647976E+03   -0.37022E-03   -0.37028E-03  9008   0.383E-03    0.805E-04
RMM:   2    -0.628467278207E+03    0.36977E-03   -0.39499E-07  7247   0.186E-03    0.225E-03
RMM:   3    -0.628467278098E+03    0.10935E-06   -0.27935E-08  4595   0.970E-04    0.892E-04
RMM:   4    -0.628467278080E+03    0.17870E-07   -0.17862E-08  4480   0.575E-04
  21 F= -.62846728E+03 E0= -.62849321E+03  d E =-.335844E-06
       N       E                     dE             d eps       ncg     rms          rms(c)
DAV:   1    -0.628467648319E+03   -0.37022E-03   -0.37021E-03  9040   0.351E-03    0.745E-04
RMM:   2    -0.628467278618E+03    0.36970E-03   -0.34712E-07  6721   0.180E-03    0.294E-03
RMM:   3    -0.628467278452E+03    0.16625E-06   -0.32069E-08  4562   0.977E-04    0.783E-04
RMM:   4    -0.628467278438E+03    0.13482E-07   -0.17497E-08  4506   0.528E-04
  22 F= -.62846728E+03 E0= -.62849321E+03  d E =-.358043E-06
       N       E                     dE             d eps       ncg     rms          rms(c)
DAV:   1    -0.628467648956E+03   -0.37050E-03   -0.37135E-03  8904   0.698E-03    0.975E-04
RMM:   2    -0.628467279217E+03    0.36974E-03   -0.65737E-07  7949   0.236E-03    0.219E-03
RMM:   3    -0.628467279120E+03    0.96181E-07   -0.92267E-08  4716   0.112E-03
  23 F= -.62846728E+03 E0= -.62849321E+03  d E =-.682205E-06
       N       E                     dE             d eps       ncg     rms          rms(c)
DAV:   1    -0.628467649234E+03   -0.37002E-03   -0.37002E-03  9304   0.248E-03    0.702E-04
RMM:   2    -0.628467279498E+03    0.36974E-03   -0.24092E-07  5745   0.162E-03    0.223E-03
RMM:   3    -0.628467279386E+03    0.11150E-06   -0.42323E-08  4509   0.792E-04    0.689E-04
RMM:   4    -0.628467279379E+03    0.74506E-08   -0.30690E-08  4494   0.474E-04
  24 F= -.62846728E+03 E0= -.62849321E+03  d E =-.258202E-06
       N       E                     dE             d eps       ncg     rms          rms(c)
DAV:   1    -0.628467649387E+03   -0.37000E-03   -0.36992E-03  9936   0.177E-03    0.541E-04
RMM:   2    -0.628467279659E+03    0.36973E-03   -0.20966E-07  5420   0.153E-03    0.234E-03
RMM:   3    -0.628467279540E+03    0.11836E-06   -0.34731E-08  4475   0.709E-04    0.474E-04
RMM:   4    -0.628467279536E+03    0.45038E-08   -0.13573E-08  4403   0.398E-04
  25 F= -.62846728E+03 E0= -.62849321E+03  d E =-.157270E-06
       N       E                     dE             d eps       ncg     rms          rms(c)
DAV:   1    -0.628467650145E+03   -0.37060E-03   -0.37218E-03  8904   0.863E-03    0.991E-04
RMM:   2    -0.628467280457E+03    0.36969E-03   -0.66083E-07  8198   0.238E-03    0.240E-03
RMM:   3    -0.628467280334E+03    0.12294E-06   -0.88289E-08  4565   0.102E-03    0.111E-03
RMM:   4    -0.628467280312E+03    0.22130E-07   -0.68013E-08  4581   0.716E-04
  26 F= -.62846728E+03 E0= -.62849321E+03  d E =-.775763E-06
       N       E                     dE             d eps       ncg     rms          rms(c)
DAV:   1    -0.628467650629E+03   -0.37030E-03   -0.37026E-03  9440   0.397E-03    0.940E-04
RMM:   2    -0.628467281113E+03    0.36952E-03   -0.59291E-07  7714   0.221E-03    0.387E-03
RMM:   3    -0.628467280806E+03    0.30688E-06   -0.82288E-08  4726   0.100E-03    0.935E-04
RMM:   4    -0.628467280790E+03    0.16516E-07   -0.44001E-08  4500   0.616E-04
  27 F= -.62846728E+03 E0= -.62849321E+03  d E =-.477899E-06
