# Supplementary material for: Manufacture-friendly nanostructured metals stabilized by dual-phase honeycomb shell
Source: Nat Commun. 2022 Apr 19;13:2034. doi: 10.1038/s41467-022-29782-8 (PMC9019002; doi:10.1038/s41467-022-29782-8)
Supplement: Supplementary file 3 — Source Data [file 41467_2022_29782_MOESM3_ESM.zip › Source data/Source data for first principle calculations/alfa001-Ti2Cu0123/interface/OUTCAR]

 vasp.5.4.4.18Apr17-6-g9f103f2a35 (build Jun 12 2020 19:44:23) complex          
  
 executed on             LinuxIFC date 2021.11.03  10:21:54
 running on   48 total cores
 distrk:  each k-point on   48 cores,    1 groups
 distr:  one band on NCORES_PER_BAND=  12 cores,    4 groups


--------------------------------------------------------------------------------------------------------


 INCAR:
 POTCAR:    PAW_PBE Ti 08Apr2002                  
 POTCAR:    PAW_PBE Cu 22Jun2005                  
 POTCAR:    PAW_PBE Al 04Jan2001                  
 POTCAR:    PAW_PBE Ti 08Apr2002                  
   VRHFIN =Ti: d3 s1                                                            
   LEXCH  = PE                                                                  
   EATOM  =    94.7928 eV,    6.9671 Ry                                         
                                                                                
   TITEL  = PAW_PBE Ti 08Apr2002                                                
   LULTRA =        F    use ultrasoft PP ?                                      
   IUNSCR =        1    unscreen: 0-lin 1-nonlin 2-no                           
   RPACOR =    2.200    partial core radius                                     
   POMASS =   47.880; ZVAL   =    4.000    mass and valenz                      
   RCORE  =    2.800    outmost cutoff radius                                   
   RWIGS  =    2.500; RWIGS  =    1.323    wigner-seitz radius (au A)           
   ENMAX  =  178.330; ENMIN  =  133.747 eV                                      
   RCLOC  =    2.215    cutoff for local pot                                    
   LCOR   =        T    correct aug charges                                     
   LPAW   =        T    paw PP                                                  
   EAUG   =  328.883                                                            
   DEXC   =    0.000                                                            
   RMAX   =    2.868    core radius for proj-oper                               
   RAUG   =    1.300    factor for augmentation sphere                          
   RDEP   =    2.885    radius for radial grids                                 
   RDEPT  =    2.320    core radius for aug-charge                              
                                                                                
   Atomic configuration                                                         
    9 entries                                                                   
     n  l   j            E        occ.                                          
     1  0  0.50     -4865.3608   2.0000                                         
     2  0  0.50      -533.1367   2.0000                                         
     2  1  1.50      -440.5031   6.0000                                         
     3  0  0.50       -59.3186   2.0000                                         
     3  1  1.50       -35.7012   6.0000                                         
     3  2  2.50        -1.9157   3.0000                                         
     4  0  0.50        -3.7291   1.0000                                         
     4  1  1.50        -4.0817   0.0000                                         
     4  3  2.50        -1.3606   0.0000                                         
   Description                                                                  
     l       E           TYP  RCUT    TYP  RCUT                                 
     2     -1.9156924     23  2.800                                             
     2     -0.4062961     23  2.800                                             
     0     -3.7290832     23  2.800                                             
     0     20.4087390     23  2.800                                             
     1     -5.4423304     23  2.800                                             
  local pseudopotential read in
  partial core-charges read in
  partial kinetic energy density read in
  atomic valenz-charges read in
  non local Contribution for L=           2  read in
    real space projection operators read in
  non local Contribution for L=           2  read in
    real space projection operators read in
  non local Contribution for L=           0  read in
    real space projection operators read in
  non local Contribution for L=           0  read in
    real space projection operators read in
  non local Contribution for L=           1  read in
    real space projection operators read in
    PAW grid and wavefunctions read in
 
   number of l-projection  operators is LMAX  =           5
   number of lm-projection operators is LMMAX =          15
 
 POTCAR:    PAW_PBE Cu 22Jun2005                  
   VRHFIN =Cu: d10 p1                                                           
   LEXCH  = PE                                                                  
   EATOM  =  1390.9808 eV,  102.2342 Ry                                         
                                                                                
   TITEL  = PAW_PBE Cu 22Jun2005                                                
   LULTRA =        F    use ultrasoft PP ?                                      
   IUNSCR =        1    unscreen: 0-lin 1-nonlin 2-no                           
   RPACOR =    2.000    partial core radius                                     
   POMASS =   63.546; ZVAL   =   11.000    mass and valenz                      
   RCORE  =    2.300    outmost cutoff radius                                   
   RWIGS  =    2.200; RWIGS  =    1.164    wigner-seitz radius (au A)           
   ENMAX  =  295.446; ENMIN  =  221.585 eV                                      
   ICORE  =        3    local potential                                         
   LCOR   =        T    correct aug charges                                     
   LPAW   =        T    paw PP                                                  
   EAUG   =  586.980                                                            
   DEXC   =    0.000                                                            
   RMAX   =    2.344    core radius for proj-oper                               
   RAUG   =    1.300    factor for augmentation sphere                          
   RDEP   =    2.302    radius for radial grids                                 
   RDEPT  =    1.771    core radius for aug-charge                              
                                                                                
   Atomic configuration                                                         
    9 entries                                                                   
     n  l   j            E        occ.                                          
     1  0  0.50     -8850.2468   2.0000                                         
     2  0  0.50     -1062.3498   2.0000                                         
     2  1  1.50      -916.8226   6.0000                                         
     3  0  0.50      -114.6929   2.0000                                         
     3  1  1.50       -72.1325   6.0000                                         
     3  2  2.50        -5.0394  10.0000                                         
     4  0  0.50        -4.6097   1.0000                                         
     4  1  0.50        -4.0817   0.0000                                         
     4  3  2.50        -1.3606   0.0000                                         
   Description                                                                  
     l       E           TYP  RCUT    TYP  RCUT                                 
     2     -5.0393973     23  2.200                                             
     2     10.8846608     23  2.200                                             
     0     -4.6097109     23  2.200                                             
     0      8.2520465     23  2.200                                             
     1     -2.7211652     23  2.200                                             
     1     21.7055443     23  2.200                                             
     3      2.7211652     23  2.300                                             
  local pseudopotential read in
  partial core-charges read in
  partial kinetic energy density read in
  atomic valenz-charges read in
  non local Contribution for L=           2  read in
    real space projection operators read in
  non local Contribution for L=           2  read in
    real space projection operators read in
  non local Contribution for L=           0  read in
    real space projection operators read in
  non local Contribution for L=           0  read in
    real space projection operators read in
  non local Contribution for L=           1  read in
    real space projection operators read in
  non local Contribution for L=           1  read in
    real space projection operators read in
    PAW grid and wavefunctions read in
 
   number of l-projection  operators is LMAX  =           6
   number of lm-projection operators is LMMAX =          18
 
 POTCAR:    PAW_PBE Al 04Jan2001                  
   VRHFIN =Al: s2p1                                                             
   LEXCH  = PE                                                                  
   EATOM  =    53.5387 eV,    3.9350 Ry                                         
                                                                                
   TITEL  = PAW_PBE Al 04Jan2001                                                
   LULTRA =        F    use ultrasoft PP ?                                      
   IUNSCR =        1    unscreen: 0-lin 1-nonlin 2-no                           
   RPACOR =    1.500    partial core radius                                     
   POMASS =   26.981; ZVAL   =    3.000    mass and valenz                      
   RCORE  =    1.900    outmost cutoff radius                                   
   RWIGS  =    2.650; RWIGS  =    1.402    wigner-seitz radius (au A)           
   ENMAX  =  240.300; ENMIN  =  180.225 eV                                      
   ICORE  =        2    local potential                                         
   LCOR   =        T    correct aug charges                                     
   LPAW   =        T    paw PP                                                  
   EAUG   =  291.052                                                            
   DEXC   =    0.000                                                            
   RMAX   =    1.939    core radius for proj-oper                               
   RAUG   =    1.300    factor for augmentation sphere                          
   RDEP   =    1.966    radius for radial grids                                 
   RDEPT  =    1.856    core radius for aug-charge                              
                                                                                
   Atomic configuration                                                         
    6 entries                                                                   
     n  l   j            E        occ.                                          
     1  0  0.50     -1511.1048   2.0000                                         
     2  0  0.50      -108.1629   2.0000                                         
     2  1  1.50       -69.6402   6.0000                                         
     3  0  0.50        -7.7528   2.0000                                         
     3  1  1.50        -2.7121   1.0000                                         
     3  2  2.50        -2.7212   0.0000                                         
   Description                                                                  
     l       E           TYP  RCUT    TYP  RCUT                                 
     0     -7.7528455     23  1.900                                             
     0     -3.3096929     23  1.900                                             
     1     -2.7120682     23  1.900                                             
     1     13.6058260     23  1.900                                             
     2     -2.7211652      7  1.900                                             
  local pseudopotential read in
  partial core-charges read in
  partial kinetic energy density read in
  atomic valenz-charges read in
  non local Contribution for L=           0  read in
    real space projection operators read in
  non local Contribution for L=           0  read in
    real space projection operators read in
  non local Contribution for L=           1  read in
    real space projection operators read in
  non local Contribution for L=           1  read in
    real space projection operators read in
    PAW grid and wavefunctions read in
 
   number of l-projection  operators is LMAX  =           4
   number of lm-projection operators is LMMAX =           8
 
 Optimization of the real space projectors (new method)

 maximal supplied QI-value         = 13.42
 optimisation between [QCUT,QGAM] = [ 10.20, 20.39] = [ 29.12,116.47] Ry 
 Optimized for a Real-space Cutoff    1.60 Angstroem

   l    n(q)    QCUT    max X(q) W(low)/X(q) W(high)/X(q)  e(spline) 
   2      9    10.197    49.363    0.30E-03    0.51E-03    0.44E-06
   2      9    10.197    47.669    0.29E-03    0.50E-03    0.43E-06
   0     10    10.197    26.374    0.13E-03    0.16E-03    0.99E-07
   0     10    10.197    11.549    0.10E-03    0.13E-03    0.84E-07
   1      9    10.197     9.492    0.22E-04    0.44E-04    0.50E-07
 Optimization of the real space projectors (new method)

 maximal supplied QI-value         = 16.25
 optimisation between [QCUT,QGAM] = [ 10.24, 20.48] = [ 29.35,117.42] Ry 
 Optimized for a Real-space Cutoff    1.55 Angstroem

   l    n(q)    QCUT    max X(q) W(low)/X(q) W(high)/X(q)  e(spline) 
   2      9    10.239     4.610    0.85E-04    0.29E-03    0.14E-06
   2      9    10.239     8.522    0.15E-03    0.50E-03    0.27E-06
   0     10    10.239    51.609    0.45E-04    0.99E-04    0.10E-06
   0     10    10.239    27.747    0.40E-04    0.93E-04    0.97E-07
   1      9    10.239    20.408    0.15E-03    0.78E-05    0.15E-06
   1      9    10.239    13.425    0.13E-03    0.71E-05    0.14E-06
 Optimization of the real space projectors (new method)

 maximal supplied QI-value         = 19.84
 optimisation between [QCUT,QGAM] = [ 10.12, 20.44] = [ 28.68,116.96] Ry 
 Optimized for a Real-space Cutoff    1.23 Angstroem

   l    n(q)    QCUT    max X(q) W(low)/X(q) W(high)/X(q)  e(spline) 
   0      7    10.119   176.870    0.49E-04    0.18E-03    0.39E-07
   0      7    10.119   105.762    0.46E-04    0.18E-03    0.38E-07
   1      7    10.119    55.370    0.30E-03    0.37E-03    0.12E-06
   1      7    10.119    20.208    0.27E-03    0.35E-03    0.11E-06
  PAW_PBE Ti 08Apr2002                  :
 energy of atom  1       EATOM=  -94.7928
 kinetic energy error for atom=    0.0005 (will be added to EATOM!!)
  PAW_PBE Cu 22Jun2005                  :
 energy of atom  2       EATOM=-1390.9808
 kinetic energy error for atom=    0.0232 (will be added to EATOM!!)
  PAW_PBE Al 04Jan2001                  :
 energy of atom  3       EATOM=  -53.5387
 kinetic energy error for atom=    0.0005 (will be added to EATOM!!)
 
 
 POSCAR: Layer-constant-volume-d30               
  positions in direct lattice
  velocities in cartesian coordinates
 exchange correlation table for  LEXCH =        8
   RHO(1)=    0.500       N(1)  =     2000
   RHO(2)=  100.500       N(2)  =     4000

 VTST: version 3.2, (02/03/18)

 CHAIN: initializing optimizer
 
 OPT: Using VASP QUASI-newton optimizer
 CHAIN: Read ICHAIN            0
 
 POSCAR: Layer-constant-volume-d30               
  positions in direct lattice
  velocities in cartesian coordinates
 


--------------------------------------------------------------------------------------------------------


 ion  position               nearest neighbor table
   1  0.000  0.680  0.074-  28 2.72  28 2.72  24 2.81  90 2.84  90 2.84  12 2.85  12 2.85  25 2.88
                             5 2.88   5 2.88
   2  0.000  0.682  0.165-  29 2.83  29 2.83  90 2.85  90 2.85   6 2.85   6 2.85  25 2.87  13 2.88
                            13 2.88  26 2.91
   3  0.000  0.678  0.257-  14 2.84  14 2.84  26 2.85  30 2.85  30 2.85   7 2.86   7 2.86  29 2.90
                            29 2.90  27 2.99
   4  0.000  0.683  0.349-  27 2.77   8 2.80   8 2.80  30 2.84  30 2.84  61 2.85  61 2.85  15 2.85
                            15 2.85  76 2.92
   5  0.500  0.851  0.070-  28 2.68  39 2.73  39 2.73  16 2.78  16 2.78   1 2.88   1 2.88  40 2.96
                            40 2.96  90 3.03
   6  0.500  0.850  0.166-  17 2.79  17 2.79  29 2.83  41 2.85  41 2.85   2 2.85   2 2.85  40 2.88
                            40 2.88  90 2.94
   7  0.500  0.847  0.258-  30 2.83  41 2.85  41 2.85   3 2.86   3 2.86  18 2.86  18 2.86  42 2.88
                            42 2.88  29 2.95
   8  0.500  0.847  0.350-   4 2.80   4 2.80  54 2.84  54 2.84  42 2.84  42 2.84  19 2.87  19 2.87
                            30 2.93  61 2.95
   9  0.000  0.346  0.072-  35 2.72  35 2.72  31 2.79  12 2.84  12 2.84  20 2.84  20 2.84  36 2.91
                            36 2.91  32 2.92
  10  0.000  0.346  0.166-  13 2.82  13 2.82  33 2.83  37 2.84  37 2.84  21 2.84  21 2.84  36 2.88
                            36 2.88  32 2.94
  11  0.000  0.349  0.349-  23 2.83  23 2.83  15 2.83  15 2.83  38 2.84  38 2.84  68 2.85  68 2.85
                            34 2.86  47 3.02
  12  0.500  0.513  0.071-  24 2.72  24 2.72  35 2.74   9 2.84   9 2.84   1 2.85   1 2.85  25 2.95
                            25 2.95  36 2.97
  13  0.500  0.512  0.166-  10 2.82  10 2.82  26 2.85  26 2.85  37 2.87   2 2.88   2 2.88  25 2.88
                            25 2.88  36 2.89
  14  0.500  0.511  0.258-  38 2.81   3 2.84   3 2.84  89 2.85  89 2.85  37 2.91  26 2.91  26 2.91
                            27 2.93  27 2.93
  15  0.500  0.515  0.352-  76 2.72  76 2.72  11 2.83  11 2.83  27 2.83  27 2.83   4 2.85   4 2.85
                            68 2.87  38 3.02
  16  0.000  0.012  0.073-  43 2.73  43 2.73   5 2.78   5 2.78  20 2.84  20 2.84  39 2.85  44 2.88
                            44 2.88  40 2.92
  17  0.000  0.014  0.166-   6 2.79   6 2.79  21 2.82  21 2.82  44 2.85  44 2.85  45 2.88  45 2.88
                            41 2.90  40 2.94
  18  0.000  0.016  0.259-  22 2.83  22 2.83   7 2.86   7 2.86  45 2.87  45 2.87  42 2.89  46 2.89
                            46 2.89  41 2.91
  19  0.000  0.016  0.352-  82 2.72  82 2.72  23 2.84  23 2.84  46 2.84  46 2.84   8 2.87   8 2.87
                            54 2.91  42 2.95
  20  0.500  0.179  0.071-  31 2.73  31 2.73  43 2.73   9 2.84   9 2.84  16 2.84  16 2.84  32 2.93
                            32 2.93  44 3.01
  21  0.500  0.179  0.164-  17 2.82  17 2.82  32 2.83  32 2.83  33 2.84  33 2.84  10 2.84  10 2.84
                            44 2.87  45 2.94
  22  0.500  0.182  0.258-  89 2.76  89 2.76  18 2.83  18 2.83  34 2.85  34 2.85  45 2.89  33 2.91
                            33 2.91  46 2.99
  23  0.500  0.183  0.350-  34 2.81  34 2.81  47 2.82  47 2.82  46 2.82  11 2.83  11 2.83  19 2.84
                            19 2.84  82 2.90
  24  0.000  0.566  0.029-  12 2.72  12 2.72  28 2.77  28 2.77   1 2.81  35 2.89  35 2.89
  25  0.000  0.565  0.119-  36 2.85  36 2.85  90 2.86  90 2.86   2 2.87   1 2.88  13 2.88  13 2.88
                            12 2.95  12 2.95
  26  0.000  0.566  0.211-  29 2.82  29 2.82  13 2.85  13 2.85   3 2.85  37 2.88  37 2.88   2 2.91
                            14 2.91  14 2.91
  27  0.000  0.564  0.306-   4 2.77  15 2.83  15 2.83  38 2.84  38 2.84  30 2.85  30 2.85  14 2.93
                            14 2.93   3 2.99
  28  0.500  0.728  0.031-   5 2.68   1 2.72   1 2.72  24 2.77  24 2.77  39 2.92  39 2.92
  29  0.500  0.731  0.210-  26 2.82  26 2.82   6 2.83   2 2.83   2 2.83  41 2.85  41 2.85   3 2.90
                             3 2.90   7 2.95
  30  0.500  0.731  0.303-   7 2.83  42 2.84  42 2.84   4 2.84   4 2.84   3 2.85   3 2.85  27 2.85
                            27 2.85   8 2.93
  31  0.000  0.231  0.028-  20 2.73  20 2.73   9 2.79  35 2.80  35 2.80  43 2.90  43 2.90
  32  0.000  0.229  0.119-  21 2.83  21 2.83  36 2.85  36 2.85  44 2.86  44 2.86   9 2.92  20 2.93
                            20 2.93  10 2.94
  33  0.000  0.228  0.210-  45 2.80  45 2.80  10 2.83  21 2.84  21 2.84  37 2.85  37 2.85  22 2.91
                            22 2.91  89 2.93
  34  0.000  0.230  0.304-  23 2.81  23 2.81  46 2.83  46 2.83  38 2.84  38 2.84  22 2.85  22 2.85
                            11 2.86  89 2.89
  35  0.500  0.395  0.029-   9 2.72   9 2.72  12 2.74  31 2.80  31 2.80  24 2.89  24 2.89
  36  0.500  0.397  0.120-  25 2.85  25 2.85  32 2.85  32 2.85  10 2.88  10 2.88  13 2.89   9 2.91
                             9 2.91  12 2.97
  37  0.500  0.396  0.212-  10 2.84  10 2.84  89 2.85  89 2.85  33 2.85  33 2.85  13 2.87  26 2.88
                            26 2.88  14 2.91
  38  0.500  0.397  0.303-  14 2.81  11 2.84  11 2.84  34 2.84  34 2.84  27 2.84  27 2.84  89 2.85
                            89 2.85  15 3.02
  39  0.000  0.900  0.027-   5 2.73   5 2.73  43 2.75  43 2.75  16 2.85  28 2.92  28 2.92
  40  0.000  0.894  0.119-  90 2.75  90 2.75  44 2.83  44 2.83   6 2.88   6 2.88  16 2.92  17 2.94
                             5 2.96   5 2.96
  41  0.000  0.899  0.212-  45 2.82  45 2.82   6 2.85   6 2.85  29 2.85  29 2.85   7 2.85   7 2.85
                            17 2.90  18 2.91
  42  0.000  0.899  0.305-  46 2.81  46 2.81   8 2.84   8 2.84  30 2.84  30 2.84   7 2.88   7 2.88
                            18 2.89  19 2.95
  43  0.500  0.060  0.029-  16 2.73  16 2.73  20 2.73  39 2.75  39 2.75  31 2.90  31 2.90
  44  0.500  0.060  0.119-  40 2.83  40 2.83  17 2.85  17 2.85  32 2.86  32 2.86  21 2.87  16 2.88
                            16 2.88  20 3.01
  45  0.500  0.064  0.212-  33 2.80  33 2.80  41 2.82  41 2.82  18 2.87  18 2.87  17 2.88  17 2.88
                            22 2.89  21 2.94
  46  0.500  0.063  0.306-  42 2.81  42 2.81  23 2.82  34 2.83  34 2.83  19 2.84  19 2.84  18 2.89
                            18 2.89  22 2.99
  47  0.000  0.221  0.396-  83 2.70  83 2.70  82 2.73  82 2.73  23 2.82  23 2.82  68 2.87  68 2.87
                            48 2.90  11 3.02
  48  0.000  0.343  0.441-  84 2.68  84 2.68  68 2.81  68 2.81  83 2.88  83 2.88  70 2.88  70 2.88
                            47 2.90  50 3.02
  49  0.000  0.736  0.573-  85 2.69  85 2.69  69 2.79  69 2.79  88 2.83  88 2.83  71 2.87  71 2.87
                            52 2.92  51 2.94
  50  0.000  0.486  0.484-  86 2.72  86 2.72  70 2.76  70 2.76  84 2.77  84 2.77  72 2.87  72 2.87
                            52 2.87  48 3.02
  51  0.000  0.868  0.616-  87 2.62  87 2.62  71 2.77  71 2.77  85 2.84  85 2.84  73 2.86  73 2.86
                            53 2.89  49 2.94
  52  0.000  0.611  0.528-  88 2.70  88 2.70  72 2.80  72 2.80  86 2.83  86 2.83  69 2.83  69 2.83
                            50 2.87  49 2.92
  53  0.000  0.001  0.659-  73 2.74  73 2.74  74 2.81  74 2.81  87 2.87  87 2.87  51 2.89
  54  0.000  0.891  0.396-  55 2.80  62 2.80  62 2.80   8 2.84   8 2.84  61 2.88  61 2.88  82 2.90
                            82 2.90  19 2.91
  55  0.000  0.013  0.439-  63 2.76  63 2.76  82 2.76  82 2.76  83 2.76  83 2.76  54 2.80  62 2.88
                            62 2.88  56 3.02
  56  0.000  0.155  0.482-  83 2.69  83 2.69  64 2.80  64 2.80  63 2.87  63 2.87  84 2.87  84 2.87
                            57 2.91  55 3.02
  57  0.000  0.279  0.527-  84 2.70  84 2.70  65 2.79  65 2.79  86 2.83  86 2.83  64 2.84  64 2.84
                            58 2.89  56 2.91
  58  0.000  0.405  0.571-  86 2.71  86 2.71  66 2.77  66 2.77  88 2.81  88 2.81  65 2.87  65 2.87
                            57 2.89  59 2.91
  59  0.000  0.537  0.614-  88 2.70  88 2.70  67 2.74  67 2.74  85 2.80  85 2.80  66 2.86  66 2.86
                            60 2.90  58 2.91
  60  0.000  0.665  0.658-  85 2.64  85 2.64  67 2.81  67 2.81  87 2.82  87 2.82  59 2.90
  61  0.500  0.720  0.396-  78 2.70  78 2.70  76 2.72  76 2.72   4 2.85   4 2.85  54 2.88  54 2.88
                            62 2.92   8 2.95
  62  0.500  0.842  0.441-  75 2.67  75 2.67  54 2.80  54 2.80  78 2.87  78 2.87  55 2.88  55 2.88
                            61 2.92  63 3.02
  63  0.500  0.986  0.484-  77 2.72  77 2.72  55 2.76  55 2.76  75 2.76  75 2.76  64 2.86  56 2.87
                            56 2.87  62 3.02
  64  0.500  0.112  0.528-  79 2.70  79 2.70  56 2.80  56 2.80  57 2.84  57 2.84  77 2.84  77 2.84
                            63 2.86  65 2.91
  65  0.500  0.236  0.573-  80 2.70  80 2.70  57 2.79  57 2.79  79 2.83  79 2.83  58 2.87  58 2.87
                            64 2.91  66 2.94
  66  0.500  0.368  0.616-  81 2.62  81 2.62  58 2.77  58 2.77  80 2.84  80 2.84  59 2.86  59 2.86
                            67 2.89  65 2.94
  67  0.500  0.500  0.659-  59 2.74  59 2.74  60 2.81  60 2.81  81 2.86  81 2.86  66 2.89
  68  0.500  0.390  0.396-  48 2.81  48 2.81  70 2.82  11 2.85  11 2.85  47 2.87  47 2.87  15 2.87
                            76 2.91  76 2.91
  69  0.500  0.778  0.528-  75 2.69  75 2.69  49 2.79  49 2.79  52 2.83  52 2.83  77 2.84  77 2.84
                            71 2.89  72 2.91
  70  0.500  0.513  0.439-  78 2.75  78 2.75  76 2.76  76 2.76  50 2.76  50 2.76  68 2.82  48 2.88
                            48 2.88  72 3.03
  71  0.500  0.905  0.571-  77 2.71  77 2.71  51 2.77  51 2.77  79 2.81  79 2.81  49 2.87  49 2.87
                            69 2.89  73 2.91
  72  0.500  0.655  0.482-  78 2.69  78 2.69  52 2.80  52 2.80  50 2.87  50 2.87  75 2.88  75 2.88
                            69 2.91  70 3.03
  73  0.500  0.037  0.614-  79 2.70  79 2.70  53 2.74  53 2.74  80 2.80  80 2.80  51 2.86  51 2.86
                            74 2.90  71 2.91
  74  0.500  0.165  0.658-  80 2.64  80 2.64  53 2.81  53 2.81  81 2.82  81 2.82  73 2.90
  75  0.000  0.825  0.485-  62 2.67  62 2.67  69 2.69  69 2.69  63 2.76  63 2.76  77 2.78  72 2.88
                            72 2.88
  76  0.000  0.563  0.395-  15 2.72  15 2.72  61 2.72  61 2.72  78 2.72  70 2.76  70 2.76  68 2.91
                            68 2.91   4 2.92
  77  0.000  0.945  0.528-  71 2.71  71 2.71  63 2.72  63 2.72  75 2.78  64 2.84  64 2.84  69 2.84
                            69 2.84
  78  0.000  0.673  0.438-  72 2.69  72 2.69  61 2.70  61 2.70  76 2.72  70 2.75  70 2.75  62 2.87
                            62 2.87
  79  0.000  0.070  0.571-  64 2.70  64 2.70  73 2.70  73 2.70  71 2.81  71 2.81  65 2.83  65 2.83

  80  0.000  0.201  0.616-  74 2.64  74 2.64  65 2.70  65 2.70  73 2.80  73 2.80  66 2.84  66 2.84

  81  0.000  0.331  0.658-  66 2.62  66 2.62  74 2.82  74 2.82  67 2.86  67 2.86
  82  0.500  0.063  0.395-  19 2.72  19 2.72  83 2.72  47 2.73  47 2.73  55 2.76  55 2.76  54 2.90
                            54 2.90  23 2.90
  83  0.500  0.174  0.438-  56 2.69  56 2.69  47 2.70  47 2.70  82 2.72  55 2.76  55 2.76  48 2.88
                            48 2.88
  84  0.500  0.325  0.485-  48 2.68  48 2.68  57 2.70  57 2.70  50 2.77  50 2.77  56 2.87  56 2.87

  85  0.500  0.701  0.616-  60 2.64  60 2.64  49 2.69  49 2.69  59 2.80  59 2.80  51 2.84  51 2.84

  86  0.500  0.445  0.528-  58 2.71  58 2.71  50 2.72  50 2.72  57 2.83  57 2.83  52 2.83  52 2.83

  87  0.500  0.831  0.658-  51 2.62  51 2.62  60 2.82  60 2.82  53 2.87  53 2.87
  88  0.500  0.570  0.571-  52 2.70  52 2.70  59 2.70  59 2.70  58 2.81  58 2.81  49 2.83  49 2.83

  89  0.000  0.343  0.257-  22 2.76  22 2.76  37 2.85  37 2.85  14 2.85  14 2.85  38 2.85  38 2.85
                            34 2.89  33 2.93
  90  0.500  0.733  0.119-  40 2.75  40 2.75   1 2.84   1 2.84   2 2.85   2 2.85  25 2.86  25 2.86
                             6 2.94   5 3.03
 
  LATTYP: Found a simple orthorhombic cell.
 ALAT       =     2.9296998978
 B/A-ratio  =     4.9677784566
 C/A-ratio  =    17.3313316055
  
  Lattice vectors:
  
 A1 = (   2.9296998978,   0.0000000000,   0.0000000000)
 A2 = (   0.0000000000,  14.5541000366,   0.0000000000)
 A3 = (   0.0000000000,   0.0000000000,  50.7756004333)


Analysis of symmetry for initial positions (statically):
=====================================================================
 Subroutine PRICEL returns:
 Original cell was already a primitive cell.
 

 Routine SETGRP: Setting up the symmetry group for a 
 simple orthorhombic supercell.


 Subroutine GETGRP returns: Found  2 space group operations
 (whereof  2 operations were pure point group operations)
 out of a pool of  8 trial point group operations.


The static configuration has the point symmetry C_1h.


Analysis of symmetry for dynamics (positions and initial velocities):
=====================================================================
 Subroutine PRICEL returns:
 Original cell was already a primitive cell.
 

 Routine SETGRP: Setting up the symmetry group for a 
 simple orthorhombic supercell.


 Subroutine GETGRP returns: Found  2 space group operations
 (whereof  2 operations were pure point group operations)
 out of a pool of  8 trial point group operations.


The dynamic configuration has the point symmetry C_1h.


 Subroutine INISYM returns: Found  2 space group operations
 (whereof  2 operations are pure point group operations),
 and found     1 'primitive' translations

 
 
 KPOINTS: KPT-Resolved Value to Generate K-Mesh: 0

Automatic generation of k-mesh.
Space group operators:
 irot       det(A)        alpha          n_x          n_y          n_z        tau_x        tau_y        tau_z
    1     1.000000     0.000000     1.000000     0.000000     0.000000     0.000000     0.000000     0.000000
    2    -1.000000   179.999999     1.000000     0.000000     0.000000     0.000000     0.000000     0.000000
 
 Subroutine IBZKPT returns following result:
 ===========================================
 
 Found     16 irreducible k-points:
 
 Following reciprocal coordinates:
            Coordinates               Weight
  0.000000  0.000000  0.000000      1.000000
  0.071429  0.000000  0.000000      2.000000
  0.142857  0.000000  0.000000      2.000000
  0.214286  0.000000  0.000000      2.000000
  0.285714  0.000000  0.000000      2.000000
  0.357143  0.000000  0.000000      2.000000
  0.428571  0.000000  0.000000      2.000000
  0.500000  0.000000  0.000000      1.000000
  0.000000  0.333333  0.000000      2.000000
  0.071429  0.333333  0.000000      4.000000
  0.142857  0.333333  0.000000      4.000000
  0.214286  0.333333  0.000000      4.000000
  0.285714  0.333333  0.000000      4.000000
  0.357143  0.333333  0.000000      4.000000
  0.428571  0.333333  0.000000      4.000000
  0.500000  0.333333  0.000000      2.000000
 
 Following cartesian coordinates:
            Coordinates               Weight
  0.000000  0.000000  0.000000      1.000000
  0.024381  0.000000  0.000000      2.000000
  0.048762  0.000000  0.000000      2.000000
  0.073143  0.000000  0.000000      2.000000
  0.097523  0.000000  0.000000      2.000000
  0.121904  0.000000  0.000000      2.000000
  0.146285  0.000000  0.000000      2.000000
  0.170666  0.000000  0.000000      1.000000
  0.000000  0.022903  0.000000      2.000000
  0.024381  0.022903  0.000000      4.000000
  0.048762  0.022903  0.000000      4.000000
  0.073143  0.022903  0.000000      4.000000
  0.097523  0.022903  0.000000      4.000000
  0.121904  0.022903  0.000000      4.000000
  0.146285  0.022903  0.000000      4.000000
  0.170666  0.022903  0.000000      2.000000
 


--------------------------------------------------------------------------------------------------------


 Dimension of arrays:
   k-points           NKPTS =     16   k-points in BZ     NKDIM =     16   number of bands    NBANDS=    276
   number of dos      NEDOS =    301   number of ions     NIONS =     90
   non local maximal  LDIM  =      6   non local SUM 2l+1 LMDIM =     18
   total plane-waves  NPLWV = 252000
   max r-space proj   IRMAX =   2048   max aug-charges    IRDMAX=   8237
   dimension x,y,z NGX =    14 NGY =   72 NGZ =  250
   dimension x,y,z NGXF=    28 NGYF=  144 NGZF=  500
   support grid    NGXF=    28 NGYF=  144 NGZF=  500
   ions per type =              74  14   2
   NGX,Y,Z   is equivalent  to a cutoff of   7.94,  8.22,  8.19 a.u.
   NGXF,Y,Z  is equivalent  to a cutoff of  15.89, 16.45, 16.37 a.u.

 SYSTEM =  TiCu                                    
 POSCAR =  Layer-constant-volume-d30               

 Startparameter for this run:
   NWRITE =      2    write-flag & timer
   PREC   = normal    normal or accurate (medium, high low for compatibility)
   ISTART =      0    job   : 0-new  1-cont  2-samecut
   ICHARG =      2    charge: 1-file 2-atom 10-const
   ISPIN  =      1    spin polarized calculation?
   LNONCOLLINEAR =      F non collinear calculations
   LSORBIT =      F    spin-orbit coupling
   INIWAV =      1    electr: 0-lowe 1-rand  2-diag
   LASPH  =      F    aspherical Exc in radial PAW
   METAGGA=      F    non-selfconsistent MetaGGA calc.

 Electronic Relaxation 1
   ENCUT  =  400.0 eV  29.40 Ry    5.42 a.u.   4.78 23.73 82.80*2*pi/ulx,y,z
   ENINI  =  400.0     initial cutoff
   ENAUG  =  587.0 eV  augmentation charge cutoff
   NELM   =     60;   NELMIN=  2; NELMDL= -5     # of ELM steps 
   EDIFF  = 0.1E-06   stopping-criterion for ELM
   LREAL  =      T    real-space projection
   NLSPLINE    = F    spline interpolate recip. space projectors
   LCOMPAT=      F    compatible to vasp.4.4
   GGA_COMPAT  = T    GGA compatible to vasp.4.4-vasp.4.6
   LMAXPAW     = -100 max onsite density
   LMAXMIX     =    2 max onsite mixed and CHGCAR
   VOSKOWN=      0    Vosko Wilk Nusair interpolation
   ROPT   =   -0.00050  -0.00050  -0.00050
 Ionic relaxation
   EDIFFG = -.2E-02   stopping-criterion for IOM
   NSW    =    300    number of steps for IOM
   NBLOCK =      1;   KBLOCK =    300    inner block; outer block 
   IBRION =      1    ionic relax: 0-MD 1-quasi-New 2-CG
   NFREE  =      0    steps in history (QN), initial steepest desc. (CG)
   ISIF   =      2    stress and relaxation
   IWAVPR =     11    prediction:  0-non 1-charg 2-wave 3-comb
   ISYM   =      2    0-nonsym 1-usesym 2-fastsym
   LCORR  =      T    Harris-Foulkes like correction to forces

   POTIM  = 0.2000    time-step for ionic-motion
   TEIN   =    0.0    initial temperature
   TEBEG  =    0.0;   TEEND  =   0.0 temperature during run
   SMASS  =  -3.00    Nose mass-parameter (am)
   estimated Nose-frequenzy (Omega)   =  0.10E-29 period in steps =****** mass=  -0.196E-27a.u.
   SCALEE = 1.0000    scale energy and forces
   NPACO  =    256;   APACO  = 16.0  distance and # of slots for P.C.
   PSTRESS=    0.0 pullay stress

  Mass of Ions in am
   POMASS =  47.88 63.55 26.98
  Ionic Valenz
   ZVAL   =   4.00 11.00  3.00
  Atomic Wigner-Seitz radii
   RWIGS  =  -1.00 -1.00 -1.00
  virtual crystal weights 
   VCA    =   1.00  1.00  1.00
   NELECT =     456.0000    total number of electrons
   NUPDOWN=      -1.0000    fix difference up-down

 DOS related values:
   EMIN   =  10.00;   EMAX   =-10.00  energy-range for DOS
   EFERMI =   0.00
   ISMEAR =     1;   SIGMA  =   0.20  broadening in eV -4-tet -1-fermi 0-gaus

 Electronic relaxation 2 (details)
   IALGO  =     68    algorithm
   LDIAG  =      T    sub-space diagonalisation (order eigenvalues)
   LSUBROT=      F    optimize rotation matrix (better conditioning)
   TURBO    =      0    0=normal 1=particle mesh
   IRESTART =      0    0=no restart 2=restart with 2 vectors
   NREBOOT  =      0    no. of reboots
   NMIN     =      0    reboot dimension
   EREF     =   0.00    reference energy to select bands
   IMIX   =      4    mixing-type and parameters
     AMIX     =   0.40;   BMIX     =  1.00
     AMIX_MAG =   1.60;   BMIX_MAG =  1.00
     AMIN     =   0.01
     WC   =   100.;   INIMIX=   1;  MIXPRE=   1;  MAXMIX= -45

 Intra band minimization:
   WEIMIN = 0.0010     energy-eigenvalue tresh-hold
   EBREAK =  0.91E-10  absolut break condition
   DEPER  =   0.30     relativ break condition  

   TIME   =   0.40     timestep for ELM

  volume/ion in A,a.u.               =      24.06       162.34
  Fermi-wavevector in a.u.,A,eV,Ry     =   0.974037  1.840662 12.908490  0.948747
  Thomas-Fermi vector in A             =   2.104464
 
 Write flags
   LWAVE        =      F    write WAVECAR
   LDOWNSAMPLE  =      F    k-point downsampling of WAVECAR
   LCHARG       =      F    write CHGCAR
   LVTOT        =      F    write LOCPOT, total local potential
   LVHAR        =      F    write LOCPOT, Hartree potential only
   LELF         =      F    write electronic localiz. function (ELF)
   LORBIT       =      0    0 simple, 1 ext, 2 COOP (PROOUT), +10 PAW based schemes


 Dipole corrections
   LMONO  =      F    monopole corrections only (constant potential shift)
   LDIPOL =      F    correct potential (dipole corrections)
   IDIPOL =      0    1-x, 2-y, 3-z, 4-all directions 
   EPSILON=  1.0000000 bulk dielectric constant

 Exchange correlation treatment:
   GGA     =    --    GGA type
   LEXCH   =     8    internal setting for exchange type
   VOSKOWN=      0    Vosko Wilk Nusair interpolation
   LHFCALC =     F    Hartree Fock is set to
   LHFONE  =     F    Hartree Fock one center treatment
   AEXX    =    0.0000 exact exchange contribution

 Linear response parameters
   LEPSILON=     F    determine dielectric tensor
   LRPA    =     F    only Hartree local field effects (RPA)
   LNABLA  =     F    use nabla operator in PAW spheres
   LVEL    =     F    velocity operator in full k-point grid
   LINTERFAST=   F  fast interpolation
   KINTER  =     0    interpolate to denser k-point grid
   CSHIFT  =0.1000    complex shift for real part using Kramers Kronig
   OMEGAMAX=  -1.0    maximum frequency
   DEG_THRESHOLD= 0.2000000E-02 threshold for treating states as degnerate
   RTIME   =   -0.100 relaxation time in fs
  (WPLASMAI=    0.000 imaginary part of plasma frequency in eV, 0.658/RTIME)
   DFIELD  = 0.0000000 0.0000000 0.0000000 field for delta impulse in time
 
 Orbital magnetization related:
   ORBITALMAG=     F  switch on orbital magnetization
   LCHIMAG   =     F  perturbation theory with respect to B field
   DQ        =  0.001000  dq finite difference perturbation B field
   LLRAUG    =     F  two centre corrections for induced B field


--------------------------------------------------------------------------------------------------------


 quasi-Newton-method for relaxation of ions
 charge density and potential will be updated during run
 non-spin polarized calculation
 RMM-DIIS sequential band-by-band and
  variant of blocked Davidson during initial phase
 perform sub-space diagonalisation
    before iterative eigenvector-optimisation
 modified Broyden-mixing scheme, WC =      100.0
 initial mixing is a Kerker type mixing with AMIX =  0.4000 and BMIX =      1.0000
 Hartree-type preconditioning will be used
 using additional bands           48
 real space projection scheme for non local part
 use partial core corrections
 calculate Harris-corrections to forces 
   (improved forces if not selfconsistent)
 use gradient corrections 
 use of overlap-Matrix (Vanderbilt PP)
 Methfessel and Paxton  Order N= 1 SIGMA  =   0.20


--------------------------------------------------------------------------------------------------------


  energy-cutoff  :      400.00
  volume of cell :     2165.03
      direct lattice vectors                 reciprocal lattice vectors
     2.929699898  0.000000000  0.000000000     0.341331889  0.000000000  0.000000000
     0.000000000 14.554100037  0.000000000     0.000000000  0.068709161  0.000000000
     0.000000000  0.000000000 50.775600433     0.000000000  0.000000000  0.019694499

  length of vectors
     2.929699898 14.554100037 50.775600433     0.341331889  0.068709161  0.019694499


 
 k-points in units of 2pi/SCALE and weight: KPT-Resolved Value to Generate K-Mesh: 0
   0.00000000  0.00000000  0.00000000       0.024
   0.02438085  0.00000000  0.00000000       0.048
   0.04876170  0.00000000  0.00000000       0.048
   0.07314255  0.00000000  0.00000000       0.048
   0.09752340  0.00000000  0.00000000       0.048
   0.12190425  0.00000000  0.00000000       0.048
   0.14628510  0.00000000  0.00000000       0.048
   0.17066594  0.00000000  0.00000000       0.024
   0.00000000  0.02290305  0.00000000       0.048
   0.02438085  0.02290305  0.00000000       0.095
   0.04876170  0.02290305  0.00000000       0.095
   0.07314255  0.02290305  0.00000000       0.095
   0.09752340  0.02290305  0.00000000       0.095
   0.12190425  0.02290305  0.00000000       0.095
   0.14628510  0.02290305  0.00000000       0.095
   0.17066594  0.02290305  0.00000000       0.048
 
 k-points in reciprocal lattice and weights: KPT-Resolved Value to Generate K-Mesh: 0
   0.00000000  0.00000000  0.00000000       0.024
   0.07142857  0.00000000  0.00000000       0.048
   0.14285714  0.00000000  0.00000000       0.048
   0.21428571  0.00000000  0.00000000       0.048
   0.28571429  0.00000000  0.00000000       0.048
   0.35714286  0.00000000  0.00000000       0.048
   0.42857143  0.00000000  0.00000000       0.048
   0.50000000  0.00000000  0.00000000       0.024
   0.00000000  0.33333333  0.00000000       0.048
   0.07142857  0.33333333  0.00000000       0.095
   0.14285714  0.33333333  0.00000000       0.095
   0.21428571  0.33333333  0.00000000       0.095
   0.28571429  0.33333333  0.00000000       0.095
   0.35714286  0.33333333  0.00000000       0.095
   0.42857143  0.33333333  0.00000000       0.095
   0.50000000  0.33333333  0.00000000       0.048
 
 position of ions in fractional coordinates (direct lattice) 
   0.00000000  0.68045453  0.07352025
   0.00000000  0.68194686  0.16476987
   0.00000000  0.67848602  0.25719037
   0.00000000  0.68314048  0.34879223
   0.50000000  0.85062442  0.06974467
   0.50000000  0.84999918  0.16624887
   0.50000000  0.84706440  0.25801847
   0.50000000  0.84680551  0.35014181
   0.00000000  0.34612341  0.07219764
   0.00000000  0.34592991  0.16604210
   0.00000000  0.34934660  0.34882176
   0.50000000  0.51292780  0.07136411
   0.50000000  0.51151320  0.16593704
   0.50000000  0.51106896  0.25848045
   0.50000000  0.51524246  0.35189035
   0.00000000  0.01227146  0.07258206
   0.00000000  0.01351511  0.16552297
   0.00000000  0.01577400  0.25873830
   0.00000000  0.01643648  0.35191749
   0.50000000  0.17927542  0.07095614
   0.50000000  0.17895559  0.16443353
   0.50000000  0.18219607  0.25790473
   0.50000000  0.18320418  0.34952881
   0.00000000  0.56596031  0.02888243
   0.00000000  0.56450253  0.11946115
   0.00000000  0.56561509  0.21140954
   0.00000000  0.56395859  0.30618805
   0.50000000  0.72774137  0.03050046
   0.50000000  0.73114927  0.21036708
   0.50000000  0.73149497  0.30286165
   0.00000000  0.23148134  0.02817939
   0.00000000  0.22874171  0.11884386
   0.00000000  0.22768625  0.21019187
   0.00000000  0.22972621  0.30417648
   0.50000000  0.39506754  0.02931893
   0.50000000  0.39678869  0.11952683
   0.50000000  0.39561231  0.21167899
   0.50000000  0.39696020  0.30300422
   0.00000000  0.90040830  0.02660327
   0.00000000  0.89375063  0.11893818
   0.00000000  0.89863181  0.21221664
   0.00000000  0.89855196  0.30460996
   0.50000000  0.05994610  0.02938978
   0.50000000  0.06033755  0.11935900
   0.50000000  0.06426006  0.21206779
   0.50000000  0.06349642  0.30586692
   0.00000000  0.22104202  0.39567907
   0.00000000  0.34340836  0.44087124
   0.00000000  0.73583765  0.57265078
   0.00000000  0.48576045  0.48401352
   0.00000000  0.86814368  0.61636794
   0.00000000  0.61132834  0.52759305
   0.00000000  0.00051792  0.65868836
   0.00000000  0.89062212  0.39634004
   0.00000000  0.01276238  0.43888901
   0.00000000  0.15502561  0.48229922
   0.00000000  0.27859240  0.52733492
   0.00000000  0.40530776  0.57112843
   0.00000000  0.53697935  0.61437872
   0.00000000  0.66516735  0.65799958
   0.50000000  0.72026508  0.39563237
   0.50000000  0.84228122  0.44135250
   0.50000000  0.98587834  0.48425784
   0.50000000  0.11180087  0.52759379
   0.50000000  0.23612415  0.57250865
   0.50000000  0.36814675  0.61626169
   0.50000000  0.50030939  0.65868588
   0.50000000  0.39035191  0.39560130
   0.50000000  0.77807926  0.52752198
   0.50000000  0.51341994  0.43859802
   0.50000000  0.90507158  0.57122659
   0.50000000  0.65500252  0.48230443
   0.50000000  0.03700891  0.61437675
   0.50000000  0.16546548  0.65790985
   0.00000000  0.82509156  0.48515472
   0.00000000  0.56270780  0.39484295
   0.00000000  0.94497966  0.52784984
   0.00000000  0.67331303  0.43813894
   0.00000000  0.06962955  0.57064155
   0.00000000  0.20071086  0.61589564
   0.00000000  0.33120456  0.65779642
   0.50000000  0.06254183  0.39509083
   0.50000000  0.17354626  0.43825082
   0.50000000  0.32462497  0.48470439
   0.50000000  0.70074374  0.61601331
   0.50000000  0.44494057  0.52766374
   0.50000000  0.83110255  0.65787646
   0.50000000  0.56978405  0.57064318
   0.00000000  0.34324714  0.25738273
   0.50000000  0.73349980  0.11898241
 
 position of ions in cartesian coordinates  (Angst):
   0.00000000  9.90340329  3.73303475
   0.00000000  9.92512276  8.36628931
   0.00000000  9.87475341 13.05899562
   0.00000000  9.94249495 17.71013480
   1.46484995 12.38007295  3.54132775
   1.46484995 12.37097314  8.44138611
   1.46484995 12.32826004 13.10104298
   1.46484995 12.32449216 17.77866061
   0.00000000  5.03751471  3.66587859
   0.00000000  5.03469847  8.43088731
   0.00000000  5.08442541 17.71163433
   1.46484995  7.46520252  3.62355568
   1.46484995  7.44461427  8.42555298
   1.46484995  7.43814877 13.12450017
   1.46484995  7.49889037 17.86744394
   0.00000000  0.17860006  3.68539778
   0.00000000  0.19670025  8.40452830
   0.00000000  0.22957631 13.13759233
   0.00000000  0.23921824 17.86882208
   1.46484995  2.60919247  3.60284050
   1.46484995  2.60453751  8.34921120
   1.46484995  2.65169988 13.09526773
   1.46484995  2.66637203 17.74753514
   0.00000000  8.23704295  1.46652292
   0.00000000  8.21582629  6.06571152
   0.00000000  8.23201867 10.73444610
   0.00000000  8.20790978 15.54688215
   1.46484995 10.59162071  1.54867940
   1.46484995 10.64121967 10.68151456
   1.46484995 10.64625097 15.37798201
   0.00000000  3.36900257  1.43082526
   0.00000000  3.32912978  6.03436859
   0.00000000  3.31376841 10.67261817
   0.00000000  3.34345824 15.44474357
   1.46484995  5.74985245  1.48868642
   1.46484995  5.77490229  6.06904632
   1.46484995  5.75778116 10.74812783
   1.46484995  5.77739842 15.38522142
   0.00000000 13.10463250  1.35079686
   0.00000000 13.00773612  6.03915739
   0.00000000 13.07877724 10.77542732
   0.00000000 13.07761516 15.46675342
   1.46484995  0.87246149  1.49228367
   1.46484995  0.87815875  6.06052465
   1.46484995  0.93524741 10.76786929
   1.46484995  0.92413322 15.53057643
   0.00000000  3.21706774 20.09084214
   0.00000000  4.99799960 22.38550188
   0.00000000 10.70945477 29.07668732
   0.00000000  7.06980625 24.57607703
   0.00000000 12.63504996 31.29645239
   0.00000000  8.89733377 26.78885382
   0.00000000  0.00753789 33.44529708
   0.00000000 12.96220350 20.12440371
   0.00000000  0.18574501 22.28485315
   0.00000000  2.25625828 24.48903262
   0.00000000  4.05466167 26.77574743
   0.00000000  5.89888974 28.99938888
   0.00000000  7.81525114 31.19544829
   0.00000000  9.68091214 33.41032393
   1.46484995 10.48281010 20.08847121
   1.46484995 12.25864512 22.40993840
   1.46484995 14.34857195 24.58848264
   1.46484995  1.62716100 26.78889153
   1.46484995  3.43657448 29.06947049
   1.46484995  5.35804470 31.29105742
   1.46484995  7.28155294 33.44517122
   1.46484995  5.68122070 20.08689330
   1.46484995 11.32424342 26.78524536
   1.46484995  7.47236516 22.27007770
   1.46484995 13.17250227 29.00437326
   1.46484995  9.53297223 24.48929712
   1.46484995  0.53863137 31.19534859
   1.46484995  2.40820112 33.40576767
   0.00000000 12.00846503 24.63402222
   0.00000000  8.18970554 20.04838792
   0.00000000 13.75332852 26.80189279
   0.00000000  9.79946519 22.24676796
   0.00000000  1.01339540 28.97466713
   0.00000000  2.92116591 31.27247075
   0.00000000  4.82038430 33.40000832
   1.46484995  0.91024002 20.06097389
   1.46484995  2.52580965 22.25244829
   1.46484995  4.72462425 24.61115668
   1.46484995 10.19869449 31.27844580
   1.46484995  6.47570960 26.79244318
   1.46484995 12.09594962 33.40407210
   1.46484995  8.29269404 28.97475030
   0.00000000  4.99565325 13.06876282
   1.46484995 10.67542947  6.04140353
 


--------------------------------------------------------------------------------------------------------


 k-point  1 :   0.0000 0.0000 0.0000  plane waves:   39387
 k-point  2 :   0.0714 0.0000 0.0000  plane waves:   39349
 k-point  3 :   0.1429 0.0000 0.0000  plane waves:   39253
 k-point  4 :   0.2143 0.0000 0.0000  plane waves:   39231
 k-point  5 :   0.2857 0.0000 0.0000  plane waves:   39272
 k-point  6 :   0.3571 0.0000 0.0000  plane waves:   39348
 k-point  7 :   0.4286 0.0000 0.0000  plane waves:   39398
 k-point  8 :   0.5000 0.0000 0.0000  plane waves:   39454
 k-point  9 :   0.0000 0.3333 0.0000  plane waves:   39312
 k-point 10 :   0.0714 0.3333 0.0000  plane waves:   39347
 k-point 11 :   0.1429 0.3333 0.0000  plane waves:   39313
 k-point 12 :   0.2143 0.3333 0.0000  plane waves:   39211
 k-point 13 :   0.2857 0.3333 0.0000  plane waves:   39313
 k-point 14 :   0.3571 0.3333 0.0000  plane waves:   39344
 k-point 15 :   0.4286 0.3333 0.0000  plane waves:   39412
 k-point 16 :   0.5000 0.3333 0.0000  plane waves:   39412

 maximum and minimum number of plane-waves per node :      3360     3240

 maximum number of plane-waves:     39454
 maximum index in each direction: 
   IXMAX=    4   IYMAX=   23   IZMAX=   82
   IXMIN=   -5   IYMIN=  -24   IZMIN=  -82


 real space projection operators:
  total allocation   :      20431.82 KBytes
  max/ min on nodes  :       2802.62       1291.32


 parallel 3D FFT for wavefunctions:
    minimum data exchange during FFTs selected (reduces bandwidth)
 parallel 3D FFT for charge:
    minimum data exchange during FFTs selected (reduces bandwidth)


 total amount of memory used by VASP MPI-rank0   106469. kBytes
=======================================================================

   base      :      30000. kBytes
   nonlr-proj:       6564. kBytes
   fftplans  :       3307. kBytes
   grid      :       6064. kBytes
   one-center:        124. kBytes
   wavefun   :      60410. kBytes
 
     INWAV:  cpu time    0.0001: real time    0.0000
 Broyden mixing: mesh for mixing (old mesh)
   NGX =  9   NGY = 47   NGZ =165
  (NGX  = 28   NGY  =144   NGZ  =500)
  gives a total of  69795 points

 initial charge density was supplied:
 charge density of overlapping atoms calculated
 number of electron     456.0000000 magnetization 
 keeping initial charge density in first step


--------------------------------------------------------------------------------------------------------


 Maximum index for non-local projection operator          375
 Maximum index for augmentation-charges          491 (set IRDMAX)


--------------------------------------------------------------------------------------------------------


 First call to EWALD:  gamma=   0.137
 Maximum number of real-space cells10x 2x 1
 Maximum number of reciprocal cells 1x 3x 9

    FEWALD:  cpu time    0.0089: real time    0.0089


--------------------------------------- Iteration      1(   1)  ---------------------------------------


    POTLOK:  cpu time    0.0599: real time    0.0633
    SETDIJ:  cpu time    0.0093: real time    0.0093
     EDDAV:  cpu time   18.4240: real time   18.4444
       DOS:  cpu time    0.0065: real time    0.0065
    --------------------------------------------
      LOOP:  cpu time   18.4998: real time   18.5235

 eigenvalue-minimisations  :  8864
 total energy-change (2. order) : 0.2693532E+04  (-0.1336684E+05)
 number of electron     456.0000000 magnetization 
 augmentation part      456.0000000 magnetization 

 Free energy of the ion-electron system (eV)
  ---------------------------------------------------
  alpha Z        PSCENC =      1568.78850831
  Ewald energy   TEWEN  =    207401.92551600
  -Hartree energ DENC   =   -235367.03049018
  -exchange      EXHF   =         0.00000000
  -V(xc)+E(xc)   XCENC  =     -2152.65621797
  PAW double counting   =     26615.46166783   -25038.99271265
  entropy T*S    EENTRO =        -0.00127986
  eigenvalues    EBANDS =      3070.92613804
  atomic energy  EATOM  =     26595.11104461
  Solvation  Ediel_sol  =         0.00000000
  ---------------------------------------------------
  free energy    TOTEN  =      2693.53217414 eV

  energy without entropy =     2693.53345400  energy(sigma->0) =     2693.53260076


--------------------------------------------------------------------------------------------------------


--------------------------------------- Iteration      1(   2)  ---------------------------------------


     EDDAV:  cpu time   18.2945: real time   18.3092
       DOS:  cpu time    0.0074: real time    0.0074
    --------------------------------------------
      LOOP:  cpu time   18.3018: real time   18.3165

 eigenvalue-minimisations  :  8832
 total energy-change (2. order) :-0.2932017E+04  (-0.2836639E+04)
 number of electron     456.0000000 magnetization 
 augmentation part      456.0000000 magnetization 

 Free energy of the ion-electron system (eV)
  ---------------------------------------------------
  alpha Z        PSCENC =      1568.78850831
  Ewald energy   TEWEN  =    207401.92551600
  -Hartree energ DENC   =   -235367.03049018
  -exchange      EXHF   =         0.00000000
  -V(xc)+E(xc)   XCENC  =     -2152.65621797
  PAW double counting   =     26615.46166783   -25038.99271265
  entropy T*S    EENTRO =        -0.00079561
  eigenvalues    EBANDS =       138.90816535
  atomic energy  EATOM  =     26595.11104461
  Solvation  Ediel_sol  =         0.00000000
  ---------------------------------------------------
  free energy    TOTEN  =      -238.48531430 eV

  energy without entropy =     -238.48451869  energy(sigma->0) =     -238.48504910


--------------------------------------------------------------------------------------------------------


--------------------------------------- Iteration      1(   3)  ---------------------------------------


     EDDAV:  cpu time   28.0360: real time   28.0854
       DOS:  cpu time    0.0079: real time    0.0079
    --------------------------------------------
      LOOP:  cpu time   28.0439: real time   28.0933

 eigenvalue-minimisations  : 15028
 total energy-change (2. order) :-0.4599360E+03  (-0.4282135E+03)
 number of electron     456.0000000 magnetization 
 augmentation part      456.0000000 magnetization 

 Free energy of the ion-electron system (eV)
  ---------------------------------------------------
  alpha Z        PSCENC =      1568.78850831
  Ewald energy   TEWEN  =    207401.92551600
  -Hartree energ DENC   =   -235367.03049018
  -exchange      EXHF   =         0.00000000
  -V(xc)+E(xc)   XCENC  =     -2152.65621797
  PAW double counting   =     26615.46166783   -25038.99271265
  entropy T*S    EENTRO =        -0.01128867
  eigenvalues    EBANDS =      -321.01737588
  atomic energy  EATOM  =     26595.11104461
  Solvation  Ediel_sol  =         0.00000000
  ---------------------------------------------------
  free energy    TOTEN  =      -698.42134859 eV

  energy without entropy =     -698.41005991  energy(sigma->0) =     -698.41758570


--------------------------------------------------------------------------------------------------------


--------------------------------------- Iteration      1(   4)  ---------------------------------------


     EDDAV:  cpu time   28.3963: real time   28.4308
       DOS:  cpu time    0.0090: real time    0.0090
    --------------------------------------------
      LOOP:  cpu time   28.4053: real time   28.4399

 eigenvalue-minimisations  : 15376
 total energy-change (2. order) :-0.4765853E+02  (-0.4471339E+02)
 number of electron     456.0000000 magnetization 
 augmentation part      456.0000000 magnetization 

 Free energy of the ion-electron system (eV)
  ---------------------------------------------------
  alpha Z        PSCENC =      1568.78850831
  Ewald energy   TEWEN  =    207401.92551600
  -Hartree energ DENC   =   -235367.03049018
  -exchange      EXHF   =         0.00000000
  -V(xc)+E(xc)   XCENC  =     -2152.65621797
  PAW double counting   =     26615.46166783   -25038.99271265
  entropy T*S    EENTRO =        -0.08394482
  eigenvalues    EBANDS =      -368.60325146
  atomic energy  EATOM  =     26595.11104461
  Solvation  Ediel_sol  =         0.00000000
  ---------------------------------------------------
  free energy    TOTEN  =      -746.07988032 eV

  energy without entropy =     -745.99593549  energy(sigma->0) =     -746.05189871


--------------------------------------------------------------------------------------------------------


--------------------------------------- Iteration      1(   5)  ---------------------------------------


     EDDAV:  cpu time   28.5189: real time   28.5720
       DOS:  cpu time    0.0094: real time    0.0095
    CHARGE:  cpu time    0.7055: real time    0.7061
    MIXING:  cpu time    0.0015: real time    0.0015
    --------------------------------------------
      LOOP:  cpu time   29.2353: real time   29.2891

 eigenvalue-minimisations  : 15304
 total energy-change (2. order) :-0.3713103E+01  (-0.3497354E+01)
 number of electron     456.0000713 magnetization 
 augmentation part      146.5745490 magnetization 

 Broyden mixing:
  rms(total) = 0.11770E+02    rms(broyden)= 0.11769E+02
  rms(prec ) = 0.12760E+02
  weight for this iteration     100.00

 Free energy of the ion-electron system (eV)
  ---------------------------------------------------
  alpha Z        PSCENC =      1568.78850831
  Ewald energy   TEWEN  =    207401.92551600
  -Hartree energ DENC   =   -235367.03049018
  -exchange      EXHF   =         0.00000000
  -V(xc)+E(xc)   XCENC  =     -2152.65621797
  PAW double counting   =     26615.46166783   -25038.99271265
  entropy T*S    EENTRO =        -0.09903651
  eigenvalues    EBANDS =      -372.30126324
  atomic energy  EATOM  =     26595.11104461
  Solvation  Ediel_sol  =         0.00000000
  ---------------------------------------------------
  free energy    TOTEN  =      -749.79298378 eV

  energy without entropy =     -749.69394728  energy(sigma->0) =     -749.75997161


--------------------------------------------------------------------------------------------------------


--------------------------------------- Iteration      1(   6)  ---------------------------------------


    POTLOK:  cpu time    0.0589: real time    0.0595
    SETDIJ:  cpu time    0.0094: real time    0.0094
    EDDIAG:  cpu time    2.9911: real time    2.9965
  RMM-DIIS:  cpu time   13.2036: real time   13.2082
    ORTHCH:  cpu time    0.8084: real time    0.8238
       DOS:  cpu time    0.0071: real time    0.0072
    CHARGE:  cpu time    0.7085: real time    0.7174
    MIXING:  cpu time    0.0014: real time    0.0015
    --------------------------------------------
      LOOP:  cpu time   17.7884: real time   17.8234

 eigenvalue-minimisations  : 14422
 total energy-change (2. order) :-0.1414447E+03  (-0.3138792E+03)
 number of electron     456.0001106 magnetization 
 augmentation part      185.5282940 magnetization 

 Broyden mixing:
  rms(total) = 0.75574E+01    rms(broyden)= 0.75565E+01
  rms(prec ) = 0.89051E+01
  weight for this iteration     100.00

 eigenvalues of (default mixing * dielectric matrix)
  average eigenvalue GAMMA=   0.7010
  0.7010

 Free energy of the ion-electron system (eV)
  ---------------------------------------------------
  alpha Z        PSCENC =      1568.78850831
  Ewald energy   TEWEN  =    207401.92551600
  -Hartree energ DENC   =   -234003.28975018
  -exchange      EXHF   =         0.00000000
  -V(xc)+E(xc)   XCENC  =     -2184.99587098
  PAW double counting   =     30887.04645697   -29089.33924245
  entropy T*S    EENTRO =        -0.02096678
  eigenvalues    EBANDS =     -2066.46332973
  atomic energy  EATOM  =     26595.11104461
  Solvation  Ediel_sol  =         0.00000000
  ---------------------------------------------------
  free energy    TOTEN  =      -891.23763422 eV

  energy without entropy =     -891.21666744  energy(sigma->0) =     -891.23064530


--------------------------------------------------------------------------------------------------------


--------------------------------------- Iteration      1(   7)  ---------------------------------------


    POTLOK:  cpu time    0.0561: real time    0.0596
    SETDIJ:  cpu time    0.0094: real time    0.0094
    EDDIAG:  cpu time    2.9867: real time    2.9877
  RMM-DIIS:  cpu time    8.8683: real time    8.8708
    ORTHCH:  cpu time    0.8082: real time    0.8085
       DOS:  cpu time    0.0080: real time    0.0080
    CHARGE:  cpu time    0.7116: real time    0.7117
    MIXING:  cpu time    0.0014: real time    0.0020
    --------------------------------------------
      LOOP:  cpu time   13.4498: real time   13.4577

 eigenvalue-minimisations  :  9624
 total energy-change (2. order) : 0.1813825E+03  (-0.1039477E+03)
 number of electron     456.0001026 magnetization 
 augmentation part      179.8904013 magnetization 

 Broyden mixing:
  rms(total) = 0.43957E+01    rms(broyden)= 0.43954E+01
  rms(prec ) = 0.60381E+01
  weight for this iteration     100.00

 eigenvalues of (default mixing * dielectric matrix)
  average eigenvalue GAMMA=   0.7042
  0.8002  0.6082

 Free energy of the ion-electron system (eV)
  ---------------------------------------------------
  alpha Z        PSCENC =      1568.78850831
  Ewald energy   TEWEN  =    207401.92551600
  -Hartree energ DENC   =   -234721.97850625
  -exchange      EXHF   =         0.00000000
  -V(xc)+E(xc)   XCENC  =     -2152.84076115
  PAW double counting   =     33481.91385784   -31941.92273863
  entropy T*S    EENTRO =        -0.01520527
  eigenvalues    EBANDS =      -940.83685941
  atomic energy  EATOM  =     26595.11104461
  Solvation  Ediel_sol  =         0.00000000
  ---------------------------------------------------
  free energy    TOTEN  =      -709.85514394 eV

  energy without entropy =     -709.83993867  energy(sigma->0) =     -709.85007552


--------------------------------------------------------------------------------------------------------


--------------------------------------- Iteration      1(   8)  ---------------------------------------


    POTLOK:  cpu time    0.0587: real time    0.0593
    SETDIJ:  cpu time    0.0093: real time    0.0093
    EDDIAG:  cpu time    3.0335: real time    3.0421
  RMM-DIIS:  cpu time   10.3910: real time   10.3938
    ORTHCH:  cpu time    0.8280: real time    0.8281
       DOS:  cpu time    0.0087: real time    0.0087
    CHARGE:  cpu time    0.7286: real time    0.7289
    MIXING:  cpu time    0.0012: real time    0.0012
    --------------------------------------------
      LOOP:  cpu time   15.0591: real time   15.0714

 eigenvalue-minimisations  : 11312
 total energy-change (2. order) :-0.3160337E+02  (-0.5073398E+02)
 number of electron     456.0000969 magnetization 
 augmentation part      179.5227842 magnetization 

 Broyden mixing:
  rms(total) = 0.46028E+01    rms(broyden)= 0.46026E+01
  rms(prec ) = 0.80675E+01
  weight for this iteration     100.00

 eigenvalues of (default mixing * dielectric matrix)
  average eigenvalue GAMMA=   0.6412
  1.0100  0.6673  0.2462

 Free energy of the ion-electron system (eV)
  ---------------------------------------------------
  alpha Z        PSCENC =      1568.78850831
  Ewald energy   TEWEN  =    207401.92551600
  -Hartree energ DENC   =   -234874.89759362
  -exchange      EXHF   =         0.00000000
  -V(xc)+E(xc)   XCENC  =     -2145.26936643
  PAW double counting   =     34655.33447354   -33163.02246666
  entropy T*S    EENTRO =        -0.00210533
  eigenvalues    EBANDS =      -779.42652293
  atomic energy  EATOM  =     26595.11104461
  Solvation  Ediel_sol  =         0.00000000
  ---------------------------------------------------
  free energy    TOTEN  =      -741.45851250 eV

  energy without entropy =     -741.45640717  energy(sigma->0) =     -741.45781072


--------------------------------------------------------------------------------------------------------


--------------------------------------- Iteration      1(   9)  ---------------------------------------


    POTLOK:  cpu time    0.0559: real time    0.0592
    SETDIJ:  cpu time    0.0093: real time    0.0093
    EDDIAG:  cpu time    3.0527: real time    3.0548
  RMM-DIIS:  cpu time   11.4306: real time   11.4550
    ORTHCH:  cpu time    0.8401: real time    0.8432
       DOS:  cpu time    0.0096: real time    0.0096
    CHARGE:  cpu time    0.7076: real time    0.7079
    MIXING:  cpu time    0.0013: real time    0.0013
    --------------------------------------------
      LOOP:  cpu time   16.1072: real time   16.1401

 eigenvalue-minimisations  : 12511
 total energy-change (2. order) : 0.7602540E+02  (-0.1227825E+02)
 number of electron     456.0000929 magnetization 
 augmentation part      178.0398912 magnetization 

 Broyden mixing:
  rms(total) = 0.36802E+01    rms(broyden)= 0.36798E+01
  rms(prec ) = 0.64155E+01
  weight for this iteration     100.00

 eigenvalues of (default mixing * dielectric matrix)
  average eigenvalue GAMMA=   0.5426
  1.1167  0.5653  0.2717  0.2166

 Free energy of the ion-electron system (eV)
  ---------------------------------------------------
  alpha Z        PSCENC =      1568.78850831
  Ewald energy   TEWEN  =    207401.92551600
  -Hartree energ DENC   =   -234925.00595222
  -exchange      EXHF   =         0.00000000
  -V(xc)+E(xc)   XCENC  =     -2146.34480816
  PAW double counting   =     35323.20872969   -33810.57518872
  entropy T*S    EENTRO =        -0.01013389
  eigenvalues    EBANDS =      -672.53082581
  atomic energy  EATOM  =     26595.11104461
  Solvation  Ediel_sol  =         0.00000000
  ---------------------------------------------------
  free energy    TOTEN  =      -665.43311018 eV

  energy without entropy =     -665.42297629  energy(sigma->0) =     -665.42973221


--------------------------------------------------------------------------------------------------------


--------------------------------------- Iteration      1(  10)  ---------------------------------------


    POTLOK:  cpu time    0.0561: real time    0.0596
    SETDIJ:  cpu time    0.0094: real time    0.0094
    EDDIAG:  cpu time    2.9837: real time    2.9845
  RMM-DIIS:  cpu time   11.6923: real time   11.6980
    ORTHCH:  cpu time    0.8281: real time    0.8282
       DOS:  cpu time    0.0100: real time    0.0100
    CHARGE:  cpu time    0.7084: real time    0.7085
    MIXING:  cpu time    0.0013: real time    0.0013
    --------------------------------------------
      LOOP:  cpu time   16.2893: real time   16.2996

 eigenvalue-minimisations  : 12719
 total energy-change (2. order) : 0.2534843E+02  (-0.9477280E+01)
 number of electron     456.0000980 magnetization 
 augmentation part      176.5355873 magnetization 

 Broyden mixing:
  rms(total) = 0.19078E+01    rms(broyden)= 0.19071E+01
  rms(prec ) = 0.34129E+01
  weight for this iteration     100.00

 eigenvalues of (default mixing * dielectric matrix)
  average eigenvalue GAMMA=   0.5383
  1.2490  0.5017  0.5017  0.2428  0.1965

 Free energy of the ion-electron system (eV)
  ---------------------------------------------------
  alpha Z        PSCENC =      1568.78850831
  Ewald energy   TEWEN  =    207401.92551600
  -Hartree energ DENC   =   -234843.10753331
  -exchange      EXHF   =         0.00000000
  -V(xc)+E(xc)   XCENC  =     -2144.52323865
  PAW double counting   =     35949.46150915   -34444.31906167
  entropy T*S    EENTRO =         0.11083823
  eigenvalues    EBANDS =      -723.53225880
  atomic energy  EATOM  =     26595.11104461
  Solvation  Ediel_sol  =         0.00000000
  ---------------------------------------------------
  free energy    TOTEN  =      -640.08467611 eV

  energy without entropy =     -640.19551434  energy(sigma->0) =     -640.12162218


--------------------------------------------------------------------------------------------------------


--------------------------------------- Iteration      1(  11)  ---------------------------------------


    POTLOK:  cpu time    0.0711: real time    0.0746
    SETDIJ:  cpu time    0.0093: real time    0.0093
    EDDIAG:  cpu time    2.9785: real time    2.9791
  RMM-DIIS:  cpu time   11.1616: real time   11.1723
    ORTHCH:  cpu time    0.8363: real time    0.8364
       DOS:  cpu time    0.0096: real time    0.0096
    CHARGE:  cpu time    0.6951: real time    0.6953
    MIXING:  cpu time    0.0016: real time    0.0016
    --------------------------------------------
      LOOP:  cpu time   15.7630: real time   15.7783

 eigenvalue-minimisations  : 12169
 total energy-change (2. order) :-0.2189808E+00  (-0.5246621E+01)
 number of electron     456.0000978 magnetization 
 augmentation part      178.0538384 magnetization 

 Broyden mixing:
  rms(total) = 0.19121E+01    rms(broyden)= 0.19121E+01
  rms(prec ) = 0.27439E+01
  weight for this iteration     100.00

 eigenvalues of (default mixing * dielectric matrix)
  average eigenvalue GAMMA=   0.4910
  1.2795  0.4964  0.4964  0.2513  0.2513  0.1712

 Free energy of the ion-electron system (eV)
  ---------------------------------------------------
  alpha Z        PSCENC =      1568.78850831
  Ewald energy   TEWEN  =    207401.92551600
  -Hartree energ DENC   =   -234827.23740173
  -exchange      EXHF   =         0.00000000
  -V(xc)+E(xc)   XCENC  =     -2145.18024791
  PAW double counting   =     36428.16097871   -34914.55829877
  entropy T*S    EENTRO =        -0.02469697
  eigenvalues    EBANDS =      -747.28905920
  atomic energy  EATOM  =     26595.11104461
  Solvation  Ediel_sol  =         0.00000000
  ---------------------------------------------------
  free energy    TOTEN  =      -640.30365693 eV

  energy without entropy =     -640.27895997  energy(sigma->0) =     -640.29542461


--------------------------------------------------------------------------------------------------------


--------------------------------------- Iteration      1(  12)  ---------------------------------------


    POTLOK:  cpu time    0.0794: real time    0.0830
    SETDIJ:  cpu time    0.0094: real time    0.0094
    EDDIAG:  cpu time    2.9976: real time    2.9983
  RMM-DIIS:  cpu time   10.0022: real time   10.0120
    ORTHCH:  cpu time    0.8296: real time    0.8299
       DOS:  cpu time    0.0102: real time    0.0102
    CHARGE:  cpu time    0.7095: real time    0.7096
    MIXING:  cpu time    0.0016: real time    0.0016
    --------------------------------------------
      LOOP:  cpu time   14.6396: real time   14.6541

 eigenvalue-minimisations  : 10921
 total energy-change (2. order) : 0.6838760E+01  (-0.1118228E+01)
 number of electron     456.0000995 magnetization 
 augmentation part      179.2479326 magnetization 

 Broyden mixing:
  rms(total) = 0.13958E+01    rms(broyden)= 0.13958E+01
  rms(prec ) = 0.26140E+01
  weight for this iteration     100.00

 eigenvalues of (default mixing * dielectric matrix)
  average eigenvalue GAMMA=   0.5159
  1.2982  0.5769  0.5769  0.5250  0.2701  0.2196  0.1445

 Free energy of the ion-electron system (eV)
  ---------------------------------------------------
  alpha Z        PSCENC =      1568.78850831
  Ewald energy   TEWEN  =    207401.92551600
  -Hartree energ DENC   =   -234783.75328449
  -exchange      EXHF   =         0.00000000
  -V(xc)+E(xc)   XCENC  =     -2145.69701711
  PAW double counting   =     36729.27545775   -35208.79007986
  entropy T*S    EENTRO =         0.02628129
  eigenvalues    EBANDS =      -790.35132313
  atomic energy  EATOM  =     26595.11104461
  Solvation  Ediel_sol  =         0.00000000
  ---------------------------------------------------
  free energy    TOTEN  =      -633.46489662 eV

  energy without entropy =     -633.49117791  energy(sigma->0) =     -633.47365705


--------------------------------------------------------------------------------------------------------


--------------------------------------- Iteration      1(  13)  ---------------------------------------


    POTLOK:  cpu time    0.0792: real time    0.0837
    SETDIJ:  cpu time    0.0093: real time    0.0093
    EDDIAG:  cpu time    3.0875: real time    3.1106
  RMM-DIIS:  cpu time   10.7665: real time   10.7747
    ORTHCH:  cpu time    0.8479: real time    0.8480
       DOS:  cpu time    0.0093: real time    0.0093
    CHARGE:  cpu time    0.6923: real time    0.6924
    MIXING:  cpu time    0.0016: real time    0.0016
    --------------------------------------------
      LOOP:  cpu time   15.4934: real time   15.5296

 eigenvalue-minimisations  : 11726
 total energy-change (2. order) : 0.1798665E+01  (-0.2240915E+01)
 number of electron     456.0000987 magnetization 
 augmentation part      178.7327860 magnetization 

 Broyden mixing:
  rms(total) = 0.94621E+00    rms(broyden)= 0.94616E+00
  rms(prec ) = 0.16956E+01
  weight for this iteration     100.00

 eigenvalues of (default mixing * dielectric matrix)
  average eigenvalue GAMMA=   0.5574
  1.4498  0.7900  0.6799  0.6799  0.2720  0.2363  0.2123  0.1390

 Free energy of the ion-electron system (eV)
  ---------------------------------------------------
  alpha Z        PSCENC =      1568.78850831
  Ewald energy   TEWEN  =    207401.92551600
  -Hartree energ DENC   =   -234829.68996650
  -exchange      EXHF   =         0.00000000
  -V(xc)+E(xc)   XCENC  =     -2144.73840021
  PAW double counting   =     36995.08896871   -35479.07575670
  entropy T*S    EENTRO =         0.04724870
  eigenvalues    EBANDS =      -739.12339443
  atomic energy  EATOM  =     26595.11104461
  Solvation  Ediel_sol  =         0.00000000
  ---------------------------------------------------
  free energy    TOTEN  =      -631.66623150 eV

  energy without entropy =     -631.71348020  energy(sigma->0) =     -631.68198107


--------------------------------------------------------------------------------------------------------


--------------------------------------- Iteration      1(  14)  ---------------------------------------


    POTLOK:  cpu time    0.0561: real time    0.0596
    SETDIJ:  cpu time    0.0095: real time    0.0095
    EDDIAG:  cpu time    3.0012: real time    3.0021
  RMM-DIIS:  cpu time   10.8722: real time   10.8785
    ORTHCH:  cpu time    0.8189: real time    0.8191
       DOS:  cpu time    0.0104: real time    0.0104
    CHARGE:  cpu time    0.6974: real time    0.6975
    MIXING:  cpu time    0.0017: real time    0.0017
    --------------------------------------------
      LOOP:  cpu time   15.4674: real time   15.4784

 eigenvalue-minimisations  : 11804
 total energy-change (2. order) : 0.2003816E+01  (-0.7335343E+00)
 number of electron     456.0000983 magnetization 
 augmentation part      179.6299719 magnetization 

 Broyden mixing:
  rms(total) = 0.55762E+00    rms(broyden)= 0.55757E+00
  rms(prec ) = 0.69624E+00
  weight for this iteration     100.00

 eigenvalues of (default mixing * dielectric matrix)
  average eigenvalue GAMMA=   0.5391
  1.5201  0.7388  0.6938  0.6938  0.3090  0.3090  0.2533  0.1959  0.1379

 Free energy of the ion-electron system (eV)
  ---------------------------------------------------
  alpha Z        PSCENC =      1568.78850831
  Ewald energy   TEWEN  =    207401.92551600
  -Hartree energ DENC   =   -234834.59613067
  -exchange      EXHF   =         0.00000000
  -V(xc)+E(xc)   XCENC  =     -2144.14576475
  PAW double counting   =     37518.66077069   -35997.61797079
  entropy T*S    EENTRO =         0.03158545
  eigenvalues    EBANDS =      -737.81997449
  atomic energy  EATOM  =     26595.11104461
  Solvation  Ediel_sol  =         0.00000000
  ---------------------------------------------------
  free energy    TOTEN  =      -629.66241563 eV

  energy without entropy =     -629.69400108  energy(sigma->0) =     -629.67294411


--------------------------------------------------------------------------------------------------------


--------------------------------------- Iteration      1(  15)  ---------------------------------------


    POTLOK:  cpu time    0.0796: real time    0.0831
    SETDIJ:  cpu time    0.0093: real time    0.0093
    EDDIAG:  cpu time    2.9749: real time    2.9753
  RMM-DIIS:  cpu time   11.5470: real time   11.5502
    ORTHCH:  cpu time    0.8160: real time    0.8162
       DOS:  cpu time    0.0098: real time    0.0098
    CHARGE:  cpu time    0.6954: real time    0.6957
    MIXING:  cpu time    0.0017: real time    0.0017
    --------------------------------------------
      LOOP:  cpu time   16.1338: real time   16.1413

 eigenvalue-minimisations  : 12603
 total energy-change (2. order) : 0.4799539E+00  (-0.2967466E+00)
 number of electron     456.0000987 magnetization 
 augmentation part      179.9495614 magnetization 

 Broyden mixing:
  rms(total) = 0.40361E+00    rms(broyden)= 0.40360E+00
  rms(prec ) = 0.49026E+00
  weight for this iteration     100.00

 eigenvalues of (default mixing * dielectric matrix)
  average eigenvalue GAMMA=   0.5630
  1.5983  0.7390  0.7390  0.6609  0.6609  0.4144  0.2459  0.2337  0.1997  0.1384

 Free energy of the ion-electron system (eV)
  ---------------------------------------------------
  alpha Z        PSCENC =      1568.78850831
  Ewald energy   TEWEN  =    207401.92551600
  -Hartree energ DENC   =   -234830.63311128
  -exchange      EXHF   =         0.00000000
  -V(xc)+E(xc)   XCENC  =     -2143.89524430
  PAW double counting   =     37672.43313446   -36150.02076474
  entropy T*S    EENTRO =         0.02820097
  eigenvalues    EBANDS =      -742.91974574
  atomic energy  EATOM  =     26595.11104461
  Solvation  Ediel_sol  =         0.00000000
  ---------------------------------------------------
  free energy    TOTEN  =      -629.18246169 eV

  energy without entropy =     -629.21066266  energy(sigma->0) =     -629.19186202


--------------------------------------------------------------------------------------------------------


--------------------------------------- Iteration      1(  16)  ---------------------------------------


    POTLOK:  cpu time    0.0590: real time    0.0596
    SETDIJ:  cpu time    0.0094: real time    0.0094
    EDDIAG:  cpu time    2.9921: real time    2.9927
  RMM-DIIS:  cpu time   11.0752: real time   11.0790
    ORTHCH:  cpu time    0.8339: real time    0.8355
       DOS:  cpu time    0.0103: real time    0.0103
    CHARGE:  cpu time    0.7470: real time    0.7474
    MIXING:  cpu time    0.0023: real time    0.0027
    --------------------------------------------
      LOOP:  cpu time   15.7292: real time   15.7366

 eigenvalue-minimisations  : 12082
 total energy-change (2. order) : 0.1945669E+00  (-0.2282605E+00)
 number of electron     456.0000989 magnetization 
 augmentation part      180.1169301 magnetization 

 Broyden mixing:
  rms(total) = 0.32058E+00    rms(broyden)= 0.32057E+00
  rms(prec ) = 0.40140E+00
  weight for this iteration     100.00

 eigenvalues of (default mixing * dielectric matrix)
  average eigenvalue GAMMA=   0.5781
  1.7112  0.9025  0.9025  0.6838  0.6838  0.3636  0.3183  0.1383  0.1948  0.2299
  0.2299

 Free energy of the ion-electron system (eV)
  ---------------------------------------------------
  alpha Z        PSCENC =      1568.78850831
  Ewald energy   TEWEN  =    207401.92551600
  -Hartree energ DENC   =   -234833.85455475
  -exchange      EXHF   =         0.00000000
  -V(xc)+E(xc)   XCENC  =     -2143.52355610
  PAW double counting   =     37842.84519236   -36318.60098167
  entropy T*S    EENTRO =         0.02863211
  eigenvalues    EBANDS =      -741.70769569
  atomic energy  EATOM  =     26595.11104461
  Solvation  Ediel_sol  =         0.00000000
  ---------------------------------------------------
  free energy    TOTEN  =      -628.98789482 eV

  energy without entropy =     -629.01652693  energy(sigma->0) =     -628.99743885


--------------------------------------------------------------------------------------------------------


--------------------------------------- Iteration      1(  17)  ---------------------------------------


    POTLOK:  cpu time    0.0581: real time    0.0624
    SETDIJ:  cpu time    0.0094: real time    0.0095
    EDDIAG:  cpu time    2.9935: real time    2.9986
  RMM-DIIS:  cpu time   10.8486: real time   10.8672
    ORTHCH:  cpu time    0.8128: real time    0.8132
       DOS:  cpu time    0.0093: real time    0.0093
    CHARGE:  cpu time    0.7115: real time    0.7117
    MIXING:  cpu time    0.0021: real time    0.0021
    --------------------------------------------
      LOOP:  cpu time   15.4453: real time   15.4740

 eigenvalue-minimisations  : 11743
 total energy-change (2. order) : 0.1919928E+00  (-0.1090520E+00)
 number of electron     456.0000988 magnetization 
 augmentation part      180.2530897 magnetization 

 Broyden mixing:
  rms(total) = 0.19520E+00    rms(broyden)= 0.19519E+00
  rms(prec ) = 0.29760E+00
  weight for this iteration     100.00

 eigenvalues of (default mixing * dielectric matrix)
  average eigenvalue GAMMA=   0.5877
  1.5387  1.4214  0.6857  0.6857  0.6016  0.6016  0.4690  0.1383  0.2540  0.2540
  0.2014  0.2014

 Free energy of the ion-electron system (eV)
  ---------------------------------------------------
  alpha Z        PSCENC =      1568.78850831
  Ewald energy   TEWEN  =    207401.92551600
  -Hartree energ DENC   =   -234839.32488761
  -exchange      EXHF   =         0.00000000
  -V(xc)+E(xc)   XCENC  =     -2143.13494363
  PAW double counting   =     37981.57774652   -36455.78378854
  entropy T*S    EENTRO =         0.05330465
  eigenvalues    EBANDS =      -738.00840236
  atomic energy  EATOM  =     26595.11104461
  Solvation  Ediel_sol  =         0.00000000
  ---------------------------------------------------
  free energy    TOTEN  =      -628.79590204 eV

  energy without entropy =     -628.84920670  energy(sigma->0) =     -628.81367026


--------------------------------------------------------------------------------------------------------


--------------------------------------- Iteration      1(  18)  ---------------------------------------


    POTLOK:  cpu time    0.0563: real time    0.0602
    SETDIJ:  cpu time    0.0094: real time    0.0094
    EDDIAG:  cpu time    3.0034: real time    3.0095
  RMM-DIIS:  cpu time   11.4948: real time   11.5003
    ORTHCH:  cpu time    0.8331: real time    0.8336
       DOS:  cpu time    0.0101: real time    0.0101
    CHARGE:  cpu time    0.7148: real time    0.7149
    MIXING:  cpu time    0.0023: real time    0.0023
    --------------------------------------------
      LOOP:  cpu time   16.1241: real time   16.1403

 eigenvalue-minimisations  : 12506
 total energy-change (2. order) : 0.9470033E-02  (-0.7885635E-01)
 number of electron     456.0000988 magnetization 
 augmentation part      180.2270054 magnetization 

 Broyden mixing:
  rms(total) = 0.17856E+00    rms(broyden)= 0.17856E+00
  rms(prec ) = 0.26783E+00
  weight for this iteration     100.00

 eigenvalues of (default mixing * dielectric matrix)
  average eigenvalue GAMMA=   0.6068
  1.6406  1.6406  0.8037  0.8037  0.6488  0.6488  0.3354  0.3354  0.1383  0.2474
  0.2474  0.2041  0.1948

 Free energy of the ion-electron system (eV)
  ---------------------------------------------------
  alpha Z        PSCENC =      1568.78850831
  Ewald energy   TEWEN  =    207401.92551600
  -Hartree energ DENC   =   -234851.29044232
  -exchange      EXHF   =         0.00000000
  -V(xc)+E(xc)   XCENC  =     -2142.89763995
  PAW double counting   =     38043.61852480   -36517.31756160
  entropy T*S    EENTRO =         0.05383201
  eigenvalues    EBANDS =      -726.77821388
  atomic energy  EATOM  =     26595.11104461
  Solvation  Ediel_sol  =         0.00000000
  ---------------------------------------------------
  free energy    TOTEN  =      -628.78643201 eV

  energy without entropy =     -628.84026402  energy(sigma->0) =     -628.80437601


--------------------------------------------------------------------------------------------------------


--------------------------------------- Iteration      1(  19)  ---------------------------------------


    POTLOK:  cpu time    0.0565: real time    0.0596
    SETDIJ:  cpu time    0.0093: real time    0.0094
    EDDIAG:  cpu time    2.9979: real time    2.9986
  RMM-DIIS:  cpu time   10.8752: real time   10.8782
    ORTHCH:  cpu time    0.8347: real time    0.8349
       DOS:  cpu time    0.0102: real time    0.0102
    CHARGE:  cpu time    0.6977: real time    0.6978
    MIXING:  cpu time    0.0022: real time    0.0022
    --------------------------------------------
      LOOP:  cpu time   15.4837: real time   15.4910

 eigenvalue-minimisations  : 11794
 total energy-change (2. order) : 0.7312362E-01  (-0.2423431E-01)
 number of electron     456.0000988 magnetization 
 augmentation part      180.2721349 magnetization 

 Broyden mixing:
  rms(total) = 0.12621E+00    rms(broyden)= 0.12621E+00
  rms(prec ) = 0.21303E+00
  weight for this iteration     100.00

 eigenvalues of (default mixing * dielectric matrix)
  average eigenvalue GAMMA=   0.6148
  1.7187  1.7187  0.8758  0.8758  0.6518  0.6518  0.4015  0.4015  0.1383  0.2870
  0.2454  0.2454  0.1978  0.1978

 Free energy of the ion-electron system (eV)
  ---------------------------------------------------
  alpha Z        PSCENC =      1568.78850831
  Ewald energy   TEWEN  =    207401.92551600
  -Hartree energ DENC   =   -234862.43185345
  -exchange      EXHF   =         0.00000000
  -V(xc)+E(xc)   XCENC  =     -2142.74859358
  PAW double counting   =     38092.22138851   -36565.15666782
  entropy T*S    EENTRO =         0.05373330
  eigenvalues    EBANDS =      -716.47638427
  atomic energy  EATOM  =     26595.11104461
  Solvation  Ediel_sol  =         0.00000000
  ---------------------------------------------------
  free energy    TOTEN  =      -628.71330839 eV

  energy without entropy =     -628.76704169  energy(sigma->0) =     -628.73121949


--------------------------------------------------------------------------------------------------------


--------------------------------------- Iteration      1(  20)  ---------------------------------------


    POTLOK:  cpu time    0.0563: real time    0.0600
    SETDIJ:  cpu time    0.0094: real time    0.0094
    EDDIAG:  cpu time    3.0132: real time    3.0155
  RMM-DIIS:  cpu time   10.7374: real time   10.7849
    ORTHCH:  cpu time    0.8306: real time    0.8318
       DOS:  cpu time    0.0098: real time    0.0098
    CHARGE:  cpu time    0.6916: real time    0.6920
    MIXING:  cpu time    0.0025: real time    0.0024
    --------------------------------------------
      LOOP:  cpu time   15.3508: real time   15.4059

 eigenvalue-minimisations  : 11694
 total energy-change (2. order) : 0.2336964E-01  (-0.1646848E-01)
 number of electron     456.0000987 magnetization 
 augmentation part      180.2623018 magnetization 

 Broyden mixing:
  rms(total) = 0.99387E-01    rms(broyden)= 0.99384E-01
  rms(prec ) = 0.16293E+00
  weight for this iteration     100.00

 eigenvalues of (default mixing * dielectric matrix)
  average eigenvalue GAMMA=   0.6430
  1.8840  1.8840  0.9364  0.9364  0.6845  0.6845  0.5235  0.5235  0.2910  0.2910
  0.1383  0.2360  0.2360  0.1978  0.1978

 Free energy of the ion-electron system (eV)
  ---------------------------------------------------
  alpha Z        PSCENC =      1568.78850831
  Ewald energy   TEWEN  =    207401.92551600
  -Hartree energ DENC   =   -234870.38779999
  -exchange      EXHF   =         0.00000000
  -V(xc)+E(xc)   XCENC  =     -2142.69157854
  PAW double counting   =     38120.89012990   -36593.34172214
  entropy T*S    EENTRO =         0.05840523
  eigenvalues    EBANDS =      -709.04244216
  atomic energy  EATOM  =     26595.11104461
  Solvation  Ediel_sol  =         0.00000000
  ---------------------------------------------------
  free energy    TOTEN  =      -628.68993876 eV

  energy without entropy =     -628.74834399  energy(sigma->0) =     -628.70940717


--------------------------------------------------------------------------------------------------------


--------------------------------------- Iteration      1(  21)  ---------------------------------------


    POTLOK:  cpu time    0.0565: real time    0.0595
    SETDIJ:  cpu time    0.0094: real time    0.0094
    EDDIAG:  cpu time    3.0238: real time    3.0268
  RMM-DIIS:  cpu time   10.9585: real time   10.9714
    ORTHCH:  cpu time    0.8436: real time    0.8437
       DOS:  cpu time    0.0096: real time    0.0096
    CHARGE:  cpu time    0.7067: real time    0.7070
    MIXING:  cpu time    0.0025: real time    0.0025
    --------------------------------------------
      LOOP:  cpu time   15.6106: real time   15.6299

 eigenvalue-minimisations  : 11920
 total energy-change (2. order) : 0.1236739E-01  (-0.1228496E-01)
 number of electron     456.0000987 magnetization 
 augmentation part      180.2712128 magnetization 

 Broyden mixing:
  rms(total) = 0.10679E+00    rms(broyden)= 0.10679E+00
  rms(prec ) = 0.16600E+00
  weight for this iteration     100.00

 eigenvalues of (default mixing * dielectric matrix)
  average eigenvalue GAMMA=   0.6392
  2.0011  2.0011  0.9032  0.9032  0.6518  0.6518  0.6394  0.6394  0.3081  0.3081
  0.1383  0.2385  0.2385  0.2125  0.1958  0.1958

 Free energy of the ion-electron system (eV)
  ---------------------------------------------------
  alpha Z        PSCENC =      1568.78850831
  Ewald energy   TEWEN  =    207401.92551600
  -Hartree energ DENC   =   -234881.44898687
  -exchange      EXHF   =         0.00000000
  -V(xc)+E(xc)   XCENC  =     -2142.62001678
  PAW double counting   =     38150.89321023   -36622.69732080
  entropy T*S    EENTRO =         0.05354164
  eigenvalues    EBANDS =      -698.68306772
  atomic energy  EATOM  =     26595.11104461
  Solvation  Ediel_sol  =         0.00000000
  ---------------------------------------------------
  free energy    TOTEN  =      -628.67757137 eV

  energy without entropy =     -628.73111301  energy(sigma->0) =     -628.69541858


--------------------------------------------------------------------------------------------------------


--------------------------------------- Iteration      1(  22)  ---------------------------------------


    POTLOK:  cpu time    0.0559: real time    0.0592
    SETDIJ:  cpu time    0.0095: real time    0.0095
    EDDIAG:  cpu time    3.0240: real time    3.0270
  RMM-DIIS:  cpu time   11.0859: real time   11.0938
    ORTHCH:  cpu time    0.8324: real time    0.8328
       DOS:  cpu time    0.0100: real time    0.0100
    CHARGE:  cpu time    0.7028: real time    0.7028
    MIXING:  cpu time    0.0024: real time    0.0024
    --------------------------------------------
      LOOP:  cpu time   15.7229: real time   15.7375

 eigenvalue-minimisations  : 12065
 total energy-change (2. order) : 0.3128429E-01  (-0.6312487E-02)
 number of electron     456.0000988 magnetization 
 augmentation part      180.2744554 magnetization 

 Broyden mixing:
  rms(total) = 0.74700E-01    rms(broyden)= 0.74699E-01
  rms(prec ) = 0.13396E+00
  weight for this iteration     100.00

 eigenvalues of (default mixing * dielectric matrix)
  average eigenvalue GAMMA=   0.6303
  2.0344  2.0344  0.8234  0.8234  0.8225  0.6535  0.6535  0.6159  0.3854  0.3854
  0.1383  0.2497  0.2497  0.2528  0.2007  0.2007  0.1918

 Free energy of the ion-electron system (eV)
  ---------------------------------------------------
  alpha Z        PSCENC =      1568.78850831
  Ewald energy   TEWEN  =    207401.92551600
  -Hartree energ DENC   =   -234889.67963739
  -exchange      EXHF   =         0.00000000
  -V(xc)+E(xc)   XCENC  =     -2142.55409289
  PAW double counting   =     38171.77959492   -36643.15194860
  entropy T*S    EENTRO =         0.05743190
  eigenvalues    EBANDS =      -690.92270395
  atomic energy  EATOM  =     26595.11104461
  Solvation  Ediel_sol  =         0.00000000
  ---------------------------------------------------
  free energy    TOTEN  =      -628.64628708 eV

  energy without entropy =     -628.70371898  energy(sigma->0) =     -628.66543105


--------------------------------------------------------------------------------------------------------


--------------------------------------- Iteration      1(  23)  ---------------------------------------


    POTLOK:  cpu time    0.0559: real time    0.0593
    SETDIJ:  cpu time    0.0094: real time    0.0094
    EDDIAG:  cpu time    3.0134: real time    3.0162
  RMM-DIIS:  cpu time   10.7022: real time   10.7084
    ORTHCH:  cpu time    0.8231: real time    0.8235
       DOS:  cpu time    0.0107: real time    0.0106
    CHARGE:  cpu time    0.7021: real time    0.7024
    MIXING:  cpu time    0.0025: real time    0.0025
    --------------------------------------------
      LOOP:  cpu time   15.3193: real time   15.3323

 eigenvalue-minimisations  : 11630
 total energy-change (2. order) : 0.1460553E-01  (-0.2485688E-02)
 number of electron     456.0000988 magnetization 
 augmentation part      180.2684433 magnetization 

 Broyden mixing:
  rms(total) = 0.61976E-01    rms(broyden)= 0.61975E-01
  rms(prec ) = 0.12726E+00
  weight for this iteration     100.00

 eigenvalues of (default mixing * dielectric matrix)
  average eigenvalue GAMMA=   0.6400
  2.1016  2.1016  1.0032  0.8595  0.8595  0.7957  0.6100  0.6100  0.4068  0.4068
  0.2815  0.2815  0.1383  0.2374  0.2374  0.1990  0.1990  0.1919

 Free energy of the ion-electron system (eV)
  ---------------------------------------------------
  alpha Z        PSCENC =      1568.78850831
  Ewald energy   TEWEN  =    207401.92551600
  -Hartree energ DENC   =   -234895.57665344
  -exchange      EXHF   =         0.00000000
  -V(xc)+E(xc)   XCENC  =     -2142.49984342
  PAW double counting   =     38184.89093270   -36656.14222143
  entropy T*S    EENTRO =         0.05977308
  eigenvalues    EBANDS =      -685.18873796
  atomic energy  EATOM  =     26595.11104461
  Solvation  Ediel_sol  =         0.00000000
  ---------------------------------------------------
  free energy    TOTEN  =      -628.63168155 eV

  energy without entropy =     -628.69145463  energy(sigma->0) =     -628.65160591


--------------------------------------------------------------------------------------------------------


--------------------------------------- Iteration      1(  24)  ---------------------------------------


    POTLOK:  cpu time    0.0589: real time    0.0595
    SETDIJ:  cpu time    0.0095: real time    0.0095
    EDDIAG:  cpu time    3.0050: real time    3.0057
  RMM-DIIS:  cpu time   11.2934: real time   11.3149
    ORTHCH:  cpu time    0.8102: real time    0.8202
       DOS:  cpu time    0.0103: real time    0.0103
    CHARGE:  cpu time    0.7104: real time    0.7107
    MIXING:  cpu time    0.0026: real time    0.0026
    --------------------------------------------
      LOOP:  cpu time   15.9004: real time   15.9335

 eigenvalue-minimisations  : 12357
 total energy-change (2. order) : 0.1317923E-01  (-0.1646284E-02)
 number of electron     456.0000988 magnetization 
 augmentation part      180.2474851 magnetization 

 Broyden mixing:
  rms(total) = 0.54791E-01    rms(broyden)= 0.54790E-01
  rms(prec ) = 0.11458E+00
  weight for this iteration     100.00

 eigenvalues of (default mixing * dielectric matrix)
  average eigenvalue GAMMA=   0.6493
  2.4811  1.5805  1.5805  0.8511  0.8511  0.7659  0.6404  0.6404  0.4232  0.4232
  0.3238  0.3238  0.1383  0.2618  0.2319  0.2319  0.1986  0.1986  0.1898

 Free energy of the ion-electron system (eV)
  ---------------------------------------------------
  alpha Z        PSCENC =      1568.78850831
  Ewald energy   TEWEN  =    207401.92551600
  -Hartree energ DENC   =   -234902.97128647
  -exchange      EXHF   =         0.00000000
  -V(xc)+E(xc)   XCENC  =     -2142.44696530
  PAW double counting   =     38186.88682167   -36658.18424630
  entropy T*S    EENTRO =         0.06276504
  eigenvalues    EBANDS =      -677.79065989
  atomic energy  EATOM  =     26595.11104461
  Solvation  Ediel_sol  =         0.00000000
  ---------------------------------------------------
  free energy    TOTEN  =      -628.61850232 eV

  energy without entropy =     -628.68126736  energy(sigma->0) =     -628.63942400


--------------------------------------------------------------------------------------------------------


--------------------------------------- Iteration      1(  25)  ---------------------------------------


    POTLOK:  cpu time    0.0556: real time    0.0593
    SETDIJ:  cpu time    0.0094: real time    0.0094
    EDDIAG:  cpu time    3.0106: real time    3.0143
  RMM-DIIS:  cpu time   10.7750: real time   10.7869
    ORTHCH:  cpu time    0.8444: real time    0.8448
       DOS:  cpu time    0.0098: real time    0.0098
    CHARGE:  cpu time    0.6917: real time    0.6920
    MIXING:  cpu time    0.0031: real time    0.0031
    --------------------------------------------
      LOOP:  cpu time   15.3996: real time   15.4196

 eigenvalue-minimisations  : 11765
 total energy-change (2. order) : 0.1757147E-01  (-0.2480505E-02)
 number of electron     456.0000987 magnetization 
 augmentation part      180.2635580 magnetization 

 Broyden mixing:
  rms(total) = 0.57102E-01    rms(broyden)= 0.57101E-01
  rms(prec ) = 0.11713E+00
  weight for this iteration     100.00

 eigenvalues of (default mixing * dielectric matrix)
  average eigenvalue GAMMA=   0.6486
  2.4099  1.9291  1.4698  0.9012  0.9012  0.6690  0.6690  0.6877  0.4790  0.4790
  0.3580  0.2903  0.2903  0.1383  0.2621  0.2320  0.2124  0.2124  0.1906  0.1906

 Free energy of the ion-electron system (eV)
  ---------------------------------------------------
  alpha Z        PSCENC =      1568.78850831
  Ewald energy   TEWEN  =    207401.92551600
  -Hartree energ DENC   =   -234914.95518469
  -exchange      EXHF   =         0.00000000
  -V(xc)+E(xc)   XCENC  =     -2142.39485775
  PAW double counting   =     38198.59809970   -36669.62653969
  entropy T*S    EENTRO =         0.06568808
  eigenvalues    EBANDS =      -666.11320543
  atomic energy  EATOM  =     26595.11104461
  Solvation  Ediel_sol  =         0.00000000
  ---------------------------------------------------
  free energy    TOTEN  =      -628.60093085 eV

  energy without entropy =     -628.66661893  energy(sigma->0) =     -628.62282688


--------------------------------------------------------------------------------------------------------


--------------------------------------- Iteration      1(  26)  ---------------------------------------


    POTLOK:  cpu time    0.0592: real time    0.0599
    SETDIJ:  cpu time    0.0094: real time    0.0094
    EDDIAG:  cpu time    2.9880: real time    2.9886
  RMM-DIIS:  cpu time   10.9084: real time   10.9147
    ORTHCH:  cpu time    0.8166: real time    0.8168
       DOS:  cpu time    0.0103: real time    0.0103
    CHARGE:  cpu time    0.7074: real time    0.7074
    MIXING:  cpu time    0.0032: real time    0.0032
    --------------------------------------------
      LOOP:  cpu time   15.5026: real time   15.5105

 eigenvalue-minimisations  : 11924
 total energy-change (2. order) : 0.1202599E-01  (-0.7150534E-03)
 number of electron     456.0000988 magnetization 
 augmentation part      180.2504326 magnetization 

 Broyden mixing:
  rms(total) = 0.49616E-01    rms(broyden)= 0.49615E-01
  rms(prec ) = 0.10232E+00
  weight for this iteration     100.00

 eigenvalues of (default mixing * dielectric matrix)
  average eigenvalue GAMMA=   0.6663
  2.3439  2.3439  1.3986  0.9618  0.9618  0.7558  0.7558  0.6376  0.5824  0.5824
  0.3770  0.3139  0.3139  0.1383  0.2661  0.2396  0.2396  0.2018  0.2018  0.1878
  0.1878

 Free energy of the ion-electron system (eV)
  ---------------------------------------------------
  alpha Z        PSCENC =      1568.78850831
  Ewald energy   TEWEN  =    207401.92551600
  -Hartree energ DENC   =   -234922.42598784
  -exchange      EXHF   =         0.00000000
  -V(xc)+E(xc)   XCENC  =     -2142.37919188
  PAW double counting   =     38192.72131532   -36663.75578556
  entropy T*S    EENTRO =         0.06699979
  eigenvalues    EBANDS =      -658.64132362
  atomic energy  EATOM  =     26595.11104461
  Solvation  Ediel_sol  =         0.00000000
  ---------------------------------------------------
  free energy    TOTEN  =      -628.58890486 eV

  energy without entropy =     -628.65590465  energy(sigma->0) =     -628.61123813


--------------------------------------------------------------------------------------------------------


--------------------------------------- Iteration      1(  27)  ---------------------------------------


    POTLOK:  cpu time    0.0564: real time    0.0599
    SETDIJ:  cpu time    0.0093: real time    0.0093
    EDDIAG:  cpu time    2.9967: real time    2.9974
  RMM-DIIS:  cpu time   10.1648: real time   10.1758
    ORTHCH:  cpu time    0.8355: real time    0.8355
       DOS:  cpu time    0.0096: real time    0.0096
    CHARGE:  cpu time    0.6984: real time    0.7066
    MIXING:  cpu time    0.0032: real time    0.0032
    --------------------------------------------
      LOOP:  cpu time   14.7739: real time   14.7973

 eigenvalue-minimisations  : 11109
 total energy-change (2. order) : 0.2406877E-01  (-0.1490323E-02)
 number of electron     456.0000988 magnetization 
 augmentation part      180.2463401 magnetization 

 Broyden mixing:
  rms(total) = 0.42008E-01    rms(broyden)= 0.42008E-01
  rms(prec ) = 0.86198E-01
  weight for this iteration     100.00

 eigenvalues of (default mixing * dielectric matrix)
  average eigenvalue GAMMA=   0.7007
  2.6923  2.6923  1.3293  1.3293  0.9778  0.8051  0.8051  0.6166  0.6166  0.4626
  0.4626  0.3660  0.3042  0.3042  0.1383  0.2481  0.2481  0.2266  0.2060  0.2060
  0.1897  0.1897

 Free energy of the ion-electron system (eV)
  ---------------------------------------------------
  alpha Z        PSCENC =      1568.78850831
  Ewald energy   TEWEN  =    207401.92551600
  -Hartree energ DENC   =   -234939.34409748
  -exchange      EXHF   =         0.00000000
  -V(xc)+E(xc)   XCENC  =     -2142.35353993
  PAW double counting   =     38183.58079094   -36654.48134634
  entropy T*S    EENTRO =         0.06707950
  eigenvalues    EBANDS =      -641.85879171
  atomic energy  EATOM  =     26595.11104461
  Solvation  Ediel_sol  =         0.00000000
  ---------------------------------------------------
  free energy    TOTEN  =      -628.56483610 eV

  energy without entropy =     -628.63191559  energy(sigma->0) =     -628.58719593


--------------------------------------------------------------------------------------------------------


--------------------------------------- Iteration      1(  28)  ---------------------------------------


    POTLOK:  cpu time    0.0563: real time    0.0602
    SETDIJ:  cpu time    0.0094: real time    0.0094
    EDDIAG:  cpu time    2.9782: real time    2.9954
  RMM-DIIS:  cpu time   10.8262: real time   10.9036
    ORTHCH:  cpu time    0.8220: real time    0.8222
       DOS:  cpu time    0.0094: real time    0.0094
    CHARGE:  cpu time    0.7018: real time    0.7019
    MIXING:  cpu time    0.0034: real time    0.0034
    --------------------------------------------
      LOOP:  cpu time   15.4068: real time   15.5054

 eigenvalue-minimisations  : 11852
 total energy-change (2. order) : 0.2384482E-01  (-0.1944453E-02)
 number of electron     456.0000987 magnetization 
 augmentation part      180.2267226 magnetization 

 Broyden mixing:
  rms(total) = 0.43321E-01    rms(broyden)= 0.43320E-01
  rms(prec ) = 0.84317E-01
  weight for this iteration     100.00

 eigenvalues of (default mixing * dielectric matrix)
  average eigenvalue GAMMA=   0.7247
  2.9472  2.9472  1.4943  1.4943  0.8337  0.8337  0.8791  0.6336  0.6336  0.5282
  0.5282  0.3849  0.3070  0.3070  0.1383  0.2787  0.2445  0.2445  0.2353  0.2009
  0.2009  0.1868  0.1868

 Free energy of the ion-electron system (eV)
  ---------------------------------------------------
  alpha Z        PSCENC =      1568.78850831
  Ewald energy   TEWEN  =    207401.92551600
  -Hartree energ DENC   =   -234960.76801110
  -exchange      EXHF   =         0.00000000
  -V(xc)+E(xc)   XCENC  =     -2142.31333501
  PAW double counting   =     38166.77755871   -36637.64779283
  entropy T*S    EENTRO =         0.06807692
  eigenvalues    EBANDS =      -620.48255690
  atomic energy  EATOM  =     26595.11104461
  Solvation  Ediel_sol  =         0.00000000
  ---------------------------------------------------
  free energy    TOTEN  =      -628.54099128 eV

  energy without entropy =     -628.60906819  energy(sigma->0) =     -628.56368358


--------------------------------------------------------------------------------------------------------


--------------------------------------- Iteration      1(  29)  ---------------------------------------


    POTLOK:  cpu time    0.0563: real time    0.0595
    SETDIJ:  cpu time    0.0093: real time    0.0093
    EDDIAG:  cpu time    3.0125: real time    3.0206
  RMM-DIIS:  cpu time   10.7361: real time   10.7787
    ORTHCH:  cpu time    0.8182: real time    0.8182
       DOS:  cpu time    0.0107: real time    0.0107
    CHARGE:  cpu time    0.7242: real time    0.7244
    MIXING:  cpu time    0.0034: real time    0.0034
    --------------------------------------------
      LOOP:  cpu time   15.3708: real time   15.4248

 eigenvalue-minimisations  : 11605
 total energy-change (2. order) : 0.1753431E-01  (-0.1305213E-02)
 number of electron     456.0000987 magnetization 
 augmentation part      180.2275256 magnetization 

 Broyden mixing:
  rms(total) = 0.38010E-01    rms(broyden)= 0.38009E-01
  rms(prec ) = 0.67360E-01
  weight for this iteration     100.00

 eigenvalues of (default mixing * dielectric matrix)
  average eigenvalue GAMMA=   0.7661
  4.1162  2.7216  1.6484  1.6484  0.8632  0.8632  0.7959  0.6572  0.6572  0.6043
  0.6043  0.3811  0.3269  0.3269  0.3091  0.1383  0.2506  0.2506  0.2309  0.2130
  0.2015  0.2015  0.1875  0.1875

 Free energy of the ion-electron system (eV)
  ---------------------------------------------------
  alpha Z        PSCENC =      1568.78850831
  Ewald energy   TEWEN  =    207401.92551600
  -Hartree energ DENC   =   -234975.51290358
  -exchange      EXHF   =         0.00000000
  -V(xc)+E(xc)   XCENC  =     -2142.28324799
  PAW double counting   =     38160.49974020   -36631.30603617
  entropy T*S    EENTRO =         0.06749189
  eigenvalues    EBANDS =      -605.81357025
  atomic energy  EATOM  =     26595.11104461
  Solvation  Ediel_sol  =         0.00000000
  ---------------------------------------------------
  free energy    TOTEN  =      -628.52345696 eV

  energy without entropy =     -628.59094885  energy(sigma->0) =     -628.54595426


--------------------------------------------------------------------------------------------------------


--------------------------------------- Iteration      1(  30)  ---------------------------------------


    POTLOK:  cpu time    0.0558: real time    0.0594
    SETDIJ:  cpu time    0.0094: real time    0.0094
    EDDIAG:  cpu time    3.0062: real time    3.0098
  RMM-DIIS:  cpu time    9.0169: real time    9.0197
    ORTHCH:  cpu time    0.8134: real time    0.8137
       DOS:  cpu time    0.0100: real time    0.0100
    CHARGE:  cpu time    0.7097: real time    0.7099
    MIXING:  cpu time    0.0035: real time    0.0035
    --------------------------------------------
      LOOP:  cpu time   13.6250: real time   13.6354

 eigenvalue-minimisations  :  9801
 total energy-change (2. order) : 0.2803634E-01  (-0.1349450E-02)
 number of electron     456.0000987 magnetization 
 augmentation part      180.2269068 magnetization 

 Broyden mixing:
  rms(total) = 0.26502E-01    rms(broyden)= 0.26501E-01
  rms(prec ) = 0.47200E-01
  weight for this iteration     100.00

 eigenvalues of (default mixing * dielectric matrix)
  average eigenvalue GAMMA=   0.7741
  4.6457  2.6967  1.6884  1.6884  0.8700  0.8700  0.7627  0.6797  0.6797  0.6125
  0.6125  0.3882  0.3882  0.3166  0.2988  0.2988  0.1383  0.2611  0.2387  0.2387
  0.2041  0.2041  0.1987  0.1864  0.1864

 Free energy of the ion-electron system (eV)
  ---------------------------------------------------
  alpha Z        PSCENC =      1568.78850831
  Ewald energy   TEWEN  =    207401.92551600
  -Hartree energ DENC   =   -234993.37864100
  -exchange      EXHF   =         0.00000000
  -V(xc)+E(xc)   XCENC  =     -2142.24701390
  PAW double counting   =     38151.85052998   -36622.64957732
  entropy T*S    EENTRO =         0.06752110
  eigenvalues    EBANDS =      -587.96330841
  atomic energy  EATOM  =     26595.11104461
  Solvation  Ediel_sol  =         0.00000000
  ---------------------------------------------------
  free energy    TOTEN  =      -628.49542063 eV

  energy without entropy =     -628.56294172  energy(sigma->0) =     -628.51792766


--------------------------------------------------------------------------------------------------------


--------------------------------------- Iteration      1(  31)  ---------------------------------------


    POTLOK:  cpu time    0.0552: real time    0.0591
    SETDIJ:  cpu time    0.0093: real time    0.0093
    EDDIAG:  cpu time    2.9992: real time    3.0019
  RMM-DIIS:  cpu time   11.5089: real time   11.5490
    ORTHCH:  cpu time    0.8427: real time    0.8429
       DOS:  cpu time    0.0099: real time    0.0099
    CHARGE:  cpu time    0.7048: real time    0.7050
    MIXING:  cpu time    0.0035: real time    0.0035
    --------------------------------------------
      LOOP:  cpu time   16.1336: real time   16.1808

 eigenvalue-minimisations  : 12660
 total energy-change (2. order) : 0.1097117E-01  (-0.8801571E-03)
 number of electron     456.0000987 magnetization 
 augmentation part      180.2225557 magnetization 

 Broyden mixing:
  rms(total) = 0.24606E-01    rms(broyden)= 0.24605E-01
  rms(prec ) = 0.43300E-01
  weight for this iteration     100.00

 eigenvalues of (default mixing * dielectric matrix)
  average eigenvalue GAMMA=   0.8263
  5.7488  2.6707  1.7658  1.7658  0.9399  0.9399  0.8550  0.8550  0.6317  0.6317
  0.6116  0.6116  0.3957  0.3236  0.3236  0.3063  0.1383  0.2860  0.2436  0.2436
  0.2214  0.2054  0.2054  0.1926  0.1861  0.1845

 Free energy of the ion-electron system (eV)
  ---------------------------------------------------
  alpha Z        PSCENC =      1568.78850831
  Ewald energy   TEWEN  =    207401.92551600
  -Hartree energ DENC   =   -235002.74221413
  -exchange      EXHF   =         0.00000000
  -V(xc)+E(xc)   XCENC  =     -2142.22787020
  PAW double counting   =     38149.90216088   -36620.68137791
  entropy T*S    EENTRO =         0.06795351
  eigenvalues    EBANDS =      -578.62817055
  atomic energy  EATOM  =     26595.11104461
  Solvation  Ediel_sol  =         0.00000000
  ---------------------------------------------------
  free energy    TOTEN  =      -628.48444946 eV

  energy without entropy =     -628.55240297  energy(sigma->0) =     -628.50710063


--------------------------------------------------------------------------------------------------------


--------------------------------------- Iteration      1(  32)  ---------------------------------------


    POTLOK:  cpu time    0.0550: real time    0.0584
    SETDIJ:  cpu time    0.0093: real time    0.0093
    EDDIAG:  cpu time    2.9889: real time    2.9946
  RMM-DIIS:  cpu time   10.6833: real time   10.7425
    ORTHCH:  cpu time    0.8048: real time    0.8059
       DOS:  cpu time    0.0106: real time    0.0106
    CHARGE:  cpu time    0.7075: real time    0.7078
    MIXING:  cpu time    0.0036: real time    0.0036
    --------------------------------------------
      LOOP:  cpu time   15.2631: real time   15.3327

 eigenvalue-minimisations  : 11665
 total energy-change (2. order) : 0.1519906E-01  (-0.8970854E-03)
 number of electron     456.0000987 magnetization 
 augmentation part      180.2179519 magnetization 

 Broyden mixing:
  rms(total) = 0.29356E-01    rms(broyden)= 0.29355E-01
  rms(prec ) = 0.50046E-01
  weight for this iteration     100.00

 eigenvalues of (default mixing * dielectric matrix)
  average eigenvalue GAMMA=   0.8549
  6.6305  2.7805  1.8124  1.8124  1.0492  1.0492  0.8640  0.8640  0.6677  0.6677
  0.5955  0.5955  0.3447  0.3447  0.3443  0.3004  0.3004  0.1383  0.2484  0.2484
  0.2298  0.2298  0.2028  0.2028  0.1883  0.1874  0.1820

 Free energy of the ion-electron system (eV)
  ---------------------------------------------------
  alpha Z        PSCENC =      1568.78850831
  Ewald energy   TEWEN  =    207401.92551600
  -Hartree energ DENC   =   -235020.73135988
  -exchange      EXHF   =         0.00000000
  -V(xc)+E(xc)   XCENC  =     -2142.18991718
  PAW double counting   =     38150.38047613   -36621.13001103
  entropy T*S    EENTRO =         0.06833223
  eigenvalues    EBANDS =      -560.69183959
  atomic energy  EATOM  =     26595.11104461
  Solvation  Ediel_sol  =         0.00000000
  ---------------------------------------------------
  free energy    TOTEN  =      -628.46925040 eV

  energy without entropy =     -628.53758263  energy(sigma->0) =     -628.49202781


--------------------------------------------------------------------------------------------------------


--------------------------------------- Iteration      1(  33)  ---------------------------------------


    POTLOK:  cpu time    0.0580: real time    0.0586
    SETDIJ:  cpu time    0.0094: real time    0.0094
    EDDIAG:  cpu time    3.0084: real time    3.0122
  RMM-DIIS:  cpu time   10.4936: real time   10.4989
    ORTHCH:  cpu time    0.8255: real time    0.8256
       DOS:  cpu time    0.0106: real time    0.0106
    CHARGE:  cpu time    0.7112: real time    0.7112
    MIXING:  cpu time    0.0042: real time    0.0042
    --------------------------------------------
      LOOP:  cpu time   15.1209: real time   15.1309

 eigenvalue-minimisations  : 11432
 total energy-change (2. order) : 0.1000543E-01  (-0.5724579E-03)
 number of electron     456.0000987 magnetization 
 augmentation part      180.2025009 magnetization 

 Broyden mixing:
  rms(total) = 0.18835E-01    rms(broyden)= 0.18834E-01
  rms(prec ) = 0.30624E-01
  weight for this iteration     100.00

 eigenvalues of (default mixing * dielectric matrix)
  average eigenvalue GAMMA=   0.8759
  7.4436  2.7856  1.7827  1.7827  1.3545  1.0108  0.8623  0.8623  0.6620  0.6620
  0.5856  0.5856  0.4281  0.4281  0.3488  0.3152  0.3152  0.1383  0.2719  0.2464
  0.2464  0.2330  0.2118  0.2024  0.2024  0.1883  0.1883  0.1807

 Free energy of the ion-electron system (eV)
  ---------------------------------------------------
  alpha Z        PSCENC =      1568.78850831
  Ewald energy   TEWEN  =    207401.92551600
  -Hartree energ DENC   =   -235034.89920542
  -exchange      EXHF   =         0.00000000
  -V(xc)+E(xc)   XCENC  =     -2142.16093430
  PAW double counting   =     38147.02174863   -36617.83545533
  entropy T*S    EENTRO =         0.06850147
  eigenvalues    EBANDS =      -546.47896894
  atomic energy  EATOM  =     26595.11104461
  Solvation  Ediel_sol  =         0.00000000
  ---------------------------------------------------
  free energy    TOTEN  =      -628.45924497 eV

  energy without entropy =     -628.52774644  energy(sigma->0) =     -628.48207879


--------------------------------------------------------------------------------------------------------


--------------------------------------- Iteration      1(  34)  ---------------------------------------


    POTLOK:  cpu time    0.0554: real time    0.0591
    SETDIJ:  cpu time    0.0093: real time    0.0093
    EDDIAG:  cpu time    2.9910: real time    2.9974
  RMM-DIIS:  cpu time   10.6878: real time   10.9577
    ORTHCH:  cpu time    0.8024: real time    0.8311
       DOS:  cpu time    0.0103: real time    0.0103
    CHARGE:  cpu time    0.6982: real time    0.6983
    MIXING:  cpu time    0.0043: real time    0.0043
    --------------------------------------------
      LOOP:  cpu time   15.2586: real time   15.5674

 eigenvalue-minimisations  : 11888
 total energy-change (2. order) : 0.2788806E-02  (-0.5332444E-03)
 number of electron     456.0000987 magnetization 
 augmentation part      180.2035129 magnetization 

 Broyden mixing:
  rms(total) = 0.21368E-01    rms(broyden)= 0.21367E-01
  rms(prec ) = 0.37747E-01
  weight for this iteration     100.00

 eigenvalues of (default mixing * dielectric matrix)
  average eigenvalue GAMMA=   0.9265
  8.6830  2.9929  2.0408  1.6242  1.6242  0.8745  0.8745  0.9379  0.6924  0.6924
  0.6073  0.6073  0.6320  0.4300  0.3240  0.3240  0.3276  0.2970  0.1383  0.2549
  0.2549  0.2329  0.2329  0.2115  0.2008  0.2008  0.1871  0.1871  0.1806

 Free energy of the ion-electron system (eV)
  ---------------------------------------------------
  alpha Z        PSCENC =      1568.78850831
  Ewald energy   TEWEN  =    207401.92551600
  -Hartree energ DENC   =   -235043.49385403
  -exchange      EXHF   =         0.00000000
  -V(xc)+E(xc)   XCENC  =     -2142.14687879
  PAW double counting   =     38150.43713798   -36621.24883715
  entropy T*S    EENTRO =         0.06872415
  eigenvalues    EBANDS =      -537.89781725
  atomic energy  EATOM  =     26595.11104461
  Solvation  Ediel_sol  =         0.00000000
  ---------------------------------------------------
  free energy    TOTEN  =      -628.45645616 eV

  energy without entropy =     -628.52518031  energy(sigma->0) =     -628.47936421


--------------------------------------------------------------------------------------------------------


--------------------------------------- Iteration      1(  35)  ---------------------------------------


    POTLOK:  cpu time    0.0552: real time    0.0589
    SETDIJ:  cpu time    0.0093: real time    0.0093
    EDDIAG:  cpu time    2.9501: real time    3.0281
  RMM-DIIS:  cpu time    9.9570: real time   10.2553
    ORTHCH:  cpu time    0.7851: real time    0.8164
       DOS:  cpu time    0.0099: real time    0.0099
    CHARGE:  cpu time    0.6925: real time    0.7190
    MIXING:  cpu time    0.0045: real time    0.0045
    --------------------------------------------
      LOOP:  cpu time   14.4636: real time   14.9013

 eigenvalue-minimisations  : 11037
 total energy-change (2. order) : 0.2707312E-02  (-0.4927366E-03)
 number of electron     456.0000987 magnetization 
 augmentation part      180.1941289 magnetization 

 Broyden mixing:
  rms(total) = 0.15829E-01    rms(broyden)= 0.15828E-01
  rms(prec ) = 0.20972E-01
  weight for this iteration     100.00

 eigenvalues of (default mixing * dielectric matrix)
  average eigenvalue GAMMA=   0.9466
  9.4704  3.1360  2.1481  1.6550  1.6550  0.8853  0.8853  0.9052  0.7024  0.7024
  0.6857  0.6163  0.6163  0.4506  0.3538  0.3538  0.3150  0.3150  0.1383  0.2676
  0.2676  0.2493  0.2306  0.2306  0.2024  0.2024  0.2039  0.1873  0.1873  0.1785

 Free energy of the ion-electron system (eV)
  ---------------------------------------------------
  alpha Z        PSCENC =      1568.78850831
  Ewald energy   TEWEN  =    207401.92551600
  -Hartree energ DENC   =   -235055.98275665
  -exchange      EXHF   =         0.00000000
  -V(xc)+E(xc)   XCENC  =     -2142.13585744
  PAW double counting   =     38149.84373632   -36620.71560587
  entropy T*S    EENTRO =         0.06936157
  eigenvalues    EBANDS =      -525.35769571
  atomic energy  EATOM  =     26595.11104461
  Solvation  Ediel_sol  =         0.00000000
  ---------------------------------------------------
  free energy    TOTEN  =      -628.45374885 eV

  energy without entropy =     -628.52311042  energy(sigma->0) =     -628.47686938


--------------------------------------------------------------------------------------------------------


--------------------------------------- Iteration      1(  36)  ---------------------------------------


    POTLOK:  cpu time    0.0578: real time    0.0585
    SETDIJ:  cpu time    0.0093: real time    0.0093
    EDDIAG:  cpu time    2.9434: real time    3.0251
  RMM-DIIS:  cpu time   10.9475: real time   11.3062
    ORTHCH:  cpu time    0.8027: real time    0.8377
       DOS:  cpu time    0.0105: real time    0.0106
    CHARGE:  cpu time    0.6957: real time    0.7225
    MIXING:  cpu time    0.0047: real time    0.0047
    --------------------------------------------
      LOOP:  cpu time   15.4717: real time   15.9746

 eigenvalue-minimisations  : 12049
 total energy-change (2. order) :-0.2094860E-03  (-0.2854562E-03)
 number of electron     456.0000987 magnetization 
 augmentation part      180.1948013 magnetization 

 Broyden mixing:
  rms(total) = 0.14142E-01    rms(broyden)= 0.14142E-01
  rms(prec ) = 0.18468E-01
  weight for this iteration     100.00

 eigenvalues of (default mixing * dielectric matrix)
  average eigenvalue GAMMA=   0.9640
 10.0116  3.3656  1.8849  1.8024  1.8024  0.8908  0.8908  0.8542  0.8271  0.8271
  0.6705  0.6705  0.5830  0.5830  0.3899  0.3899  0.3223  0.3223  0.2809  0.2809
  0.1383  0.2452  0.2452  0.2229  0.2229  0.2062  0.1998  0.1998  0.1866  0.1866
  0.1797

 Free energy of the ion-electron system (eV)
  ---------------------------------------------------
  alpha Z        PSCENC =      1568.78850831
  Ewald energy   TEWEN  =    207401.92551600
  -Hartree energ DENC   =   -235061.58722234
  -exchange      EXHF   =         0.00000000
  -V(xc)+E(xc)   XCENC  =     -2142.14103211
  PAW double counting   =     38150.45061437   -36621.29378698
  entropy T*S    EENTRO =         0.06970622
  eigenvalues    EBANDS =      -519.77730642
  atomic energy  EATOM  =     26595.11104461
  Solvation  Ediel_sol  =         0.00000000
  ---------------------------------------------------
  free energy    TOTEN  =      -628.45395834 eV

  energy without entropy =     -628.52366456  energy(sigma->0) =     -628.47719374


--------------------------------------------------------------------------------------------------------


--------------------------------------- Iteration      1(  37)  ---------------------------------------


    POTLOK:  cpu time    0.0550: real time    0.0588
    SETDIJ:  cpu time    0.0093: real time    0.0093
    EDDIAG:  cpu time    2.9406: real time    3.0215
  RMM-DIIS:  cpu time    9.7806: real time   10.0751
    ORTHCH:  cpu time    0.8268: real time    0.8271
       DOS:  cpu time    0.0092: real time    0.0342
    CHARGE:  cpu time    0.6929: real time    0.6929
    MIXING:  cpu time    0.0047: real time    0.0047
    --------------------------------------------
      LOOP:  cpu time   14.3190: real time   14.7236

 eigenvalue-minimisations  : 10788
 total energy-change (2. order) :-0.3562157E-03  (-0.2375114E-03)
 number of electron     456.0000987 magnetization 
 augmentation part      180.1931576 magnetization 

 Broyden mixing:
  rms(total) = 0.14667E-01    rms(broyden)= 0.14667E-01
  rms(prec ) = 0.18641E-01
  weight for this iteration     100.00

 eigenvalues of (default mixing * dielectric matrix)
  average eigenvalue GAMMA=   0.9987
 10.6132  3.7829  2.1212  2.1212  1.1870  1.1870  1.1977  0.8725  0.8725  0.9295
  0.6862  0.6862  0.5951  0.5951  0.3880  0.3880  0.3280  0.3280  0.3006  0.3006
  0.1383  0.2541  0.2484  0.2484  0.2231  0.2160  0.2016  0.2016  0.1949  0.1867
  0.1867  0.1788

 Free energy of the ion-electron system (eV)
  ---------------------------------------------------
  alpha Z        PSCENC =      1568.78850831
  Ewald energy   TEWEN  =    207401.92551600
  -Hartree energ DENC   =   -235070.69152327
  -exchange      EXHF   =         0.00000000
  -V(xc)+E(xc)   XCENC  =     -2142.15201436
  PAW double counting   =     38147.70155833   -36618.51345809
  entropy T*S    EENTRO =         0.07059347
  eigenvalues    EBANDS =      -510.69453955
  atomic energy  EATOM  =     26595.11104461
  Solvation  Ediel_sol  =         0.00000000
  ---------------------------------------------------
  free energy    TOTEN  =      -628.45431455 eV

  energy without entropy =     -628.52490802  energy(sigma->0) =     -628.47784571


--------------------------------------------------------------------------------------------------------


--------------------------------------- Iteration      1(  38)  ---------------------------------------


    POTLOK:  cpu time    0.0546: real time    0.0582
    SETDIJ:  cpu time    0.0093: real time    0.0093
    EDDIAG:  cpu time    2.9149: real time    2.9929
  RMM-DIIS:  cpu time    9.2671: real time    9.5611
    ORTHCH:  cpu time    0.8004: real time    0.8007
       DOS:  cpu time    0.0106: real time    0.0106
    CHARGE:  cpu time    0.6943: real time    0.7206
    MIXING:  cpu time    0.0047: real time    0.0047
    --------------------------------------------
      LOOP:  cpu time   13.7558: real time   14.1579

 eigenvalue-minimisations  : 10242
 total energy-change (2. order) :-0.1155082E-02  (-0.3090662E-03)
 number of electron     456.0000987 magnetization 
 augmentation part      180.1946091 magnetization 

 Broyden mixing:
  rms(total) = 0.10198E-01    rms(broyden)= 0.10197E-01
  rms(prec ) = 0.13180E-01
  weight for this iteration     100.00

 eigenvalues of (default mixing * dielectric matrix)
  average eigenvalue GAMMA=   1.0431
 11.1406  4.5714  2.3175  2.3175  1.4944  1.4944  0.9578  0.8786  0.8786  0.8338
  0.6959  0.6959  0.5970  0.5970  0.4341  0.4341  0.3475  0.3475  0.3204  0.3204
  0.1383  0.2747  0.2544  0.2544  0.2339  0.2313  0.2095  0.2019  0.2019  0.1945
  0.1865  0.1865  0.1786

 Free energy of the ion-electron system (eV)
  ---------------------------------------------------
  alpha Z        PSCENC =      1568.78850831
  Ewald energy   TEWEN  =    207401.92551600
  -Hartree energ DENC   =   -235082.20934691
  -exchange      EXHF   =         0.00000000
  -V(xc)+E(xc)   XCENC  =     -2142.16230124
  PAW double counting   =     38145.81406309   -36616.56237833
  entropy T*S    EENTRO =         0.07143763
  eigenvalues    EBANDS =      -499.23201279
  atomic energy  EATOM  =     26595.11104461
  Solvation  Ediel_sol  =         0.00000000
  ---------------------------------------------------
  free energy    TOTEN  =      -628.45546963 eV

  energy without entropy =     -628.52690726  energy(sigma->0) =     -628.47928218


--------------------------------------------------------------------------------------------------------


--------------------------------------- Iteration      1(  39)  ---------------------------------------


    POTLOK:  cpu time    0.0571: real time    0.0577
    SETDIJ:  cpu time    0.0093: real time    0.0093
    EDDIAG:  cpu time    2.9349: real time    3.0126
  RMM-DIIS:  cpu time   10.1667: real time   10.4650
    ORTHCH:  cpu time    0.8056: real time    0.8347
       DOS:  cpu time    0.0098: real time    0.0098
    CHARGE:  cpu time    0.6974: real time    0.7239
    MIXING:  cpu time    0.0048: real time    0.0048
    --------------------------------------------
      LOOP:  cpu time   14.6856: real time   15.1178

 eigenvalue-minimisations  : 11246
 total energy-change (2. order) :-0.2294457E-02  (-0.2473912E-03)
 number of electron     456.0000987 magnetization 
 augmentation part      180.1902509 magnetization 

 Broyden mixing:
  rms(total) = 0.96902E-02    rms(broyden)= 0.96900E-02
  rms(prec ) = 0.13412E-01
  weight for this iteration     100.00

 eigenvalues of (default mixing * dielectric matrix)
  average eigenvalue GAMMA=   1.0892
 12.0523  5.4281  2.3718  2.3718  1.5880  1.5880  1.0665  0.8821  0.8821  0.6994
  0.6994  0.6826  0.6826  0.5878  0.5878  0.4664  0.3530  0.3530  0.3218  0.3218
  0.2934  0.2934  0.1383  0.2513  0.2513  0.2310  0.2310  0.2086  0.2019  0.2019
  0.1926  0.1862  0.1862  0.1788

 Free energy of the ion-electron system (eV)
  ---------------------------------------------------
  alpha Z        PSCENC =      1568.78850831
  Ewald energy   TEWEN  =    207401.92551600
  -Hartree energ DENC   =   -235091.33301336
  -exchange      EXHF   =         0.00000000
  -V(xc)+E(xc)   XCENC  =     -2142.15981873
  PAW double counting   =     38145.12573168   -36615.87019874
  entropy T*S    EENTRO =         0.07210111
  eigenvalues    EBANDS =      -490.11763497
  atomic energy  EATOM  =     26595.11104461
  Solvation  Ediel_sol  =         0.00000000
  ---------------------------------------------------
  free energy    TOTEN  =      -628.45776409 eV

  energy without entropy =     -628.52986520  energy(sigma->0) =     -628.48179779


--------------------------------------------------------------------------------------------------------


--------------------------------------- Iteration      1(  40)  ---------------------------------------


    POTLOK:  cpu time    0.0546: real time    0.0585
    SETDIJ:  cpu time    0.0093: real time    0.0093
    EDDIAG:  cpu time    2.9283: real time    3.0113
  RMM-DIIS:  cpu time    9.3111: real time    9.6313
    ORTHCH:  cpu time    0.8271: real time    0.8273
       DOS:  cpu time    0.0099: real time    0.0099
    CHARGE:  cpu time    0.7063: real time    0.7327
    MIXING:  cpu time    0.0050: real time    0.0050
    --------------------------------------------
      LOOP:  cpu time   13.8518: real time   14.2853

 eigenvalue-minimisations  : 10205
 total energy-change (2. order) :-0.2458922E-02  (-0.1067880E-03)
 number of electron     456.0000987 magnetization 
 augmentation part      180.1919487 magnetization 

 Broyden mixing:
  rms(total) = 0.78291E-02    rms(broyden)= 0.78289E-02
  rms(prec ) = 0.10809E-01
  weight for this iteration     100.00

 eigenvalues of (default mixing * dielectric matrix)
  average eigenvalue GAMMA=   1.1656
 13.8243  6.4528  2.4120  2.4120  1.6951  1.6951  1.1247  0.8853  0.8853  0.8251
  0.8251  0.6710  0.6710  0.5934  0.5934  0.4311  0.3795  0.3795  0.3793  0.3181
  0.3181  0.2836  0.2836  0.1383  0.2507  0.2507  0.2299  0.2299  0.2082  0.2019
  0.2019  0.1932  0.1864  0.1864  0.1787

 Free energy of the ion-electron system (eV)
  ---------------------------------------------------
  alpha Z        PSCENC =      1568.78850831
  Ewald energy   TEWEN  =    207401.92551600
  -Hartree energ DENC   =   -235096.29834546
  -exchange      EXHF   =         0.00000000
  -V(xc)+E(xc)   XCENC  =     -2142.15391682
  PAW double counting   =     38147.64207542   -36618.38032796
  entropy T*S    EENTRO =         0.07243551
  eigenvalues    EBANDS =      -485.16721264
  atomic energy  EATOM  =     26595.11104461
  Solvation  Ediel_sol  =         0.00000000
  ---------------------------------------------------
  free energy    TOTEN  =      -628.46022301 eV

  energy without entropy =     -628.53265853  energy(sigma->0) =     -628.48436819


--------------------------------------------------------------------------------------------------------


--------------------------------------- Iteration      1(  41)  ---------------------------------------


    POTLOK:  cpu time    0.0569: real time    0.0575
    SETDIJ:  cpu time    0.0093: real time    0.0093
    EDDIAG:  cpu time    2.8958: real time    2.9821
  RMM-DIIS:  cpu time    9.9675: real time   10.2888
    ORTHCH:  cpu time    0.7996: real time    0.8269
       DOS:  cpu time    0.0106: real time    0.0106
    CHARGE:  cpu time    0.7009: real time    0.7271
    MIXING:  cpu time    0.0056: real time    0.0056
    --------------------------------------------
      LOOP:  cpu time   14.4461: real time   14.9080

 eigenvalue-minimisations  : 10967
 total energy-change (2. order) :-0.2286907E-02  (-0.1091697E-03)
 number of electron     456.0000987 magnetization 
 augmentation part      180.1901689 magnetization 

 Broyden mixing:
  rms(total) = 0.68889E-02    rms(broyden)= 0.68887E-02
  rms(prec ) = 0.99531E-02
  weight for this iteration     100.00

 eigenvalues of (default mixing * dielectric matrix)
  average eigenvalue GAMMA=   1.2462
 16.5317  6.9960  2.7106  2.2052  1.7346  1.7346  1.1815  0.9055  0.9055  0.8732
  0.8732  0.6732  0.6732  0.5898  0.5898  0.4963  0.4963  0.3695  0.3695  0.3213
  0.3213  0.2967  0.2967  0.1383  0.2688  0.2493  0.2493  0.2288  0.2288  0.2073
  0.2022  0.2022  0.1930  0.1863  0.1863  0.1787

 Free energy of the ion-electron system (eV)
  ---------------------------------------------------
  alpha Z        PSCENC =      1568.78850831
  Ewald energy   TEWEN  =    207401.92551600
  -Hartree energ DENC   =   -235100.57466454
  -exchange      EXHF   =         0.00000000
  -V(xc)+E(xc)   XCENC  =     -2142.14867794
  PAW double counting   =     38148.57808370   -36619.32708526
  entropy T*S    EENTRO =         0.07277601
  eigenvalues    EBANDS =      -480.88801083
  atomic energy  EATOM  =     26595.11104461
  Solvation  Ediel_sol  =         0.00000000
  ---------------------------------------------------
  free energy    TOTEN  =      -628.46250992 eV

  energy without entropy =     -628.53528593  energy(sigma->0) =     -628.48676859


--------------------------------------------------------------------------------------------------------


--------------------------------------- Iteration      1(  42)  ---------------------------------------


    POTLOK:  cpu time    0.0809: real time    0.0816
    SETDIJ:  cpu time    0.0093: real time    0.0093
    EDDIAG:  cpu time    2.8949: real time    2.9821
  RMM-DIIS:  cpu time   10.0394: real time   10.3391
    ORTHCH:  cpu time    0.7963: real time    0.8236
       DOS:  cpu time    0.0096: real time    0.0096
    CHARGE:  cpu time    0.7071: real time    0.7323
    MIXING:  cpu time    0.0057: real time    0.0057
    --------------------------------------------
      LOOP:  cpu time   14.5432: real time   14.9834

 eigenvalue-minimisations  : 11069
 total energy-change (2. order) :-0.1594275E-02  (-0.3613961E-04)
 number of electron     456.0000987 magnetization 
 augmentation part      180.1910936 magnetization 

 Broyden mixing:
  rms(total) = 0.61965E-02    rms(broyden)= 0.61964E-02
  rms(prec ) = 0.85165E-02
  weight for this iteration     100.00

 eigenvalues of (default mixing * dielectric matrix)
  average eigenvalue GAMMA=   1.3839
 21.3582  7.4547  2.8484  2.3668  1.7138  1.7138  1.0999  1.0282  1.0282  0.8744
  0.8744  0.7276  0.6847  0.6847  0.5939  0.5939  0.4985  0.3770  0.3770  0.3236
  0.3236  0.3295  0.3295  0.1383  0.2738  0.2738  0.2501  0.2501  0.2292  0.2292
  0.2077  0.2020  0.2020  0.1931  0.1863  0.1863  0.1787

 Free energy of the ion-electron system (eV)
  ---------------------------------------------------
  alpha Z        PSCENC =      1568.78850831
  Ewald energy   TEWEN  =    207401.92551600
  -Hartree energ DENC   =   -235102.45778969
  -exchange      EXHF   =         0.00000000
  -V(xc)+E(xc)   XCENC  =     -2142.15126740
  PAW double counting   =     38148.54548613   -36619.28304124
  entropy T*S    EENTRO =         0.07291737
  eigenvalues    EBANDS =      -479.01547830
  atomic energy  EATOM  =     26595.11104461
  Solvation  Ediel_sol  =         0.00000000
  ---------------------------------------------------
  free energy    TOTEN  =      -628.46410420 eV

  energy without entropy =     -628.53702156  energy(sigma->0) =     -628.48840999


--------------------------------------------------------------------------------------------------------


--------------------------------------- Iteration      1(  43)  ---------------------------------------


    POTLOK:  cpu time    0.0552: real time    0.0585
    SETDIJ:  cpu time    0.0093: real time    0.0093
    EDDIAG:  cpu time    2.9124: real time    2.9996
  RMM-DIIS:  cpu time    9.3677: real time    9.6369
    ORTHCH:  cpu time    0.7951: real time    0.8245
       DOS:  cpu time    0.0102: real time    0.0102
    CHARGE:  cpu time    0.6931: real time    0.7185
    MIXING:  cpu time    0.0059: real time    0.0059
    --------------------------------------------
      LOOP:  cpu time   13.8488: real time   14.2634

 eigenvalue-minimisations  : 10360
 total energy-change (2. order) :-0.1129745E-02  (-0.1265317E-04)
 number of electron     456.0000987 magnetization 
 augmentation part      180.1913343 magnetization 

 Broyden mixing:
  rms(total) = 0.40252E-02    rms(broyden)= 0.40252E-02
  rms(prec ) = 0.54628E-02
  weight for this iteration     100.00

 eigenvalues of (default mixing * dielectric matrix)
  average eigenvalue GAMMA=   1.4521
 24.4524  7.6384  2.9887  2.3651  1.6969  1.6969  1.1964  1.1964  0.8791  0.8791
  0.8509  0.8509  0.6852  0.6852  0.5953  0.5953  0.4822  0.4229  0.4229  0.3390
  0.3390  0.3193  0.3193  0.1383  0.2875  0.2875  0.2570  0.2493  0.2493  0.2286
  0.2286  0.2076  0.2021  0.2021  0.1930  0.1863  0.1863  0.1787

 Free energy of the ion-electron system (eV)
  ---------------------------------------------------
  alpha Z        PSCENC =      1568.78850831
  Ewald energy   TEWEN  =    207401.92551600
  -Hartree energ DENC   =   -235104.11077829
  -exchange      EXHF   =         0.00000000
  -V(xc)+E(xc)   XCENC  =     -2142.15659720
  PAW double counting   =     38146.92039143   -36617.64788472
  entropy T*S    EENTRO =         0.07316542
  eigenvalues    EBANDS =      -477.36859952
  atomic energy  EATOM  =     26595.11104461
  Solvation  Ediel_sol  =         0.00000000
  ---------------------------------------------------
  free energy    TOTEN  =      -628.46523394 eV

  energy without entropy =     -628.53839936  energy(sigma->0) =     -628.48962242


--------------------------------------------------------------------------------------------------------


--------------------------------------- Iteration      1(  44)  ---------------------------------------


    POTLOK:  cpu time    0.0550: real time    0.0583
    SETDIJ:  cpu time    0.0093: real time    0.0093
    EDDIAG:  cpu time    2.9191: real time    2.9962
  RMM-DIIS:  cpu time   10.5955: real time   10.9194
    ORTHCH:  cpu time    0.8041: real time    0.8329
       DOS:  cpu time    0.0103: real time    0.0103
    CHARGE:  cpu time    0.7048: real time    0.7312
    MIXING:  cpu time    0.0063: real time    0.0063
    --------------------------------------------
      LOOP:  cpu time   15.1043: real time   15.5638

 eigenvalue-minimisations  : 11619
 total energy-change (2. order) :-0.5403008E-03  ( 0.3445363E-05)
 number of electron     456.0000987 magnetization 
 augmentation part      180.1917632 magnetization 

 Broyden mixing:
  rms(total) = 0.22783E-02    rms(broyden)= 0.22782E-02
  rms(prec ) = 0.29332E-02
  weight for this iteration     100.00

 eigenvalues of (default mixing * dielectric matrix)
  average eigenvalue GAMMA=   1.5309
 27.4614  7.7817  3.1578  2.1461  2.0042  1.4766  1.4766  1.3979  0.9190  0.9190
  0.8816  0.8816  0.7653  0.6832  0.6832  0.5925  0.5925  0.4938  0.4098  0.3686
  0.3686  0.3215  0.3215  0.1383  0.3075  0.2910  0.2910  0.2594  0.2495  0.2495
  0.2287  0.2287  0.2077  0.2021  0.2021  0.1930  0.1863  0.1863  0.1787

 Free energy of the ion-electron system (eV)
  ---------------------------------------------------
  alpha Z        PSCENC =      1568.78850831
  Ewald energy   TEWEN  =    207401.92551600
  -Hartree energ DENC   =   -235104.82259436
  -exchange      EXHF   =         0.00000000
  -V(xc)+E(xc)   XCENC  =     -2142.15803653
  PAW double counting   =     38146.39686032   -36617.11874850
  entropy T*S    EENTRO =         0.07330673
  eigenvalues    EBANDS =      -476.66163084
  atomic energy  EATOM  =     26595.11104461
  Solvation  Ediel_sol  =         0.00000000
  ---------------------------------------------------
  free energy    TOTEN  =      -628.46577424 eV

  energy without entropy =     -628.53908098  energy(sigma->0) =     -628.49020982


--------------------------------------------------------------------------------------------------------


--------------------------------------- Iteration      1(  45)  ---------------------------------------


    POTLOK:  cpu time    0.0581: real time    0.0586
    SETDIJ:  cpu time    0.0093: real time    0.0093
    EDDIAG:  cpu time    2.8920: real time    2.9768
  RMM-DIIS:  cpu time   10.0432: real time   10.3469
    ORTHCH:  cpu time    0.8063: real time    0.8305
       DOS:  cpu time    0.0105: real time    0.0105
    CHARGE:  cpu time    0.7066: real time    0.7068
    MIXING:  cpu time    0.0062: real time    0.0062
    --------------------------------------------
      LOOP:  cpu time   14.5322: real time   14.9455

 eigenvalue-minimisations  : 11095
 total energy-change (2. order) :-0.6351155E-03  ( 0.9825753E-05)
 number of electron     456.0000987 magnetization 
 augmentation part      180.1918613 magnetization 

 Broyden mixing:
  rms(total) = 0.19309E-02    rms(broyden)= 0.19308E-02
  rms(prec ) = 0.24469E-02
  weight for this iteration     100.00

 eigenvalues of (default mixing * dielectric matrix)
  average eigenvalue GAMMA=   1.5758
 29.5428  7.9488  3.2948  2.2390  1.9112  1.6280  1.6280  1.4720  0.9685  0.9685
  0.8797  0.8797  0.8338  0.6831  0.6831  0.5927  0.5927  0.4520  0.4520  0.4023
  0.4023  0.3341  0.3341  0.3177  0.3177  0.1383  0.2847  0.2847  0.2504  0.2504
  0.2524  0.2289  0.2289  0.2077  0.2021  0.2021  0.1930  0.1863  0.1863  0.1787

 Free energy of the ion-electron system (eV)
  ---------------------------------------------------
  alpha Z        PSCENC =      1568.78850831
  Ewald energy   TEWEN  =    207401.92551600
  -Hartree energ DENC   =   -235105.05214819
  -exchange      EXHF   =         0.00000000
  -V(xc)+E(xc)   XCENC  =     -2142.15743762
  PAW double counting   =     38146.32200729   -36617.04582117
  entropy T*S    EENTRO =         0.07343049
  eigenvalues    EBANDS =      -476.43150908
  atomic energy  EATOM  =     26595.11104461
  Solvation  Ediel_sol  =         0.00000000
  ---------------------------------------------------
  free energy    TOTEN  =      -628.46640936 eV

  energy without entropy =     -628.53983985  energy(sigma->0) =     -628.49088619


--------------------------------------------------------------------------------------------------------


--------------------------------------- Iteration      1(  46)  ---------------------------------------


    POTLOK:  cpu time    0.0548: real time    0.0582
    SETDIJ:  cpu time    0.0094: real time    0.0094
    EDDIAG:  cpu time    2.9728: real time    2.9736
  RMM-DIIS:  cpu time   11.2429: real time   11.2486
    ORTHCH:  cpu time    0.8193: real time    0.8196
       DOS:  cpu time    0.0107: real time    0.0107
    CHARGE:  cpu time    0.7172: real time    0.7173
    MIXING:  cpu time    0.0061: real time    0.0061
    --------------------------------------------
      LOOP:  cpu time   15.8332: real time   15.8436

 eigenvalue-minimisations  : 12202
 total energy-change (2. order) :-0.4151775E-03  ( 0.1464578E-04)
 number of electron     456.0000987 magnetization 
 augmentation part      180.1909593 magnetization 

 Broyden mixing:
  rms(total) = 0.16126E-02    rms(broyden)= 0.16125E-02
  rms(prec ) = 0.18432E-02
  weight for this iteration     100.00

 eigenvalues of (default mixing * dielectric matrix)
  average eigenvalue GAMMA=   1.6289
 31.6540  8.1584  3.5142  2.6587  1.9846  1.9846  1.4362  1.4362  0.8788  0.8788
  0.9331  0.9331  0.9098  0.6845  0.6845  0.5941  0.5941  0.5859  0.5859  0.4118
  0.3592  0.3592  0.3564  0.3198  0.3198  0.1383  0.2864  0.2864  0.2890  0.2501
  0.2501  0.2540  0.2288  0.2288  0.2077  0.2021  0.2021  0.1930  0.1863  0.1863
  0.1787

 Free energy of the ion-electron system (eV)
  ---------------------------------------------------
  alpha Z        PSCENC =      1568.78850831
  Ewald energy   TEWEN  =    207401.92551600
  -Hartree energ DENC   =   -235105.29036089
  -exchange      EXHF   =         0.00000000
  -V(xc)+E(xc)   XCENC  =     -2142.15764048
  PAW double counting   =     38145.94058433   -36616.66593719
  entropy T*S    EENTRO =         0.07368415
  eigenvalues    EBANDS =      -476.19222339
  atomic energy  EATOM  =     26595.11104461
  Solvation  Ediel_sol  =         0.00000000
  ---------------------------------------------------
  free energy    TOTEN  =      -628.46682454 eV

  energy without entropy =     -628.54050869  energy(sigma->0) =     -628.49138592


--------------------------------------------------------------------------------------------------------


--------------------------------------- Iteration      1(  47)  ---------------------------------------


    POTLOK:  cpu time    0.0547: real time    0.0581
    SETDIJ:  cpu time    0.0093: real time    0.0093
    EDDIAG:  cpu time    3.0150: real time    3.0260
  RMM-DIIS:  cpu time   10.1318: real time   10.1351
    ORTHCH:  cpu time    0.8277: real time    0.8279
       DOS:  cpu time    0.0105: real time    0.0105
    CHARGE:  cpu time    0.7294: real time    0.7295
    MIXING:  cpu time    0.0063: real time    0.0063
    --------------------------------------------
      LOOP:  cpu time   14.7847: real time   14.8028

 eigenvalue-minimisations  : 11049
 total energy-change (2. order) :-0.3093002E-03  ( 0.1841245E-04)
 number of electron     456.0000987 magnetization 
 augmentation part      180.1900938 magnetization 

 Broyden mixing:
  rms(total) = 0.12295E-02    rms(broyden)= 0.12294E-02
  rms(prec ) = 0.13988E-02
  weight for this iteration     100.00

 eigenvalues of (default mixing * dielectric matrix)
  average eigenvalue GAMMA=   1.6470
 32.8236  8.3137  3.7745  2.8275  2.0361  2.0361  1.4688  1.4688  0.8796  0.8796
  0.9129  0.9129  0.8582  0.8582  0.6866  0.6866  0.5934  0.5934  0.4814  0.4814
  0.3775  0.3775  0.3236  0.3236  0.3222  0.3222  0.1383  0.2901  0.2901  0.2666
  0.2504  0.2504  0.2556  0.2288  0.2288  0.2077  0.2021  0.2021  0.1930  0.1863
  0.1863  0.1787

 Free energy of the ion-electron system (eV)
  ---------------------------------------------------
  alpha Z        PSCENC =      1568.78850831
  Ewald energy   TEWEN  =    207401.92551600
  -Hartree energ DENC   =   -235105.46276462
  -exchange      EXHF   =         0.00000000
  -V(xc)+E(xc)   XCENC  =     -2142.15888615
  PAW double counting   =     38145.25474025   -36615.98088143
  entropy T*S    EENTRO =         0.07392076
  eigenvalues    EBANDS =      -476.01833157
  atomic energy  EATOM  =     26595.11104461
  Solvation  Ediel_sol  =         0.00000000
  ---------------------------------------------------
  free energy    TOTEN  =      -628.46713384 eV

  energy without entropy =     -628.54105460  energy(sigma->0) =     -628.49177409


--------------------------------------------------------------------------------------------------------


--------------------------------------- Iteration      1(  48)  ---------------------------------------


    POTLOK:  cpu time    0.0547: real time    0.0619
    SETDIJ:  cpu time    0.0094: real time    0.0094
    EDDIAG:  cpu time    3.0096: real time    3.0189
  RMM-DIIS:  cpu time   10.2276: real time   10.2523
    ORTHCH:  cpu time    0.8230: real time    0.8232
       DOS:  cpu time    0.0108: real time    0.0108
    CHARGE:  cpu time    0.7181: real time    0.7183
    MIXING:  cpu time    0.0067: real time    0.0067
    --------------------------------------------
      LOOP:  cpu time   14.8600: real time   14.9015

 eigenvalue-minimisations  : 11137
 total energy-change (2. order) :-0.1732567E-03  ( 0.1977492E-04)
 number of electron     456.0000987 magnetization 
 augmentation part      180.1899801 magnetization 

 Broyden mixing:
  rms(total) = 0.93111E-03    rms(broyden)= 0.93109E-03
  rms(prec ) = 0.10915E-02
  weight for this iteration     100.00

 eigenvalues of (default mixing * dielectric matrix)
  average eigenvalue GAMMA=   1.6482
 33.3368  8.4545  3.9440  2.8757  2.0758  2.0758  1.5292  1.5292  0.9693  0.9693
  0.8855  0.8855  0.8510  0.8510  0.6820  0.6820  0.5931  0.5931  0.5406  0.5406
  0.4028  0.4028  0.3477  0.3477  0.3411  0.3192  0.3192  0.1383  0.2855  0.2855
  0.2502  0.2502  0.2534  0.2534  0.2288  0.2288  0.2077  0.2021  0.2021  0.1930
  0.1863  0.1863  0.1787

 Free energy of the ion-electron system (eV)
  ---------------------------------------------------
  alpha Z        PSCENC =      1568.78850831
  Ewald energy   TEWEN  =    207401.92551600
  -Hartree energ DENC   =   -235105.47335572
  -exchange      EXHF   =         0.00000000
  -V(xc)+E(xc)   XCENC  =     -2142.15957971
  PAW double counting   =     38144.96435027   -36615.69068533
  entropy T*S    EENTRO =         0.07415638
  eigenvalues    EBANDS =      -476.00726191
  atomic energy  EATOM  =     26595.11104461
  Solvation  Ediel_sol  =         0.00000000
  ---------------------------------------------------
  free energy    TOTEN  =      -628.46730709 eV

  energy without entropy =     -628.54146347  energy(sigma->0) =     -628.49202589


--------------------------------------------------------------------------------------------------------


--------------------------------------- Iteration      1(  49)  ---------------------------------------


    POTLOK:  cpu time    0.0827: real time    0.0833
    SETDIJ:  cpu time    0.0093: real time    0.0093
    EDDIAG:  cpu time    2.9878: real time    2.9947
  RMM-DIIS:  cpu time   10.7067: real time   10.7341
    ORTHCH:  cpu time    0.8399: real time    0.8400
       DOS:  cpu time    0.0098: real time    0.0098
    CHARGE:  cpu time    0.7048: real time    0.7051
    MIXING:  cpu time    0.0072: real time    0.0072
    --------------------------------------------
      LOOP:  cpu time   15.3482: real time   15.3833

 eigenvalue-minimisations  : 11600
 total energy-change (2. order) :-0.8380551E-04  ( 0.1827563E-04)
 number of electron     456.0000987 magnetization 
 augmentation part      180.1900337 magnetization 

 Broyden mixing:
  rms(total) = 0.86303E-03    rms(broyden)= 0.86301E-03
  rms(prec ) = 0.13465E-02
  weight for this iteration     100.00

 eigenvalues of (default mixing * dielectric matrix)
  average eigenvalue GAMMA=   1.6514
 33.7831  8.5777  4.1703  2.9347  2.0860  2.0860  1.5810  1.5810  1.0112  1.0112
  0.9838  0.9838  0.8746  0.8746  0.6863  0.6863  0.5949  0.5949  0.6072  0.6072
  0.3844  0.3844  0.3806  0.3806  0.3225  0.3225  0.3238  0.3238  0.1383  0.2840
  0.2840  0.2500  0.2500  0.2526  0.2526  0.2288  0.2288  0.2077  0.2021  0.2021
  0.1930  0.1787  0.1863  0.1863

 Free energy of the ion-electron system (eV)
  ---------------------------------------------------
  alpha Z        PSCENC =      1568.78850831
  Ewald energy   TEWEN  =    207401.92551600
  -Hartree energ DENC   =   -235105.46937814
  -exchange      EXHF   =         0.00000000
  -V(xc)+E(xc)   XCENC  =     -2142.15904601
  PAW double counting   =     38145.07618556   -36615.80375602
  entropy T*S    EENTRO =         0.07432967
  eigenvalues    EBANDS =      -476.01079488
  atomic energy  EATOM  =     26595.11104461
  Solvation  Ediel_sol  =         0.00000000
  ---------------------------------------------------
  free energy    TOTEN  =      -628.46739090 eV

  energy without entropy =     -628.54172057  energy(sigma->0) =     -628.49216745


--------------------------------------------------------------------------------------------------------


--------------------------------------- Iteration      1(  50)  ---------------------------------------


    POTLOK:  cpu time    0.0582: real time    0.0588
    SETDIJ:  cpu time    0.0094: real time    0.0094
    EDDIAG:  cpu time    2.9917: real time    2.9944
  RMM-DIIS:  cpu time   10.3069: real time   10.3099
    ORTHCH:  cpu time    0.8193: real time    0.8196
       DOS:  cpu time    0.0099: real time    0.0099
    CHARGE:  cpu time    0.6984: real time    0.6986
    MIXING:  cpu time    0.0073: real time    0.0073
    --------------------------------------------
      LOOP:  cpu time   14.9009: real time   14.9078

 eigenvalue-minimisations  : 11234
 total energy-change (2. order) :-0.6979590E-04  ( 0.1531337E-04)
 number of electron     456.0000987 magnetization 
 augmentation part      180.1902318 magnetization 

 Broyden mixing:
  rms(total) = 0.72424E-03    rms(broyden)= 0.72422E-03
  rms(prec ) = 0.14105E-02
  weight for this iteration     100.00

 eigenvalues of (default mixing * dielectric matrix)
  average eigenvalue GAMMA=   1.4205
 21.8235  8.4235  4.1552  2.8488  2.3010  1.6412  1.4571  1.4571  1.0970  1.0970
  0.8387  0.8387  0.6581  0.5186  0.5186  0.4620  0.4620  0.4280  0.4280  0.3677
  0.3677  0.1440  0.1454  0.3439  0.3439  0.3105  0.3105  0.2924  0.2924  0.1791
  0.2659  0.2659  0.1883  0.1949  0.2008  0.2075  0.2282  0.2282  0.2472  0.2404

 Free energy of the ion-electron system (eV)
  ---------------------------------------------------
  alpha Z        PSCENC =      1568.78850831
  Ewald energy   TEWEN  =    207401.92551600
  -Hartree energ DENC   =   -235105.38423445
  -exchange      EXHF   =         0.00000000
  -V(xc)+E(xc)   XCENC  =     -2142.15846806
  PAW double counting   =     38145.29225857   -36616.02035481
  entropy T*S    EENTRO =         0.07450130
  eigenvalues    EBANDS =      -476.09623218
  atomic energy  EATOM  =     26595.11104461
  Solvation  Ediel_sol  =         0.00000000
  ---------------------------------------------------
  free energy    TOTEN  =      -628.46746069 eV

  energy without entropy =     -628.54196200  energy(sigma->0) =     -628.49229446


--------------------------------------------------------------------------------------------------------


--------------------------------------- Iteration      1(  51)  ---------------------------------------


    POTLOK:  cpu time    0.0555: real time    0.0592
    SETDIJ:  cpu time    0.0093: real time    0.0093
    EDDIAG:  cpu time    2.9999: real time    3.0113
  RMM-DIIS:  cpu time   10.7979: real time   10.8014
    ORTHCH:  cpu time    0.8246: real time    0.8249
       DOS:  cpu time    0.0102: real time    0.0102
    CHARGE:  cpu time    0.6981: real time    0.6982
    MIXING:  cpu time    0.0066: real time    0.0066
    --------------------------------------------
      LOOP:  cpu time   15.4020: real time   15.4211

 eigenvalue-minimisations  : 11779
 total energy-change (2. order) :-0.3373279E-05  ( 0.1420752E-04)
 number of electron     456.0000987 magnetization 
 augmentation part      180.1901032 magnetization 

 Broyden mixing:
  rms(total) = 0.34080E-03    rms(broyden)= 0.34075E-03
  rms(prec ) = 0.38375E-03
  weight for this iteration     100.00

 eigenvalues of (default mixing * dielectric matrix)
  average eigenvalue GAMMA=   1.4151
 21.8557  8.5067  4.3116  2.9109  2.2932  1.5732  1.5732  1.6051  1.0393  1.0393
  1.0445  0.8342  0.8342  0.5502  0.5502  0.4867  0.4867  0.4359  0.3881  0.3788
  0.3788  0.3510  0.3510  0.1421  0.1464  0.3144  0.3144  0.3043  0.3043  0.2724
  0.2724  0.1791  0.1882  0.1948  0.2008  0.2075  0.2272  0.2272  0.2562  0.2500
  0.2380

 Free energy of the ion-electron system (eV)
  ---------------------------------------------------
  alpha Z        PSCENC =      1568.78850831
  Ewald energy   TEWEN  =    207401.92551600
  -Hartree energ DENC   =   -235105.33843704
  -exchange      EXHF   =         0.00000000
  -V(xc)+E(xc)   XCENC  =     -2142.15870167
  PAW double counting   =     38145.29163870   -36616.01965625
  entropy T*S    EENTRO =         0.07468697
  eigenvalues    EBANDS =      -476.14206369
  atomic energy  EATOM  =     26595.11104461
  Solvation  Ediel_sol  =         0.00000000
  ---------------------------------------------------
  free energy    TOTEN  =      -628.46746407 eV

  energy without entropy =     -628.54215104  energy(sigma->0) =     -628.49235972


--------------------------------------------------------------------------------------------------------


--------------------------------------- Iteration      1(  52)  ---------------------------------------


    POTLOK:  cpu time    0.0810: real time    0.0844
    SETDIJ:  cpu time    0.0093: real time    0.0093
    EDDIAG:  cpu time    2.9874: real time    2.9944
  RMM-DIIS:  cpu time    8.7723: real time    8.7918
    ORTHCH:  cpu time    0.8470: real time    0.8473
       DOS:  cpu time    0.0101: real time    0.0101
    CHARGE:  cpu time    0.7329: real time    0.7330
    MIXING:  cpu time    0.0068: real time    0.0068
    --------------------------------------------
      LOOP:  cpu time   13.4469: real time   13.4771

 eigenvalue-minimisations  :  9493
 total energy-change (2. order) :-0.1750981E-04  ( 0.1552734E-04)
 number of electron     456.0000987 magnetization 
 augmentation part      180.1902488 magnetization 

 Broyden mixing:
  rms(total) = 0.25616E-03    rms(broyden)= 0.25615E-03
  rms(prec ) = 0.32110E-03
  weight for this iteration     100.00

 eigenvalues of (default mixing * dielectric matrix)
  average eigenvalue GAMMA=   1.4070
 21.9415  8.5273  4.4215  2.9576  2.2737  1.6648  1.5543  1.5543  1.5229  0.9190
  0.9190  0.8878  0.8878  0.5505  0.5505  0.5286  0.5286  0.4183  0.4183  0.3883
  0.3883  0.3661  0.3661  0.1419  0.1476  0.3249  0.3249  0.3094  0.3094  0.2770
  0.2770  0.2788  0.1791  0.1882  0.1948  0.2007  0.2075  0.2274  0.2274  0.2569
  0.2490  0.2377

 Free energy of the ion-electron system (eV)
  ---------------------------------------------------
  alpha Z        PSCENC =      1568.78850831
  Ewald energy   TEWEN  =    207401.92551600
  -Hartree energ DENC   =   -235105.31035805
  -exchange      EXHF   =         0.00000000
  -V(xc)+E(xc)   XCENC  =     -2142.15885856
  PAW double counting   =     38145.32359777   -36616.05129787
  entropy T*S    EENTRO =         0.07485321
  eigenvalues    EBANDS =      -476.17048700
  atomic energy  EATOM  =     26595.11104461
  Solvation  Ediel_sol  =         0.00000000
  ---------------------------------------------------
  free energy    TOTEN  =      -628.46748158 eV

  energy without entropy =     -628.54233479  energy(sigma->0) =     -628.49243265


--------------------------------------------------------------------------------------------------------


--------------------------------------- Iteration      1(  53)  ---------------------------------------


    POTLOK:  cpu time    0.0557: real time    0.0591
    SETDIJ:  cpu time    0.0196: real time    0.0196
    EDDIAG:  cpu time    3.0528: real time    3.0638
  RMM-DIIS:  cpu time    7.7844: real time    7.8123
    ORTHCH:  cpu time    0.8064: real time    0.8068
       DOS:  cpu time    0.0099: real time    0.0099
    CHARGE:  cpu time    0.7110: real time    0.7112
    MIXING:  cpu time    0.0070: real time    0.0070
    --------------------------------------------
      LOOP:  cpu time   12.4469: real time   12.4897

 eigenvalue-minimisations  :  8355
 total energy-change (2. order) :-0.1300046E-05  ( 0.1266680E-04)
 number of electron     456.0000987 magnetization 
 augmentation part      180.1903637 magnetization 

 Broyden mixing:
  rms(total) = 0.16926E-03    rms(broyden)= 0.16926E-03
  rms(prec ) = 0.23068E-03
  weight for this iteration     100.00

 eigenvalues of (default mixing * dielectric matrix)
  average eigenvalue GAMMA=   1.4054
 22.0591  8.5377  4.5225  3.0383  2.3344  2.1011  1.4973  1.4973  1.5042  0.9740
  0.9740  0.8643  0.8643  0.5800  0.5800  0.6060  0.5975  0.4442  0.4442  0.3812
  0.3812  0.3661  0.3661  0.1404  0.1511  0.3331  0.3331  0.3105  0.3105  0.3259
  0.2982  0.2734  0.2734  0.1792  0.1882  0.1947  0.2007  0.2075  0.2267  0.2267
  0.2568  0.2487  0.2383

 Free energy of the ion-electron system (eV)
  ---------------------------------------------------
  alpha Z        PSCENC =      1568.78850831
  Ewald energy   TEWEN  =    207401.92551600
  -Hartree energ DENC   =   -235105.27712243
  -exchange      EXHF   =         0.00000000
  -V(xc)+E(xc)   XCENC  =     -2142.15886792
  PAW double counting   =     38145.36296216   -36616.09100130
  entropy T*S    EENTRO =         0.07499224
  eigenvalues    EBANDS =      -476.20351457
  atomic energy  EATOM  =     26595.11104461
  Solvation  Ediel_sol  =         0.00000000
  ---------------------------------------------------
  free energy    TOTEN  =      -628.46748288 eV

  energy without entropy =     -628.54247512  energy(sigma->0) =     -628.49248029


--------------------------------------------------------------------------------------------------------


--------------------------------------- Iteration      1(  54)  ---------------------------------------


    POTLOK:  cpu time    0.0557: real time    0.0587
    SETDIJ:  cpu time    0.0094: real time    0.0094
    EDDIAG:  cpu time    2.9998: real time    3.0003
  RMM-DIIS:  cpu time    7.4592: real time    7.4652
    ORTHCH:  cpu time    0.8376: real time    0.8376
       DOS:  cpu time    0.0103: real time    0.0103
    CHARGE:  cpu time    0.7061: real time    0.7063
    MIXING:  cpu time    0.0069: real time    0.0069
    --------------------------------------------
      LOOP:  cpu time   12.0849: real time   12.0947

 eigenvalue-minimisations  :  7962
 total energy-change (2. order) : 0.2777175E-05  ( 0.1164964E-04)
 number of electron     456.0000987 magnetization 
 augmentation part      180.1902976 magnetization 

 Broyden mixing:
  rms(total) = 0.10600E-03    rms(broyden)= 0.10599E-03
  rms(prec ) = 0.12474E-03
  weight for this iteration     100.00

 eigenvalues of (default mixing * dielectric matrix)
  average eigenvalue GAMMA=   1.3979
 22.1511  8.5405  4.5876  3.0815  2.4468  2.0391  1.5643  1.5087  1.5087  1.0435
  1.0435  0.9178  0.7972  0.7972  0.6056  0.5598  0.5598  0.4754  0.4754  0.4003
  0.4003  0.3667  0.3667  0.3615  0.3615  0.1406  0.1485  0.3105  0.3105  0.3146
  0.3146  0.2936  0.1791  0.2727  0.2727  0.1882  0.1948  0.2008  0.2075  0.2272
  0.2272  0.2570  0.2488  0.2376

 Free energy of the ion-electron system (eV)
  ---------------------------------------------------
  alpha Z        PSCENC =      1568.78850831
  Ewald energy   TEWEN  =    207401.92551600
  -Hartree energ DENC   =   -235105.27338467
  -exchange      EXHF   =         0.00000000
  -V(xc)+E(xc)   XCENC  =     -2142.15870241
  PAW double counting   =     38145.39475277   -36616.12378667
  entropy T*S    EENTRO =         0.07512247
  eigenvalues    EBANDS =      -476.20655052
  atomic energy  EATOM  =     26595.11104461
  Solvation  Ediel_sol  =         0.00000000
  ---------------------------------------------------
  free energy    TOTEN  =      -628.46748010 eV

  energy without entropy =     -628.54260257  energy(sigma->0) =     -628.49252092


--------------------------------------------------------------------------------------------------------


--------------------------------------- Iteration      1(  55)  ---------------------------------------


    POTLOK:  cpu time    0.0552: real time    0.0586
    SETDIJ:  cpu time    0.0094: real time    0.0094
    EDDIAG:  cpu time    2.9925: real time    2.9930
  RMM-DIIS:  cpu time    6.2969: real time    6.3000
    ORTHCH:  cpu time    0.8395: real time    0.8397
       DOS:  cpu time    0.0095: real time    0.0095
    CHARGE:  cpu time    0.7286: real time    0.7287
    MIXING:  cpu time    0.0067: real time    0.0067
    --------------------------------------------
      LOOP:  cpu time   10.9383: real time   10.9457

 eigenvalue-minimisations  :  6562
 total energy-change (2. order) : 0.8144605E-05  ( 0.1188642E-04)
 number of electron     456.0000987 magnetization 
 augmentation part      180.1902830 magnetization 

 Broyden mixing:
  rms(total) = 0.79367E-04    rms(broyden)= 0.79362E-04
  rms(prec ) = 0.86097E-04
  weight for this iteration     100.00

 eigenvalues of (default mixing * dielectric matrix)
  average eigenvalue GAMMA=   1.0478
 10.9836  5.5337  3.0587  3.0587  2.3647  2.0769  1.5444  1.1548  1.1245  1.1245
  0.7188  0.6367  0.6367  0.4684  0.4235  0.4235  0.1375  0.3757  0.3757  0.3149
  0.3149  0.3807  0.3551  0.3551  0.3504  0.3085  0.3085  0.2824  0.2824  0.2820
  0.1794  0.1881  0.1964  0.1989  0.2077  0.2195  0.2252  0.2357  0.2569  0.2471

 Free energy of the ion-electron system (eV)
  ---------------------------------------------------
  alpha Z        PSCENC =      1568.78850831
  Ewald energy   TEWEN  =    207401.92551600
  -Hartree energ DENC   =   -235105.28681988
  -exchange      EXHF   =         0.00000000
  -V(xc)+E(xc)   XCENC  =     -2142.15858522
  PAW double counting   =     38145.40721235   -36616.13646159
  entropy T*S    EENTRO =         0.07525705
  eigenvalues    EBANDS =      -476.19314358
  atomic energy  EATOM  =     26595.11104461
  Solvation  Ediel_sol  =         0.00000000
  ---------------------------------------------------
  free energy    TOTEN  =      -628.46747196 eV

  energy without entropy =     -628.54272900  energy(sigma->0) =     -628.49255764


--------------------------------------------------------------------------------------------------------


--------------------------------------- Iteration      1(  56)  ---------------------------------------


    POTLOK:  cpu time    0.0554: real time    0.0588
    SETDIJ:  cpu time    0.0093: real time    0.0093
    EDDIAG:  cpu time    2.9598: real time    2.9605
  RMM-DIIS:  cpu time    5.8868: real time    5.8886
    ORTHCH:  cpu time    0.8168: real time    0.8169
       DOS:  cpu time    0.0097: real time    0.0097
    CHARGE:  cpu time    0.7121: real time    0.7122
    MIXING:  cpu time    0.0062: real time    0.0062
    --------------------------------------------
      LOOP:  cpu time   10.4561: real time   10.4623

 eigenvalue-minimisations  :  6099
 total energy-change (2. order) : 0.8471838E-05  ( 0.9377948E-05)
 number of electron     456.0000987 magnetization 
 augmentation part      180.1902746 magnetization 

 Broyden mixing:
  rms(total) = 0.61852E-04    rms(broyden)= 0.61850E-04
  rms(prec ) = 0.75829E-04
  weight for this iteration     100.00

 eigenvalues of (default mixing * dielectric matrix)
  average eigenvalue GAMMA=   1.0469
 11.1092  5.5763  3.1607  3.1607  2.3421  2.0631  1.5558  1.3440  1.3440  0.8926
  0.7045  0.6239  0.6239  0.5049  0.5049  0.4238  0.4238  0.3983  0.3983  0.1389
  0.3535  0.3535  0.3135  0.3135  0.3374  0.3199  0.3199  0.2976  0.2976  0.2853
  0.2853  0.1794  0.1881  0.1970  0.1973  0.2076  0.2196  0.2253  0.2351  0.2570
  0.2471

 Free energy of the ion-electron system (eV)
  ---------------------------------------------------
  alpha Z        PSCENC =      1568.78850831
  Ewald energy   TEWEN  =    207401.92551600
  -Hartree energ DENC   =   -235105.26980332
  -exchange      EXHF   =         0.00000000
  -V(xc)+E(xc)   XCENC  =     -2142.15862505
  PAW double counting   =     38145.41476397   -36616.14393527
  entropy T*S    EENTRO =         0.07535606
  eigenvalues    EBANDS =      -476.21028880
  atomic energy  EATOM  =     26595.11104461
  Solvation  Ediel_sol  =         0.00000000
  ---------------------------------------------------
  free energy    TOTEN  =      -628.46746348 eV

  energy without entropy =     -628.54281954  energy(sigma->0) =     -628.49258217


--------------------------------------------------------------------------------------------------------


--------------------------------------- Iteration      1(  57)  ---------------------------------------


    POTLOK:  cpu time    0.0549: real time    0.0590
    SETDIJ:  cpu time    0.0093: real time    0.0093
    EDDIAG:  cpu time    2.9894: real time    3.0000
  RMM-DIIS:  cpu time    5.5356: real time    5.5372
    ORTHCH:  cpu time    0.8172: real time    0.8173
       DOS:  cpu time    0.0103: real time    0.0103
    CHARGE:  cpu time    0.7120: real time    0.7122
    MIXING:  cpu time    0.0065: real time    0.0065
    --------------------------------------------
      LOOP:  cpu time   10.1352: real time   10.1518

 eigenvalue-minimisations  :  5681
 total energy-change (2. order) : 0.9710697E-05  ( 0.1035937E-04)
 number of electron     456.0000987 magnetization 
 augmentation part      180.1902588 magnetization 

 Broyden mixing:
  rms(total) = 0.54522E-04    rms(broyden)= 0.54520E-04
  rms(prec ) = 0.66874E-04
  weight for this iteration     100.00

 eigenvalues of (default mixing * dielectric matrix)
  average eigenvalue GAMMA=   1.0541
 11.1297  5.5607  3.1921  3.1921  2.4553  2.2858  1.5271  1.5141  1.5141  0.8119
  0.8119  0.7605  0.6598  0.6598  0.4387  0.4387  0.4203  0.4203  0.1407  0.3588
  0.3588  0.3095  0.3095  0.3612  0.3612  0.3345  0.3345  0.3064  0.3064  0.2882
  0.2778  0.2778  0.1796  0.1881  0.1962  0.1995  0.2079  0.2188  0.2253  0.2347
  0.2566  0.2460

 Free energy of the ion-electron system (eV)
  ---------------------------------------------------
  alpha Z        PSCENC =      1568.78850831
  Ewald energy   TEWEN  =    207401.92551600
  -Hartree energ DENC   =   -235105.28392517
  -exchange      EXHF   =         0.00000000
  -V(xc)+E(xc)   XCENC  =     -2142.15858967
  PAW double counting   =     38145.40812683   -36616.13725717
  entropy T*S    EENTRO =         0.07546979
  eigenvalues    EBANDS =      -476.19634731
  atomic energy  EATOM  =     26595.11104461
  Solvation  Ediel_sol  =         0.00000000
  ---------------------------------------------------
  free energy    TOTEN  =      -628.46745377 eV

  energy without entropy =     -628.54292356  energy(sigma->0) =     -628.49261037


--------------------------------------------------------------------------------------------------------


--------------------------------------- Iteration      1(  58)  ---------------------------------------


    POTLOK:  cpu time    0.0553: real time    0.0583
    SETDIJ:  cpu time    0.0093: real time    0.0093
    EDDIAG:  cpu time    3.0826: real time    3.0873
  RMM-DIIS:  cpu time    5.4139: real time    5.4457
    ORTHCH:  cpu time    0.8234: real time    0.8241
       DOS:  cpu time    0.0102: real time    0.0102
    CHARGE:  cpu time    0.7104: real time    0.7109
    MIXING:  cpu time    0.0070: real time    0.0070
    --------------------------------------------
      LOOP:  cpu time   10.1120: real time   10.1527

 eigenvalue-minimisations  :  5579
 total energy-change (2. order) : 0.6886410E-05  ( 0.7895196E-05)
 number of electron     456.0000987 magnetization 
 augmentation part      180.1902780 magnetization 

 Broyden mixing:
  rms(total) = 0.42559E-04    rms(broyden)= 0.42557E-04
  rms(prec ) = 0.47541E-04
  weight for this iteration     100.00

 eigenvalues of (default mixing * dielectric matrix)
  average eigenvalue GAMMA=   1.0682
 11.1936  5.5220  3.4250  3.4250  2.6006  2.2883  1.6084  1.6084  1.5273  0.9736
  0.9736  0.8186  0.6393  0.6393  0.4950  0.4950  0.4369  0.4369  0.1402  0.3629
  0.3629  0.3979  0.3695  0.3695  0.3089  0.3089  0.3449  0.3122  0.3122  0.2922
  0.2805  0.2805  0.1790  0.1881  0.1964  0.1964  0.2615  0.2080  0.2179  0.2179
  0.2282  0.2406  0.2481

 Free energy of the ion-electron system (eV)
  ---------------------------------------------------
  alpha Z        PSCENC =      1568.78850831
  Ewald energy   TEWEN  =    207401.92551600
  -Hartree energ DENC   =   -235105.27993991
  -exchange      EXHF   =         0.00000000
  -V(xc)+E(xc)   XCENC  =     -2142.15863893
  PAW double counting   =     38145.40521995   -36616.13415875
  entropy T*S    EENTRO =         0.07555690
  eigenvalues    EBANDS =      -476.20055508
  atomic energy  EATOM  =     26595.11104461
  Solvation  Ediel_sol  =         0.00000000
  ---------------------------------------------------
  free energy    TOTEN  =      -628.46744689 eV

  energy without entropy =     -628.54300379  energy(sigma->0) =     -628.49263252


--------------------------------------------------------------------------------------------------------


--------------------------------------- Iteration      1(  59)  ---------------------------------------


    POTLOK:  cpu time    0.0587: real time    0.0591
    SETDIJ:  cpu time    0.0093: real time    0.0093
    EDDIAG:  cpu time    2.9905: real time    2.9915
  RMM-DIIS:  cpu time    5.3031: real time    5.3077
    ORTHCH:  cpu time    0.8406: real time    0.8408
       DOS:  cpu time    0.0107: real time    0.0107
    CHARGE:  cpu time    0.7115: real time    0.7117
    MIXING:  cpu time    0.0072: real time    0.0072
    --------------------------------------------
      LOOP:  cpu time    9.9317: real time    9.9379

 eigenvalue-minimisations  :  5453
 total energy-change (2. order) : 0.9611660E-05  ( 0.1006721E-04)
 number of electron     456.0000987 magnetization 
 augmentation part      180.1902506 magnetization 

 Broyden mixing:
  rms(total) = 0.36164E-04    rms(broyden)= 0.36162E-04
  rms(prec ) = 0.39887E-04
  weight for this iteration     100.00

 eigenvalues of (default mixing * dielectric matrix)
  average eigenvalue GAMMA=   1.0760
 11.4783  5.5976  3.5822  3.5822  2.5932  2.2417  1.6008  1.6008  1.5316  1.1162
  1.1162  0.8160  0.6890  0.6890  0.5210  0.4728  0.4728  0.4391  0.4391  0.3648
  0.3648  0.3753  0.3753  0.1407  0.3158  0.3158  0.3513  0.3168  0.3168  0.3066
  0.2923  0.2779  0.2779  0.1793  0.1879  0.1950  0.1950  0.2091  0.2091  0.2181
  0.2278  0.2615  0.2401  0.2481

 Free energy of the ion-electron system (eV)
  ---------------------------------------------------
  alpha Z        PSCENC =      1568.78850831
  Ewald energy   TEWEN  =    207401.92551600
  -Hartree energ DENC   =   -235105.27702475
  -exchange      EXHF   =         0.00000000
  -V(xc)+E(xc)   XCENC  =     -2142.15862334
  PAW double counting   =     38145.40582160   -36616.13498170
  entropy T*S    EENTRO =         0.07567209
  eigenvalues    EBANDS =      -476.20337010
  atomic energy  EATOM  =     26595.11104461
  Solvation  Ediel_sol  =         0.00000000
  ---------------------------------------------------
  free energy    TOTEN  =      -628.46743727 eV

  energy without entropy =     -628.54310936  energy(sigma->0) =     -628.49266130


--------------------------------------------------------------------------------------------------------


--------------------------------------- Iteration      1(  60)  ---------------------------------------


    POTLOK:  cpu time    0.0587: real time    0.0590
    SETDIJ:  cpu time    0.0094: real time    0.0094
    EDDIAG:  cpu time    2.9846: real time    3.0084
  RMM-DIIS:  cpu time    5.1355: real time    5.1371
    ORTHCH:  cpu time    0.8290: real time    0.8291
       DOS:  cpu time    0.0100: real time    0.0100
    --------------------------------------------
      LOOP:  cpu time    9.0271: real time    9.0530

 eigenvalue-minimisations  :  5269
 total energy-change (2. order) : 0.7715938E-05  ( 0.7891656E-05)
 number of electron     456.0000987 magnetization 
 augmentation part      180.1902506 magnetization 

 Free energy of the ion-electron system (eV)
  ---------------------------------------------------
  alpha Z        PSCENC =      1568.78850831
  Ewald energy   TEWEN  =    207401.92551600
  -Hartree energ DENC   =   -235105.28334671
  -exchange      EXHF   =         0.00000000
  -V(xc)+E(xc)   XCENC  =     -2142.15860881
  PAW double counting   =     38145.40514705   -36616.13429655
  entropy T*S    EENTRO =         0.07575755
  eigenvalues    EBANDS =      -476.19715101
  atomic energy  EATOM  =     26595.11104461
  Solvation  Ediel_sol  =         0.00000000
  ---------------------------------------------------
  free energy    TOTEN  =      -628.46742956 eV

  energy without entropy =     -628.54318711  energy(sigma->0) =     -628.49268208


--------------------------------------------------------------------------------------------------------


 average (electrostatic) potential at core
  the test charge radii are     1.2598  0.9430  1.0406
  (the norm of the test charge is              1.0000)
       1 -28.3706       2 -28.4104       3 -28.3833       4 -28.2938       5 -28.2683
       6 -28.3091       7 -28.3891       8 -28.3404       9 -28.3198      10 -28.3619
      11 -28.3140      12 -28.3108      13 -28.3891      14 -28.4812      15 -28.4268
      16 -28.2761      17 -28.3448      18 -28.3932      19 -28.4741      20 -28.3137
      21 -28.3411      22 -28.3811      23 -28.2602      24 -28.4997      25 -28.4836
      26 -28.3852      27 -28.3632      28 -28.4680      29 -28.3589      30 -28.3493
      31 -28.5298      32 -28.3806      33 -28.3207      34 -28.2944      35 -28.4997
      36 -28.3850      37 -28.4073      38 -28.3266      39 -28.5056      40 -28.4083
      41 -28.3393      42 -28.3557      43 -28.4590      44 -28.3744      45 -28.3454
      46 -28.3224      47 -28.5317      48 -28.6635      49 -28.6718      50 -28.6251
      51 -28.6651      52 -28.6464      53 -28.6885      54 -28.4416      55 -28.5855
      56 -28.7021      57 -28.6387      58 -28.6280      59 -28.6373      60 -28.9234
      61 -28.5759      62 -28.6739      63 -28.6245      64 -28.6446      65 -28.6727
      66 -28.6653      67 -28.6876      68 -28.4257      69 -28.6341      70 -28.5815
      71 -28.6269      72 -28.7021      73 -28.6366      74 -28.9234      75 -70.4592
      76 -70.3712      77 -70.4153      78 -70.4040      79 -70.4261      80 -70.4501
      81 -70.3037      82 -70.3592      83 -70.3992      84 -70.4476      85 -70.4513
      86 -70.4150      87 -70.3008      88 -70.4290      89 -78.3718      90 -78.3686
 
 
 
 E-fermi :   1.1800     XC(G=0):  -8.0338     alpha+bet : -7.7459


 k-point     1 :       0.0000    0.0000    0.0000
  band No.  band energies     occupation 
      1      -6.0337      2.00000
      2      -5.9773      2.00000
      3      -5.8095      2.00000
      4      -5.4692      2.00000
      5      -5.2006      2.00000
      6      -5.1343      2.00000
      7      -5.0036      2.00000
      8      -4.9908      2.00000
      9      -4.5999      2.00000
     10      -4.4666      2.00000
     11      -4.4202      2.00000
     12      -4.2757      2.00000
     13      -4.1172      2.00000
     14      -4.0584      2.00000
     15      -4.0387      2.00000
     16      -3.8507      2.00000
     17      -3.7744      2.00000
     18      -3.7141      2.00000
     19      -3.5175      2.00000
     20      -3.5022      2.00000
     21      -3.4437      2.00000
     22      -3.3512      2.00000
     23      -3.2826      2.00000
     24      -3.2179      2.00000
     25      -3.1475      2.00000
     26      -3.1174      2.00000
     27      -2.9875      2.00000
     28      -2.8780      2.00000
     29      -2.8313      2.00000
     30      -2.8141      2.00000
     31      -2.7932      2.00000
     32      -2.7552      2.00000
     33      -2.7347      2.00000
     34      -2.7220      2.00000
     35      -2.6884      2.00000
     36      -2.6479      2.00000
     37      -2.6257      2.00000
     38      -2.6024      2.00000
     39      -2.5869      2.00000
     40      -2.5781      2.00000
     41      -2.5775      2.00000
     42      -2.5378      2.00000
     43      -2.5361      2.00000
     44      -2.5001      2.00000
     45      -2.4890      2.00000
     46      -2.4852      2.00000
     47      -2.4805      2.00000
     48      -2.4354      2.00000
     49      -2.4280      2.00000
     50      -2.3883      2.00000
     51      -2.3615      2.00000
     52      -2.3521      2.00000
     53      -2.3431      2.00000
     54      -2.3397      2.00000
     55      -2.3331      2.00000
     56      -2.2867      2.00000
     57      -2.2802      2.00000
     58      -2.2674      2.00000
     59      -2.2203      2.00000
     60      -2.2092      2.00000
     61      -2.1798      2.00000
     62      -2.1567      2.00000
     63      -2.1447      2.00000
     64      -2.1100      2.00000
     65      -2.0974      2.00000
     66      -2.0473      2.00000
     67      -2.0299      2.00000
     68      -2.0207      2.00000
     69      -1.9794      2.00000
     70      -1.9671      2.00000
     71      -1.9535      2.00000
     72      -1.9228      2.00000
     73      -1.8979      2.00000
     74      -1.8868      2.00000
     75      -1.8578      2.00000
     76      -1.8575      2.00000
     77      -1.8503      2.00000
     78      -1.8481      2.00000
     79      -1.8213      2.00000
     80      -1.8206      2.00000
     81      -1.8083      2.00000
     82      -1.8079      2.00000
     83      -1.7947      2.00000
     84      -1.7866      2.00000
     85      -1.7806      2.00000
     86      -1.7756      2.00000
     87      -1.7714      2.00000
     88      -1.7685      2.00000
     89      -1.7545      2.00000
     90      -1.7373      2.00000
     91      -1.7361      2.00000
     92      -1.7237      2.00000
     93      -1.7208      2.00000
     94      -1.7171      2.00000
     95      -1.7118      2.00000
     96      -1.7049      2.00000
     97      -1.7019      2.00000
     98      -1.6963      2.00000
     99      -1.6591      2.00000
    100      -1.6477      2.00000
    101      -1.6432      2.00000
    102      -1.6369      2.00000
    103      -1.6350      2.00000
    104      -1.6214      2.00000
    105      -1.5936      2.00000
    106      -1.5872      2.00000
    107      -1.5856      2.00000
    108      -1.5672      2.00000
    109      -1.5504      2.00000
    110      -1.5220      2.00000
    111      -1.5153      2.00000
    112      -1.4865      2.00000
    113      -1.4817      2.00000
    114      -1.4580      2.00000
    115      -1.4339      2.00000
    116      -1.4331      2.00000
    117      -1.4311      2.00000
    118      -1.4095      2.00000
    119      -1.3973      2.00000
    120      -1.3632      2.00000
    121      -1.3012      2.00000
    122      -1.2930      2.00000
    123      -1.2782      2.00000
    124      -1.2405      2.00000
    125      -1.1999      2.00000
    126      -1.1885      2.00000
    127      -1.1303      2.00000
    128      -1.0871      2.00000
    129      -1.0841      2.00000
    130      -1.0707      2.00000
    131      -1.0575      2.00000
    132      -1.0172      2.00000
    133      -0.9597      2.00000
    134      -0.9397      2.00000
    135      -0.8843      2.00000
    136      -0.8534      2.00000
    137      -0.8163      2.00000
    138      -0.7970      2.00000
    139      -0.7334      2.00000
    140      -0.6727      2.00000
    141      -0.6165      2.00000
    142      -0.5549      2.00000
    143      -0.5266      2.00000
    144      -0.5063      2.00000
    145      -0.4808      2.00000
    146      -0.4494      2.00000
    147      -0.4362      2.00000
    148      -0.4207      2.00000
    149      -0.3914      2.00000
    150      -0.3242      2.00000
    151      -0.2794      2.00000
    152      -0.2486      2.00000
    153      -0.2308      2.00000
    154      -0.2153      2.00000
    155      -0.1572      2.00000
    156      -0.1365      2.00000
    157      -0.1122      2.00000
    158      -0.0709      2.00000
    159      -0.0451      2.00000
    160      -0.0348      2.00000
    161      -0.0301      2.00000
    162      -0.0037      2.00000
    163       0.0060      2.00000
    164       0.0269      2.00000
    165       0.0932      2.00000
    166       0.1123      2.00000
    167       0.1159      2.00000
    168       0.1436      2.00000
    169       0.1618      2.00000
    170       0.1651      2.00000
    171       0.1951      2.00000
    172       0.2318      2.00000
    173       0.2602      2.00000
    174       0.2794      2.00000
    175       0.2836      2.00000
    176       0.2887      2.00000
    177       0.3029      2.00000
    178       0.3245      2.00000
    179       0.3425      2.00000
    180       0.3506      2.00000
    181       0.3577      2.00000
    182       0.3834      2.00000
    183       0.4003      2.00000
    184       0.4065      2.00000
    185       0.4342      2.00000
    186       0.5068      2.00002
    187       0.5241      2.00004
    188       0.5634      2.00012
    189       0.5853      2.00022
    190       0.5965      2.00029
    191       0.6124      2.00045
    192       0.6624      2.00155
    193       0.6900      2.00289
    194       0.6974      2.00339
    195       0.7182      2.00521
    196       0.7562      2.01069
    197       0.7911      2.01907
    198       0.7985      2.02132
    199       0.8353      2.03507
    200       0.8387      2.03653
    201       0.8542      2.04349
    202       0.8848      2.05741
    203       0.9186      2.06907
    204       0.9440      2.07025
    205       0.9451      2.07008
    206       0.9817      2.04838
    207       1.0634      1.82457
    208       1.0688      1.79838
    209       1.1076      1.57027
    210       1.1198      1.48460
    211       1.1709      1.07664
    212       1.1858      0.95063
    213       1.2128      0.72600
    214       1.2319      0.57646
    215       1.2683      0.32722
    216       1.2829      0.24386
    217       1.2941      0.18705
    218       1.3305      0.04612
    219       1.3384      0.02400
    220       1.3534     -0.01059
    221       1.3731     -0.04232
    222       1.3766     -0.04657
    223       1.3850     -0.05511
    224       1.3992     -0.06490
    225       1.4333     -0.07040
    226       1.4349     -0.07021
    227       1.4608     -0.06324
    228       1.4854     -0.05288
    229       1.4885     -0.05143
    230       1.5149     -0.03935
    231       1.5305     -0.03262
    232       1.5368     -0.03009
    233       1.5582     -0.02238
    234       1.5766     -0.01689
    235       1.6044     -0.01057
    236       1.6071     -0.01008
    237       1.6112     -0.00935
    238       1.6142     -0.00884
    239       1.6252     -0.00720
    240       1.6324     -0.00627
    241       1.6570     -0.00381
    242       1.6752     -0.00257
    243       1.6865     -0.00200
    244       1.6915     -0.00178
    245       1.7121     -0.00110
    246       1.7163     -0.00099
    247       1.7368     -0.00059
    248       1.7376     -0.00058
    249       1.7510     -0.00041
    250       1.7688     -0.00025
    251       1.7751     -0.00021
    252       1.7968     -0.00012
    253       1.8027     -0.00010
    254       1.8158     -0.00007
    255       1.8192     -0.00006
    256       1.8487     -0.00002
    257       1.8519     -0.00002
    258       1.8740     -0.00001
    259       1.8744     -0.00001
    260       1.8820     -0.00001
    261       1.8977     -0.00000
    262       1.9112     -0.00000
    263       1.9170     -0.00000
    264       1.9437     -0.00000
    265       1.9539     -0.00000
    266       1.9617     -0.00000
    267       1.9742     -0.00000
    268       1.9956     -0.00000
    269       2.0109     -0.00000
    270       2.0209     -0.00000
    271       2.0265     -0.00000
    272       2.0318     -0.00000
    273       2.0562     -0.00000
    274       2.0662     -0.00000
    275       2.0860     -0.00000
    276       2.1044     -0.00000

 k-point     2 :       0.0714    0.0000    0.0000
  band No.  band energies     occupation 
      1      -5.9462      2.00000
      2      -5.8920      2.00000
      3      -5.7107      2.00000
      4      -5.3728      2.00000
      5      -5.1129      2.00000
      6      -5.0443      2.00000
      7      -4.9108      2.00000
      8      -4.9015      2.00000
      9      -4.5110      2.00000
     10      -4.3694      2.00000
     11      -4.3218      2.00000
     12      -4.1778      2.00000
     13      -4.0275      2.00000
     14      -3.9637      2.00000
     15      -3.9425      2.00000
     16      -3.7561      2.00000
     17      -3.6861      2.00000
     18      -3.6234      2.00000
     19      -3.4362      2.00000
     20      -3.4138      2.00000
     21      -3.3595      2.00000
     22      -3.2640      2.00000
     23      -3.1976      2.00000
     24      -3.1339      2.00000
     25      -3.0725      2.00000
     26      -3.0421      2.00000
     27      -2.9102      2.00000
     28      -2.8041      2.00000
     29      -2.7687      2.00000
     30      -2.7492      2.00000
     31      -2.7175      2.00000
     32      -2.7016      2.00000
     33      -2.6746      2.00000
     34      -2.6704      2.00000
     35      -2.6386      2.00000
     36      -2.5986      2.00000
     37      -2.5820      2.00000
     38      -2.5679      2.00000
     39      -2.5605      2.00000
     40      -2.5418      2.00000
     41      -2.5389      2.00000
     42      -2.5191      2.00000
     43      -2.4911      2.00000
     44      -2.4728      2.00000
     45      -2.4697      2.00000
     46      -2.4614      2.00000
     47      -2.4455      2.00000
     48      -2.4100      2.00000
     49      -2.3757      2.00000
     50      -2.3436      2.00000
     51      -2.3323      2.00000
     52      -2.3193      2.00000
     53      -2.3010      2.00000
     54      -2.2990      2.00000
     55      -2.2752      2.00000
     56      -2.2427      2.00000
     57      -2.2214      2.00000
     58      -2.2109      2.00000
     59      -2.1994      2.00000
     60      -2.1763      2.00000
     61      -2.1494      2.00000
     62      -2.1420      2.00000
     63      -2.1250      2.00000
     64      -2.0921      2.00000
     65      -2.0720      2.00000
     66      -2.0475      2.00000
     67      -2.0281      2.00000
     68      -2.0090      2.00000
     69      -2.0066      2.00000
     70      -1.9868      2.00000
     71      -1.9771      2.00000
     72      -1.9669      2.00000
     73      -1.9530      2.00000
     74      -1.9212      2.00000
     75      -1.8698      2.00000
     76      -1.8619      2.00000
     77      -1.8551      2.00000
     78      -1.8386      2.00000
     79      -1.8319      2.00000
     80      -1.8304      2.00000
     81      -1.8290      2.00000
     82      -1.8173      2.00000
     83      -1.7977      2.00000
     84      -1.7851      2.00000
     85      -1.7773      2.00000
     86      -1.7737      2.00000
     87      -1.7693      2.00000
     88      -1.7502      2.00000
     89      -1.7491      2.00000
     90      -1.7452      2.00000
     91      -1.7429      2.00000
     92      -1.7247      2.00000
     93      -1.7193      2.00000
     94      -1.7034      2.00000
     95      -1.6838      2.00000
     96      -1.6828      2.00000
     97      -1.6749      2.00000
     98      -1.6656      2.00000
     99      -1.6590      2.00000
    100      -1.6457      2.00000
    101      -1.6420      2.00000
    102      -1.6392      2.00000
    103      -1.6013      2.00000
    104      -1.5905      2.00000
    105      -1.5727      2.00000
    106      -1.5467      2.00000
    107      -1.5382      2.00000
    108      -1.5254      2.00000
    109      -1.5243      2.00000
    110      -1.5042      2.00000
    111      -1.4990      2.00000
    112      -1.4816      2.00000
    113      -1.4604      2.00000
    114      -1.4571      2.00000
    115      -1.4453      2.00000
    116      -1.3910      2.00000
    117      -1.3521      2.00000
    118      -1.3345      2.00000
    119      -1.3259      2.00000
    120      -1.2898      2.00000
    121      -1.2232      2.00000
    122      -1.2167      2.00000
    123      -1.1996      2.00000
    124      -1.1625      2.00000
    125      -1.1431      2.00000
    126      -1.1192      2.00000
    127      -1.0502      2.00000
    128      -1.0295      2.00000
    129      -1.0074      2.00000
    130      -0.9995      2.00000
    131      -0.9803      2.00000
    132      -0.9429      2.00000
    133      -0.8820      2.00000
    134      -0.8637      2.00000
    135      -0.8195      2.00000
    136      -0.7836      2.00000
    137      -0.7521      2.00000
    138      -0.7256      2.00000
    139      -0.7038      2.00000
    140      -0.6213      2.00000
    141      -0.5503      2.00000
    142      -0.5213      2.00000
    143      -0.4899      2.00000
    144      -0.4720      2.00000
    145      -0.4327      2.00000
    146      -0.3972      2.00000
    147      -0.3765      2.00000
    148      -0.3679      2.00000
    149      -0.3493      2.00000
    150      -0.2784      2.00000
    151      -0.2437      2.00000
    152      -0.2076      2.00000
    153      -0.1937      2.00000
    154      -0.1695      2.00000
    155      -0.1303      2.00000
    156      -0.0999      2.00000
    157      -0.0860      2.00000
    158      -0.0403      2.00000
    159      -0.0098      2.00000
    160      -0.0004      2.00000
    161       0.0035      2.00000
    162       0.0315      2.00000
    163       0.0393      2.00000
    164       0.0597      2.00000
    165       0.1125      2.00000
    166       0.1222      2.00000
    167       0.1431      2.00000
    168       0.1619      2.00000
    169       0.1755      2.00000
    170       0.1910      2.00000
    171       0.2159      2.00000
    172       0.2443      2.00000
    173       0.2796      2.00000
    174       0.2865      2.00000
    175       0.2988      2.00000
    176       0.3123      2.00000
    177       0.3232      2.00000
    178       0.3309      2.00000
    179       0.3438      2.00000
    180       0.3528      2.00000
    181       0.3739      2.00000
    182       0.3823      2.00000
    183       0.4062      2.00000
    184       0.4229      2.00000
    185       0.4316      2.00000
    186       0.4972      2.00002
    187       0.5145      2.00003
    188       0.5496      2.00008
    189       0.5553      2.00009
    190       0.5814      2.00019
    191       0.5919      2.00026
    192       0.6313      2.00073
    193       0.6620      2.00154
    194       0.6683      2.00178
    195       0.6905      2.00292
    196       0.7200      2.00540
    197       0.7544      2.01036
    198       0.7648      2.01242
    199       0.7756      2.01489
    200       0.8002      2.02188
    201       0.8119      2.02584
    202       0.8427      2.03829
    203       0.8570      2.04475
    204       0.8808      2.05565
    205       0.8903      2.05976
    206       0.9118      2.06738
    207       1.0000      2.02275
    208       1.0299      1.95262
    209       1.0504      1.88087
    210       1.0940      1.65815
    211       1.1327      1.38779
    212       1.1494      1.25522
    213       1.1739      1.05183
    214       1.1894      0.92045
    215       1.2058      0.78341
    216       1.2342      0.55935
    217       1.2531      0.42491
    218       1.2681      0.32865
    219       1.2758      0.28338
    220       1.2933      0.19112
    221       1.3123      0.10854
    222       1.3328      0.03941
    223       1.3461      0.00499
    224       1.3694     -0.03744
    225       1.3810     -0.05133
    226       1.4006     -0.06556
    227       1.4110     -0.06927
    228       1.4278     -0.07085
    229       1.4409     -0.06917
    230       1.4528     -0.06601
    231       1.4722     -0.05868
    232       1.4863     -0.05243
    233       1.4888     -0.05128
    234       1.4957     -0.04811
    235       1.5222     -0.03613
    236       1.5336     -0.03137
    237       1.5397     -0.02897
    238       1.5545     -0.02360
    239       1.5649     -0.02025
    240       1.5888     -0.01383
    241       1.5917     -0.01316
    242       1.5933     -0.01282
    243       1.6136     -0.00895
    244       1.6194     -0.00804
    245       1.6281     -0.00681
    246       1.6441     -0.00497
    247       1.6644     -0.00326
    248       1.6846     -0.00209
    249       1.6881     -0.00193
    250       1.7088     -0.00119
    251       1.7142     -0.00104
    252       1.7210     -0.00088
    253       1.7326     -0.00066
    254       1.7437     -0.00050
    255       1.7515     -0.00041
    256       1.7626     -0.00030
    257       1.7722     -0.00023
    258       1.7812     -0.00018
    259       1.7977     -0.00011
    260       1.8173     -0.00006
    261       1.8323     -0.00004
    262       1.8361     -0.00004
    263       1.8458     -0.00003
    264       1.8693     -0.00001
    265       1.8736     -0.00001
    266       1.8981     -0.00000
    267       1.9058     -0.00000
    268       1.9239     -0.00000
    269       1.9369     -0.00000
    270       1.9464     -0.00000
    271       1.9517     -0.00000
    272       1.9616     -0.00000
    273       1.9810     -0.00000
    274       1.9941     -0.00000
    275       2.0243     -0.00000
    276       2.0624     -0.00000

 k-point     3 :       0.1429    0.0000    0.0000
  band No.  band energies     occupation 
      1      -5.6885      2.00000
      2      -5.6401      2.00000
      3      -5.4198      2.00000
      4      -5.0896      2.00000
      5      -4.8578      2.00000
      6      -4.7815      2.00000
      7      -4.6424      2.00000
      8      -4.6376      2.00000
      9      -4.2534      2.00000
     10      -4.0871      2.00000
     11      -4.0347      2.00000
     12      -3.8925      2.00000
     13      -3.7760      2.00000
     14      -3.6845      2.00000
     15      -3.6626      2.00000
     16      -3.4842      2.00000
     17      -3.4382      2.00000
     18      -3.3632      2.00000
     19      -3.2099      2.00000
     20      -3.1626      2.00000
     21      -3.1256      2.00000
     22      -3.0141      2.00000
     23      -2.9576      2.00000
     24      -2.9027      2.00000
     25      -2.8601      2.00000
     26      -2.8264      2.00000
     27      -2.7058      2.00000
     28      -2.6294      2.00000
     29      -2.6105      2.00000
     30      -2.6027      2.00000
     31      -2.5747      2.00000
     32      -2.5611      2.00000
     33      -2.5459      2.00000
     34      -2.5268      2.00000
     35      -2.5089      2.00000
     36      -2.5005      2.00000
     37      -2.4961      2.00000
     38      -2.4496      2.00000
     39      -2.4476      2.00000
     40      -2.4440      2.00000
     41      -2.4381      2.00000
     42      -2.4161      2.00000
     43      -2.4122      2.00000
     44      -2.4070      2.00000
     45      -2.4022      2.00000
     46      -2.3671      2.00000
     47      -2.3490      2.00000
     48      -2.3399      2.00000
     49      -2.3050      2.00000
     50      -2.2561      2.00000
     51      -2.2486      2.00000
     52      -2.2312      2.00000
     53      -2.2176      2.00000
     54      -2.2163      2.00000
     55      -2.1953      2.00000
     56      -2.1884      2.00000
     57      -2.1767      2.00000
     58      -2.1454      2.00000
     59      -2.1350      2.00000
     60      -2.1320      2.00000
     61      -2.1205      2.00000
     62      -2.1004      2.00000
     63      -2.0827      2.00000
     64      -2.0809      2.00000
     65      -2.0388      2.00000
     66      -2.0244      2.00000
     67      -2.0194      2.00000
     68      -2.0068      2.00000
     69      -2.0052      2.00000
     70      -1.9983      2.00000
     71      -1.9818      2.00000
     72      -1.9507      2.00000
     73      -1.9503      2.00000
     74      -1.9351      2.00000
     75      -1.9305      2.00000
     76      -1.9172      2.00000
     77      -1.9019      2.00000
     78      -1.8918      2.00000
     79      -1.8854      2.00000
     80      -1.8760      2.00000
     81      -1.8709      2.00000
     82      -1.8512      2.00000
     83      -1.8296      2.00000
     84      -1.8169      2.00000
     85      -1.8069      2.00000
     86      -1.7900      2.00000
     87      -1.7774      2.00000
     88      -1.7699      2.00000
     89      -1.7569      2.00000
     90      -1.7478      2.00000
     91      -1.7435      2.00000
     92      -1.7353      2.00000
     93      -1.7198      2.00000
     94      -1.6923      2.00000
     95      -1.6686      2.00000
     96      -1.6440      2.00000
     97      -1.6224      2.00000
     98      -1.6106      2.00000
     99      -1.5919      2.00000
    100      -1.5850      2.00000
    101      -1.5589      2.00000
    102      -1.5495      2.00000
    103      -1.5427      2.00000
    104      -1.5251      2.00000
    105      -1.5039      2.00000
    106      -1.4941      2.00000
    107      -1.4794      2.00000
    108      -1.4351      2.00000
    109      -1.4091      2.00000
    110      -1.4041      2.00000
    111      -1.3627      2.00000
    112      -1.3511      2.00000
    113      -1.3051      2.00000
    114      -1.2890      2.00000
    115      -1.2333      2.00000
    116      -1.2164      2.00000
    117      -1.1593      2.00000
    118      -1.1395      2.00000
    119      -1.1110      2.00000
    120      -1.0804      2.00000
    121      -1.0297      2.00000
    122      -1.0154      2.00000
    123      -1.0092      2.00000
    124      -0.9755      2.00000
    125      -0.9474      2.00000
    126      -0.9249      2.00000
    127      -0.8869      2.00000
    128      -0.8424      2.00000
    129      -0.8128      2.00000
    130      -0.8041      2.00000
    131      -0.7762      2.00000
    132      -0.7528      2.00000
    133      -0.6898      2.00000
    134      -0.6651      2.00000
    135      -0.6591      2.00000
    136      -0.6372      2.00000
    137      -0.6255      2.00000
    138      -0.5849      2.00000
    139      -0.5349      2.00000
    140      -0.5115      2.00000
    141      -0.4496      2.00000
    142      -0.4249      2.00000
    143      -0.4006      2.00000
    144      -0.3606      2.00000
    145      -0.3094      2.00000
    146      -0.2806      2.00000
    147      -0.2486      2.00000
    148      -0.2038      2.00000
    149      -0.1840      2.00000
    150      -0.1532      2.00000
    151      -0.1221      2.00000
    152      -0.0920      2.00000
    153      -0.0824      2.00000
    154      -0.0774      2.00000
    155      -0.0361      2.00000
    156      -0.0075      2.00000
    157       0.0024      2.00000
    158       0.0397      2.00000
    159       0.0554      2.00000
    160       0.0879      2.00000
    161       0.0920      2.00000
    162       0.1078      2.00000
    163       0.1139      2.00000
    164       0.1252      2.00000
    165       0.1397      2.00000
    166       0.1464      2.00000
    167       0.1778      2.00000
    168       0.1916      2.00000
    169       0.2202      2.00000
    170       0.2393      2.00000
    171       0.2496      2.00000
    172       0.2613      2.00000
    173       0.2760      2.00000
    174       0.2930      2.00000
    175       0.3016      2.00000
    176       0.3282      2.00000
    177       0.3401      2.00000
    178       0.3591      2.00000
    179       0.3600      2.00000
    180       0.3910      2.00000
    181       0.4003      2.00000
    182       0.4040      2.00000
    183       0.4157      2.00000
    184       0.4213      2.00000
    185       0.4486      2.00000
    186       0.4546      2.00000
    187       0.4678      2.00001
    188       0.4859      2.00001
    189       0.4882      2.00001
    190       0.5164      2.00003
    191       0.5272      2.00004
    192       0.5505      2.00008
    193       0.5607      2.00011
    194       0.5952      2.00028
    195       0.6101      2.00042
    196       0.6331      2.00076
    197       0.6413      2.00094
    198       0.6440      2.00100
    199       0.6778      2.00221
    200       0.6905      2.00292
    201       0.7011      2.00367
    202       0.7211      2.00552
    203       0.7344      2.00716
    204       0.7486      2.00932
    205       0.7674      2.01298
    206       0.7830      2.01680
    207       0.8027      2.02269
    208       0.8980      2.06281
    209       0.9083      2.06637
    210       0.9298      2.07072
    211       0.9393      2.07077
    212       0.9572      2.06654
    213       1.0046      2.01430
    214       1.0417      1.91357
    215       1.0533      1.86891
    216       1.0717      1.78370
    217       1.0895      1.68562
    218       1.1014      1.61130
    219       1.1126      1.53596
    220       1.1339      1.37853
    221       1.1429      1.30804
    222       1.1608      1.16171
    223       1.1689      1.09323
    224       1.1808      0.99305
    225       1.1963      0.86229
    226       1.2129      0.72580
    227       1.2218      0.65467
    228       1.2353      0.55102
    229       1.3137      0.10330
    230       1.3219      0.07377
    231       1.3550     -0.01378
    232       1.3658     -0.03228
    233       1.3729     -0.04214
    234       1.3988     -0.06468
    235       1.4103     -0.06910
    236       1.4206     -0.07077
    237       1.4260     -0.07091
    238       1.4381     -0.06969
    239       1.4409     -0.06915
    240       1.4594     -0.06377
    241       1.4847     -0.05316
    242       1.4943     -0.04878
    243       1.5125     -0.04042
    244       1.5150     -0.03931
    245       1.5272     -0.03401
    246       1.5408     -0.02856
    247       1.5492     -0.02543
    248       1.5588     -0.02218
    249       1.5696     -0.01883
    250       1.5868     -0.01430
    251       1.6023     -0.01097
    252       1.6033     -0.01077
    253       1.6204     -0.00789
    254       1.6228     -0.00754
    255       1.6403     -0.00537
    256       1.6426     -0.00512
    257       1.6568     -0.00382
    258       1.6762     -0.00252
    259       1.6920     -0.00176
    260       1.7025     -0.00138
    261       1.7133     -0.00107
    262       1.7184     -0.00094
    263       1.7264     -0.00077
    264       1.7453     -0.00048
    265       1.7514     -0.00041
    266       1.7708     -0.00024
    267       1.7860     -0.00016
    268       1.8000     -0.00011
    269       1.8145     -0.00007
    270       1.8384     -0.00003
    271       1.8531     -0.00002
    272       1.8760     -0.00001
    273       1.8887     -0.00001
    274       1.9214     -0.00000
    275       1.9413     -0.00000
    276       1.9685     -0.00000

 k-point     4 :       0.2143    0.0000    0.0000
  band No.  band energies     occupation 
      1      -5.2736      2.00000
      2      -5.2328      2.00000
      3      -4.9543      2.00000
      4      -4.6395      2.00000
      5      -4.4614      2.00000
      6      -4.3691      2.00000
      7      -4.2320      2.00000
      8      -4.2125      2.00000
      9      -3.8568      2.00000
     10      -3.6515      2.00000
     11      -3.5823      2.00000
     12      -3.4481      2.00000
     13      -3.4095      2.00000
     14      -3.2473      2.00000
     15      -3.2279      2.00000
     16      -3.1014      2.00000
     17      -3.0696      2.00000
     18      -2.9736      2.00000
     19      -2.9007      2.00000
     20      -2.8311      2.00000
     21      -2.7845      2.00000
     22      -2.6511      2.00000
     23      -2.6385      2.00000
     24      -2.6005      2.00000
     25      -2.5615      2.00000
     26      -2.5363      2.00000
     27      -2.5105      2.00000
     28      -2.4805      2.00000
     29      -2.4729      2.00000
     30      -2.4718      2.00000
     31      -2.4538      2.00000
     32      -2.4484      2.00000
     33      -2.4228      2.00000
     34      -2.4029      2.00000
     35      -2.3949      2.00000
     36      -2.3722      2.00000
     37      -2.3643      2.00000
     38      -2.3469      2.00000
     39      -2.3372      2.00000
     40      -2.3305      2.00000
     41      -2.3228      2.00000
     42      -2.3122      2.00000
     43      -2.2994      2.00000
     44      -2.2939      2.00000
     45      -2.2712      2.00000
     46      -2.2617      2.00000
     47      -2.2502      2.00000
     48      -2.2386      2.00000
     49      -2.2284      2.00000
     50      -2.2227      2.00000
     51      -2.2189      2.00000
     52      -2.2091      2.00000
     53      -2.1960      2.00000
     54      -2.1745      2.00000
     55      -2.1714      2.00000
     56      -2.1533      2.00000
     57      -2.1301      2.00000
     58      -2.1243      2.00000
     59      -2.1183      2.00000
     60      -2.1119      2.00000
     61      -2.0825      2.00000
     62      -2.0605      2.00000
     63      -2.0604      2.00000
     64      -2.0564      2.00000
     65      -2.0422      2.00000
     66      -2.0312      2.00000
     67      -2.0290      2.00000
     68      -2.0237      2.00000
     69      -2.0187      2.00000
     70      -2.0105      2.00000
     71      -2.0032      2.00000
     72      -2.0028      2.00000
     73      -1.9717      2.00000
     74      -1.9696      2.00000
     75      -1.9402      2.00000
     76      -1.9262      2.00000
     77      -1.9142      2.00000
     78      -1.9038      2.00000
     79      -1.9008      2.00000
     80      -1.8574      2.00000
     81      -1.8492      2.00000
     82      -1.8396      2.00000
     83      -1.8235      2.00000
     84      -1.8116      2.00000
     85      -1.7851      2.00000
     86      -1.7728      2.00000
     87      -1.7433      2.00000
     88      -1.7407      2.00000
     89      -1.6885      2.00000
     90      -1.6795      2.00000
     91      -1.6769      2.00000
     92      -1.6716      2.00000
     93      -1.6529      2.00000
     94      -1.6487      2.00000
     95      -1.6298      2.00000
     96      -1.6255      2.00000
     97      -1.6154      2.00000
     98      -1.5851      2.00000
     99      -1.5557      2.00000
    100      -1.5309      2.00000
    101      -1.4781      2.00000
    102      -1.3909      2.00000
    103      -1.3541      2.00000
    104      -1.3481      2.00000
    105      -1.2921      2.00000
    106      -1.2787      2.00000
    107      -1.2375      2.00000
    108      -1.1932      2.00000
    109      -1.1864      2.00000
    110      -1.1267      2.00000
    111      -1.1105      2.00000
    112      -1.1020      2.00000
    113      -1.0536      2.00000
    114      -1.0470      2.00000
    115      -0.9904      2.00000
    116      -0.9634      2.00000
    117      -0.9190      2.00000
    118      -0.8832      2.00000
    119      -0.8720      2.00000
    120      -0.8327      2.00000
    121      -0.8174      2.00000
    122      -0.7817      2.00000
    123      -0.7709      2.00000
    124      -0.7473      2.00000
    125      -0.6868      2.00000
    126      -0.6725      2.00000
    127      -0.6458      2.00000
    128      -0.6403      2.00000
    129      -0.6193      2.00000
    130      -0.5982      2.00000
    131      -0.5837      2.00000
    132      -0.5435      2.00000
    133      -0.5423      2.00000
    134      -0.5135      2.00000
    135      -0.4703      2.00000
    136      -0.4463      2.00000
    137      -0.4049      2.00000
    138      -0.3989      2.00000
    139      -0.3743      2.00000
    140      -0.3707      2.00000
    141      -0.3335      2.00000
    142      -0.2922      2.00000
    143      -0.2812      2.00000
    144      -0.2715      2.00000
    145      -0.2147      2.00000
    146      -0.1444      2.00000
    147      -0.0882      2.00000
    148      -0.0736      2.00000
    149      -0.0636      2.00000
    150      -0.0318      2.00000
    151      -0.0190      2.00000
    152      -0.0066      2.00000
    153       0.0124      2.00000
    154       0.0349      2.00000
    155       0.0601      2.00000
    156       0.0771      2.00000
    157       0.0848      2.00000
    158       0.1030      2.00000
    159       0.1121      2.00000
    160       0.1239      2.00000
    161       0.1352      2.00000
    162       0.1417      2.00000
    163       0.1501      2.00000
    164       0.1514      2.00000
    165       0.1651      2.00000
    166       0.1765      2.00000
    167       0.1782      2.00000
    168       0.1997      2.00000
    169       0.2254      2.00000
    170       0.2322      2.00000
    171       0.2407      2.00000
    172       0.2549      2.00000
    173       0.2608      2.00000
    174       0.2796      2.00000
    175       0.2814      2.00000
    176       0.2965      2.00000
    177       0.3109      2.00000
    178       0.3381      2.00000
    179       0.3406      2.00000
    180       0.3501      2.00000
    181       0.3579      2.00000
    182       0.3696      2.00000
    183       0.3757      2.00000
    184       0.3854      2.00000
    185       0.3991      2.00000
    186       0.4105      2.00000
    187       0.4270      2.00000
    188       0.4400      2.00000
    189       0.4541      2.00000
    190       0.4621      2.00000
    191       0.4692      2.00001
    192       0.4874      2.00001
    193       0.4920      2.00001
    194       0.5103      2.00002
    195       0.5193      2.00003
    196       0.5526      2.00009
    197       0.5631      2.00012
    198       0.5654      2.00012
    199       0.5710      2.00014
    200       0.5871      2.00023
    201       0.5990      2.00031
    202       0.6068      2.00039
    203       0.6289      2.00069
    204       0.6539      2.00127
    205       0.6820      2.00242
    206       0.6892      2.00284
    207       0.6948      2.00320
    208       0.7036      2.00387
    209       0.7157      2.00495
    210       0.7222      2.00564
    211       0.7388      2.00778
    212       0.7535      2.01018
    213       0.7839      2.01701
    214       0.8320      2.03371
    215       0.8489      2.04105
    216       0.8656      2.04873
    217       0.8924      2.06063
    218       0.9074      2.06607
    219       0.9154      2.06833
    220       0.9424      2.07048
    221       0.9587      2.06589
    222       0.9726      2.05707
    223       0.9893      2.03917
    224       1.0260      1.96383
    225       1.0365      1.93150
    226       1.0563      1.85627
    227       1.0788      1.74671
    228       1.0998      1.62203
    229       1.1166      1.50794
    230       1.1433      1.30484
    231       1.1446      1.29415
    232       1.1722      1.06608
    233       1.2004      0.82807
    234       1.2093      0.75448
    235       1.2305      0.58735
    236       1.2517      0.43396
    237       1.2606      0.37551
    238       1.2856      0.22967
    239       1.3060      0.13376
    240       1.3322      0.04115
    241       1.3598     -0.02241
    242       1.3787     -0.04890
    243       1.4010     -0.06574
    244       1.4111     -0.06929
    245       1.4283     -0.07083
    246       1.4343     -0.07027
    247       1.4397     -0.06941
    248       1.4504     -0.06673
    249       1.4588     -0.06399
    250       1.4612     -0.06308
    251       1.4667     -0.06096
    252       1.4698     -0.05968
    253       1.4890     -0.05122
    254       1.5034     -0.04455
    255       1.5176     -0.03813
    256       1.5301     -0.03279
    257       1.5428     -0.02779
    258       1.5736     -0.01770
    259       1.5928     -0.01293
    260       1.6015     -0.01113
    261       1.6045     -0.01054
    262       1.6183     -0.00820
    263       1.6312     -0.00641
    264       1.6385     -0.00556
    265       1.6515     -0.00427
    266       1.6558     -0.00390
    267       1.6931     -0.00172
    268       1.6988     -0.00151
    269       1.7195     -0.00091
    270       1.7278     -0.00075
    271       1.7450     -0.00048
    272       1.7573     -0.00035
    273       1.7677     -0.00026
    274       1.8005     -0.00010
    275       1.8351     -0.00004
    276       1.8591     -0.00002

 k-point     5 :       0.2857    0.0000    0.0000
  band No.  band energies     occupation 
      1      -4.7210      2.00000
      2      -4.6875      2.00000
      3      -4.3503      2.00000
      4      -4.0633      2.00000
      5      -3.9779      2.00000
      6      -3.8565      2.00000
      7      -3.7225      2.00000
      8      -3.6829      2.00000
      9      -3.3842      2.00000
     10      -3.1344      2.00000
     11      -3.0358      2.00000
     12      -2.9996      2.00000
     13      -2.8909      2.00000
     14      -2.8116      2.00000
     15      -2.7505      2.00000
     16      -2.7361      2.00000
     17      -2.6712      2.00000
     18      -2.6147      2.00000
     19      -2.5885      2.00000
     20      -2.5706      2.00000
     21      -2.5594      2.00000
     22      -2.4905      2.00000
     23      -2.4867      2.00000
     24      -2.4483      2.00000
     25      -2.4407      2.00000
     26      -2.4340      2.00000
     27      -2.4264      2.00000
     28      -2.4047      2.00000
     29      -2.3932      2.00000
     30      -2.3711      2.00000
     31      -2.3403      2.00000
     32      -2.3304      2.00000
     33      -2.3232      2.00000
     34      -2.3196      2.00000
     35      -2.2975      2.00000
     36      -2.2913      2.00000
     37      -2.2901      2.00000
     38      -2.2817      2.00000
     39      -2.2722      2.00000
     40      -2.2657      2.00000
     41      -2.2560      2.00000
     42      -2.2479      2.00000
     43      -2.2349      2.00000
     44      -2.2193      2.00000
     45      -2.2112      2.00000
     46      -2.2095      2.00000
     47      -2.1991      2.00000
     48      -2.1823      2.00000
     49      -2.1790      2.00000
     50      -2.1722      2.00000
     51      -2.1702      2.00000
     52      -2.1650      2.00000
     53      -2.1586      2.00000
     54      -2.1484      2.00000
     55      -2.1388      2.00000
     56      -2.1325      2.00000
     57      -2.1228      2.00000
     58      -2.1209      2.00000
     59      -2.1086      2.00000
     60      -2.0857      2.00000
     61      -2.0721      2.00000
     62      -2.0670      2.00000
     63      -2.0652      2.00000
     64      -2.0451      2.00000
     65      -2.0327      2.00000
     66      -2.0140      2.00000
     67      -1.9845      2.00000
     68      -1.9714      2.00000
     69      -1.9657      2.00000
     70      -1.9298      2.00000
     71      -1.9180      2.00000
     72      -1.8981      2.00000
     73      -1.8822      2.00000
     74      -1.8721      2.00000
     75      -1.8650      2.00000
     76      -1.8404      2.00000
     77      -1.8328      2.00000
     78      -1.8097      2.00000
     79      -1.8030      2.00000
     80      -1.7861      2.00000
     81      -1.7608      2.00000
     82      -1.7449      2.00000
     83      -1.7414      2.00000
     84      -1.7327      2.00000
     85      -1.7288      2.00000
     86      -1.7163      2.00000
     87      -1.7144      2.00000
     88      -1.7085      2.00000
     89      -1.7007      2.00000
     90      -1.6975      2.00000
     91      -1.6681      2.00000
     92      -1.6554      2.00000
     93      -1.5974      2.00000
     94      -1.5737      2.00000
     95      -1.4195      2.00000
     96      -1.3881      2.00000
     97      -1.3433      2.00000
     98      -1.3210      2.00000
     99      -1.3191      2.00000
    100      -1.2813      2.00000
    101      -1.2248      2.00000
    102      -1.1828      2.00000
    103      -1.1624      2.00000
    104      -1.1378      2.00000
    105      -1.0446      2.00000
    106      -1.0395      2.00000
    107      -1.0026      2.00000
    108      -1.0007      2.00000
    109      -0.9750      2.00000
    110      -0.9392      2.00000
    111      -0.9194      2.00000
    112      -0.8817      2.00000
    113      -0.8737      2.00000
    114      -0.8636      2.00000
    115      -0.8337      2.00000
    116      -0.8195      2.00000
    117      -0.7918      2.00000
    118      -0.7431      2.00000
    119      -0.7307      2.00000
    120      -0.6722      2.00000
    121      -0.6563      2.00000
    122      -0.6316      2.00000
    123      -0.6043      2.00000
    124      -0.6000      2.00000
    125      -0.5760      2.00000
    126      -0.5481      2.00000
    127      -0.5315      2.00000
    128      -0.5050      2.00000
    129      -0.4870      2.00000
    130      -0.4591      2.00000
    131      -0.4519      2.00000
    132      -0.4376      2.00000
    133      -0.4047      2.00000
    134      -0.3759      2.00000
    135      -0.3657      2.00000
    136      -0.3602      2.00000
    137      -0.3183      2.00000
    138      -0.2936      2.00000
    139      -0.2838      2.00000
    140      -0.2728      2.00000
    141      -0.2168      2.00000
    142      -0.2089      2.00000
    143      -0.1915      2.00000
    144      -0.1671      2.00000
    145      -0.1519      2.00000
    146      -0.1351      2.00000
    147      -0.1205      2.00000
    148      -0.1128      2.00000
    149      -0.1010      2.00000
    150      -0.0857      2.00000
    151      -0.0733      2.00000
    152      -0.0577      2.00000
    153      -0.0512      2.00000
    154      -0.0224      2.00000
    155       0.0022      2.00000
    156       0.0125      2.00000
    157       0.0184      2.00000
    158       0.0350      2.00000
    159       0.0593      2.00000
    160       0.0645      2.00000
    161       0.0722      2.00000
    162       0.0860      2.00000
    163       0.1233      2.00000
    164       0.1269      2.00000
    165       0.1385      2.00000
    166       0.1428      2.00000
    167       0.1568      2.00000
    168       0.1629      2.00000
    169       0.1730      2.00000
    170       0.1921      2.00000
    171       0.1994      2.00000
    172       0.2032      2.00000
    173       0.2187      2.00000
    174       0.2418      2.00000
    175       0.2532      2.00000
    176       0.2570      2.00000
    177       0.2677      2.00000
    178       0.2801      2.00000
    179       0.2857      2.00000
    180       0.3015      2.00000
    181       0.3164      2.00000
    182       0.3193      2.00000
    183       0.3269      2.00000
    184       0.3412      2.00000
    185       0.3619      2.00000
    186       0.3635      2.00000
    187       0.3826      2.00000
    188       0.3875      2.00000
    189       0.3932      2.00000
    190       0.4097      2.00000
    191       0.4208      2.00000
    192       0.4275      2.00000
    193       0.4519      2.00000
    194       0.4527      2.00000
    195       0.4574      2.00000
    196       0.4696      2.00001
    197       0.4944      2.00001
    198       0.5028      2.00002
    199       0.5106      2.00002
    200       0.5193      2.00003
    201       0.5407      2.00006
    202       0.5506      2.00008
    203       0.5576      2.00010
    204       0.5792      2.00018
    205       0.5970      2.00030
    206       0.6056      2.00038
    207       0.6289      2.00069
    208       0.6385      2.00087
    209       0.6629      2.00157
    210       0.6978      2.00341
    211       0.7079      2.00422
    212       0.7127      2.00466
    213       0.7500      2.00956
    214       0.7718      2.01397
    215       0.7732      2.01431
    216       0.7894      2.01858
    217       0.8064      2.02391
    218       0.8377      2.03612
    219       0.8661      2.04899
    220       0.8703      2.05089
    221       0.8842      2.05715
    222       0.9018      2.06421
    223       0.9290      2.07064
    224       0.9523      2.06833
    225       0.9577      2.06632
    226       0.9913      2.03647
    227       0.9997      2.02320
    228       1.0544      1.86433
    229       1.0684      1.80036
    230       1.0800      1.74017
    231       1.0834      1.72121
    232       1.1143      1.52398
    233       1.1229      1.46170
    234       1.1315      1.39717
    235       1.1377      1.34923
    236       1.1753      1.03994
    237       1.1816      0.98653
    238       1.2092      0.75599
    239       1.2481      0.45895
    240       1.2550      0.41160
    241       1.2556      0.40793
    242       1.2955      0.18076
    243       1.3180      0.08714
    244       1.3218      0.07405
    245       1.3410      0.01725
    246       1.3566     -0.01664
    247       1.3696     -0.03767
    248       1.3892     -0.05856
    249       1.3989     -0.06474
    250       1.4084     -0.06857
    251       1.4132     -0.06977
    252       1.4243     -0.07091
    253       1.4366     -0.06995
    254       1.4436     -0.06856
    255       1.4621     -0.06275
    256       1.4768     -0.05669
    257       1.4811     -0.05482
    258       1.4928     -0.04944
    259       1.5195     -0.03731
    260       1.5244     -0.03517
    261       1.5334     -0.03144
    262       1.5505     -0.02497
    263       1.5623     -0.02106
    264       1.5667     -0.01970
    265       1.5752     -0.01727
    266       1.5859     -0.01452
    267       1.5916     -0.01320
    268       1.6117     -0.00927
    269       1.6135     -0.00896
    270       1.6228     -0.00754
    271       1.6365     -0.00578
    272       1.6670     -0.00308
    273       1.7119     -0.00110
    274       1.7359     -0.00061
    275       1.7561     -0.00036
    276       1.7713     -0.00024

 k-point     6 :       0.3571    0.0000    0.0000
  band No.  band energies     occupation 
      1      -4.0575      2.00000
      2      -4.0283      2.00000
      3      -3.6898      2.00000
      4      -3.5079      2.00000
      5      -3.4510      2.00000
      6      -3.3458      2.00000
      7      -3.2115      2.00000
      8      -3.1586      2.00000
      9      -2.9577      2.00000
     10      -2.7789      2.00000
     11      -2.7099      2.00000
     12      -2.7075      2.00000
     13      -2.6705      2.00000
     14      -2.6616      2.00000
     15      -2.5851      2.00000
     16      -2.5781      2.00000
     17      -2.5331      2.00000
     18      -2.5155      2.00000
     19      -2.4875      2.00000
     20      -2.4773      2.00000
     21      -2.4366      2.00000
     22      -2.4227      2.00000
     23      -2.4035      2.00000
     24      -2.3993      2.00000
     25      -2.3920      2.00000
     26      -2.3738      2.00000
     27      -2.3441      2.00000
     28      -2.3415      2.00000
     29      -2.3340      2.00000
     30      -2.3259      2.00000
     31      -2.3242      2.00000
     32      -2.3185      2.00000
     33      -2.3152      2.00000
     34      -2.3015      2.00000
     35      -2.2842      2.00000
     36      -2.2817      2.00000
     37      -2.2745      2.00000
     38      -2.2732      2.00000
     39      -2.2659      2.00000
     40      -2.2571      2.00000
     41      -2.2514      2.00000
     42      -2.2378      2.00000
     43      -2.2266      2.00000
     44      -2.2117      2.00000
     45      -2.2062      2.00000
     46      -2.2027      2.00000
     47      -2.1711      2.00000
     48      -2.1511      2.00000
     49      -2.1377      2.00000
     50      -2.1294      2.00000
     51      -2.1097      2.00000
     52      -2.1075      2.00000
     53      -2.0797      2.00000
     54      -2.0690      2.00000
     55      -2.0635      2.00000
     56      -2.0564      2.00000
     57      -2.0505      2.00000
     58      -2.0458      2.00000
     59      -2.0124      2.00000
     60      -1.9905      2.00000
     61      -1.9711      2.00000
     62      -1.9673      2.00000
     63      -1.9461      2.00000
     64      -1.9447      2.00000
     65      -1.8978      2.00000
     66      -1.8716      2.00000
     67      -1.8508      2.00000
     68      -1.8221      2.00000
     69      -1.8035      2.00000
     70      -1.7938      2.00000
     71      -1.7842      2.00000
     72      -1.7807      2.00000
     73      -1.7617      2.00000
     74      -1.7571      2.00000
     75      -1.7263      2.00000
     76      -1.7222      2.00000
     77      -1.7173      2.00000
     78      -1.6969      2.00000
     79      -1.6913      2.00000
     80      -1.6677      2.00000
     81      -1.6504      2.00000
     82      -1.6402      2.00000
     83      -1.6317      2.00000
     84      -1.5769      2.00000
     85      -1.5696      2.00000
     86      -1.5173      2.00000
     87      -1.5168      2.00000
     88      -1.5030      2.00000
     89      -1.4528      2.00000
     90      -1.4344      2.00000
     91      -1.4277      2.00000
     92      -1.3630      2.00000
     93      -1.3408      2.00000
     94      -1.2844      2.00000
     95      -1.2526      2.00000
     96      -1.2071      2.00000
     97      -1.2011      2.00000
     98      -1.1435      2.00000
     99      -1.1150      2.00000
    100      -1.0932      2.00000
    101      -1.0664      2.00000
    102      -1.0435      2.00000
    103      -1.0236      2.00000
    104      -0.9972      2.00000
    105      -0.9737      2.00000
    106      -0.9436      2.00000
    107      -0.9262      2.00000
    108      -0.9125      2.00000
    109      -0.8994      2.00000
    110      -0.8658      2.00000
    111      -0.8433      2.00000
    112      -0.8305      2.00000
    113      -0.8091      2.00000
    114      -0.7895      2.00000
    115      -0.7408      2.00000
    116      -0.7328      2.00000
    117      -0.7123      2.00000
    118      -0.7053      2.00000
    119      -0.7033      2.00000
    120      -0.6771      2.00000
    121      -0.6551      2.00000
    122      -0.6382      2.00000
    123      -0.6113      2.00000
    124      -0.6007      2.00000
    125      -0.5762      2.00000
    126      -0.5723      2.00000
    127      -0.5411      2.00000
    128      -0.5364      2.00000
    129      -0.5197      2.00000
    130      -0.4884      2.00000
    131      -0.4778      2.00000
    132      -0.4700      2.00000
    133      -0.4417      2.00000
    134      -0.4191      2.00000
    135      -0.4047      2.00000
    136      -0.3808      2.00000
    137      -0.3523      2.00000
    138      -0.3371      2.00000
    139      -0.3172      2.00000
    140      -0.2893      2.00000
    141      -0.2843      2.00000
    142      -0.2622      2.00000
    143      -0.2401      2.00000
    144      -0.2251      2.00000
    145      -0.2064      2.00000
    146      -0.2002      2.00000
    147      -0.1822      2.00000
    148      -0.1727      2.00000
    149      -0.1642      2.00000
    150      -0.1383      2.00000
    151      -0.1273      2.00000
    152      -0.1025      2.00000
    153      -0.0981      2.00000
    154      -0.0722      2.00000
    155      -0.0696      2.00000
    156      -0.0655      2.00000
    157      -0.0370      2.00000
    158      -0.0305      2.00000
    159      -0.0083      2.00000
    160       0.0075      2.00000
    161       0.0105      2.00000
    162       0.0215      2.00000
    163       0.0410      2.00000
    164       0.0485      2.00000
    165       0.0655      2.00000
    166       0.0815      2.00000
    167       0.0873      2.00000
    168       0.1085      2.00000
    169       0.1171      2.00000
    170       0.1405      2.00000
    171       0.1489      2.00000
    172       0.1601      2.00000
    173       0.1696      2.00000
    174       0.1749      2.00000
    175       0.1973      2.00000
    176       0.2161      2.00000
    177       0.2179      2.00000
    178       0.2206      2.00000
    179       0.2461      2.00000
    180       0.2539      2.00000
    181       0.2654      2.00000
    182       0.2716      2.00000
    183       0.2754      2.00000
    184       0.2770      2.00000
    185       0.2878      2.00000
    186       0.3035      2.00000
    187       0.3137      2.00000
    188       0.3244      2.00000
    189       0.3377      2.00000
    190       0.3504      2.00000
    191       0.3611      2.00000
    192       0.3711      2.00000
    193       0.3919      2.00000
    194       0.4013      2.00000
    195       0.4084      2.00000
    196       0.4177      2.00000
    197       0.4364      2.00000
    198       0.4655      2.00001
    199       0.4867      2.00001
    200       0.4920      2.00001
    201       0.5127      2.00003
    202       0.5239      2.00004
    203       0.5360      2.00005
    204       0.5404      2.00006
    205       0.5605      2.00011
    206       0.5650      2.00012
    207       0.5843      2.00021
    208       0.6094      2.00042
    209       0.6145      2.00047
    210       0.6233      2.00060
    211       0.6374      2.00085
    212       0.6574      2.00138
    213       0.6821      2.00243
    214       0.6973      2.00338
    215       0.7052      2.00399
    216       0.7257      2.00604
    217       0.7572      2.01087
    218       0.7640      2.01225
    219       0.8354      2.03512
    220       0.8762      2.05358
    221       0.9088      2.06650
    222       0.9342      2.07091
    223       0.9495      2.06914
    224       0.9685      2.06024
    225       0.9851      2.04452
    226       1.0118      1.99951
    227       1.0340      1.93964
    228       1.0459      1.89814
    229       1.0736      1.77400
    230       1.0968      1.64081
    231       1.1164      1.50935
    232       1.1242      1.45245
    233       1.1305      1.40490
    234       1.1571      1.19234
    235       1.1778      1.01852
    236       1.2125      0.72898
    237       1.2190      0.67648
    238       1.2379      0.53215
    239       1.2482      0.45838
    240       1.2549      0.41229
    241       1.2730      0.29924
    242       1.2962      0.17752
    243       1.3008      0.15646
    244       1.3359      0.03084
    245       1.3660     -0.03262
    246       1.3797     -0.04993
    247       1.3902     -0.05929
    248       1.3990     -0.06476
    249       1.4076     -0.06833
    250       1.4220     -0.07085
    251       1.4284     -0.07082
    252       1.4535     -0.06578
    253       1.4550     -0.06528
    254       1.4638     -0.06212
    255       1.4743     -0.05779
    256       1.4908     -0.05036
    257       1.4958     -0.04807
    258       1.5221     -0.03616
    259       1.5279     -0.03370
    260       1.5338     -0.03130
    261       1.5628     -0.02089
    262       1.5782     -0.01644
    263       1.5910     -0.01332
    264       1.6010     -0.01122
    265       1.6044     -0.01057
    266       1.6092     -0.00969
    267       1.6221     -0.00764
    268       1.6367     -0.00576
    269       1.6454     -0.00484
    270       1.6491     -0.00449
    271       1.6732     -0.00269
    272       1.7029     -0.00137
    273       1.7375     -0.00058
    274       1.7530     -0.00039
    275       1.7582     -0.00034
    276       1.8028     -0.00010

 k-point     7 :       0.4286    0.0000    0.0000
  band No.  band energies     occupation 
      1      -3.3273      2.00000
      2      -3.2981      2.00000
      3      -3.1863      2.00000
      4      -3.1775      2.00000
      5      -3.0008      2.00000
      6      -2.9924      2.00000
      7      -2.8460      2.00000
      8      -2.8059      2.00000
      9      -2.7627      2.00000
     10      -2.7356      2.00000
     11      -2.7157      2.00000
     12      -2.6911      2.00000
     13      -2.6512      2.00000
     14      -2.6309      2.00000
     15      -2.5916      2.00000
     16      -2.5419      2.00000
     17      -2.5376      2.00000
     18      -2.5198      2.00000
     19      -2.5008      2.00000
     20      -2.4646      2.00000
     21      -2.4407      2.00000
     22      -2.4384      2.00000
     23      -2.4350      2.00000
     24      -2.4054      2.00000
     25      -2.3992      2.00000
     26      -2.3956      2.00000
     27      -2.3763      2.00000
     28      -2.3758      2.00000
     29      -2.3656      2.00000
     30      -2.3589      2.00000
     31      -2.3541      2.00000
     32      -2.3426      2.00000
     33      -2.3276      2.00000
     34      -2.3213      2.00000
     35      -2.3116      2.00000
     36      -2.3010      2.00000
     37      -2.2950      2.00000
     38      -2.2873      2.00000
     39      -2.2753      2.00000
     40      -2.2666      2.00000
     41      -2.2444      2.00000
     42      -2.2298      2.00000
     43      -2.2121      2.00000
     44      -2.2027      2.00000
     45      -2.1931      2.00000
     46      -2.1599      2.00000
     47      -2.1475      2.00000
     48      -2.1025      2.00000
     49      -2.0732      2.00000
     50      -2.0651      2.00000
     51      -2.0614      2.00000
     52      -2.0398      2.00000
     53      -2.0309      2.00000
     54      -2.0180      2.00000
     55      -2.0056      2.00000
     56      -1.9929      2.00000
     57      -1.9485      2.00000
     58      -1.9419      2.00000
     59      -1.8742      2.00000
     60      -1.8728      2.00000
     61      -1.8546      2.00000
     62      -1.8429      2.00000
     63      -1.8089      2.00000
     64      -1.7977      2.00000
     65      -1.7775      2.00000
     66      -1.7486      2.00000
     67      -1.7290      2.00000
     68      -1.7276      2.00000
     69      -1.6792      2.00000
     70      -1.6676      2.00000
     71      -1.6605      2.00000
     72      -1.6281      2.00000
     73      -1.6206      2.00000
     74      -1.5854      2.00000
     75      -1.5576      2.00000
     76      -1.5268      2.00000
     77      -1.5150      2.00000
     78      -1.5000      2.00000
     79      -1.4792      2.00000
     80      -1.4573      2.00000
     81      -1.4382      2.00000
     82      -1.4105      2.00000
     83      -1.4033      2.00000
     84      -1.3749      2.00000
     85      -1.3340      2.00000
     86      -1.3131      2.00000
     87      -1.3015      2.00000
     88      -1.2779      2.00000
     89      -1.2574      2.00000
     90      -1.2310      2.00000
     91      -1.2255      2.00000
     92      -1.2077      2.00000
     93      -1.1673      2.00000
     94      -1.1435      2.00000
     95      -1.1299      2.00000
     96      -1.1024      2.00000
     97      -1.0629      2.00000
     98      -1.0509      2.00000
     99      -1.0361      2.00000
    100      -1.0265      2.00000
    101      -1.0058      2.00000
    102      -0.9792      2.00000
    103      -0.9629      2.00000
    104      -0.9377      2.00000
    105      -0.9131      2.00000
    106      -0.9101      2.00000
    107      -0.8845      2.00000
    108      -0.8765      2.00000
    109      -0.8606      2.00000
    110      -0.8493      2.00000
    111      -0.8404      2.00000
    112      -0.8145      2.00000
    113      -0.8034      2.00000
    114      -0.7935      2.00000
    115      -0.7828      2.00000
    116      -0.7452      2.00000
    117      -0.7431      2.00000
    118      -0.7229      2.00000
    119      -0.7145      2.00000
    120      -0.6875      2.00000
    121      -0.6565      2.00000
    122      -0.6449      2.00000
    123      -0.6375      2.00000
    124      -0.5976      2.00000
    125      -0.5908      2.00000
    126      -0.5626      2.00000
    127      -0.5450      2.00000
    128      -0.5434      2.00000
    129      -0.5385      2.00000
    130      -0.5141      2.00000
    131      -0.4947      2.00000
    132      -0.4875      2.00000
    133      -0.4787      2.00000
    134      -0.4674      2.00000
    135      -0.4523      2.00000
    136      -0.4462      2.00000
    137      -0.4358      2.00000
    138      -0.4207      2.00000
    139      -0.4021      2.00000
    140      -0.3852      2.00000
    141      -0.3630      2.00000
    142      -0.3513      2.00000
    143      -0.3324      2.00000
    144      -0.3087      2.00000
    145      -0.2920      2.00000
    146      -0.2815      2.00000
    147      -0.2619      2.00000
    148      -0.2366      2.00000
    149      -0.2163      2.00000
    150      -0.1950      2.00000
    151      -0.1879      2.00000
    152      -0.1714      2.00000
    153      -0.1645      2.00000
    154      -0.1509      2.00000
    155      -0.1337      2.00000
    156      -0.1293      2.00000
    157      -0.1145      2.00000
    158      -0.1092      2.00000
    159      -0.0922      2.00000
    160      -0.0804      2.00000
    161      -0.0475      2.00000
    162      -0.0392      2.00000
    163      -0.0320      2.00000
    164      -0.0105      2.00000
    165       0.0084      2.00000
    166       0.0198      2.00000
    167       0.0283      2.00000
    168       0.0410      2.00000
    169       0.0666      2.00000
    170       0.0845      2.00000
    171       0.1004      2.00000
    172       0.1083      2.00000
    173       0.1186      2.00000
    174       0.1265      2.00000
    175       0.1390      2.00000
    176       0.1431      2.00000
    177       0.1605      2.00000
    178       0.1780      2.00000
    179       0.1795      2.00000
    180       0.1949      2.00000
    181       0.2148      2.00000
    182       0.2192      2.00000
    183       0.2447      2.00000
    184       0.2535      2.00000
    185       0.2676      2.00000
    186       0.2788      2.00000
    187       0.2819      2.00000
    188       0.2944      2.00000
    189       0.3128      2.00000
    190       0.3171      2.00000
    191       0.3226      2.00000
    192       0.3299      2.00000
    193       0.3515      2.00000
    194       0.3740      2.00000
    195       0.3845      2.00000
    196       0.3913      2.00000
    197       0.4072      2.00000
    198       0.4230      2.00000
    199       0.4369      2.00000
    200       0.4429      2.00000
    201       0.4449      2.00000
    202       0.4614      2.00000
    203       0.4741      2.00001
    204       0.4978      2.00002
    205       0.5071      2.00002
    206       0.5103      2.00002
    207       0.5306      2.00004
    208       0.5511      2.00008
    209       0.5570      2.00010
    210       0.5698      2.00014
    211       0.5877      2.00023
    212       0.6095      2.00042
    213       0.6468      2.00107
    214       0.6655      2.00166
    215       0.6855      2.00262
    216       0.6910      2.00295
    217       0.7121      2.00460
    218       0.7533      2.01015
    219       0.7706      2.01369
    220       0.7794      2.01584
    221       0.8120      2.02589
    222       0.8490      2.04109
    223       0.8720      2.05169
    224       0.8801      2.05537
    225       0.9239      2.07003
    226       0.9523      2.06833
    227       0.9896      2.03877
    228       1.0023      2.01871
    229       1.0274      1.95983
    230       1.0858      1.70736
    231       1.0978      1.63450
    232       1.1163      1.51007
    233       1.1296      1.41197
    234       1.1469      1.27590
    235       1.1938      0.88352
    236       1.2117      0.73544
    237       1.2315      0.57934
    238       1.2561      0.40474
    239       1.2630      0.35990
    240       1.2732      0.29843
    241       1.2972      0.17250
    242       1.3116      0.11122
    243       1.3272      0.05625
    244       1.3410      0.01719
    245       1.3647     -0.03049
    246       1.4147     -0.07006
    247       1.4156     -0.07020
    248       1.4235     -0.07090
    249       1.4479     -0.06745
    250       1.4535     -0.06577
    251       1.4746     -0.05768
    252       1.4985     -0.04684
    253       1.5086     -0.04217
    254       1.5210     -0.03664
    255       1.5572     -0.02268
    256       1.5693     -0.01892
    257       1.5711     -0.01841
    258       1.5810     -0.01573
    259       1.5879     -0.01404
    260       1.6038     -0.01068
    261       1.6103     -0.00950
    262       1.6287     -0.00674
    263       1.6397     -0.00543
    264       1.6562     -0.00387
    265       1.6726     -0.00273
    266       1.6867     -0.00199
    267       1.7137     -0.00105
    268       1.7234     -0.00083
    269       1.7461     -0.00047
    270       1.7516     -0.00040
    271       1.7846     -0.00016
    272       1.8047     -0.00009
    273       1.8088     -0.00008
    274       1.8275     -0.00005
    275       1.8510     -0.00002
    276       1.8990     -0.00000

 k-point     8 :       0.5000    0.0000    0.0000
  band No.  band energies     occupation 
      1      -3.0533      2.00000
      2      -3.0465      2.00000
      3      -2.8727      2.00000
      4      -2.8676      2.00000
      5      -2.7780      2.00000
      6      -2.7696      2.00000
      7      -2.7643      2.00000
      8      -2.7485      2.00000
      9      -2.7034      2.00000
     10      -2.7021      2.00000
     11      -2.6892      2.00000
     12      -2.6878      2.00000
     13      -2.6354      2.00000
     14      -2.6277      2.00000
     15      -2.5904      2.00000
     16      -2.5871      2.00000
     17      -2.5364      2.00000
     18      -2.5330      2.00000
     19      -2.4732      2.00000
     20      -2.4715      2.00000
     21      -2.4559      2.00000
     22      -2.4515      2.00000
     23      -2.4263      2.00000
     24      -2.4242      2.00000
     25      -2.4106      2.00000
     26      -2.4085      2.00000
     27      -2.3943      2.00000
     28      -2.3902      2.00000
     29      -2.3867      2.00000
     30      -2.3862      2.00000
     31      -2.3741      2.00000
     32      -2.3721      2.00000
     33      -2.3415      2.00000
     34      -2.3348      2.00000
     35      -2.3022      2.00000
     36      -2.2963      2.00000
     37      -2.2894      2.00000
     38      -2.2878      2.00000
     39      -2.2808      2.00000
     40      -2.2787      2.00000
     41      -2.2413      2.00000
     42      -2.2379      2.00000
     43      -2.2096      2.00000
     44      -2.2095      2.00000
     45      -2.1903      2.00000
     46      -2.1850      2.00000
     47      -2.1648      2.00000
     48      -2.1579      2.00000
     49      -2.0875      2.00000
     50      -2.0855      2.00000
     51      -2.0688      2.00000
     52      -2.0680      2.00000
     53      -2.0323      2.00000
     54      -2.0248      2.00000
     55      -2.0129      2.00000
     56      -2.0089      2.00000
     57      -1.9844      2.00000
     58      -1.9840      2.00000
     59      -1.9374      2.00000
     60      -1.9353      2.00000
     61      -1.8808      2.00000
     62      -1.8805      2.00000
     63      -1.8489      2.00000
     64      -1.8463      2.00000
     65      -1.8060      2.00000
     66      -1.7971      2.00000
     67      -1.7262      2.00000
     68      -1.7251      2.00000
     69      -1.6654      2.00000
     70      -1.6607      2.00000
     71      -1.4998      2.00000
     72      -1.4992      2.00000
     73      -1.4210      2.00000
     74      -1.4152      2.00000
     75      -1.3611      2.00000
     76      -1.3605      2.00000
     77      -1.3444      2.00000
     78      -1.3376      2.00000
     79      -1.3045      2.00000
     80      -1.2869      2.00000
     81      -1.2627      2.00000
     82      -1.2570      2.00000
     83      -1.2500      2.00000
     84      -1.2458      2.00000
     85      -1.2172      2.00000
     86      -1.2138      2.00000
     87      -1.2117      2.00000
     88      -1.2009      2.00000
     89      -1.1812      2.00000
     90      -1.1748      2.00000
     91      -1.1473      2.00000
     92      -1.1274      2.00000
     93      -1.1118      2.00000
     94      -1.0855      2.00000
     95      -1.0703      2.00000
     96      -1.0532      2.00000
     97      -1.0531      2.00000
     98      -1.0203      2.00000
     99      -1.0181      2.00000
    100      -0.9954      2.00000
    101      -0.9674      2.00000
    102      -0.9543      2.00000
    103      -0.9345      2.00000
    104      -0.9170      2.00000
    105      -0.9123      2.00000
    106      -0.9102      2.00000
    107      -0.8992      2.00000
    108      -0.8813      2.00000
    109      -0.8755      2.00000
    110      -0.8375      2.00000
    111      -0.8286      2.00000
    112      -0.8166      2.00000
    113      -0.7860      2.00000
    114      -0.7756      2.00000
    115      -0.7384      2.00000
    116      -0.7252      2.00000
    117      -0.7224      2.00000
    118      -0.7175      2.00000
    119      -0.6612      2.00000
    120      -0.6578      2.00000
    121      -0.6374      2.00000
    122      -0.6204      2.00000
    123      -0.5817      2.00000
    124      -0.5778      2.00000
    125      -0.5570      2.00000
    126      -0.5453      2.00000
    127      -0.5248      2.00000
    128      -0.5219      2.00000
    129      -0.5081      2.00000
    130      -0.5061      2.00000
    131      -0.4936      2.00000
    132      -0.4931      2.00000
    133      -0.4894      2.00000
    134      -0.4812      2.00000
    135      -0.4645      2.00000
    136      -0.4634      2.00000
    137      -0.4512      2.00000
    138      -0.4510      2.00000
    139      -0.4039      2.00000
    140      -0.4022      2.00000
    141      -0.3850      2.00000
    142      -0.3723      2.00000
    143      -0.3699      2.00000
    144      -0.3609      2.00000
    145      -0.3588      2.00000
    146      -0.3400      2.00000
    147      -0.3110      2.00000
    148      -0.2928      2.00000
    149      -0.2743      2.00000
    150      -0.2617      2.00000
    151      -0.2496      2.00000
    152      -0.2255      2.00000
    153      -0.2126      2.00000
    154      -0.2049      2.00000
    155      -0.2005      2.00000
    156      -0.1973      2.00000
    157      -0.1799      2.00000
    158      -0.1612      2.00000
    159      -0.1352      2.00000
    160      -0.1338      2.00000
    161      -0.1123      2.00000
    162      -0.1033      2.00000
    163      -0.0880      2.00000
    164      -0.0871      2.00000
    165      -0.0410      2.00000
    166      -0.0377      2.00000
    167      -0.0227      2.00000
    168      -0.0212      2.00000
    169       0.0063      2.00000
    170       0.0172      2.00000
    171       0.0350      2.00000
    172       0.0527      2.00000
    173       0.1072      2.00000
    174       0.1104      2.00000
    175       0.1199      2.00000
    176       0.1403      2.00000
    177       0.1601      2.00000
    178       0.1723      2.00000
    179       0.1858      2.00000
    180       0.1865      2.00000
    181       0.1975      2.00000
    182       0.2072      2.00000
    183       0.2339      2.00000
    184       0.2354      2.00000
    185       0.2523      2.00000
    186       0.2556      2.00000
    187       0.2606      2.00000
    188       0.2827      2.00000
    189       0.2925      2.00000
    190       0.3022      2.00000
    191       0.3087      2.00000
    192       0.3129      2.00000
    193       0.3427      2.00000
    194       0.3631      2.00000
    195       0.3674      2.00000
    196       0.3768      2.00000
    197       0.3850      2.00000
    198       0.4027      2.00000
    199       0.4100      2.00000
    200       0.4130      2.00000
    201       0.4170      2.00000
    202       0.4318      2.00000
    203       0.4491      2.00000
    204       0.4497      2.00000
    205       0.4703      2.00001
    206       0.5008      2.00002
    207       0.5175      2.00003
    208       0.5195      2.00003
    209       0.5324      2.00005
    210       0.5528      2.00009
    211       0.5739      2.00016
    212       0.5746      2.00016
    213       0.5895      2.00024
    214       0.6079      2.00040
    215       0.6624      2.00155
    216       0.6667      2.00171
    217       0.7171      2.00510
    218       0.7244      2.00590
    219       0.7571      2.01085
    220       0.7711      2.01381
    221       0.7848      2.01727
    222       0.8000      2.02180
    223       0.8151      2.02704
    224       0.8380      2.03625
    225       0.8709      2.05116
    226       0.8886      2.05905
    227       0.8992      2.06325
    228       0.9007      2.06379
    229       0.9877      2.04124
    230       1.0037      2.01601
    231       1.0942      1.65699
    232       1.1318      1.39523
    233       1.1696      1.08794
    234       1.1953      0.87082
    235       1.2159      0.70158
    236       1.2299      0.59198
    237       1.2407      0.51113
    238       1.2428      0.49666
    239       1.2666      0.33784
    240       1.3116      0.11137
    241       1.3162      0.09380
    242       1.3478      0.00117
    243       1.3636     -0.02889
    244       1.3682     -0.03579
    245       1.3796     -0.04990
    246       1.4027     -0.06652
    247       1.4229     -0.07088
    248       1.4417     -0.06899
    249       1.4777     -0.05631
    250       1.4843     -0.05335
    251       1.5157     -0.03899
    252       1.5174     -0.03823
    253       1.5352     -0.03072
    254       1.5510     -0.02482
    255       1.5782     -0.01646
    256       1.5884     -0.01393
    257       1.6057     -0.01032
    258       1.6544     -0.00402
    259       1.6586     -0.00368
    260       1.6686     -0.00298
    261       1.6719     -0.00277
    262       1.6829     -0.00217
    263       1.6894     -0.00187
    264       1.6977     -0.00155
    265       1.7155     -0.00101
    266       1.7283     -0.00074
    267       1.7375     -0.00058
    268       1.7552     -0.00037
    269       1.7695     -0.00025
    270       1.7884     -0.00015
    271       1.8058     -0.00009
    272       1.8090     -0.00008
    273       1.8312     -0.00004
    274       1.8393     -0.00003
    275       1.8512     -0.00002
    276       1.9253     -0.00000

 k-point     9 :       0.0000    0.3333    0.0000
  band No.  band energies     occupation 
      1      -6.0228      2.00000
      2      -5.9815      2.00000
      3      -5.7288      2.00000
      4      -5.4972      2.00000
      5      -5.3960      2.00000
      6      -5.2001      2.00000
      7      -4.9528      2.00000
      8      -4.8873      2.00000
      9      -4.5560      2.00000
     10      -4.4967      2.00000
     11      -4.4463      2.00000
     12      -4.3205      2.00000
     13      -4.0472      2.00000
     14      -4.0307      2.00000
     15      -3.9177      2.00000
     16      -3.7793      2.00000
     17      -3.7618      2.00000
     18      -3.6751      2.00000
     19      -3.5360      2.00000
     20      -3.4876      2.00000
     21      -3.4537      2.00000
     22      -3.3274      2.00000
     23      -3.2659      2.00000
     24      -3.1628      2.00000
     25      -3.1519      2.00000
     26      -3.1313      2.00000
     27      -3.0572      2.00000
     28      -2.9997      2.00000
     29      -2.9394      2.00000
     30      -2.8881      2.00000
     31      -2.8252      2.00000
     32      -2.7925      2.00000
     33      -2.7271      2.00000
     34      -2.6860      2.00000
     35      -2.6746      2.00000
     36      -2.6394      2.00000
     37      -2.6307      2.00000
     38      -2.6176      2.00000
     39      -2.6005      2.00000
     40      -2.5803      2.00000
     41      -2.5617      2.00000
     42      -2.5562      2.00000
     43      -2.5478      2.00000
     44      -2.5463      2.00000
     45      -2.5104      2.00000
     46      -2.5007      2.00000
     47      -2.4889      2.00000
     48      -2.4732      2.00000
     49      -2.4476      2.00000
     50      -2.4238      2.00000
     51      -2.4011      2.00000
     52      -2.3764      2.00000
     53      -2.3682      2.00000
     54      -2.3452      2.00000
     55      -2.3136      2.00000
     56      -2.2981      2.00000
     57      -2.2634      2.00000
     58      -2.2314      2.00000
     59      -2.2112      2.00000
     60      -2.1948      2.00000
     61      -2.1724      2.00000
     62      -2.1585      2.00000
     63      -2.1324      2.00000
     64      -2.1064      2.00000
     65      -2.0826      2.00000
     66      -2.0647      2.00000
     67      -2.0295      2.00000
     68      -2.0122      2.00000
     69      -2.0006      2.00000
     70      -1.9738      2.00000
     71      -1.9457      2.00000
     72      -1.8964      2.00000
     73      -1.8890      2.00000
     74      -1.8750      2.00000
     75      -1.8559      2.00000
     76      -1.8532      2.00000
     77      -1.8510      2.00000
     78      -1.8303      2.00000
     79      -1.8191      2.00000
     80      -1.8157      2.00000
     81      -1.8100      2.00000
     82      -1.7946      2.00000
     83      -1.7867      2.00000
     84      -1.7849      2.00000
     85      -1.7713      2.00000
     86      -1.7712      2.00000
     87      -1.7684      2.00000
     88      -1.7682      2.00000
     89      -1.7393      2.00000
     90      -1.7335      2.00000
     91      -1.7256      2.00000
     92      -1.7215      2.00000
     93      -1.7205      2.00000
     94      -1.7139      2.00000
     95      -1.7013      2.00000
     96      -1.6964      2.00000
     97      -1.6954      2.00000
     98      -1.6704      2.00000
     99      -1.6466      2.00000
    100      -1.6442      2.00000
    101      -1.6344      2.00000
    102      -1.6334      2.00000
    103      -1.6221      2.00000
    104      -1.5929      2.00000
    105      -1.5924      2.00000
    106      -1.5883      2.00000
    107      -1.5577      2.00000
    108      -1.5402      2.00000
    109      -1.5219      2.00000
    110      -1.5153      2.00000
    111      -1.5126      2.00000
    112      -1.4948      2.00000
    113      -1.4864      2.00000
    114      -1.4817      2.00000
    115      -1.4396      2.00000
    116      -1.4330      2.00000
    117      -1.4312      2.00000
    118      -1.3909      2.00000
    119      -1.3822      2.00000
    120      -1.3330      2.00000
    121      -1.3172      2.00000
    122      -1.2881      2.00000
    123      -1.2660      2.00000
    124      -1.2399      2.00000
    125      -1.2168      2.00000
    126      -1.1897      2.00000
    127      -1.1730      2.00000
    128      -1.1292      2.00000
    129      -1.1088      2.00000
    130      -1.0580      2.00000
    131      -0.9931      2.00000
    132      -0.9734      2.00000
    133      -0.9077      2.00000
    134      -0.8866      2.00000
    135      -0.8737      2.00000
    136      -0.8359      2.00000
    137      -0.8233      2.00000
    138      -0.7396      2.00000
    139      -0.7125      2.00000
    140      -0.6769      2.00000
    141      -0.6616      2.00000
    142      -0.6179      2.00000
    143      -0.5542      2.00000
    144      -0.5286      2.00000
    145      -0.4794      2.00000
    146      -0.4517      2.00000
    147      -0.4498      2.00000
    148      -0.4234      2.00000
    149      -0.3924      2.00000
    150      -0.3416      2.00000
    151      -0.3059      2.00000
    152      -0.2773      2.00000
    153      -0.2180      2.00000
    154      -0.1967      2.00000
    155      -0.1657      2.00000
    156      -0.1307      2.00000
    157      -0.1170      2.00000
    158      -0.1048      2.00000
    159      -0.0715      2.00000
    160      -0.0272      2.00000
    161      -0.0176      2.00000
    162       0.0124      2.00000
    163       0.0293      2.00000
    164       0.0387      2.00000
    165       0.0712      2.00000
    166       0.0868      2.00000
    167       0.1100      2.00000
    168       0.1274      2.00000
    169       0.1341      2.00000
    170       0.1782      2.00000
    171       0.1947      2.00000
    172       0.2110      2.00000
    173       0.2221      2.00000
    174       0.2522      2.00000
    175       0.2617      2.00000
    176       0.2879      2.00000
    177       0.3256      2.00000
    178       0.3493      2.00000
    179       0.3583      2.00000
    180       0.3701      2.00000
    181       0.3896      2.00000
    182       0.4097      2.00000
    183       0.4317      2.00000
    184       0.4642      2.00001
    185       0.4821      2.00001
    186       0.4898      2.00001
    187       0.5388      2.00006
    188       0.5498      2.00008
    189       0.5737      2.00016
    190       0.5971      2.00030
    191       0.6087      2.00041
    192       0.6489      2.00113
    193       0.6702      2.00186
    194       0.6918      2.00300
    195       0.7222      2.00564
    196       0.7457      2.00884
    197       0.7598      2.01139
    198       0.8013      2.02223
    199       0.8080      2.02448
    200       0.8414      2.03773
    201       0.8633      2.04767
    202       0.9036      2.06482
    203       0.9259      2.07031
    204       0.9557      2.06716
    205       0.9763      2.05385
    206       1.0317      1.94713
    207       1.0647      1.81836
    208       1.1070      1.57424
    209       1.1377      1.34941
    210       1.1556      1.20498
    211       1.1659      1.11884
    212       1.1733      1.05634
    213       1.1930      0.89026
    214       1.2014      0.81977
    215       1.2228      0.64651
    216       1.2322      0.57397
    217       1.2553      0.41002
    218       1.2812      0.25310
    219       1.3135      0.10386
    220       1.3360      0.03042
    221       1.3499     -0.00341
    222       1.3609     -0.02438
    223       1.3926     -0.06097
    224       1.4009     -0.06570
    225       1.4085     -0.06858
    226       1.4255     -0.07091
    227       1.4329     -0.07045
    228       1.4472     -0.06764
    229       1.4650     -0.06163
    230       1.4976     -0.04724
    231       1.5139     -0.03977
    232       1.5358     -0.03048
    233       1.5515     -0.02465
    234       1.5675     -0.01946
    235       1.5845     -0.01485
    236       1.5900     -0.01355
    237       1.6224     -0.00760
    238       1.6354     -0.00591
    239       1.6483     -0.00456
    240       1.6656     -0.00318
    241       1.6713     -0.00280
    242       1.6756     -0.00255
    243       1.6951     -0.00164
    244       1.7138     -0.00105
    245       1.7182     -0.00094
    246       1.7371     -0.00059
    247       1.7548     -0.00037
    248       1.7556     -0.00036
    249       1.7623     -0.00030
    250       1.7808     -0.00018
    251       1.7814     -0.00018
    252       1.7869     -0.00015
    253       1.8095     -0.00008
    254       1.8140     -0.00007
    255       1.8279     -0.00005
    256       1.8381     -0.00003
    257       1.8578     -0.00002
    258       1.8605     -0.00002
    259       1.8840     -0.00001
    260       1.8935     -0.00001
    261       1.8955     -0.00001
    262       1.9034     -0.00000
    263       1.9139     -0.00000
    264       1.9258     -0.00000
    265       1.9395     -0.00000
    266       1.9592     -0.00000
    267       1.9717     -0.00000
    268       1.9833     -0.00000
    269       1.9901     -0.00000
    270       2.0038     -0.00000
    271       2.0194     -0.00000
    272       2.0262     -0.00000
    273       2.0380     -0.00000
    274       2.0469     -0.00000
    275       2.0670     -0.00000
    276       2.0948     -0.00000

 k-point    10 :       0.0714    0.3333    0.0000
  band No.  band energies     occupation 
      1      -5.9361      2.00000
      2      -5.8961      2.00000
      3      -5.6311      2.00000
      4      -5.4027      2.00000
      5      -5.3008      2.00000
      6      -5.1090      2.00000
      7      -4.8615      2.00000
      8      -4.8001      2.00000
      9      -4.4565      2.00000
     10      -4.4023      2.00000
     11      -4.3503      2.00000
     12      -4.2287      2.00000
     13      -3.9598      2.00000
     14      -3.9358      2.00000
     15      -3.8223      2.00000
     16      -3.6847      2.00000
     17      -3.6722      2.00000
     18      -3.5879      2.00000
     19      -3.4525      2.00000
     20      -3.4010      2.00000
     21      -3.3691      2.00000
     22      -3.2409      2.00000
     23      -3.1814      2.00000
     24      -3.0849      2.00000
     25      -3.0780      2.00000
     26      -3.0577      2.00000
     27      -2.9746      2.00000
     28      -2.9193      2.00000
     29      -2.8606      2.00000
     30      -2.8109      2.00000
     31      -2.7490      2.00000
     32      -2.7294      2.00000
     33      -2.6632      2.00000
     34      -2.6415      2.00000
     35      -2.6247      2.00000
     36      -2.6015      2.00000
     37      -2.5869      2.00000
     38      -2.5750      2.00000
     39      -2.5530      2.00000
     40      -2.5437      2.00000
     41      -2.5314      2.00000
     42      -2.5231      2.00000
     43      -2.5159      2.00000
     44      -2.5124      2.00000
     45      -2.4767      2.00000
     46      -2.4686      2.00000
     47      -2.4625      2.00000
     48      -2.4254      2.00000
     49      -2.4102      2.00000
     50      -2.3873      2.00000
     51      -2.3767      2.00000
     52      -2.3573      2.00000
     53      -2.3280      2.00000
     54      -2.3113      2.00000
     55      -2.2821      2.00000
     56      -2.2627      2.00000
     57      -2.2215      2.00000
     58      -2.2008      2.00000
     59      -2.1921      2.00000
     60      -2.1655      2.00000
     61      -2.1501      2.00000
     62      -2.1402      2.00000
     63      -2.1104      2.00000
     64      -2.0829      2.00000
     65      -2.0653      2.00000
     66      -2.0431      2.00000
     67      -2.0345      2.00000
     68      -2.0127      2.00000
     69      -1.9971      2.00000
     70      -1.9892      2.00000
     71      -1.9769      2.00000
     72      -1.9623      2.00000
     73      -1.9504      2.00000
     74      -1.8692      2.00000
     75      -1.8665      2.00000
     76      -1.8639      2.00000
     77      -1.8489      2.00000
     78      -1.8406      2.00000
     79      -1.8316      2.00000
     80      -1.8243      2.00000
     81      -1.8227      2.00000
     82      -1.8090      2.00000
     83      -1.7889      2.00000
     84      -1.7839      2.00000
     85      -1.7757      2.00000
     86      -1.7732      2.00000
     87      -1.7645      2.00000
     88      -1.7529      2.00000
     89      -1.7479      2.00000
     90      -1.7439      2.00000
     91      -1.7382      2.00000
     92      -1.7171      2.00000
     93      -1.7121      2.00000
     94      -1.7030      2.00000
     95      -1.6850      2.00000
     96      -1.6788      2.00000
     97      -1.6683      2.00000
     98      -1.6678      2.00000
     99      -1.6589      2.00000
    100      -1.6455      2.00000
    101      -1.6255      2.00000
    102      -1.6155      2.00000
    103      -1.5894      2.00000
    104      -1.5641      2.00000
    105      -1.5567      2.00000
    106      -1.5413      2.00000
    107      -1.5366      2.00000
    108      -1.5206      2.00000
    109      -1.5089      2.00000
    110      -1.4970      2.00000
    111      -1.4727      2.00000
    112      -1.4570      2.00000
    113      -1.4511      2.00000
    114      -1.4401      2.00000
    115      -1.4213      2.00000
    116      -1.4028      2.00000
    117      -1.3544      2.00000
    118      -1.3126      2.00000
    119      -1.3031      2.00000
    120      -1.2523      2.00000
    121      -1.2391      2.00000
    122      -1.2076      2.00000
    123      -1.1889      2.00000
    124      -1.1672      2.00000
    125      -1.1442      2.00000
    126      -1.1142      2.00000
    127      -1.0999      2.00000
    128      -1.0605      2.00000
    129      -1.0389      2.00000
    130      -0.9927      2.00000
    131      -0.9288      2.00000
    132      -0.9105      2.00000
    133      -0.8387      2.00000
    134      -0.8208      2.00000
    135      -0.8002      2.00000
    136      -0.7709      2.00000
    137      -0.7554      2.00000
    138      -0.6813      2.00000
    139      -0.6516      2.00000
    140      -0.6405      2.00000
    141      -0.5868      2.00000
    142      -0.5505      2.00000
    143      -0.5190      2.00000
    144      -0.4804      2.00000
    145      -0.4335      2.00000
    146      -0.4212      2.00000
    147      -0.4153      2.00000
    148      -0.3833      2.00000
    149      -0.3389      2.00000
    150      -0.3056      2.00000
    151      -0.2650      2.00000
    152      -0.2426      2.00000
    153      -0.1687      2.00000
    154      -0.1567      2.00000
    155      -0.1315      2.00000
    156      -0.1004      2.00000
    157      -0.0868      2.00000
    158      -0.0729      2.00000
    159      -0.0375      2.00000
    160       0.0083      2.00000
    161       0.0138      2.00000
    162       0.0379      2.00000
    163       0.0577      2.00000
    164       0.0624      2.00000
    165       0.0838      2.00000
    166       0.1140      2.00000
    167       0.1258      2.00000
    168       0.1507      2.00000
    169       0.1630      2.00000
    170       0.2016      2.00000
    171       0.2080      2.00000
    172       0.2276      2.00000
    173       0.2416      2.00000
    174       0.2709      2.00000
    175       0.2950      2.00000
    176       0.3009      2.00000
    177       0.3403      2.00000
    178       0.3543      2.00000
    179       0.3680      2.00000
    180       0.3891      2.00000
    181       0.3975      2.00000
    182       0.4220      2.00000
    183       0.4340      2.00000
    184       0.4632      2.00000
    185       0.4721      2.00001
    186       0.4923      2.00001
    187       0.5236      2.00004
    188       0.5354      2.00005
    189       0.5507      2.00008
    190       0.5738      2.00016
    191       0.5987      2.00031
    192       0.6181      2.00052
    193       0.6403      2.00091
    194       0.6680      2.00177
    195       0.6789      2.00226
    196       0.6995      2.00354
    197       0.7160      2.00498
    198       0.7501      2.00958
    199       0.7759      2.01495
    200       0.7978      2.02110
    201       0.8219      2.02961
    202       0.8483      2.04077
    203       0.8667      2.04925
    204       0.8903      2.05974
    205       0.9261      2.07034
    206       0.9783      2.05195
    207       1.0072      2.00921
    208       1.0389      1.92354
    209       1.0639      1.82211
    210       1.0740      1.77239
    211       1.1109      1.54779
    212       1.1165      1.50841
    213       1.1313      1.39837
    214       1.1626      1.14687
    215       1.1751      1.04164
    216       1.1931      0.88913
    217       1.2087      0.75937
    218       1.2271      0.61330
    219       1.2491      0.45179
    220       1.2674      0.33262
    221       1.2924      0.19524
    222       1.3104      0.11596
    223       1.3308      0.04518
    224       1.3574     -0.01819
    225       1.3772     -0.04721
    226       1.4083     -0.06852
    227       1.4248     -0.07092
    228       1.4288     -0.07080
    229       1.4367     -0.06993
    230       1.4518     -0.06630
    231       1.4816     -0.05459
    232       1.4972     -0.04743
    233       1.5111     -0.04103
    234       1.5167     -0.03854
    235       1.5342     -0.03113
    236       1.5426     -0.02788
    237       1.5550     -0.02343
    238       1.5679     -0.01933
    239       1.5735     -0.01774
    240       1.5811     -0.01570
    241       1.5980     -0.01182
    242       1.6113     -0.00933
    243       1.6292     -0.00667
    244       1.6316     -0.00637
    245       1.6408     -0.00532
    246       1.6503     -0.00438
    247       1.6524     -0.00420
    248       1.6718     -0.00278
    249       1.6778     -0.00243
    250       1.6896     -0.00186
    251       1.7043     -0.00132
    252       1.7230     -0.00084
    253       1.7267     -0.00077
    254       1.7396     -0.00055
    255       1.7597     -0.00033
    256       1.7633     -0.00030
    257       1.7716     -0.00024
    258       1.7928     -0.00013
    259       1.8022     -0.00010
    260       1.8277     -0.00005
    261       1.8366     -0.00004
    262       1.8461     -0.00003
    263       1.8502     -0.00002
    264       1.8720     -0.00001
    265       1.8878     -0.00001
    266       1.9066     -0.00000
    267       1.9160     -0.00000
    268       1.9274     -0.00000
    269       1.9401     -0.00000
    270       1.9560     -0.00000
    271       1.9648     -0.00000
    272       1.9776     -0.00000
    273       1.9963     -0.00000
    274       2.0119     -0.00000
    275       2.0202     -0.00000
    276       2.0483     -0.00000

 k-point    11 :       0.1429    0.3333    0.0000
  band No.  band energies     occupation 
      1      -5.6804      2.00000
      2      -5.6437      2.00000
      3      -5.3435      2.00000
      4      -5.1258      2.00000
      5      -5.0218      2.00000
      6      -4.8429      2.00000
      7      -4.5953      2.00000
      8      -4.5461      2.00000
      9      -4.1743      2.00000
     10      -4.1249      2.00000
     11      -4.0676      2.00000
     12      -3.9599      2.00000
     13      -3.7104      2.00000
     14      -3.6622      2.00000
     15      -3.5449      2.00000
     16      -3.4238      2.00000
     17      -3.4051      2.00000
     18      -3.3383      2.00000
     19      -3.2222      2.00000
     20      -3.1593      2.00000
     21      -3.1291      2.00000
     22      -2.9955      2.00000
     23      -2.9468      2.00000
     24      -2.8798      2.00000
     25      -2.8712      2.00000
     26      -2.8537      2.00000
     27      -2.7506      2.00000
     28      -2.7083      2.00000
     29      -2.6537      2.00000
     30      -2.6020      2.00000
     31      -2.5772      2.00000
     32      -2.5541      2.00000
     33      -2.5434      2.00000
     34      -2.5313      2.00000
     35      -2.5139      2.00000
     36      -2.4901      2.00000
     37      -2.4869      2.00000
     38      -2.4755      2.00000
     39      -2.4598      2.00000
     40      -2.4534      2.00000
     41      -2.4350      2.00000
     42      -2.4168      2.00000
     43      -2.4154      2.00000
     44      -2.4088      2.00000
     45      -2.4016      2.00000
     46      -2.3674      2.00000
     47      -2.3558      2.00000
     48      -2.3406      2.00000
     49      -2.3274      2.00000
     50      -2.3134      2.00000
     51      -2.2881      2.00000
     52      -2.2740      2.00000
     53      -2.2393      2.00000
     54      -2.2243      2.00000
     55      -2.2110      2.00000
     56      -2.2033      2.00000
     57      -2.1967      2.00000
     58      -2.1790      2.00000
     59      -2.1681      2.00000
     60      -2.1530      2.00000
     61      -2.1312      2.00000
     62      -2.1180      2.00000
     63      -2.0892      2.00000
     64      -2.0818      2.00000
     65      -2.0627      2.00000
     66      -2.0420      2.00000
     67      -2.0273      2.00000
     68      -2.0151      2.00000
     69      -2.0045      2.00000
     70      -1.9898      2.00000
     71      -1.9642      2.00000
     72      -1.9457      2.00000
     73      -1.9387      2.00000
     74      -1.9279      2.00000
     75      -1.9193      2.00000
     76      -1.9138      2.00000
     77      -1.9049      2.00000
     78      -1.8889      2.00000
     79      -1.8836      2.00000
     80      -1.8751      2.00000
     81      -1.8723      2.00000
     82      -1.8384      2.00000
     83      -1.8247      2.00000
     84      -1.7991      2.00000
     85      -1.7957      2.00000
     86      -1.7846      2.00000
     87      -1.7793      2.00000
     88      -1.7664      2.00000
     89      -1.7589      2.00000
     90      -1.7462      2.00000
     91      -1.7442      2.00000
     92      -1.7253      2.00000
     93      -1.7223      2.00000
     94      -1.6836      2.00000
     95      -1.6646      2.00000
     96      -1.6596      2.00000
     97      -1.6231      2.00000
     98      -1.6168      2.00000
     99      -1.6036      2.00000
    100      -1.5815      2.00000
    101      -1.5692      2.00000
    102      -1.5620      2.00000
    103      -1.5449      2.00000
    104      -1.5330      2.00000
    105      -1.5122      2.00000
    106      -1.4978      2.00000
    107      -1.4682      2.00000
    108      -1.4411      2.00000
    109      -1.3899      2.00000
    110      -1.3517      2.00000
    111      -1.3234      2.00000
    112      -1.2966      2.00000
    113      -1.2496      2.00000
    114      -1.2099      2.00000
    115      -1.1876      2.00000
    116      -1.1721      2.00000
    117      -1.1282      2.00000
    118      -1.1104      2.00000
    119      -1.0984      2.00000
    120      -1.0423      2.00000
    121      -1.0289      2.00000
    122      -1.0064      2.00000
    123      -0.9924      2.00000
    124      -0.9642      2.00000
    125      -0.9508      2.00000
    126      -0.9179      2.00000
    127      -0.8995      2.00000
    128      -0.8834      2.00000
    129      -0.8503      2.00000
    130      -0.8206      2.00000
    131      -0.7698      2.00000
    132      -0.7417      2.00000
    133      -0.6812      2.00000
    134      -0.6535      2.00000
    135      -0.6389      2.00000
    136      -0.6027      2.00000
    137      -0.5844      2.00000
    138      -0.5637      2.00000
    139      -0.5418      2.00000
    140      -0.4836      2.00000
    141      -0.4446      2.00000
    142      -0.4093      2.00000
    143      -0.3877      2.00000
    144      -0.3656      2.00000
    145      -0.3470      2.00000
    146      -0.3247      2.00000
    147      -0.2924      2.00000
    148      -0.2598      2.00000
    149      -0.2201      2.00000
    150      -0.1824      2.00000
    151      -0.1595      2.00000
    152      -0.1288      2.00000
    153      -0.0791      2.00000
    154      -0.0537      2.00000
    155      -0.0270      2.00000
    156      -0.0147      2.00000
    157       0.0013      2.00000
    158       0.0262      2.00000
    159       0.0562      2.00000
    160       0.0711      2.00000
    161       0.0855      2.00000
    162       0.0886      2.00000
    163       0.1012      2.00000
    164       0.1228      2.00000
    165       0.1427      2.00000
    166       0.1570      2.00000
    167       0.1764      2.00000
    168       0.1996      2.00000
    169       0.2146      2.00000
    170       0.2505      2.00000
    171       0.2647      2.00000
    172       0.2721      2.00000
    173       0.2826      2.00000
    174       0.3047      2.00000
    175       0.3187      2.00000
    176       0.3271      2.00000
    177       0.3366      2.00000
    178       0.3578      2.00000
    179       0.3664      2.00000
    180       0.3821      2.00000
    181       0.4028      2.00000
    182       0.4191      2.00000
    183       0.4284      2.00000
    184       0.4398      2.00000
    185       0.4484      2.00000
    186       0.4670      2.00001
    187       0.4783      2.00001
    188       0.4882      2.00001
    189       0.5029      2.00002
    190       0.5147      2.00003
    191       0.5435      2.00006
    192       0.5458      2.00007
    193       0.5625      2.00011
    194       0.5741      2.00016
    195       0.5986      2.00031
    196       0.6071      2.00039
    197       0.6313      2.00073
    198       0.6393      2.00089
    199       0.6651      2.00165
    200       0.6742      2.00203
    201       0.6970      2.00336
    202       0.7209      2.00550
    203       0.7265      2.00614
    204       0.7402      2.00799
    205       0.7925      2.01947
    206       0.8014      2.02226
    207       0.8228      2.02996
    208       0.8659      2.04886
    209       0.8843      2.05721
    210       0.9060      2.06562
    211       0.9276      2.07051
    212       0.9327      2.07087
    213       0.9551      2.06739
    214       0.9906      2.03736
    215       1.0218      1.97528
    216       1.0476      1.89185
    217       1.0631      1.82583
    218       1.0837      1.71943
    219       1.0963      1.64432
    220       1.1088      1.56232
    221       1.1438      1.30083
    222       1.1803      0.99695
    223       1.2064      0.77850
    224       1.2300      0.59092
    225       1.2365      0.54201
    226       1.2681      0.32849
    227       1.2775      0.27333
    228       1.2982      0.16824
    229       1.3253      0.06232
    230       1.3369      0.02809
    231       1.3510     -0.00572
    232       1.3833     -0.05354
    233       1.3971     -0.06374
    234       1.4066     -0.06801
    235       1.4155     -0.07019
    236       1.4284     -0.07083
    237       1.4412     -0.06909
    238       1.4516     -0.06638
    239       1.4576     -0.06438
    240       1.4627     -0.06252
    241       1.4783     -0.05606
    242       1.4894     -0.05104
    243       1.4987     -0.04670
    244       1.5108     -0.04117
    245       1.5202     -0.03698
    246       1.5352     -0.03074
    247       1.5404     -0.02870
    248       1.5512     -0.02474
    249       1.5659     -0.01994
    250       1.5728     -0.01792
    251       1.5793     -0.01617
    252       1.6005     -0.01132
    253       1.6023     -0.01096
    254       1.6137     -0.00894
    255       1.6267     -0.00700
    256       1.6362     -0.00582
    257       1.6524     -0.00420
    258       1.6633     -0.00333
    259       1.6769     -0.00248
    260       1.6847     -0.00208
    261       1.7002     -0.00146
    262       1.7171     -0.00097
    263       1.7269     -0.00076
    264       1.7446     -0.00048
    265       1.7485     -0.00044
    266       1.7739     -0.00022
    267       1.7794     -0.00019
    268       1.7909     -0.00014
    269       1.8147     -0.00007
    270       1.8334     -0.00004
    271       1.8435     -0.00003
    272       1.8552     -0.00002
    273       1.8837     -0.00001
    274       1.9033     -0.00000
    275       1.9309     -0.00000
    276       1.9509     -0.00000

 k-point    12 :       0.2143    0.3333    0.0000
  band No.  band energies     occupation 
      1      -5.2681      2.00000
      2      -5.2358      2.00000
      3      -4.8848      2.00000
      4      -4.6878      2.00000
      5      -4.5798      2.00000
      6      -4.4256      2.00000
      7      -4.1796      2.00000
      8      -4.1503      2.00000
      9      -3.7631      2.00000
     10      -3.6780      2.00000
     11      -3.6236      2.00000
     12      -3.5316      2.00000
     13      -3.3407      2.00000
     14      -3.2503      2.00000
     15      -3.1146      2.00000
     16      -3.0580      2.00000
     17      -2.9928      2.00000
     18      -2.9659      2.00000
     19      -2.9232      2.00000
     20      -2.8251      2.00000
     21      -2.7880      2.00000
     22      -2.6726      2.00000
     23      -2.6685      2.00000
     24      -2.6422      2.00000
     25      -2.5986      2.00000
     26      -2.5470      2.00000
     27      -2.5238      2.00000
     28      -2.4933      2.00000
     29      -2.4705      2.00000
     30      -2.4611      2.00000
     31      -2.4238      2.00000
     32      -2.4090      2.00000
     33      -2.3896      2.00000
     34      -2.3822      2.00000
     35      -2.3749      2.00000
     36      -2.3709      2.00000
     37      -2.3624      2.00000
     38      -2.3501      2.00000
     39      -2.3382      2.00000
     40      -2.3287      2.00000
     41      -2.3113      2.00000
     42      -2.2997      2.00000
     43      -2.2895      2.00000
     44      -2.2832      2.00000
     45      -2.2712      2.00000
     46      -2.2632      2.00000
     47      -2.2528      2.00000
     48      -2.2518      2.00000
     49      -2.2430      2.00000
     50      -2.2330      2.00000
     51      -2.2249      2.00000
     52      -2.2110      2.00000
     53      -2.2052      2.00000
     54      -2.1892      2.00000
     55      -2.1764      2.00000
     56      -2.1643      2.00000
     57      -2.1524      2.00000
     58      -2.1394      2.00000
     59      -2.1311      2.00000
     60      -2.1192      2.00000
     61      -2.0996      2.00000
     62      -2.0694      2.00000
     63      -2.0612      2.00000
     64      -2.0582      2.00000
     65      -2.0533      2.00000
     66      -2.0418      2.00000
     67      -2.0352      2.00000
     68      -2.0241      2.00000
     69      -2.0208      2.00000
     70      -2.0182      2.00000
     71      -2.0097      2.00000
     72      -2.0068      2.00000
     73      -2.0026      2.00000
     74      -1.9915      2.00000
     75      -1.9758      2.00000
     76      -1.9280      2.00000
     77      -1.9148      2.00000
     78      -1.9053      2.00000
     79      -1.8882      2.00000
     80      -1.8765      2.00000
     81      -1.8691      2.00000
     82      -1.8490      2.00000
     83      -1.8456      2.00000
     84      -1.8197      2.00000
     85      -1.8158      2.00000
     86      -1.7922      2.00000
     87      -1.7553      2.00000
     88      -1.7452      2.00000
     89      -1.7390      2.00000
     90      -1.7149      2.00000
     91      -1.6833      2.00000
     92      -1.6820      2.00000
     93      -1.6701      2.00000
     94      -1.6534      2.00000
     95      -1.6366      2.00000
     96      -1.6307      2.00000
     97      -1.6206      2.00000
     98      -1.5664      2.00000
     99      -1.5469      2.00000
    100      -1.5285      2.00000
    101      -1.4639      2.00000
    102      -1.4472      2.00000
    103      -1.4293      2.00000
    104      -1.3512      2.00000
    105      -1.3356      2.00000
    106      -1.2857      2.00000
    107      -1.2410      2.00000
    108      -1.1615      2.00000
    109      -1.1469      2.00000
    110      -1.1014      2.00000
    111      -1.0346      2.00000
    112      -1.0138      2.00000
    113      -0.9740      2.00000
    114      -0.9230      2.00000
    115      -0.9013      2.00000
    116      -0.8988      2.00000
    117      -0.8577      2.00000
    118      -0.8461      2.00000
    119      -0.8210      2.00000
    120      -0.8094      2.00000
    121      -0.7787      2.00000
    122      -0.7636      2.00000
    123      -0.7465      2.00000
    124      -0.7224      2.00000
    125      -0.6922      2.00000
    126      -0.6709      2.00000
    127      -0.6674      2.00000
    128      -0.6540      2.00000
    129      -0.6164      2.00000
    130      -0.5974      2.00000
    131      -0.5812      2.00000
    132      -0.5602      2.00000
    133      -0.5398      2.00000
    134      -0.5164      2.00000
    135      -0.4804      2.00000
    136      -0.4655      2.00000
    137      -0.4413      2.00000
    138      -0.4111      2.00000
    139      -0.3849      2.00000
    140      -0.3455      2.00000
    141      -0.3285      2.00000
    142      -0.3136      2.00000
    143      -0.2754      2.00000
    144      -0.2348      2.00000
    145      -0.2116      2.00000
    146      -0.1843      2.00000
    147      -0.1576      2.00000
    148      -0.1396      2.00000
    149      -0.1022      2.00000
    150      -0.0739      2.00000
    151      -0.0642      2.00000
    152      -0.0145      2.00000
    153       0.0001      2.00000
    154       0.0117      2.00000
    155       0.0325      2.00000
    156       0.0529      2.00000
    157       0.0621      2.00000
    158       0.0804      2.00000
    159       0.0962      2.00000
    160       0.1033      2.00000
    161       0.1360      2.00000
    162       0.1478      2.00000
    163       0.1632      2.00000
    164       0.1663      2.00000
    165       0.1742      2.00000
    166       0.1929      2.00000
    167       0.1995      2.00000
    168       0.2072      2.00000
    169       0.2150      2.00000
    170       0.2363      2.00000
    171       0.2409      2.00000
    172       0.2558      2.00000
    173       0.2617      2.00000
    174       0.2675      2.00000
    175       0.2796      2.00000
    176       0.3027      2.00000
    177       0.3276      2.00000
    178       0.3383      2.00000
    179       0.3508      2.00000
    180       0.3555      2.00000
    181       0.3668      2.00000
    182       0.3743      2.00000
    183       0.3790      2.00000
    184       0.3968      2.00000
    185       0.3996      2.00000
    186       0.4025      2.00000
    187       0.4220      2.00000
    188       0.4330      2.00000
    189       0.4445      2.00000
    190       0.4496      2.00000
    191       0.4676      2.00001
    192       0.4737      2.00001
    193       0.5065      2.00002
    194       0.5125      2.00003
    195       0.5277      2.00004
    196       0.5432      2.00006
    197       0.5566      2.00010
    198       0.5710      2.00015
    199       0.5842      2.00021
    200       0.5911      2.00025
    201       0.6047      2.00037
    202       0.6174      2.00051
    203       0.6288      2.00068
    204       0.6547      2.00129
    205       0.6671      2.00173
    206       0.6810      2.00237
    207       0.6915      2.00298
    208       0.7098      2.00439
    209       0.7234      2.00578
    210       0.7363      2.00741
    211       0.7475      2.00913
    212       0.7747      2.01468
    213       0.7831      2.01681
    214       0.8199      2.02885
    215       0.8521      2.04249
    216       0.8705      2.05098
    217       0.8958      2.06195
    218       0.9133      2.06779
    219       0.9255      2.07027
    220       0.9387      2.07081
    221       0.9527      2.06820
    222       0.9727      2.05702
    223       0.9906      2.03742
    224       1.0351      1.93621
    225       1.0523      1.87293
    226       1.0665      1.80964
    227       1.0968      1.64124
    228       1.1196      1.48582
    229       1.1444      1.29611
    230       1.1568      1.19500
    231       1.1647      1.12874
    232       1.1775      1.02091
    233       1.2049      0.79084
    234       1.2187      0.67888
    235       1.2428      0.49643
    236       1.2583      0.39042
    237       1.2668      0.33666
    238       1.2819      0.24934
    239       1.2941      0.18719
    240       1.3287      0.05148
    241       1.3524     -0.00862
    242       1.3669     -0.03383
    243       1.3788     -0.04906
    244       1.3942     -0.06202
    245       1.4011     -0.06579
    246       1.4119     -0.06948
    247       1.4339     -0.07033
    248       1.4542     -0.06556
    249       1.4688     -0.06012
    250       1.4733     -0.05821
    251       1.4894     -0.05102
    252       1.5021     -0.04514
    253       1.5053     -0.04366
    254       1.5144     -0.03955
    255       1.5276     -0.03385
    256       1.5391     -0.02919
    257       1.5469     -0.02627
    258       1.5595     -0.02195
    259       1.5796     -0.01608
    260       1.5823     -0.01540
    261       1.5908     -0.01336
    262       1.6054     -0.01038
    263       1.6164     -0.00851
    264       1.6306     -0.00650
    265       1.6382     -0.00559
    266       1.6497     -0.00444
    267       1.6726     -0.00273
    268       1.6875     -0.00195
    269       1.7043     -0.00132
    270       1.7274     -0.00075
    271       1.7356     -0.00061
    272       1.7444     -0.00049
    273       1.7749     -0.00021
    274       1.7987     -0.00011
    275       1.8052     -0.00009
    276       1.8327     -0.00004

 k-point    13 :       0.2857    0.3333    0.0000
  band No.  band energies     occupation 
      1      -4.7180      2.00000
      2      -4.6896      2.00000
      3      -4.2930      2.00000
      4      -4.1345      2.00000
      5      -4.0180      2.00000
      6      -3.9058      2.00000
      7      -3.6699      2.00000
      8      -3.6627      2.00000
      9      -3.2903      2.00000
     10      -3.1625      2.00000
     11      -3.0507      2.00000
     12      -2.9860      2.00000
     13      -2.9357      2.00000
     14      -2.8048      2.00000
     15      -2.7466      2.00000
     16      -2.7234      2.00000
     17      -2.6664      2.00000
     18      -2.5998      2.00000
     19      -2.5895      2.00000
     20      -2.5738      2.00000
     21      -2.5514      2.00000
     22      -2.5211      2.00000
     23      -2.4692      2.00000
     24      -2.4594      2.00000
     25      -2.4363      2.00000
     26      -2.4270      2.00000
     27      -2.4178      2.00000
     28      -2.3951      2.00000
     29      -2.3731      2.00000
     30      -2.3587      2.00000
     31      -2.3512      2.00000
     32      -2.3320      2.00000
     33      -2.3278      2.00000
     34      -2.3104      2.00000
     35      -2.3062      2.00000
     36      -2.2911      2.00000
     37      -2.2794      2.00000
     38      -2.2779      2.00000
     39      -2.2689      2.00000
     40      -2.2629      2.00000
     41      -2.2564      2.00000
     42      -2.2475      2.00000
     43      -2.2364      2.00000
     44      -2.2305      2.00000
     45      -2.2203      2.00000
     46      -2.2072      2.00000
     47      -2.2048      2.00000
     48      -2.1917      2.00000
     49      -2.1786      2.00000
     50      -2.1736      2.00000
     51      -2.1703      2.00000
     52      -2.1676      2.00000
     53      -2.1479      2.00000
     54      -2.1435      2.00000
     55      -2.1373      2.00000
     56      -2.1320      2.00000
     57      -2.1193      2.00000
     58      -2.1109      2.00000
     59      -2.0984      2.00000
     60      -2.0797      2.00000
     61      -2.0677      2.00000
     62      -2.0640      2.00000
     63      -2.0427      2.00000
     64      -2.0358      2.00000
     65      -2.0168      2.00000
     66      -1.9842      2.00000
     67      -1.9810      2.00000
     68      -1.9745      2.00000
     69      -1.9328      2.00000
     70      -1.9195      2.00000
     71      -1.8965      2.00000
     72      -1.8887      2.00000
     73      -1.8840      2.00000
     74      -1.8701      2.00000
     75      -1.8624      2.00000
     76      -1.8437      2.00000
     77      -1.8384      2.00000
     78      -1.8299      2.00000
     79      -1.8103      2.00000
     80      -1.7999      2.00000
     81      -1.7841      2.00000
     82      -1.7594      2.00000
     83      -1.7488      2.00000
     84      -1.7402      2.00000
     85      -1.7344      2.00000
     86      -1.7292      2.00000
     87      -1.7204      2.00000
     88      -1.7154      2.00000
     89      -1.7139      2.00000
     90      -1.7052      2.00000
     91      -1.6994      2.00000
     92      -1.6571      2.00000
     93      -1.6287      2.00000
     94      -1.5851      2.00000
     95      -1.5428      2.00000
     96      -1.5119      2.00000
     97      -1.4340      2.00000
     98      -1.3516      2.00000
     99      -1.3249      2.00000
    100      -1.3131      2.00000
    101      -1.2550      2.00000
    102      -1.2163      2.00000
    103      -1.1937      2.00000
    104      -1.1560      2.00000
    105      -1.1512      2.00000
    106      -1.0330      2.00000
    107      -1.0123      2.00000
    108      -0.9768      2.00000
    109      -0.9156      2.00000
    110      -0.8790      2.00000
    111      -0.8443      2.00000
    112      -0.8255      2.00000
    113      -0.8039      2.00000
    114      -0.7689      2.00000
    115      -0.7168      2.00000
    116      -0.7018      2.00000
    117      -0.6797      2.00000
    118      -0.6653      2.00000
    119      -0.6426      2.00000
    120      -0.6387      2.00000
    121      -0.6124      2.00000
    122      -0.5858      2.00000
    123      -0.5761      2.00000
    124      -0.5609      2.00000
    125      -0.5377      2.00000
    126      -0.5314      2.00000
    127      -0.5173      2.00000
    128      -0.5132      2.00000
    129      -0.5040      2.00000
    130      -0.4898      2.00000
    131      -0.4667      2.00000
    132      -0.4599      2.00000
    133      -0.4302      2.00000
    134      -0.3963      2.00000
    135      -0.3758      2.00000
    136      -0.3679      2.00000
    137      -0.3632      2.00000
    138      -0.3366      2.00000
    139      -0.3118      2.00000
    140      -0.2952      2.00000
    141      -0.2612      2.00000
    142      -0.2439      2.00000
    143      -0.2119      2.00000
    144      -0.1933      2.00000
    145      -0.1806      2.00000
    146      -0.1717      2.00000
    147      -0.1594      2.00000
    148      -0.1350      2.00000
    149      -0.1200      2.00000
    150      -0.1030      2.00000
    151      -0.0790      2.00000
    152      -0.0711      2.00000
    153      -0.0542      2.00000
    154      -0.0342      2.00000
    155      -0.0205      2.00000
    156      -0.0010      2.00000
    157       0.0151      2.00000
    158       0.0335      2.00000
    159       0.0457      2.00000
    160       0.0539      2.00000
    161       0.0623      2.00000
    162       0.0791      2.00000
    163       0.0981      2.00000
    164       0.1118      2.00000
    165       0.1152      2.00000
    166       0.1335      2.00000
    167       0.1452      2.00000
    168       0.1686      2.00000
    169       0.1726      2.00000
    170       0.1838      2.00000
    171       0.1943      2.00000
    172       0.2052      2.00000
    173       0.2118      2.00000
    174       0.2286      2.00000
    175       0.2387      2.00000
    176       0.2528      2.00000
    177       0.2610      2.00000
    178       0.2726      2.00000
    179       0.2891      2.00000
    180       0.3017      2.00000
    181       0.3156      2.00000
    182       0.3291      2.00000
    183       0.3391      2.00000
    184       0.3572      2.00000
    185       0.3721      2.00000
    186       0.3814      2.00000
    187       0.3947      2.00000
    188       0.4042      2.00000
    189       0.4123      2.00000
    190       0.4203      2.00000
    191       0.4289      2.00000
    192       0.4353      2.00000
    193       0.4437      2.00000
    194       0.4621      2.00000
    195       0.4781      2.00001
    196       0.4844      2.00001
    197       0.5106      2.00002
    198       0.5180      2.00003
    199       0.5221      2.00003
    200       0.5421      2.00006
    201       0.5483      2.00007
    202       0.5713      2.00015
    203       0.5890      2.00024
    204       0.6056      2.00038
    205       0.6192      2.00054
    206       0.6251      2.00062
    207       0.6349      2.00080
    208       0.6494      2.00114
    209       0.6635      2.00159
    210       0.6799      2.00231
    211       0.7126      2.00465
    212       0.7199      2.00539
    213       0.7323      2.00687
    214       0.7613      2.01169
    215       0.7804      2.01609
    216       0.7950      2.02023
    217       0.8068      2.02404
    218       0.8356      2.03519
    219       0.8627      2.04739
    220       0.8862      2.05802
    221       0.9061      2.06565
    222       0.9278      2.07053
    223       0.9451      2.07009
    224       0.9622      2.06410
    225       0.9779      2.05235
    226       0.9788      2.05148
    227       0.9939      2.03261
    228       1.0180      1.98511
    229       1.0309      1.94941
    230       1.0535      1.86811
    231       1.0637      1.82291
    232       1.0787      1.74736
    233       1.0960      1.64574
    234       1.1073      1.57265
    235       1.1193      1.48806
    236       1.1495      1.25432
    237       1.1702      1.08267
    238       1.1895      0.91986
    239       1.2057      0.78423
    240       1.2391      0.52306
    241       1.2560      0.40521
    242       1.2818      0.24962
    243       1.3155      0.09643
    244       1.3379      0.02537
    245       1.3449      0.00784
    246       1.3664     -0.03315
    247       1.3748     -0.04446
    248       1.3796     -0.04985
    249       1.3855     -0.05549
    250       1.3955     -0.06285
    251       1.4152     -0.07014
    252       1.4369     -0.06991
    253       1.4532     -0.06587
    254       1.4580     -0.06424
    255       1.4644     -0.06186
    256       1.4797     -0.05542
    257       1.4956     -0.04814
    258       1.5029     -0.04477
    259       1.5104     -0.04138
    260       1.5182     -0.03786
    261       1.5321     -0.03199
    262       1.5478     -0.02595
    263       1.5567     -0.02285
    264       1.5644     -0.02041
    265       1.5781     -0.01648
    266       1.5842     -0.01493
    267       1.5921     -0.01308
    268       1.6091     -0.00971
    269       1.6271     -0.00694
    270       1.6352     -0.00594
    271       1.6683     -0.00299
    272       1.7093     -0.00117
    273       1.7247     -0.00081
    274       1.7265     -0.00077
    275       1.7546     -0.00037
    276       1.7957     -0.00012

 k-point    14 :       0.3571    0.3333    0.0000
  band No.  band energies     occupation 
      1      -4.0562      2.00000
      2      -4.0297      2.00000
      3      -3.6556      2.00000
      4      -3.5689      2.00000
      5      -3.4297      2.00000
      6      -3.3781      2.00000
      7      -3.1895      2.00000
      8      -3.1654      2.00000
      9      -2.8821      2.00000
     10      -2.7595      2.00000
     11      -2.7417      2.00000
     12      -2.6886      2.00000
     13      -2.6849      2.00000
     14      -2.6460      2.00000
     15      -2.6176      2.00000
     16      -2.5777      2.00000
     17      -2.5629      2.00000
     18      -2.5293      2.00000
     19      -2.5177      2.00000
     20      -2.4739      2.00000
     21      -2.4243      2.00000
     22      -2.4089      2.00000
     23      -2.4014      2.00000
     24      -2.3902      2.00000
     25      -2.3754      2.00000
     26      -2.3589      2.00000
     27      -2.3528      2.00000
     28      -2.3469      2.00000
     29      -2.3402      2.00000
     30      -2.3280      2.00000
     31      -2.3250      2.00000
     32      -2.3195      2.00000
     33      -2.3087      2.00000
     34      -2.2994      2.00000
     35      -2.2929      2.00000
     36      -2.2858      2.00000
     37      -2.2804      2.00000
     38      -2.2745      2.00000
     39      -2.2690      2.00000
     40      -2.2636      2.00000
     41      -2.2555      2.00000
     42      -2.2490      2.00000
     43      -2.2408      2.00000
     44      -2.2255      2.00000
     45      -2.2188      2.00000
     46      -2.2035      2.00000
     47      -2.1935      2.00000
     48      -2.1624      2.00000
     49      -2.1368      2.00000
     50      -2.1190      2.00000
     51      -2.1051      2.00000
     52      -2.1036      2.00000
     53      -2.0679      2.00000
     54      -2.0646      2.00000
     55      -2.0541      2.00000
     56      -2.0482      2.00000
     57      -2.0232      2.00000
     58      -2.0182      2.00000
     59      -1.9895      2.00000
     60      -1.9795      2.00000
     61      -1.9615      2.00000
     62      -1.9567      2.00000
     63      -1.9459      2.00000
     64      -1.9398      2.00000
     65      -1.8926      2.00000
     66      -1.8779      2.00000
     67      -1.8503      2.00000
     68      -1.8394      2.00000
     69      -1.8076      2.00000
     70      -1.8004      2.00000
     71      -1.7832      2.00000
     72      -1.7812      2.00000
     73      -1.7554      2.00000
     74      -1.7425      2.00000
     75      -1.7255      2.00000
     76      -1.7210      2.00000
     77      -1.6941      2.00000
     78      -1.6888      2.00000
     79      -1.6631      2.00000
     80      -1.6367      2.00000
     81      -1.6321      2.00000
     82      -1.6291      2.00000
     83      -1.5812      2.00000
     84      -1.5762      2.00000
     85      -1.5688      2.00000
     86      -1.5218      2.00000
     87      -1.5163      2.00000
     88      -1.5153      2.00000
     89      -1.4851      2.00000
     90      -1.4501      2.00000
     91      -1.4433      2.00000
     92      -1.4131      2.00000
     93      -1.3648      2.00000
     94      -1.3461      2.00000
     95      -1.3237      2.00000
     96      -1.3086      2.00000
     97      -1.2528      2.00000
     98      -1.2042      2.00000
     99      -1.1810      2.00000
    100      -1.1299      2.00000
    101      -1.0976      2.00000
    102      -1.0755      2.00000
    103      -1.0403      2.00000
    104      -1.0083      2.00000
    105      -0.9457      2.00000
    106      -0.9045      2.00000
    107      -0.8762      2.00000
    108      -0.8561      2.00000
    109      -0.8421      2.00000
    110      -0.8136      2.00000
    111      -0.8042      2.00000
    112      -0.7651      2.00000
    113      -0.7557      2.00000
    114      -0.7398      2.00000
    115      -0.7345      2.00000
    116      -0.7095      2.00000
    117      -0.7031      2.00000
    118      -0.6735      2.00000
    119      -0.6623      2.00000
    120      -0.6433      2.00000
    121      -0.6280      2.00000
    122      -0.6123      2.00000
    123      -0.5976      2.00000
    124      -0.5906      2.00000
    125      -0.5747      2.00000
    126      -0.5564      2.00000
    127      -0.5461      2.00000
    128      -0.5278      2.00000
    129      -0.5206      2.00000
    130      -0.4992      2.00000
    131      -0.4746      2.00000
    132      -0.4546      2.00000
    133      -0.4475      2.00000
    134      -0.4261      2.00000
    135      -0.4140      2.00000
    136      -0.4009      2.00000
    137      -0.3775      2.00000
    138      -0.3556      2.00000
    139      -0.3321      2.00000
    140      -0.3161      2.00000
    141      -0.3028      2.00000
    142      -0.2749      2.00000
    143      -0.2581      2.00000
    144      -0.2500      2.00000
    145      -0.2333      2.00000
    146      -0.2183      2.00000
    147      -0.1980      2.00000
    148      -0.1711      2.00000
    149      -0.1662      2.00000
    150      -0.1520      2.00000
    151      -0.1325      2.00000
    152      -0.1245      2.00000
    153      -0.1049      2.00000
    154      -0.0933      2.00000
    155      -0.0713      2.00000
    156      -0.0548      2.00000
    157      -0.0480      2.00000
    158      -0.0257      2.00000
    159      -0.0064      2.00000
    160       0.0043      2.00000
    161       0.0125      2.00000
    162       0.0173      2.00000
    163       0.0307      2.00000
    164       0.0388      2.00000
    165       0.0669      2.00000
    166       0.0740      2.00000
    167       0.0880      2.00000
    168       0.1032      2.00000
    169       0.1189      2.00000
    170       0.1245      2.00000
    171       0.1431      2.00000
    172       0.1542      2.00000
    173       0.1629      2.00000
    174       0.1728      2.00000
    175       0.1824      2.00000
    176       0.1983      2.00000
    177       0.2093      2.00000
    178       0.2251      2.00000
    179       0.2379      2.00000
    180       0.2552      2.00000
    181       0.2686      2.00000
    182       0.2768      2.00000
    183       0.2869      2.00000
    184       0.2979      2.00000
    185       0.3104      2.00000
    186       0.3180      2.00000
    187       0.3321      2.00000
    188       0.3495      2.00000
    189       0.3554      2.00000
    190       0.3667      2.00000
    191       0.3823      2.00000
    192       0.3960      2.00000
    193       0.4084      2.00000
    194       0.4291      2.00000
    195       0.4415      2.00000
    196       0.4490      2.00000
    197       0.4701      2.00001
    198       0.4738      2.00001
    199       0.4877      2.00001
    200       0.5015      2.00002
    201       0.5137      2.00003
    202       0.5292      2.00004
    203       0.5376      2.00005
    204       0.5491      2.00008
    205       0.5680      2.00013
    206       0.5721      2.00015
    207       0.5963      2.00029
    208       0.6013      2.00033
    209       0.6212      2.00056
    210       0.6524      2.00122
    211       0.6603      2.00148
    212       0.6702      2.00186
    213       0.6754      2.00209
    214       0.7107      2.00447
    215       0.7178      2.00516
    216       0.7455      2.00881
    217       0.7604      2.01150
    218       0.7790      2.01573
    219       0.8229      2.02998
    220       0.8468      2.04011
    221       0.8595      2.04593
    222       0.8758      2.05340
    223       0.8911      2.06010
    224       0.9126      2.06762
    225       0.9366      2.07090
    226       0.9867      2.04253
    227       0.9982      2.02585
    228       1.0079      2.00779
    229       1.0453      1.90036
    230       1.0703      1.79082
    231       1.0941      1.65747
    232       1.1099      1.55428
    233       1.1313      1.39864
    234       1.1537      1.22050
    235       1.1723      1.06506
    236       1.1989      0.84104
    237       1.2314      0.58064
    238       1.2416      0.50462
    239       1.2611      0.37198
    240       1.2664      0.33891
    241       1.2786      0.26719
    242       1.2923      0.19611
    243       1.3215      0.07511
    244       1.3285      0.05235
    245       1.3441      0.00972
    246       1.3515     -0.00661
    247       1.3641     -0.02958
    248       1.3716     -0.04043
    249       1.3820     -0.05232
    250       1.4010     -0.06576
    251       1.4080     -0.06845
    252       1.4247     -0.07092
    253       1.4430     -0.06870
    254       1.4520     -0.06625
    255       1.4627     -0.06252
    256       1.4776     -0.05637
    257       1.4911     -0.05023
    258       1.5015     -0.04542
    259       1.5160     -0.03886
    260       1.5391     -0.02918
    261       1.5418     -0.02817
    262       1.5637     -0.02061
    263       1.5693     -0.01894
    264       1.5863     -0.01442
    265       1.5967     -0.01208
    266       1.6015     -0.01111
    267       1.6237     -0.00741
    268       1.6462     -0.00476
    269       1.6705     -0.00286
    270       1.6888     -0.00190
    271       1.6982     -0.00153
    272       1.7220     -0.00086
    273       1.7405     -0.00054
    274       1.7537     -0.00038
    275       1.7801     -0.00019
    276       1.8016     -0.00010

 k-point    15 :       0.4286    0.3333    0.0000
  band No.  band energies     occupation 
      1      -3.3264      2.00000
      2      -3.2991      2.00000
      3      -3.1851      2.00000
      4      -3.1779      2.00000
      5      -3.0008      2.00000
      6      -2.9952      2.00000
      7      -2.8435      2.00000
      8      -2.8205      2.00000
      9      -2.7615      2.00000
     10      -2.7496      2.00000
     11      -2.6852      2.00000
     12      -2.6671      2.00000
     13      -2.6555      2.00000
     14      -2.6175      2.00000
     15      -2.6092      2.00000
     16      -2.5793      2.00000
     17      -2.5311      2.00000
     18      -2.5128      2.00000
     19      -2.4879      2.00000
     20      -2.4744      2.00000
     21      -2.4454      2.00000
     22      -2.4397      2.00000
     23      -2.4240      2.00000
     24      -2.4111      2.00000
     25      -2.3981      2.00000
     26      -2.3936      2.00000
     27      -2.3786      2.00000
     28      -2.3751      2.00000
     29      -2.3584      2.00000
     30      -2.3566      2.00000
     31      -2.3506      2.00000
     32      -2.3393      2.00000
     33      -2.3251      2.00000
     34      -2.3217      2.00000
     35      -2.3113      2.00000
     36      -2.3048      2.00000
     37      -2.3001      2.00000
     38      -2.2871      2.00000
     39      -2.2822      2.00000
     40      -2.2734      2.00000
     41      -2.2464      2.00000
     42      -2.2377      2.00000
     43      -2.2113      2.00000
     44      -2.2028      2.00000
     45      -2.1896      2.00000
     46      -2.1663      2.00000
     47      -2.1324      2.00000
     48      -2.0924      2.00000
     49      -2.0804      2.00000
     50      -2.0697      2.00000
     51      -2.0499      2.00000
     52      -2.0370      2.00000
     53      -2.0273      2.00000
     54      -2.0193      2.00000
     55      -1.9982      2.00000
     56      -1.9955      2.00000
     57      -1.9440      2.00000
     58      -1.9397      2.00000
     59      -1.8797      2.00000
     60      -1.8781      2.00000
     61      -1.8510      2.00000
     62      -1.8447      2.00000
     63      -1.8089      2.00000
     64      -1.7999      2.00000
     65      -1.7732      2.00000
     66      -1.7474      2.00000
     67      -1.7360      2.00000
     68      -1.7245      2.00000
     69      -1.6866      2.00000
     70      -1.6773      2.00000
     71      -1.6695      2.00000
     72      -1.6632      2.00000
     73      -1.6487      2.00000
     74      -1.6100      2.00000
     75      -1.5178      2.00000
     76      -1.5091      2.00000
     77      -1.4877      2.00000
     78      -1.4674      2.00000
     79      -1.4461      2.00000
     80      -1.4380      2.00000
     81      -1.4324      2.00000
     82      -1.4073      2.00000
     83      -1.3904      2.00000
     84      -1.3625      2.00000
     85      -1.3387      2.00000
     86      -1.3171      2.00000
     87      -1.3031      2.00000
     88      -1.3004      2.00000
     89      -1.2703      2.00000
     90      -1.2601      2.00000
     91      -1.2353      2.00000
     92      -1.2220      2.00000
     93      -1.2027      2.00000
     94      -1.1812      2.00000
     95      -1.1626      2.00000
     96      -1.1098      2.00000
     97      -1.0863      2.00000
     98      -1.0606      2.00000
     99      -1.0297      2.00000
    100      -1.0174      2.00000
    101      -0.9948      2.00000
    102      -0.9657      2.00000
    103      -0.9502      2.00000
    104      -0.9191      2.00000
    105      -0.9006      2.00000
    106      -0.8906      2.00000
    107      -0.8834      2.00000
    108      -0.8721      2.00000
    109      -0.8638      2.00000
    110      -0.8432      2.00000
    111      -0.8194      2.00000
    112      -0.8130      2.00000
    113      -0.7816      2.00000
    114      -0.7738      2.00000
    115      -0.7628      2.00000
    116      -0.7507      2.00000
    117      -0.7426      2.00000
    118      -0.7251      2.00000
    119      -0.6975      2.00000
    120      -0.6774      2.00000
    121      -0.6563      2.00000
    122      -0.6296      2.00000
    123      -0.6135      2.00000
    124      -0.5993      2.00000
    125      -0.5837      2.00000
    126      -0.5703      2.00000
    127      -0.5689      2.00000
    128      -0.5480      2.00000
    129      -0.5322      2.00000
    130      -0.5227      2.00000
    131      -0.5145      2.00000
    132      -0.5075      2.00000
    133      -0.4925      2.00000
    134      -0.4913      2.00000
    135      -0.4796      2.00000
    136      -0.4547      2.00000
    137      -0.4440      2.00000
    138      -0.4102      2.00000
    139      -0.4011      2.00000
    140      -0.3841      2.00000
    141      -0.3694      2.00000
    142      -0.3624      2.00000
    143      -0.3396      2.00000
    144      -0.3226      2.00000
    145      -0.3144      2.00000
    146      -0.2789      2.00000
    147      -0.2612      2.00000
    148      -0.2435      2.00000
    149      -0.2288      2.00000
    150      -0.2103      2.00000
    151      -0.1880      2.00000
    152      -0.1758      2.00000
    153      -0.1511      2.00000
    154      -0.1447      2.00000
    155      -0.1362      2.00000
    156      -0.1224      2.00000
    157      -0.1019      2.00000
    158      -0.0831      2.00000
    159      -0.0664      2.00000
    160      -0.0632      2.00000
    161      -0.0446      2.00000
    162      -0.0267      2.00000
    163      -0.0117      2.00000
    164      -0.0046      2.00000
    165       0.0108      2.00000
    166       0.0267      2.00000
    167       0.0360      2.00000
    168       0.0467      2.00000
    169       0.0522      2.00000
    170       0.0694      2.00000
    171       0.0760      2.00000
    172       0.0903      2.00000
    173       0.1020      2.00000
    174       0.1115      2.00000
    175       0.1210      2.00000
    176       0.1419      2.00000
    177       0.1501      2.00000
    178       0.1705      2.00000
    179       0.1754      2.00000
    180       0.1965      2.00000
    181       0.2081      2.00000
    182       0.2157      2.00000
    183       0.2312      2.00000
    184       0.2417      2.00000
    185       0.2529      2.00000
    186       0.2671      2.00000
    187       0.2789      2.00000
    188       0.2882      2.00000
    189       0.3057      2.00000
    190       0.3142      2.00000
    191       0.3346      2.00000
    192       0.3410      2.00000
    193       0.3637      2.00000
    194       0.3778      2.00000
    195       0.3893      2.00000
    196       0.3985      2.00000
    197       0.4179      2.00000
    198       0.4382      2.00000
    199       0.4486      2.00000
    200       0.4611      2.00000
    201       0.4729      2.00001
    202       0.4799      2.00001
    203       0.4929      2.00001
    204       0.5183      2.00003
    205       0.5224      2.00003
    206       0.5313      2.00004
    207       0.5483      2.00008
    208       0.5569      2.00010
    209       0.5739      2.00016
    210       0.5966      2.00029
    211       0.6120      2.00044
    212       0.6367      2.00084
    213       0.6591      2.00143
    214       0.6704      2.00187
    215       0.6913      2.00297
    216       0.7381      2.00768
    217       0.7569      2.01083
    218       0.7697      2.01350
    219       0.7887      2.01838
    220       0.8167      2.02763
    221       0.8363      2.03551
    222       0.8474      2.04039
    223       0.8644      2.04818
    224       0.8986      2.06304
    225       0.9164      2.06856
    226       0.9621      2.06417
    227       0.9939      2.03261
    228       1.0049      2.01381
    229       1.0325      1.94455
    230       1.0467      1.89522
    231       1.0746      1.76911
    232       1.1120      1.54038
    233       1.1303      1.40606
    234       1.1496      1.25352
    235       1.1777      1.01893
    236       1.1984      0.84507
    237       1.2060      0.78209
    238       1.2196      0.67218
    239       1.2381      0.53017
    240       1.2828      0.24458
    241       1.2965      0.17591
    242       1.3138      0.10257
    243       1.3380      0.02515
    244       1.3479      0.00105
    245       1.3595     -0.02193
    246       1.3655     -0.03180
    247       1.3720     -0.04089
    248       1.3848     -0.05492
    249       1.4018     -0.06613
    250       1.4201     -0.07073
    251       1.4286     -0.07082
    252       1.4620     -0.06280
    253       1.4755     -0.05727
    254       1.4877     -0.05179
    255       1.4949     -0.04850
    256       1.5245     -0.03516
    257       1.5318     -0.03211
    258       1.5497     -0.02529
    259       1.5608     -0.02153
    260       1.5869     -0.01426
    261       1.5994     -0.01154
    262       1.6075     -0.01000
    263       1.6145     -0.00880
    264       1.6342     -0.00605
    265       1.6485     -0.00454
    266       1.6541     -0.00405
    267       1.6694     -0.00293
    268       1.6876     -0.00195
    269       1.6980     -0.00153
    270       1.7104     -0.00114
    271       1.7436     -0.00050
    272       1.7487     -0.00044
    273       1.7647     -0.00028
    274       1.7823     -0.00018
    275       1.8108     -0.00008
    276       1.8898     -0.00001

 k-point    16 :       0.5000    0.3333    0.0000
  band No.  band energies     occupation 
      1      -3.0541      2.00000
      2      -3.0473      2.00000
      3      -2.8723      2.00000
      4      -2.8672      2.00000
      5      -2.7834      2.00000
      6      -2.7793      2.00000
      7      -2.7775      2.00000
      8      -2.7487      2.00000
      9      -2.6979      2.00000
     10      -2.6922      2.00000
     11      -2.6855      2.00000
     12      -2.6817      2.00000
     13      -2.6256      2.00000
     14      -2.6174      2.00000
     15      -2.5896      2.00000
     16      -2.5862      2.00000
     17      -2.5359      2.00000
     18      -2.5326      2.00000
     19      -2.4781      2.00000
     20      -2.4770      2.00000
     21      -2.4626      2.00000
     22      -2.4596      2.00000
     23      -2.4214      2.00000
     24      -2.4204      2.00000
     25      -2.4100      2.00000
     26      -2.4091      2.00000
     27      -2.3946      2.00000
     28      -2.3946      2.00000
     29      -2.3893      2.00000
     30      -2.3864      2.00000
     31      -2.3581      2.00000
     32      -2.3573      2.00000
     33      -2.3472      2.00000
     34      -2.3419      2.00000
     35      -2.3047      2.00000
     36      -2.3012      2.00000
     37      -2.2894      2.00000
     38      -2.2881      2.00000
     39      -2.2806      2.00000
     40      -2.2805      2.00000
     41      -2.2399      2.00000
     42      -2.2360      2.00000
     43      -2.2093      2.00000
     44      -2.2089      2.00000
     45      -2.1962      2.00000
     46      -2.1927      2.00000
     47      -2.1649      2.00000
     48      -2.1563      2.00000
     49      -2.0849      2.00000
     50      -2.0840      2.00000
     51      -2.0757      2.00000
     52      -2.0747      2.00000
     53      -2.0272      2.00000
     54      -2.0201      2.00000
     55      -1.9955      2.00000
     56      -1.9930      2.00000
     57      -1.9869      2.00000
     58      -1.9857      2.00000
     59      -1.9351      2.00000
     60      -1.9332      2.00000
     61      -1.8840      2.00000
     62      -1.8839      2.00000
     63      -1.8471      2.00000
     64      -1.8445      2.00000
     65      -1.8069      2.00000
     66      -1.7982      2.00000
     67      -1.7286      2.00000
     68      -1.7276      2.00000
     69      -1.6660      2.00000
     70      -1.6615      2.00000
     71      -1.5217      2.00000
     72      -1.5214      2.00000
     73      -1.4208      2.00000
     74      -1.4179      2.00000
     75      -1.4073      2.00000
     76      -1.3859      2.00000
     77      -1.3739      2.00000
     78      -1.3690      2.00000
     79      -1.2882      2.00000
     80      -1.2841      2.00000
     81      -1.2492      2.00000
     82      -1.2482      2.00000
     83      -1.2351      2.00000
     84      -1.2271      2.00000
     85      -1.2092      2.00000
     86      -1.2078      2.00000
     87      -1.1812      2.00000
     88      -1.1792      2.00000
     89      -1.1508      2.00000
     90      -1.1437      2.00000
     91      -1.1228      2.00000
     92      -1.1224      2.00000
     93      -1.1046      2.00000
     94      -1.0914      2.00000
     95      -1.0721      2.00000
     96      -1.0625      2.00000
     97      -1.0483      2.00000
     98      -1.0478      2.00000
     99      -1.0132      2.00000
    100      -0.9744      2.00000
    101      -0.9640      2.00000
    102      -0.9526      2.00000
    103      -0.9288      2.00000
    104      -0.9267      2.00000
    105      -0.9133      2.00000
    106      -0.9067      2.00000
    107      -0.8865      2.00000
    108      -0.8853      2.00000
    109      -0.8657      2.00000
    110      -0.8467      2.00000
    111      -0.8311      2.00000
    112      -0.8147      2.00000
    113      -0.7998      2.00000
    114      -0.7992      2.00000
    115      -0.7452      2.00000
    116      -0.7319      2.00000
    117      -0.7273      2.00000
    118      -0.7011      2.00000
    119      -0.6654      2.00000
    120      -0.6527      2.00000
    121      -0.6323      2.00000
    122      -0.6201      2.00000
    123      -0.5973      2.00000
    124      -0.5899      2.00000
    125      -0.5583      2.00000
    126      -0.5547      2.00000
    127      -0.5270      2.00000
    128      -0.5146      2.00000
    129      -0.5083      2.00000
    130      -0.4955      2.00000
    131      -0.4890      2.00000
    132      -0.4884      2.00000
    133      -0.4804      2.00000
    134      -0.4754      2.00000
    135      -0.4704      2.00000
    136      -0.4659      2.00000
    137      -0.4555      2.00000
    138      -0.4536      2.00000
    139      -0.4290      2.00000
    140      -0.4270      2.00000
    141      -0.4153      2.00000
    142      -0.3981      2.00000
    143      -0.3884      2.00000
    144      -0.3863      2.00000
    145      -0.3648      2.00000
    146      -0.3556      2.00000
    147      -0.3452      2.00000
    148      -0.2797      2.00000
    149      -0.2788      2.00000
    150      -0.2595      2.00000
    151      -0.2423      2.00000
    152      -0.2341      2.00000
    153      -0.2008      2.00000
    154      -0.1855      2.00000
    155      -0.1829      2.00000
    156      -0.1634      2.00000
    157      -0.1431      2.00000
    158      -0.1302      2.00000
    159      -0.1103      2.00000
    160      -0.1044      2.00000
    161      -0.0932      2.00000
    162      -0.0928      2.00000
    163      -0.0761      2.00000
    164      -0.0760      2.00000
    165      -0.0620      2.00000
    166      -0.0438      2.00000
    167      -0.0314      2.00000
    168      -0.0300      2.00000
    169       0.0084      2.00000
    170       0.0299      2.00000
    171       0.0459      2.00000
    172       0.0508      2.00000
    173       0.0549      2.00000
    174       0.0896      2.00000
    175       0.1050      2.00000
    176       0.1130      2.00000
    177       0.1268      2.00000
    178       0.1431      2.00000
    179       0.1611      2.00000
    180       0.1619      2.00000
    181       0.1660      2.00000
    182       0.1894      2.00000
    183       0.1953      2.00000
    184       0.2288      2.00000
    185       0.2299      2.00000
    186       0.2505      2.00000
    187       0.2535      2.00000
    188       0.2598      2.00000
    189       0.2889      2.00000
    190       0.2993      2.00000
    191       0.3152      2.00000
    192       0.3192      2.00000
    193       0.3326      2.00000
    194       0.3446      2.00000
    195       0.3610      2.00000
    196       0.3632      2.00000
    197       0.3896      2.00000
    198       0.4064      2.00000
    199       0.4072      2.00000
    200       0.4201      2.00000
    201       0.4315      2.00000
    202       0.4493      2.00000
    203       0.4791      2.00001
    204       0.4818      2.00001
    205       0.4967      2.00002
    206       0.5256      2.00004
    207       0.5355      2.00005
    208       0.5439      2.00007
    209       0.5618      2.00011
    210       0.5769      2.00017
    211       0.6197      2.00054
    212       0.6251      2.00062
    213       0.6347      2.00079
    214       0.6653      2.00166
    215       0.7027      2.00379
    216       0.7166      2.00504
    217       0.7320      2.00683
    218       0.7648      2.01242
    219       0.7779      2.01546
    220       0.7978      2.02109
    221       0.8157      2.02724
    222       0.8227      2.02994
    223       0.8513      2.04213
    224       0.8527      2.04278
    225       0.9072      2.06601
    226       0.9191      2.06917
    227       1.0247      1.96761
    228       1.0308      1.94986
    229       1.0379      1.92705
    230       1.0519      1.87456
    231       1.0867      1.70188
    232       1.1056      1.58357
    233       1.1175      1.50095
    234       1.1178      1.49921
    235       1.1521      1.23359
    236       1.1764      1.03057
    237       1.1806      0.99485
    238       1.2243      0.63532
    239       1.2633      0.35838
    240       1.2739      0.29408
    241       1.3073      0.12829
    242       1.3285      0.05240
    243       1.3432      0.01198
    244       1.3460      0.00525
    245       1.3845     -0.05459
    246       1.3923     -0.06078
    247       1.4281     -0.07084
    248       1.4376     -0.06979
    249       1.4545     -0.06544
    250       1.4667     -0.06094
    251       1.4889     -0.05124
    252       1.4903     -0.05059
    253       1.5004     -0.04594
    254       1.5205     -0.03687
    255       1.5326     -0.03180
    256       1.5378     -0.02970
    257       1.5517     -0.02456
    258       1.5794     -0.01613
    259       1.5935     -0.01278
    260       1.6007     -0.01128
    261       1.6027     -0.01089
    262       1.6167     -0.00845
    263       1.6305     -0.00650
    264       1.6401     -0.00539
    265       1.6638     -0.00330
    266       1.6724     -0.00274
    267       1.6810     -0.00226
    268       1.6898     -0.00185
    269       1.7086     -0.00119
    270       1.7185     -0.00094
    271       1.7424     -0.00051
    272       1.7542     -0.00038
    273       1.7701     -0.00025
    274       1.7875     -0.00015
    275       1.7968     -0.00012
    276       1.8237     -0.00005


--------------------------------------------------------------------------------------------------------


 soft charge-density along one line, spin component           1
         0         1         2         3         4         5         6         7         8         9
 total charge-density along one line
 
 pseudopotential strength for first ion, spin component:           1
 -4.512   0.000  -0.000  -0.001   0.000  -4.667   0.000  -0.000
  0.000  -4.528   0.000   0.000   0.002   0.000  -4.686   0.000
 -0.000   0.000  -4.540  -0.000   0.000  -0.000   0.000  -4.699
 -0.001   0.000  -0.000  -4.535   0.000  -0.002   0.000  -0.000
  0.000   0.002   0.000   0.000  -4.508   0.000   0.002   0.000
 -4.667   0.000  -0.000  -0.002   0.000  -4.726   0.000  -0.000
  0.000  -4.686   0.000   0.000   0.002   0.000  -4.749   0.000
 -0.000   0.000  -4.699  -0.000   0.000  -0.000   0.000  -4.764
 -0.002   0.000  -0.000  -4.694   0.000  -0.002   0.000  -0.000
  0.000   0.002   0.000   0.000  -4.663   0.000   0.003   0.000
 -0.000   0.001   0.004  -0.000   0.001  -0.000   0.002   0.005
  0.000  -0.003  -0.007   0.000  -0.002   0.000  -0.004  -0.009
 -0.000   0.003  -0.003  -0.000  -0.004   0.000   0.003  -0.003
 -0.000   0.004   0.002  -0.000  -0.001  -0.000   0.005   0.003
  0.005  -0.000   0.000   0.001   0.000   0.006  -0.000   0.000
 total augmentation occupancy for first ion, spin component:           1
  3.020   0.000   0.000  -0.053   0.000  -1.567   0.000   0.000  -0.003   0.000   0.000   0.000   0.000   0.000   0.175
  0.000   3.085   0.140   0.000   0.025   0.000  -1.643  -0.099   0.000  -0.034  -0.068   0.005  -0.104   0.010   0.000
  0.000   0.140   3.326   0.000  -0.033   0.000  -0.099  -1.741   0.000   0.011   0.056   0.005   0.005  -0.030   0.000
 -0.053   0.000   0.000   3.113   0.000  -0.002   0.000   0.000  -1.712   0.000   0.000   0.000   0.000   0.000  -0.071
  0.000   0.025  -0.033   0.000   3.190   0.000  -0.034   0.011   0.000  -1.652   0.013   0.003   0.176   0.004   0.000
 -1.567   0.000   0.000  -0.002   0.000   0.831   0.000   0.000   0.022   0.000   0.000   0.000   0.000   0.000  -0.077
  0.000  -1.643  -0.099   0.000  -0.034   0.000   0.893   0.067   0.000   0.032   0.014  -0.004   0.060  -0.018   0.000
  0.000  -0.099  -1.741   0.000   0.011   0.000   0.067   0.931   0.000  -0.002  -0.053  -0.004  -0.009   0.008   0.000
 -0.003   0.000   0.000  -1.712   0.000   0.022   0.000   0.000   0.962   0.000   0.000   0.000   0.000   0.000   0.024
  0.000  -0.034   0.011   0.000  -1.652   0.000   0.032  -0.002   0.000   0.871  -0.019  -0.002  -0.076  -0.013   0.000
  0.000  -0.068   0.056   0.000   0.013   0.000   0.014  -0.053   0.000  -0.019   2.004   0.059  -0.036  -0.106   0.000
  0.000   0.005   0.005   0.000   0.003   0.000  -0.004  -0.004   0.000  -0.002   0.059   0.002   0.001   0.002   0.000
  0.000  -0.104   0.005   0.000   0.176   0.000   0.060  -0.009   0.000  -0.076  -0.036   0.001   0.353  -0.002   0.000
  0.000   0.010  -0.030   0.000   0.004   0.000  -0.018   0.008   0.000  -0.013  -0.106   0.002  -0.002   0.332   0.000
  0.175   0.000   0.000  -0.071   0.000  -0.077   0.000   0.000   0.024   0.000   0.000   0.000   0.000   0.000   0.357


------------------------ aborting loop because EDIFF is reached ----------------------------------------


    CHARGE:  cpu time    0.6947: real time    0.6948
    FORLOC:  cpu time    0.0211: real time    0.0212
    FORNL :  cpu time    3.7134: real time    3.7149
    STRESS:  cpu time   11.1719: real time   11.1885
    FORCOR:  cpu time    0.0747: real time    0.0747
    FORHAR:  cpu time    0.0324: real time    0.0325
    MIXING:  cpu time    0.0070: real time    0.0070
    OFIELD:  cpu time    0.0001: real time    0.0001

  FORCE on cell =-STRESS in cart. coord.  units (eV):
  Direction    XX          YY          ZZ          XY          YZ          ZX
  --------------------------------------------------------------------------------------
  Alpha Z  1568.78851  1568.78851  1568.78851
  Ewald  222790.53678220180.90216************     0.00000  1579.98498    -0.00000
  Hartree230754.12478228245.56111************    -0.00000  1565.76814    -0.00000
  E(xc)   -2044.07174 -2041.86755 -2038.77605     0.00000     0.01614    -0.00000
  Local  ************************455474.06051    -0.00000 -3145.42087    -0.00000
  n-local  -451.57441  -461.94331  -451.09374    -0.63364     5.05000    -0.08359
  augment  1777.94126  1780.15932  1767.86089    -0.00000    -1.38414     0.00000
  Kinetic  3158.16314  3165.51210  3142.33145     0.07339    -4.97158    -0.43100
  Fock        0.00000     0.00000     0.00000     0.00000     0.00000     0.00000
  -------------------------------------------------------------------------------------
  Total     -11.09702    -9.33766    -0.92182     0.00000    -0.95732     0.00000
  in kB      -8.21208    -6.91011    -0.68217     0.00000    -0.70844     0.00000
  external pressure =       -5.27 kB  Pullay stress =        0.00 kB


 VOLUME and BASIS-vectors are now :
 -----------------------------------------------------------------------------
  energy-cutoff  :      400.00
  volume of cell :     2165.03
      direct lattice vectors                 reciprocal lattice vectors
     2.929699898  0.000000000  0.000000000     0.341331889  0.000000000  0.000000000
     0.000000000 14.554100037  0.000000000     0.000000000  0.068709161  0.000000000
     0.000000000  0.000000000 50.775600433     0.000000000  0.000000000  0.019694499

  length of vectors
     2.929699898 14.554100037 50.775600433     0.341331889  0.068709161  0.019694499


 FORCES acting on ions
    electron-ion (+dipol)            ewald-force                    non-local-force                 convergence-correction
 -----------------------------------------------------------------------------------------------
   0.566E-14 -.338E+01 0.818E+03   0.363E-14 0.311E+01 -.819E+03   0.000E+00 0.264E+00 0.734E+00   0.832E-14 0.108E-03 -.300E-03
   0.508E-14 0.670E-01 0.763E+03   -.181E-14 -.223E+00 -.762E+03   0.000E+00 0.156E+00 -.768E+00   0.135E-14 -.391E-04 0.260E-04
   -.119E-14 0.510E+01 0.664E+03   -.657E-14 -.519E+01 -.664E+03   0.000E+00 0.954E-01 -.102E+00   0.469E-14 -.488E-04 0.455E-03
   0.285E-14 -.338E+02 0.575E+03   -.126E-13 0.335E+02 -.574E+03   0.000E+00 0.310E+00 -.313E+00   -.716E-16 -.785E-04 0.981E-03
   0.120E-13 0.899E+01 0.825E+03   0.568E-15 -.922E+01 -.825E+03   0.000E+00 0.229E+00 -.383E+00   -.309E-14 0.997E-04 -.330E-03
   0.921E-14 0.805E+01 0.758E+03   0.900E-14 -.841E+01 -.758E+03   0.000E+00 0.352E+00 0.219E+00   0.446E-14 -.184E-03 -.107E-03
   0.126E-13 0.149E+01 0.662E+03   0.186E-14 -.159E+01 -.662E+03   0.000E+00 0.103E+00 0.226E-01   -.287E-14 0.103E-03 0.573E-03
   0.102E-13 0.541E+01 0.537E+03   -.541E-14 -.534E+01 -.537E+03   0.000E+00 -.644E-01 -.140E+00   -.527E-14 -.491E-06 0.897E-03
   -.632E-14 -.365E+01 0.829E+03   -.531E-14 0.344E+01 -.829E+03   0.000E+00 0.214E+00 0.703E-01   -.252E-14 -.674E-04 -.338E-03
   -.312E-15 -.445E+01 0.748E+03   0.926E-15 0.423E+01 -.748E+03   0.000E+00 0.220E+00 -.138E+00   0.773E-14 0.169E-03 0.273E-04
   0.635E-14 0.636E+01 0.543E+03   0.145E-13 -.634E+01 -.543E+03   0.000E+00 -.154E-01 -.123E+00   -.332E-14 0.654E-04 0.813E-03
   0.131E-13 -.499E+01 0.827E+03   0.679E-14 0.504E+01 -.827E+03   0.000E+00 -.505E-01 -.413E+00   0.101E-14 -.462E-04 -.315E-03
   0.954E-14 -.565E+01 0.751E+03   -.211E-15 0.577E+01 -.751E+03   0.000E+00 -.113E+00 0.185E+00   0.462E-14 0.915E-04 0.842E-04
   0.147E-13 0.107E+02 0.663E+03   -.330E-14 -.997E+01 -.663E+03   0.000E+00 -.685E+00 0.551E-01   -.570E-14 -.223E-04 0.532E-03
   0.691E-14 0.341E+02 0.596E+03   -.263E-14 -.343E+02 -.597E+03   0.000E+00 0.175E+00 0.646E+00   0.796E-14 -.172E-04 0.866E-03
   0.242E-14 0.203E+01 0.828E+03   -.531E-14 -.220E+01 -.828E+03   0.000E+00 0.171E+00 0.880E-01   0.242E-14 -.460E-04 -.352E-03
   -.456E-15 0.253E+01 0.750E+03   -.514E-15 -.272E+01 -.750E+03   0.000E+00 0.192E+00 -.309E-01   0.853E-14 -.122E-03 -.116E-03
   0.735E-14 -.261E+01 0.661E+03   0.125E-14 0.249E+01 -.661E+03   0.000E+00 0.122E+00 0.121E-01   -.456E-14 0.102E-03 0.736E-03
   0.427E-15 0.324E+02 0.593E+03   0.187E-13 -.326E+02 -.593E+03   0.000E+00 0.152E+00 0.569E+00   0.936E-14 0.360E-04 0.771E-03
   0.845E-14 -.124E+01 0.831E+03   -.102E-13 0.105E+01 -.831E+03   0.000E+00 0.190E+00 -.255E+00   0.577E-14 -.474E-04 -.378E-03
   0.946E-14 -.243E+01 0.749E+03   -.327E-14 0.230E+01 -.749E+03   0.000E+00 0.128E+00 -.199E+00   -.154E-14 0.815E-04 -.488E-04
   0.135E-13 -.129E+02 0.662E+03   -.133E-15 0.123E+02 -.662E+03   0.000E+00 0.609E+00 -.423E-01   0.249E-14 -.821E-04 0.668E-03
   0.151E-13 -.383E+02 0.574E+03   0.333E-14 0.379E+02 -.574E+03   0.000E+00 0.374E+00 -.180E+00   -.609E-15 -.965E-05 0.762E-03
   0.180E-15 0.512E+00 0.899E+03   -.286E-14 -.453E+00 -.897E+03   0.000E+00 -.575E-01 -.192E+01   0.779E-14 0.134E-04 -.513E-03
   0.691E-15 -.111E+02 0.792E+03   -.775E-14 0.105E+02 -.792E+03   0.000E+00 0.656E+00 0.852E-01   -.393E-14 0.344E-04 -.316E-04
   0.172E-14 0.513E+01 0.703E+03   0.271E-14 -.522E+01 -.703E+03   0.000E+00 0.898E-01 -.121E+00   -.202E-14 0.563E-05 0.304E-03
   0.928E-15 0.635E+01 0.629E+03   0.218E-14 -.654E+01 -.629E+03   0.000E+00 0.187E+00 0.292E+00   0.371E-14 -.125E-03 0.786E-03
   0.136E-13 0.329E-01 0.897E+03   0.342E-14 -.972E-02 -.896E+03   0.000E+00 -.234E-01 -.156E+01   -.762E-14 0.128E-03 -.497E-03
   0.105E-13 0.376E+01 0.707E+03   0.388E-15 -.356E+01 -.707E+03   0.000E+00 -.194E+00 0.678E-01   0.812E-15 -.121E-03 0.302E-03
   0.994E-14 -.668E+00 0.620E+03   0.352E-14 0.856E+00 -.620E+03   0.000E+00 -.186E+00 -.133E+00   -.605E-14 -.223E-04 0.718E-03
   0.676E-15 0.101E+01 0.901E+03   0.927E-16 -.905E+00 -.899E+03   0.000E+00 -.101E+00 -.197E+01   -.483E-14 -.359E-04 -.464E-03
   0.548E-14 -.217E+01 0.795E+03   0.144E-13 0.230E+01 -.795E+03   0.000E+00 -.130E+00 0.329E-01   0.117E-14 0.306E-04 -.297E-03
   0.235E-14 -.742E+01 0.696E+03   0.415E-15 0.776E+01 -.696E+03   0.000E+00 -.330E+00 -.140E+00   0.348E-14 0.100E-03 0.567E-03
   0.590E-14 -.107E+02 0.625E+03   0.790E-14 0.110E+02 -.625E+03   0.000E+00 -.319E+00 0.216E+00   -.332E-14 -.711E-04 0.647E-03
   0.151E-13 -.491E+01 0.901E+03   -.452E-14 0.496E+01 -.899E+03   0.000E+00 -.450E-01 -.166E+01   -.187E-14 -.886E-04 -.478E-03
   0.111E-13 -.520E+01 0.792E+03   0.155E-13 0.541E+01 -.793E+03   0.000E+00 -.205E+00 0.961E-01   0.119E-14 0.443E-05 -.156E-03
   0.143E-13 -.555E+00 0.691E+03   0.125E-14 0.725E+00 -.692E+03   0.000E+00 -.169E+00 0.631E+00   -.490E-14 0.973E-04 0.405E-03
   0.790E-14 0.475E+01 0.628E+03   -.411E-14 -.460E+01 -.627E+03   0.000E+00 -.155E+00 -.856E+00   0.267E-14 0.146E-04 0.743E-03
   0.264E-14 0.805E+01 0.899E+03   -.876E-14 -.799E+01 -.897E+03   0.000E+00 -.599E-01 -.231E+01   -.300E-14 0.339E-04 -.478E-03
   0.185E-14 0.151E+02 0.794E+03   -.520E-14 -.144E+02 -.794E+03   0.000E+00 -.688E+00 -.327E-01   0.364E-14 -.594E-04 -.250E-03
   0.411E-14 0.267E+01 0.704E+03   -.451E-14 -.258E+01 -.704E+03   0.000E+00 -.909E-01 0.677E-01   -.350E-14 -.103E-03 0.483E-03
   -.150E-15 0.386E+01 0.615E+03   -.592E-14 -.373E+01 -.615E+03   0.000E+00 -.131E+00 -.128E-02   0.591E-14 0.193E-03 0.655E-03
   0.967E-14 -.395E+01 0.900E+03   -.308E-14 0.404E+01 -.898E+03   0.000E+00 -.893E-01 -.150E+01   0.693E-14 -.574E-04 -.444E-03
   0.129E-13 0.259E+01 0.794E+03   0.295E-14 -.244E+01 -.794E+03   0.000E+00 -.153E+00 0.784E-01   -.704E-14 -.994E-04 -.355E-03
   0.125E-13 -.160E+01 0.702E+03   0.267E-14 0.172E+01 -.702E+03   0.000E+00 -.128E+00 0.169E-01   -.406E-14 0.284E-04 0.646E-03
   0.895E-14 -.107E+01 0.625E+03   -.227E-13 0.122E+01 -.625E+03   0.000E+00 -.149E+00 -.438E-01   -.182E-16 0.148E-04 0.600E-03
   -.486E-14 -.103E+03 0.421E+03   0.236E-13 0.104E+03 -.421E+03   0.000E+00 -.645E+00 0.423E+00   0.383E-14 0.221E-05 0.655E-03
   -.656E-14 -.568E+02 0.144E+03   0.509E-14 0.579E+02 -.144E+03   0.000E+00 -.118E+01 0.622E+00   0.563E-14 0.180E-03 0.631E-03
   0.309E-15 -.628E+02 -.774E+03   -.856E-14 0.639E+02 0.773E+03   0.000E+00 -.103E+01 0.696E+00   -.486E-15 0.606E-05 0.548E-03
   -.397E-14 -.664E+02 -.159E+03   -.282E-13 0.673E+02 0.159E+03   0.000E+00 -.879E+00 0.773E+00   0.113E-14 0.874E-04 0.494E-03
   -.248E-14 -.691E+02 -.108E+04   0.802E-14 0.701E+02 0.108E+04   0.000E+00 -.983E+00 0.106E+01   -.517E-14 -.146E-03 0.103E-03
   0.342E-15 -.687E+02 -.459E+03   0.521E-14 0.698E+02 0.458E+03   0.000E+00 -.110E+01 0.788E+00   0.535E-14 -.787E-04 0.578E-03
   -.320E-14 -.390E+02 -.142E+04   -.104E-13 0.403E+02 0.142E+04   0.000E+00 -.130E+01 0.261E+01   -.633E-14 0.145E-03 -.168E-03
   -.444E-14 0.469E+02 0.361E+03   -.988E-14 -.478E+02 -.360E+03   0.000E+00 0.886E+00 -.331E+00   0.712E-14 -.490E-06 0.754E-03
   -.694E-14 0.783E+02 0.439E+02   -.135E-13 -.790E+02 -.431E+02   0.000E+00 0.730E+00 -.835E+00   0.753E-14 -.570E-04 0.711E-03
   -.468E-14 0.488E+02 -.263E+03   -.735E-14 -.499E+02 0.264E+03   0.000E+00 0.112E+01 -.730E+00   0.914E-15 -.169E-03 0.513E-03
   -.387E-14 0.696E+02 -.571E+03   -.343E-14 -.706E+02 0.572E+03   0.000E+00 0.105E+01 -.715E+00   0.195E-14 0.583E-04 0.730E-03
   -.292E-14 0.668E+02 -.880E+03   -.331E-13 -.678E+02 0.881E+03   0.000E+00 0.995E+00 -.759E+00   0.120E-14 -.822E-04 0.593E-03
   -.105E-14 0.675E+02 -.118E+04   0.128E-13 -.684E+02 0.118E+04   0.000E+00 0.897E+00 -.701E+00   -.463E-14 -.281E-04 0.195E-03
   -.154E-14 0.806E+02 -.148E+04   -.199E-13 -.820E+02 0.147E+04   0.000E+00 0.140E+01 0.223E+01   -.387E-14 0.171E-04 -.160E-03
   0.960E-14 -.103E+03 0.420E+03   0.158E-13 0.103E+03 -.421E+03   0.000E+00 -.609E+00 0.434E+00   0.271E-14 -.816E-04 0.727E-03
   0.709E-14 -.565E+02 0.140E+03   -.654E-14 0.577E+02 -.141E+03   0.000E+00 -.117E+01 0.614E+00   0.285E-14 0.522E-04 0.670E-03
   0.106E-13 -.669E+02 -.160E+03   0.167E-13 0.678E+02 0.159E+03   0.000E+00 -.858E+00 0.760E+00   -.967E-15 -.594E-04 0.509E-03
   0.335E-14 -.693E+02 -.460E+03   0.451E-14 0.704E+02 0.459E+03   0.000E+00 -.111E+01 0.784E+00   0.301E-14 -.140E-03 0.661E-03
   0.767E-14 -.631E+02 -.773E+03   0.972E-14 0.641E+02 0.772E+03   0.000E+00 -.105E+01 0.701E+00   -.251E-14 0.354E-04 0.655E-03
   0.854E-14 -.688E+02 -.108E+04   0.564E-14 0.698E+02 0.107E+04   0.000E+00 -.990E+00 0.106E+01   -.753E-14 -.147E-03 0.171E-03
   0.990E-14 -.389E+02 -.142E+04   0.824E-14 0.401E+02 0.142E+04   0.000E+00 -.129E+01 0.260E+01   -.920E-14 0.171E-04 -.167E-03
   0.764E-14 0.472E+02 0.365E+03   -.606E-14 -.481E+02 -.365E+03   0.000E+00 0.894E+00 -.333E+00   0.544E-14 0.146E-03 0.680E-03
   0.484E-14 0.703E+02 -.572E+03   -.279E-14 -.713E+02 0.573E+03   0.000E+00 0.105E+01 -.707E+00   -.112E-14 0.225E-04 0.635E-03
   0.558E-14 0.796E+02 0.454E+02   -.197E-13 -.803E+02 -.446E+02   0.000E+00 0.763E+00 -.805E+00   0.650E-14 0.649E-04 0.661E-03
   0.952E-14 0.668E+02 -.881E+03   -.153E-13 -.677E+02 0.882E+03   0.000E+00 0.996E+00 -.762E+00   0.275E-15 -.540E-04 0.477E-03
   0.806E-14 0.485E+02 -.262E+03   0.162E-13 -.497E+02 0.263E+03   0.000E+00 0.114E+01 -.706E+00   0.127E-15 -.105E-03 0.482E-03
   0.679E-14 0.672E+02 -.118E+04   -.133E-14 -.681E+02 0.118E+04   0.000E+00 0.897E+00 -.706E+00   -.615E-14 0.111E-03 0.142E-03
   0.114E-13 0.804E+02 -.148E+04   0.569E-16 -.818E+02 0.147E+04   0.000E+00 0.140E+01 0.222E+01   -.757E-14 0.180E-03 -.171E-03
   -.186E-13 0.467E+02 -.560E+03   0.102E-13 -.469E+02 0.559E+03   0.000E+00 0.115E+00 0.286E+00   -.472E-14 0.316E-03 0.135E-02
   -.133E-13 0.120E+03 0.108E+04   0.653E-13 -.120E+03 -.108E+04   0.000E+00 -.332E+00 0.583E+00   -.169E-13 0.186E-05 0.211E-02
   -.723E-14 -.168E+01 -.144E+04   0.304E-13 0.154E+01 0.144E+04   0.000E+00 0.131E+00 0.135E+00   -.332E-14 0.142E-03 0.146E-02
   -.187E-13 -.529E+02 0.185E+03   -.815E-15 0.527E+02 -.185E+03   0.000E+00 0.186E+00 0.159E+00   0.198E-14 -.347E-03 0.169E-02
   -.954E-14 -.189E+02 -.227E+04   -.329E-13 0.189E+02 0.227E+04   0.000E+00 -.437E-01 -.506E-01   -.179E-13 0.206E-03 0.129E-02
   -.113E-13 0.134E+02 -.309E+04   0.542E-13 -.133E+02 0.309E+04   0.000E+00 -.612E-01 -.663E-01   -.269E-13 0.527E-03 0.686E-03
   -.548E-14 -.103E+03 -.393E+04   0.165E-13 0.103E+03 0.393E+04   0.000E+00 -.245E+00 0.188E+01   -.677E-14 -.434E-03 -.764E-03
   0.695E-12 0.119E+03 0.108E+04   0.404E-13 -.119E+03 -.108E+04   0.000E+00 -.245E+00 0.651E+00   -.177E-13 -.231E-03 0.213E-02
   0.672E-12 -.523E+02 0.187E+03   -.153E-13 0.521E+02 -.187E+03   0.000E+00 0.215E+00 0.169E+00   -.328E-14 -.436E-03 0.175E-02
   0.706E-12 0.408E+02 -.555E+03   -.153E-13 -.409E+02 0.555E+03   0.000E+00 0.982E-01 0.237E+00   0.500E-14 0.516E-03 0.139E-02
   0.695E-12 0.150E+02 -.309E+04   0.600E-13 -.149E+02 0.309E+04   0.000E+00 -.576E-01 -.582E-01   -.325E-13 0.150E-03 0.610E-03
   0.682E-12 -.851E+00 -.143E+04   0.668E-13 0.722E+00 0.143E+04   0.000E+00 0.128E+00 0.120E+00   -.194E-13 0.310E-03 0.156E-02
   0.689E-12 -.104E+03 -.393E+04   0.108E-13 0.104E+03 0.393E+04   0.000E+00 -.246E+00 0.191E+01   -.355E-13 -.572E-03 -.690E-03
   0.673E-12 -.162E+02 -.227E+04   -.771E-14 0.162E+02 0.227E+04   0.000E+00 -.411E-01 -.541E-01   -.190E-13 0.121E-03 0.130E-02
   -.102E-13 -.393E+01 0.497E+03   -.200E-14 0.320E+01 -.497E+03   0.000E+00 0.736E+00 -.147E+00   0.231E-15 -.410E-04 0.437E-03
   -.337E-14 0.316E+01 0.595E+03   0.973E-14 -.246E+01 -.595E+03   0.000E+00 -.706E+00 -.217E-01   -.326E-15 0.669E-04 -.643E-04
 -----------------------------------------------------------------------------------------------
   0.509E-11 -.294E+00 -.496E+01   0.227E-12 -.675E-13 0.148E-10   0.000E+00 0.325E+00 0.488E+01   -.173E-12 0.234E-03 0.373E-01
 
 
 POSITION                                       TOTAL-FORCE (eV/Angst)
 -----------------------------------------------------------------------------------
      0.00000      9.90340      3.73303         0.000000     -0.001038     -0.002119
      0.00000      9.92512      8.36629         0.000000      0.000287     -0.000906
      0.00000      9.87475     13.05900         0.000000      0.001654      0.000095
      0.00000      9.94249     17.71013         0.000000      0.000373      0.000992
      1.46485     12.38007      3.54133         0.000000     -0.000628      0.000718
      1.46485     12.37097      8.44139         0.000000     -0.000880      0.000437
      1.46485     12.32826     13.10104         0.000000      0.000100      0.001021
      1.46485     12.32449     17.77866         0.000000      0.000082      0.001227
      0.00000      5.03751      3.66588         0.000000     -0.000325     -0.000491
      0.00000      5.03470      8.43089         0.000000      0.000973     -0.000143
      0.00000      5.08443     17.71163         0.000000     -0.000052     -0.000389
      1.46485      7.46520      3.62356         0.000000      0.000166     -0.000444
      1.46485      7.44461      8.42555         0.000000      0.000737      0.001846
      1.46485      7.43815     13.12450         0.000000      0.001845      0.001288
      1.46485      7.49889     17.86744         0.000000      0.000592     -0.000560
      0.00000      0.17860      3.68540         0.000000      0.000405      0.000381
      0.00000      0.19670      8.40453         0.000000     -0.000060     -0.000457
      0.00000      0.22958     13.13759         0.000000      0.001133      0.000022
      0.00000      0.23922     17.86882         0.000000     -0.000224      0.000815
      1.46485      2.60919      3.60284         0.000000      0.000165      0.000742
      1.46485      2.60454      8.34921         0.000000     -0.001113     -0.001266
      1.46485      2.65170     13.09527         0.000000      0.001196      0.000663
      1.46485      2.66637     17.74754         0.000000      0.000878      0.000177
      0.00000      8.23704      1.46652         0.000000      0.000460     -0.001555
      0.00000      8.21583      6.06571         0.000000      0.000485      0.000512
      0.00000      8.23202     10.73445         0.000000      0.001464      0.000061
      0.00000      8.20791     15.54688         0.000000      0.001858      0.000127
      1.46485     10.59162      1.54868         0.000000     -0.000428     -0.000180
      1.46485     10.64122     10.68151         0.000000      0.000965      0.001367
      1.46485     10.64625     15.37798         0.000000      0.000249     -0.000468
      0.00000      3.36900      1.43083         0.000000      0.000979     -0.000596
      0.00000      3.32913      6.03437         0.000000      0.000252      0.000367
      0.00000      3.31377     10.67262         0.000000      0.001465     -0.000488
      0.00000      3.34346     15.44474         0.000000      0.000813     -0.000799
      1.46485      5.74985      1.48869         0.000000      0.001877     -0.001133
      1.46485      5.77490      6.06905         0.000000      0.000302     -0.000491
      1.46485      5.75778     10.74813         0.000000      0.001450      0.000006
      1.46485      5.77740     15.38522         0.000000      0.000502     -0.000374
      0.00000     13.10463      1.35080         0.000000      0.001017      0.000143
      0.00000     13.00774      6.03916         0.000000      0.000261      0.000840
      0.00000     13.07878     10.77543         0.000000      0.001309     -0.000702
      0.00000     13.07762     15.46675         0.000000      0.000698     -0.001145
      1.46485      0.87246      1.49228         0.000000      0.000844     -0.001347
      1.46485      0.87816      6.06052         0.000000      0.000150      0.000874
      1.46485      0.93525     10.76787         0.000000      0.000404     -0.000313
      1.46485      0.92413     15.53058         0.000000      0.001494     -0.000382
      0.00000      3.21707     20.09084         0.000000     -0.000477     -0.000555
      0.00000      4.99800     22.38550         0.000000      0.000222      0.000724
      0.00000     10.70945     29.07669         0.000000     -0.000076     -0.001396
      0.00000      7.06981     24.57608         0.000000     -0.001023      0.000358
      0.00000     12.63505     31.29645         0.000000      0.000311      0.000588
      0.00000      8.89733     26.78885         0.000000     -0.000798      0.000611
      0.00000      0.00754     33.44530         0.000000     -0.001526      0.001488
      0.00000     12.96220     20.12440         0.000000     -0.001104      0.000492
      0.00000      0.18575     22.28485         0.000000     -0.001091      0.000616
      0.00000      2.25626     24.48903         0.000000     -0.000538     -0.001041
      0.00000      4.05466     26.77575         0.000000     -0.000702     -0.000387
      0.00000      5.89889     28.99939         0.000000      0.000029     -0.000426
      0.00000      7.81525     31.19545         0.000000     -0.000072      0.000619
      0.00000      9.68091     33.41032         0.000000     -0.001365      0.001245
      1.46485     10.48281     20.08847         0.000000      0.000401     -0.000350
      1.46485     12.25865     22.40994         0.000000     -0.000549      0.000747
      1.46485     14.34857     24.58848         0.000000     -0.000686     -0.001257
      1.46485      1.62716     26.78889         0.000000     -0.000381     -0.000487
      1.46485      3.43657     29.06947         0.000000      0.001001      0.000058
      1.46485      5.35804     31.29106         0.000000     -0.001292      0.000815
      1.46485      7.28155     33.44517         0.000000     -0.001657     -0.000894
      1.46485      5.68122     20.08689         0.000000     -0.000070     -0.000389
      1.46485     11.32424     26.78525         0.000000     -0.000457     -0.000692
      1.46485      7.47237     22.27008         0.000000     -0.000716     -0.000966
      1.46485     13.17250     29.00437         0.000000      0.000376      0.001295
      1.46485      9.53297     24.48930         0.000000     -0.002328     -0.000482
      1.46485      0.53863     31.19535         0.000000     -0.000882      0.002043
      1.46485      2.40820     33.40577         0.000000     -0.000970      0.000465
      0.00000     12.00847     24.63402         0.000000     -0.001527      0.000115
      0.00000      8.18971     20.04839         0.000000      0.000788     -0.000350
      0.00000     13.75333     26.80189         0.000000     -0.000737     -0.000896
      0.00000      9.79947     22.24677         0.000000      0.000279     -0.000062
      0.00000      1.01340     28.97467         0.000000      0.000167      0.000798
      0.00000      2.92117     31.27247         0.000000     -0.000537      0.000020
      0.00000      4.82038     33.40001         0.000000     -0.002020     -0.000633
      1.46485      0.91024     20.06097         0.000000     -0.000087      0.000372
      1.46485      2.52581     22.25245         0.000000     -0.000045     -0.001014
      1.46485      4.72462     24.61116         0.000000     -0.002070     -0.000579
      1.46485     10.19869     31.27845         0.000000     -0.000853      0.000281
      1.46485      6.47571     26.79244         0.000000     -0.000480      0.000042
      1.46485     12.09595     33.40407         0.000000     -0.001266      0.000219
      1.46485      8.29269     28.97475         0.000000     -0.000607      0.000570
      0.00000      4.99565     13.06876         0.000000      0.000918     -0.000155
      1.46485     10.67543      6.04140         0.000000     -0.000640      0.000458
 -----------------------------------------------------------------------------------
    total drift:                                0.000000      0.030913     -0.042245


--------------------------------------------------------------------------------------------------------


  FREE ENERGIE OF THE ION-ELECTRON SYSTEM (eV)
  ---------------------------------------------------
  free  energy   TOTEN  =      -628.46742956 eV

  energy  without entropy=     -628.54318711  energy(sigma->0) =     -628.49268208
 


--------------------------------------------------------------------------------------------------------


    POTLOK:  cpu time    0.0668: real time    0.0669


--------------------------------------------------------------------------------------------------------


 stress matrix after NEB project (eV)
    -11.09702      0.00000      0.00000
      0.00000     -9.33766     -0.95732
      0.00000     -0.95732     -0.92182
  FORCES: max atom, RMS     0.002377    0.001237
  FORCE total and by dimension    0.011731    0.002328
  Stress total and by dimension   14.595145   11.097016
 Quasi-Newton relaxation of ions (Broydens 2nd method)
  g(Force)  = 0.266E-05   g(Stress)= 0.000E+00

 Reset! Starting new Quasi-Newton update for ions 


--------------------------------------------------------------------------------------------------------


    WAVPRE:  cpu time    0.0310: real time    0.0375
    FEWALD:  cpu time    0.0024: real time    0.0024

 real space projection operators:
  total allocation   :      20432.05 KBytes
  max/ min on nodes  :       2803.20       1291.55

    ORTHCH:  cpu time    2.0422: real time    2.0427
     LOOP+:  cpu time  937.8404: real time  944.1904


--------------------------------------- Iteration      2(   1)  ---------------------------------------


    POTLOK:  cpu time    0.0560: real time    0.0598
    SETDIJ:  cpu time    0.0093: real time    0.0093
     EDDAV:  cpu time   19.3443: real time   19.3638
       DOS:  cpu time    0.0108: real time    0.0108
    CHARGE:  cpu time    0.7168: real time    0.7222
    MIXING:  cpu time    0.0011: real time    0.0011
    --------------------------------------------
      LOOP:  cpu time   20.1382: real time   20.1670

 eigenvalue-minimisations  :  9348
 total energy-change (2. order) :-0.2530150E-03  (-0.2959651E-03)
 number of electron     456.0000986 magnetization 
 augmentation part      180.1900817 magnetization 

 Broyden mixing:
  rms(total) = 0.22619E-03    rms(broyden)= 0.22613E-03
  rms(prec ) = 0.34364E-03
  weight for this iteration     100.00

 Free energy of the ion-electron system (eV)
  ---------------------------------------------------
  alpha Z        PSCENC =      1568.78850831
  Ewald energy   TEWEN  =    207401.72708171
  -Hartree energ DENC   =   -235105.08919417
  -exchange      EXHF   =         0.00000000
  -V(xc)+E(xc)   XCENC  =     -2142.15872081
  PAW double counting   =     38145.40101080   -36616.13017099
  entropy T*S    EENTRO =         0.07706201
  eigenvalues    EBANDS =      -476.19431176
  atomic energy  EATOM  =     26595.11104461
  Solvation  Ediel_sol  =         0.00000000
  ---------------------------------------------------
  free energy    TOTEN  =      -628.46769029 eV

  energy without entropy =     -628.54475230  energy(sigma->0) =     -628.49337763


--------------------------------------------------------------------------------------------------------


--------------------------------------- Iteration      2(   2)  ---------------------------------------


    POTLOK:  cpu time    0.0564: real time    0.0601
    SETDIJ:  cpu time    0.0095: real time    0.0095
    EDDIAG:  cpu time    3.0091: real time    3.0116
  RMM-DIIS:  cpu time   10.0372: real time   10.0627
    ORTHCH:  cpu time    0.8266: real time    0.8268
       DOS:  cpu time    0.0107: real time    0.0107
    CHARGE:  cpu time    0.7096: real time    0.7099
    MIXING:  cpu time    0.0012: real time    0.0011
    --------------------------------------------
      LOOP:  cpu time   14.6603: real time   14.6924

 eigenvalue-minimisations  : 10953
 total energy-change (2. order) : 0.3709082E-03  ( 0.2490434E-05)
 number of electron     456.0000986 magnetization 
 augmentation part      180.1900051 magnetization 

 Broyden mixing:
  rms(total) = 0.84270E-03    rms(broyden)= 0.84266E-03
  rms(prec ) = 0.17887E-02
  weight for this iteration     100.00

 eigenvalues of (default mixing * dielectric matrix)
  average eigenvalue GAMMA=   0.1684
  0.1684

 Free energy of the ion-electron system (eV)
  ---------------------------------------------------
  alpha Z        PSCENC =      1568.78850831
  Ewald energy   TEWEN  =    207401.72708171
  -Hartree energ DENC   =   -235105.07261176
  -exchange      EXHF   =         0.00000000
  -V(xc)+E(xc)   XCENC  =     -2142.15876910
  PAW double counting   =     38145.39041227   -36616.11807100
  entropy T*S    EENTRO =         0.07717654
  eigenvalues    EBANDS =      -476.21209098
  atomic energy  EATOM  =     26595.11104461
  Solvation  Ediel_sol  =         0.00000000
  ---------------------------------------------------
  free energy    TOTEN  =      -628.46731938 eV

  energy without entropy =     -628.54449593  energy(sigma->0) =     -628.49304490


--------------------------------------------------------------------------------------------------------


--------------------------------------- Iteration      2(   3)  ---------------------------------------


    POTLOK:  cpu time    0.0581: real time    0.0586
    SETDIJ:  cpu time    0.0094: real time    0.0094
    EDDIAG:  cpu time    3.0105: real time    3.0131
  RMM-DIIS:  cpu time    7.0416: real time    7.0436
    ORTHCH:  cpu time    0.8207: real time    0.8208
       DOS:  cpu time    0.0102: real time    0.0102
    CHARGE:  cpu time    0.6945: real time    0.6947
    MIXING:  cpu time    0.0012: real time    0.0012
    --------------------------------------------
      LOOP:  cpu time   11.6462: real time   11.6515

 eigenvalue-minimisations  :  7488
 total energy-change (2. order) : 0.4255438E-05  ( 0.2603467E-05)
 number of electron     456.0000986 magnetization 
 augmentation part      180.1901569 magnetization 

 Broyden mixing:
  rms(total) = 0.30790E-03    rms(broyden)= 0.30783E-03
  rms(prec ) = 0.42340E-03
  weight for this iteration     100.00

 eigenvalues of (default mixing * dielectric matrix)
  average eigenvalue GAMMA=   0.2009
  0.2693  0.1326

 Free energy of the ion-electron system (eV)
  ---------------------------------------------------
  alpha Z        PSCENC =      1568.78850831
  Ewald energy   TEWEN  =    207401.72708171
  -Hartree energ DENC   =   -235105.08350478
  -exchange      EXHF   =         0.00000000
  -V(xc)+E(xc)   XCENC  =     -2142.15869401
  PAW double counting   =     38145.38939420   -36616.11781829
  entropy T*S    EENTRO =         0.07713501
  eigenvalues    EBANDS =      -476.20046189
  atomic energy  EATOM  =     26595.11104461
  Solvation  Ediel_sol  =         0.00000000
  ---------------------------------------------------
  free energy    TOTEN  =      -628.46731513 eV

  energy without entropy =     -628.54445013  energy(sigma->0) =     -628.49302680


--------------------------------------------------------------------------------------------------------


--------------------------------------- Iteration      2(   4)  ---------------------------------------


    POTLOK:  cpu time    0.0551: real time    0.0586
    SETDIJ:  cpu time    0.0094: real time    0.0094
    EDDIAG:  cpu time    2.9850: real time    2.9857
  RMM-DIIS:  cpu time    7.2068: real time    7.2204
    ORTHCH:  cpu time    0.8288: real time    0.8291
       DOS:  cpu time    0.0104: real time    0.0104
    CHARGE:  cpu time    0.7079: real time    0.7080
    MIXING:  cpu time    0.0012: real time    0.0012
    --------------------------------------------
      LOOP:  cpu time   11.8046: real time   11.8227

 eigenvalue-minimisations  :  7686
 total energy-change (2. order) : 0.3236142E-05  ( 0.3052312E-05)
 number of electron     456.0000986 magnetization 
 augmentation part      180.1902242 magnetization 

 Broyden mixing:
  rms(total) = 0.12869E-03    rms(broyden)= 0.12868E-03
  rms(prec ) = 0.16195E-03
  weight for this iteration     100.00

 eigenvalues of (default mixing * dielectric matrix)
  average eigenvalue GAMMA=   0.3220
  0.5536  0.2929  0.1196

 Free energy of the ion-electron system (eV)
  ---------------------------------------------------
  alpha Z        PSCENC =      1568.78850831
  Ewald energy   TEWEN  =    207401.72708171
  -Hartree energ DENC   =   -235105.08257553
  -exchange      EXHF   =         0.00000000
  -V(xc)+E(xc)   XCENC  =     -2142.15869804
  PAW double counting   =     38145.38842073   -36616.11685394
  entropy T*S    EENTRO =         0.07717861
  eigenvalues    EBANDS =      -476.20141835
  atomic energy  EATOM  =     26595.11104461
  Solvation  Ediel_sol  =         0.00000000
  ---------------------------------------------------
  free energy    TOTEN  =      -628.46731189 eV

  energy without entropy =     -628.54449050  energy(sigma->0) =     -628.49303809


--------------------------------------------------------------------------------------------------------


--------------------------------------- Iteration      2(   5)  ---------------------------------------


    POTLOK:  cpu time    0.0554: real time    0.0593
    SETDIJ:  cpu time    0.0093: real time    0.0093
    EDDIAG:  cpu time    3.0156: real time    3.0163
  RMM-DIIS:  cpu time    5.4024: real time    5.4094
    ORTHCH:  cpu time    0.8250: real time    0.8252
       DOS:  cpu time    0.0103: real time    0.0103
    CHARGE:  cpu time    0.7089: real time    0.7090
    MIXING:  cpu time    0.0014: real time    0.0014
    --------------------------------------------
      LOOP:  cpu time   10.0283: real time   10.0401

 eigenvalue-minimisations  :  5599
 total energy-change (2. order) : 0.1533266E-05  ( 0.1594283E-05)
 number of electron     456.0000986 magnetization 
 augmentation part      180.1901460 magnetization 

 Broyden mixing:
  rms(total) = 0.12438E-03    rms(broyden)= 0.12438E-03
  rms(prec ) = 0.20948E-03
  weight for this iteration     100.00

 eigenvalues of (default mixing * dielectric matrix)
  average eigenvalue GAMMA=   0.4804
  1.3224  0.3026  0.1193  0.1774

 Free energy of the ion-electron system (eV)
  ---------------------------------------------------
  alpha Z        PSCENC =      1568.78850831
  Ewald energy   TEWEN  =    207401.72708171
  -Hartree energ DENC   =   -235105.08523818
  -exchange      EXHF   =         0.00000000
  -V(xc)+E(xc)   XCENC  =     -2142.15868325
  PAW double counting   =     38145.38621313   -36616.11485656
  entropy T*S    EENTRO =         0.07718810
  eigenvalues    EBANDS =      -476.19856824
  atomic energy  EATOM  =     26595.11104461
  Solvation  Ediel_sol  =         0.00000000
  ---------------------------------------------------
  free energy    TOTEN  =      -628.46731036 eV

  energy without entropy =     -628.54449846  energy(sigma->0) =     -628.49303972


--------------------------------------------------------------------------------------------------------


--------------------------------------- Iteration      2(   6)  ---------------------------------------


    POTLOK:  cpu time    0.0562: real time    0.0607
    SETDIJ:  cpu time    0.0092: real time    0.0093
    EDDIAG:  cpu time    3.0374: real time    3.0684
  RMM-DIIS:  cpu time    5.1475: real time    5.1502
    ORTHCH:  cpu time    0.8320: real time    0.8324
       DOS:  cpu time    0.0104: real time    0.0104
    CHARGE:  cpu time    0.6970: real time    0.6974
    MIXING:  cpu time    0.0013: real time    0.0013
    --------------------------------------------
      LOOP:  cpu time    9.7910: real time    9.8302

 eigenvalue-minimisations  :  5286
 total energy-change (2. order) : 0.1558830E-05  ( 0.1661229E-05)
 number of electron     456.0000986 magnetization 
 augmentation part      180.1902249 magnetization 

 Broyden mixing:
  rms(total) = 0.12961E-03    rms(broyden)= 0.12961E-03
  rms(prec ) = 0.17707E-03
  weight for this iteration     100.00

 eigenvalues of (default mixing * dielectric matrix)
  average eigenvalue GAMMA=   0.5639
  1.9822  0.2905  0.2905  0.1153  0.1409

 Free energy of the ion-electron system (eV)
  ---------------------------------------------------
  alpha Z        PSCENC =      1568.78850831
  Ewald energy   TEWEN  =    207401.72708171
  -Hartree energ DENC   =   -235105.08150733
  -exchange      EXHF   =         0.00000000
  -V(xc)+E(xc)   XCENC  =     -2142.15865192
  PAW double counting   =     38145.37753067   -36616.10624855
  entropy T*S    EENTRO =         0.07721114
  eigenvalues    EBANDS =      -476.20227745
  atomic energy  EATOM  =     26595.11104461
  Solvation  Ediel_sol  =         0.00000000
  ---------------------------------------------------
  free energy    TOTEN  =      -628.46730880 eV

  energy without entropy =     -628.54451994  energy(sigma->0) =     -628.49304585


--------------------------------------------------------------------------------------------------------


--------------------------------------- Iteration      2(   7)  ---------------------------------------


    POTLOK:  cpu time    0.0798: real time    0.0836
    SETDIJ:  cpu time    0.0095: real time    0.0095
    EDDIAG:  cpu time    2.9763: real time    2.9982
  RMM-DIIS:  cpu time    5.1518: real time    5.1538
    ORTHCH:  cpu time    0.8157: real time    0.8170
       DOS:  cpu time    0.0102: real time    0.0102
    CHARGE:  cpu time    0.7230: real time    0.7239
    MIXING:  cpu time    0.0015: real time    0.0015
    --------------------------------------------
      LOOP:  cpu time    9.7678: real time    9.7977

 eigenvalue-minimisations  :  5248
 total energy-change (2. order) : 0.1150231E-05  ( 0.1220322E-05)
 number of electron     456.0000986 magnetization 
 augmentation part      180.1901642 magnetization 

 Broyden mixing:
  rms(total) = 0.78824E-04    rms(broyden)= 0.78820E-04
  rms(prec ) = 0.92564E-04
  weight for this iteration     100.00

 eigenvalues of (default mixing * dielectric matrix)
  average eigenvalue GAMMA=   0.6026
  2.3538  0.4007  0.4007  0.2129  0.1150  0.1325

 Free energy of the ion-electron system (eV)
  ---------------------------------------------------
  alpha Z        PSCENC =      1568.78850831
  Ewald energy   TEWEN  =    207401.72708171
  -Hartree energ DENC   =   -235105.08300424
  -exchange      EXHF   =         0.00000000
  -V(xc)+E(xc)   XCENC  =     -2142.15864568
  PAW double counting   =     38145.37192727   -36616.10080754
  entropy T*S    EENTRO =         0.07722850
  eigenvalues    EBANDS =      -476.20064060
  atomic energy  EATOM  =     26595.11104461
  Solvation  Ediel_sol  =         0.00000000
  ---------------------------------------------------
  free energy    TOTEN  =      -628.46730765 eV

  energy without entropy =     -628.54453615  energy(sigma->0) =     -628.49305048


--------------------------------------------------------------------------------------------------------


--------------------------------------- Iteration      2(   8)  ---------------------------------------


    POTLOK:  cpu time    0.0582: real time    0.0590
    SETDIJ:  cpu time    0.0094: real time    0.0094
    EDDIAG:  cpu time    3.0174: real time    3.0184
  RMM-DIIS:  cpu time    4.9181: real time    4.9241
    ORTHCH:  cpu time    0.8234: real time    0.8236
       DOS:  cpu time    0.0091: real time    0.0091
    CHARGE:  cpu time    0.7160: real time    0.7161
    MIXING:  cpu time    0.0017: real time    0.0017
    --------------------------------------------
      LOOP:  cpu time    9.5533: real time    9.5614

 eigenvalue-minimisations  :  5020
 total energy-change (2. order) : 0.1346882E-05  ( 0.1383540E-05)
 number of electron     456.0000986 magnetization 
 augmentation part      180.1901946 magnetization 

 Broyden mixing:
  rms(total) = 0.55479E-04    rms(broyden)= 0.55476E-04
  rms(prec ) = 0.65685E-04
  weight for this iteration     100.00

 eigenvalues of (default mixing * dielectric matrix)
  average eigenvalue GAMMA=   0.6221
  2.5655  0.5357  0.5357  0.2667  0.2036  0.1150  0.1324

 Free energy of the ion-electron system (eV)
  ---------------------------------------------------
  alpha Z        PSCENC =      1568.78850831
  Ewald energy   TEWEN  =    207401.72708171
  -Hartree energ DENC   =   -235105.08242701
  -exchange      EXHF   =         0.00000000
  -V(xc)+E(xc)   XCENC  =     -2142.15865959
  PAW double counting   =     38145.36861859   -36616.09740655
  entropy T*S    EENTRO =         0.07724474
  eigenvalues    EBANDS =      -476.20131111
  atomic energy  EATOM  =     26595.11104461
  Solvation  Ediel_sol  =         0.00000000
  ---------------------------------------------------
  free energy    TOTEN  =      -628.46730630 eV

  energy without entropy =     -628.54455104  energy(sigma->0) =     -628.49305455


--------------------------------------------------------------------------------------------------------


--------------------------------------- Iteration      2(   9)  ---------------------------------------


    POTLOK:  cpu time    0.0557: real time    0.0592
    SETDIJ:  cpu time    0.0326: real time    0.0326
    EDDIAG:  cpu time    2.9694: real time    2.9701
  RMM-DIIS:  cpu time    4.8591: real time    4.8610
    ORTHCH:  cpu time    0.8242: real time    0.8244
       DOS:  cpu time    0.0101: real time    0.0101
    CHARGE:  cpu time    0.7083: real time    0.7085
    MIXING:  cpu time    0.0016: real time    0.0016
    --------------------------------------------
      LOOP:  cpu time    9.4610: real time    9.4675

 eigenvalue-minimisations  :  4982
 total energy-change (2. order) : 0.8964016E-06  ( 0.9435100E-06)
 number of electron     456.0000986 magnetization 
 augmentation part      180.1901837 magnetization 

 Broyden mixing:
  rms(total) = 0.54184E-04    rms(broyden)= 0.54180E-04
  rms(prec ) = 0.61740E-04
  weight for this iteration     100.00

 eigenvalues of (default mixing * dielectric matrix)
  average eigenvalue GAMMA=   0.5886
  2.5998  0.6220  0.5573  0.2581  0.2432  0.1150  0.1320  0.1811

 Free energy of the ion-electron system (eV)
  ---------------------------------------------------
  alpha Z        PSCENC =      1568.78850831
  Ewald energy   TEWEN  =    207401.72708171
  -Hartree energ DENC   =   -235105.08169645
  -exchange      EXHF   =         0.00000000
  -V(xc)+E(xc)   XCENC  =     -2142.15866917
  PAW double counting   =     38145.36666612   -36616.09538995
  entropy T*S    EENTRO =         0.07725831
  eigenvalues    EBANDS =      -476.20210890
  atomic energy  EATOM  =     26595.11104461
  Solvation  Ediel_sol  =         0.00000000
  ---------------------------------------------------
  free energy    TOTEN  =      -628.46730540 eV

  energy without entropy =     -628.54456371  energy(sigma->0) =     -628.49305817


--------------------------------------------------------------------------------------------------------


--------------------------------------- Iteration      2(  10)  ---------------------------------------


    POTLOK:  cpu time    0.0556: real time    0.0589
    SETDIJ:  cpu time    0.0094: real time    0.0094
    EDDIAG:  cpu time    2.9933: real time    2.9940
  RMM-DIIS:  cpu time    4.8616: real time    4.8945
    ORTHCH:  cpu time    0.8035: real time    0.8037
       DOS:  cpu time    0.0106: real time    0.0106
    CHARGE:  cpu time    0.7177: real time    0.7178
    MIXING:  cpu time    0.0018: real time    0.0018
    --------------------------------------------
      LOOP:  cpu time    9.4535: real time    9.4907

 eigenvalue-minimisations  :  4959
 total energy-change (2. order) : 0.8993338E-06  ( 0.9199316E-06)
 number of electron     456.0000986 magnetization 
 augmentation part      180.1901889 magnetization 

 Broyden mixing:
  rms(total) = 0.22792E-04    rms(broyden)= 0.22789E-04
  rms(prec ) = 0.25684E-04
  weight for this iteration     100.00

 eigenvalues of (default mixing * dielectric matrix)
  average eigenvalue GAMMA=   0.5775
  2.6070  0.6330  0.6330  0.3465  0.3465  0.1150  0.1320  0.2048  0.1800

 Free energy of the ion-electron system (eV)
  ---------------------------------------------------
  alpha Z        PSCENC =      1568.78850831
  Ewald energy   TEWEN  =    207401.72708171
  -Hartree energ DENC   =   -235105.08163438
  -exchange      EXHF   =         0.00000000
  -V(xc)+E(xc)   XCENC  =     -2142.15867072
  PAW double counting   =     38145.36638795   -36616.09510332
  entropy T*S    EENTRO =         0.07726973
  eigenvalues    EBANDS =      -476.20218840
  atomic energy  EATOM  =     26595.11104461
  Solvation  Ediel_sol  =         0.00000000
  ---------------------------------------------------
  free energy    TOTEN  =      -628.46730451 eV

  energy without entropy =     -628.54457424  energy(sigma->0) =     -628.49306108


--------------------------------------------------------------------------------------------------------


--------------------------------------- Iteration      2(  11)  ---------------------------------------


    POTLOK:  cpu time    0.0555: real time    0.0589
    SETDIJ:  cpu time    0.0094: real time    0.0094
    EDDIAG:  cpu time    2.9939: real time    2.9948
  RMM-DIIS:  cpu time    4.6320: real time    4.6575
    ORTHCH:  cpu time    0.8214: real time    0.8222
       DOS:  cpu time    0.0101: real time    0.0101
    CHARGE:  cpu time    0.7024: real time    0.7205
    MIXING:  cpu time    0.0019: real time    0.0019
    --------------------------------------------
      LOOP:  cpu time    9.2265: real time    9.2752

 eigenvalue-minimisations  :  4380
 total energy-change (2. order) : 0.6277078E-06  ( 0.6438404E-06)
 number of electron     456.0000986 magnetization 
 augmentation part      180.1901874 magnetization 

 Broyden mixing:
  rms(total) = 0.16096E-04    rms(broyden)= 0.16095E-04
  rms(prec ) = 0.18857E-04
  weight for this iteration     100.00

 eigenvalues of (default mixing * dielectric matrix)
  average eigenvalue GAMMA=   0.6186
  2.6413  0.9441  0.9441  0.4135  0.3559  0.2565  0.1150  0.1320  0.2121  0.1713

 Free energy of the ion-electron system (eV)
  ---------------------------------------------------
  alpha Z        PSCENC =      1568.78850831
  Ewald energy   TEWEN  =    207401.72708171
  -Hartree energ DENC   =   -235105.08176224
  -exchange      EXHF   =         0.00000000
  -V(xc)+E(xc)   XCENC  =     -2142.15866883
  PAW double counting   =     38145.36653347   -36616.09527338
  entropy T*S    EENTRO =         0.07727760
  eigenvalues    EBANDS =      -476.20204513
  atomic energy  EATOM  =     26595.11104461
  Solvation  Ediel_sol  =         0.00000000
  ---------------------------------------------------
  free energy    TOTEN  =      -628.46730388 eV

  energy without entropy =     -628.54458148  energy(sigma->0) =     -628.49306308


--------------------------------------------------------------------------------------------------------


--------------------------------------- Iteration      2(  12)  ---------------------------------------


    POTLOK:  cpu time    0.0555: real time    0.0591
    SETDIJ:  cpu time    0.0094: real time    0.0094
    EDDIAG:  cpu time    3.0719: real time    3.0731
  RMM-DIIS:  cpu time    4.4992: real time    4.5056
    ORTHCH:  cpu time    0.8491: real time    0.8493
       DOS:  cpu time    0.0099: real time    0.0099
    CHARGE:  cpu time    0.6973: real time    0.6976
    MIXING:  cpu time    0.0019: real time    0.0019
    --------------------------------------------
      LOOP:  cpu time    9.1943: real time    9.2060

 eigenvalue-minimisations  :  3903
 total energy-change (2. order) : 0.7719173E-06  ( 0.8050201E-06)
 number of electron     456.0000986 magnetization 
 augmentation part      180.1901862 magnetization 

 Broyden mixing:
  rms(total) = 0.11788E-04    rms(broyden)= 0.11787E-04
  rms(prec ) = 0.14515E-04
  weight for this iteration     100.00

 eigenvalues of (default mixing * dielectric matrix)
  average eigenvalue GAMMA=   0.6370
  2.6666  1.1372  1.1372  0.4290  0.4290  0.3248  0.2565  0.1150  0.1321  0.2089
  0.1712

 Free energy of the ion-electron system (eV)
  ---------------------------------------------------
  alpha Z        PSCENC =      1568.78850831
  Ewald energy   TEWEN  =    207401.72708171
  -Hartree energ DENC   =   -235105.08154884
  -exchange      EXHF   =         0.00000000
  -V(xc)+E(xc)   XCENC  =     -2142.15867080
  PAW double counting   =     38145.36639493   -36616.09512993
  entropy T*S    EENTRO =         0.07728857
  eigenvalues    EBANDS =      -476.20227168
  atomic energy  EATOM  =     26595.11104461
  Solvation  Ediel_sol  =         0.00000000
  ---------------------------------------------------
  free energy    TOTEN  =      -628.46730311 eV

  energy without entropy =     -628.54459168  energy(sigma->0) =     -628.49306596


--------------------------------------------------------------------------------------------------------


--------------------------------------- Iteration      2(  13)  ---------------------------------------


    POTLOK:  cpu time    0.0553: real time    0.0586
    SETDIJ:  cpu time    0.0095: real time    0.0095
    EDDIAG:  cpu time    3.0281: real time    3.0464
  RMM-DIIS:  cpu time    4.3839: real time    4.3922
    ORTHCH:  cpu time    0.8273: real time    0.8301
       DOS:  cpu time    0.0104: real time    0.0105
    CHARGE:  cpu time    0.6991: real time    0.7041
    MIXING:  cpu time    0.0025: real time    0.0031
    --------------------------------------------
      LOOP:  cpu time    9.0162: real time    9.0546

 eigenvalue-minimisations  :  3531
 total energy-change (2. order) : 0.9895411E-06  ( 0.1004213E-05)
 number of electron     456.0000986 magnetization 
 augmentation part      180.1901852 magnetization 

 Broyden mixing:
  rms(total) = 0.95610E-05    rms(broyden)= 0.95605E-05
  rms(prec ) = 0.13134E-04
  weight for this iteration     100.00

 eigenvalues of (default mixing * dielectric matrix)
  average eigenvalue GAMMA=   0.6549
  2.6844  1.2945  1.2945  0.5493  0.5493  0.3509  0.2836  0.1150  0.1321  0.2246
  0.2096  0.1710

 Free energy of the ion-electron system (eV)
  ---------------------------------------------------
  alpha Z        PSCENC =      1568.78850831
  Ewald energy   TEWEN  =    207401.72708171
  -Hartree energ DENC   =   -235105.08142998
  -exchange      EXHF   =         0.00000000
  -V(xc)+E(xc)   XCENC  =     -2142.15867315
  PAW double counting   =     38145.36634597   -36616.09507372
  entropy T*S    EENTRO =         0.07730044
  eigenvalues    EBANDS =      -476.20240631
  atomic energy  EATOM  =     26595.11104461
  Solvation  Ediel_sol  =         0.00000000
  ---------------------------------------------------
  free energy    TOTEN  =      -628.46730212 eV

  energy without entropy =     -628.54460256  energy(sigma->0) =     -628.49306893


--------------------------------------------------------------------------------------------------------


--------------------------------------- Iteration      2(  14)  ---------------------------------------


    POTLOK:  cpu time    0.0543: real time    0.0585
    SETDIJ:  cpu time    0.0090: real time    0.0093
    EDDIAG:  cpu time    3.0177: real time    3.0329
  RMM-DIIS:  cpu time    4.2509: real time    4.2769
    ORTHCH:  cpu time    0.8029: real time    0.8033
       DOS:  cpu time    0.0097: real time    0.0097
    CHARGE:  cpu time    0.7044: real time    0.7050
    MIXING:  cpu time    0.0022: real time    0.0022
    --------------------------------------------
      LOOP:  cpu time    8.8510: real time    8.8977

 eigenvalue-minimisations  :  3019
 total energy-change (2. order) : 0.7100025E-06  ( 0.7379121E-06)
 number of electron     456.0000986 magnetization 
 augmentation part      180.1901850 magnetization 

 Broyden mixing:
  rms(total) = 0.91626E-05    rms(broyden)= 0.91624E-05
  rms(prec ) = 0.13165E-04
  weight for this iteration     100.00

 eigenvalues of (default mixing * dielectric matrix)
  average eigenvalue GAMMA=   0.6680
  2.7123  1.4377  1.4377  0.6543  0.6543  0.3814  0.3197  0.1150  0.1321  0.2556
  0.1707  0.2073  0.2060

 Free energy of the ion-electron system (eV)
  ---------------------------------------------------
  alpha Z        PSCENC =      1568.78850831
  Ewald energy   TEWEN  =    207401.72708171
  -Hartree energ DENC   =   -235105.08122767
  -exchange      EXHF   =         0.00000000
  -V(xc)+E(xc)   XCENC  =     -2142.15867674
  PAW double counting   =     38145.36631136   -36616.09502454
  entropy T*S    EENTRO =         0.07731034
  eigenvalues    EBANDS =      -476.20262880
  atomic energy  EATOM  =     26595.11104461
  Solvation  Ediel_sol  =         0.00000000
  ---------------------------------------------------
  free energy    TOTEN  =      -628.46730141 eV

  energy without entropy =     -628.54461175  energy(sigma->0) =     -628.49307152


--------------------------------------------------------------------------------------------------------


--------------------------------------- Iteration      2(  15)  ---------------------------------------


    POTLOK:  cpu time    0.0552: real time    0.0585
    SETDIJ:  cpu time    0.0094: real time    0.0094
    EDDIAG:  cpu time    2.9809: real time    2.9944
  RMM-DIIS:  cpu time    4.0597: real time    4.0608
    ORTHCH:  cpu time    0.8214: real time    0.8217
       DOS:  cpu time    0.0100: real time    0.0100
    CHARGE:  cpu time    0.7085: real time    0.7088
    MIXING:  cpu time    0.0021: real time    0.0021
    --------------------------------------------
      LOOP:  cpu time    8.6472: real time    8.6657

 eigenvalue-minimisations  :  2589
 total energy-change (2. order) : 0.1029101E-05  ( 0.1038267E-05)
 number of electron     456.0000986 magnetization 
 augmentation part      180.1901858 magnetization 

 Broyden mixing:
  rms(total) = 0.60653E-05    rms(broyden)= 0.60650E-05
  rms(prec ) = 0.97638E-05
  weight for this iteration     100.00

 eigenvalues of (default mixing * dielectric matrix)
  average eigenvalue GAMMA=   0.6679
  2.7706  1.5484  1.5484  0.7044  0.6953  0.3918  0.3570  0.2826  0.1150  0.1321
  0.2409  0.2101  0.1707  0.1833

 Free energy of the ion-electron system (eV)
  ---------------------------------------------------
  alpha Z        PSCENC =      1568.78850831
  Ewald energy   TEWEN  =    207401.72708171
  -Hartree energ DENC   =   -235105.08100972
  -exchange      EXHF   =         0.00000000
  -V(xc)+E(xc)   XCENC  =     -2142.15867866
  PAW double counting   =     38145.36624457   -36616.09494665
  entropy T*S    EENTRO =         0.07732310
  eigenvalues    EBANDS =      -476.20286765
  atomic energy  EATOM  =     26595.11104461
  Solvation  Ediel_sol  =         0.00000000
  ---------------------------------------------------
  free energy    TOTEN  =      -628.46730038 eV

  energy without entropy =     -628.54462347  energy(sigma->0) =     -628.49307474


--------------------------------------------------------------------------------------------------------


--------------------------------------- Iteration      2(  16)  ---------------------------------------


    POTLOK:  cpu time    0.0551: real time    0.0588
    SETDIJ:  cpu time    0.0094: real time    0.0094
    EDDIAG:  cpu time    2.9789: real time    2.9796
  RMM-DIIS:  cpu time    3.9720: real time    3.9736
    ORTHCH:  cpu time    0.8067: real time    0.8069
       DOS:  cpu time    0.0100: real time    0.0100
    CHARGE:  cpu time    0.7165: real time    0.7292
    MIXING:  cpu time    0.0022: real time    0.0022
    --------------------------------------------
      LOOP:  cpu time    8.5508: real time    8.5696

 eigenvalue-minimisations  :  2318
 total energy-change (2. order) : 0.5857692E-06  ( 0.6072737E-06)
 number of electron     456.0000986 magnetization 
 augmentation part      180.1901845 magnetization 

 Broyden mixing:
  rms(total) = 0.51102E-05    rms(broyden)= 0.51101E-05
  rms(prec ) = 0.95587E-05
  weight for this iteration     100.00

 eigenvalues of (default mixing * dielectric matrix)
  average eigenvalue GAMMA=   0.6695
  2.8067  1.6417  1.6417  0.6986  0.6986  0.4586  0.4586  0.3243  0.2739  0.1150
  0.1321  0.2337  0.2088  0.1705  0.1802

 Free energy of the ion-electron system (eV)
  ---------------------------------------------------
  alpha Z        PSCENC =      1568.78850831
  Ewald energy   TEWEN  =    207401.72708171
  -Hartree energ DENC   =   -235105.08079798
  -exchange      EXHF   =         0.00000000
  -V(xc)+E(xc)   XCENC  =     -2142.15868093
  PAW double counting   =     38145.36619961   -36616.09489107
  entropy T*S    EENTRO =         0.07733080
  eigenvalues    EBANDS =      -476.20309485
  atomic energy  EATOM  =     26595.11104461
  Solvation  Ediel_sol  =         0.00000000
  ---------------------------------------------------
  free energy    TOTEN  =      -628.46729979 eV

  energy without entropy =     -628.54463059  energy(sigma->0) =     -628.49307672


--------------------------------------------------------------------------------------------------------


--------------------------------------- Iteration      2(  17)  ---------------------------------------


    POTLOK:  cpu time    0.0550: real time    0.0596
    SETDIJ:  cpu time    0.0094: real time    0.0094
    EDDIAG:  cpu time    2.9769: real time    2.9804
  RMM-DIIS:  cpu time    3.9066: real time    3.9078
    ORTHCH:  cpu time    0.8290: real time    0.8293
       DOS:  cpu time    0.0103: real time    0.0103
    CHARGE:  cpu time    0.6940: real time    0.6941
    MIXING:  cpu time    0.0023: real time    0.0023
    --------------------------------------------
      LOOP:  cpu time    8.4836: real time    8.4931

 eigenvalue-minimisations  :  2182
 total energy-change (2. order) : 0.8128300E-06  ( 0.8197654E-06)
 number of electron     456.0000986 magnetization 
 augmentation part      180.1901847 magnetization 

 Broyden mixing:
  rms(total) = 0.39444E-05    rms(broyden)= 0.39443E-05
  rms(prec ) = 0.83500E-05
  weight for this iteration     100.00

 eigenvalues of (default mixing * dielectric matrix)
  average eigenvalue GAMMA=   0.6835
  2.8446  1.7721  1.7721  0.7397  0.6677  0.6677  0.5088  0.3317  0.3317  0.1150
  0.1321  0.2599  0.2329  0.2091  0.1705  0.1798

 Free energy of the ion-electron system (eV)
  ---------------------------------------------------
  alpha Z        PSCENC =      1568.78850831
  Ewald energy   TEWEN  =    207401.72708171
  -Hartree energ DENC   =   -235105.08063506
  -exchange      EXHF   =         0.00000000
  -V(xc)+E(xc)   XCENC  =     -2142.15868157
  PAW double counting   =     38145.36618716   -36616.09487373
  entropy T*S    EENTRO =         0.07734130
  eigenvalues    EBANDS =      -476.20327171
  atomic energy  EATOM  =     26595.11104461
  Solvation  Ediel_sol  =         0.00000000
  ---------------------------------------------------
  free energy    TOTEN  =      -628.46729898 eV

  energy without entropy =     -628.54464028  energy(sigma->0) =     -628.49307941


--------------------------------------------------------------------------------------------------------


--------------------------------------- Iteration      2(  18)  ---------------------------------------


    POTLOK:  cpu time    0.0795: real time    0.0830
    SETDIJ:  cpu time    0.0092: real time    0.0092
    EDDIAG:  cpu time    2.9890: real time    2.9895
  RMM-DIIS:  cpu time    3.8664: real time    3.9011
    ORTHCH:  cpu time    0.8167: real time    0.8345
       DOS:  cpu time    0.0101: real time    0.0101
    CHARGE:  cpu time    0.7072: real time    0.7074
    MIXING:  cpu time    0.0024: real time    0.0024
    --------------------------------------------
      LOOP:  cpu time    8.4804: real time    8.5370

 eigenvalue-minimisations  :  2125
 total energy-change (2. order) : 0.5829570E-06  ( 0.5977794E-06)
 number of electron     456.0000986 magnetization 
 augmentation part      180.1901852 magnetization 

 Broyden mixing:
  rms(total) = 0.37831E-05    rms(broyden)= 0.37830E-05
  rms(prec ) = 0.75471E-05
  weight for this iteration     100.00

 eigenvalues of (default mixing * dielectric matrix)
  average eigenvalue GAMMA=   0.7129
  2.8971  1.9875  1.9875  0.9071  0.7632  0.7632  0.4628  0.4228  0.3503  0.1150
  0.1321  0.2804  0.2616  0.2296  0.2089  0.1705  0.1797

 Free energy of the ion-electron system (eV)
  ---------------------------------------------------
  alpha Z        PSCENC =      1568.78850831
  Ewald energy   TEWEN  =    207401.72708171
  -Hartree energ DENC   =   -235105.08042279
  -exchange      EXHF   =         0.00000000
  -V(xc)+E(xc)   XCENC  =     -2142.15868153
  PAW double counting   =     38145.36621042   -36616.09489733
  entropy T*S    EENTRO =         0.07734888
  eigenvalues    EBANDS =      -476.20349067
  atomic energy  EATOM  =     26595.11104461
  Solvation  Ediel_sol  =         0.00000000
  ---------------------------------------------------
  free energy    TOTEN  =      -628.46729840 eV

  energy without entropy =     -628.54464727  energy(sigma->0) =     -628.49308135


--------------------------------------------------------------------------------------------------------


--------------------------------------- Iteration      2(  19)  ---------------------------------------


    POTLOK:  cpu time    0.0550: real time    0.0586
    SETDIJ:  cpu time    0.0095: real time    0.0095
    EDDIAG:  cpu time    3.0167: real time    3.0172
  RMM-DIIS:  cpu time    3.8542: real time    3.8555
    ORTHCH:  cpu time    0.8054: real time    0.8062
       DOS:  cpu time    0.0096: real time    0.0096
    CHARGE:  cpu time    0.7770: real time    0.7799
    MIXING:  cpu time    0.0025: real time    0.0025
    --------------------------------------------
      LOOP:  cpu time    8.5299: real time    8.5391

 eigenvalue-minimisations  :  1997
 total energy-change (2. order) : 0.6191258E-06  ( 0.6365495E-06)
 number of electron     456.0000986 magnetization 
 augmentation part      180.1901847 magnetization 

 Broyden mixing:
  rms(total) = 0.32696E-05    rms(broyden)= 0.32695E-05
  rms(prec ) = 0.60994E-05
  weight for this iteration     100.00

 eigenvalues of (default mixing * dielectric matrix)
  average eigenvalue GAMMA=   0.7230
  2.9125  2.1015  2.1015  1.0675  0.8069  0.8069  0.4928  0.4928  0.3576  0.3308
  0.1150  0.1321  0.2731  0.2397  0.2239  0.2088  0.1705  0.1796

 Free energy of the ion-electron system (eV)
  ---------------------------------------------------
  alpha Z        PSCENC =      1568.78850831
  Ewald energy   TEWEN  =    207401.72708171
  -Hartree energ DENC   =   -235105.08014604
  -exchange      EXHF   =         0.00000000
  -V(xc)+E(xc)   XCENC  =     -2142.15868026
  PAW double counting   =     38145.36626193   -36616.09495966
  entropy T*S    EENTRO =         0.07735711
  eigenvalues    EBANDS =      -476.20376549
  atomic energy  EATOM  =     26595.11104461
  Solvation  Ediel_sol  =         0.00000000
  ---------------------------------------------------
  free energy    TOTEN  =      -628.46729778 eV

  energy without entropy =     -628.54465488  energy(sigma->0) =     -628.49308348


--------------------------------------------------------------------------------------------------------


--------------------------------------- Iteration      2(  20)  ---------------------------------------


    POTLOK:  cpu time    0.0607: real time    0.0612
    SETDIJ:  cpu time    0.0091: real time    0.0091
    EDDIAG:  cpu time    3.0064: real time    3.0071
  RMM-DIIS:  cpu time    3.8271: real time    3.8521
    ORTHCH:  cpu time    0.8381: real time    0.8386
       DOS:  cpu time    0.0097: real time    0.0097
    CHARGE:  cpu time    0.7043: real time    0.7044
    MIXING:  cpu time    0.0028: real time    0.0028
    --------------------------------------------
      LOOP:  cpu time    8.4582: real time    8.4849

 eigenvalue-minimisations  :  1877
 total energy-change (2. order) : 0.4994254E-06  ( 0.5107664E-06)
 number of electron     456.0000986 magnetization 
 augmentation part      180.1901845 magnetization 

 Broyden mixing:
  rms(total) = 0.27002E-05    rms(broyden)= 0.27001E-05
  rms(prec ) = 0.52223E-05
  weight for this iteration     100.00

 eigenvalues of (default mixing * dielectric matrix)
  average eigenvalue GAMMA=   0.7350
  2.9272  2.3420  1.6277  1.6277  0.8375  0.8375  0.6179  0.5631  0.4219  0.3346
  0.3127  0.1150  0.1321  0.2594  0.2361  0.1705  0.1796  0.2112  0.2112

 Free energy of the ion-electron system (eV)
  ---------------------------------------------------
  alpha Z        PSCENC =      1568.78850831
  Ewald energy   TEWEN  =    207401.72708171
  -Hartree energ DENC   =   -235105.07993811
  -exchange      EXHF   =         0.00000000
  -V(xc)+E(xc)   XCENC  =     -2142.15867967
  PAW double counting   =     38145.36630118   -36616.09500634
  entropy T*S    EENTRO =         0.07736372
  eigenvalues    EBANDS =      -476.20397270
  atomic energy  EATOM  =     26595.11104461
  Solvation  Ediel_sol  =         0.00000000
  ---------------------------------------------------
  free energy    TOTEN  =      -628.46729728 eV

  energy without entropy =     -628.54466100  energy(sigma->0) =     -628.49308518


--------------------------------------------------------------------------------------------------------


--------------------------------------- Iteration      2(  21)  ---------------------------------------


    POTLOK:  cpu time    0.0554: real time    0.0596
    SETDIJ:  cpu time    0.0094: real time    0.0094
    EDDIAG:  cpu time    2.9774: real time    2.9782
  RMM-DIIS:  cpu time    3.7600: real time    3.7633
    ORTHCH:  cpu time    0.8322: real time    0.8323
       DOS:  cpu time    0.0104: real time    0.0104
    CHARGE:  cpu time    0.7073: real time    0.7074
    MIXING:  cpu time    0.0029: real time    0.0029
    --------------------------------------------
      LOOP:  cpu time    8.3550: real time    8.3635

 eigenvalue-minimisations  :  1777
 total energy-change (2. order) : 0.4111134E-06  ( 0.4212937E-06)
 number of electron     456.0000986 magnetization 
 augmentation part      180.1901842 magnetization 

 Broyden mixing:
  rms(total) = 0.25015E-05    rms(broyden)= 0.25014E-05
  rms(prec ) = 0.50532E-05
  weight for this iteration     100.00

 eigenvalues of (default mixing * dielectric matrix)
  average eigenvalue GAMMA=   0.7601
  3.0757  2.6036  1.7842  1.7842  0.8659  0.7874  0.7874  0.5223  0.4847  0.3593
  0.3412  0.1150  0.1321  0.2893  0.2673  0.1705  0.1796  0.2322  0.2085  0.2122

 Free energy of the ion-electron system (eV)
  ---------------------------------------------------
  alpha Z        PSCENC =      1568.78850831
  Ewald energy   TEWEN  =    207401.72708171
  -Hartree energ DENC   =   -235105.07972863
  -exchange      EXHF   =         0.00000000
  -V(xc)+E(xc)   XCENC  =     -2142.15868032
  PAW double counting   =     38145.36633381   -36616.09504026
  entropy T*S    EENTRO =         0.07736894
  eigenvalues    EBANDS =      -476.20418505
  atomic energy  EATOM  =     26595.11104461
  Solvation  Ediel_sol  =         0.00000000
  ---------------------------------------------------
  free energy    TOTEN  =      -628.46729687 eV

  energy without entropy =     -628.54466581  energy(sigma->0) =     -628.49308651


--------------------------------------------------------------------------------------------------------


--------------------------------------- Iteration      2(  22)  ---------------------------------------


    POTLOK:  cpu time    0.0553: real time    0.0585
    SETDIJ:  cpu time    0.0095: real time    0.0095
    EDDIAG:  cpu time    2.9711: real time    2.9920
  RMM-DIIS:  cpu time    3.7821: real time    3.7886
    ORTHCH:  cpu time    0.7972: real time    0.7974
       DOS:  cpu time    0.0106: real time    0.0106
    CHARGE:  cpu time    0.7081: real time    0.7084
    MIXING:  cpu time    0.0031: real time    0.0031
    --------------------------------------------
      LOOP:  cpu time    8.3370: real time    8.3681

 eigenvalue-minimisations  :  1790
 total energy-change (2. order) : 0.7737581E-06  ( 0.7733985E-06)
 number of electron     456.0000986 magnetization 
 augmentation part      180.1901838 magnetization 

 Broyden mixing:
  rms(total) = 0.23190E-05    rms(broyden)= 0.23189E-05
  rms(prec ) = 0.50251E-05
  weight for this iteration     100.00

 eigenvalues of (default mixing * dielectric matrix)
  average eigenvalue GAMMA=   0.7920
  3.5843  2.5099  1.9689  1.9689  0.9721  0.8191  0.8191  0.5460  0.5460  0.4175
[truncated: 5,026,039 more chars]
