# Supplementary material for: Manufacture-friendly nanostructured metals stabilized by dual-phase honeycomb shell
Source: Nat Commun. 2022 Apr 19;13:2034. doi: 10.1038/s41467-022-29782-8 (PMC9019002; doi:10.1038/s41467-022-29782-8)
Supplement: Supplementary file 3 — Source Data [file 41467_2022_29782_MOESM3_ESM.zip › Source data/Source data for first principle calculations/alfa001-Ti2Cu0123/interface/POSCAR]

Layer-constant-volume-d30               
   1.00000000000000     
     2.9296998978000000    0.0000000000000000    0.0000000000000000
     0.0000000000000000   14.5541000365999995    0.0000000000000000
     0.0000000000000000    0.0000000000000000   50.7756004332999993
   Ti   Cu   Al
    74    14     2
Direct
  0.0000000000000000  0.6804545292958841  0.0735202482597042
  0.0000000000000000  0.6819468558879204  0.1647698744197259
  0.0000000000000000  0.6784860198116164  0.2571903731190117
  0.0000000000000000  0.6831404846229975  0.3487922279639640
  0.5000000000000000  0.8506244234750677  0.0697446749978538
  0.5000000000000000  0.8499991829837620  0.1662488682434934
  0.5000000000000000  0.8470644015292967  0.2580184746913307
  0.5000000000000000  0.8468055138526700  0.3501418093799309
  0.0000000000000000  0.3461234084152052  0.0721976412875541
  0.0000000000000000  0.3459299070662267  0.1660420997445239
  0.0000000000000000  0.3493466035045467  0.3488217603616218
  0.5000000000000000  0.5129278005826599  0.0713641128940483
  0.5000000000000000  0.5115131993455168  0.1659370428120474
  0.5000000000000000  0.5110689600587378  0.2584804523590374
  0.5000000000000000  0.5152424644957596  0.3518903525518964
  0.0000000000000000  0.0122714603410631  0.0725820619957723
  0.0000000000000000  0.0135151091763962  0.1655229722149855
  0.0000000000000000  0.0157739959216561  0.2587382959708545
  0.0000000000000000  0.0164364848288791  0.3519174943895341
  0.5000000000000000  0.1792754248237430  0.0709561378454491
  0.5000000000000000  0.1789555866794757  0.1644335297604996
  0.5000000000000000  0.1821960736820784  0.2579047341805647
  0.5000000000000000  0.1832041843714454  0.3495288089704534
  0.0000000000000000  0.5659603084414273  0.0288824337666323
  0.0000000000000000  0.5645025295974345  0.1194611481206632
  0.0000000000000000  0.5656150945673120  0.2114095354556405
  0.0000000000000000  0.5639585928458843  0.3061880513249824
  0.5000000000000000  0.7277413705629607  0.0305004645927080
  0.5000000000000000  0.7311492737882070  0.2103670752327772
  0.5000000000000000  0.7314949702783080  0.3028616476488894
  0.0000000000000000  0.2314813395547257  0.0281793863109678
  0.0000000000000000  0.2287417136649735  0.1188438647399122
  0.0000000000000000  0.2276862466649494  0.2101918653925508
  0.0000000000000000  0.2297262100044119  0.3041764831914452
  0.5000000000000000  0.3950675368807166  0.0293189328856258
  0.5000000000000000  0.3967886900474028  0.1195268251634938
  0.5000000000000000  0.3956123114562519  0.2116789903120415
  0.5000000000000000  0.3969601972406626  0.3030042243238915
  0.0000000000000000  0.9004083020286061  0.0266032671431076
  0.0000000000000000  0.8937506329905697  0.1189381777775282
  0.0000000000000000  0.8986318089661230  0.2122166400334676
  0.0000000000000000  0.8985519634650309  0.3046099561653302
  0.5000000000000000  0.0599460969090354  0.0293897789864240
  0.5000000000000000  0.0603375504476693  0.1193589951379839
  0.5000000000000000  0.0642600647744019  0.2120677885216330
  0.5000000000000000  0.0634964182907713  0.3058669183276988
  0.0000000000000000  0.2210420246358135  0.3956790656477783
  0.0000000000000000  0.3434083581889033  0.4408712391653215
  0.0000000000000000  0.7358376500978477  0.5726507824386354
  0.0000000000000000  0.4857604547968707  0.4840135187970518
  0.0000000000000000  0.8681436796982986  0.6163679429320497
  0.0000000000000000  0.6113283370924782  0.5275930485229220
  0.0000000000000000  0.0005179221465908  0.6586883619593878
  0.0000000000000000  0.8906221245523919  0.3963400439517772
  0.0000000000000000  0.0127623836117324  0.4388890127448810
  0.0000000000000000  0.1550256131164216  0.4822992227624933
  0.0000000000000000  0.2785924008022693  0.5273349246100587
  0.0000000000000000  0.4053077636094667  0.5711284285523917
  0.0000000000000000  0.5369793476883922  0.6143787178480616
  0.0000000000000000  0.6651673489721615  0.6579995833514842
  0.5000000000000000  0.7202650849157458  0.3956323713750485
  0.5000000000000000  0.8422812189262949  0.4413525040780845
  0.5000000000000000  0.9858783376233187  0.4842578409602410
  0.5000000000000000  0.1118008667489069  0.5275937911194495
  0.5000000000000000  0.2361241483630433  0.5725086506338743
  0.5000000000000000  0.3681467546548403  0.6162616917547781
  0.5000000000000000  0.5003093921195330  0.6586858832605508
  0.5000000000000000  0.3903519065084061  0.3956012952988854
  0.5000000000000000  0.7780792624645081  0.5275219815587523
  0.5000000000000000  0.5134199397928473  0.4385980177918629
  0.5000000000000000  0.9050715767426494  0.5712265932634889
  0.5000000000000000  0.6550025222143779  0.4823044318022068
  0.5000000000000000  0.0370089096946452  0.6143767543051708
  0.5000000000000000  0.1654654781945444  0.6579098501907652
  0.0000000000000000  0.8250915551422188  0.4851547202270928
  0.0000000000000000  0.5627077951759268  0.3948429511960613
  0.0000000000000000  0.9449796613421235  0.5278498444397677
  0.0000000000000000  0.6733130296958362  0.4381389441875673
  0.0000000000000000  0.0696295473665723  0.5706415460271039
  0.0000000000000000  0.2007108582892941  0.6158956364897568
  0.0000000000000000  0.3312045603321115  0.6577964225112960
  0.5000000000000000  0.0625418276163380  0.3950908255079791
  0.5000000000000000  0.1735462612956150  0.4382508154439662
  0.5000000000000000  0.3246249671500575  0.4847043948363897
  0.5000000000000000  0.7007437397314107  0.6160133122279509
  0.5000000000000000  0.4449405722057490  0.5276637390743467
  0.5000000000000000  0.8311025480309507  0.6578764566518389
  0.5000000000000000  0.5697840484309885  0.5706431839233320
  0.0000000000000000  0.3432471425725407  0.2573827332684774
  0.5000000000000000  0.7334998004285016  0.1189824143403846
 
  0.00000000E+00  0.00000000E+00  0.00000000E+00
  0.00000000E+00  0.00000000E+00  0.00000000E+00
  0.00000000E+00  0.00000000E+00  0.00000000E+00
  0.00000000E+00  0.00000000E+00  0.00000000E+00
  0.00000000E+00  0.00000000E+00  0.00000000E+00
  0.00000000E+00  0.00000000E+00  0.00000000E+00
  0.00000000E+00  0.00000000E+00  0.00000000E+00
  0.00000000E+00  0.00000000E+00  0.00000000E+00
  0.00000000E+00  0.00000000E+00  0.00000000E+00
  0.00000000E+00  0.00000000E+00  0.00000000E+00
  0.00000000E+00  0.00000000E+00  0.00000000E+00
  0.00000000E+00  0.00000000E+00  0.00000000E+00
  0.00000000E+00  0.00000000E+00  0.00000000E+00
  0.00000000E+00  0.00000000E+00  0.00000000E+00
  0.00000000E+00  0.00000000E+00  0.00000000E+00
  0.00000000E+00  0.00000000E+00  0.00000000E+00
  0.00000000E+00  0.00000000E+00  0.00000000E+00
  0.00000000E+00  0.00000000E+00  0.00000000E+00
  0.00000000E+00  0.00000000E+00  0.00000000E+00
  0.00000000E+00  0.00000000E+00  0.00000000E+00
  0.00000000E+00  0.00000000E+00  0.00000000E+00
  0.00000000E+00  0.00000000E+00  0.00000000E+00
  0.00000000E+00  0.00000000E+00  0.00000000E+00
  0.00000000E+00  0.00000000E+00  0.00000000E+00
  0.00000000E+00  0.00000000E+00  0.00000000E+00
  0.00000000E+00  0.00000000E+00  0.00000000E+00
  0.00000000E+00  0.00000000E+00  0.00000000E+00
  0.00000000E+00  0.00000000E+00  0.00000000E+00
  0.00000000E+00  0.00000000E+00  0.00000000E+00
  0.00000000E+00  0.00000000E+00  0.00000000E+00
  0.00000000E+00  0.00000000E+00  0.00000000E+00
  0.00000000E+00  0.00000000E+00  0.00000000E+00
  0.00000000E+00  0.00000000E+00  0.00000000E+00
  0.00000000E+00  0.00000000E+00  0.00000000E+00
  0.00000000E+00  0.00000000E+00  0.00000000E+00
  0.00000000E+00  0.00000000E+00  0.00000000E+00
  0.00000000E+00  0.00000000E+00  0.00000000E+00
  0.00000000E+00  0.00000000E+00  0.00000000E+00
  0.00000000E+00  0.00000000E+00  0.00000000E+00
  0.00000000E+00  0.00000000E+00  0.00000000E+00
  0.00000000E+00  0.00000000E+00  0.00000000E+00
  0.00000000E+00  0.00000000E+00  0.00000000E+00
  0.00000000E+00  0.00000000E+00  0.00000000E+00
  0.00000000E+00  0.00000000E+00  0.00000000E+00
  0.00000000E+00  0.00000000E+00  0.00000000E+00
  0.00000000E+00  0.00000000E+00  0.00000000E+00
  0.00000000E+00  0.00000000E+00  0.00000000E+00
  0.00000000E+00  0.00000000E+00  0.00000000E+00
  0.00000000E+00  0.00000000E+00  0.00000000E+00
  0.00000000E+00  0.00000000E+00  0.00000000E+00
  0.00000000E+00  0.00000000E+00  0.00000000E+00
  0.00000000E+00  0.00000000E+00  0.00000000E+00
  0.00000000E+00  0.00000000E+00  0.00000000E+00
  0.00000000E+00  0.00000000E+00  0.00000000E+00
  0.00000000E+00  0.00000000E+00  0.00000000E+00
  0.00000000E+00  0.00000000E+00  0.00000000E+00
  0.00000000E+00  0.00000000E+00  0.00000000E+00
  0.00000000E+00  0.00000000E+00  0.00000000E+00
  0.00000000E+00  0.00000000E+00  0.00000000E+00
  0.00000000E+00  0.00000000E+00  0.00000000E+00
  0.00000000E+00  0.00000000E+00  0.00000000E+00
  0.00000000E+00  0.00000000E+00  0.00000000E+00
  0.00000000E+00  0.00000000E+00  0.00000000E+00
  0.00000000E+00  0.00000000E+00  0.00000000E+00
  0.00000000E+00  0.00000000E+00  0.00000000E+00
  0.00000000E+00  0.00000000E+00  0.00000000E+00
  0.00000000E+00  0.00000000E+00  0.00000000E+00
  0.00000000E+00  0.00000000E+00  0.00000000E+00
  0.00000000E+00  0.00000000E+00  0.00000000E+00
  0.00000000E+00  0.00000000E+00  0.00000000E+00
  0.00000000E+00  0.00000000E+00  0.00000000E+00
  0.00000000E+00  0.00000000E+00  0.00000000E+00
  0.00000000E+00  0.00000000E+00  0.00000000E+00
  0.00000000E+00  0.00000000E+00  0.00000000E+00
  0.00000000E+00  0.00000000E+00  0.00000000E+00
  0.00000000E+00  0.00000000E+00  0.00000000E+00
  0.00000000E+00  0.00000000E+00  0.00000000E+00
  0.00000000E+00  0.00000000E+00  0.00000000E+00
  0.00000000E+00  0.00000000E+00  0.00000000E+00
  0.00000000E+00  0.00000000E+00  0.00000000E+00
  0.00000000E+00  0.00000000E+00  0.00000000E+00
  0.00000000E+00  0.00000000E+00  0.00000000E+00
  0.00000000E+00  0.00000000E+00  0.00000000E+00
  0.00000000E+00  0.00000000E+00  0.00000000E+00
  0.00000000E+00  0.00000000E+00  0.00000000E+00
  0.00000000E+00  0.00000000E+00  0.00000000E+00
  0.00000000E+00  0.00000000E+00  0.00000000E+00
  0.00000000E+00  0.00000000E+00  0.00000000E+00
  0.00000000E+00  0.00000000E+00  0.00000000E+00
  0.00000000E+00  0.00000000E+00  0.00000000E+00
