# Supplementary material for: Manufacture-friendly nanostructured metals stabilized by dual-phase honeycomb shell
Source: Nat Commun. 2022 Apr 19;13:2034. doi: 10.1038/s41467-022-29782-8 (PMC9019002; doi:10.1038/s41467-022-29782-8)
Supplement: Supplementary file 3 — Source Data [file 41467_2022_29782_MOESM3_ESM.zip › Source data/Source data for first principle calculations/alfa001-Ti2Cu0123/interface/POSCAR-supercell-alpha0002-Ti2Cu0-13-interface-model]

Layer-constant-volume-d30
1.0
        2.9296998978         0.0000000000         0.0000000000
        0.0000000000        14.5541000366         0.0000000000
        0.0000000000         0.0000000000        50.7756004333
   Ti   Cu    Al
   74   14    2
Direct
    -0.000000000         0.666670052         0.074600002
     0.000000000         0.666670052         0.165900011
    -0.000000000         0.666670052         0.257209993
    -0.000000000         0.666670052         0.348510002
     0.500000000         0.833329948         0.074600002
     0.500000000         0.833329948         0.165900011
     0.500000000         0.833329948         0.257209993
     0.500000000         0.833329948         0.348510002
    -0.000000000         0.333330013         0.074600002
     0.000000000         0.333330013         0.165900011
    -0.000000000         0.333330013         0.348510002
     0.500000000         0.500000000         0.074600002
     0.500000000         0.500000000         0.165900011
     0.500000000         0.500000000         0.257209993
     0.500000000         0.500000000         0.348510002
     0.000000000         0.000000000         0.074600002
     0.000000000         0.000000000         0.165900011
    -0.000000000        -0.000000000         0.257209993
    -0.000000000        -0.000000000         0.348510002
     0.500000000         0.166669987         0.074600002
     0.500000000         0.166669987         0.165900011
     0.500000000         0.166669987         0.257209993
     0.500000000         0.166669987         0.348510002
     0.000000000         0.555559960         0.028950000
     0.000000000         0.555559960         0.120249997
     0.000000000         0.555559960         0.211549997
    -0.000000000         0.555559960         0.302859997
     0.500000000         0.722219987         0.028950000
     0.500000000         0.722219987         0.211549997
     0.500000000         0.722219987         0.302859997
    -0.000000000         0.222220003         0.028950000
    -0.000000000         0.222220003         0.120249997
    -0.000000000         0.222220003         0.211549997
    -0.000000000         0.222220003         0.302859997
     0.500000000         0.388890006         0.028950000
     0.500000000         0.388890006         0.120249997
     0.500000000         0.388890006         0.211549997
     0.500000000         0.388890006         0.302859997
    -0.000000000         0.888890039         0.028950000
    -0.000000000         0.888890039         0.120249997
    -0.000000000         0.888890039         0.211549997
    -0.000000000         0.888890039         0.302859997
     0.500000000         0.055560001         0.028950000
     0.500000000         0.055560001         0.120249997
     0.500000000         0.055560001         0.211549997
     0.500000000         0.055560001         0.302859997
    -0.000000000         0.219600005         0.393810001
     0.000000000         0.353159999         0.438479972
    -0.000000000         0.753849990         0.572510020
     0.000000000         0.486730002         0.483159973
    -0.000000000         0.887410000         0.617179991
    -0.000000000         0.620289979         0.527830019
     0.000000000         0.020980001         0.661859992
     0.000000000         0.891510037         0.392639986
    -0.000000000         0.025070000         0.437309995
    -0.000000000         0.158629992         0.481989996
    -0.000000000         0.292199995         0.526660042
    -0.000000000         0.425760005         0.571340043
    -0.000000000         0.559319983         0.616010014
     0.000000000         0.692879993         0.660690015
     0.500000000         0.719600055         0.393810001
     0.500000000         0.853159999         0.438479972
     0.500000000         0.986729969         0.483159973
     0.500000000         0.120290004         0.527830019
     0.500000000         0.253850006         0.572510020
     0.500000000         0.387410000         0.617179991
     0.500000000         0.520980003         0.661859992
     0.500000000         0.391510005         0.392639986
     0.500000000         0.792200028         0.526660042
     0.500000000         0.525070015         0.437309995
     0.500000000         0.925759972         0.571340043
     0.500000000         0.658629992         0.481989996
     0.500000000         0.059319999         0.616010014
     0.500000000         0.192880009         0.660690015
    -0.000000000         0.822679981         0.482569988
    -0.000000000         0.555550000         0.393220016
    -0.000000000         0.956239991         0.527249989
    -0.000000000         0.689119971         0.437900017
     0.000000000         0.089810002         0.571919960
    -0.000000000         0.223370004         0.616599961
     0.000000000         0.356929981         0.661270008
     0.500000000         0.055550000         0.393220016
     0.500000000         0.189119987         0.437900017
     0.500000000         0.322679981         0.482569988
     0.500000000         0.723370037         0.616599961
     0.500000000         0.456239991         0.527249989
     0.500000000         0.856930047         0.661270008
     0.500000000         0.589810027         0.571919960
    -0.000000000         0.333330013         0.257209993
     0.500000000         0.722219987         0.120249997
