# Supplementary material for: Manufacture-friendly nanostructured metals stabilized by dual-phase honeycomb shell
Source: Nat Commun. 2022 Apr 19;13:2034. doi: 10.1038/s41467-022-29782-8 (PMC9019002; doi:10.1038/s41467-022-29782-8)
Supplement: Supplementary file 3 — Source Data [file 41467_2022_29782_MOESM3_ESM.zip › Source data/Source data for first principle calculations/alfa001-Ti2Cu0123/slab/alfa0002/CONTCAR]

BPOSCAR-alfa-relaxed\(0\0\1)-8layer     
   1.00000000000000     
     2.9296998978000000    0.0000000000000000    0.0000000000000000
     0.0000000000000000   14.5541000365999995    0.0000000000000000
     0.0000000000000000    0.0000000000000000   31.2257003783999991
   Ti   Al
    46     2
Direct
  0.1516000040000023  0.8121101561107797  0.0667674674465520
  0.1516000040000023  0.8109150731741547  0.2238664359252106
  0.1516000040000023  0.8089543405200613  0.3728841206555730
  0.1516000040000023  0.8057808496731478  0.5203532359577862
  0.6516000040000023  0.9739814892808178  0.0712179733081330
  0.6516000040000023  0.9741652034304296  0.2220936701790782
  0.6516000040000023  0.9773658042213718  0.3723977390382459
  0.6516000040000023  0.9773138885765890  0.5186604602946565
  0.1516000040000023  0.4746768963619122  0.0692265162099105
  0.1516000040000023  0.4723236396099567  0.2228898670795342
  0.1516000040000023  0.4732851575963680  0.3721680997804995
  0.1516000040000023  0.4712179448353267  0.5195450691703836
  0.6516000040000023  0.6418781644876151  0.0730783324701524
  0.6516000040000023  0.6430937049049938  0.2214630325453344
  0.6516000040000023  0.6410297367923904  0.3716790779672081
  0.6516000040000023  0.6424876979824045  0.5184304301397803
  0.1516000040000023  0.1409308350155622  0.0687734465065320
  0.1516000040000023  0.1400135470506648  0.2207986200235607
  0.1516000040000023  0.1441359234293869  0.3729430800024393
  0.1516000040000023  0.1369044400702766  0.5230555640566794
  0.6516000040000023  0.3077604633208807  0.0710187056605337
  0.6516000040000023  0.3070015373637812  0.2237899567737494
  0.6516000040000023  0.3098476911697903  0.5165368602809955
  0.1516000040000023  0.6890876040467822  0.0030881144088794
  0.1516000040000023  0.6919271123144712  0.2958276988080894
  0.1516000040000023  0.6911651347878216  0.4486037987704528
  0.6516000040000023  0.8620321424835493  0.9965686280589408
  0.6516000040000023  0.8547999139819401  0.1466814134245994
  0.6516000040000023  0.8589195462454671  0.2988224980822581
  0.6516000040000023  0.8580006204901057  0.4508528842040787
  0.1516000040000023  0.3564411355712336  0.0011921508380378
  0.1516000040000023  0.3578976444676792  0.1479440917458169
  0.1516000040000023  0.3558314538709596  0.2981572126619993
  0.1516000040000023  0.3570493639277804  0.4465435618890531
  0.6516000040000023  0.5276967241231219  0.0000913178680317
  0.6516000040000023  0.5256438826354449  0.1474641522145715
  0.6516000040000023  0.5266020000836888  0.2967402860378088
  0.6516000040000023  0.5242428888856503  0.4504107486945428
  0.1516000040000023  0.0216218582365641  0.0009658485903522
  0.1516000040000023  0.0215677864788767  0.1472286469941602
  0.1516000040000023  0.0247696340343851  0.2975319827597959
  0.1516000040000023  0.0249513482731906  0.4484073833892888
  0.6516000040000023  0.1931451490529293  0.9992685703259503
  0.6516000040000023  0.1899753894209369  0.1467395463320166
  0.6516000040000023  0.1880163467648192  0.2957545818788778
  0.6516000040000023  0.1868238441669890  0.4528561725068404
  0.6516000040000023  0.3043148116300403  0.3725922367536588
  0.1516000040000023  0.6946225550469087  0.1470286992894153
 
  0.00000000E+00  0.00000000E+00  0.00000000E+00
  0.00000000E+00  0.00000000E+00  0.00000000E+00
  0.00000000E+00  0.00000000E+00  0.00000000E+00
  0.00000000E+00  0.00000000E+00  0.00000000E+00
  0.00000000E+00  0.00000000E+00  0.00000000E+00
  0.00000000E+00  0.00000000E+00  0.00000000E+00
  0.00000000E+00  0.00000000E+00  0.00000000E+00
  0.00000000E+00  0.00000000E+00  0.00000000E+00
  0.00000000E+00  0.00000000E+00  0.00000000E+00
  0.00000000E+00  0.00000000E+00  0.00000000E+00
  0.00000000E+00  0.00000000E+00  0.00000000E+00
  0.00000000E+00  0.00000000E+00  0.00000000E+00
  0.00000000E+00  0.00000000E+00  0.00000000E+00
  0.00000000E+00  0.00000000E+00  0.00000000E+00
  0.00000000E+00  0.00000000E+00  0.00000000E+00
  0.00000000E+00  0.00000000E+00  0.00000000E+00
  0.00000000E+00  0.00000000E+00  0.00000000E+00
  0.00000000E+00  0.00000000E+00  0.00000000E+00
  0.00000000E+00  0.00000000E+00  0.00000000E+00
  0.00000000E+00  0.00000000E+00  0.00000000E+00
  0.00000000E+00  0.00000000E+00  0.00000000E+00
  0.00000000E+00  0.00000000E+00  0.00000000E+00
  0.00000000E+00  0.00000000E+00  0.00000000E+00
  0.00000000E+00  0.00000000E+00  0.00000000E+00
  0.00000000E+00  0.00000000E+00  0.00000000E+00
  0.00000000E+00  0.00000000E+00  0.00000000E+00
  0.00000000E+00  0.00000000E+00  0.00000000E+00
  0.00000000E+00  0.00000000E+00  0.00000000E+00
  0.00000000E+00  0.00000000E+00  0.00000000E+00
  0.00000000E+00  0.00000000E+00  0.00000000E+00
  0.00000000E+00  0.00000000E+00  0.00000000E+00
  0.00000000E+00  0.00000000E+00  0.00000000E+00
  0.00000000E+00  0.00000000E+00  0.00000000E+00
  0.00000000E+00  0.00000000E+00  0.00000000E+00
  0.00000000E+00  0.00000000E+00  0.00000000E+00
  0.00000000E+00  0.00000000E+00  0.00000000E+00
  0.00000000E+00  0.00000000E+00  0.00000000E+00
  0.00000000E+00  0.00000000E+00  0.00000000E+00
  0.00000000E+00  0.00000000E+00  0.00000000E+00
  0.00000000E+00  0.00000000E+00  0.00000000E+00
  0.00000000E+00  0.00000000E+00  0.00000000E+00
  0.00000000E+00  0.00000000E+00  0.00000000E+00
  0.00000000E+00  0.00000000E+00  0.00000000E+00
  0.00000000E+00  0.00000000E+00  0.00000000E+00
  0.00000000E+00  0.00000000E+00  0.00000000E+00
  0.00000000E+00  0.00000000E+00  0.00000000E+00
  0.00000000E+00  0.00000000E+00  0.00000000E+00
  0.00000000E+00  0.00000000E+00  0.00000000E+00
