# Supplementary material for: Manufacture-friendly nanostructured metals stabilized by dual-phase honeycomb shell
Source: Nat Commun. 2022 Apr 19;13:2034. doi: 10.1038/s41467-022-29782-8 (PMC9019002; doi:10.1038/s41467-022-29782-8)
Supplement: Supplementary file 3 — Source Data [file 41467_2022_29782_MOESM3_ESM.zip › Source data/Source data for first principle calculations/alfa001-Ti2Cu0123/slab/alfa0002/OSZICAR]

       N       E                     dE             d eps       ncg     rms          rms(c)
DAV:   1     0.869733014579E+03    0.86973E+03   -0.51673E+04  7680   0.105E+03
DAV:   2    -0.242446376058E+03   -0.11122E+04   -0.10756E+04  7680   0.250E+02
DAV:   3    -0.399672960044E+03   -0.15723E+03   -0.14849E+03 12120   0.833E+01
DAV:   4    -0.413434081070E+03   -0.13761E+02   -0.13239E+02 12396   0.263E+01
DAV:   5    -0.414285322808E+03   -0.85124E+00   -0.81701E+00 12600   0.544E+00    0.779E+01
RMM:   6    -0.513320097063E+03   -0.99035E+02   -0.10787E+03 13652   0.908E+01    0.409E+01
RMM:   7    -0.536046221394E+03   -0.22726E+02   -0.96891E+02 12342   0.842E+01    0.413E+01
RMM:   8    -0.704724950273E+03   -0.16868E+03   -0.75304E+02 11703   0.767E+01    0.469E+01
RMM:   9    -0.426399148145E+03    0.27833E+03   -0.37819E+02 11858   0.513E+01    0.337E+01
RMM:  10    -0.393062882520E+03    0.33336E+02   -0.17002E+02 12465   0.212E+01    0.248E+01
RMM:  11    -0.391397017258E+03    0.16659E+01   -0.52366E+01 13345   0.894E+00    0.243E+01
RMM:  12    -0.410377424340E+03   -0.18980E+02   -0.80998E+01 11849   0.126E+01    0.317E+01
RMM:  13    -0.415851138116E+03   -0.54737E+01   -0.38798E+01 12978   0.717E+00    0.334E+01
RMM:  14    -0.438173892605E+03   -0.22323E+02   -0.61290E+01 12560   0.142E+01    0.358E+01
RMM:  15    -0.427076296496E+03    0.11098E+02   -0.34150E+01 12840   0.886E+00    0.363E+01
RMM:  16    -0.430515497949E+03   -0.34392E+01   -0.32061E+01 13210   0.801E+00    0.356E+01
RMM:  17    -0.419105863973E+03    0.11410E+02   -0.40698E+01 12924   0.869E+00    0.347E+01
RMM:  18    -0.407312679126E+03    0.11793E+02   -0.17454E+02 12931   0.178E+01    0.294E+01
RMM:  19    -0.364984249331E+03    0.42328E+02   -0.57957E+01 11042   0.123E+01    0.200E+01
RMM:  20    -0.359848012939E+03    0.51362E+01   -0.34859E+01 12078   0.617E+00    0.136E+01
RMM:  21    -0.378625450721E+03   -0.18777E+02   -0.38982E+01 12333   0.947E+00    0.210E+01
RMM:  22    -0.380785010803E+03   -0.21596E+01   -0.16426E+01 12815   0.379E+00    0.221E+01
RMM:  23    -0.381663531501E+03   -0.87852E+00   -0.10739E+01 12939   0.244E+00    0.233E+01
RMM:  24    -0.378410939567E+03    0.32526E+01   -0.72101E+00 12015   0.195E+00    0.235E+01
RMM:  25    -0.374156613545E+03    0.42543E+01   -0.55551E+00 12410   0.161E+00    0.230E+01
RMM:  26    -0.370100179052E+03    0.40564E+01   -0.45201E+00 12331   0.139E+00    0.222E+01
RMM:  27    -0.368659793447E+03    0.14404E+01   -0.39678E+00 11880   0.174E+00    0.219E+01
RMM:  28    -0.359067241137E+03    0.95926E+01   -0.74825E+00 11100   0.301E+00    0.132E+01
RMM:  29    -0.356236016210E+03    0.28312E+01   -0.47186E+00 10526   0.327E+00    0.734E+00
RMM:  30    -0.355992948450E+03    0.24307E+00   -0.39074E+00 11509   0.256E+00    0.626E+00
RMM:  31    -0.355869903681E+03    0.12304E+00   -0.10856E+00 11078   0.149E+00    0.573E+00
RMM:  32    -0.356489439446E+03   -0.61954E+00   -0.12212E+00 11301   0.147E+00    0.738E+00
RMM:  33    -0.355618481857E+03    0.87096E+00   -0.33201E-01 10285   0.105E+00    0.503E+00
RMM:  34    -0.356352874955E+03   -0.73439E+00   -0.29173E+00 10963   0.226E+00    0.657E+00
RMM:  35    -0.356359065228E+03   -0.61903E-02   -0.71050E-01 11770   0.858E-01    0.679E+00
RMM:  36    -0.356262435419E+03    0.96630E-01   -0.17157E-01 10788   0.559E-01    0.673E+00
RMM:  37    -0.355845264129E+03    0.41717E+00   -0.16595E-01 10039   0.793E-01    0.561E+00
RMM:  38    -0.355708500306E+03    0.13676E+00   -0.31621E-01 10010   0.104E+00    0.509E+00
RMM:  39    -0.355285122380E+03    0.42338E+00   -0.46519E-01 10817   0.107E+00    0.336E+00
RMM:  40    -0.355248438895E+03    0.36683E-01   -0.13655E-01 11810   0.484E-01    0.299E+00
RMM:  41    -0.355202039232E+03    0.46400E-01   -0.76166E-02 11311   0.379E-01    0.262E+00
RMM:  42    -0.355252419214E+03   -0.50380E-01   -0.45350E-02 11117   0.337E-01    0.300E+00
RMM:  43    -0.355241541258E+03    0.10878E-01   -0.17085E-01 10942   0.587E-01    0.289E+00
RMM:  44    -0.355194766859E+03    0.46774E-01   -0.74502E-02 10987   0.440E-01    0.255E+00
RMM:  45    -0.355041476422E+03    0.15329E+00   -0.11273E-01 10773   0.525E-01    0.529E-01
RMM:  46    -0.355048653511E+03   -0.71771E-02   -0.25957E-02 11478   0.247E-01    0.708E-01
RMM:  47    -0.355042168687E+03    0.64848E-02   -0.89927E-03 10579   0.163E-01    0.451E-01
RMM:  48    -0.355042918616E+03   -0.74993E-03   -0.36359E-03  9861   0.145E-01    0.491E-01
RMM:  49    -0.355038021313E+03    0.48973E-02   -0.73476E-03 11215   0.136E-01    0.131E-01
RMM:  50    -0.355037762059E+03    0.25925E-03   -0.98299E-04 10701   0.805E-02    0.108E-01
RMM:  51    -0.355038298520E+03   -0.53646E-03   -0.31588E-04  9444   0.703E-02    0.193E-01
RMM:  52    -0.355037583897E+03    0.71462E-03   -0.59877E-04 10847   0.588E-02    0.107E-01
RMM:  53    -0.355037652640E+03   -0.68743E-04    0.11266E-04 10210   0.366E-02    0.130E-01
RMM:  54    -0.355037568753E+03    0.83887E-04    0.29440E-04 10584   0.255E-02    0.122E-01
RMM:  55    -0.355037876069E+03   -0.30732E-03    0.30374E-05 10992   0.289E-02    0.167E-01
RMM:  56    -0.355037439565E+03    0.43650E-03    0.11646E-04 11359   0.221E-02    0.943E-02
RMM:  57    -0.355037386597E+03    0.52968E-04    0.21295E-04 11188   0.114E-02    0.818E-02
RMM:  58    -0.355037401025E+03   -0.14428E-04    0.20171E-04  9615   0.115E-02    0.855E-02
RMM:  59    -0.355037328537E+03    0.72488E-04    0.17003E-04  9998   0.127E-02    0.593E-02
RMM:  60    -0.355037332604E+03   -0.40672E-05    0.15388E-04 10773   0.114E-02    0.481E-02
RMM:  61    -0.355037329747E+03    0.28565E-05    0.14888E-04 10197   0.107E-02    0.418E-02
RMM:  62    -0.355037328276E+03    0.14718E-05    0.15458E-04 10619   0.845E-03    0.281E-02
RMM:  63    -0.355037371165E+03   -0.42890E-04    0.10942E-04 10931   0.940E-03    0.439E-02
RMM:  64    -0.355037328289E+03    0.42876E-04    0.13680E-04 10272   0.578E-03    0.151E-02
RMM:  65    -0.355037330926E+03   -0.26369E-05    0.11349E-04 11138   0.416E-03    0.847E-03
RMM:  66    -0.355037468250E+03   -0.13732E-03    0.77895E-05 10871   0.919E-03    0.748E-02
RMM:  67    -0.355037386477E+03    0.81773E-04    0.92467E-05  8877   0.318E-03    0.498E-02
RMM:  68    -0.355037339592E+03    0.46886E-04    0.40580E-05 10689   0.101E-02    0.257E-02
RMM:  69    -0.355037315645E+03    0.23947E-04    0.75916E-05  8790   0.409E-03    0.436E-03
RMM:  70    -0.355037309961E+03    0.56841E-05    0.72307E-05  8711   0.198E-03    0.706E-03
RMM:  71    -0.355037309981E+03   -0.20300E-07    0.72719E-05  9788   0.202E-03    0.179E-02
RMM:  72    -0.355037300335E+03    0.96457E-05    0.92892E-05  6472   0.103E-03    0.181E-02
RMM:  73    -0.355037280126E+03    0.20210E-04    0.14662E-04  5114   0.661E-04    0.154E-02
RMM:  74    -0.355037274159E+03    0.59661E-05    0.10506E-04  6016   0.887E-04    0.203E-02
RMM:  75    -0.355037260276E+03    0.13883E-04    0.88638E-05  5018   0.899E-04    0.143E-02
RMM:  76    -0.355037256614E+03    0.36621E-05    0.49646E-05  4726   0.486E-04    0.149E-02
RMM:  77    -0.355037250509E+03    0.61050E-05    0.43829E-05  5496   0.768E-04    0.108E-02
RMM:  78    -0.355037245876E+03    0.46336E-05    0.34157E-05  7327   0.997E-04    0.408E-03
RMM:  79    -0.355037243994E+03    0.18816E-05    0.31591E-05  4823   0.586E-04    0.494E-03
RMM:  80    -0.355037239316E+03    0.46779E-05    0.42443E-05  4685   0.457E-04    0.404E-03
RMM:  81    -0.355037235514E+03    0.38019E-05    0.37092E-05  4202   0.361E-04    0.340E-03
RMM:  82    -0.355037232726E+03    0.27881E-05    0.30571E-05  4765   0.390E-04    0.261E-03
RMM:  83    -0.355037230506E+03    0.22198E-05    0.22595E-05  5497   0.503E-04    0.241E-04
RMM:  84    -0.355037228559E+03    0.19471E-05    0.20385E-05  3985   0.361E-04    0.541E-04
RMM:  85    -0.355037226751E+03    0.18087E-05    0.18335E-05  2778   0.266E-04    0.673E-04
RMM:  86    -0.355037225026E+03    0.17241E-05    0.17169E-05  2821   0.256E-04    0.267E-04
RMM:  87    -0.355037223464E+03    0.15625E-05    0.15569E-05  2300   0.231E-04    0.287E-04
RMM:  88    -0.355037222038E+03    0.14263E-05    0.14149E-05  2498   0.228E-04    0.887E-05
RMM:  89    -0.355037220721E+03    0.13162E-05    0.13094E-05  2267   0.218E-04    0.401E-05
RMM:  90    -0.355037219503E+03    0.12188E-05    0.12124E-05  1891   0.204E-04    0.294E-05
RMM:  91    -0.355037217034E+03    0.24687E-05    0.22786E-05  2533   0.217E-04    0.149E-04
RMM:  92    -0.355037215423E+03    0.16111E-05    0.15819E-05  1585   0.187E-04    0.403E-05
RMM:  93    -0.355037213956E+03    0.14672E-05    0.14428E-05  1454   0.183E-04    0.497E-05
RMM:  94    -0.355037212723E+03    0.12331E-05    0.12206E-05  1424   0.182E-04    0.448E-05
RMM:  95    -0.355037211631E+03    0.10913E-05    0.10829E-05  1310   0.179E-04    0.644E-05
RMM:  96    -0.355037210582E+03    0.10495E-05    0.10415E-05  1242   0.178E-04    0.762E-05
RMM:  97    -0.355037209558E+03    0.10235E-05    0.10160E-05  1240   0.180E-04    0.687E-05
RMM:  98    -0.355037208568E+03    0.99043E-06    0.98327E-06  1136   0.176E-04    0.107E-04
RMM:  99    -0.355037207592E+03    0.97550E-06    0.96859E-06  1109   0.177E-04    0.105E-04
RMM: 100    -0.355037206636E+03    0.95576E-06    0.94889E-06  1080   0.178E-04    0.101E-04
RMM: 101    -0.355037205679E+03    0.95716E-06    0.95028E-06  1058   0.179E-04    0.102E-04
RMM: 102    -0.355037204726E+03    0.95295E-06    0.94591E-06  1005   0.179E-04    0.108E-04
RMM: 103    -0.355037203757E+03    0.96923E-06    0.96164E-06   987   0.179E-04    0.116E-04
RMM: 104    -0.355037202777E+03    0.98035E-06    0.97221E-06   960   0.179E-04    0.124E-04
RMM: 105    -0.355037201328E+03    0.14485E-05    0.13934E-05   942   0.179E-04    0.133E-04
RMM: 106    -0.355037199794E+03    0.15338E-05    0.14771E-05   909   0.179E-04    0.145E-04
RMM: 107    -0.355037198220E+03    0.15744E-05    0.15244E-05   920   0.180E-04    0.152E-04
RMM: 108    -0.355037196765E+03    0.14547E-05    0.14250E-05   891   0.180E-04    0.164E-04
RMM: 109    -0.355037195347E+03    0.14186E-05    0.13904E-05   875   0.180E-04    0.175E-04
RMM: 110    -0.355037194215E+03    0.11312E-05    0.11146E-05   865   0.181E-04    0.185E-04
RMM: 111    -0.355037193294E+03    0.92174E-06    0.91354E-06   846   0.181E-04    0.194E-04
RMM: 112    -0.355037192632E+03    0.66180E-06    0.65767E-06   833   0.182E-04    0.200E-04
RMM: 113    -0.355037191993E+03    0.63886E-06    0.63594E-06   823   0.182E-04    0.205E-04
RMM: 114    -0.355037191375E+03    0.61811E-06    0.61558E-06   814   0.182E-04    0.210E-04
RMM: 115    -0.355037190836E+03    0.53890E-06    0.53683E-06   836   0.183E-04    0.213E-04
RMM: 116    -0.355037190312E+03    0.52411E-06    0.52220E-06   810   0.183E-04    0.218E-04
RMM: 117    -0.355037189830E+03    0.48206E-06    0.48033E-06   798   0.183E-04    0.222E-04
RMM: 118    -0.355037189374E+03    0.45597E-06    0.45441E-06   794   0.183E-04    0.226E-04
RMM: 119    -0.355037188943E+03    0.43093E-06    0.42947E-06   792   0.183E-04    0.230E-04
RMM: 120    -0.355037188440E+03    0.50304E-06    0.49999E-06   791   0.184E-04    0.233E-04
RMM: 121    -0.355037187138E+03    0.13020E-05    0.12332E-05   831   0.184E-04    0.237E-04
RMM: 122    -0.355037186439E+03    0.69846E-06    0.67422E-06   779   0.184E-04    0.241E-04
RMM: 123    -0.355037185883E+03    0.55607E-06    0.54984E-06   769   0.185E-04    0.245E-04
RMM: 124    -0.355037185517E+03    0.36678E-06    0.36485E-06   762   0.185E-04    0.248E-04
RMM: 125    -0.355037185142E+03    0.37510E-06    0.37338E-06   758   0.185E-04    0.251E-04
RMM: 126    -0.355037184810E+03    0.33130E-06    0.32999E-06   748   0.185E-04    0.254E-04
RMM: 127    -0.355037184269E+03    0.54104E-06    0.52862E-06   745   0.185E-04    0.257E-04
RMM: 128    -0.355037183910E+03    0.35923E-06    0.35515E-06   745   0.185E-04    0.259E-04
RMM: 129    -0.355037183606E+03    0.30364E-06    0.30238E-06   735   0.185E-04    0.261E-04
RMM: 130    -0.355037183331E+03    0.27524E-06    0.27425E-06   728   0.186E-04    0.263E-04
RMM: 131    -0.355037183060E+03    0.27139E-06    0.27041E-06   720   0.185E-04    0.266E-04
RMM: 132    -0.355037182803E+03    0.25637E-06    0.25551E-06   713   0.186E-04    0.268E-04
RMM: 133    -0.355037182547E+03    0.25595E-06    0.25484E-06   702   0.186E-04    0.270E-04
RMM: 134    -0.355037182300E+03    0.24731E-06    0.24633E-06   685   0.186E-04    0.272E-04
RMM: 135    -0.355037182049E+03    0.25104E-06    0.24985E-06   683   0.186E-04    0.273E-04
RMM: 136    -0.355037181799E+03    0.24971E-06    0.24790E-06  1648   0.202E-04    0.322E-04
RMM: 137    -0.355037181540E+03    0.25897E-06    0.25760E-06   702   0.190E-04    0.323E-04
RMM: 138    -0.355037181274E+03    0.26639E-06    0.26458E-06   675   0.191E-04    0.326E-04
RMM: 139    -0.355037180990E+03    0.28408E-06    0.28214E-06   675   0.192E-04    0.328E-04
RMM: 140    -0.355037180687E+03    0.30268E-06    0.30002E-06   679   0.192E-04    0.329E-04
RMM: 141    -0.355037180359E+03    0.32859E-06    0.32748E-06  2100   0.212E-04    0.302E-04
RMM: 142    -0.355037179996E+03    0.36244E-06    0.35743E-06   701   0.187E-04    0.303E-04
RMM: 143    -0.355037179597E+03    0.39932E-06    0.39347E-06   655   0.187E-04    0.307E-04
RMM: 144    -0.355037179164E+03    0.43258E-06    0.42580E-06   653   0.185E-04    0.296E-04
RMM: 145    -0.355037178703E+03    0.46135E-06    0.45462E-06   751   0.185E-04    0.293E-04
RMM: 146    -0.355037178231E+03    0.47218E-06    0.46551E-06  2315   0.223E-04    0.278E-04
RMM: 147    -0.355037177772E+03    0.45881E-06    0.45293E-06   676   0.183E-04    0.276E-04
RMM: 148    -0.355037177427E+03    0.34472E-06    0.34243E-06   658   0.183E-04    0.278E-04
RMM: 149    -0.355037177207E+03    0.21979E-06    0.22089E-06   764   0.187E-04    0.269E-04
RMM: 150    -0.355037176996E+03    0.21093E-06    0.21106E-06   792   0.190E-04    0.263E-04
RMM: 151    -0.355037176782E+03    0.21467E-06    0.21598E-06  2816   0.233E-04    0.228E-04
RMM: 152    -0.355037176599E+03    0.18320E-06    0.18208E-06   604   0.167E-04    0.225E-04
RMM: 153    -0.355037176424E+03    0.17426E-06    0.17372E-06   589   0.168E-04    0.226E-04
RMM: 154    -0.355037176268E+03    0.15621E-06    0.15643E-06   773   0.174E-04    0.233E-04
RMM: 155    -0.355037176122E+03    0.14654E-06    0.14588E-06  1315   0.194E-04    0.244E-04
RMM: 156    -0.355037175993E+03    0.12907E-06    0.12831E-06  1392   0.188E-04    0.228E-04
RMM: 157    -0.355037175866E+03    0.12628E-06    0.12697E-06   600   0.168E-04    0.228E-04
RMM: 158    -0.355037175759E+03    0.10727E-06    0.10849E-06   877   0.173E-04    0.227E-04
RMM: 159    -0.355037175652E+03    0.10741E-06    0.10847E-06   646   0.171E-04    0.227E-04
RMM: 160    -0.355037175559E+03    0.92698E-07    0.93253E-07   789   0.177E-04
   1 F= -.35503718E+03 E0= -.35504393E+03  d E =-.355037E+03
       N       E                     dE             d eps       ncg     rms          rms(c)
DAV:   1    -0.355037150670E+03    0.24982E-04    0.18932E-04  8304   0.152E-02    0.238E-03
RMM:   2    -0.355037159508E+03   -0.88380E-05    0.13053E-05 10435   0.778E-03    0.216E-02
RMM:   3    -0.355037149231E+03    0.10277E-04    0.48781E-05 10105   0.615E-03    0.192E-02
RMM:   4    -0.355037138948E+03    0.10283E-04    0.14708E-05 10247   0.281E-03    0.492E-03
RMM:   5    -0.355037136886E+03    0.20615E-05    0.13193E-05  8890   0.222E-03    0.179E-03
RMM:   6    -0.355037135489E+03    0.13974E-05    0.12979E-05  7666   0.176E-03    0.136E-03
RMM:   7    -0.355037134229E+03    0.12602E-05    0.11911E-05  4896   0.959E-04    0.965E-04
RMM:   8    -0.355037133129E+03    0.10998E-05    0.10616E-05  4398   0.988E-04    0.767E-04
RMM:   9    -0.355037132219E+03    0.90990E-06    0.88971E-06  4213   0.835E-04    0.875E-04
RMM:  10    -0.355037131363E+03    0.85651E-06    0.82551E-06  4019   0.728E-04    0.377E-04
RMM:  11    -0.355037130666E+03    0.69634E-06    0.68579E-06  3706   0.384E-04    0.255E-04
RMM:  12    -0.355037130043E+03    0.62365E-06    0.61687E-06  2908   0.265E-04    0.136E-04
RMM:  13    -0.355037129522E+03    0.52031E-06    0.51746E-06  1550   0.186E-04    0.117E-04
RMM:  14    -0.355037129067E+03    0.45572E-06    0.45383E-06  1336   0.175E-04    0.820E-05
RMM:  15    -0.355037128685E+03    0.38142E-06    0.37975E-06  1371   0.184E-04    0.534E-05
RMM:  16    -0.355037128352E+03    0.33288E-06    0.33132E-06  1665   0.192E-04    0.414E-05
RMM:  17    -0.355037128077E+03    0.27529E-06    0.27477E-06  1019   0.173E-04    0.368E-05
RMM:  18    -0.355037127837E+03    0.24014E-06    0.24014E-06   810   0.166E-04    0.341E-05
RMM:  19    -0.355037127639E+03    0.19783E-06    0.19793E-06   767   0.164E-04    0.273E-05
RMM:  20    -0.355037127466E+03    0.17305E-06    0.17289E-06   736   0.163E-04    0.207E-05
RMM:  21    -0.355037127323E+03    0.14286E-06    0.14246E-06   705   0.164E-04    0.155E-05
RMM:  22    -0.355037127199E+03    0.12406E-06    0.12421E-06   653   0.163E-04    0.901E-06
RMM:  23    -0.355037127097E+03    0.10240E-06    0.10266E-06   614   0.163E-04    0.106E-05
RMM:  24    -0.355037127007E+03    0.89191E-07    0.89340E-07   597   0.164E-04
   2 F= -.35503713E+03 E0= -.35504402E+03  d E =0.485514E-04
       N       E                     dE             d eps       ncg     rms          rms(c)
DAV:   1    -0.355037136030E+03   -0.89335E-05   -0.39182E-04  8232   0.457E-02    0.715E-03
RMM:   2    -0.355037242510E+03   -0.10648E-03   -0.19638E-04 10487   0.239E-02    0.637E-02
RMM:   3    -0.355037137092E+03    0.10542E-03   -0.97631E-05  9909   0.181E-02    0.118E-02
RMM:   4    -0.355037166849E+03   -0.29758E-04   -0.27611E-05 11060   0.733E-03    0.363E-02
RMM:   5    -0.355037135292E+03    0.31558E-04   -0.10008E-05 10605   0.499E-03    0.574E-03
RMM:   6    -0.355037135067E+03    0.22424E-06   -0.53623E-06 10493   0.439E-03    0.446E-03
RMM:   7    -0.355037134770E+03    0.29741E-06   -0.19498E-06  9597   0.291E-03    0.290E-03
RMM:   8    -0.355037134788E+03   -0.18336E-07   -0.21679E-06  9836   0.287E-03    0.295E-03
RMM:   9    -0.355037134796E+03   -0.81427E-08   -0.13534E-06  8811   0.233E-03    0.324E-03
RMM:  10    -0.355037134522E+03    0.27415E-06   -0.34986E-07  6117   0.155E-03    0.113E-03
RMM:  11    -0.355037134495E+03    0.26833E-07   -0.96463E-08  4520   0.918E-04
   3 F= -.35503713E+03 E0= -.35504403E+03  d E =0.410635E-04
       N       E                     dE             d eps       ncg     rms          rms(c)
DAV:   1    -0.355037151125E+03   -0.16603E-04   -0.15883E-03  7992   0.914E-02    0.141E-02
RMM:   2    -0.355037561335E+03   -0.41021E-03   -0.75452E-04 10507   0.467E-02    0.125E-01
RMM:   3    -0.355037162760E+03    0.39857E-03   -0.37556E-04  9949   0.355E-02    0.288E-02
RMM:   4    -0.355037280687E+03   -0.11793E-03   -0.10708E-04 11349   0.135E-02    0.741E-02
RMM:   5    -0.355037147949E+03    0.13274E-03   -0.51093E-05 10526   0.119E-02    0.103E-02
RMM:   6    -0.355037147878E+03    0.70653E-07   -0.22883E-05 10814   0.896E-03    0.915E-03
RMM:   7    -0.355037146589E+03    0.12891E-05   -0.81040E-06 10040   0.587E-03    0.573E-03
RMM:   8    -0.355037146785E+03   -0.19577E-06   -0.92697E-06 10397   0.581E-03    0.610E-03
RMM:   9    -0.355037146783E+03    0.18190E-08   -0.57659E-06 10205   0.461E-03    0.657E-03
RMM:  10    -0.355037145758E+03    0.10246E-05   -0.21144E-06  9320   0.313E-03    0.225E-03
RMM:  11    -0.355037145664E+03    0.94458E-07   -0.44831E-07  6786   0.156E-03
   4 F= -.35503715E+03 E0= -.35504406E+03  d E =0.298950E-04
       N       E                     dE             d eps       ncg     rms          rms(c)
DAV:   1    -0.355037168034E+03   -0.22275E-04   -0.63572E-03  7752   0.183E-01    0.283E-02
RMM:   2    -0.355038830170E+03   -0.16621E-02   -0.30472E-03 10512   0.938E-02    0.252E-01
RMM:   3    -0.355037245112E+03    0.15851E-02   -0.15229E-03  9980   0.713E-02    0.673E-02
RMM:   4    -0.355037562170E+03   -0.31706E-03   -0.40543E-04 11400   0.257E-02    0.130E-01
RMM:   5    -0.355037155116E+03    0.40705E-03   -0.20369E-04 10514   0.241E-02    0.204E-02
RMM:   6    -0.355037154994E+03    0.12251E-06   -0.88652E-05 10824   0.177E-02    0.182E-02
RMM:   7    -0.355037149900E+03    0.50941E-05   -0.31757E-05 10056   0.117E-02    0.113E-02
RMM:   8    -0.355037150751E+03   -0.85108E-06   -0.36581E-05 10439   0.116E-02    0.120E-02
RMM:   9    -0.355037150712E+03    0.39048E-07   -0.22427E-05 10324   0.907E-03    0.128E-02
RMM:  10    -0.355037146812E+03    0.38997E-05   -0.82272E-06  9715   0.614E-03    0.449E-03
RMM:  11    -0.355037146530E+03    0.28212E-06   -0.24761E-06 10221   0.307E-03    0.240E-03
RMM:  12    -0.355037146441E+03    0.88332E-07   -0.84628E-07  8358   0.193E-03
   5 F= -.35503715E+03 E0= -.35504409E+03  d E =0.291174E-04
       N       E                     dE             d eps       ncg     rms          rms(c)
DAV:   1    -0.355037155161E+03   -0.86309E-05   -0.17155E-03  7800   0.950E-02    0.150E-02
RMM:   2    -0.355037648332E+03   -0.49317E-03   -0.91866E-04 10524   0.510E-02    0.137E-01
RMM:   3    -0.355037163645E+03    0.48469E-03   -0.45263E-04  9978   0.390E-02    0.274E-02
RMM:   4    -0.355037324104E+03   -0.16046E-03   -0.12978E-04 11373   0.153E-02    0.843E-02
RMM:   5    -0.355037151720E+03    0.17238E-03   -0.55398E-05 10665   0.122E-02    0.108E-02
RMM:   6    -0.355037151682E+03    0.37671E-07   -0.26122E-05 10766   0.951E-03    0.966E-03
RMM:   7    -0.355037150355E+03    0.13277E-05   -0.88883E-06 10113   0.604E-03    0.599E-03
RMM:   8    -0.355037150427E+03   -0.72549E-07   -0.94971E-06 10413   0.588E-03    0.599E-03
RMM:   9    -0.355037150664E+03   -0.23648E-06   -0.62040E-06 10325   0.472E-03    0.696E-03
RMM:  10    -0.355037149551E+03    0.11127E-05   -0.23572E-06  9401   0.328E-03    0.233E-03
RMM:  11    -0.355037149463E+03    0.87894E-07   -0.52949E-07  7186   0.164E-03
   6 F= -.35503715E+03 E0= -.35504408E+03  d E =0.260959E-04
       N       E                     dE             d eps       ncg     rms          rms(c)
DAV:   1    -0.355037157447E+03   -0.78963E-05   -0.43087E-04  8016   0.471E-02    0.645E-03
RMM:   2    -0.355037253008E+03   -0.95561E-04   -0.16725E-04 10578   0.219E-02    0.614E-02
RMM:   3    -0.355037186075E+03    0.66932E-04   -0.87782E-05 10048   0.169E-02    0.355E-02
RMM:   4    -0.355037158448E+03    0.27627E-04   -0.19781E-05 11353   0.586E-03    0.106E-02
RMM:   5    -0.355037156399E+03    0.20493E-05   -0.93627E-06 10466   0.540E-03    0.476E-03
RMM:   6    -0.355037156338E+03    0.60437E-07   -0.46254E-06 10545   0.401E-03    0.466E-03
RMM:   7    -0.355037155621E+03    0.71737E-06   -0.18939E-06  9348   0.302E-03    0.189E-03
RMM:   8    -0.355037155699E+03   -0.78525E-07   -0.16800E-06  9480   0.244E-03    0.272E-03
RMM:   9    -0.355037155477E+03    0.22262E-06   -0.59373E-07  7091   0.163E-03    0.197E-03
RMM:  10    -0.355037155375E+03    0.10179E-06   -0.14351E-07  4835   0.115E-03    0.103E-03
RMM:  11    -0.355037155363E+03    0.11481E-07   -0.77362E-08  4281   0.701E-04
   7 F= -.35503716E+03 E0= -.35504408E+03  d E =-.590050E-05
       N       E                     dE             d eps       ncg     rms          rms(c)
DAV:   1    -0.355037181932E+03   -0.26558E-04   -0.38729E-03  7728   0.141E-01    0.186E-02
RMM:   2    -0.355037899847E+03   -0.71791E-03   -0.12737E-03 10596   0.607E-02    0.168E-01
RMM:   3    -0.355037181411E+03    0.71844E-03   -0.63958E-04  9929   0.462E-02    0.291E-02
RMM:   4    -0.355037334782E+03   -0.15337E-03   -0.16340E-04 11546   0.158E-02    0.818E-02
RMM:   5    -0.355037176046E+03    0.15874E-03   -0.77439E-05 10619   0.149E-02    0.140E-02
RMM:   6    -0.355037175961E+03    0.84968E-07   -0.40552E-05 10673   0.117E-02    0.143E-02
RMM:   7    -0.355037170567E+03    0.53947E-05   -0.20758E-05  9852   0.990E-03    0.573E-03
RMM:   8    -0.355037171528E+03   -0.96141E-06   -0.14678E-05 10653   0.707E-03    0.825E-03
RMM:   9    -0.355037170387E+03    0.11411E-05   -0.63977E-06 10267   0.478E-03    0.614E-03
RMM:  10    -0.355037169441E+03    0.94604E-06   -0.22469E-06  9702   0.317E-03    0.231E-03
RMM:  11    -0.355037169389E+03    0.51629E-07   -0.58100E-07  7467   0.168E-03
   8 F= -.35503717E+03 E0= -.35504407E+03  d E =-.199264E-04
       N       E                     dE             d eps       ncg     rms          rms(c)
DAV:   1    -0.355037222696E+03   -0.53255E-04   -0.15496E-02  7680   0.282E-01    0.373E-02
RMM:   2    -0.355040053828E+03   -0.28311E-02   -0.50233E-03 10597   0.121E-01    0.334E-01
RMM:   3    -0.355037206056E+03    0.28478E-02   -0.25200E-03  9949   0.918E-02    0.519E-02
RMM:   4    -0.355037997774E+03   -0.79172E-03   -0.71761E-04 11531   0.346E-02    0.182E-01
RMM:   5    -0.355037203727E+03    0.79405E-03   -0.30349E-04 10782   0.285E-02    0.293E-02
RMM:   6    -0.355037202934E+03    0.79271E-06   -0.17184E-04 10713   0.238E-02    0.292E-02
RMM:   7    -0.355037182410E+03    0.20524E-04   -0.88078E-05  9848   0.203E-02    0.125E-02
RMM:   8    -0.355037187309E+03   -0.48993E-05   -0.62038E-05 10681   0.144E-02    0.184E-02
RMM:   9    -0.355037182434E+03    0.48746E-05   -0.30180E-05 10335   0.105E-02    0.131E-02
RMM:  10    -0.355037178158E+03    0.42767E-05   -0.10413E-05  9995   0.691E-03    0.454E-03
RMM:  11    -0.355037178043E+03    0.11477E-06   -0.32244E-06 10711   0.342E-03    0.333E-03
RMM:  12    -0.355037177914E+03    0.12852E-06   -0.14047E-06  9280   0.237E-03    0.205E-03
RMM:  13    -0.355037177866E+03    0.48461E-07   -0.36448E-07  6657   0.138E-03
   9 F= -.35503718E+03 E0= -.35504404E+03  d E =-.284030E-04
       N       E                     dE             d eps       ncg     rms          rms(c)
DAV:   1    -0.355037197215E+03   -0.19301E-04   -0.25182E-03  7776   0.114E-01    0.170E-02
RMM:   2    -0.355037835482E+03   -0.63827E-03   -0.12637E-03 10495   0.605E-02    0.160E-01
RMM:   3    -0.355037195366E+03    0.64012E-03   -0.58360E-04  9896   0.443E-02    0.264E-02
RMM:   4    -0.355037393750E+03   -0.19838E-03   -0.18298E-04 11326   0.183E-02    0.916E-02
RMM:   5    -0.355037190478E+03    0.20327E-03   -0.68793E-05 10795   0.133E-02    0.937E-03
RMM:   6    -0.355037189896E+03    0.58197E-06   -0.24109E-05 10691   0.913E-03    0.913E-03
RMM:   7    -0.355037188237E+03    0.16595E-05   -0.12468E-05  9871   0.737E-03    0.561E-03
RMM:   8    -0.355037188770E+03   -0.53341E-06   -0.95948E-06 10544   0.571E-03    0.722E-03
RMM:   9    -0.355037187585E+03    0.11854E-05   -0.40779E-06  9914   0.414E-03    0.392E-03
RMM:  10    -0.355037187200E+03    0.38511E-06   -0.12811E-06  8991   0.263E-03    0.170E-03
RMM:  11    -0.355037187190E+03    0.10114E-07   -0.31506E-07  6412   0.131E-03
  10 F= -.35503719E+03 E0= -.35504404E+03  d E =-.932373E-05
       N       E                     dE             d eps       ncg     rms          rms(c)
DAV:   1    -0.355037214556E+03   -0.27356E-04   -0.58917E-03  7680   0.174E-01    0.262E-02
RMM:   2    -0.355038732839E+03   -0.15183E-02   -0.30202E-03 10505   0.934E-02    0.247E-01
RMM:   3    -0.355037219184E+03    0.15137E-02   -0.13945E-03  9910   0.684E-02    0.448E-02
RMM:   4    -0.355037725344E+03   -0.50616E-03   -0.43677E-04 11343   0.275E-02    0.147E-01
RMM:   5    -0.355037197413E+03    0.52793E-03   -0.18509E-04 10547   0.225E-02    0.128E-02
RMM:   6    -0.355037198092E+03   -0.67899E-06   -0.65232E-05 10835   0.145E-02    0.147E-02
RMM:   7    -0.355037194531E+03    0.35616E-05   -0.32543E-05  9960   0.120E-02    0.103E-02
RMM:   8    -0.355037196744E+03   -0.22134E-05   -0.29018E-05 10752   0.976E-03    0.141E-02
RMM:   9    -0.355037192708E+03    0.40364E-05   -0.11866E-05 10089   0.704E-03    0.657E-03
RMM:  10    -0.355037191675E+03    0.10329E-05   -0.35668E-06  9780   0.423E-03    0.287E-03
RMM:  11    -0.355037191623E+03    0.51279E-07   -0.99695E-07  8764   0.198E-03
  11 F= -.35503719E+03 E0= -.35504403E+03  d E =-.137575E-04
       N       E                     dE             d eps       ncg     rms          rms(c)
DAV:   1    -0.355037201932E+03   -0.10257E-04   -0.20479E-03  7776   0.102E-01    0.137E-02
RMM:   2    -0.355037437937E+03   -0.23601E-03   -0.51459E-04 10384   0.417E-02    0.986E-02
RMM:   3    -0.355037329321E+03    0.10862E-03   -0.24782E-04 10135   0.285E-02    0.741E-02
RMM:   4    -0.355037227233E+03    0.10209E-03   -0.79024E-05 11146   0.129E-02    0.360E-02
RMM:   5    -0.355037197558E+03    0.29674E-04   -0.56103E-05 10117   0.139E-02    0.866E-03
RMM:   6    -0.355037199611E+03   -0.20525E-05   -0.26833E-05 10956   0.912E-03    0.121E-02
RMM:   7    -0.355037195864E+03    0.37464E-05   -0.11256E-05  9916   0.688E-03    0.588E-03
RMM:   8    -0.355037195332E+03    0.53224E-06   -0.73904E-06 10113   0.558E-03    0.380E-03
RMM:   9    -0.355037195702E+03   -0.36952E-06   -0.44413E-06 10624   0.381E-03    0.584E-03
RMM:  10    -0.355037194799E+03    0.90255E-06   -0.16199E-06  9134   0.268E-03    0.181E-03
RMM:  11    -0.355037194753E+03    0.46198E-07   -0.30294E-07  5877   0.138E-03
  12 F= -.35503719E+03 E0= -.35504403E+03  d E =-.312947E-05
       N       E                     dE             d eps       ncg     rms          rms(c)
DAV:   1    -0.355037197132E+03   -0.23329E-05   -0.55867E-04  7872   0.535E-02    0.705E-03
RMM:   2    -0.355037264780E+03   -0.67648E-04   -0.14341E-04 10380   0.217E-02    0.527E-02
RMM:   3    -0.355037208687E+03    0.56093E-04   -0.66428E-05  9984   0.150E-02    0.240E-02
RMM:   4    -0.355037211327E+03   -0.26399E-05   -0.20139E-05 11390   0.611E-03    0.257E-02
RMM:   5    -0.355037195832E+03    0.15495E-04   -0.13640E-05 10178   0.660E-03    0.453E-03
RMM:   6    -0.355037196181E+03   -0.34929E-06   -0.65703E-06 10703   0.459E-03    0.575E-03
RMM:   7    -0.355037195186E+03    0.99559E-06   -0.29703E-06  9778   0.355E-03    0.273E-03
RMM:   8    -0.355037195095E+03    0.90931E-07   -0.21687E-06  9816   0.302E-03    0.219E-03
RMM:   9    -0.355037195107E+03   -0.12185E-07   -0.93786E-07  8155   0.193E-03
  13 F= -.35503720E+03 E0= -.35504403E+03  d E =-.348347E-05
       N       E                     dE             d eps       ncg     rms          rms(c)
DAV:   1    -0.355037201150E+03   -0.60548E-05   -0.13116E-03  7776   0.822E-02    0.101E-02
RMM:   2    -0.355037301777E+03   -0.10063E-03   -0.23999E-04 10442   0.283E-02    0.640E-02
RMM:   3    -0.355037213882E+03    0.87895E-04   -0.10757E-04  9985   0.193E-02    0.261E-02
RMM:   4    -0.355037263397E+03   -0.49515E-04   -0.44119E-05 11364   0.949E-03    0.517E-02
RMM:   5    -0.355037199120E+03    0.64277E-04   -0.28309E-05 10333   0.931E-03    0.761E-03
RMM:   6    -0.355037199336E+03   -0.21522E-06   -0.15538E-05 10671   0.741E-03    0.800E-03
RMM:   7    -0.355037197685E+03    0.16507E-05   -0.68364E-06 10050   0.537E-03    0.467E-03
RMM:   8    -0.355037197231E+03    0.45335E-06   -0.41142E-06  9798   0.438E-03    0.259E-03
RMM:   9    -0.355037197374E+03   -0.14235E-06   -0.21982E-06  9819   0.289E-03    0.379E-03
RMM:  10    -0.355037196999E+03    0.37527E-06   -0.61464E-07  7198   0.182E-03    0.141E-03
RMM:  11    -0.355037196968E+03    0.30267E-07   -0.16605E-07  4949   0.114E-03
  14 F= -.35503720E+03 E0= -.35504403E+03  d E =-.186133E-05
       N       E                     dE             d eps       ncg     rms          rms(c)
DAV:   1    -0.355037197919E+03   -0.92068E-06   -0.33665E-04  7872   0.416E-02    0.498E-03
RMM:   2    -0.355037223906E+03   -0.25987E-04   -0.58574E-05 10415   0.139E-02    0.327E-02
RMM:   3    -0.355037208779E+03    0.15127E-04   -0.28157E-05 10061   0.972E-03    0.219E-02
RMM:   4    -0.355037202857E+03    0.59215E-05   -0.92870E-06 11129   0.440E-03    0.155E-02
RMM:   5    -0.355037197280E+03    0.55772E-05   -0.63694E-06 10202   0.443E-03    0.363E-03
RMM:   6    -0.355037197404E+03   -0.12361E-06   -0.37843E-06 10317   0.362E-03    0.422E-03
RMM:   7    -0.355037196822E+03    0.58152E-06   -0.15696E-06  9189   0.265E-03    0.188E-03
RMM:   8    -0.355037196765E+03    0.56869E-07   -0.11017E-06  8309   0.231E-03    0.153E-03
RMM:   9    -0.355037196751E+03    0.14647E-07   -0.34227E-07  5948   0.136E-03
  15 F= -.35503720E+03 E0= -.35504403E+03  d E =-.164358E-05
       N       E                     dE             d eps       ncg     rms          rms(c)
DAV:   1    -0.355037201542E+03   -0.47769E-05   -0.11021E-03  7776   0.759E-02    0.898E-03
RMM:   2    -0.355037305146E+03   -0.10360E-03   -0.20259E-04 10506   0.247E-02    0.633E-02
RMM:   3    -0.355037214440E+03    0.90706E-04   -0.99323E-05  9968   0.183E-02    0.260E-02
RMM:   4    -0.355037229720E+03   -0.15280E-04   -0.30210E-05 11384   0.747E-03    0.355E-02
RMM:   5    -0.355037200092E+03    0.29627E-04   -0.19844E-05 10310   0.795E-03    0.605E-03
RMM:   6    -0.355037200611E+03   -0.51892E-06   -0.11393E-05 10757   0.622E-03    0.742E-03
RMM:   7    -0.355037199153E+03    0.14580E-05   -0.45722E-06  9597   0.457E-03    0.361E-03
RMM:   8    -0.355037199205E+03   -0.51999E-07   -0.35368E-06 10136   0.382E-03    0.381E-03
RMM:   9    -0.355037199034E+03    0.17135E-06   -0.18287E-06  9410   0.265E-03    0.277E-03
RMM:  10    -0.355037198803E+03    0.23132E-06   -0.45683E-07  6544   0.174E-03    0.113E-03
RMM:  11    -0.355037198790E+03    0.12823E-07   -0.13369E-07  4640   0.927E-04
  16 F= -.35503720E+03 E0= -.35504404E+03  d E =-.203942E-05
