# Supplementary material for: Manufacture-friendly nanostructured metals stabilized by dual-phase honeycomb shell
Source: Nat Commun. 2022 Apr 19;13:2034. doi: 10.1038/s41467-022-29782-8 (PMC9019002; doi:10.1038/s41467-022-29782-8)
Supplement: Supplementary file 3 — Source Data [file 41467_2022_29782_MOESM3_ESM.zip › Source data/Source data for first principle calculations/alfa001-Ti2Cu0123/slab/alfa0002/OUTCAR]

 vasp.5.4.4.18Apr17-6-g9f103f2a35 (build Jun 12 2020 19:44:23) complex          
  
 executed on             LinuxIFC date 2021.10.29  08:57:48
 running on   48 total cores
 distrk:  each k-point on   48 cores,    1 groups
 distr:  one band on NCORES_PER_BAND=   8 cores,    6 groups


--------------------------------------------------------------------------------------------------------


 INCAR:
 POTCAR:    PAW_PBE Ti 08Apr2002                  
 POTCAR:    PAW_PBE Al 04Jan2001                  
 POTCAR:    PAW_PBE Ti 08Apr2002                  
   VRHFIN =Ti: d3 s1                                                            
   LEXCH  = PE                                                                  
   EATOM  =    94.7928 eV,    6.9671 Ry                                         
                                                                                
   TITEL  = PAW_PBE Ti 08Apr2002                                                
   LULTRA =        F    use ultrasoft PP ?                                      
   IUNSCR =        1    unscreen: 0-lin 1-nonlin 2-no                           
   RPACOR =    2.200    partial core radius                                     
   POMASS =   47.880; ZVAL   =    4.000    mass and valenz                      
   RCORE  =    2.800    outmost cutoff radius                                   
   RWIGS  =    2.500; RWIGS  =    1.323    wigner-seitz radius (au A)           
   ENMAX  =  178.330; ENMIN  =  133.747 eV                                      
   RCLOC  =    2.215    cutoff for local pot                                    
   LCOR   =        T    correct aug charges                                     
   LPAW   =        T    paw PP                                                  
   EAUG   =  328.883                                                            
   DEXC   =    0.000                                                            
   RMAX   =    2.868    core radius for proj-oper                               
   RAUG   =    1.300    factor for augmentation sphere                          
   RDEP   =    2.885    radius for radial grids                                 
   RDEPT  =    2.320    core radius for aug-charge                              
                                                                                
   Atomic configuration                                                         
    9 entries                                                                   
     n  l   j            E        occ.                                          
     1  0  0.50     -4865.3608   2.0000                                         
     2  0  0.50      -533.1367   2.0000                                         
     2  1  1.50      -440.5031   6.0000                                         
     3  0  0.50       -59.3186   2.0000                                         
     3  1  1.50       -35.7012   6.0000                                         
     3  2  2.50        -1.9157   3.0000                                         
     4  0  0.50        -3.7291   1.0000                                         
     4  1  1.50        -4.0817   0.0000                                         
     4  3  2.50        -1.3606   0.0000                                         
   Description                                                                  
     l       E           TYP  RCUT    TYP  RCUT                                 
     2     -1.9156924     23  2.800                                             
     2     -0.4062961     23  2.800                                             
     0     -3.7290832     23  2.800                                             
     0     20.4087390     23  2.800                                             
     1     -5.4423304     23  2.800                                             
  local pseudopotential read in
  partial core-charges read in
  partial kinetic energy density read in
  atomic valenz-charges read in
  non local Contribution for L=           2  read in
    real space projection operators read in
  non local Contribution for L=           2  read in
    real space projection operators read in
  non local Contribution for L=           0  read in
    real space projection operators read in
  non local Contribution for L=           0  read in
    real space projection operators read in
  non local Contribution for L=           1  read in
    real space projection operators read in
    PAW grid and wavefunctions read in
 
   number of l-projection  operators is LMAX  =           5
   number of lm-projection operators is LMMAX =          15
 
 POTCAR:    PAW_PBE Al 04Jan2001                  
   VRHFIN =Al: s2p1                                                             
   LEXCH  = PE                                                                  
   EATOM  =    53.5387 eV,    3.9350 Ry                                         
                                                                                
   TITEL  = PAW_PBE Al 04Jan2001                                                
   LULTRA =        F    use ultrasoft PP ?                                      
   IUNSCR =        1    unscreen: 0-lin 1-nonlin 2-no                           
   RPACOR =    1.500    partial core radius                                     
   POMASS =   26.981; ZVAL   =    3.000    mass and valenz                      
   RCORE  =    1.900    outmost cutoff radius                                   
   RWIGS  =    2.650; RWIGS  =    1.402    wigner-seitz radius (au A)           
   ENMAX  =  240.300; ENMIN  =  180.225 eV                                      
   ICORE  =        2    local potential                                         
   LCOR   =        T    correct aug charges                                     
   LPAW   =        T    paw PP                                                  
   EAUG   =  291.052                                                            
   DEXC   =    0.000                                                            
   RMAX   =    1.939    core radius for proj-oper                               
   RAUG   =    1.300    factor for augmentation sphere                          
   RDEP   =    1.966    radius for radial grids                                 
   RDEPT  =    1.856    core radius for aug-charge                              
                                                                                
   Atomic configuration                                                         
    6 entries                                                                   
     n  l   j            E        occ.                                          
     1  0  0.50     -1511.1048   2.0000                                         
     2  0  0.50      -108.1629   2.0000                                         
     2  1  1.50       -69.6402   6.0000                                         
     3  0  0.50        -7.7528   2.0000                                         
     3  1  1.50        -2.7121   1.0000                                         
     3  2  2.50        -2.7212   0.0000                                         
   Description                                                                  
     l       E           TYP  RCUT    TYP  RCUT                                 
     0     -7.7528455     23  1.900                                             
     0     -3.3096929     23  1.900                                             
     1     -2.7120682     23  1.900                                             
     1     13.6058260     23  1.900                                             
     2     -2.7211652      7  1.900                                             
  local pseudopotential read in
  partial core-charges read in
  partial kinetic energy density read in
  atomic valenz-charges read in
  non local Contribution for L=           0  read in
    real space projection operators read in
  non local Contribution for L=           0  read in
    real space projection operators read in
  non local Contribution for L=           1  read in
    real space projection operators read in
  non local Contribution for L=           1  read in
    real space projection operators read in
    PAW grid and wavefunctions read in
 
   number of l-projection  operators is LMAX  =           4
   number of lm-projection operators is LMMAX =           8
 

 ----------------------------------------------------------------------------- 
|                                                                             |
|  ADVICE TO THIS USER RUNNING 'VASP/VAMP'   (HEAR YOUR MASTER'S VOICE ...):  |
|                                                                             |
|      You have a (more or less) 'large supercell' and for larger cells       |
|      it might be more efficient to use real space projection opertators     |
|      So try LREAL= Auto  in the INCAR   file.                               |
|      Mind:          For very  accurate calculation you might also keep the  |
|      reciprocal projection scheme          (i.e. LREAL=.FALSE.)             |
|                                                                             |
 ----------------------------------------------------------------------------- 

  PAW_PBE Ti 08Apr2002                  :
 energy of atom  1       EATOM=  -94.7928
 kinetic energy error for atom=    0.0005 (will be added to EATOM!!)
  PAW_PBE Al 04Jan2001                  :
 energy of atom  2       EATOM=  -53.5387
 kinetic energy error for atom=    0.0005 (will be added to EATOM!!)
 
 
 POSCAR: BPOSCAR-alfa-relaxed\(0\0\1)-8layer     
  positions in direct lattice
  velocities in cartesian coordinates
 exchange correlation table for  LEXCH =        8
   RHO(1)=    0.500       N(1)  =     2000
   RHO(2)=  100.500       N(2)  =     4000

 VTST: version 3.2, (02/03/18)

 CHAIN: initializing optimizer
 
 OPT: Using VASP Conjugate-Gradient optimizer
 CHAIN: Read ICHAIN            0
 
 POSCAR: BPOSCAR-alfa-relaxed\(0\0\1)-8layer     
  positions in direct lattice
  velocities in cartesian coordinates
 


--------------------------------------------------------------------------------------------------------


 ion  position               nearest neighbor table
   1  0.152  0.812  0.067-  24 2.68  27 2.73  27 2.73   5 2.78   5 2.78  13 2.88  13 2.88  28 2.96
                            28 2.96  48 3.03
   2  0.152  0.811  0.224-   6 2.79   6 2.79  25 2.84  29 2.85  29 2.85  14 2.85  14 2.85  28 2.89
                            28 2.89  48 2.94
   3  0.152  0.809  0.373-  29 2.83  29 2.83  15 2.85  15 2.85   7 2.86   7 2.86  26 2.92  30 2.93
                            30 2.93  25 2.95
   4  0.152  0.806  0.520-  30 2.73  30 2.73  16 2.79  16 2.79  26 2.79   8 2.89   8 2.89
   5  0.652  0.974  0.071-  39 2.73  39 2.73   1 2.78   1 2.78  17 2.84  17 2.84  27 2.84  40 2.87
                            40 2.87  28 2.93
   6  0.652  0.974  0.222-   2 2.79   2 2.79  18 2.82  18 2.82  40 2.84  40 2.84  41 2.87  41 2.87
                            29 2.92  28 2.93
   7  0.652  0.977  0.372-  19 2.83  19 2.83  41 2.84  41 2.84   3 2.86   3 2.86  29 2.87  42 2.87
                            42 2.87  30 3.00
   8  0.652  0.977  0.519-  42 2.73  42 2.73  30 2.74  20 2.75  20 2.75   4 2.89   4 2.89
   9  0.152  0.475  0.069-  35 2.72  35 2.72  31 2.73  21 2.84  21 2.84  13 2.84  13 2.84  36 2.94
                            36 2.94  32 2.99
  10  0.152  0.472  0.223-  22 2.82  22 2.82  37 2.84  37 2.84  32 2.87  36 2.88  36 2.88  14 2.89
                            14 2.89  33 2.90
  11  0.152  0.473  0.372-  15 2.85  15 2.85  47 2.86  47 2.86  33 2.87  34 2.87  37 2.88  37 2.88
                            38 2.94  38 2.94
  12  0.152  0.471  0.519-  38 2.72  38 2.72  23 2.77  23 2.77  34 2.82  16 2.89  16 2.89
  13  0.652  0.642  0.073-  24 2.72  24 2.72  35 2.82  48 2.84  48 2.84   9 2.84   9 2.84  36 2.87
                             1 2.88   1 2.88
  14  0.652  0.643  0.221-  25 2.84  25 2.84  48 2.85  48 2.85   2 2.85   2 2.85  36 2.87  10 2.89
                            10 2.89  37 2.90
  15  0.652  0.641  0.372-  11 2.85  11 2.85   3 2.85   3 2.85  37 2.87  25 2.88  25 2.88  26 2.91
                            26 2.91  38 2.99
  16  0.652  0.642  0.518-  26 2.72  26 2.72  38 2.73   4 2.79   4 2.79  12 2.89  12 2.89
  17  0.152  0.141  0.069-  43 2.73  43 2.73  39 2.74  21 2.84  21 2.84   5 2.84   5 2.84  44 2.93
                            44 2.93  40 3.00
  18  0.152  0.140  0.221-   6 2.82   6 2.82  44 2.83  44 2.83  22 2.84  22 2.84  45 2.85  45 2.85
                            40 2.87  41 2.92
  19  0.152  0.144  0.373-  47 2.75  47 2.75   7 2.83   7 2.83  45 2.89  45 2.89  41 2.93  42 2.93
                            46 2.96  46 2.96
  20  0.152  0.137  0.523-  46 2.73  46 2.73   8 2.75   8 2.75  42 2.84  23 2.92  23 2.92
  21  0.652  0.308  0.071-  31 2.72  31 2.72  43 2.79  17 2.84  17 2.84   9 2.84   9 2.84  32 2.91
                            32 2.91  44 2.92
  22  0.652  0.307  0.224-  10 2.82  10 2.82  33 2.84  33 2.84  45 2.84  18 2.84  18 2.84  32 2.88
                            32 2.88  44 2.95
  23  0.652  0.310  0.516-  46 2.68  34 2.72  34 2.72  12 2.77  12 2.77  20 2.92  20 2.92
  24  0.152  0.689  0.003-   1 2.68  13 2.72  13 2.72  35 2.77  35 2.77  27 2.92  27 2.92
  25  0.152  0.692  0.296-  37 2.82  37 2.82  14 2.84  14 2.84   2 2.84  29 2.84  29 2.84  15 2.88
                            15 2.88   3 2.95
  26  0.152  0.691  0.448-  16 2.72  16 2.72   4 2.79  30 2.84  30 2.84  38 2.84  38 2.84  15 2.91
                            15 2.91   3 2.92
  27  0.652  0.862  0.997-   1 2.73   1 2.73  39 2.75  39 2.75   5 2.84  24 2.92  24 2.92
  28  0.652  0.855  0.147-  48 2.75  48 2.75  40 2.83  40 2.83   2 2.89   2 2.89   6 2.93   5 2.93
                             1 2.96   1 2.96
  29  0.652  0.859  0.299-  41 2.82  41 2.82   3 2.83   3 2.83  25 2.84  25 2.84   2 2.85   2 2.85
                             7 2.87   6 2.92
  30  0.652  0.858  0.451-   4 2.73   4 2.73   8 2.74  26 2.84  26 2.84  42 2.84  42 2.84   3 2.93
                             3 2.93   7 3.00
  31  0.152  0.357  0.001-  21 2.72  21 2.72   9 2.73  43 2.79  43 2.79  35 2.89  35 2.89
  32  0.152  0.358  0.148-  36 2.85  36 2.85  44 2.85  44 2.85  10 2.87  22 2.88  22 2.88  21 2.91
                            21 2.91   9 2.99
  33  0.152  0.356  0.298-  22 2.84  22 2.84  47 2.85  47 2.85  45 2.85  45 2.85  11 2.87  37 2.89
                            37 2.89  10 2.90
  34  0.152  0.357  0.447-  23 2.72  23 2.72  12 2.82  47 2.84  47 2.84  38 2.84  38 2.84  11 2.87
                            46 2.88  46 2.88
  35  0.652  0.528  0.000-   9 2.72   9 2.72  24 2.77  24 2.77  13 2.82  31 2.89  31 2.89
  36  0.652  0.526  0.148-  32 2.85  32 2.85  48 2.86  48 2.86  14 2.87  13 2.87  10 2.88  10 2.88
                             9 2.94   9 2.94
  37  0.652  0.527  0.297-  25 2.82  25 2.82  10 2.84  10 2.84  15 2.87  11 2.88  11 2.88  33 2.89
                            33 2.89  14 2.90
  38  0.652  0.524  0.450-  12 2.72  12 2.72  16 2.73  26 2.84  26 2.84  34 2.84  34 2.84  11 2.94
                            11 2.94  15 2.99
  39  0.152  0.022  0.001-   5 2.73   5 2.73  17 2.74  27 2.75  27 2.75  43 2.89  43 2.89
  40  0.152  0.022  0.147-  28 2.83  28 2.83   6 2.84   6 2.84  44 2.86  44 2.86  18 2.87   5 2.87
                             5 2.87  17 3.00
  41  0.152  0.025  0.298-  45 2.79  45 2.79  29 2.82  29 2.82   7 2.84   7 2.84   6 2.87   6 2.87
                            18 2.92  19 2.93
  42  0.152  0.025  0.448-   8 2.73   8 2.73  46 2.78  46 2.78  30 2.84  30 2.84  20 2.84   7 2.87
                             7 2.87  19 2.93
  43  0.652  0.193  0.999-  17 2.73  17 2.73  31 2.79  31 2.79  21 2.79  39 2.89  39 2.89
  44  0.652  0.190  0.147-  18 2.83  18 2.83  32 2.85  32 2.85  40 2.86  40 2.86  21 2.92  17 2.93
                            17 2.93  22 2.95
  45  0.652  0.188  0.296-  41 2.79  41 2.79  22 2.84  18 2.85  18 2.85  33 2.85  33 2.85  19 2.89
                            19 2.89  47 2.94
  46  0.652  0.187  0.453-  23 2.68  20 2.73  20 2.73  42 2.78  42 2.78  34 2.88  34 2.88  19 2.96
                            19 2.96  47 3.03
  47  0.652  0.304  0.373-  19 2.75  19 2.75  34 2.84  34 2.84  33 2.85  33 2.85  11 2.86  11 2.86
                            45 2.94  46 3.03
  48  0.152  0.695  0.147-  28 2.75  28 2.75  13 2.84  13 2.84  14 2.85  14 2.85  36 2.86  36 2.86
                             2 2.94   1 3.03
 
  LATTYP: Found a simple orthorhombic cell.
 ALAT       =     2.9296998978
 B/A-ratio  =     4.9677784566
 C/A-ratio  =    10.6583272921
  
  Lattice vectors:
  
 A1 = (   2.9296998978,   0.0000000000,   0.0000000000)
 A2 = (   0.0000000000,  14.5541000366,   0.0000000000)
 A3 = (   0.0000000000,   0.0000000000,  31.2257003784)


Analysis of symmetry for initial positions (statically):
=====================================================================
 Subroutine PRICEL returns:
 Original cell was already a primitive cell.
 

 Routine SETGRP: Setting up the symmetry group for a 
 simple orthorhombic supercell.


 Subroutine GETGRP returns: Found  2 space group operations
 (whereof  1 operations were pure point group operations)
 out of a pool of  8 trial point group operations.


The static configuration has the point symmetry C_1 .
 The point group associated with its full space group is C_1h.


Analysis of symmetry for dynamics (positions and initial velocities):
=====================================================================
 Subroutine PRICEL returns:
 Original cell was already a primitive cell.
 

 Routine SETGRP: Setting up the symmetry group for a 
 simple orthorhombic supercell.


 Subroutine GETGRP returns: Found  2 space group operations
 (whereof  1 operations were pure point group operations)
 out of a pool of  8 trial point group operations.


The dynamic configuration has the point symmetry C_1 .
 The point group associated with its full space group is C_1h.


 Subroutine INISYM returns: Found  2 space group operations
 (whereof  1 operations are pure point group operations),
 and found     1 'primitive' translations

 
 
 KPOINTS: KPT-Resolved Value to Generate K-Mesh: 0

Automatic generation of k-mesh.
Space group operators:
 irot       det(A)        alpha          n_x          n_y          n_z        tau_x        tau_y        tau_z
    1     1.000000     0.000000     1.000000     0.000000     0.000000     0.000000     0.000000     0.000000
    2    -1.000000   179.999999     1.000000     0.000000     0.000000     0.303200     0.000000     0.000000
 
 Subroutine IBZKPT returns following result:
 ===========================================
 
 Found     32 irreducible k-points:
 
 Following reciprocal coordinates:
            Coordinates               Weight
  0.000000  0.000000  0.000000      1.000000
  0.071429  0.000000  0.000000      2.000000
  0.142857  0.000000  0.000000      2.000000
  0.214286  0.000000  0.000000      2.000000
  0.285714  0.000000  0.000000      2.000000
  0.357143  0.000000  0.000000      2.000000
  0.428571  0.000000  0.000000      2.000000
  0.500000  0.000000  0.000000      1.000000
  0.000000  0.333333  0.000000      2.000000
  0.071429  0.333333  0.000000      4.000000
  0.142857  0.333333  0.000000      4.000000
  0.214286  0.333333  0.000000      4.000000
  0.285714  0.333333  0.000000      4.000000
  0.357143  0.333333  0.000000      4.000000
  0.428571  0.333333  0.000000      4.000000
  0.500000  0.333333  0.000000      2.000000
  0.000000  0.000000  0.500000      1.000000
  0.071429  0.000000  0.500000      2.000000
  0.142857  0.000000  0.500000      2.000000
  0.214286  0.000000  0.500000      2.000000
  0.285714  0.000000  0.500000      2.000000
  0.357143  0.000000  0.500000      2.000000
  0.428571  0.000000  0.500000      2.000000
  0.500000  0.000000  0.500000      1.000000
  0.000000  0.333333  0.500000      2.000000
  0.071429  0.333333  0.500000      4.000000
  0.142857  0.333333  0.500000      4.000000
  0.214286  0.333333  0.500000      4.000000
  0.285714  0.333333  0.500000      4.000000
  0.357143  0.333333  0.500000      4.000000
  0.428571  0.333333  0.500000      4.000000
  0.500000  0.333333  0.500000      2.000000
 
 Following cartesian coordinates:
            Coordinates               Weight
  0.000000  0.000000  0.000000      1.000000
  0.024381  0.000000  0.000000      2.000000
  0.048762  0.000000  0.000000      2.000000
  0.073143  0.000000  0.000000      2.000000
  0.097523  0.000000  0.000000      2.000000
  0.121904  0.000000  0.000000      2.000000
  0.146285  0.000000  0.000000      2.000000
  0.170666  0.000000  0.000000      1.000000
  0.000000  0.022903  0.000000      2.000000
  0.024381  0.022903  0.000000      4.000000
  0.048762  0.022903  0.000000      4.000000
  0.073143  0.022903  0.000000      4.000000
  0.097523  0.022903  0.000000      4.000000
  0.121904  0.022903  0.000000      4.000000
  0.146285  0.022903  0.000000      4.000000
  0.170666  0.022903  0.000000      2.000000
  0.000000  0.000000  0.016012      1.000000
  0.024381  0.000000  0.016012      2.000000
  0.048762  0.000000  0.016012      2.000000
  0.073143  0.000000  0.016012      2.000000
  0.097523  0.000000  0.016012      2.000000
  0.121904  0.000000  0.016012      2.000000
  0.146285  0.000000  0.016012      2.000000
  0.170666  0.000000  0.016012      1.000000
  0.000000  0.022903  0.016012      2.000000
  0.024381  0.022903  0.016012      4.000000
  0.048762  0.022903  0.016012      4.000000
  0.073143  0.022903  0.016012      4.000000
  0.097523  0.022903  0.016012      4.000000
  0.121904  0.022903  0.016012      4.000000
  0.146285  0.022903  0.016012      4.000000
  0.170666  0.022903  0.016012      2.000000
 


--------------------------------------------------------------------------------------------------------


 Dimension of arrays:
   k-points           NKPTS =     32   k-points in BZ     NKDIM =     32   number of bands    NBANDS=    120
   number of dos      NEDOS =    301   number of ions     NIONS =     48
   non local maximal  LDIM  =      5   non local SUM 2l+1 LMDIM =     15
   total plane-waves  NPLWV = 161280
   max r-space proj   IRMAX =      1   max aug-charges    IRDMAX=   8565
   dimension x,y,z NGX =    14 NGY =   72 NGZ =  160
   dimension x,y,z NGXF=    28 NGYF=  144 NGZF=  320
   support grid    NGXF=    28 NGYF=  144 NGZF=  320
   ions per type =              46   2
   NGX,Y,Z   is equivalent  to a cutoff of   7.94,  8.22,  8.52 a.u.
   NGXF,Y,Z  is equivalent  to a cutoff of  15.89, 16.45, 17.04 a.u.

 SYSTEM =  TiCu                                    
 POSCAR =  BPOSCAR-alfa-relaxed\(0\0\1)-8layer     

 Startparameter for this run:
   NWRITE =      2    write-flag & timer
   PREC   = normal    normal or accurate (medium, high low for compatibility)
   ISTART =      0    job   : 0-new  1-cont  2-samecut
   ICHARG =      2    charge: 1-file 2-atom 10-const
   ISPIN  =      1    spin polarized calculation?
   LNONCOLLINEAR =      F non collinear calculations
   LSORBIT =      F    spin-orbit coupling
   INIWAV =      1    electr: 0-lowe 1-rand  2-diag
   LASPH  =      F    aspherical Exc in radial PAW
   METAGGA=      F    non-selfconsistent MetaGGA calc.

 Electronic Relaxation 1
   ENCUT  =  400.0 eV  29.40 Ry    5.42 a.u.   4.78 23.73 50.92*2*pi/ulx,y,z
   ENINI  =  400.0     initial cutoff
   ENAUG  =  328.9 eV  augmentation charge cutoff
   NELM   =    200;   NELMIN=  2; NELMDL= -5     # of ELM steps 
   EDIFF  = 0.1E-06   stopping-criterion for ELM
   LREAL  =      F    real-space projection
   NLSPLINE    = F    spline interpolate recip. space projectors
   LCOMPAT=      F    compatible to vasp.4.4
   GGA_COMPAT  = T    GGA compatible to vasp.4.4-vasp.4.6
   LMAXPAW     = -100 max onsite density
   LMAXMIX     =    2 max onsite mixed and CHGCAR
   VOSKOWN=      0    Vosko Wilk Nusair interpolation
   ROPT   =    0.00000   0.00000
 Ionic relaxation
   EDIFFG = -.1E-02   stopping-criterion for IOM
   NSW    =    200    number of steps for IOM
   NBLOCK =      1;   KBLOCK =    200    inner block; outer block 
   IBRION =      2    ionic relax: 0-MD 1-quasi-New 2-CG
   NFREE  =      1    steps in history (QN), initial steepest desc. (CG)
   ISIF   =      2    stress and relaxation
   IWAVPR =     11    prediction:  0-non 1-charg 2-wave 3-comb
   ISYM   =      2    0-nonsym 1-usesym 2-fastsym
   LCORR  =      T    Harris-Foulkes like correction to forces

   POTIM  = 0.2000    time-step for ionic-motion
   TEIN   =    0.0    initial temperature
   TEBEG  =    0.0;   TEEND  =   0.0 temperature during run
   SMASS  =  -3.00    Nose mass-parameter (am)
   estimated Nose-frequenzy (Omega)   =  0.10E-29 period in steps =****** mass=  -0.196E-27a.u.
   SCALEE = 1.0000    scale energy and forces
   NPACO  =    256;   APACO  = 16.0  distance and # of slots for P.C.
   PSTRESS=    0.0 pullay stress

  Mass of Ions in am
   POMASS =  47.88 26.98
  Ionic Valenz
   ZVAL   =   4.00  3.00
  Atomic Wigner-Seitz radii
   RWIGS  =  -1.00 -1.00
  virtual crystal weights 
   VCA    =   1.00  1.00
   NELECT =     190.0000    total number of electrons
   NUPDOWN=      -1.0000    fix difference up-down

 DOS related values:
   EMIN   =  10.00;   EMAX   =-10.00  energy-range for DOS
   EFERMI =   0.00
   ISMEAR =     1;   SIGMA  =   0.20  broadening in eV -4-tet -1-fermi 0-gaus

 Electronic relaxation 2 (details)
   IALGO  =     68    algorithm
   LDIAG  =      T    sub-space diagonalisation (order eigenvalues)
   LSUBROT=      F    optimize rotation matrix (better conditioning)
   TURBO    =      0    0=normal 1=particle mesh
   IRESTART =      0    0=no restart 2=restart with 2 vectors
   NREBOOT  =      0    no. of reboots
   NMIN     =      0    reboot dimension
   EREF     =   0.00    reference energy to select bands
   IMIX   =      4    mixing-type and parameters
     AMIX     =   0.40;   BMIX     =  1.00
     AMIX_MAG =   1.60;   BMIX_MAG =  1.00
     AMIN     =   0.10
     WC   =   100.;   INIMIX=   1;  MIXPRE=   1;  MAXMIX= -45

 Intra band minimization:
   WEIMIN = 0.0010     energy-eigenvalue tresh-hold
   EBREAK =  0.21E-09  absolut break condition
   DEPER  =   0.30     relativ break condition  

   TIME   =   0.40     timestep for ELM

  volume/ion in A,a.u.               =      27.74       187.19
  Fermi-wavevector in a.u.,A,eV,Ry     =   0.855498  1.616657  9.957795  0.731877
  Thomas-Fermi vector in A             =   1.972257
 
 Write flags
   LWAVE        =      F    write WAVECAR
   LDOWNSAMPLE  =      F    k-point downsampling of WAVECAR
   LCHARG       =      F    write CHGCAR
   LVTOT        =      F    write LOCPOT, total local potential
   LVHAR        =      F    write LOCPOT, Hartree potential only
   LELF         =      F    write electronic localiz. function (ELF)
   LORBIT       =      0    0 simple, 1 ext, 2 COOP (PROOUT), +10 PAW based schemes


 Dipole corrections
   LMONO  =      F    monopole corrections only (constant potential shift)
   LDIPOL =      T    correct potential (dipole corrections)
   IDIPOL =      3    1-x, 2-y, 3-z, 4-all directions 
   EPSILON=  1.0000000 bulk dielectric constant

 Exchange correlation treatment:
   GGA     =    --    GGA type
   LEXCH   =     8    internal setting for exchange type
   VOSKOWN=      0    Vosko Wilk Nusair interpolation
   LHFCALC =     F    Hartree Fock is set to
   LHFONE  =     F    Hartree Fock one center treatment
   AEXX    =    0.0000 exact exchange contribution

 Linear response parameters
   LEPSILON=     F    determine dielectric tensor
   LRPA    =     F    only Hartree local field effects (RPA)
   LNABLA  =     F    use nabla operator in PAW spheres
   LVEL    =     F    velocity operator in full k-point grid
   LINTERFAST=   F  fast interpolation
   KINTER  =     0    interpolate to denser k-point grid
   CSHIFT  =0.1000    complex shift for real part using Kramers Kronig
   OMEGAMAX=  -1.0    maximum frequency
   DEG_THRESHOLD= 0.2000000E-02 threshold for treating states as degnerate
   RTIME   =   -0.100 relaxation time in fs
  (WPLASMAI=    0.000 imaginary part of plasma frequency in eV, 0.658/RTIME)
   DFIELD  = 0.0000000 0.0000000 0.0000000 field for delta impulse in time
 
 Orbital magnetization related:
   ORBITALMAG=     F  switch on orbital magnetization
   LCHIMAG   =     F  perturbation theory with respect to B field
   DQ        =  0.001000  dq finite difference perturbation B field
   LLRAUG    =     F  two centre corrections for induced B field


--------------------------------------------------------------------------------------------------------


 conjugate gradient relaxation of ions
 charge density and potential will be updated during run
 non-spin polarized calculation
 RMM-DIIS sequential band-by-band and
  variant of blocked Davidson during initial phase
 perform sub-space diagonalisation
    before iterative eigenvector-optimisation
 modified Broyden-mixing scheme, WC =      100.0
 initial mixing is a Kerker type mixing with AMIX =  0.4000 and BMIX =      1.0000
 Hartree-type preconditioning will be used
 using additional bands           25
 reciprocal scheme for non local part
 use partial core corrections
 calculate Harris-corrections to forces 
   (improved forces if not selfconsistent)
 use gradient corrections 
 use of overlap-Matrix (Vanderbilt PP)
 Methfessel and Paxton  Order N= 1 SIGMA  =   0.20


--------------------------------------------------------------------------------------------------------


  energy-cutoff  :      400.00
  volume of cell :     1331.44
      direct lattice vectors                 reciprocal lattice vectors
     2.929699898  0.000000000  0.000000000     0.341331889  0.000000000  0.000000000
     0.000000000 14.554100037  0.000000000     0.000000000  0.068709161  0.000000000
     0.000000000  0.000000000 31.225700378     0.000000000  0.000000000  0.032024902

  length of vectors
     2.929699898 14.554100037 31.225700378     0.341331889  0.068709161  0.032024902


 
 k-points in units of 2pi/SCALE and weight: KPT-Resolved Value to Generate K-Mesh: 0
   0.00000000  0.00000000  0.00000000       0.012
   0.02438085  0.00000000  0.00000000       0.024
   0.04876170  0.00000000  0.00000000       0.024
   0.07314255  0.00000000  0.00000000       0.024
   0.09752340  0.00000000  0.00000000       0.024
   0.12190425  0.00000000  0.00000000       0.024
   0.14628510  0.00000000  0.00000000       0.024
   0.17066594  0.00000000  0.00000000       0.012
   0.00000000  0.02290305  0.00000000       0.024
   0.02438085  0.02290305  0.00000000       0.048
   0.04876170  0.02290305  0.00000000       0.048
   0.07314255  0.02290305  0.00000000       0.048
   0.09752340  0.02290305  0.00000000       0.048
   0.12190425  0.02290305  0.00000000       0.048
   0.14628510  0.02290305  0.00000000       0.048
   0.17066594  0.02290305  0.00000000       0.024
   0.00000000  0.00000000  0.01601245       0.012
   0.02438085  0.00000000  0.01601245       0.024
   0.04876170  0.00000000  0.01601245       0.024
   0.07314255  0.00000000  0.01601245       0.024
   0.09752340  0.00000000  0.01601245       0.024
   0.12190425  0.00000000  0.01601245       0.024
   0.14628510  0.00000000  0.01601245       0.024
   0.17066594  0.00000000  0.01601245       0.012
   0.00000000  0.02290305  0.01601245       0.024
   0.02438085  0.02290305  0.01601245       0.048
   0.04876170  0.02290305  0.01601245       0.048
   0.07314255  0.02290305  0.01601245       0.048
   0.09752340  0.02290305  0.01601245       0.048
   0.12190425  0.02290305  0.01601245       0.048
   0.14628510  0.02290305  0.01601245       0.048
   0.17066594  0.02290305  0.01601245       0.024
 
 k-points in reciprocal lattice and weights: KPT-Resolved Value to Generate K-Mesh: 0
   0.00000000  0.00000000  0.00000000       0.012
   0.07142857  0.00000000  0.00000000       0.024
   0.14285714  0.00000000  0.00000000       0.024
   0.21428571  0.00000000  0.00000000       0.024
   0.28571429  0.00000000  0.00000000       0.024
   0.35714286  0.00000000  0.00000000       0.024
   0.42857143  0.00000000  0.00000000       0.024
   0.50000000  0.00000000  0.00000000       0.012
   0.00000000  0.33333333  0.00000000       0.024
   0.07142857  0.33333333  0.00000000       0.048
   0.14285714  0.33333333  0.00000000       0.048
   0.21428571  0.33333333  0.00000000       0.048
   0.28571429  0.33333333  0.00000000       0.048
   0.35714286  0.33333333  0.00000000       0.048
   0.42857143  0.33333333  0.00000000       0.048
   0.50000000  0.33333333  0.00000000       0.024
   0.00000000  0.00000000  0.50000000       0.012
   0.07142857  0.00000000  0.50000000       0.024
   0.14285714  0.00000000  0.50000000       0.024
   0.21428571  0.00000000  0.50000000       0.024
   0.28571429  0.00000000  0.50000000       0.024
   0.35714286  0.00000000  0.50000000       0.024
   0.42857143  0.00000000  0.50000000       0.024
   0.50000000  0.00000000  0.50000000       0.012
   0.00000000  0.33333333  0.50000000       0.024
   0.07142857  0.33333333  0.50000000       0.048
   0.14285714  0.33333333  0.50000000       0.048
   0.21428571  0.33333333  0.50000000       0.048
   0.28571429  0.33333333  0.50000000       0.048
   0.35714286  0.33333333  0.50000000       0.048
   0.42857143  0.33333333  0.50000000       0.048
   0.50000000  0.33333333  0.50000000       0.024
 
 position of ions in fractional coordinates (direct lattice) 
   0.15160000  0.81217940  0.06685383
   0.15160000  0.81093933  0.22386235
   0.15160000  0.80888531  0.37280926
   0.15160000  0.80566242  0.52023491
   0.65160000  0.97412188  0.07125832
   0.65160000  0.97419828  0.22212043
   0.65160000  0.97729002  0.37236311
   0.65160000  0.97712861  0.51860529
   0.15160000  0.47474907  0.06934652
   0.15160000  0.47229861  0.22293108
   0.15160000  0.47320915  0.37210119
   0.15160000  0.47121183  0.51942880
   0.65160000  0.64197334  0.07311104
   0.65160000  0.64312266  0.22143441
   0.65160000  0.64097338  0.37158865
   0.65160000  0.64239737  0.51830643
   0.15160000  0.14104820  0.06888350
   0.15160000  0.14001164  0.22083977
   0.15160000  0.14404102  0.37289680
   0.15160000  0.13682911  0.52293936
   0.65160000  0.30785588  0.07113765
   0.65160000  0.30699089  0.22385100
   0.65160000  0.30976431  0.51649691
   0.15160000  0.68917187  0.00312665
   0.15160000  0.69193910  0.29576889
   0.15160000  0.69106827  0.44848250
   0.65160000  0.86210693  0.99668459
   0.65160000  0.85489502  0.14672898
   0.65160000  0.85891952  0.29878509
   0.65160000  0.85787902  0.45074488
   0.15160000  0.35652714  0.00131507
   0.15160000  0.35795583  0.14803382
   0.15160000  0.35580689  0.29818664
   0.15160000  0.35695657  0.44651065
   0.65160000  0.52771237  0.00020277
   0.65160000  0.52572445  0.14752639
   0.65160000  0.52663181  0.29669544
   0.65160000  0.52417183  0.45028244
   0.15160000  0.02180048  0.00102151
   0.15160000  0.02164063  0.14726590
   0.15160000  0.02473461  0.29750927
   0.15160000  0.02480996  0.44836919
   0.65160000  0.19325622  0.99938992
   0.65160000  0.19004430  0.14681698
   0.65160000  0.18799311  0.29576103
   0.65160000  0.18675467  0.45276958
   0.65160000  0.30422022  0.37257871
   0.15160000  0.69471753  0.14704249
 
 position of ions in cartesian coordinates  (Angst):
   0.44414252 11.82054019  2.08755754
   0.44414252 11.80249210  6.99025860
   0.44414252 11.77259771 11.64123025
   0.44414252 11.72569152 16.24469939
   1.90899247 14.17746735  2.22509088
   1.90899247 14.17857919  6.93586598
   1.90899247 14.22357677 11.62729905
   1.90899247 14.22122751 16.19381342
   0.44414252  6.90954542  2.16539375
   0.44414252  6.87388128  6.96117926
   0.44414252  6.88713336 11.61912016
   0.44414252  6.85806406 16.21952822
   1.90899247  9.34334421  2.28294334
   1.90899247  9.36007150  6.91444453
   1.90899247  9.32879067 11.60311594
   1.90899247  9.34951561 16.18448133
   0.44414252  2.05282964  2.15093567
   0.44414252  2.03774341  6.89587634
   0.44414252  2.09638741 11.64396369
   0.44414252  1.99142455 16.32914776
   1.90899247  4.48056529  2.22132308
   1.90899247  4.46797613  6.98990441
   1.90899247  4.50834079 16.12797776
   0.44414252 10.03027636  0.09763195
   0.44414252 10.07055095  9.23559075
   0.44414252 10.05787673 14.00418014
   1.90899247 12.54719053 31.12217438
   1.90899247 12.44222763  4.58171519
   1.90899247 12.50080067  9.32977376
   1.90899247 12.48565705 14.07482464
   0.44414252  5.18893162  0.04106395
   0.44414252  5.20972498  4.62245961
   0.44414252  5.17844901  9.31108665
   0.44414252  5.19518161 13.94260777
   1.90899247  7.68037864  0.00633174
   1.90899247  7.65144617  4.60661471
   1.90899247  7.66465201  9.26452290
   1.90899247  7.62884931 14.06038451
   0.44414252  0.31728637  0.03189732
   0.44414252  0.31495983  4.59848080
   0.44414252  0.35998993  9.28993522
   0.44414252  0.36108671 14.00064208
   1.90899247  2.81267030 31.20665005
   1.90899247  2.76592379  4.58446289
   1.90899247  2.73607059  9.23534522
   1.90899247  2.71804619 14.13804717
   1.90899247  4.42765155 11.63403129
   0.44414252 10.11098850  4.59150478
 


--------------------------------------------------------------------------------------------------------


 k-point  1 :   0.0000 0.0000 0.0000  plane waves:   24167
 k-point  2 :   0.0714 0.0000 0.0000  plane waves:   24189
 k-point  3 :   0.1429 0.0000 0.0000  plane waves:   24151
 k-point  4 :   0.2143 0.0000 0.0000  plane waves:   24147
 k-point  5 :   0.2857 0.0000 0.0000  plane waves:   24170
 k-point  6 :   0.3571 0.0000 0.0000  plane waves:   24180
 k-point  7 :   0.4286 0.0000 0.0000  plane waves:   24224
 k-point  8 :   0.5000 0.0000 0.0000  plane waves:   24258
 k-point  9 :   0.0000 0.3333 0.0000  plane waves:   24176
 k-point 10 :   0.0714 0.3333 0.0000  plane waves:   24165
 k-point 11 :   0.1429 0.3333 0.0000  plane waves:   24167
 k-point 12 :   0.2143 0.3333 0.0000  plane waves:   24129
 k-point 13 :   0.2857 0.3333 0.0000  plane waves:   24155
 k-point 14 :   0.3571 0.3333 0.0000  plane waves:   24198
 k-point 15 :   0.4286 0.3333 0.0000  plane waves:   24234
 k-point 16 :   0.5000 0.3333 0.0000  plane waves:   24240
 k-point 17 :   0.0000 0.0000 0.5000  plane waves:   24210
 k-point 18 :   0.0714 0.0000 0.5000  plane waves:   24210
 k-point 19 :   0.1429 0.0000 0.5000  plane waves:   24130
 k-point 20 :   0.2143 0.0000 0.5000  plane waves:   24100
 k-point 21 :   0.2857 0.0000 0.5000  plane waves:   24158
 k-point 22 :   0.3571 0.0000 0.5000  plane waves:   24220
 k-point 23 :   0.4286 0.0000 0.5000  plane waves:   24234
 k-point 24 :   0.5000 0.0000 0.5000  plane waves:   24240
 k-point 25 :   0.0000 0.3333 0.5000  plane waves:   24196
 k-point 26 :   0.0714 0.3333 0.5000  plane waves:   24186
 k-point 27 :   0.1429 0.3333 0.5000  plane waves:   24178
 k-point 28 :   0.2143 0.3333 0.5000  plane waves:   24124
 k-point 29 :   0.2857 0.3333 0.5000  plane waves:   24178
 k-point 30 :   0.3571 0.3333 0.5000  plane waves:   24212
 k-point 31 :   0.4286 0.3333 0.5000  plane waves:   24240
 k-point 32 :   0.5000 0.3333 0.5000  plane waves:   24236

 maximum and minimum number of plane-waves per node :      3076     2985

 maximum number of plane-waves:     24258
 maximum index in each direction: 
   IXMAX=    4   IYMAX=   23   IZMAX=   50
   IXMIN=   -5   IYMIN=  -24   IZMIN=  -51


 parallel 3D FFT for wavefunctions:
    minimum data exchange during FFTs selected (reduces bandwidth)
 parallel 3D FFT for charge:
    minimum data exchange during FFTs selected (reduces bandwidth)


 total amount of memory used by VASP MPI-rank0    93486. kBytes
=======================================================================

   base      :      30000. kBytes
   nonl-proj :      25698. kBytes
   fftplans  :       2138. kBytes
   grid      :       3515. kBytes
   one-center:         64. kBytes
   wavefun   :      32071. kBytes
 
     INWAV:  cpu time    0.0000: real time    0.0000
 Broyden mixing: mesh for mixing (old mesh)
   NGX =  9   NGY = 47   NGZ =101
  (NGX  = 28   NGY  =144   NGZ  =320)
  gives a total of  42723 points

 initial charge density was supplied:
 charge density of overlapping atoms calculated
 number of electron     190.0000000 magnetization 
 keeping initial charge density in first step


--------------------------------------------------------------------------------------------------------


 Maximum index for augmentation-charges          447 (set IRDMAX)


--------------------------------------------------------------------------------------------------------


 First call to EWALD:  gamma=   0.161
 Maximum number of real-space cells 9x 2x 1
 Maximum number of reciprocal cells 1x 3x 7

    FEWALD:  cpu time    0.0023: real time    0.0023


--------------------------------------- Iteration      1(   1)  ---------------------------------------


    POTLOK:  cpu time    0.0355: real time    0.0402
    SETDIJ:  cpu time    0.0048: real time    0.0048
     EDDAV:  cpu time   10.8792: real time   10.9262
       DOS:  cpu time    0.0038: real time    0.0038
    --------------------------------------------
      LOOP:  cpu time   10.9233: real time   10.9750

 eigenvalue-minimisations  :  7680
 total energy-change (2. order) : 0.8697330E+03  (-0.5167326E+04)
 number of electron     190.0000000 magnetization 
 augmentation part      190.0000000 magnetization 

 DIPCOR: dipole corrections for dipol
 direction  3 min pos   244,
 dipolmoment           0.000000      0.000000     -0.000037 electrons x Angstroem
 Tr[quadrupol]     -3474.413398

 energy correction for charged system         0.000000 eV
 dipol+quadrupol energy correction           -0.000000 eV
 added-field ion interaction          0.000013 eV  (added to PSCEN)


 Free energy of the ion-electron system (eV)
  ---------------------------------------------------
  alpha Z        PSCENC =       578.03923068
  Ewald energy   TEWEN  =     26536.96068652
  -Hartree energ DENC   =    -31777.85398271
  -exchange      EXHF   =         0.00000000
  -V(xc)+E(xc)   XCENC  =     -1755.96047857
  PAW double counting   =      5906.12643997    -3980.86765831
  entropy T*S    EENTRO =        -0.00541770
  eigenvalues    EBANDS =       895.77359461
  atomic energy  EATOM  =      4467.52060007
  Solvation  Ediel_sol  =         0.00000000
  ---------------------------------------------------
  free energy    TOTEN  =       869.73301458 eV

  energy without entropy =      869.73843227  energy(sigma->0) =      869.73482048


--------------------------------------------------------------------------------------------------------


--------------------------------------- Iteration      1(   2)  ---------------------------------------


     EDDAV:  cpu time   11.2026: real time   11.2100
       DOS:  cpu time    0.0044: real time    0.0044
    --------------------------------------------
      LOOP:  cpu time   11.2070: real time   11.2144

 eigenvalue-minimisations  :  7680
 total energy-change (2. order) :-0.1112179E+04  (-0.1075563E+04)
 number of electron     190.0000000 magnetization 
 augmentation part      190.0000000 magnetization 

 DIPCOR: dipole corrections for dipol
 direction  3 min pos   244,
 dipolmoment           0.000000      0.000000     -0.000037 electrons x Angstroem
 Tr[quadrupol]     -3474.413398

 energy correction for charged system         0.000000 eV
 dipol+quadrupol energy correction           -0.000000 eV
 added-field ion interaction          0.000013 eV  (added to PSCEN)


 Free energy of the ion-electron system (eV)
  ---------------------------------------------------
  alpha Z        PSCENC =       578.03923068
  Ewald energy   TEWEN  =     26536.96068652
  -Hartree energ DENC   =    -31777.85398271
  -exchange      EXHF   =         0.00000000
  -V(xc)+E(xc)   XCENC  =     -1755.96047857
  PAW double counting   =      5906.12643997    -3980.86765831
  entropy T*S    EENTRO =        -0.00146641
  eigenvalues    EBANDS =      -216.40974730
  atomic energy  EATOM  =      4467.52060007
  Solvation  Ediel_sol  =         0.00000000
  ---------------------------------------------------
  free energy    TOTEN  =      -242.44637606 eV

  energy without entropy =     -242.44490964  energy(sigma->0) =     -242.44588725


--------------------------------------------------------------------------------------------------------


--------------------------------------- Iteration      1(   3)  ---------------------------------------


     EDDAV:  cpu time   15.8434: real time   15.8531
       DOS:  cpu time    0.0047: real time    0.0047
    --------------------------------------------
      LOOP:  cpu time   15.8482: real time   15.8578

 eigenvalue-minimisations  : 12120
 total energy-change (2. order) :-0.1572266E+03  (-0.1484884E+03)
 number of electron     190.0000000 magnetization 
 augmentation part      190.0000000 magnetization 

 DIPCOR: dipole corrections for dipol
 direction  3 min pos   244,
 dipolmoment           0.000000      0.000000     -0.000037 electrons x Angstroem
 Tr[quadrupol]     -3474.413398

 energy correction for charged system         0.000000 eV
 dipol+quadrupol energy correction           -0.000000 eV
 added-field ion interaction          0.000013 eV  (added to PSCEN)


 Free energy of the ion-electron system (eV)
  ---------------------------------------------------
  alpha Z        PSCENC =       578.03923068
  Ewald energy   TEWEN  =     26536.96068652
  -Hartree energ DENC   =    -31777.85398271
  -exchange      EXHF   =         0.00000000
  -V(xc)+E(xc)   XCENC  =     -1755.96047857
  PAW double counting   =      5906.12643997    -3980.86765831
  entropy T*S    EENTRO =        -0.01698896
  eigenvalues    EBANDS =      -373.62080875
  atomic energy  EATOM  =      4467.52060007
  Solvation  Ediel_sol  =         0.00000000
  ---------------------------------------------------
  free energy    TOTEN  =      -399.67296004 eV

  energy without entropy =     -399.65597109  energy(sigma->0) =     -399.66729706


--------------------------------------------------------------------------------------------------------


--------------------------------------- Iteration      1(   4)  ---------------------------------------


     EDDAV:  cpu time   16.1621: real time   16.1782
       DOS:  cpu time    0.0049: real time    0.0049
    --------------------------------------------
      LOOP:  cpu time   16.1671: real time   16.1831

 eigenvalue-minimisations  : 12396
 total energy-change (2. order) :-0.1376112E+02  (-0.1323913E+02)
 number of electron     190.0000000 magnetization 
 augmentation part      190.0000000 magnetization 

 DIPCOR: dipole corrections for dipol
 direction  3 min pos   244,
 dipolmoment           0.000000      0.000000     -0.000037 electrons x Angstroem
 Tr[quadrupol]     -3474.413398

 energy correction for charged system         0.000000 eV
 dipol+quadrupol energy correction           -0.000000 eV
 added-field ion interaction          0.000013 eV  (added to PSCEN)


 Free energy of the ion-electron system (eV)
  ---------------------------------------------------
  alpha Z        PSCENC =       578.03923068
  Ewald energy   TEWEN  =     26536.96068652
  -Hartree energ DENC   =    -31777.85398271
  -exchange      EXHF   =         0.00000000
  -V(xc)+E(xc)   XCENC  =     -1755.96047857
  PAW double counting   =      5906.12643997    -3980.86765831
  entropy T*S    EENTRO =        -0.03124163
  eigenvalues    EBANDS =      -387.36767710
  atomic energy  EATOM  =      4467.52060007
  Solvation  Ediel_sol  =         0.00000000
  ---------------------------------------------------
  free energy    TOTEN  =      -413.43408107 eV

  energy without entropy =     -413.40283944  energy(sigma->0) =     -413.42366719


--------------------------------------------------------------------------------------------------------


--------------------------------------- Iteration      1(   5)  ---------------------------------------


     EDDAV:  cpu time   16.4595: real time   16.4988
       DOS:  cpu time    0.0049: real time    0.0049
    CHARGE:  cpu time    0.2386: real time    0.2390
    MIXING:  cpu time    0.0009: real time    0.0009
    --------------------------------------------
      LOOP:  cpu time   16.7038: real time   16.7435

 eigenvalue-minimisations  : 12600
 total energy-change (2. order) :-0.8512417E+00  (-0.8170051E+00)
 number of electron     189.9999995 magnetization 
 augmentation part       40.1131616 magnetization 

 DIPCOR: dipole corrections for dipol
 direction  3 min pos   244,
 dipolmoment           0.000000      0.000000     -0.000037 electrons x Angstroem
 Tr[quadrupol]     -3474.413398

 energy correction for charged system         0.000000 eV
 dipol+quadrupol energy correction           -0.000000 eV
 added-field ion interaction          0.000013 eV  (added to PSCEN)


 Broyden mixing:
  rms(total) = 0.77906E+01    rms(broyden)= 0.77906E+01
  rms(prec ) = 0.82461E+01
  weight for this iteration     100.00

 Free energy of the ion-electron system (eV)
  ---------------------------------------------------
  alpha Z        PSCENC =       578.03923068
  Ewald energy   TEWEN  =     26536.96068652
  -Hartree energ DENC   =    -31777.85398271
  -exchange      EXHF   =         0.00000000
  -V(xc)+E(xc)   XCENC  =     -1755.96047857
  PAW double counting   =      5906.12643997    -3980.86765831
  entropy T*S    EENTRO =        -0.03031301
  eigenvalues    EBANDS =      -388.21984746
  atomic energy  EATOM  =      4467.52060007
  Solvation  Ediel_sol  =         0.00000000
  ---------------------------------------------------
  free energy    TOTEN  =      -414.28532281 eV

  energy without entropy =     -414.25500980  energy(sigma->0) =     -414.27521847


--------------------------------------------------------------------------------------------------------


--------------------------------------- Iteration      1(   6)  ---------------------------------------


    POTLOK:  cpu time    0.0298: real time    0.0326
    SETDIJ:  cpu time    0.0046: real time    0.0046
    EDDIAG:  cpu time    1.1579: real time    1.1583
  RMM-DIIS:  cpu time   12.8970: real time   12.9045
    ORTHCH:  cpu time    0.2503: real time    0.2503
       DOS:  cpu time    0.0038: real time    0.0038
    CHARGE:  cpu time    0.2365: real time    0.2364
    MIXING:  cpu time    0.0009: real time    0.0009
    --------------------------------------------
      LOOP:  cpu time   14.5807: real time   14.5915

 eigenvalue-minimisations  : 13652
 total energy-change (2. order) :-0.9903477E+02  (-0.1078705E+03)
 number of electron     189.9999990 magnetization 
 augmentation part       51.8971634 magnetization 

 DIPCOR: dipole corrections for dipol
 direction  3 min pos   237,
 dipolmoment           0.000000      0.000000      0.564452 electrons x Angstroem
 Tr[quadrupol]     -3559.142351

 energy correction for charged system         0.000000 eV
 dipol+quadrupol energy correction           -0.021652 eV
 added-field ion interaction        -10.155941 eV  (added to PSCEN)


 Broyden mixing:
  rms(total) = 0.40909E+01    rms(broyden)= 0.40909E+01
  rms(prec ) = 0.67850E+01
  weight for this iteration     100.00

 eigenvalues of (default mixing * dielectric matrix)
  average eigenvalue GAMMA=   0.9687
  0.9687

 Free energy of the ion-electron system (eV)
  ---------------------------------------------------
  alpha Z        PSCENC =       567.86162470
  Ewald energy   TEWEN  =     26536.96068652
  -Hartree energ DENC   =    -32367.01214730
  -exchange      EXHF   =         0.00000000
  -V(xc)+E(xc)   XCENC  =     -1746.88478688
  PAW double counting   =      9221.75111852    -7293.17404895
  entropy T*S    EENTRO =        -0.02356804
  eigenvalues    EBANDS =        99.68042428
  atomic energy  EATOM  =      4467.52060007
  Solvation  Ediel_sol  =         0.00000000
  ---------------------------------------------------
  free energy    TOTEN  =      -513.32009706 eV

  energy without entropy =     -513.29652902  energy(sigma->0) =     -513.31224105


--------------------------------------------------------------------------------------------------------


--------------------------------------- Iteration      1(   7)  ---------------------------------------


    POTLOK:  cpu time    0.0323: real time    0.0358
    SETDIJ:  cpu time    0.0046: real time    0.0046
    EDDIAG:  cpu time    1.1296: real time    1.1297
  RMM-DIIS:  cpu time   11.6347: real time   11.6365
    ORTHCH:  cpu time    0.2496: real time    0.2496
       DOS:  cpu time    0.0040: real time    0.0040
    CHARGE:  cpu time    0.2391: real time    0.2391
    MIXING:  cpu time    0.0009: real time    0.0015
    --------------------------------------------
      LOOP:  cpu time   13.2950: real time   13.3008

 eigenvalue-minimisations  : 12342
 total energy-change (2. order) :-0.2272612E+02  (-0.9689068E+02)
 number of electron     190.0000005 magnetization 
 augmentation part       53.5076514 magnetization 

 DIPCOR: dipole corrections for dipol
 direction  3 min pos   235,
 dipolmoment           0.000000      0.000000      0.314363 electrons x Angstroem
 Tr[quadrupol]     -3491.701939

 energy correction for charged system         0.000000 eV
 dipol+quadrupol energy correction           -0.006716 eV
 added-field ion interaction         -7.240557 eV  (added to PSCEN)


 Broyden mixing:
  rms(total) = 0.41299E+01    rms(broyden)= 0.41299E+01
  rms(prec ) = 0.67765E+01
  weight for this iteration     100.00

 eigenvalues of (default mixing * dielectric matrix)
  average eigenvalue GAMMA=   0.6876
  1.0873  0.2880

 Free energy of the ion-electron system (eV)
  ---------------------------------------------------
  alpha Z        PSCENC =       570.79194497
  Ewald energy   TEWEN  =     26536.96068652
  -Hartree energ DENC   =    -31783.66794696
  -exchange      EXHF   =         0.00000000
  -V(xc)+E(xc)   XCENC  =     -1744.89145747
  PAW double counting   =     10142.09345682    -8220.61665118
  entropy T*S    EENTRO =        -0.01632049
  eigenvalues    EBANDS =      -504.22053369
  atomic energy  EATOM  =      4467.52060007
  Solvation  Ediel_sol  =         0.00000000
  ---------------------------------------------------
  free energy    TOTEN  =      -536.04622139 eV

  energy without entropy =     -536.02990091  energy(sigma->0) =     -536.04078123


--------------------------------------------------------------------------------------------------------


--------------------------------------- Iteration      1(   8)  ---------------------------------------


    POTLOK:  cpu time    0.0323: real time    0.0328
    SETDIJ:  cpu time    0.0045: real time    0.0045
    EDDIAG:  cpu time    1.1423: real time    1.1423
  RMM-DIIS:  cpu time   11.1196: real time   11.1210
    ORTHCH:  cpu time    0.2493: real time    0.2494
       DOS:  cpu time    0.0037: real time    0.0037
    CHARGE:  cpu time    0.2371: real time    0.2371
    MIXING:  cpu time    0.0008: real time    0.0008
    --------------------------------------------
      LOOP:  cpu time   12.7895: real time   12.7916

 eigenvalue-minimisations  : 11703
 total energy-change (2. order) :-0.1686787E+03  (-0.7530358E+02)
 number of electron     190.0000000 magnetization 
 augmentation part       54.9300266 magnetization 

 DIPCOR: dipole corrections for dipol
 direction  3 min pos   246,
 dipolmoment           0.000000      0.000000      3.711543 electrons x Angstroem
 Tr[quadrupol]     -3509.095674

 energy correction for charged system         0.000000 eV
 dipol+quadrupol energy correction           -0.936180 eV
 added-field ion interaction         17.396451 eV  (added to PSCEN)


 Broyden mixing:
  rms(total) = 0.46859E+01    rms(broyden)= 0.46858E+01
  rms(prec ) = 0.11376E+02
  weight for this iteration     100.00

 eigenvalues of (default mixing * dielectric matrix)
  average eigenvalue GAMMA=   0.5604
  1.1300  0.2756  0.2756

 Free energy of the ion-electron system (eV)
  ---------------------------------------------------
  alpha Z        PSCENC =       594.49948824
  Ewald energy   TEWEN  =     26536.96068652
  -Hartree energ DENC   =    -31919.85406436
  -exchange      EXHF   =         0.00000000
  -V(xc)+E(xc)   XCENC  =     -1743.38512633
  PAW double counting   =     10835.64784378    -8920.98991607
  entropy T*S    EENTRO =        -0.03267381
  eigenvalues    EBANDS =      -555.09178832
  atomic energy  EATOM  =      4467.52060007
  Solvation  Ediel_sol  =         0.00000000
  ---------------------------------------------------
  free energy    TOTEN  =      -704.72495027 eV

  energy without entropy =     -704.69227646  energy(sigma->0) =     -704.71405900


--------------------------------------------------------------------------------------------------------


--------------------------------------- Iteration      1(   9)  ---------------------------------------


    POTLOK:  cpu time    0.0322: real time    0.0354
    SETDIJ:  cpu time    0.0045: real time    0.0045
    EDDIAG:  cpu time    1.1233: real time    1.1235
  RMM-DIIS:  cpu time   11.2608: real time   11.2626
    ORTHCH:  cpu time    0.2513: real time    0.2515
       DOS:  cpu time    0.0043: real time    0.0043
    CHARGE:  cpu time    0.2463: real time    0.2464
    MIXING:  cpu time    0.0007: real time    0.0007
    --------------------------------------------
      LOOP:  cpu time   12.9236: real time   12.9289

 eigenvalue-minimisations  : 11858
 total energy-change (2. order) : 0.2783258E+03  (-0.3781896E+02)
 number of electron     190.0000002 magnetization 
 augmentation part       51.7418352 magnetization 

 DIPCOR: dipole corrections for dipol
 direction  3 min pos   240,
 dipolmoment           0.000000      0.000000     -1.301943 electrons x Angstroem
 Tr[quadrupol]     -3519.422215

 energy correction for charged system         0.000000 eV
 dipol+quadrupol energy correction           -0.115195 eV
 added-field ion interaction         13.582744 eV  (added to PSCEN)


 Broyden mixing:
  rms(total) = 0.33678E+01    rms(broyden)= 0.33677E+01
  rms(prec ) = 0.72706E+01
  weight for this iteration     100.00

 eigenvalues of (default mixing * dielectric matrix)
  average eigenvalue GAMMA=   0.5328
  1.2547  0.3976  0.3976  0.0811

 Free energy of the ion-electron system (eV)
  ---------------------------------------------------
  alpha Z        PSCENC =       591.50676654
  Ewald energy   TEWEN  =     26536.96068652
  -Hartree energ DENC   =    -32004.75726877
  -exchange      EXHF   =         0.00000000
  -V(xc)+E(xc)   XCENC  =     -1743.13440882
  PAW double counting   =     11001.91451154    -9088.92656089
  entropy T*S    EENTRO =        -0.00345615
  eigenvalues    EBANDS =      -187.48001819
  atomic energy  EATOM  =      4467.52060007
  Solvation  Ediel_sol  =         0.00000000
  ---------------------------------------------------
  free energy    TOTEN  =      -426.39914814 eV

  energy without entropy =     -426.39569199  energy(sigma->0) =     -426.39799609


--------------------------------------------------------------------------------------------------------


--------------------------------------- Iteration      1(  10)  ---------------------------------------


    POTLOK:  cpu time    0.0298: real time    0.0330
    SETDIJ:  cpu time    0.0045: real time    0.0045
    EDDIAG:  cpu time    1.1714: real time    1.1782
  RMM-DIIS:  cpu time   12.8557: real time   13.2428
    ORTHCH:  cpu time    0.2491: real time    0.2491
       DOS:  cpu time    0.0049: real time    0.0049
    CHARGE:  cpu time    0.2338: real time    0.2337
    MIXING:  cpu time    0.0008: real time    0.0008
    --------------------------------------------
      LOOP:  cpu time   14.5499: real time   14.9473

 eigenvalue-minimisations  : 12465
 total energy-change (2. order) : 0.3333627E+02  (-0.1700188E+02)
 number of electron     189.9999990 magnetization 
 augmentation part       50.6277084 magnetization 

 DIPCOR: dipole corrections for dipol
 direction  3 min pos   237,
 dipolmoment           0.000000      0.000000     -0.355187 electrons x Angstroem
 Tr[quadrupol]     -3524.976725

 energy correction for charged system         0.000000 eV
 dipol+quadrupol energy correction           -0.008574 eV
 added-field ion interaction          6.390724 eV  (added to PSCEN)


 Broyden mixing:
  rms(total) = 0.24785E+01    rms(broyden)= 0.24785E+01
  rms(prec ) = 0.44751E+01
  weight for this iteration     100.00

 eigenvalues of (default mixing * dielectric matrix)
  average eigenvalue GAMMA=   0.4486
  1.2678  0.3978  0.3978  0.0898  0.0898

 Free energy of the ion-electron system (eV)
  ---------------------------------------------------
  alpha Z        PSCENC =       584.42136745
  Ewald energy   TEWEN  =     26536.96068652
  -Hartree energ DENC   =    -32053.85345947
  -exchange      EXHF   =         0.00000000
  -V(xc)+E(xc)   XCENC  =     -1742.30001840
  PAW double counting   =     11448.59512808    -9537.44748111
  entropy T*S    EENTRO =        -0.05474053
  eigenvalues    EBANDS =       -96.90496514
  atomic energy  EATOM  =      4467.52060007
  Solvation  Ediel_sol  =         0.00000000
  ---------------------------------------------------
  free energy    TOTEN  =      -393.06288252 eV

  energy without entropy =     -393.00814199  energy(sigma->0) =     -393.04463568


--------------------------------------------------------------------------------------------------------


--------------------------------------- Iteration      1(  11)  ---------------------------------------


    POTLOK:  cpu time    0.0301: real time    0.0333
    SETDIJ:  cpu time    0.0045: real time    0.0045
    EDDIAG:  cpu time    1.1473: real time    1.1475
  RMM-DIIS:  cpu time   12.5671: real time   12.5789
    ORTHCH:  cpu time    0.2490: real time    0.2490
       DOS:  cpu time    0.0049: real time    0.0049
    CHARGE:  cpu time    0.2348: real time    0.2348
    MIXING:  cpu time    0.0009: real time    0.0009
    --------------------------------------------
      LOOP:  cpu time   14.2387: real time   14.2540

 eigenvalue-minimisations  : 13345
 total energy-change (2. order) : 0.1665865E+01  (-0.5236560E+01)
 number of electron     189.9999990 magnetization 
 augmentation part       50.2650825 magnetization 

 DIPCOR: dipole corrections for dipol
 direction  3 min pos   245,
 dipolmoment           0.000000      0.000000     -0.750302 electrons x Angstroem
 Tr[quadrupol]     -3520.891913

 energy correction for charged system         0.000000 eV
 dipol+quadrupol energy correction           -0.038258 eV
 added-field ion interaction         -1.626020 eV  (added to PSCEN)


 Broyden mixing:
  rms(total) = 0.24317E+01    rms(broyden)= 0.24317E+01
  rms(prec ) = 0.43422E+01
  weight for this iteration     100.00

 eigenvalues of (default mixing * dielectric matrix)
  average eigenvalue GAMMA=   0.4240
  1.2653  0.4148  0.4148  0.1841  0.1841  0.0809

 Free energy of the ion-electron system (eV)
  ---------------------------------------------------
  alpha Z        PSCENC =       576.37493988
  Ewald energy   TEWEN  =     26536.96068652
  -Hartree energ DENC   =    -32027.01321111
  -exchange      EXHF   =         0.00000000
  -V(xc)+E(xc)   XCENC  =     -1742.19530601
  PAW double counting   =     11488.56397926    -9577.48150207
  entropy T*S    EENTRO =        -0.00429131
  eigenvalues    EBANDS =      -114.12291248
  atomic energy  EATOM  =      4467.52060007
  Solvation  Ediel_sol  =         0.00000000
  ---------------------------------------------------
  free energy    TOTEN  =      -391.39701726 eV

  energy without entropy =     -391.39272595  energy(sigma->0) =     -391.39558682


--------------------------------------------------------------------------------------------------------


--------------------------------------- Iteration      1(  12)  ---------------------------------------


    POTLOK:  cpu time    0.0324: real time    0.0355
    SETDIJ:  cpu time    0.0046: real time    0.0046
    EDDIAG:  cpu time    1.1510: real time    1.1513
  RMM-DIIS:  cpu time   11.1749: real time   11.1770
    ORTHCH:  cpu time    0.2490: real time    0.2490
       DOS:  cpu time    0.0048: real time    0.0048
    CHARGE:  cpu time    0.2369: real time    0.2370
    MIXING:  cpu time    0.0009: real time    0.0009
    --------------------------------------------
      LOOP:  cpu time   12.8546: real time   12.8600

 eigenvalue-minimisations  : 11849
 total energy-change (2. order) :-0.1898041E+02  (-0.8099759E+01)
 number of electron     189.9999989 magnetization 
 augmentation part       51.5056398 magnetization 

 DIPCOR: dipole corrections for dipol
 direction  3 min pos   249,
 dipolmoment           0.000000      0.000000     -0.172880 electrons x Angstroem
 Tr[quadrupol]     -3522.812917

 energy correction for charged system         0.000000 eV
 dipol+quadrupol energy correction           -0.002031 eV
 added-field ion interaction         -2.117264 eV  (added to PSCEN)


 Broyden mixing:
  rms(total) = 0.31714E+01    rms(broyden)= 0.31714E+01
  rms(prec ) = 0.62183E+01
  weight for this iteration     100.00

 eigenvalues of (default mixing * dielectric matrix)
  average eigenvalue GAMMA=   0.3960
  1.2498  0.4078  0.4078  0.2606  0.2606  0.0800  0.1051

 Free energy of the ion-electron system (eV)
  ---------------------------------------------------
  alpha Z        PSCENC =       575.91992246
  Ewald energy   TEWEN  =     26536.96068652
  -Hartree energ DENC   =    -32035.56855257
  -exchange      EXHF   =         0.00000000
  -V(xc)+E(xc)   XCENC  =     -1742.08488879
  PAW double counting   =     11535.21612661    -9624.04336862
  entropy T*S    EENTRO =         0.02740487
  eigenvalues    EBANDS =      -124.32535488
  atomic energy  EATOM  =      4467.52060007
  Solvation  Ediel_sol  =         0.00000000
  ---------------------------------------------------
  free energy    TOTEN  =      -410.37742434 eV

  energy without entropy =     -410.40482921  energy(sigma->0) =     -410.38655930


--------------------------------------------------------------------------------------------------------


--------------------------------------- Iteration      1(  13)  ---------------------------------------


    POTLOK:  cpu time    0.0331: real time    0.0336
    SETDIJ:  cpu time    0.0045: real time    0.0045
    EDDIAG:  cpu time    1.1232: real time    1.1232
  RMM-DIIS:  cpu time   12.1811: real time   12.1827
    ORTHCH:  cpu time    0.2483: real time    0.2485
       DOS:  cpu time    0.0048: real time    0.0048
    CHARGE:  cpu time    0.2359: real time    0.2360
    MIXING:  cpu time    0.0009: real time    0.0009
    --------------------------------------------
      LOOP:  cpu time   13.8319: real time   13.8341

 eigenvalue-minimisations  : 12978
 total energy-change (2. order) :-0.5473714E+01  (-0.3879832E+01)
 number of electron     189.9999990 magnetization 
 augmentation part       51.8355174 magnetization 

 DIPCOR: dipole corrections for dipol
 direction  3 min pos   251,
 dipolmoment           0.000000      0.000000      0.044187 electrons x Angstroem
 Tr[quadrupol]     -3522.201240

 energy correction for charged system         0.000000 eV
 dipol+quadrupol energy correction           -0.000133 eV
 added-field ion interaction          0.763865 eV  (added to PSCEN)


 Broyden mixing:
  rms(total) = 0.33441E+01    rms(broyden)= 0.33441E+01
  rms(prec ) = 0.66877E+01
  weight for this iteration     100.00

 eigenvalues of (default mixing * dielectric matrix)
  average eigenvalue GAMMA=   0.3806
  1.2566  0.4038  0.4038  0.2820  0.2820  0.1838  0.1523  0.0804

 Free energy of the ion-electron system (eV)
  ---------------------------------------------------
  alpha Z        PSCENC =       578.80294949
  Ewald energy   TEWEN  =     26536.96068652
  -Hartree energ DENC   =    -32028.37730536
  -exchange      EXHF   =         0.00000000
  -V(xc)+E(xc)   XCENC  =     -1742.17038337
  PAW double counting   =     11504.72692293    -9593.48233721
  entropy T*S    EENTRO =         0.02343564
  eigenvalues    EBANDS =      -139.85570685
  atomic energy  EATOM  =      4467.52060007
  Solvation  Ediel_sol  =         0.00000000
  ---------------------------------------------------
  free energy    TOTEN  =      -415.85113812 eV

  energy without entropy =     -415.87457376  energy(sigma->0) =     -415.85895000


--------------------------------------------------------------------------------------------------------


--------------------------------------- Iteration      1(  14)  ---------------------------------------


    POTLOK:  cpu time    0.0296: real time    0.0326
    SETDIJ:  cpu time    0.0045: real time    0.0045
    EDDIAG:  cpu time    1.1249: real time    1.1250
  RMM-DIIS:  cpu time   11.9519: real time   11.9543
    ORTHCH:  cpu time    0.2488: real time    0.2488
       DOS:  cpu time    0.0048: real time    0.0048
    CHARGE:  cpu time    0.2324: real time    0.2324
    MIXING:  cpu time    0.0009: real time    0.0009
    --------------------------------------------
      LOOP:  cpu time   13.5978: real time   13.6035

 eigenvalue-minimisations  : 12560
 total energy-change (2. order) :-0.2232275E+02  (-0.6128996E+01)
 number of electron     189.9999990 magnetization 
 augmentation part       52.2260458 magnetization 

 DIPCOR: dipole corrections for dipol
 direction  3 min pos   242,
 dipolmoment           0.000000      0.000000      0.451477 electrons x Angstroem
 Tr[quadrupol]     -3530.759090

 energy correction for charged system         0.000000 eV
 dipol+quadrupol energy correction           -0.013852 eV
 added-field ion interaction         -2.434701 eV  (added to PSCEN)


 Broyden mixing:
  rms(total) = 0.35794E+01    rms(broyden)= 0.35794E+01
  rms(prec ) = 0.70806E+01
  weight for this iteration     100.00

 eigenvalues of (default mixing * dielectric matrix)
  average eigenvalue GAMMA=   0.4304
  1.2649  0.5177  0.5177  0.4006  0.4006  0.2495  0.2495  0.0805  0.1929

 Free energy of the ion-electron system (eV)
  ---------------------------------------------------
  alpha Z        PSCENC =       575.59066401
  Ewald energy   TEWEN  =     26536.96068652
  -Hartree energ DENC   =    -32102.16431903
  -exchange      EXHF   =         0.00000000
  -V(xc)+E(xc)   XCENC  =     -1741.94258776
  PAW double counting   =     11576.03852895    -9664.86545160
  entropy T*S    EENTRO =         0.00128577
  eigenvalues    EBANDS =       -85.31329954
  atomic energy  EATOM  =      4467.52060007
  Solvation  Ediel_sol  =         0.00000000
  ---------------------------------------------------
  free energy    TOTEN  =      -438.17389260 eV

  energy without entropy =     -438.17517837  energy(sigma->0) =     -438.17432119


--------------------------------------------------------------------------------------------------------


--------------------------------------- Iteration      1(  15)  ---------------------------------------


    POTLOK:  cpu time    0.0323: real time    0.0327
    SETDIJ:  cpu time    0.0045: real time    0.0045
    EDDIAG:  cpu time    1.1346: real time    1.1357
  RMM-DIIS:  cpu time   12.0957: real time   12.1145
    ORTHCH:  cpu time    0.2490: real time    0.2491
       DOS:  cpu time    0.0047: real time    0.0047
    CHARGE:  cpu time    0.2367: real time    0.2368
    MIXING:  cpu time    0.0010: real time    0.0010
    --------------------------------------------
      LOOP:  cpu time   13.7585: real time   13.7790

 eigenvalue-minimisations  : 12840
 total energy-change (2. order) : 0.1109760E+02  (-0.3414974E+01)
 number of electron     189.9999992 magnetization 
 augmentation part       52.2259240 magnetization 

 DIPCOR: dipole corrections for dipol
 direction  3 min pos   238,
 dipolmoment           0.000000      0.000000      0.900840 electrons x Angstroem
 Tr[quadrupol]     -3521.905603

 energy correction for charged system         0.000000 eV
 dipol+quadrupol energy correction           -0.055150 eV
 added-field ion interaction        -13.938340 eV  (added to PSCEN)


 Broyden mixing:
  rms(total) = 0.36301E+01    rms(broyden)= 0.36301E+01
  rms(prec ) = 0.73243E+01
  weight for this iteration     100.00

 eigenvalues of (default mixing * dielectric matrix)
  average eigenvalue GAMMA=   0.4381
  1.2765  0.6531  0.6531  0.4053  0.4053  0.2920  0.2920  0.0805  0.1615  0.1615

 Free energy of the ion-electron system (eV)
  ---------------------------------------------------
  alpha Z        PSCENC =       564.04572713
  Ewald energy   TEWEN  =     26536.96068652
  -Hartree energ DENC   =    -32034.98521427
  -exchange      EXHF   =         0.00000000
  -V(xc)+E(xc)   XCENC  =     -1741.99821180
  PAW double counting   =     11577.92345194    -9666.88189546
  entropy T*S    EENTRO =         0.01057365
  eigenvalues    EBANDS =      -129.67201428
  atomic energy  EATOM  =      4467.52060007
  Solvation  Ediel_sol  =         0.00000000
  ---------------------------------------------------
  free energy    TOTEN  =      -427.07629650 eV

  energy without entropy =     -427.08687014  energy(sigma->0) =     -427.07982104


--------------------------------------------------------------------------------------------------------


--------------------------------------- Iteration      1(  16)  ---------------------------------------


    POTLOK:  cpu time    0.0295: real time    0.0330
    SETDIJ:  cpu time    0.0045: real time    0.0045
    EDDIAG:  cpu time    1.1270: real time    1.1272
  RMM-DIIS:  cpu time   12.4416: real time   12.4434
    ORTHCH:  cpu time    0.2489: real time    0.2489
       DOS:  cpu time    0.0047: real time    0.0047
    CHARGE:  cpu time    0.2378: real time    0.2378
    MIXING:  cpu time    0.0016: real time    0.0029
    --------------------------------------------
      LOOP:  cpu time   14.0955: real time   14.1023

 eigenvalue-minimisations  : 13210
 total energy-change (2. order) :-0.3439201E+01  (-0.3206137E+01)
 number of electron     189.9999990 magnetization 
 augmentation part       52.4012247 magnetization 

 DIPCOR: dipole corrections for dipol
 direction  3 min pos   236,
 dipolmoment           0.000000      0.000000      1.116455 electrons x Angstroem
 Tr[quadrupol]     -3519.763802

 energy correction for charged system         0.000000 eV
 dipol+quadrupol energy correction           -0.084710 eV
 added-field ion interaction        -22.901327 eV  (added to PSCEN)


 Broyden mixing:
  rms(total) = 0.35568E+01    rms(broyden)= 0.35568E+01
  rms(prec ) = 0.73667E+01
  weight for this iteration     100.00

 eigenvalues of (default mixing * dielectric matrix)
  average eigenvalue GAMMA=   0.4737
  1.2950  0.8613  0.8613  0.3898  0.3898  0.3645  0.3645  0.0805  0.2163  0.1936
  0.1936

 Free energy of the ion-electron system (eV)
  ---------------------------------------------------
  alpha Z        PSCENC =       555.05318073
  Ewald energy   TEWEN  =     26536.96068652
  -Hartree energ DENC   =    -32019.40977314
  -exchange      EXHF   =         0.00000000
  -V(xc)+E(xc)   XCENC  =     -1741.93045307
  PAW double counting   =     11596.28086412    -9685.05997463
  entropy T*S    EENTRO =         0.00848576
  eigenvalues    EBANDS =      -139.93911433
  atomic energy  EATOM  =      4467.52060007
  Solvation  Ediel_sol  =         0.00000000
  ---------------------------------------------------
  free energy    TOTEN  =      -430.51549795 eV

  energy without entropy =     -430.52398371  energy(sigma->0) =     -430.51832654


--------------------------------------------------------------------------------------------------------


--------------------------------------- Iteration      1(  17)  ---------------------------------------


    POTLOK:  cpu time    0.0297: real time    0.0329
    SETDIJ:  cpu time    0.0045: real time    0.0045
    EDDIAG:  cpu time    1.1275: real time    1.1277
  RMM-DIIS:  cpu time   12.1712: real time   12.1729
    ORTHCH:  cpu time    0.2486: real time    0.2486
       DOS:  cpu time    0.0049: real time    0.0049
    CHARGE:  cpu time    0.2372: real time    0.2372
    MIXING:  cpu time    0.0012: real time    0.0012
    --------------------------------------------
      LOOP:  cpu time   13.8248: real time   13.8300

 eigenvalue-minimisations  : 12924
 total energy-change (2. order) : 0.1140963E+02  (-0.4069767E+01)
 number of electron     189.9999990 magnetization 
 augmentation part       52.5286843 magnetization 

 DIPCOR: dipole corrections for dipol
 direction  3 min pos   245,
 dipolmoment           0.000000      0.000000      0.678946 electrons x Angstroem
 Tr[quadrupol]     -3517.513271

 energy correction for charged system         0.000000 eV
 dipol+quadrupol energy correction           -0.031327 eV
 added-field ion interaction          1.471382 eV  (added to PSCEN)


 Broyden mixing:
  rms(total) = 0.34679E+01    rms(broyden)= 0.34679E+01
  rms(prec ) = 0.71971E+01
  weight for this iteration     100.00

 eigenvalues of (default mixing * dielectric matrix)
  average eigenvalue GAMMA=   0.5061
  1.3185  1.1012  1.1012  0.4666  0.4666  0.3354  0.3354  0.0805  0.2222  0.2222
  0.2419  0.1813

 Free energy of the ion-electron system (eV)
  ---------------------------------------------------
  alpha Z        PSCENC =       579.47927232
  Ewald energy   TEWEN  =     26536.96068652
  -Hartree energ DENC   =    -31988.92926621
  -exchange      EXHF   =         0.00000000
  -V(xc)+E(xc)   XCENC  =     -1741.70983806
  PAW double counting   =     11653.61078214    -9742.28759987
  entropy T*S    EENTRO =        -0.01002093
  eigenvalues    EBANDS =      -183.74047996
  atomic energy  EATOM  =      4467.52060007
  Solvation  Ediel_sol  =         0.00000000
  ---------------------------------------------------
  free energy    TOTEN  =      -419.10586397 eV

  energy without entropy =     -419.09584304  energy(sigma->0) =     -419.10252366


--------------------------------------------------------------------------------------------------------


--------------------------------------- Iteration      1(  18)  ---------------------------------------


    POTLOK:  cpu time    0.0330: real time    0.0332
    SETDIJ:  cpu time    0.0045: real time    0.0045
    EDDIAG:  cpu time    1.1263: real time    1.1264
  RMM-DIIS:  cpu time   12.1753: real time   12.1770
    ORTHCH:  cpu time    0.2499: real time    0.2500
       DOS:  cpu time    0.0047: real time    0.0047
    CHARGE:  cpu time    0.2550: real time    0.2585
    MIXING:  cpu time    0.0013: real time    0.0013
    --------------------------------------------
      LOOP:  cpu time   13.8501: real time   13.8556

 eigenvalue-minimisations  : 12931
 total energy-change (2. order) : 0.1179318E+02  (-0.1745379E+02)
 number of electron     189.9999990 magnetization 
 augmentation part       52.4547739 magnetization 

 DIPCOR: dipole corrections for dipol
 direction  3 min pos   241,
 dipolmoment           0.000000      0.000000      1.007277 electrons x Angstroem
 Tr[quadrupol]     -3496.770722

 energy correction for charged system         0.000000 eV
 dipol+quadrupol energy correction           -0.068952 eV
 added-field ion interaction         -7.970293 eV  (added to PSCEN)


 Broyden mixing:
  rms(total) = 0.29394E+01    rms(broyden)= 0.29393E+01
  rms(prec ) = 0.72770E+01
  weight for this iteration     100.00

 eigenvalues of (default mixing * dielectric matrix)
  average eigenvalue GAMMA=   0.5087
  1.3884  1.0977  1.0977  0.5323  0.5323  0.3618  0.3618  0.2789  0.2789  0.0805
  0.2028  0.2028  0.1970

 Free energy of the ion-electron system (eV)
  ---------------------------------------------------
  alpha Z        PSCENC =       569.99997202
  Ewald energy   TEWEN  =     26536.96068652
  -Hartree energ DENC   =    -31817.33773240
  -exchange      EXHF   =         0.00000000
  -V(xc)+E(xc)   XCENC  =     -1740.86945897
  PAW double counting   =     11836.61040996    -9925.75834396
  entropy T*S    EENTRO =         0.00645075
  eigenvalues    EBANDS =      -334.44526312
  atomic energy  EATOM  =      4467.52060007
  Solvation  Ediel_sol  =         0.00000000
  ---------------------------------------------------
  free energy    TOTEN  =      -407.31267913 eV

  energy without entropy =     -407.31912987  energy(sigma->0) =     -407.31482938


--------------------------------------------------------------------------------------------------------


--------------------------------------- Iteration      1(  19)  ---------------------------------------


    POTLOK:  cpu time    0.0330: real time    0.0335
    SETDIJ:  cpu time    0.0048: real time    0.0048
    EDDIAG:  cpu time    1.1418: real time    1.1431
  RMM-DIIS:  cpu time   10.4922: real time   10.5128
    ORTHCH:  cpu time    0.2490: real time    0.2490
       DOS:  cpu time    0.0052: real time    0.0052
    CHARGE:  cpu time    0.2327: real time    0.2327
    MIXING:  cpu time    0.0014: real time    0.0014
    --------------------------------------------
      LOOP:  cpu time   12.1601: real time   12.1827

 eigenvalue-minimisations  : 11042
 total energy-change (2. order) : 0.4232843E+02  (-0.5795677E+01)
 number of electron     189.9999992 magnetization 
 augmentation part       50.8649925 magnetization 

 DIPCOR: dipole corrections for dipol
 direction  3 min pos   238,
 dipolmoment           0.000000      0.000000      0.267207 electrons x Angstroem
 Tr[quadrupol]     -3501.826417

 energy correction for charged system         0.000000 eV
 dipol+quadrupol energy correction           -0.004852 eV
 added-field ion interaction         -4.134386 eV  (added to PSCEN)


 Broyden mixing:
  rms(total) = 0.20011E+01    rms(broyden)= 0.20011E+01
  rms(prec ) = 0.38854E+01
  weight for this iteration     100.00

 eigenvalues of (default mixing * dielectric matrix)
  average eigenvalue GAMMA=   0.4967
  1.4415  1.1017  1.1017  0.5817  0.5817  0.3681  0.3681  0.2962  0.2962  0.0805
  0.2033  0.2033  0.2033  0.1269

 Free energy of the ion-electron system (eV)
  ---------------------------------------------------
  alpha Z        PSCENC =       573.89997944
  Ewald energy   TEWEN  =     26536.96068652
  -Hartree energ DENC   =    -31851.47967859
  -exchange      EXHF   =         0.00000000
  -V(xc)+E(xc)   XCENC  =     -1740.61659976
  PAW double counting   =     12027.72330474   -10116.93174206
  entropy T*S    EENTRO =         0.01146808
  eigenvalues    EBANDS =      -262.07226778
  atomic energy  EATOM  =      4467.52060007
  Solvation  Ediel_sol  =         0.00000000
  ---------------------------------------------------
  free energy    TOTEN  =      -364.98424933 eV

  energy without entropy =     -364.99571741  energy(sigma->0) =     -364.98807202


--------------------------------------------------------------------------------------------------------


--------------------------------------- Iteration      1(  20)  ---------------------------------------


    POTLOK:  cpu time    0.0300: real time    0.0331
    SETDIJ:  cpu time    0.0045: real time    0.0045
    EDDIAG:  cpu time    1.1403: real time    1.1408
  RMM-DIIS:  cpu time   11.4854: real time   11.4931
    ORTHCH:  cpu time    0.2652: real time    0.2652
       DOS:  cpu time    0.0051: real time    0.0051
    CHARGE:  cpu time    0.2414: real time    0.2414
    MIXING:  cpu time    0.0014: real time    0.0014
    --------------------------------------------
      LOOP:  cpu time   13.1732: real time   13.1845

 eigenvalue-minimisations  : 12078
 total energy-change (2. order) : 0.5136236E+01  (-0.3485888E+01)
 number of electron     189.9999993 magnetization 
 augmentation part       50.9331219 magnetization 

 DIPCOR: dipole corrections for dipol
 direction  3 min pos   237,
 dipolmoment           0.000000      0.000000      0.128374 electrons x Angstroem
 Tr[quadrupol]     -3496.347070

 energy correction for charged system         0.000000 eV
 dipol+quadrupol energy correction           -0.001120 eV
 added-field ion interaction         -2.309777 eV  (added to PSCEN)


 Broyden mixing:
  rms(total) = 0.13614E+01    rms(broyden)= 0.13613E+01
  rms(prec ) = 0.17653E+01
  weight for this iteration     100.00

 eigenvalues of (default mixing * dielectric matrix)
  average eigenvalue GAMMA=   0.4926
  1.4527  1.0796  1.0796  0.6294  0.6294  0.3626  0.3626  0.3180  0.3180  0.3150
  0.0805  0.1988  0.1988  0.1819  0.1819

 Free energy of the ion-electron system (eV)
  ---------------------------------------------------
  alpha Z        PSCENC =       575.72832110
  Ewald energy   TEWEN  =     26536.96068652
  -Hartree energ DENC   =    -31800.68230579
  -exchange      EXHF   =         0.00000000
  -V(xc)+E(xc)   XCENC  =     -1740.08925040
  PAW double counting   =     12178.71375611   -10267.72105162
  entropy T*S    EENTRO =         0.00252257
  eigenvalues    EBANDS =      -310.28129150
  atomic energy  EATOM  =      4467.52060007
  Solvation  Ediel_sol  =         0.00000000
  ---------------------------------------------------
  free energy    TOTEN  =      -359.84801294 eV

  energy without entropy =     -359.85053551  energy(sigma->0) =     -359.84885380


--------------------------------------------------------------------------------------------------------


--------------------------------------- Iteration      1(  21)  ---------------------------------------


    POTLOK:  cpu time    0.0303: real time    0.0333
    SETDIJ:  cpu time    0.0045: real time    0.0045
    EDDIAG:  cpu time    1.1283: real time    1.1285
  RMM-DIIS:  cpu time   11.5626: real time   11.5641
    ORTHCH:  cpu time    0.2497: real time    0.2497
       DOS:  cpu time    0.0051: real time    0.0051
    CHARGE:  cpu time    0.2365: real time    0.2366
    MIXING:  cpu time    0.0015: real time    0.0015
    --------------------------------------------
      LOOP:  cpu time   13.2185: real time   13.2233

 eigenvalue-minimisations  : 12333
 total energy-change (2. order) :-0.1877744E+02  (-0.3898211E+01)
 number of electron     189.9999991 magnetization 
 augmentation part       51.7056012 magnetization 

 DIPCOR: dipole corrections for dipol
 direction  3 min pos   245,
 dipolmoment           0.000000      0.000000      0.614732 electrons x Angstroem
 Tr[quadrupol]     -3503.018280

 energy correction for charged system         0.000000 eV
 dipol+quadrupol energy correction           -0.025682 eV
 added-field ion interaction          1.332219 eV  (added to PSCEN)


 Broyden mixing:
  rms(total) = 0.20962E+01    rms(broyden)= 0.20961E+01
  rms(prec ) = 0.50185E+01
  weight for this iteration     100.00

 eigenvalues of (default mixing * dielectric matrix)
  average eigenvalue GAMMA=   0.4759
  1.4729  1.0668  1.0668  0.6566  0.6566  0.3841  0.3841  0.3188  0.3188  0.3282
  0.0805  0.2054  0.2054  0.1861  0.1861  0.0973

 Free energy of the ion-electron system (eV)
  ---------------------------------------------------
  alpha Z        PSCENC =       579.34575464
  Ewald energy   TEWEN  =     26536.96068652
  -Hartree energ DENC   =    -31853.52509494
  -exchange      EXHF   =         0.00000000
  -V(xc)+E(xc)   XCENC  =     -1740.19176421
  PAW double counting   =     12203.34640681   -10292.40504426
  entropy T*S    EENTRO =         0.01350991
  eigenvalues    EBANDS =      -279.69050526
  atomic energy  EATOM  =      4467.52060007
  Solvation  Ediel_sol  =         0.00000000
  ---------------------------------------------------
  free energy    TOTEN  =      -378.62545072 eV

  energy without entropy =     -378.63896063  energy(sigma->0) =     -378.62995402


--------------------------------------------------------------------------------------------------------


--------------------------------------- Iteration      1(  22)  ---------------------------------------


    POTLOK:  cpu time    0.0296: real time    0.0361
    SETDIJ:  cpu time    0.0045: real time    0.0045
    EDDIAG:  cpu time    1.1233: real time    1.1257
  RMM-DIIS:  cpu time   12.1297: real time   12.1339
    ORTHCH:  cpu time    0.2486: real time    0.2487
       DOS:  cpu time    0.0050: real time    0.0050
    CHARGE:  cpu time    0.2369: real time    0.2369
    MIXING:  cpu time    0.0014: real time    0.0014
    --------------------------------------------
      LOOP:  cpu time   13.7790: real time   13.7921

 eigenvalue-minimisations  : 12815
 total energy-change (2. order) :-0.2159560E+01  (-0.1642601E+01)
 number of electron     189.9999991 magnetization 
 augmentation part       51.9425118 magnetization 

 DIPCOR: dipole corrections for dipol
 direction  3 min pos   240,
 dipolmoment           0.000000      0.000000      0.715177 electrons x Angstroem
 Tr[quadrupol]     -3502.689912

 energy correction for charged system         0.000000 eV
 dipol+quadrupol energy correction           -0.034760 eV
 added-field ion interaction         -7.461210 eV  (added to PSCEN)


 Broyden mixing:
  rms(total) = 0.22069E+01    rms(broyden)= 0.22068E+01
  rms(prec ) = 0.54257E+01
  weight for this iteration     100.00

 eigenvalues of (default mixing * dielectric matrix)
  average eigenvalue GAMMA=   0.4603
  1.4786  1.0581  1.0581  0.6747  0.6747  0.3936  0.3936  0.3173  0.3173  0.3209
  0.0805  0.2070  0.2070  0.1825  0.1825  0.1396  0.1396

 Free energy of the ion-electron system (eV)
  ---------------------------------------------------
  alpha Z        PSCENC =       570.54324774
  Ewald energy   TEWEN  =     26536.96068652
  -Hartree energ DENC   =    -31853.99961591
  -exchange      EXHF   =         0.00000000
  -V(xc)+E(xc)   XCENC  =     -1740.01950734
  PAW double counting   =     12281.82584813   -10370.87910287
  entropy T*S    EENTRO =        -0.00057465
  eigenvalues    EBANDS =      -272.73659250
  atomic energy  EATOM  =      4467.52060007
  Solvation  Ediel_sol  =         0.00000000
  ---------------------------------------------------
  free energy    TOTEN  =      -380.78501080 eV

  energy without entropy =     -380.78443616  energy(sigma->0) =     -380.78481925


--------------------------------------------------------------------------------------------------------


--------------------------------------- Iteration      1(  23)  ---------------------------------------


    POTLOK:  cpu time    0.0298: real time    0.0330
    SETDIJ:  cpu time    0.0045: real time    0.0045
    EDDIAG:  cpu time    1.1377: real time    1.1401
  RMM-DIIS:  cpu time   12.2441: real time   12.2624
    ORTHCH:  cpu time    0.2490: real time    0.2491
       DOS:  cpu time    0.0050: real time    0.0050
    CHARGE:  cpu time    0.2378: real time    0.2381
    MIXING:  cpu time    0.0015: real time    0.0015
    --------------------------------------------
      LOOP:  cpu time   13.9094: real time   13.9337

 eigenvalue-minimisations  : 12939
 total energy-change (2. order) :-0.8785207E+00  (-0.1073878E+01)
 number of electron     189.9999991 magnetization 
 augmentation part       52.0866810 magnetization 

 DIPCOR: dipole corrections for dipol
 direction  3 min pos   238,
 dipolmoment           0.000000      0.000000      0.738469 electrons x Angstroem
 Tr[quadrupol]     -3502.009433

 energy correction for charged system         0.000000 eV
 dipol+quadrupol energy correction           -0.037061 eV
 added-field ion interaction        -11.426041 eV  (added to PSCEN)


 Broyden mixing:
  rms(total) = 0.23253E+01    rms(broyden)= 0.23253E+01
  rms(prec ) = 0.57353E+01
  weight for this iteration     100.00

 eigenvalues of (default mixing * dielectric matrix)
  average eigenvalue GAMMA=   0.4506
  1.4814  1.0506  1.0506  0.6920  0.6920  0.3950  0.3950  0.3152  0.3152  0.3194
  0.2155  0.2155  0.0805  0.2047  0.2047  0.1815  0.1815  0.1212

 Free energy of the ion-electron system (eV)
  ---------------------------------------------------
  alpha Z        PSCENC =       566.57611528
  Ewald energy   TEWEN  =     26536.96068652
  -Hartree energ DENC   =    -31850.55765563
  -exchange      EXHF   =         0.00000000
  -V(xc)+E(xc)   XCENC  =     -1739.94706850
  PAW double counting   =     12309.61304749   -10398.64504693
  entropy T*S    EENTRO =         0.00113893
  eigenvalues    EBANDS =      -273.18534875
  atomic energy  EATOM  =      4467.52060007
  Solvation  Ediel_sol  =         0.00000000
  ---------------------------------------------------
  free energy    TOTEN  =      -381.66353150 eV

  energy without entropy =     -381.66467043  energy(sigma->0) =     -381.66391115


--------------------------------------------------------------------------------------------------------


--------------------------------------- Iteration      1(  24)  ---------------------------------------


    POTLOK:  cpu time    0.0297: real time    0.0332
    SETDIJ:  cpu time    0.0045: real time    0.0045
    EDDIAG:  cpu time    1.1236: real time    1.1268
  RMM-DIIS:  cpu time   11.3265: real time   11.3379
    ORTHCH:  cpu time    0.2485: real time    0.2485
       DOS:  cpu time    0.0052: real time    0.0052
    CHARGE:  cpu time    0.2384: real time    0.2386
    MIXING:  cpu time    0.0016: real time    0.0016
    --------------------------------------------
      LOOP:  cpu time   12.9780: real time   12.9963

 eigenvalue-minimisations  : 12015
 total energy-change (2. order) : 0.3252592E+01  (-0.7210098E+00)
 number of electron     189.9999991 magnetization 
 augmentation part       52.1276916 magnetization 

 DIPCOR: dipole corrections for dipol
 direction  3 min pos   237,
 dipolmoment           0.000000      0.000000      0.681171 electrons x Angstroem
 Tr[quadrupol]     -3501.355990

 energy correction for charged system         0.000000 eV
 dipol+quadrupol energy correction           -0.031533 eV
 added-field ion interaction        -12.256010 eV  (added to PSCEN)


 Broyden mixing:
  rms(total) = 0.23467E+01    rms(broyden)= 0.23467E+01
  rms(prec ) = 0.57845E+01
  weight for this iteration     100.00

 eigenvalues of (default mixing * dielectric matrix)
  average eigenvalue GAMMA=   0.4515
  1.4751  1.0435  1.0435  0.7122  0.7122  0.3436  0.3436  0.3903  0.3903  0.3179
  0.3179  0.3173  0.0805  0.2053  0.2053  0.1893  0.1893  0.1506  0.1506

 Free energy of the ion-electron system (eV)
  ---------------------------------------------------
  alpha Z        PSCENC =       565.75167495
  Ewald energy   TEWEN  =     26536.96068652
  -Hartree energ DENC   =    -31844.55997119
  -exchange      EXHF   =         0.00000000
  -V(xc)+E(xc)   XCENC  =     -1739.85889919
  PAW double counting   =     12338.79529709   -10427.76928683
  entropy T*S    EENTRO =        -0.00453738
  eigenvalues    EBANDS =      -275.24650362
  atomic energy  EATOM  =      4467.52060007
  Solvation  Ediel_sol  =         0.00000000
  ---------------------------------------------------
  free energy    TOTEN  =      -378.41093957 eV

  energy without entropy =     -378.40640219  energy(sigma->0) =     -378.40942711


--------------------------------------------------------------------------------------------------------


--------------------------------------- Iteration      1(  25)  ---------------------------------------


    POTLOK:  cpu time    0.0298: real time    0.0333
    SETDIJ:  cpu time    0.0045: real time    0.0045
    EDDIAG:  cpu time    1.1229: real time    1.1234
  RMM-DIIS:  cpu time   11.6892: real time   11.7207
    ORTHCH:  cpu time    0.2489: real time    0.2489
       DOS:  cpu time    0.0053: real time    0.0053
    CHARGE:  cpu time    0.2373: real time    0.2374
    MIXING:  cpu time    0.0017: real time    0.0017
    --------------------------------------------
      LOOP:  cpu time   13.3396: real time   13.3753

 eigenvalue-minimisations  : 12410
 total energy-change (2. order) : 0.4254326E+01  (-0.5555107E+00)
 number of electron     189.9999991 magnetization 
 augmentation part       52.0858904 magnetization 

 DIPCOR: dipole corrections for dipol
 direction  3 min pos   236,
 dipolmoment           0.000000      0.000000      0.604557 electrons x Angstroem
 Tr[quadrupol]     -3501.203385

 energy correction for charged system         0.000000 eV
 dipol+quadrupol energy correction           -0.024838 eV
 added-field ion interaction        -12.400993 eV  (added to PSCEN)


 Broyden mixing:
  rms(total) = 0.23042E+01    rms(broyden)= 0.23042E+01
  rms(prec ) = 0.56623E+01
  weight for this iteration     100.00

 eigenvalues of (default mixing * dielectric matrix)
  average eigenvalue GAMMA=   0.4549
  1.4663  1.0346  1.0346  0.7242  0.7242  0.4852  0.4852  0.3906  0.3906  0.3235
  0.3235  0.3078  0.0805  0.2231  0.2231  0.1901  0.1901  0.1809  0.1809  0.1380

 Free energy of the ion-electron system (eV)
  ---------------------------------------------------
  alpha Z        PSCENC =       565.61338596
  Ewald energy   TEWEN  =     26536.96068652
  -Hartree energ DENC   =    -31841.87065164
  -exchange      EXHF   =         0.00000000
  -V(xc)+E(xc)   XCENC  =     -1739.80583046
  PAW double counting   =     12354.51293124   -10443.40274021
  entropy T*S    EENTRO =        -0.00494411
  eigenvalues    EBANDS =      -273.68005092
  atomic energy  EATOM  =      4467.52060007
  Solvation  Ediel_sol  =         0.00000000
  ---------------------------------------------------
  free energy    TOTEN  =      -374.15661354 eV

  energy without entropy =     -374.15166943  energy(sigma->0) =     -374.15496551


--------------------------------------------------------------------------------------------------------


--------------------------------------- Iteration      1(  26)  ---------------------------------------


    POTLOK:  cpu time    0.0297: real time    0.0329
    SETDIJ:  cpu time    0.0045: real time    0.0045
    EDDIAG:  cpu time    1.1262: real time    1.1263
  RMM-DIIS:  cpu time   11.5963: real time   11.6199
    ORTHCH:  cpu time    0.2490: real time    0.2491
       DOS:  cpu time    0.0052: real time    0.0052
    CHARGE:  cpu time    0.2413: real time    0.2413
    MIXING:  cpu time    0.0018: real time    0.0018
    --------------------------------------------
      LOOP:  cpu time   13.2542: real time   13.2810

 eigenvalue-minimisations  : 12331
 total energy-change (2. order) : 0.4056434E+01  (-0.4520145E+00)
 number of electron     189.9999992 magnetization 
 augmentation part       51.9820074 magnetization 

 DIPCOR: dipole corrections for dipol
 direction  3 min pos   236,
 dipolmoment           0.000000      0.000000      0.517031 electrons x Angstroem
 Tr[quadrupol]     -3501.310503

 energy correction for charged system         0.000000 eV
 dipol+quadrupol energy correction           -0.018167 eV
 added-field ion interaction        -10.605610 eV  (added to PSCEN)


 Broyden mixing:
  rms(total) = 0.22179E+01    rms(broyden)= 0.22179E+01
  rms(prec ) = 0.54156E+01
  weight for this iteration     100.00

 eigenvalues of (default mixing * dielectric matrix)
  average eigenvalue GAMMA=   0.4625
  1.4708  1.0121  1.0121  0.7208  0.7208  0.6401  0.6401  0.4027  0.4027  0.3299
  0.3299  0.3051  0.2801  0.2801  0.0805  0.2022  0.2022  0.1825  0.1825  0.1574
  0.1574

 Free energy of the ion-electron system (eV)
  ---------------------------------------------------
  alpha Z        PSCENC =       567.41544024
  Ewald energy   TEWEN  =     26536.96068652
  -Hartree energ DENC   =    -31841.18648099
  -exchange      EXHF   =         0.00000000
  -V(xc)+E(xc)   XCENC  =     -1739.76950196
  PAW double counting   =     12364.09933318   -10452.89149258
  entropy T*S    EENTRO =         0.00646822
  eigenvalues    EBANDS =      -272.25523177
  atomic energy  EATOM  =      4467.52060007
  Solvation  Ediel_sol  =         0.00000000
  ---------------------------------------------------
  free energy    TOTEN  =      -370.10017905 eV

  energy without entropy =     -370.10664728  energy(sigma->0) =     -370.10233513


--------------------------------------------------------------------------------------------------------


--------------------------------------- Iteration      1(  27)  ---------------------------------------


    POTLOK:  cpu time    0.0328: real time    0.0334
    SETDIJ:  cpu time    0.0045: real time    0.0045
    EDDIAG:  cpu time    1.1242: real time    1.1244
  RMM-DIIS:  cpu time   11.2818: real time   11.2833
    ORTHCH:  cpu time    0.2521: real time    0.2522
       DOS:  cpu time    0.0052: real time    0.0052
    CHARGE:  cpu time    0.2381: real time    0.2382
    MIXING:  cpu time    0.0020: real time    0.0020
    --------------------------------------------
      LOOP:  cpu time   12.9407: real time   12.9431

 eigenvalue-minimisations  : 11880
 total energy-change (2. order) : 0.1440386E+01  (-0.3967762E+00)
 number of electron     189.9999992 magnetization 
 augmentation part       52.0580910 magnetization 

 DIPCOR: dipole corrections for dipol
 direction  3 min pos   236,
 dipolmoment           0.000000      0.000000      0.486749 electrons x Angstroem
 Tr[quadrupol]     -3500.346568

 energy correction for charged system         0.000000 eV
 dipol+quadrupol energy correction           -0.016101 eV
 added-field ion interaction         -9.984453 eV  (added to PSCEN)


 Broyden mixing:
  rms(total) = 0.21928E+01    rms(broyden)= 0.21928E+01
  rms(prec ) = 0.54600E+01
  weight for this iteration     100.00

 eigenvalues of (default mixing * dielectric matrix)
  average eigenvalue GAMMA=   0.5077
  1.4693  1.0465  1.0465  1.0572  1.0572  0.6593  0.6593  0.5357  0.5357  0.3818
  0.3818  0.3151  0.3151  0.3060  0.0805  0.1996  0.1996  0.2158  0.2158  0.1700
  0.1700  0.1507

 Free energy of the ion-electron system (eV)
  ---------------------------------------------------
  alpha Z        PSCENC =       568.03866319
  Ewald energy   TEWEN  =     26536.96068652
  -Hartree energ DENC   =    -31831.92618643
  -exchange      EXHF   =         0.00000000
  -V(xc)+E(xc)   XCENC  =     -1739.66000964
  PAW double counting   =     12391.02810720   -10479.69743657
  entropy T*S    EENTRO =         0.01753776
  eigenvalues    EBANDS =      -280.94175555
  atomic energy  EATOM  =      4467.52060007
  Solvation  Ediel_sol  =         0.00000000
  ---------------------------------------------------
  free energy    TOTEN  =      -368.65979345 eV

  energy without entropy =     -368.67733121  energy(sigma->0) =     -368.66563937


--------------------------------------------------------------------------------------------------------


--------------------------------------- Iteration      1(  28)  ---------------------------------------


    POTLOK:  cpu time    0.0300: real time    0.0334
    SETDIJ:  cpu time    0.0046: real time    0.0046
    EDDIAG:  cpu time    1.1372: real time    1.1511
  RMM-DIIS:  cpu time   10.4846: real time   10.5238
    ORTHCH:  cpu time    0.2469: real time    0.2484
       DOS:  cpu time    0.0053: real time    0.0054
    CHARGE:  cpu time    0.2411: real time    0.2429
    MIXING:  cpu time    0.0020: real time    0.0020
    --------------------------------------------
      LOOP:  cpu time   12.1518: real time   12.2115

 eigenvalue-minimisations  : 11100
 total energy-change (2. order) : 0.9592552E+01  (-0.7482481E+00)
 number of electron     189.9999992 magnetization 
 augmentation part       51.5737623 magnetization 

 DIPCOR: dipole corrections for dipol
 direction  3 min pos   236,
 dipolmoment           0.000000      0.000000      0.251677 electrons x Angstroem
 Tr[quadrupol]     -3500.538288

 energy correction for charged system         0.000000 eV
 dipol+quadrupol energy correction           -0.004305 eV
 added-field ion interaction         -5.162526 eV  (added to PSCEN)


 Broyden mixing:
  rms(total) = 0.13206E+01    rms(broyden)= 0.13206E+01
  rms(prec ) = 0.31306E+01
  weight for this iteration     100.00

 eigenvalues of (default mixing * dielectric matrix)
  average eigenvalue GAMMA=   0.5197
  1.4537  1.0686  1.0686  1.1897  1.1897  0.6675  0.6675  0.6528  0.6528  0.3809
  0.3809  0.3192  0.3192  0.2934  0.2934  0.0805  0.1993  0.1993  0.1722  0.1722
  0.1968  0.1808  0.1547

 Free energy of the ion-electron system (eV)
  ---------------------------------------------------
  alpha Z        PSCENC =       572.87238714
  Ewald energy   TEWEN  =     26536.96068652
  -Hartree energ DENC   =    -31827.91903614
  -exchange      EXHF   =         0.00000000
  -V(xc)+E(xc)   XCENC  =     -1739.33683852
  PAW double counting   =     12482.25985131   -10570.60107495
  entropy T*S    EENTRO =         0.02453091
  eigenvalues    EBANDS =      -280.84834749
  atomic energy  EATOM  =      4467.52060007
  Solvation  Ediel_sol  =         0.00000000
  ---------------------------------------------------
  free energy    TOTEN  =      -359.06724114 eV

  energy without entropy =     -359.09177204  energy(sigma->0) =     -359.07541811


--------------------------------------------------------------------------------------------------------


--------------------------------------- Iteration      1(  29)  ---------------------------------------


    POTLOK:  cpu time    0.0304: real time    0.0312
    SETDIJ:  cpu time    0.0045: real time    0.0045
    EDDIAG:  cpu time    1.1538: real time    1.1630
  RMM-DIIS:  cpu time    9.9610: real time    9.9728
    ORTHCH:  cpu time    0.2480: real time    0.2481
       DOS:  cpu time    0.0056: real time    0.0056
    CHARGE:  cpu time    0.2382: real time    0.2383
    MIXING:  cpu time    0.0021: real time    0.0021
    --------------------------------------------
      LOOP:  cpu time   11.6436: real time   11.6656

 eigenvalue-minimisations  : 10526
 total energy-change (2. order) : 0.2831225E+01  (-0.4718551E+00)
 number of electron     189.9999992 magnetization 
 augmentation part       51.6344316 magnetization 

 DIPCOR: dipole corrections for dipol
 direction  3 min pos   236,
 dipolmoment           0.000000      0.000000      0.075141 electrons x Angstroem
 Tr[quadrupol]     -3502.113631

 energy correction for charged system         0.000000 eV
 dipol+quadrupol energy correction           -0.000384 eV
 added-field ion interaction         -1.541341 eV  (added to PSCEN)


 Broyden mixing:
  rms(total) = 0.73420E+00    rms(broyden)= 0.73420E+00
  rms(prec ) = 0.13489E+01
  weight for this iteration     100.00

 eigenvalues of (default mixing * dielectric matrix)
  average eigenvalue GAMMA=   0.5151
  1.0713  1.0713  1.3412  1.1582  1.1582  0.7504  0.7504  0.6708  0.6708  0.3783
  0.3783  0.3556  0.3556  0.3196  0.3196  0.0805  0.1997  0.1997  0.2344  0.2037
  0.2037  0.1695  0.1695  0.1522

 Free energy of the ion-electron system (eV)
  ---------------------------------------------------
  alpha Z        PSCENC =       576.49749252
  Ewald energy   TEWEN  =     26536.96068652
  -Hartree energ DENC   =    -31834.22112002
  -exchange      EXHF   =         0.00000000
  -V(xc)+E(xc)   XCENC  =     -1738.78867892
  PAW double counting   =     12632.51894439   -10720.35991422
  entropy T*S    EENTRO =         0.02644131
  eigenvalues    EBANDS =      -276.39046786
  atomic energy  EATOM  =      4467.52060007
  Solvation  Ediel_sol  =         0.00000000
  ---------------------------------------------------
  free energy    TOTEN  =      -356.23601621 eV

  energy without entropy =     -356.26245752  energy(sigma->0) =     -356.24482998


--------------------------------------------------------------------------------------------------------


--------------------------------------- Iteration      1(  30)  ---------------------------------------


    POTLOK:  cpu time    0.0304: real time    0.0308
    SETDIJ:  cpu time    0.0045: real time    0.0045
    EDDIAG:  cpu time    1.1277: real time    1.1277
  RMM-DIIS:  cpu time   10.8923: real time   10.8979
    ORTHCH:  cpu time    0.2561: real time    0.2562
       DOS:  cpu time    0.0052: real time    0.0052
    CHARGE:  cpu time    0.2329: real time    0.2330
    MIXING:  cpu time    0.0021: real time    0.0021
    --------------------------------------------
      LOOP:  cpu time   12.5512: real time   12.5574

 eigenvalue-minimisations  : 11509
 total energy-change (2. order) : 0.2430678E+00  (-0.3907448E+00)
 number of electron     189.9999992 magnetization 
 augmentation part       51.8959206 magnetization 

 DIPCOR: dipole corrections for dipol
 direction  3 min pos   236,
 dipolmoment           0.000000      0.000000     -0.010958 electrons x Angstroem
 Tr[quadrupol]     -3501.390996

 energy correction for charged system         0.000000 eV
 dipol+quadrupol energy correction           -0.000008 eV
 added-field ion interaction          0.224774 eV  (added to PSCEN)


 Broyden mixing:
  rms(total) = 0.62563E+00    rms(broyden)= 0.62563E+00
  rms(prec ) = 0.90476E+00
  weight for this iteration     100.00

 eigenvalues of (default mixing * dielectric matrix)
  average eigenvalue GAMMA=   0.5112
  1.0732  1.0732  1.2421  1.2421  1.2721  0.8053  0.8053  0.6119  0.6119  0.3823
  0.3823  0.4155  0.4155  0.3144  0.3144  0.0805  0.2410  0.2410  0.1995  0.1995
  0.2005  0.1697  0.1697  0.1641  0.1534

 Free energy of the ion-electron system (eV)
  ---------------------------------------------------
  alpha Z        PSCENC =       578.26398389
  Ewald energy   TEWEN  =     26536.96068652
  -Hartree energ DENC   =    -31825.08649738
  -exchange      EXHF   =         0.00000000
  -V(xc)+E(xc)   XCENC  =     -1738.53315366
  PAW double counting   =     12708.85517330   -10796.56989715
  entropy T*S    EENTRO =         0.01550866
  eigenvalues    EBANDS =      -287.41935271
  atomic energy  EATOM  =      4467.52060007
  Solvation  Ediel_sol  =         0.00000000
  ---------------------------------------------------
  free energy    TOTEN  =      -355.99294845 eV

  energy without entropy =     -356.00845711  energy(sigma->0) =     -355.99811800


--------------------------------------------------------------------------------------------------------


--------------------------------------- Iteration      1(  31)  ---------------------------------------


    POTLOK:  cpu time    0.0299: real time    0.0304
    SETDIJ:  cpu time    0.0045: real time    0.0045
    EDDIAG:  cpu time    1.1209: real time    1.1232
  RMM-DIIS:  cpu time   10.5340: real time   10.5555
    ORTHCH:  cpu time    0.2487: real time    0.2488
       DOS:  cpu time    0.0054: real time    0.0054
    CHARGE:  cpu time    0.2355: real time    0.2355
    MIXING:  cpu time    0.0021: real time    0.0021
    --------------------------------------------
      LOOP:  cpu time   12.1810: real time   12.2054

 eigenvalue-minimisations  : 11078
 total energy-change (2. order) : 0.1230448E+00  (-0.1085593E+00)
 number of electron     189.9999992 magnetization 
 augmentation part       51.8154527 magnetization 

 DIPCOR: dipole corrections for dipol
 direction  3 min pos   236,
 dipolmoment           0.000000      0.000000      0.072642 electrons x Angstroem
 Tr[quadrupol]     -3501.394514

 energy correction for charged system         0.000000 eV
 dipol+quadrupol energy correction           -0.000359 eV
 added-field ion interaction         -1.490071 eV  (added to PSCEN)


 Broyden mixing:
  rms(total) = 0.57297E+00    rms(broyden)= 0.57296E+00
  rms(prec ) = 0.93093E+00
  weight for this iteration     100.00

 eigenvalues of (default mixing * dielectric matrix)
  average eigenvalue GAMMA=   0.5109
  1.2901  1.2747  1.2747  1.0752  1.0752  0.8476  0.8476  0.6089  0.6089  0.4645
  0.4645  0.3864  0.3864  0.3146  0.3146  0.2678  0.2678  0.0805  0.1995  0.1995
  0.1705  0.1705  0.1908  0.1756  0.1756  0.1505

 Free energy of the ion-electron system (eV)
  ---------------------------------------------------
  alpha Z        PSCENC =       576.54878784
  Ewald energy   TEWEN  =     26536.96068652
  -Hartree energ DENC   =    -31827.27827253
  -exchange      EXHF   =         0.00000000
  -V(xc)+E(xc)   XCENC  =     -1738.67206613
  PAW double counting   =     12691.19174457   -10779.14610575
  entropy T*S    EENTRO =         0.00081885
  eigenvalues    EBANDS =      -282.99609713
  atomic energy  EATOM  =      4467.52060007
  Solvation  Ediel_sol  =         0.00000000
  ---------------------------------------------------
  free energy    TOTEN  =      -355.86990368 eV

  energy without entropy =     -355.87072253  energy(sigma->0) =     -355.87017663


--------------------------------------------------------------------------------------------------------


--------------------------------------- Iteration      1(  32)  ---------------------------------------


    POTLOK:  cpu time    0.0298: real time    0.0304
    SETDIJ:  cpu time    0.0045: real time    0.0045
    EDDIAG:  cpu time    1.1216: real time    1.1238
  RMM-DIIS:  cpu time   10.7047: real time   10.7095
    ORTHCH:  cpu time    0.2491: real time    0.2492
       DOS:  cpu time    0.0054: real time    0.0055
    CHARGE:  cpu time    0.2533: real time    0.2591
    MIXING:  cpu time    0.0023: real time    0.0023
    --------------------------------------------
      LOOP:  cpu time   12.3707: real time   12.3843

 eigenvalue-minimisations  : 11301
 total energy-change (2. order) :-0.6195358E+00  (-0.1221212E+00)
 number of electron     189.9999992 magnetization 
 augmentation part       51.6800655 magnetization 

 DIPCOR: dipole corrections for dipol
 direction  3 min pos   244,
 dipolmoment           0.000000      0.000000     -0.105271 electrons x Angstroem
 Tr[quadrupol]     -3502.231502

 energy correction for charged system         0.000000 eV
 dipol+quadrupol energy correction           -0.000753 eV
 added-field ion interaction          0.037141 eV  (added to PSCEN)


 Broyden mixing:
  rms(total) = 0.73808E+00    rms(broyden)= 0.73808E+00
  rms(prec ) = 0.14770E+01
  weight for this iteration     100.00

 eigenvalues of (default mixing * dielectric matrix)
  average eigenvalue GAMMA=   0.5133
  1.3277  1.2710  1.2710  1.0815  1.0815  0.9320  0.9320  0.6104  0.6104  0.5338
  0.5338  0.3854  0.3854  0.3180  0.3180  0.2870  0.2870  0.0805  0.1996  0.1996
  0.1969  0.1969  0.1974  0.1688  0.1688  0.1517  0.1338

 Free energy of the ion-electron system (eV)
  ---------------------------------------------------
  alpha Z        PSCENC =       578.07560516
  Ewald energy   TEWEN  =     26536.96068652
  -Hartree energ DENC   =    -31834.87806324
  -exchange      EXHF   =         0.00000000
  -V(xc)+E(xc)   XCENC  =     -1738.67949367
  PAW double counting   =     12710.53939615   -10798.61082413
  entropy T*S    EENTRO =         0.01269686
  eigenvalues    EBANDS =      -277.43004317
  atomic energy  EATOM  =      4467.52060007
  Solvation  Ediel_sol  =         0.00000000
  ---------------------------------------------------
  free energy    TOTEN  =      -356.48943945 eV

  energy without entropy =     -356.50213630  energy(sigma->0) =     -356.49367173


--------------------------------------------------------------------------------------------------------


--------------------------------------- Iteration      1(  33)  ---------------------------------------


    POTLOK:  cpu time    0.0295: real time    0.0314
    SETDIJ:  cpu time    0.0045: real time    0.0049
    EDDIAG:  cpu time    1.1396: real time    1.1683
  RMM-DIIS:  cpu time    9.7551: real time    9.7690
    ORTHCH:  cpu time    0.2500: real time    0.2501
       DOS:  cpu time    0.0053: real time    0.0053
    CHARGE:  cpu time    0.2361: real time    0.2362
    MIXING:  cpu time    0.0023: real time    0.0023
    --------------------------------------------
      LOOP:  cpu time   11.4225: real time   11.4675

 eigenvalue-minimisations  : 10285
 total energy-change (2. order) : 0.8709576E+00  (-0.3320113E-01)
 number of electron     189.9999992 magnetization 
 augmentation part       51.5993925 magnetization 

 DIPCOR: dipole corrections for dipol
 direction  3 min pos   248,
 dipolmoment           0.000000      0.000000     -0.028531 electrons x Angstroem
 Tr[quadrupol]     -3502.199920

 energy correction for charged system         0.000000 eV
 dipol+quadrupol energy correction           -0.000055 eV
 added-field ion interaction         -0.277521 eV  (added to PSCEN)


 Broyden mixing:
  rms(total) = 0.50321E+00    rms(broyden)= 0.50321E+00
  rms(prec ) = 0.69845E+00
  weight for this iteration     100.00

 eigenvalues of (default mixing * dielectric matrix)
  average eigenvalue GAMMA=   0.5315
  1.4225  1.4225  1.2879  1.0678  1.0678  1.0860  1.0860  0.6208  0.6208  0.5941
  0.5941  0.3829  0.3829  0.3207  0.3207  0.3183  0.3183  0.0805  0.2340  0.2340
  0.1995  0.1995  0.2052  0.1694  0.1694  0.1834  0.1531  0.1410

 Free energy of the ion-electron system (eV)
  ---------------------------------------------------
  alpha Z        PSCENC =       577.76164107
  Ewald energy   TEWEN  =     26536.96068652
  -Hartree energ DENC   =    -31834.60405475
  -exchange      EXHF   =         0.00000000
  -V(xc)+E(xc)   XCENC  =     -1738.72149697
  PAW double counting   =     12720.09785423   -10808.38342442
  entropy T*S    EENTRO =         0.01132500
  eigenvalues    EBANDS =      -276.26161262
  atomic energy  EATOM  =      4467.52060007
  Solvation  Ediel_sol  =         0.00000000
  ---------------------------------------------------
  free energy    TOTEN  =      -355.61848186 eV

  energy without entropy =     -355.62980686  energy(sigma->0) =     -355.62225686


--------------------------------------------------------------------------------------------------------


--------------------------------------- Iteration      1(  34)  ---------------------------------------


    POTLOK:  cpu time    0.0297: real time    0.0302
    SETDIJ:  cpu time    0.0045: real time    0.0045
    EDDIAG:  cpu time    1.1213: real time    1.1239
  RMM-DIIS:  cpu time   10.3708: real time   10.3944
    ORTHCH:  cpu time    0.2511: real time    0.2511
       DOS:  cpu time    0.0054: real time    0.0054
    CHARGE:  cpu time    0.2375: real time    0.2375
    MIXING:  cpu time    0.0024: real time    0.0024
    --------------------------------------------
      LOOP:  cpu time   12.0227: real time   12.0495

 eigenvalue-minimisations  : 10963
 total energy-change (2. order) :-0.7343931E+00  (-0.2917258E+00)
 number of electron     189.9999992 magnetization 
 augmentation part       51.2774334 magnetization 

 DIPCOR: dipole corrections for dipol
 direction  3 min pos   250,
 dipolmoment           0.000000      0.000000      0.025512 electrons x Angstroem
 Tr[quadrupol]     -3505.483111

 energy correction for charged system         0.000000 eV
 dipol+quadrupol energy correction           -0.000044 eV
 added-field ion interaction          0.376736 eV  (added to PSCEN)


 Broyden mixing:
  rms(total) = 0.65710E+00    rms(broyden)= 0.65709E+00
  rms(prec ) = 0.12660E+01
  weight for this iteration     100.00

 eigenvalues of (default mixing * dielectric matrix)
  average eigenvalue GAMMA=   0.5257
  1.4555  1.4555  1.2645  1.0664  1.0664  1.1136  1.1136  0.6257  0.6257  0.5837
  0.5837  0.3819  0.3819  0.3575  0.3575  0.3119  0.3119  0.2588  0.2588  0.0805
  0.1993  0.1993  0.1893  0.1848  0.1848  0.1678  0.1678  0.1486  0.1486

 Free energy of the ion-electron system (eV)
  ---------------------------------------------------
  alpha Z        PSCENC =       578.41590906
  Ewald energy   TEWEN  =     26536.96068652
  -Hartree energ DENC   =    -31860.65291433
  -exchange      EXHF   =         0.00000000
  -V(xc)+E(xc)   XCENC  =     -1738.72056505
  PAW double counting   =     12759.20382278   -10847.71463519
  entropy T*S    EENTRO =         0.01836809
  eigenvalues    EBANDS =      -251.38414691
  atomic energy  EATOM  =      4467.52060007
  Solvation  Ediel_sol  =         0.00000000
  ---------------------------------------------------
  free energy    TOTEN  =      -356.35287496 eV

  energy without entropy =     -356.37124305  energy(sigma->0) =     -356.35899765


--------------------------------------------------------------------------------------------------------


--------------------------------------- Iteration      1(  35)  ---------------------------------------


    POTLOK:  cpu time    0.0298: real time    0.0303
    SETDIJ:  cpu time    0.0045: real time    0.0045
    EDDIAG:  cpu time    1.1212: real time    1.1229
  RMM-DIIS:  cpu time   11.1517: real time   11.1713
    ORTHCH:  cpu time    0.2490: real time    0.2491
       DOS:  cpu time    0.0055: real time    0.0055
    CHARGE:  cpu time    0.2386: real time    0.2386
    MIXING:  cpu time    0.0026: real time    0.0026
    --------------------------------------------
      LOOP:  cpu time   12.8031: real time   12.8248

 eigenvalue-minimisations  : 11770
 total energy-change (2. order) :-0.6190273E-02  (-0.7104993E-01)
 number of electron     189.9999992 magnetization 
 augmentation part       51.3544448 magnetization 

 DIPCOR: dipole corrections for dipol
 direction  3 min pos   251,
 dipolmoment           0.000000      0.000000      0.082910 electrons x Angstroem
 Tr[quadrupol]     -3505.333147

 energy correction for charged system         0.000000 eV
 dipol+quadrupol energy correction           -0.000467 eV
 added-field ion interaction          1.433265 eV  (added to PSCEN)


 Broyden mixing:
  rms(total) = 0.67878E+00    rms(broyden)= 0.67878E+00
  rms(prec ) = 0.14617E+01
  weight for this iteration     100.00

 eigenvalues of (default mixing * dielectric matrix)
  average eigenvalue GAMMA=   0.5239
  1.4759  1.4759  1.0696  1.0696  1.0870  1.0870  1.2201  0.6248  0.6248  0.5206
  0.5206  0.5041  0.5041  0.3833  0.3833  0.3179  0.3179  0.2901  0.2901  0.0805
  0.1995  0.1995  0.2202  0.2202  0.2148  0.1691  0.1691  0.1844  0.1523  0.1420

 Free energy of the ion-electron system (eV)
  ---------------------------------------------------
  alpha Z        PSCENC =       579.47201545
  Ewald energy   TEWEN  =     26536.96068652
  -Hartree energ DENC   =    -31857.71469858
  -exchange      EXHF   =         0.00000000
  -V(xc)+E(xc)   XCENC  =     -1738.64589938
  PAW double counting   =     12783.28532917   -10871.81035054
  entropy T*S    EENTRO =         0.03734660
  eigenvalues    EBANDS =      -255.46409456
  atomic energy  EATOM  =      4467.52060007
  Solvation  Ediel_sol  =         0.00000000
  ---------------------------------------------------
  free energy    TOTEN  =      -356.35906523 eV

  energy without entropy =     -356.39641183  energy(sigma->0) =     -356.37151410


--------------------------------------------------------------------------------------------------------


--------------------------------------- Iteration      1(  36)  ---------------------------------------


    POTLOK:  cpu time    0.0301: real time    0.0302
    SETDIJ:  cpu time    0.0045: real time    0.0045
    EDDIAG:  cpu time    1.1231: real time    1.1232
  RMM-DIIS:  cpu time   10.1901: real time   10.2315
    ORTHCH:  cpu time    0.2489: real time    0.2490
       DOS:  cpu time    0.0055: real time    0.0055
    CHARGE:  cpu time    0.2353: real time    0.2353
    MIXING:  cpu time    0.0027: real time    0.0027
    --------------------------------------------
      LOOP:  cpu time   11.8403: real time   11.8820

 eigenvalue-minimisations  : 10788
 total energy-change (2. order) : 0.9662981E-01  (-0.1715745E-01)
 number of electron     189.9999992 magnetization 
 augmentation part       51.4379365 magnetization 

 DIPCOR: dipole corrections for dipol
 direction  3 min pos   251,
 dipolmoment           0.000000      0.000000      0.092644 electrons x Angstroem
 Tr[quadrupol]     -3505.098393

 energy correction for charged system         0.000000 eV
 dipol+quadrupol energy correction           -0.000583 eV
 added-field ion interaction          1.601530 eV  (added to PSCEN)


 Broyden mixing:
  rms(total) = 0.67252E+00    rms(broyden)= 0.67252E+00
  rms(prec ) = 0.15012E+01
  weight for this iteration     100.00

 eigenvalues of (default mixing * dielectric matrix)
  average eigenvalue GAMMA=   0.5360
  1.5799  1.5799  1.0741  1.0741  1.0116  1.0116  1.0712  0.7880  0.7880  0.6301
  0.6301  0.5669  0.5669  0.3827  0.3827  0.3182  0.3182  0.3214  0.3214  0.0805
  0.2433  0.2433  0.1994  0.1994  0.2076  0.2076  0.1689  0.1689  0.1859  0.1521
  0.1427

 Free energy of the ion-electron system (eV)
  ---------------------------------------------------
  alpha Z        PSCENC =       579.64016385
  Ewald energy   TEWEN  =     26536.96068652
  -Hartree energ DENC   =    -31854.92218975
  -exchange      EXHF   =         0.00000000
  -V(xc)+E(xc)   XCENC  =     -1738.57831890
  PAW double counting   =     12791.34056309   -10879.79406241
  entropy T*S    EENTRO =         0.03982303
  eigenvalues    EBANDS =      -258.46970092
  atomic energy  EATOM  =      4467.52060007
  Solvation  Ediel_sol  =         0.00000000
  ---------------------------------------------------
  free energy    TOTEN  =      -356.26243542 eV

  energy without entropy =     -356.30225845  energy(sigma->0) =     -356.27570976


--------------------------------------------------------------------------------------------------------


--------------------------------------- Iteration      1(  37)  ---------------------------------------


    POTLOK:  cpu time    0.0301: real time    0.0307
    SETDIJ:  cpu time    0.0046: real time    0.0046
    EDDIAG:  cpu time    1.1268: real time    1.1271
  RMM-DIIS:  cpu time    9.5489: real time    9.5693
    ORTHCH:  cpu time    0.2502: real time    0.2508
       DOS:  cpu time    0.0056: real time    0.0056
    CHARGE:  cpu time    0.2371: real time    0.2371
    MIXING:  cpu time    0.0029: real time    0.0029
    --------------------------------------------
      LOOP:  cpu time   11.2062: real time   11.2281

 eigenvalue-minimisations  : 10039
 total energy-change (2. order) : 0.4171713E+00  (-0.1659470E-01)
 number of electron     189.9999992 magnetization 
 augmentation part       51.5770089 magnetization 

 DIPCOR: dipole corrections for dipol
 direction  3 min pos   251,
 dipolmoment           0.000000      0.000000      0.079288 electrons x Angstroem
 Tr[quadrupol]     -3504.738310

 energy correction for charged system         0.000000 eV
 dipol+quadrupol energy correction           -0.000427 eV
 added-field ion interaction          1.370650 eV  (added to PSCEN)


 Broyden mixing:
  rms(total) = 0.56132E+00    rms(broyden)= 0.56132E+00
  rms(prec ) = 0.12373E+01
  weight for this iteration     100.00

 eigenvalues of (default mixing * dielectric matrix)
  average eigenvalue GAMMA=   0.5626
  1.8310  1.8310  1.0812  1.0812  0.9756  0.9756  1.0606  1.0606  0.9895  0.6303
  0.6303  0.6372  0.6372  0.3826  0.3826  0.3172  0.3172  0.3601  0.3601  0.0805
  0.2715  0.2715  0.1994  0.1994  0.2065  0.2065  0.2127  0.1689  0.1689  0.1829
  0.1521  0.1427

 Free energy of the ion-electron system (eV)
  ---------------------------------------------------
  alpha Z        PSCENC =       579.40944036
  Ewald energy   TEWEN  =     26536.96068652
  -Hartree energ DENC   =    -31850.69398407
  -exchange      EXHF   =         0.00000000
  -V(xc)+E(xc)   XCENC  =     -1738.44404107
  PAW double counting   =     12810.66213620   -10898.98982956
  entropy T*S    EENTRO =         0.02937243
  eigenvalues    EBANDS =      -262.29964501
  atomic energy  EATOM  =      4467.52060007
  Solvation  Ediel_sol  =         0.00000000
  ---------------------------------------------------
  free energy    TOTEN  =      -355.84526413 eV

  energy without entropy =     -355.87463656  energy(sigma->0) =     -355.85505494


--------------------------------------------------------------------------------------------------------


--------------------------------------- Iteration      1(  38)  ---------------------------------------


    POTLOK:  cpu time    0.0302: real time    0.0311
    SETDIJ:  cpu time    0.0047: real time    0.0047
    EDDIAG:  cpu time    1.2203: real time    1.2298
  RMM-DIIS:  cpu time    9.5375: real time    9.5531
    ORTHCH:  cpu time    0.2500: real time    0.2500
       DOS:  cpu time    0.0054: real time    0.0054
    CHARGE:  cpu time    0.2364: real time    0.2365
    MIXING:  cpu time    0.0030: real time    0.0030
    --------------------------------------------
      LOOP:  cpu time   11.2876: real time   11.3137

 eigenvalue-minimisations  : 10010
 total energy-change (2. order) : 0.1367638E+00  (-0.3162135E-01)
 number of electron     189.9999992 magnetization 
 augmentation part       51.6122240 magnetization 

 DIPCOR: dipole corrections for dipol
 direction  3 min pos   251,
 dipolmoment           0.000000      0.000000      0.002077 electrons x Angstroem
 Tr[quadrupol]     -3505.259166

 energy correction for charged system         0.000000 eV
 dipol+quadrupol energy correction           -0.000000 eV
 added-field ion interaction          0.035908 eV  (added to PSCEN)


 Broyden mixing:
  rms(total) = 0.50899E+00    rms(broyden)= 0.50899E+00
  rms(prec ) = 0.98384E+00
  weight for this iteration     100.00

 eigenvalues of (default mixing * dielectric matrix)
  average eigenvalue GAMMA=   0.5739
  2.1253  2.1253  1.0849  1.0849  0.9890  0.9890  1.0699  1.0699  0.8814  0.6293
  0.6293  0.6802  0.6802  0.3824  0.3824  0.3895  0.3895  0.3170  0.3170  0.2903
  0.2903  0.0805  0.1994  0.1994  0.2108  0.2108  0.1690  0.1690  0.2190  0.2068
  0.1825  0.1521  0.1425

 Free energy of the ion-electron system (eV)
  ---------------------------------------------------
  alpha Z        PSCENC =       578.07512533
  Ewald energy   TEWEN  =     26536.96068652
  -Hartree energ DENC   =    -31854.34835756
  -exchange      EXHF   =         0.00000000
  -V(xc)+E(xc)   XCENC  =     -1738.34520825
  PAW double counting   =     12809.12834616   -10897.35122730
  entropy T*S    EENTRO =         0.02337876
  eigenvalues    EBANDS =      -257.37184406
  atomic energy  EATOM  =      4467.52060007
  Solvation  Ediel_sol  =         0.00000000
  ---------------------------------------------------
  free energy    TOTEN  =      -355.70850031 eV

  energy without entropy =     -355.73187907  energy(sigma->0) =     -355.71629323


--------------------------------------------------------------------------------------------------------


--------------------------------------- Iteration      1(  39)  ---------------------------------------


    POTLOK:  cpu time    0.0303: real time    0.0308
    SETDIJ:  cpu time    0.0045: real time    0.0045
    EDDIAG:  cpu time    1.1338: real time    1.1340
  RMM-DIIS:  cpu time   10.2341: real time   10.2637
    ORTHCH:  cpu time    0.2495: real time    0.2495
       DOS:  cpu time    0.0056: real time    0.0056
    CHARGE:  cpu time    0.2368: real time    0.2370
    MIXING:  cpu time    0.0031: real time    0.0031
    --------------------------------------------
      LOOP:  cpu time   11.8978: real time   11.9282

 eigenvalue-minimisations  : 10817
 total energy-change (2. order) : 0.4233779E+00  (-0.4651867E-01)
 number of electron     189.9999992 magnetization 
 augmentation part       51.8146169 magnetization 

 DIPCOR: dipole corrections for dipol
 direction  3 min pos   250,
 dipolmoment           0.000000      0.000000     -0.005653 electrons x Angstroem
 Tr[quadrupol]     -3504.390324

 energy correction for charged system         0.000000 eV
 dipol+quadrupol energy correction           -0.000002 eV
 added-field ion interaction         -0.083471 eV  (added to PSCEN)


 Broyden mixing:
  rms(total) = 0.33595E+00    rms(broyden)= 0.33595E+00
  rms(prec ) = 0.66419E+00
  weight for this iteration     100.00

 eigenvalues of (default mixing * dielectric matrix)
  average eigenvalue GAMMA=   0.5730
  2.2108  2.2108  1.0851  1.0851  0.9909  0.9909  1.0320  1.0320  0.8947  0.6294
  0.6294  0.6836  0.6836  0.3824  0.3824  0.4314  0.4314  0.3171  0.3171  0.3267
  0.3267  0.0805  0.2510  0.2510  0.1994  0.1994  0.2081  0.2081  0.1689  0.1689
  0.1980  0.1801  0.1521  0.1426

 Free energy of the ion-electron system (eV)
  ---------------------------------------------------
  alpha Z        PSCENC =       577.95574406
  Ewald energy   TEWEN  =     26536.96068652
  -Hartree energ DENC   =    -31845.88846090
  -exchange      EXHF   =         0.00000000
  -V(xc)+E(xc)   XCENC  =     -1738.21293432
  PAW double counting   =     12820.23103426   -10908.36460153
  entropy T*S    EENTRO =         0.01594185
  eigenvalues    EBANDS =      -265.50313241
  atomic energy  EATOM  =      4467.52060007
  Solvation  Ediel_sol  =         0.00000000
  ---------------------------------------------------
  free energy    TOTEN  =      -355.28512238 eV

  energy without entropy =     -355.30106423  energy(sigma->0) =     -355.29043633


--------------------------------------------------------------------------------------------------------


--------------------------------------- Iteration      1(  40)  ---------------------------------------


    POTLOK:  cpu time    0.0306: real time    0.0311
    SETDIJ:  cpu time    0.0045: real time    0.0045
    EDDIAG:  cpu time    1.1235: real time    1.1237
  RMM-DIIS:  cpu time   11.2491: real time   11.2548
    ORTHCH:  cpu time    0.2526: real time    0.2526
       DOS:  cpu time    0.0055: real time    0.0055
    CHARGE:  cpu time    0.2366: real time    0.2367
    MIXING:  cpu time    0.0030: real time    0.0030
    --------------------------------------------
      LOOP:  cpu time   12.9053: real time   12.9118

 eigenvalue-minimisations  : 11810
 total energy-change (2. order) : 0.3668349E-01  (-0.1365497E-01)
 number of electron     189.9999992 magnetization 
 augmentation part       51.8057271 magnetization 

 DIPCOR: dipole corrections for dipol
 direction  3 min pos   250,
 dipolmoment           0.000000      0.000000      0.000661 electrons x Angstroem
 Tr[quadrupol]     -3504.508258

 energy correction for charged system         0.000000 eV
 dipol+quadrupol energy correction           -0.000000 eV
 added-field ion interaction          0.009757 eV  (added to PSCEN)


 Broyden mixing:
  rms(total) = 0.29870E+00    rms(broyden)= 0.29870E+00
  rms(prec ) = 0.61100E+00
  weight for this iteration     100.00

 eigenvalues of (default mixing * dielectric matrix)
  average eigenvalue GAMMA=   0.5776
  2.3069  2.3069  1.0850  1.0850  0.9946  0.9946  0.9502  0.9502  0.9134  0.7818
  0.7818  0.6287  0.6287  0.5345  0.5345  0.3826  0.3826  0.3173  0.3173  0.3417
  0.3417  0.0805  0.2646  0.2646  0.1994  0.1994  0.2206  0.2070  0.2070  0.1689
  0.1689  0.1996  0.1810  0.1521  0.1426

 Free energy of the ion-electron system (eV)
  ---------------------------------------------------
  alpha Z        PSCENC =       578.04897419
  Ewald energy   TEWEN  =     26536.96068652
  -Hartree energ DENC   =    -31846.66844708
  -exchange      EXHF   =         0.00000000
  -V(xc)+E(xc)   XCENC  =     -1738.21913435
  PAW double counting   =     12818.59197758   -10906.74073604
  entropy T*S    EENTRO =         0.01544089
  eigenvalues    EBANDS =      -264.75780068
  atomic energy  EATOM  =      4467.52060007
  Solvation  Ediel_sol  =         0.00000000
  ---------------------------------------------------
  free energy    TOTEN  =      -355.24843889 eV

  energy without entropy =     -355.26387978  energy(sigma->0) =     -355.25358586


--------------------------------------------------------------------------------------------------------


--------------------------------------- Iteration      1(  41)  ---------------------------------------


    POTLOK:  cpu time    0.0301: real time    0.0307
    SETDIJ:  cpu time    0.0045: real time    0.0045
    EDDIAG:  cpu time    1.1254: real time    1.1256
  RMM-DIIS:  cpu time   10.7440: real time   10.7696
    ORTHCH:  cpu time    0.2487: real time    0.2488
       DOS:  cpu time    0.0054: real time    0.0054
    CHARGE:  cpu time    0.2367: real time    0.2366
    MIXING:  cpu time    0.0031: real time    0.0032
    --------------------------------------------
      LOOP:  cpu time   12.3979: real time   12.4245

 eigenvalue-minimisations  : 11311
 total energy-change (2. order) : 0.4639966E-01  (-0.7616625E-02)
 number of electron     189.9999992 magnetization 
 augmentation part       51.8260315 magnetization 

 DIPCOR: dipole corrections for dipol
 direction  3 min pos   250,
 dipolmoment           0.000000      0.000000      0.002489 electrons x Angstroem
 Tr[quadrupol]     -3504.430698

 energy correction for charged system         0.000000 eV
 dipol+quadrupol energy correction           -0.000000 eV
 added-field ion interaction          0.036752 eV  (added to PSCEN)


 Broyden mixing:
  rms(total) = 0.26234E+00    rms(broyden)= 0.26234E+00
  rms(prec ) = 0.57042E+00
  weight for this iteration     100.00

 eigenvalues of (default mixing * dielectric matrix)
  average eigenvalue GAMMA=   0.5830
  2.3810  2.3810  1.0846  1.0846  0.9945  0.9945  0.9007  0.9007  0.9769  0.9070
  0.9070  0.6281  0.6281  0.5763  0.5763  0.3826  0.3826  0.3679  0.3679  0.3173
  0.3173  0.0805  0.2875  0.2875  0.1994  0.1994  0.2111  0.2111  0.2207  0.2207
  0.1689  0.1689  0.1987  0.1802  0.1521  0.1426

 Free energy of the ion-electron system (eV)
  ---------------------------------------------------
  alpha Z        PSCENC =       578.07596939
  Ewald energy   TEWEN  =     26536.96068652
  -Hartree energ DENC   =    -31845.76421163
  -exchange      EXHF   =         0.00000000
  -V(xc)+E(xc)   XCENC  =     -1738.21681161
  PAW double counting   =     12818.51161422   -10906.65049353
  entropy T*S    EENTRO =         0.01453959
  eigenvalues    EBANDS =      -265.65393226
  atomic energy  EATOM  =      4467.52060007
  Solvation  Ediel_sol  =         0.00000000
  ---------------------------------------------------
  free energy    TOTEN  =      -355.20203923 eV

  energy without entropy =     -355.21657882  energy(sigma->0) =     -355.20688576


--------------------------------------------------------------------------------------------------------


--------------------------------------- Iteration      1(  42)  ---------------------------------------


    POTLOK:  cpu time    0.0301: real time    0.0302
    SETDIJ:  cpu time    0.0045: real time    0.0045
    EDDIAG:  cpu time    1.1239: real time    1.1242
  RMM-DIIS:  cpu time   10.5453: real time   10.5474
    ORTHCH:  cpu time    0.2556: real time    0.2644
       DOS:  cpu time    0.0055: real time    0.0055
    CHARGE:  cpu time    0.2348: real time    0.2348
    MIXING:  cpu time    0.0033: real time    0.0033
    --------------------------------------------
      LOOP:  cpu time   12.2031: real time   12.2143

 eigenvalue-minimisations  : 11117
 total energy-change (2. order) :-0.5037998E-01  (-0.4535038E-02)
 number of electron     189.9999992 magnetization 
 augmentation part       51.8276063 magnetization 

 DIPCOR: dipole corrections for dipol
 direction  3 min pos   250,
 dipolmoment           0.000000      0.000000     -0.012276 electrons x Angstroem
 Tr[quadrupol]     -3504.400184

 energy correction for charged system         0.000000 eV
 dipol+quadrupol energy correction           -0.000010 eV
 added-field ion interaction         -0.181281 eV  (added to PSCEN)


 Broyden mixing:
  rms(total) = 0.29978E+00    rms(broyden)= 0.29978E+00
  rms(prec ) = 0.71536E+00
  weight for this iteration     100.00

 eigenvalues of (default mixing * dielectric matrix)
  average eigenvalue GAMMA=   0.6053
  2.5950  2.5950  1.0841  1.0841  0.9866  0.9866  1.1136  1.1136  1.1183  0.8887
  0.8887  0.6287  0.6287  0.6327  0.6327  0.3825  0.3825  0.4159  0.4159  0.3172
  0.3172  0.3047  0.3047  0.0805  0.1994  0.1994  0.2449  0.2449  0.2074  0.2074
  0.1689  0.1689  0.1426  0.1521  0.1917  0.1917  0.1787

 Free energy of the ion-electron system (eV)
  ---------------------------------------------------
  alpha Z        PSCENC =       577.85792598
  Ewald energy   TEWEN  =     26536.96068652
  -Hartree energ DENC   =    -31845.56961031
  -exchange      EXHF   =         0.00000000
  -V(xc)+E(xc)   XCENC  =     -1738.23341089
  PAW double counting   =     12816.19227266   -10904.32768389
  entropy T*S    EENTRO =         0.01114347
  eigenvalues    EBANDS =      -265.66434283
  atomic energy  EATOM  =      4467.52060007
  Solvation  Ediel_sol  =         0.00000000
  ---------------------------------------------------
  free energy    TOTEN  =      -355.25241921 eV

  energy without entropy =     -355.26356268  energy(sigma->0) =     -355.25613370


--------------------------------------------------------------------------------------------------------


--------------------------------------- Iteration      1(  43)  ---------------------------------------


    POTLOK:  cpu time    0.0303: real time    0.0308
    SETDIJ:  cpu time    0.0045: real time    0.0045
    EDDIAG:  cpu time    1.1568: real time    1.1582
  RMM-DIIS:  cpu time   10.4146: real time   10.4336
    ORTHCH:  cpu time    0.2489: real time    0.2490
       DOS:  cpu time    0.0054: real time    0.0054
    CHARGE:  cpu time    0.2334: real time    0.2335
    MIXING:  cpu time    0.0033: real time    0.0033
    --------------------------------------------
      LOOP:  cpu time   12.0973: real time   12.1184

 eigenvalue-minimisations  : 10942
 total energy-change (2. order) : 0.1087796E-01  (-0.1708464E-01)
 number of electron     189.9999991 magnetization 
 augmentation part       51.8649735 magnetization 

 DIPCOR: dipole corrections for dipol
 direction  3 min pos   246,
 dipolmoment           0.000000      0.000000     -0.006074 electrons x Angstroem
 Tr[quadrupol]     -3504.164145

 energy correction for charged system         0.000000 eV
 dipol+quadrupol energy correction           -0.000003 eV
 added-field ion interaction         -0.028469 eV  (added to PSCEN)


 Broyden mixing:
  rms(total) = 0.28918E+00    rms(broyden)= 0.28918E+00
  rms(prec ) = 0.69874E+00
  weight for this iteration     100.00

 eigenvalues of (default mixing * dielectric matrix)
  average eigenvalue GAMMA=   0.6185
  2.8090  2.8090  1.0843  1.0843  1.1998  1.1998  1.2461  0.9842  0.9842  0.8634
  0.8634  0.6286  0.6286  0.6481  0.6481  0.3825  0.3825  0.4645  0.4645  0.3171
  0.3171  0.3291  0.3291  0.0805  0.2648  0.2648  0.1994  0.1994  0.2293  0.2081
  0.2081  0.1689  0.1689  0.1988  0.1815  0.1521  0.1426  0.1682

 Free energy of the ion-electron system (eV)
  ---------------------------------------------------
  alpha Z        PSCENC =       578.01074594
  Ewald energy   TEWEN  =     26536.96068652
  -Hartree energ DENC   =    -31843.42008987
  -exchange      EXHF   =         0.00000000
  -V(xc)+E(xc)   XCENC  =     -1738.24909433
  PAW double counting   =     12820.32225478   -10908.48506370
  entropy T*S    EENTRO =         0.00291939
  eigenvalues    EBANDS =      -267.90450007
  atomic energy  EATOM  =      4467.52060007
  Solvation  Ediel_sol  =         0.00000000
  ---------------------------------------------------
  free energy    TOTEN  =      -355.24154126 eV

  energy without entropy =     -355.24446065  energy(sigma->0) =     -355.24251439


--------------------------------------------------------------------------------------------------------


--------------------------------------- Iteration      1(  44)  ---------------------------------------


    POTLOK:  cpu time    0.0303: real time    0.0308
    SETDIJ:  cpu time    0.0045: real time    0.0045
    EDDIAG:  cpu time    1.1256: real time    1.1260
  RMM-DIIS:  cpu time   10.3615: real time   10.3738
    ORTHCH:  cpu time    0.2492: real time    0.2492
       DOS:  cpu time    0.0056: real time    0.0056
    CHARGE:  cpu time    0.2393: real time    0.2393
    MIXING:  cpu time    0.0035: real time    0.0035
    --------------------------------------------
      LOOP:  cpu time   12.0195: real time   12.0327

 eigenvalue-minimisations  : 10987
 total energy-change (2. order) : 0.4677440E-01  (-0.7450224E-02)
 number of electron     189.9999991 magnetization 
 augmentation part       51.8261362 magnetization 

 DIPCOR: dipole corrections for dipol
 direction  3 min pos   244,
 dipolmoment           0.000000      0.000000      0.003450 electrons x Angstroem
 Tr[quadrupol]     -3504.493057

 energy correction for charged system         0.000000 eV
 dipol+quadrupol energy correction           -0.000001 eV
 added-field ion interaction         -0.001217 eV  (added to PSCEN)


 Broyden mixing:
  rms(total) = 0.25484E+00    rms(broyden)= 0.25484E+00
  rms(prec ) = 0.60290E+00
  weight for this iteration     100.00

 eigenvalues of (default mixing * dielectric matrix)
  average eigenvalue GAMMA=   0.6232
  2.5354  2.5354  1.4998  1.0848  1.0848  1.2921  1.2921  0.9860  0.9860  0.8399
  0.8399  0.8300  0.8300  0.6282  0.6282  0.6001  0.6001  0.3825  0.3825  0.3172
  0.3172  0.3459  0.3459  0.0805  0.2862  0.2862  0.1994  0.1994  0.2376  0.2376
  0.2082  0.2082  0.1689  0.1689  0.1974  0.1813  0.1521  0.1426  0.1675

 Free energy of the ion-electron system (eV)
  ---------------------------------------------------
  alpha Z        PSCENC =       578.03799963
  Ewald energy   TEWEN  =     26536.96068652
  -Hartree energ DENC   =    -31845.92138197
  -exchange      EXHF   =         0.00000000
  -V(xc)+E(xc)   XCENC  =     -1738.26970255
  PAW double counting   =     12827.84017985   -10916.07144964
  entropy T*S    EENTRO =         0.00408351
  eigenvalues    EBANDS =      -265.29578229
  atomic energy  EATOM  =      4467.52060007
  Solvation  Ediel_sol  =         0.00000000
  ---------------------------------------------------
  free energy    TOTEN  =      -355.19476686 eV

  energy without entropy =     -355.19885037  energy(sigma->0) =     -355.19612803


--------------------------------------------------------------------------------------------------------


--------------------------------------- Iteration      1(  45)  ---------------------------------------


    POTLOK:  cpu time    0.0305: real time    0.0306
    SETDIJ:  cpu time    0.0045: real time    0.0045
    EDDIAG:  cpu time    1.1564: real time    1.1567
  RMM-DIIS:  cpu time   10.2175: real time   10.2241
    ORTHCH:  cpu time    0.2491: real time    0.2491
       DOS:  cpu time    0.0055: real time    0.0055
    CHARGE:  cpu time    0.2380: real time    0.2381
    MIXING:  cpu time    0.0039: real time    0.0039
    --------------------------------------------
      LOOP:  cpu time   11.9053: real time   11.9124

 eigenvalue-minimisations  : 10773
 total energy-change (2. order) : 0.1532904E+00  (-0.1127279E-01)
 number of electron     189.9999991 magnetization 
 augmentation part       51.7476664 magnetization 

 DIPCOR: dipole corrections for dipol
 direction  3 min pos   244,
 dipolmoment           0.000000      0.000000      0.043229 electrons x Angstroem
 Tr[quadrupol]     -3505.247778

 energy correction for charged system         0.000000 eV
 dipol+quadrupol energy correction           -0.000127 eV
 added-field ion interaction         -0.015252 eV  (added to PSCEN)


 Broyden mixing:
  rms(total) = 0.52903E-01    rms(broyden)= 0.52898E-01
  rms(prec ) = 0.84854E-01
  weight for this iteration     100.00

 eigenvalues of (default mixing * dielectric matrix)
  average eigenvalue GAMMA=   0.6233
  2.4670  2.4670  1.8195  1.3186  1.3186  1.0848  1.0848  0.9862  0.9862  0.8603
  0.8603  0.8218  0.8218  0.6282  0.6282  0.6345  0.6345  0.3825  0.3825  0.3172
  0.3172  0.3484  0.3484  0.0805  0.2978  0.2978  0.1994  0.1994  0.2558  0.2558
  0.2326  0.2082  0.2082  0.1689  0.1689  0.1976  0.1813  0.1521  0.1426  0.1669

 Free energy of the ion-electron system (eV)
  ---------------------------------------------------
  alpha Z        PSCENC =       578.02383901
  Ewald energy   TEWEN  =     26536.96068652
  -Hartree energ DENC   =    -31851.55752848
  -exchange      EXHF   =         0.00000000
  -V(xc)+E(xc)   XCENC  =     -1738.24580420
  PAW double counting   =     12852.27177989   -10940.60829454
  entropy T*S    EENTRO =         0.01293767
  eigenvalues    EBANDS =      -259.41969236
  atomic energy  EATOM  =      4467.52060007
  Solvation  Ediel_sol  =         0.00000000
  ---------------------------------------------------
  free energy    TOTEN  =      -355.04147642 eV

  energy without entropy =     -355.05441409  energy(sigma->0) =     -355.04578898


--------------------------------------------------------------------------------------------------------


--------------------------------------- Iteration      1(  46)  ---------------------------------------


    POTLOK:  cpu time    0.0309: real time    0.0311
    SETDIJ:  cpu time    0.0045: real time    0.0045
    EDDIAG:  cpu time    1.1240: real time    1.1242
  RMM-DIIS:  cpu time   10.8653: real time   10.8692
    ORTHCH:  cpu time    0.2482: real time    0.2484
       DOS:  cpu time    0.0057: real time    0.0057
    CHARGE:  cpu time    0.2403: real time    0.2404
    MIXING:  cpu time    0.0039: real time    0.0039
    --------------------------------------------
      LOOP:  cpu time   12.5229: real time   12.5273

 eigenvalue-minimisations  : 11478
 total energy-change (2. order) :-0.7177089E-02  (-0.2595712E-02)
 number of electron     189.9999991 magnetization 
 augmentation part       51.7608431 magnetization 

 DIPCOR: dipole corrections for dipol
 direction  3 min pos   245,
 dipolmoment           0.000000      0.000000      0.031850 electrons x Angstroem
 Tr[quadrupol]     -3505.337634

 energy correction for charged system         0.000000 eV
 dipol+quadrupol energy correction           -0.000069 eV
 added-field ion interaction          0.069024 eV  (added to PSCEN)


 Broyden mixing:
  rms(total) = 0.70802E-01    rms(broyden)= 0.70802E-01
  rms(prec ) = 0.17179E+00
  weight for this iteration     100.00

 eigenvalues of (default mixing * dielectric matrix)
  average eigenvalue GAMMA=   0.6272
  2.6682  2.6682  1.7465  1.3301  1.3301  1.0849  1.0849  0.9864  0.9864  0.9023
  0.9023  0.7972  0.7972  0.6282  0.6282  0.6440  0.6440  0.3825  0.3825  0.3172
  0.3172  0.3571  0.3571  0.3387  0.3387  0.0805  0.2761  0.2761  0.1994  0.1994
  0.2335  0.2335  0.2084  0.2084  0.1689  0.1689  0.1971  0.1813  0.1521  0.1426
  0.1670

 Free energy of the ion-electron system (eV)
  ---------------------------------------------------
  alpha Z        PSCENC =       578.10817245
  Ewald energy   TEWEN  =     26536.96068652
  -Hartree energ DENC   =    -31851.72612348
  -exchange      EXHF   =         0.00000000
  -V(xc)+E(xc)   XCENC  =     -1738.22938419
  PAW double counting   =     12858.14637062   -10946.48056577
  entropy T*S    EENTRO =         0.01277712
  eigenvalues    EBANDS =      -259.36118687
  atomic energy  EATOM  =      4467.52060007
  Solvation  Ediel_sol  =         0.00000000
  ---------------------------------------------------
  free energy    TOTEN  =      -355.04865351 eV

  energy without entropy =     -355.06143063  energy(sigma->0) =     -355.05291255


--------------------------------------------------------------------------------------------------------


--------------------------------------- Iteration      1(  47)  ---------------------------------------


    POTLOK:  cpu time    0.0307: real time    0.0309
    SETDIJ:  cpu time    0.0045: real time    0.0045
    EDDIAG:  cpu time    1.1226: real time    1.1227
  RMM-DIIS:  cpu time   10.1560: real time   10.1603
    ORTHCH:  cpu time    0.2505: real time    0.2505
       DOS:  cpu time    0.0056: real time    0.0056
    CHARGE:  cpu time    0.2363: real time    0.2365
    MIXING:  cpu time    0.0043: real time    0.0043
    --------------------------------------------
      LOOP:  cpu time   11.8104: real time   11.8152

 eigenvalue-minimisations  : 10579
 total energy-change (2. order) : 0.6484825E-02  (-0.8992705E-03)
 number of electron     189.9999991 magnetization 
 augmentation part       51.7337783 magnetization 

 DIPCOR: dipole corrections for dipol
 direction  3 min pos   246,
 dipolmoment           0.000000      0.000000      0.032710 electrons x Angstroem
 Tr[quadrupol]     -3505.568600

 energy correction for charged system         0.000000 eV
 dipol+quadrupol energy correction           -0.000073 eV
 added-field ion interaction          0.153315 eV  (added to PSCEN)


 Broyden mixing:
  rms(total) = 0.45101E-01    rms(broyden)= 0.45101E-01
  rms(prec ) = 0.11065E+00
  weight for this iteration     100.00

 eigenvalues of (default mixing * dielectric matrix)
  average eigenvalue GAMMA=   0.6425
  2.9251  2.9251  1.6494  1.3430  1.3430  1.0849  1.0849  0.9864  0.9864  1.0241
  1.0241  0.7641  0.7641  0.6282  0.6282  0.6231  0.6231  0.5538  0.5538  0.3825
  0.3825  0.3172  0.3172  0.3477  0.3477  0.0805  0.2898  0.2898  0.1994  0.1994
  0.2449  0.2449  0.2298  0.2083  0.2083  0.1689  0.1689  0.1973  0.1813  0.1521
  0.1426  0.1670

 Free energy of the ion-electron system (eV)
  ---------------------------------------------------
  alpha Z        PSCENC =       578.19246008
  Ewald energy   TEWEN  =     26536.96068652
  -Hartree energ DENC   =    -31853.19079189
  -exchange      EXHF   =         0.00000000
  -V(xc)+E(xc)   XCENC  =     -1738.24498964
  PAW double counting   =     12857.17365633   -10945.52877136
  entropy T*S    EENTRO =         0.01366770
  eigenvalues    EBANDS =      -257.93868650
  atomic energy  EATOM  =      4467.52060007
  Solvation  Ediel_sol  =         0.00000000
  ---------------------------------------------------
  free energy    TOTEN  =      -355.04216869 eV

  energy without entropy =     -355.05583639  energy(sigma->0) =     -355.04672459


--------------------------------------------------------------------------------------------------------


--------------------------------------- Iteration      1(  48)  ---------------------------------------


    POTLOK:  cpu time    0.0313: real time    0.0321
    SETDIJ:  cpu time    0.0046: real time    0.0046
    EDDIAG:  cpu time    1.1410: real time    1.1413
  RMM-DIIS:  cpu time    9.3998: real time    9.4239
    ORTHCH:  cpu time    0.2484: real time    0.2485
       DOS:  cpu time    0.0055: real time    0.0055
    CHARGE:  cpu time    0.2412: real time    0.2414
    MIXING:  cpu time    0.0042: real time    0.0042
    --------------------------------------------
      LOOP:  cpu time   11.0760: real time   11.1016

 eigenvalue-minimisations  :  9861
 total energy-change (2. order) :-0.7499296E-03  (-0.3635904E-03)
 number of electron     189.9999991 magnetization 
 augmentation part       51.7279326 magnetization 

 DIPCOR: dipole corrections for dipol
 direction  3 min pos   246,
 dipolmoment           0.000000      0.000000      0.026314 electrons x Angstroem
 Tr[quadrupol]     -3505.759698

 energy correction for charged system         0.000000 eV
 dipol+quadrupol energy correction           -0.000047 eV
 added-field ion interaction          0.123335 eV  (added to PSCEN)


 Broyden mixing:
  rms(total) = 0.49110E-01    rms(broyden)= 0.49110E-01
  rms(prec ) = 0.12288E+00
  weight for this iteration     100.00

 eigenvalues of (default mixing * dielectric matrix)
  average eigenvalue GAMMA=   0.6582
  2.7529  2.7529  2.1970  1.0849  1.0849  1.3196  1.3196  1.2601  1.2601  0.9864
  0.9864  0.8300  0.8300  0.6282  0.6282  0.7073  0.7073  0.5906  0.5906  0.3825
  0.3825  0.3172  0.3172  0.3482  0.3482  0.0805  0.3123  0.2915  0.2915  0.1994
  0.1994  0.2448  0.2448  0.2317  0.2084  0.2084  0.1689  0.1689  0.1973  0.1813
  0.1521  0.1426  0.1670

 Free energy of the ion-electron system (eV)
  ---------------------------------------------------
  alpha Z        PSCENC =       578.16250518
  Ewald energy   TEWEN  =     26536.96068652
  -Hartree energ DENC   =    -31854.10160438
  -exchange      EXHF   =         0.00000000
  -V(xc)+E(xc)   XCENC  =     -1738.25016666
  PAW double counting   =     12856.69727550   -10945.05466239
  entropy T*S    EENTRO =         0.01362355
  eigenvalues    EBANDS =      -256.99117601
  atomic energy  EATOM  =      4467.52060007
  Solvation  Ediel_sol  =         0.00000000
  ---------------------------------------------------
  free energy    TOTEN  =      -355.04291862 eV

  energy without entropy =     -355.05654217  energy(sigma->0) =     -355.04745980


--------------------------------------------------------------------------------------------------------


--------------------------------------- Iteration      1(  49)  ---------------------------------------


    POTLOK:  cpu time    0.0311: real time    0.0315
    SETDIJ:  cpu time    0.0045: real time    0.0045
    EDDIAG:  cpu time    1.1238: real time    1.1245
  RMM-DIIS:  cpu time   10.5970: real time   10.5990
    ORTHCH:  cpu time    0.2492: real time    0.2493
       DOS:  cpu time    0.0053: real time    0.0053
    CHARGE:  cpu time    0.2396: real time    0.2397
    MIXING:  cpu time    0.0045: real time    0.0045
    --------------------------------------------
      LOOP:  cpu time   12.2549: real time   12.2581

 eigenvalue-minimisations  : 11215
 total energy-change (2. order) : 0.4897303E-02  (-0.7347595E-03)
 number of electron     189.9999991 magnetization 
 augmentation part       51.7166918 magnetization 

 DIPCOR: dipole corrections for dipol
 direction  3 min pos   247,
 dipolmoment           0.000000      0.000000      0.031992 electrons x Angstroem
 Tr[quadrupol]     -3506.031605

 energy correction for charged system         0.000000 eV
 dipol+quadrupol energy correction           -0.000070 eV
 added-field ion interaction          0.230566 eV  (added to PSCEN)


 Broyden mixing:
  rms(total) = 0.13109E-01    rms(broyden)= 0.13108E-01
  rms(prec ) = 0.18107E-01
  weight for this iteration     100.00

 eigenvalues of (default mixing * dielectric matrix)
  average eigenvalue GAMMA=   0.6633
  2.7366  2.7366  2.3814  1.4797  1.4797  1.2611  1.2611  1.0849  1.0849  0.9864
  0.9864  0.8434  0.8434  0.6282  0.6282  0.7098  0.7098  0.5900  0.5900  0.3825
  0.3825  0.4077  0.3172  0.3172  0.3484  0.3484  0.0805  0.2987  0.2987  0.2735
  0.1994  0.1994  0.2439  0.2439  0.2282  0.2084  0.2084  0.1689  0.1689  0.1972
  0.1813  0.1521  0.1426  0.1670

 Free energy of the ion-electron system (eV)
  ---------------------------------------------------
  alpha Z        PSCENC =       578.26971385
  Ewald energy   TEWEN  =     26536.96068652
  -Hartree energ DENC   =    -31855.62869841
  -exchange      EXHF   =         0.00000000
  -V(xc)+E(xc)   XCENC  =     -1738.24123910
  PAW double counting   =     12861.89445030   -10950.25613014
  entropy T*S    EENTRO =         0.01469990
  eigenvalues    EBANDS =      -255.57210430
  atomic energy  EATOM  =      4467.52060007
  Solvation  Ediel_sol  =         0.00000000
  ---------------------------------------------------
  free energy    TOTEN  =      -355.03802131 eV

  energy without entropy =     -355.05272122  energy(sigma->0) =     -355.04292128


--------------------------------------------------------------------------------------------------------


--------------------------------------- Iteration      1(  50)  ---------------------------------------


    POTLOK:  cpu time    0.0311: real time    0.0315
    SETDIJ:  cpu time    0.0045: real time    0.0045
    EDDIAG:  cpu time    1.1483: real time    1.1485
  RMM-DIIS:  cpu time   10.1383: real time   10.1406
    ORTHCH:  cpu time    0.2490: real time    0.2490
       DOS:  cpu time    0.0056: real time    0.0056
    CHARGE:  cpu time    0.2394: real time    0.2394
    MIXING:  cpu time    0.0041: real time    0.0041
    --------------------------------------------
      LOOP:  cpu time   11.8203: real time   11.8232

 eigenvalue-minimisations  : 10701
 total energy-change (2. order) : 0.2592542E-03  (-0.9829943E-04)
 number of electron     189.9999991 magnetization 
 augmentation part       51.7245257 magnetization 

 DIPCOR: dipole corrections for dipol
 direction  3 min pos   248,
 dipolmoment           0.000000      0.000000      0.029646 electrons x Angstroem
 Tr[quadrupol]     -3506.087464

 energy correction for charged system         0.000000 eV
 dipol+quadrupol energy correction           -0.000060 eV
 added-field ion interaction          0.288363 eV  (added to PSCEN)


 Broyden mixing:
  rms(total) = 0.10820E-01    rms(broyden)= 0.10820E-01
  rms(prec ) = 0.14717E-01
  weight for this iteration     100.00

 eigenvalues of (default mixing * dielectric matrix)
  average eigenvalue GAMMA=   0.6384
  2.7864  2.7864  1.5699  1.5699  1.1302  1.1302  1.2726  1.2726  0.7985  0.7985
  1.0894  0.7776  0.7776  0.6569  0.6569  0.5626  0.5626  0.3803  0.3803  0.0518
  0.3421  0.3421  0.0789  0.2960  0.2960  0.2880  0.2880  0.2172  0.2172  0.2445
  0.2445  0.2209  0.2103  0.2103  0.1556  0.1556  0.1745  0.1745  0.1724  0.1948

 Free energy of the ion-electron system (eV)
  ---------------------------------------------------
  alpha Z        PSCENC =       578.32752122
  Ewald energy   TEWEN  =     26536.96068652
  -Hartree energ DENC   =    -31855.67899439
  -exchange      EXHF   =         0.00000000
  -V(xc)+E(xc)   XCENC  =     -1738.23557569
  PAW double counting   =     12862.38172739   -10950.73376485
  entropy T*S    EENTRO =         0.01504616
  eigenvalues    EBANDS =      -255.59500849
  atomic energy  EATOM  =      4467.52060007
  Solvation  Ediel_sol  =         0.00000000
  ---------------------------------------------------
  free energy    TOTEN  =      -355.03776206 eV

  energy without entropy =     -355.05280821  energy(sigma->0) =     -355.04277744


--------------------------------------------------------------------------------------------------------


--------------------------------------- Iteration      1(  51)  ---------------------------------------


    POTLOK:  cpu time    0.0308: real time    0.0309
    SETDIJ:  cpu time    0.0045: real time    0.0045
    EDDIAG:  cpu time    1.1245: real time    1.1247
  RMM-DIIS:  cpu time    9.0037: real time    9.0050
    ORTHCH:  cpu time    0.2485: real time    0.2485
       DOS:  cpu time    0.0055: real time    0.0055
    CHARGE:  cpu time    0.2380: real time    0.2380
    MIXING:  cpu time    0.0038: real time    0.0038
    --------------------------------------------
      LOOP:  cpu time   10.6593: real time   10.6610

 eigenvalue-minimisations  :  9444
 total energy-change (2. order) :-0.5364617E-03  (-0.3158818E-04)
 number of electron     189.9999991 magnetization 
 augmentation part       51.7322600 magnetization 

 DIPCOR: dipole corrections for dipol
 direction  3 min pos   249,
 dipolmoment           0.000000      0.000000      0.021927 electrons x Angstroem
 Tr[quadrupol]     -3506.172358

 energy correction for charged system         0.000000 eV
 dipol+quadrupol energy correction           -0.000033 eV
 added-field ion interaction          0.268543 eV  (added to PSCEN)


 Broyden mixing:
  rms(total) = 0.19333E-01    rms(broyden)= 0.19333E-01
  rms(prec ) = 0.51300E-01
  weight for this iteration     100.00

 eigenvalues of (default mixing * dielectric matrix)
  average eigenvalue GAMMA=   0.6398
  2.8285  2.8285  1.1553  1.1553  1.4393  1.4393  1.4205  1.2896  1.2896  0.7646
  0.7646  0.7788  0.7788  0.6432  0.6432  0.5582  0.5582  0.5497  0.3824  0.3824
  0.0534  0.0772  0.3380  0.3380  0.3123  0.2926  0.2926  0.2794  0.2182  0.2182
  0.2454  0.2454  0.2206  0.2117  0.2117  0.1551  0.1551  0.1742  0.1742  0.1957
  0.1734

 Free energy of the ion-electron system (eV)
  ---------------------------------------------------
  alpha Z        PSCENC =       578.30772782
  Ewald energy   TEWEN  =     26536.96068652
  -Hartree energ DENC   =    -31855.88688938
  -exchange      EXHF   =         0.00000000
  -V(xc)+E(xc)   XCENC  =     -1738.22959984
  PAW double counting   =     12860.78395016   -10949.11852260
  entropy T*S    EENTRO =         0.01536564
  eigenvalues    EBANDS =      -255.39161691
  atomic energy  EATOM  =      4467.52060007
  Solvation  Ediel_sol  =         0.00000000
  ---------------------------------------------------
  free energy    TOTEN  =      -355.03829852 eV

  energy without entropy =     -355.05366416  energy(sigma->0) =     -355.04342040


--------------------------------------------------------------------------------------------------------


--------------------------------------- Iteration      1(  52)  ---------------------------------------


    POTLOK:  cpu time    0.0307: real time    0.0312
    SETDIJ:  cpu time    0.0045: real time    0.0045
    EDDIAG:  cpu time    1.1243: real time    1.1245
  RMM-DIIS:  cpu time   10.3044: real time   10.3232
    ORTHCH:  cpu time    0.2493: real time    0.2493
       DOS:  cpu time    0.0055: real time    0.0055
    CHARGE:  cpu time    0.2431: real time    0.2433
    MIXING:  cpu time    0.0041: real time    0.0041
    --------------------------------------------
      LOOP:  cpu time   11.9661: real time   11.9857

 eigenvalue-minimisations  : 10847
 total energy-change (2. order) : 0.7146235E-03  (-0.5987684E-04)
 number of electron     189.9999991 magnetization 
 augmentation part       51.7246455 magnetization 

 DIPCOR: dipole corrections for dipol
 direction  3 min pos   251,
 dipolmoment           0.000000      0.000000      0.025704 electrons x Angstroem
 Tr[quadrupol]     -3506.296520

 energy correction for charged system         0.000000 eV
 dipol+quadrupol energy correction           -0.000045 eV
 added-field ion interaction          0.444339 eV  (added to PSCEN)


 Broyden mixing:
  rms(total) = 0.10701E-01    rms(broyden)= 0.10701E-01
  rms(prec ) = 0.17512E-01
  weight for this iteration     100.00

 eigenvalues of (default mixing * dielectric matrix)
  average eigenvalue GAMMA=   0.6492
  2.9053  2.9053  1.6127  1.6127  1.1604  1.1604  1.3596  1.3596  0.7632  0.7632
  1.0283  1.0283  0.7808  0.7808  0.6680  0.6680  0.5554  0.5554  0.3817  0.3817
  0.0566  0.3444  0.3444  0.0760  0.3152  0.3152  0.2731  0.2731  0.2131  0.2131
  0.2480  0.2464  0.2464  0.1551  0.1551  0.1735  0.1735  0.2119  0.2119  0.2125
  0.2039  0.1733

 Free energy of the ion-electron system (eV)
  ---------------------------------------------------
  alpha Z        PSCENC =       578.48351215
  Ewald energy   TEWEN  =     26536.96068652
  -Hartree energ DENC   =    -31856.57630176
  -exchange      EXHF   =         0.00000000
  -V(xc)+E(xc)   XCENC  =     -1738.22979350
  PAW double counting   =     12861.21294786   -10949.55495439
  entropy T*S    EENTRO =         0.01636748
  eigenvalues    EBANDS =      -254.87064833
  atomic energy  EATOM  =      4467.52060007
  Solvation  Ediel_sol  =         0.00000000
  ---------------------------------------------------
  free energy    TOTEN  =      -355.03758390 eV

  energy without entropy =     -355.05395137  energy(sigma->0) =     -355.04303972


--------------------------------------------------------------------------------------------------------


--------------------------------------- Iteration      1(  53)  ---------------------------------------


    POTLOK:  cpu time    0.0319: real time    0.0325
    SETDIJ:  cpu time    0.0047: real time    0.0047
    EDDIAG:  cpu time    1.1250: real time    1.1273
  RMM-DIIS:  cpu time    9.7820: real time    9.8159
    ORTHCH:  cpu time    0.2483: real time    0.2485
       DOS:  cpu time    0.0055: real time    0.0055
    CHARGE:  cpu time    0.2344: real time    0.2344
    MIXING:  cpu time    0.0040: real time    0.0040
    --------------------------------------------
      LOOP:  cpu time   11.4358: real time   11.4727

 eigenvalue-minimisations  : 10210
 total energy-change (2. order) :-0.6874289E-04  ( 0.1126627E-04)
 number of electron     189.9999991 magnetization 
 augmentation part       51.7290358 magnetization 

 DIPCOR: dipole corrections for dipol
 direction  3 min pos   252,
 dipolmoment           0.000000      0.000000      0.020630 electrons x Angstroem
 Tr[quadrupol]     -3506.334879

 energy correction for charged system         0.000000 eV
 dipol+quadrupol energy correction           -0.000029 eV
 added-field ion interaction          0.408622 eV  (added to PSCEN)


 Broyden mixing:
  rms(total) = 0.13016E-01    rms(broyden)= 0.13016E-01
  rms(prec ) = 0.33003E-01
  weight for this iteration     100.00

 eigenvalues of (default mixing * dielectric matrix)
  average eigenvalue GAMMA=   0.6517
  2.9070  2.9070  1.1608  1.1608  1.5979  1.5979  1.4112  1.4112  0.7668  0.7668
  1.1610  1.1610  0.7781  0.7781  0.6701  0.6701  0.5514  0.5514  0.3870  0.3870
  0.0606  0.0697  0.3851  0.3444  0.3444  0.2936  0.2936  0.2999  0.2999  0.2138
  0.2138  0.2633  0.2451  0.2451  0.1551  0.1551  0.1742  0.1742  0.1731  0.2079
  0.2079  0.2016  0.2190

 Free energy of the ion-electron system (eV)
  ---------------------------------------------------
  alpha Z        PSCENC =       578.44781084
  Ewald energy   TEWEN  =     26536.96068652
  -Hartree energ DENC   =    -31856.63787301
  -exchange      EXHF   =         0.00000000
  -V(xc)+E(xc)   XCENC  =     -1738.22673867
  PAW double counting   =     12860.81673549   -10949.15509263
  entropy T*S    EENTRO =         0.01653872
  eigenvalues    EBANDS =      -254.78031998
  atomic energy  EATOM  =      4467.52060007
  Solvation  Ediel_sol  =         0.00000000
  ---------------------------------------------------
  free energy    TOTEN  =      -355.03765264 eV

  energy without entropy =     -355.05419136  energy(sigma->0) =     -355.04316555


--------------------------------------------------------------------------------------------------------


--------------------------------------- Iteration      1(  54)  ---------------------------------------


    POTLOK:  cpu time    0.0307: real time    0.0311
    SETDIJ:  cpu time    0.0045: real time    0.0045
    EDDIAG:  cpu time    1.1461: real time    1.1464
  RMM-DIIS:  cpu time   10.0161: real time   10.0229
    ORTHCH:  cpu time    0.2486: real time    0.2486
       DOS:  cpu time    0.0055: real time    0.0055
    CHARGE:  cpu time    0.2380: real time    0.2380
    MIXING:  cpu time    0.0041: real time    0.0042
    --------------------------------------------
      LOOP:  cpu time   11.6937: real time   11.7012

 eigenvalue-minimisations  : 10584
 total energy-change (2. order) : 0.8388689E-04  ( 0.2943952E-04)
 number of electron     189.9999991 magnetization 
 augmentation part       51.7284781 magnetization 

 DIPCOR: dipole corrections for dipol
 direction  3 min pos   253,
 dipolmoment           0.000000      0.000000      0.019575 electrons x Angstroem
 Tr[quadrupol]     -3506.380218

 energy correction for charged system         0.000000 eV
 dipol+quadrupol energy correction           -0.000026 eV
 added-field ion interaction          0.437055 eV  (added to PSCEN)


 Broyden mixing:
  rms(total) = 0.12180E-01    rms(broyden)= 0.12180E-01
  rms(prec ) = 0.31390E-01
  weight for this iteration     100.00

 eigenvalues of (default mixing * dielectric matrix)
  average eigenvalue GAMMA=   0.6633
  3.0105  3.0105  1.6309  1.6309  1.1667  1.1667  1.4230  1.4230  1.2560  1.2560
  0.7823  0.7823  0.7771  0.7771  0.7002  0.6814  0.6814  0.5541  0.5541  0.3799
  0.3799  0.0521  0.0805  0.3453  0.3453  0.3190  0.3190  0.2924  0.2762  0.2762
  0.2187  0.2187  0.2524  0.2468  0.2468  0.1551  0.1551  0.1722  0.1722  0.2102
  0.2102  0.2138  0.2057  0.1758

 Free energy of the ion-electron system (eV)
  ---------------------------------------------------
  alpha Z        PSCENC =       578.47624630
  Ewald energy   TEWEN  =     26536.96068652
  -Hartree energ DENC   =    -31856.82363311
  -exchange      EXHF   =         0.00000000
  -V(xc)+E(xc)   XCENC  =     -1738.22629064
  PAW double counting   =     12860.80111847   -10949.14204594
  entropy T*S    EENTRO =         0.01692593
  eigenvalues    EBANDS =      -254.62117637
  atomic energy  EATOM  =      4467.52060007
  Solvation  Ediel_sol  =         0.00000000
  ---------------------------------------------------
  free energy    TOTEN  =      -355.03756875 eV

  energy without entropy =     -355.05449469  energy(sigma->0) =     -355.04321073


--------------------------------------------------------------------------------------------------------


--------------------------------------- Iteration      1(  55)  ---------------------------------------


    POTLOK:  cpu time    0.0309: real time    0.0314
    SETDIJ:  cpu time    0.0045: real time    0.0045
    EDDIAG:  cpu time    1.1221: real time    1.1223
  RMM-DIIS:  cpu time   10.4454: real time   10.4516
    ORTHCH:  cpu time    0.2488: real time    0.2488
       DOS:  cpu time    0.0055: real time    0.0055
    CHARGE:  cpu time    0.2330: real time    0.2330
    MIXING:  cpu time    0.0041: real time    0.0041
    --------------------------------------------
      LOOP:  cpu time   12.0942: real time   12.1011

 eigenvalue-minimisations  : 10992
 total energy-change (2. order) :-0.3073160E-03  ( 0.3037379E-05)
 number of electron     189.9999991 magnetization 
 augmentation part       51.7287574 magnetization 

 DIPCOR: dipole corrections for dipol
 direction  3 min pos   253,
 dipolmoment           0.000000      0.000000      0.015581 electrons x Angstroem
 Tr[quadrupol]     -3506.434692

 energy correction for charged system         0.000000 eV
 dipol+quadrupol energy correction           -0.000016 eV
 added-field ion interaction          0.347882 eV  (added to PSCEN)


 Broyden mixing:
  rms(total) = 0.16746E-01    rms(broyden)= 0.16746E-01
  rms(prec ) = 0.44388E-01
  weight for this iteration     100.00

 eigenvalues of (default mixing * dielectric matrix)
  average eigenvalue GAMMA=   0.6095
  2.7610  2.0590  1.7249  1.5310  1.5310  1.1820  1.1820  1.1517  1.1517  0.8006
  0.8006  0.6348  0.6348  0.6555  0.6555  0.3162  0.3162  0.0518  0.3530  0.3530
  0.3132  0.3132  0.2773  0.2773  0.3005  0.3005  0.1175  0.1917  0.1917  0.2581
  0.2581  0.1571  0.1629  0.1629  0.1883  0.1883  0.2440  0.2281  0.1984  0.2057

 Free energy of the ion-electron system (eV)
  ---------------------------------------------------
  alpha Z        PSCENC =       578.38708309
  Ewald energy   TEWEN  =     26536.96068652
  -Hartree energ DENC   =    -31857.01753987
  -exchange      EXHF   =         0.00000000
  -V(xc)+E(xc)   XCENC  =     -1738.22579349
  PAW double counting   =     12860.76452827   -10949.10856782
  entropy T*S    EENTRO =         0.01709376
  eigenvalues    EBANDS =      -254.33596661
  atomic energy  EATOM  =      4467.52060007
  Solvation  Ediel_sol  =         0.00000000
  ---------------------------------------------------
  free energy    TOTEN  =      -355.03787607 eV

  energy without entropy =     -355.05496983  energy(sigma->0) =     -355.04357399


--------------------------------------------------------------------------------------------------------


--------------------------------------- Iteration      1(  56)  ---------------------------------------


    POTLOK:  cpu time    0.0310: real time    0.0319
    SETDIJ:  cpu time    0.0045: real time    0.0046
    EDDIAG:  cpu time    1.1246: real time    1.1247
  RMM-DIIS:  cpu time   10.7407: real time   10.7647
    ORTHCH:  cpu time    0.2492: real time    0.2492
       DOS:  cpu time    0.0054: real time    0.0054
    CHARGE:  cpu time    0.2350: real time    0.2350
    MIXING:  cpu time    0.0040: real time    0.0040
    --------------------------------------------
      LOOP:  cpu time   12.3943: real time   12.4194

 eigenvalue-minimisations  : 11359
 total energy-change (2. order) : 0.4365037E-03  ( 0.1164599E-04)
 number of electron     189.9999991 magnetization 
 augmentation part       51.7267759 magnetization 

 DIPCOR: dipole corrections for dipol
 direction  3 min pos   253,
 dipolmoment           0.000000      0.000000      0.015697 electrons x Angstroem
 Tr[quadrupol]     -3506.473357

 energy correction for charged system         0.000000 eV
 dipol+quadrupol energy correction           -0.000017 eV
 added-field ion interaction          0.350455 eV  (added to PSCEN)


 Broyden mixing:
  rms(total) = 0.94307E-02    rms(broyden)= 0.94307E-02
  rms(prec ) = 0.23810E-01
  weight for this iteration     100.00

 eigenvalues of (default mixing * dielectric matrix)
  average eigenvalue GAMMA=   0.6213
  2.8543  2.0701  1.8974  1.5506  1.5506  1.2005  1.2005  1.3042  1.3042  0.8107
  0.8107  0.7013  0.7013  0.6202  0.6202  0.3323  0.3323  0.0478  0.3728  0.3728
  0.1027  0.3212  0.3212  0.3099  0.3099  0.2678  0.2678  0.2135  0.2135  0.1571
  0.1637  0.1637  0.1819  0.1819  0.1951  0.2586  0.2586  0.2207  0.2207  0.2439
  0.2470

 Free energy of the ion-electron system (eV)
  ---------------------------------------------------
  alpha Z        PSCENC =       578.38965571
  Ewald energy   TEWEN  =     26536.96068652
  -Hartree energ DENC   =    -31857.19335773
  -exchange      EXHF   =         0.00000000
  -V(xc)+E(xc)   XCENC  =     -1738.22572768
  PAW double counting   =     12860.84893195   -10949.19622530
  entropy T*S    EENTRO =         0.01757189
  eigenvalues    EBANDS =      -254.15957501
  atomic energy  EATOM  =      4467.52060007
  Solvation  Ediel_sol  =         0.00000000
  ---------------------------------------------------
  free energy    TOTEN  =      -355.03743956 eV

  energy without entropy =     -355.05501146  energy(sigma->0) =     -355.04329686


--------------------------------------------------------------------------------------------------------


--------------------------------------- Iteration      1(  57)  ---------------------------------------


    POTLOK:  cpu time    0.0309: real time    0.0311
    SETDIJ:  cpu time    0.0045: real time    0.0045
    EDDIAG:  cpu time    1.1238: real time    1.1240
  RMM-DIIS:  cpu time   10.6857: real time   10.6879
    ORTHCH:  cpu time    0.2517: real time    0.2517
       DOS:  cpu time    0.0055: real time    0.0055
    CHARGE:  cpu time    0.2349: real time    0.2349
    MIXING:  cpu time    0.0042: real time    0.0042
    --------------------------------------------
      LOOP:  cpu time   12.3412: real time   12.3437

 eigenvalue-minimisations  : 11188
 total energy-change (2. order) : 0.5296826E-04  ( 0.2129503E-04)
 number of electron     189.9999991 magnetization 
 augmentation part       51.7254304 magnetization 

 DIPCOR: dipole corrections for dipol
 direction  3 min pos   253,
 dipolmoment           0.000000      0.000000      0.014451 electrons x Angstroem
 Tr[quadrupol]     -3506.515954

 energy correction for charged system         0.000000 eV
 dipol+quadrupol energy correction           -0.000014 eV
 added-field ion interaction          0.322642 eV  (added to PSCEN)


 Broyden mixing:
  rms(total) = 0.81811E-02    rms(broyden)= 0.81811E-02
  rms(prec ) = 0.19883E-01
  weight for this iteration     100.00

 eigenvalues of (default mixing * dielectric matrix)
  average eigenvalue GAMMA=   0.6325
  3.1742  2.1499  1.9629  1.5051  1.5051  1.2319  1.2319  1.3141  1.3141  0.8244
  0.8244  0.7282  0.7282  0.5930  0.5930  0.6642  0.3264  0.3264  0.0483  0.1051
  0.3674  0.3231  0.3231  0.3275  0.3275  0.2651  0.2651  0.2132  0.2132  0.1573
  0.1635  0.1635  0.1803  0.1803  0.2756  0.2756  0.2566  0.2566  0.2439  0.2278
  0.2043  0.2043

 Free energy of the ion-electron system (eV)
  ---------------------------------------------------
  alpha Z        PSCENC =       578.36184526
  Ewald energy   TEWEN  =     26536.96068652
  -Hartree energ DENC   =    -31857.40618165
  -exchange      EXHF   =         0.00000000
  -V(xc)+E(xc)   XCENC  =     -1738.22533662
  PAW double counting   =     12860.86675920   -10949.21421263
  entropy T*S    EENTRO =         0.01774482
  eigenvalues    EBANDS =      -253.91929157
  atomic energy  EATOM  =      4467.52060007
  Solvation  Ediel_sol  =         0.00000000
  ---------------------------------------------------
  free energy    TOTEN  =      -355.03738660 eV

  energy without entropy =     -355.05513142  energy(sigma->0) =     -355.04330154


--------------------------------------------------------------------------------------------------------


--------------------------------------- Iteration      1(  58)  ---------------------------------------


    POTLOK:  cpu time    0.0308: real time    0.0315
    SETDIJ:  cpu time    0.0046: real time    0.0046
    EDDIAG:  cpu time    1.1250: real time    1.1250
  RMM-DIIS:  cpu time    9.2912: real time    9.3291
    ORTHCH:  cpu time    0.2514: real time    0.2516
       DOS:  cpu time    0.0055: real time    0.0055
    CHARGE:  cpu time    0.2321: real time    0.2321
    MIXING:  cpu time    0.0043: real time    0.0043
    --------------------------------------------
      LOOP:  cpu time   10.9448: real time   10.9838

 eigenvalue-minimisations  :  9615
 total energy-change (2. order) :-0.1442809E-04  ( 0.2017116E-04)
 number of electron     189.9999991 magnetization 
 augmentation part       51.7264373 magnetization 

 DIPCOR: dipole corrections for dipol
 direction  3 min pos   253,
 dipolmoment           0.000000      0.000000      0.011959 electrons x Angstroem
 Tr[quadrupol]     -3506.558577

 energy correction for charged system         0.000000 eV
 dipol+quadrupol energy correction           -0.000010 eV
 added-field ion interaction          0.267003 eV  (added to PSCEN)


 Broyden mixing:
  rms(total) = 0.85523E-02    rms(broyden)= 0.85523E-02
  rms(prec ) = 0.21314E-01
  weight for this iteration     100.00

 eigenvalues of (default mixing * dielectric matrix)
  average eigenvalue GAMMA=   0.6439
  3.4971  2.1779  1.9799  1.2533  1.2533  1.4709  1.4709  1.3122  1.3122  1.0592
  0.8258  0.8258  0.7267  0.7267  0.5959  0.5959  0.3406  0.3406  0.0498  0.1075
  0.3588  0.3588  0.3380  0.3380  0.2674  0.2674  0.3170  0.3170  0.2102  0.2102
  0.1578  0.1635  0.1635  0.1831  0.1831  0.2664  0.2664  0.2582  0.2582  0.2042
  0.2042  0.2278  0.2454

 Free energy of the ion-electron system (eV)
  ---------------------------------------------------
  alpha Z        PSCENC =       578.30621121
  Ewald energy   TEWEN  =     26536.96068652
  -Hartree energ DENC   =    -31857.56426682
  -exchange      EXHF   =         0.00000000
  -V(xc)+E(xc)   XCENC  =     -1738.22358895
  PAW double counting   =     12860.70659579   -10949.05140959
  entropy T*S    EENTRO =         0.01791240
  eigenvalues    EBANDS =      -253.71014166
  atomic energy  EATOM  =      4467.52060007
  Solvation  Ediel_sol  =         0.00000000
  ---------------------------------------------------
  free energy    TOTEN  =      -355.03740102 eV

  energy without entropy =     -355.05531343  energy(sigma->0) =     -355.04337183


--------------------------------------------------------------------------------------------------------


--------------------------------------- Iteration      1(  59)  ---------------------------------------


    POTLOK:  cpu time    0.0310: real time    0.0315
    SETDIJ:  cpu time    0.0045: real time    0.0045
    EDDIAG:  cpu time    1.1479: real time    1.1481
  RMM-DIIS:  cpu time    9.5290: real time    9.5647
    ORTHCH:  cpu time    0.2487: real time    0.2487
       DOS:  cpu time    0.0055: real time    0.0055
    CHARGE:  cpu time    0.2345: real time    0.2346
    MIXING:  cpu time    0.0045: real time    0.0045
    --------------------------------------------
      LOOP:  cpu time   11.2055: real time   11.2419

 eigenvalue-minimisations  :  9998
 total energy-change (2. order) : 0.7248819E-04  ( 0.1700328E-04)
 number of electron     189.9999991 magnetization 
 augmentation part       51.7279807 magnetization 

 DIPCOR: dipole corrections for dipol
 direction  3 min pos   253,
 dipolmoment           0.000000      0.000000      0.009911 electrons x Angstroem
 Tr[quadrupol]     -3506.607148

 energy correction for charged system         0.000000 eV
 dipol+quadrupol energy correction           -0.000007 eV
 added-field ion interaction          0.221271 eV  (added to PSCEN)


 Broyden mixing:
  rms(total) = 0.59254E-02    rms(broyden)= 0.59254E-02
  rms(prec ) = 0.13352E-01
  weight for this iteration     100.00

 eigenvalues of (default mixing * dielectric matrix)
  average eigenvalue GAMMA=   0.6621
  3.7608  2.1440  2.1440  1.2145  1.2145  1.4978  1.4978  1.5596  1.3061  1.3061
  0.8382  0.8382  0.7265  0.7265  0.5947  0.5947  0.3466  0.3466  0.5441  0.0491
  0.2729  0.2729  0.1061  0.3527  0.3404  0.3404  0.3293  0.3293  0.3150  0.2246
  0.2246  0.1606  0.1606  0.1603  0.1825  0.1825  0.2718  0.2718  0.2544  0.2544
  0.2448  0.2270  0.1986  0.2055

 Free energy of the ion-electron system (eV)
  ---------------------------------------------------
  alpha Z        PSCENC =       578.26048180
  Ewald energy   TEWEN  =     26536.96068652
  -Hartree energ DENC   =    -31857.72070797
  -exchange      EXHF   =         0.00000000
  -V(xc)+E(xc)   XCENC  =     -1738.22161912
  PAW double counting   =     12860.55315456   -10948.89530258
  entropy T*S    EENTRO =         0.01806847
  eigenvalues    EBANDS =      -253.51269030
  atomic energy  EATOM  =      4467.52060007
  Solvation  Ediel_sol  =         0.00000000
  ---------------------------------------------------
  free energy    TOTEN  =      -355.03732854 eV

  energy without entropy =     -355.05539701  energy(sigma->0) =     -355.04335136


--------------------------------------------------------------------------------------------------------


--------------------------------------- Iteration      1(  60)  ---------------------------------------


    POTLOK:  cpu time    0.0313: real time    0.0315
    SETDIJ:  cpu time    0.0045: real time    0.0045
    EDDIAG:  cpu time    1.1243: real time    1.1245
  RMM-DIIS:  cpu time   10.2693: real time   10.2713
    ORTHCH:  cpu time    0.2505: real time    0.2505
       DOS:  cpu time    0.0056: real time    0.0056
    CHARGE:  cpu time    0.2325: real time    0.2327
    MIXING:  cpu time    0.0040: real time    0.0040
    --------------------------------------------
      LOOP:  cpu time   11.9220: real time   11.9246

 eigenvalue-minimisations  : 10773
 total energy-change (2. order) :-0.4067222E-05  ( 0.1538816E-04)
 number of electron     189.9999991 magnetization 
 augmentation part       51.7294373 magnetization 

 DIPCOR: dipole corrections for dipol
 direction  3 min pos   253,
 dipolmoment           0.000000      0.000000      0.007336 electrons x Angstroem
 Tr[quadrupol]     -3506.660668

 energy correction for charged system         0.000000 eV
 dipol+quadrupol energy correction           -0.000004 eV
 added-field ion interaction          0.163796 eV  (added to PSCEN)


 Broyden mixing:
  rms(total) = 0.48121E-02    rms(broyden)= 0.48121E-02
  rms(prec ) = 0.94552E-02
  weight for this iteration     100.00

 eigenvalues of (default mixing * dielectric matrix)
  average eigenvalue GAMMA=   0.6773
  4.1720  2.1499  2.0923  1.6407  1.2549  1.2549  1.2837  1.2837  1.0462  1.0462
  0.9842  0.9842  0.6007  0.6007  0.4514  0.4514  0.4843  0.0503  0.0544  0.1892
  0.1892  0.3578  0.3578  0.3170  0.3170  0.1617  0.1617  0.1583  0.3215  0.1723
  0.3109  0.1864  0.2870  0.2870  0.2219  0.2245  0.2468  0.2468  0.2446  0.2446

 Free energy of the ion-electron system (eV)
  ---------------------------------------------------
  alpha Z        PSCENC =       578.20300955
  Ewald energy   TEWEN  =     26536.96068652
  -Hartree energ DENC   =    -31857.88748028
  -exchange      EXHF   =         0.00000000
  -V(xc)+E(xc)   XCENC  =     -1738.21993149
  PAW double counting   =     12860.41579607   -10948.75590380
  entropy T*S    EENTRO =         0.01823709
  eigenvalues    EBANDS =      -253.29234634
  atomic energy  EATOM  =      4467.52060007
  Solvation  Ediel_sol  =         0.00000000
  ---------------------------------------------------
  free energy    TOTEN  =      -355.03733260 eV

  energy without entropy =     -355.05556969  energy(sigma->0) =     -355.04341163


--------------------------------------------------------------------------------------------------------


--------------------------------------- Iteration      1(  61)  ---------------------------------------


    POTLOK:  cpu time    0.0308: real time    0.0314
    SETDIJ:  cpu time    0.0045: real time    0.0045
    EDDIAG:  cpu time    1.1218: real time    1.1244
  RMM-DIIS:  cpu time    9.7324: real time    9.7360
    ORTHCH:  cpu time    0.2488: real time    0.2490
       DOS:  cpu time    0.0054: real time    0.0054
    CHARGE:  cpu time    0.2381: real time    0.2381
    MIXING:  cpu time    0.0037: real time    0.0037
    --------------------------------------------
      LOOP:  cpu time   11.3857: real time   11.3925

 eigenvalue-minimisations  : 10197
 total energy-change (2. order) : 0.2856536E-05  ( 0.1488769E-04)
 number of electron     189.9999991 magnetization 
 augmentation part       51.7295188 magnetization 

 DIPCOR: dipole corrections for dipol
 direction  3 min pos   253,
 dipolmoment           0.000000      0.000000      0.004944 electrons x Angstroem
 Tr[quadrupol]     -3506.689142

 energy correction for charged system         0.000000 eV
 dipol+quadrupol energy correction           -0.000002 eV
 added-field ion interaction          0.110394 eV  (added to PSCEN)


 Broyden mixing:
  rms(total) = 0.41848E-02    rms(broyden)= 0.41848E-02
  rms(prec ) = 0.10102E-01
  weight for this iteration     100.00

 eigenvalues of (default mixing * dielectric matrix)
  average eigenvalue GAMMA=   0.6957
  4.6243  2.4326  2.1032  1.2713  1.2713  1.4018  1.3907  1.3907  1.0961  1.0961
  1.0887  1.0887  0.5416  0.5416  0.5217  0.5217  0.0414  0.0620  0.4140  0.4140
  0.1876  0.1876  0.3739  0.3739  0.3168  0.3168  0.1619  0.1619  0.1578  0.1743
  0.1845  0.3102  0.2964  0.2803  0.2803  0.2510  0.2510  0.2218  0.2298  0.2454
  0.2454

 Free energy of the ion-electron system (eV)
  ---------------------------------------------------
  alpha Z        PSCENC =       578.14960952
  Ewald energy   TEWEN  =     26536.96068652
  -Hartree energ DENC   =    -31857.99973172
  -exchange      EXHF   =         0.00000000
  -V(xc)+E(xc)   XCENC  =     -1738.21958319
  PAW double counting   =     12860.51773385   -10948.85783887
  entropy T*S    EENTRO =         0.01829723
  eigenvalues    EBANDS =      -253.12710317
  atomic energy  EATOM  =      4467.52060007
  Solvation  Ediel_sol  =         0.00000000
  ---------------------------------------------------
  free energy    TOTEN  =      -355.03732975 eV

  energy without entropy =     -355.05562697  energy(sigma->0) =     -355.04342882


--------------------------------------------------------------------------------------------------------


--------------------------------------- Iteration      1(  62)  ---------------------------------------


    POTLOK:  cpu time    0.0306: real time    0.0308
    SETDIJ:  cpu time    0.0045: real time    0.0045
    EDDIAG:  cpu time    1.1354: real time    1.1401
  RMM-DIIS:  cpu time   10.0966: real time   10.1001
    ORTHCH:  cpu time    0.2498: real time    0.2503
       DOS:  cpu time    0.0053: real time    0.0053
    CHARGE:  cpu time    0.2394: real time    0.2400
    MIXING:  cpu time    0.0040: real time    0.0040
    --------------------------------------------
      LOOP:  cpu time   11.7655: real time   11.7751

 eigenvalue-minimisations  : 10619
 total energy-change (2. order) : 0.1471806E-05  ( 0.1545779E-04)
 number of electron     189.9999991 magnetization 
 augmentation part       51.7296552 magnetization 

 DIPCOR: dipole corrections for dipol
 direction  3 min pos   253,
 dipolmoment           0.000000      0.000000      0.003504 electrons x Angstroem
 Tr[quadrupol]     -3506.729944

 energy correction for charged system         0.000000 eV
 dipol+quadrupol energy correction           -0.000001 eV
 added-field ion interaction          0.078240 eV  (added to PSCEN)


 Broyden mixing:
  rms(total) = 0.28073E-02    rms(broyden)= 0.28073E-02
  rms(prec ) = 0.57118E-02
  weight for this iteration     100.00

 eigenvalues of (default mixing * dielectric matrix)
  average eigenvalue GAMMA=   0.7171
  5.0443  2.4530  2.1038  1.3947  1.3947  1.5704  1.5704  1.3093  1.3093  1.1152
  1.1152  0.9695  0.6862  0.6862  0.4755  0.4755  0.4396  0.4396  0.0353  0.0554
  0.3957  0.1813  0.1813  0.3295  0.3295  0.3267  0.3267  0.1595  0.1595  0.1575
  0.1808  0.1808  0.2825  0.2825  0.2945  0.2211  0.2211  0.2486  0.2486  0.2767
  0.2412  0.2474

 Free energy of the ion-electron system (eV)
  ---------------------------------------------------
  alpha Z        PSCENC =       578.11745710
  Ewald energy   TEWEN  =     26536.96068652
  -Hartree energ DENC   =    -31858.13447630
  -exchange      EXHF   =         0.00000000
  -V(xc)+E(xc)   XCENC  =     -1738.21921013
  PAW double counting   =     12860.49401609   -10948.83376264
  entropy T*S    EENTRO =         0.01838709
  eigenvalues    EBANDS =      -252.96102608
  atomic energy  EATOM  =      4467.52060007
  Solvation  Ediel_sol  =         0.00000000
  ---------------------------------------------------
  free energy    TOTEN  =      -355.03732828 eV

  energy without entropy =     -355.05571536  energy(sigma->0) =     -355.04345730


--------------------------------------------------------------------------------------------------------


--------------------------------------- Iteration      1(  63)  ---------------------------------------


    POTLOK:  cpu time    0.0309: real time    0.0311
    SETDIJ:  cpu time    0.0045: real time    0.0045
    EDDIAG:  cpu time    1.1711: real time    1.1738
  RMM-DIIS:  cpu time   10.4570: real time   10.4725
    ORTHCH:  cpu time    0.2484: real time    0.2486
       DOS:  cpu time    0.0055: real time    0.0055
    CHARGE:  cpu time    0.2482: real time    0.2499
    MIXING:  cpu time    0.0040: real time    0.0040
    --------------------------------------------
      LOOP:  cpu time   12.1696: real time   12.1899

 eigenvalue-minimisations  : 10931
 total energy-change (2. order) :-0.4288951E-04  ( 0.1094179E-04)
 number of electron     189.9999991 magnetization 
 augmentation part       51.7302619 magnetization 

 DIPCOR: dipole corrections for dipol
 direction  3 min pos   252,
 dipolmoment           0.000000      0.000000      0.000680 electrons x Angstroem
 Tr[quadrupol]     -3506.754129

 energy correction for charged system         0.000000 eV
 dipol+quadrupol energy correction           -0.000000 eV
 added-field ion interaction          0.013478 eV  (added to PSCEN)


 Broyden mixing:
  rms(total) = 0.43946E-02    rms(broyden)= 0.43945E-02
  rms(prec ) = 0.11857E-01
  weight for this iteration     100.00

 eigenvalues of (default mixing * dielectric matrix)
  average eigenvalue GAMMA=   0.7238
  5.2504  2.4687  2.1364  1.3876  1.3876  1.6142  1.6142  1.3487  1.3487  1.1550
  1.1550  0.9338  0.7776  0.7776  0.5427  0.5427  0.4647  0.0350  0.0556  0.3686
  0.3686  0.1814  0.1814  0.3113  0.3113  0.3540  0.1578  0.1578  0.1556  0.3238
  0.3238  0.1810  0.1810  0.2800  0.2800  0.2895  0.2895  0.2515  0.2515  0.2201
  0.2201  0.2401  0.2474

 Free energy of the ion-electron system (eV)
  ---------------------------------------------------
  alpha Z        PSCENC =       578.05269593
  Ewald energy   TEWEN  =     26536.96068652
  -Hartree energ DENC   =    -31858.20578915
  -exchange      EXHF   =         0.00000000
  -V(xc)+E(xc)   XCENC  =     -1738.21874944
  PAW double counting   =     12860.47653837   -10948.81523327
  entropy T*S    EENTRO =         0.01844459
  eigenvalues    EBANDS =      -252.82656479
  atomic energy  EATOM  =      4467.52060007
  Solvation  Ediel_sol  =         0.00000000
  ---------------------------------------------------
  free energy    TOTEN  =      -355.03737117 eV

  energy without entropy =     -355.05581575  energy(sigma->0) =     -355.04351936


--------------------------------------------------------------------------------------------------------


--------------------------------------- Iteration      1(  64)  ---------------------------------------


    POTLOK:  cpu time    0.0306: real time    0.0311
    SETDIJ:  cpu time    0.0045: real time    0.0045
    EDDIAG:  cpu time    1.1210: real time    1.1235
  RMM-DIIS:  cpu time    9.7773: real time    9.7811
    ORTHCH:  cpu time    0.2486: real time    0.2486
       DOS:  cpu time    0.0056: real time    0.0056
    CHARGE:  cpu time    0.2377: real time    0.2377
    MIXING:  cpu time    0.0042: real time    0.0042
    --------------------------------------------
      LOOP:  cpu time   11.4295: real time   11.4363

 eigenvalue-minimisations  : 10272
 total energy-change (2. order) : 0.4287583E-04  ( 0.1368043E-04)
 number of electron     189.9999991 magnetization 
 augmentation part       51.7301937 magnetization 

 DIPCOR: dipole corrections for dipol
 direction  3 min pos   252,
 dipolmoment           0.000000      0.000000      0.000727 electrons x Angstroem
 Tr[quadrupol]     -3506.767742

 energy correction for charged system         0.000000 eV
 dipol+quadrupol energy correction           -0.000000 eV
 added-field ion interaction          0.014404 eV  (added to PSCEN)


 Broyden mixing:
  rms(total) = 0.15056E-02    rms(broyden)= 0.15056E-02
  rms(prec ) = 0.34392E-02
  weight for this iteration     100.00

 eigenvalues of (default mixing * dielectric matrix)
  average eigenvalue GAMMA=   0.7393
  5.3361  2.5424  2.1453  1.4335  1.4335  1.7391  1.7391  1.3830  1.3830  1.1321
  1.1321  1.1332  0.7214  0.7214  0.7666  0.7530  0.0299  0.4649  0.0573  0.4319
  0.3757  0.3757  0.1796  0.1796  0.3004  0.3004  0.1578  0.1578  0.1576  0.3217
  0.3217  0.1762  0.1831  0.2781  0.2781  0.2211  0.2211  0.2514  0.2514  0.2364
  0.2520  0.2924  0.2924  0.2887

 Free energy of the ion-electron system (eV)
  ---------------------------------------------------
  alpha Z        PSCENC =       578.05362119
  Ewald energy   TEWEN  =     26536.96068652
  -Hartree energ DENC   =    -31858.24445494
  -exchange      EXHF   =         0.00000000
  -V(xc)+E(xc)   XCENC  =     -1738.21874462
  PAW double counting   =     12860.47266078   -10948.81127335
  entropy T*S    EENTRO =         0.01858382
  eigenvalues    EBANDS =      -252.78900777
  atomic energy  EATOM  =      4467.52060007
  Solvation  Ediel_sol  =         0.00000000
  ---------------------------------------------------
  free energy    TOTEN  =      -355.03732829 eV

  energy without entropy =     -355.05591211  energy(sigma->0) =     -355.04352290


--------------------------------------------------------------------------------------------------------


--------------------------------------- Iteration      1(  65)  ---------------------------------------


    POTLOK:  cpu time    0.0305: real time    0.0307
    SETDIJ:  cpu time    0.0045: real time    0.0045
    EDDIAG:  cpu time    1.1225: real time    1.1251
  RMM-DIIS:  cpu time   10.6435: real time   10.6471
    ORTHCH:  cpu time    0.2517: real time    0.2518
       DOS:  cpu time    0.0054: real time    0.0054
    CHARGE:  cpu time    0.2347: real time    0.2348
    MIXING:  cpu time    0.0040: real time    0.0040
    --------------------------------------------
      LOOP:  cpu time   12.2969: real time   12.3034

 eigenvalue-minimisations  : 11138
 total energy-change (2. order) :-0.2636884E-05  ( 0.1134929E-04)
 number of electron     189.9999991 magnetization 
 augmentation part       51.7308563 magnetization 

 DIPCOR: dipole corrections for dipol
 direction  3 min pos   251,
 dipolmoment           0.000000      0.000000     -0.000138 electrons x Angstroem
 Tr[quadrupol]     -3506.779410

 energy correction for charged system         0.000000 eV
 dipol+quadrupol energy correction           -0.000000 eV
 added-field ion interaction         -0.002386 eV  (added to PSCEN)


 Broyden mixing:
  rms(total) = 0.84717E-03    rms(broyden)= 0.84716E-03
  rms(prec ) = 0.22449E-02
  weight for this iteration     100.00

 eigenvalues of (default mixing * dielectric matrix)
  average eigenvalue GAMMA=   0.7282
  4.5501  2.4681  1.9430  1.8312  1.8312  1.2661  1.2661  1.4287  1.4287  1.4348
  1.0758  0.7875  0.7875  0.0106  0.4825  0.4825  0.0758  0.3383  0.3383  0.3492
  0.3492  0.3533  0.1676  0.1676  0.2238  0.2238  0.1679  0.1804  0.3009  0.3009
  0.3009  0.3009  0.2812  0.2812  0.1947  0.2446  0.2423  0.2296  0.2296  0.2117

 Free energy of the ion-electron system (eV)
  ---------------------------------------------------
  alpha Z        PSCENC =       578.03683149
  Ewald energy   TEWEN  =     26536.96068652
  -Hartree energ DENC   =    -31858.25459863
  -exchange      EXHF   =         0.00000000
  -V(xc)+E(xc)   XCENC  =     -1738.21858202
  PAW double counting   =     12860.46148426   -10948.79939117
  entropy T*S    EENTRO =         0.01863605
  eigenvalues    EBANDS =      -252.76299751
  atomic energy  EATOM  =      4467.52060007
  Solvation  Ediel_sol  =         0.00000000
  ---------------------------------------------------
  free energy    TOTEN  =      -355.03733093 eV

  energy without entropy =     -355.05596698  energy(sigma->0) =     -355.04354294


--------------------------------------------------------------------------------------------------------


--------------------------------------- Iteration      1(  66)  ---------------------------------------


    POTLOK:  cpu time    0.0309: real time    0.0314
    SETDIJ:  cpu time    0.0045: real time    0.0045
    EDDIAG:  cpu time    1.1222: real time    1.1246
  RMM-DIIS:  cpu time   10.3758: real time   10.3791
    ORTHCH:  cpu time    0.2509: real time    0.2509
       DOS:  cpu time    0.0057: real time    0.0056
    CHARGE:  cpu time    0.2328: real time    0.2329
    MIXING:  cpu time    0.0040: real time    0.0040
    --------------------------------------------
      LOOP:  cpu time   12.0266: real time   12.0331

 eigenvalue-minimisations  : 10871
 total energy-change (2. order) :-0.1373239E-03  ( 0.7789530E-05)
 number of electron     189.9999991 magnetization 
 augmentation part       51.7310154 magnetization 

 DIPCOR: dipole corrections for dipol
 direction  3 min pos   245,
 dipolmoment           0.000000      0.000000     -0.002814 electrons x Angstroem
 Tr[quadrupol]     -3506.789339

 energy correction for charged system         0.000000 eV
 dipol+quadrupol energy correction           -0.000001 eV
 added-field ion interaction         -0.006099 eV  (added to PSCEN)


 Broyden mixing:
  rms(total) = 0.74755E-02    rms(broyden)= 0.74755E-02
  rms(prec ) = 0.20184E-01
  weight for this iteration     100.00

 eigenvalues of (default mixing * dielectric matrix)
  average eigenvalue GAMMA=   0.7414
  4.9150  2.6449  1.8869  1.8869  1.8849  1.3651  1.3651  1.3997  1.3997  1.4378
  1.0631  0.7934  0.7934  0.5636  0.5636  0.0046  0.0804  0.3431  0.3431  0.3647
  0.3647  0.3342  0.3342  0.3372  0.1699  0.1699  0.1692  0.1692  0.2348  0.2348
  0.2112  0.2112  0.3022  0.3022  0.2832  0.2832  0.2090  0.2204  0.2446  0.2395
  0.2719

 Free energy of the ion-electron system (eV)
  ---------------------------------------------------
  alpha Z        PSCENC =       578.03311794
  Ewald energy   TEWEN  =     26536.96068652
  -Hartree energ DENC   =    -31858.26956054
  -exchange      EXHF   =         0.00000000
  -V(xc)+E(xc)   XCENC  =     -1738.21862517
  PAW double counting   =     12860.45376074   -10948.79172194
  entropy T*S    EENTRO =         0.01868923
  eigenvalues    EBANDS =      -252.74441510
  atomic energy  EATOM  =      4467.52060007
  Solvation  Ediel_sol  =         0.00000000
  ---------------------------------------------------
  free energy    TOTEN  =      -355.03746825 eV

  energy without entropy =     -355.05615748  energy(sigma->0) =     -355.04369799


--------------------------------------------------------------------------------------------------------


--------------------------------------- Iteration      1(  67)  ---------------------------------------


    POTLOK:  cpu time    0.0309: real time    0.0314
    SETDIJ:  cpu time    0.0045: real time    0.0045
    EDDIAG:  cpu time    1.1223: real time    1.1248
  RMM-DIIS:  cpu time    8.6116: real time    8.6138
    ORTHCH:  cpu time    0.2483: real time    0.2484
       DOS:  cpu time    0.0055: real time    0.0055
    CHARGE:  cpu time    0.2360: real time    0.2362
    MIXING:  cpu time    0.0042: real time    0.0042
    --------------------------------------------
      LOOP:  cpu time   10.2632: real time   10.2688

 eigenvalue-minimisations  :  8877
 total energy-change (2. order) : 0.8177277E-04  ( 0.9246660E-05)
 number of electron     189.9999991 magnetization 
 augmentation part       51.7308722 magnetization 

 DIPCOR: dipole corrections for dipol
 direction  3 min pos   242,
 dipolmoment           0.000000      0.000000     -0.002835 electrons x Angstroem
 Tr[quadrupol]     -3506.797541

 energy correction for charged system         0.000000 eV
 dipol+quadrupol energy correction           -0.000001 eV
 added-field ion interaction          0.015286 eV  (added to PSCEN)


 Broyden mixing:
  rms(total) = 0.49757E-02    rms(broyden)= 0.49757E-02
  rms(prec ) = 0.13352E-01
  weight for this iteration     100.00

 eigenvalues of (default mixing * dielectric matrix)
  average eigenvalue GAMMA=   0.7597
  5.1633  2.9005  2.0760  2.0760  1.2960  1.2960  1.5849  1.5065  1.5065  1.2656
  1.2656  1.1334  0.7711  0.7711  0.5714  0.0043  0.0719  0.3714  0.3714  0.3639
  0.3639  0.3581  0.3208  0.3208  0.1670  0.1670  0.1679  0.1679  0.2353  0.2353
  0.2099  0.2099  0.2065  0.2152  0.3070  0.3070  0.2821  0.2821  0.2394  0.2433
  0.2674  0.2674

 Free energy of the ion-electron system (eV)
  ---------------------------------------------------
  alpha Z        PSCENC =       578.05450352
  Ewald energy   TEWEN  =     26536.96068652
  -Hartree energ DENC   =    -31858.29639029
  -exchange      EXHF   =         0.00000000
  -V(xc)+E(xc)   XCENC  =     -1738.21871216
  PAW double counting   =     12860.45053836   -10948.78866767
  entropy T*S    EENTRO =         0.01876936
  eigenvalues    EBANDS =      -252.73871420
  atomic energy  EATOM  =      4467.52060007
  Solvation  Ediel_sol  =         0.00000000
  ---------------------------------------------------
  free energy    TOTEN  =      -355.03738648 eV

  energy without entropy =     -355.05615584  energy(sigma->0) =     -355.04364293


--------------------------------------------------------------------------------------------------------


--------------------------------------- Iteration      1(  68)  ---------------------------------------


    POTLOK:  cpu time    0.0309: real time    0.0313
    SETDIJ:  cpu time    0.0046: real time    0.0046
    EDDIAG:  cpu time    1.1684: real time    1.1698
  RMM-DIIS:  cpu time   10.2083: real time   10.2269
    ORTHCH:  cpu time    0.2488: real time    0.2489
       DOS:  cpu time    0.0055: real time    0.0055
    CHARGE:  cpu time    0.2339: real time    0.2340
    MIXING:  cpu time    0.0043: real time    0.0043
    --------------------------------------------
      LOOP:  cpu time   11.9047: real time   11.9254

 eigenvalue-minimisations  : 10689
 total energy-change (2. order) : 0.4688554E-04  ( 0.4057999E-05)
 number of electron     189.9999991 magnetization 
 augmentation part       51.7305629 magnetization 

 DIPCOR: dipole corrections for dipol
 direction  3 min pos   241,
 dipolmoment           0.000000      0.000000     -0.001302 electrons x Angstroem
 Tr[quadrupol]     -3506.804013

 energy correction for charged system         0.000000 eV
 dipol+quadrupol energy correction           -0.000000 eV
 added-field ion interaction          0.010303 eV  (added to PSCEN)


 Broyden mixing:
  rms(total) = 0.25651E-02    rms(broyden)= 0.25650E-02
  rms(prec ) = 0.68865E-02
  weight for this iteration     100.00

 eigenvalues of (default mixing * dielectric matrix)
  average eigenvalue GAMMA=   0.7641
  5.2060  2.8643  2.0561  2.0561  1.4387  1.4387  1.6719  1.4884  1.4884  1.2828
  1.2828  1.1323  0.7839  0.7839  0.7302  0.0025  0.4787  0.0722  0.3717  0.3717
  0.3447  0.3447  0.3464  0.1661  0.1661  0.1634  0.1681  0.2151  0.2151  0.3207
  0.3207  0.2331  0.2331  0.2084  0.2111  0.3050  0.3050  0.2819  0.2819  0.2413
  0.2413  0.2701  0.2701

 Free energy of the ion-electron system (eV)
  ---------------------------------------------------
  alpha Z        PSCENC =       578.04952090
  Ewald energy   TEWEN  =     26536.96068652
  -Hartree energ DENC   =    -31858.32991305
  -exchange      EXHF   =         0.00000000
  -V(xc)+E(xc)   XCENC  =     -1738.21876783
  PAW double counting   =     12860.45533620   -10948.79366030
  entropy T*S    EENTRO =         0.01887221
  eigenvalues    EBANDS =      -252.70001431
  atomic energy  EATOM  =      4467.52060007
  Solvation  Ediel_sol  =         0.00000000
  ---------------------------------------------------
  free energy    TOTEN  =      -355.03733959 eV

  energy without entropy =     -355.05621180  energy(sigma->0) =     -355.04363033


--------------------------------------------------------------------------------------------------------


--------------------------------------- Iteration      1(  69)  ---------------------------------------


    POTLOK:  cpu time    0.0312: real time    0.0317
    SETDIJ:  cpu time    0.0045: real time    0.0045
    EDDIAG:  cpu time    1.1380: real time    1.1515
  RMM-DIIS:  cpu time    8.4889: real time    8.4923
    ORTHCH:  cpu time    0.2489: real time    0.2489
       DOS:  cpu time    0.0055: real time    0.0055
    CHARGE:  cpu time    0.2391: real time    0.2391
    MIXING:  cpu time    0.0045: real time    0.0045
    --------------------------------------------
      LOOP:  cpu time   10.1607: real time   10.1782

 eigenvalue-minimisations  :  8790
 total energy-change (2. order) : 0.2394706E-04  ( 0.7591606E-05)
 number of electron     189.9999991 magnetization 
 augmentation part       51.7307638 magnetization 

 DIPCOR: dipole corrections for dipol
 direction  3 min pos   240,
 dipolmoment           0.000000      0.000000     -0.001767 electrons x Angstroem
 Tr[quadrupol]     -3506.800493

 energy correction for charged system         0.000000 eV
 dipol+quadrupol energy correction           -0.000000 eV
 added-field ion interaction          0.018438 eV  (added to PSCEN)


 Broyden mixing:
  rms(total) = 0.43619E-03    rms(broyden)= 0.43617E-03
  rms(prec ) = 0.11202E-02
  weight for this iteration     100.00

 eigenvalues of (default mixing * dielectric matrix)
  average eigenvalue GAMMA=   0.7669
  5.2680  2.8182  2.0700  1.9012  1.9012  1.4305  1.4305  1.4779  1.4779  1.2658
  1.2658  1.1148  1.1148  0.7792  0.7792  0.6137  0.0024  0.0727  0.3952  0.3952
  0.3431  0.3431  0.1649  0.1649  0.1635  0.1671  0.3368  0.3368  0.3472  0.2132
  0.2132  0.2104  0.2104  0.2352  0.2352  0.3054  0.3054  0.2397  0.2397  0.2800
  0.2800  0.2840  0.2741  0.2741

 Free energy of the ion-electron system (eV)
  ---------------------------------------------------
  alpha Z        PSCENC =       578.05765530
  Ewald energy   TEWEN  =     26536.96068652
  -Hartree energ DENC   =    -31858.31315633
  -exchange      EXHF   =         0.00000000
  -V(xc)+E(xc)   XCENC  =     -1738.21858661
  PAW double counting   =     12860.45015204   -10948.78815096
  entropy T*S    EENTRO =         0.01892959
  eigenvalues    EBANDS =      -252.72544528
  atomic energy  EATOM  =      4467.52060007
  Solvation  Ediel_sol  =         0.00000000
  ---------------------------------------------------
  free energy    TOTEN  =      -355.03731564 eV

  energy without entropy =     -355.05624524  energy(sigma->0) =     -355.04362551


--------------------------------------------------------------------------------------------------------


--------------------------------------- Iteration      1(  70)  ---------------------------------------


    POTLOK:  cpu time    0.0313: real time    0.0318
    SETDIJ:  cpu time    0.0045: real time    0.0045
    EDDIAG:  cpu time    1.1260: real time    1.1262
  RMM-DIIS:  cpu time    8.4744: real time    8.4758
    ORTHCH:  cpu time    0.2485: real time    0.2484
       DOS:  cpu time    0.0055: real time    0.0055
    CHARGE:  cpu time    0.2369: real time    0.2369
    MIXING:  cpu time    0.0041: real time    0.0041
    --------------------------------------------
      LOOP:  cpu time   10.1312: real time   10.1333

 eigenvalue-minimisations  :  8711
 total energy-change (2. order) : 0.5684051E-05  ( 0.7230744E-05)
 number of electron     189.9999991 magnetization 
 augmentation part       51.7309945 magnetization 

 DIPCOR: dipole corrections for dipol
 direction  3 min pos   240,
 dipolmoment           0.000000      0.000000     -0.001395 electrons x Angstroem
 Tr[quadrupol]     -3506.799684

 energy correction for charged system         0.000000 eV
 dipol+quadrupol energy correction           -0.000000 eV
 added-field ion interaction          0.014550 eV  (added to PSCEN)


 Broyden mixing:
  rms(total) = 0.70604E-03    rms(broyden)= 0.70604E-03
  rms(prec ) = 0.18794E-02
  weight for this iteration     100.00

 eigenvalues of (default mixing * dielectric matrix)
  average eigenvalue GAMMA=   0.7451
  4.2180  2.7863  2.2786  2.1502  1.9348  1.6116  1.3409  1.3409  1.2511  1.2511
  0.9172  0.9172  0.8108  0.0014  0.5006  0.0888  0.1638  0.1638  0.1642  0.3792
  0.2068  0.2068  0.2699  0.2699  0.3480  0.3480  0.2004  0.3370  0.3370  0.3182
  0.3182  0.2251  0.2931  0.2931  0.2366  0.2466  0.2661  0.2661  0.2722  0.2722

 Free energy of the ion-electron system (eV)
  ---------------------------------------------------
  alpha Z        PSCENC =       578.05376696
  Ewald energy   TEWEN  =     26536.96068652
  -Hartree energ DENC   =    -31858.30751930
  -exchange      EXHF   =         0.00000000
  -V(xc)+E(xc)   XCENC  =     -1738.21845028
  PAW double counting   =     12860.46608444   -10948.80388444
  entropy T*S    EENTRO =         0.01897809
  eigenvalues    EBANDS =      -252.72757203
  atomic energy  EATOM  =      4467.52060007
  Solvation  Ediel_sol  =         0.00000000
  ---------------------------------------------------
  free energy    TOTEN  =      -355.03730996 eV

  energy without entropy =     -355.05628805  energy(sigma->0) =     -355.04363599


--------------------------------------------------------------------------------------------------------


--------------------------------------- Iteration      1(  71)  ---------------------------------------


    POTLOK:  cpu time    0.0308: real time    0.0313
    SETDIJ:  cpu time    0.0045: real time    0.0045
    EDDIAG:  cpu time    1.1224: real time    1.1246
  RMM-DIIS:  cpu time    9.4014: real time    9.4120
    ORTHCH:  cpu time    0.2487: real time    0.2488
       DOS:  cpu time    0.0057: real time    0.0057
    CHARGE:  cpu time    0.2380: real time    0.2380
    MIXING:  cpu time    0.0038: real time    0.0038
    --------------------------------------------
      LOOP:  cpu time   11.0553: real time   11.0688

 eigenvalue-minimisations  :  9788
 total energy-change (2. order) :-0.2029992E-07  ( 0.7271883E-05)
 number of electron     189.9999991 magnetization 
 augmentation part       51.7309579 magnetization 

 DIPCOR: dipole corrections for dipol
 direction  3 min pos   240,
 dipolmoment           0.000000      0.000000     -0.001036 electrons x Angstroem
 Tr[quadrupol]     -3506.800387

 energy correction for charged system         0.000000 eV
 dipol+quadrupol energy correction           -0.000000 eV
 added-field ion interaction          0.010813 eV  (added to PSCEN)


 Broyden mixing:
  rms(total) = 0.17875E-02    rms(broyden)= 0.17875E-02
  rms(prec ) = 0.48008E-02
  weight for this iteration     100.00

 eigenvalues of (default mixing * dielectric matrix)
  average eigenvalue GAMMA=   0.7429
  4.4635  2.7844  2.3554  2.1298  1.9404  1.5950  1.3347  1.3347  1.2369  1.2369
  0.9862  0.9862  0.7936  0.0014  0.5051  0.0900  0.1549  0.1606  0.1666  0.1769
  0.3805  0.2209  0.2209  0.3452  0.3452  0.3475  0.3475  0.3108  0.3108  0.3195
  0.3195  0.2678  0.2678  0.2277  0.2277  0.2789  0.2789  0.2373  0.2469  0.2619
  0.2619

 Free energy of the ion-electron system (eV)
  ---------------------------------------------------
  alpha Z        PSCENC =       578.05003003
  Ewald energy   TEWEN  =     26536.96068652
  -Hartree energ DENC   =    -31858.31217198
  -exchange      EXHF   =         0.00000000
  -V(xc)+E(xc)   XCENC  =     -1738.21843946
  PAW double counting   =     12860.46190526   -10948.79973120
  entropy T*S    EENTRO =         0.01904693
  eigenvalues    EBANDS =      -252.71923616
  atomic energy  EATOM  =      4467.52060007
  Solvation  Ediel_sol  =         0.00000000
  ---------------------------------------------------
  free energy    TOTEN  =      -355.03730998 eV

  energy without entropy =     -355.05635691  energy(sigma->0) =     -355.04365896


--------------------------------------------------------------------------------------------------------


--------------------------------------- Iteration      1(  72)  ---------------------------------------


    POTLOK:  cpu time    0.0309: real time    0.0314
    SETDIJ:  cpu time    0.0045: real time    0.0045
    EDDIAG:  cpu time    1.1222: real time    1.1230
  RMM-DIIS:  cpu time    6.3747: real time    6.3763
    ORTHCH:  cpu time    0.2586: real time    0.2637
       DOS:  cpu time    0.0052: real time    0.0052
    CHARGE:  cpu time    0.2382: real time    0.2382
    MIXING:  cpu time    0.0039: real time    0.0039
    --------------------------------------------
      LOOP:  cpu time    8.0382: real time    8.0462

 eigenvalue-minimisations  :  6472
 total energy-change (2. order) : 0.9645715E-05  ( 0.9289203E-05)
 number of electron     189.9999991 magnetization 
 augmentation part       51.7309467 magnetization 

 DIPCOR: dipole corrections for dipol
 direction  3 min pos   240,
 dipolmoment           0.000000      0.000000     -0.000897 electrons x Angstroem
 Tr[quadrupol]     -3506.799295

 energy correction for charged system         0.000000 eV
 dipol+quadrupol energy correction           -0.000000 eV
 added-field ion interaction          0.009354 eV  (added to PSCEN)


 Broyden mixing:
  rms(total) = 0.18068E-02    rms(broyden)= 0.18068E-02
  rms(prec ) = 0.48608E-02
  weight for this iteration     100.00

 eigenvalues of (default mixing * dielectric matrix)
  average eigenvalue GAMMA=   0.7458
  4.5618  2.9249  2.3726  2.0705  2.0033  1.5590  1.3392  1.3392  1.2257  1.2257
  1.1205  1.1205  0.7256  0.0009  0.4834  0.4834  0.0907  0.1584  0.1674  0.1674
  0.1746  0.2387  0.2387  0.2141  0.2141  0.3610  0.3610  0.3492  0.3492  0.3355
  0.3355  0.3219  0.3219  0.2793  0.2793  0.2298  0.2398  0.2471  0.2613  0.2602
  0.2759  0.2966

 Free energy of the ion-electron system (eV)
  ---------------------------------------------------
  alpha Z        PSCENC =       578.04857172
  Ewald energy   TEWEN  =     26536.96068652
  -Hartree energ DENC   =    -31858.30871235
  -exchange      EXHF   =         0.00000000
  -V(xc)+E(xc)   XCENC  =     -1738.21844802
  PAW double counting   =     12860.46657109   -10948.80441115
  entropy T*S    EENTRO =         0.01913393
  eigenvalues    EBANDS =      -252.72129216
  atomic energy  EATOM  =      4467.52060007
  Solvation  Ediel_sol  =         0.00000000
  ---------------------------------------------------
  free energy    TOTEN  =      -355.03730034 eV

  energy without entropy =     -355.05643427  energy(sigma->0) =     -355.04367831


--------------------------------------------------------------------------------------------------------


--------------------------------------- Iteration      1(  73)  ---------------------------------------


    POTLOK:  cpu time    0.0306: real time    0.0311
    SETDIJ:  cpu time    0.0045: real time    0.0045
    EDDIAG:  cpu time    1.1198: real time    1.1223
  RMM-DIIS:  cpu time    5.2170: real time    5.2185
    ORTHCH:  cpu time    0.2499: real time    0.2500
       DOS:  cpu time    0.0054: real time    0.0054
    CHARGE:  cpu time    0.2386: real time    0.2386
    MIXING:  cpu time    0.0040: real time    0.0040
    --------------------------------------------
      LOOP:  cpu time    6.8698: real time    6.8744

 eigenvalue-minimisations  :  5114
 total energy-change (2. order) : 0.2020955E-04  ( 0.1466153E-04)
 number of electron     189.9999991 magnetization 
 augmentation part       51.7309141 magnetization 

 DIPCOR: dipole corrections for dipol
 direction  3 min pos   240,
 dipolmoment           0.000000      0.000000     -0.000838 electrons x Angstroem
 Tr[quadrupol]     -3506.799381

 energy correction for charged system         0.000000 eV
 dipol+quadrupol energy correction           -0.000000 eV
 added-field ion interaction          0.008743 eV  (added to PSCEN)


 Broyden mixing:
  rms(total) = 0.15384E-02    rms(broyden)= 0.15384E-02
  rms(prec ) = 0.41325E-02
  weight for this iteration     100.00

 eigenvalues of (default mixing * dielectric matrix)
  average eigenvalue GAMMA=   0.7643
  4.7027  3.0431  2.4417  2.0279  2.0279  1.5221  1.5221  1.4831  1.2928  1.2928
  1.2826  1.0724  0.6885  0.6885  0.0010  0.6108  0.0871  0.1632  0.1632  0.1645
  0.1750  0.2122  0.2122  0.2744  0.2744  0.3726  0.3726  0.3473  0.3473  0.3349
  0.3349  0.3388  0.3116  0.3116  0.3107  0.2765  0.2765  0.2298  0.2368  0.2707
  0.2471  0.2613  0.2562

 Free energy of the ion-electron system (eV)
  ---------------------------------------------------
  alpha Z        PSCENC =       578.04796097
  Ewald energy   TEWEN  =     26536.96068652
  -Hartree energ DENC   =    -31858.30992979
  -exchange      EXHF   =         0.00000000
  -V(xc)+E(xc)   XCENC  =     -1738.21843575
  PAW double counting   =     12860.46562375   -10948.80345730
  entropy T*S    EENTRO =         0.01927713
  eigenvalues    EBANDS =      -252.71960574
  atomic energy  EATOM  =      4467.52060007
  Solvation  Ediel_sol  =         0.00000000
  ---------------------------------------------------
  free energy    TOTEN  =      -355.03728013 eV

  energy without entropy =     -355.05655726  energy(sigma->0) =     -355.04370584


--------------------------------------------------------------------------------------------------------


--------------------------------------- Iteration      1(  74)  ---------------------------------------


    POTLOK:  cpu time    0.0313: real time    0.0318
    SETDIJ:  cpu time    0.0045: real time    0.0045
    EDDIAG:  cpu time    1.1205: real time    1.1229
  RMM-DIIS:  cpu time    6.0302: real time    6.0324
    ORTHCH:  cpu time    0.2512: real time    0.2514
       DOS:  cpu time    0.0056: real time    0.0056
    CHARGE:  cpu time    0.2482: real time    0.2540
    MIXING:  cpu time    0.0042: real time    0.0042
    --------------------------------------------
      LOOP:  cpu time    7.6957: real time    7.7067

 eigenvalue-minimisations  :  6016
 total energy-change (2. order) : 0.5966109E-05  ( 0.1050627E-04)
 number of electron     189.9999991 magnetization 
 augmentation part       51.7309082 magnetization 

 DIPCOR: dipole corrections for dipol
 direction  3 min pos   241,
 dipolmoment           0.000000      0.000000     -0.000510 electrons x Angstroem
 Tr[quadrupol]     -3506.800052

 energy correction for charged system         0.000000 eV
 dipol+quadrupol energy correction           -0.000000 eV
 added-field ion interaction          0.004035 eV  (added to PSCEN)


 Broyden mixing:
  rms(total) = 0.20290E-02    rms(broyden)= 0.20290E-02
  rms(prec ) = 0.54718E-02
  weight for this iteration     100.00

 eigenvalues of (default mixing * dielectric matrix)
  average eigenvalue GAMMA=   0.7714
  4.8778  3.0262  2.4172  2.0002  2.0002  1.6963  1.6963  1.3053  1.3053  1.4096
  1.4096  1.0360  0.7383  0.7383  0.6664  0.0011  0.0880  0.4665  0.1640  0.1640
  0.1619  0.1685  0.3920  0.2110  0.2110  0.2739  0.2739  0.3591  0.3591  0.3138
  0.3138  0.3372  0.3372  0.3409  0.3155  0.3155  0.2293  0.2747  0.2747  0.2414
  0.2414  0.2584  0.2584  0.2708

 Free energy of the ion-electron system (eV)
  ---------------------------------------------------
  alpha Z        PSCENC =       578.04325209
  Ewald energy   TEWEN  =     26536.96068652
  -Hartree energ DENC   =    -31858.31314401
  -exchange      EXHF   =         0.00000000
  -V(xc)+E(xc)   XCENC  =     -1738.21839950
  PAW double counting   =     12860.46520367   -10948.80304895
  entropy T*S    EENTRO =         0.01936364
  eigenvalues    EBANDS =      -252.71178771
  atomic energy  EATOM  =      4467.52060007
  Solvation  Ediel_sol  =         0.00000000
  ---------------------------------------------------
  free energy    TOTEN  =      -355.03727416 eV

  energy without entropy =     -355.05663780  energy(sigma->0) =     -355.04372871


--------------------------------------------------------------------------------------------------------


--------------------------------------- Iteration      1(  75)  ---------------------------------------


    POTLOK:  cpu time    0.0308: real time    0.0312
    SETDIJ:  cpu time    0.0045: real time    0.0045
    EDDIAG:  cpu time    1.1399: real time    1.1410
  RMM-DIIS:  cpu time    5.1074: real time    5.1178
    ORTHCH:  cpu time    0.2492: real time    0.2493
       DOS:  cpu time    0.0056: real time    0.0056
    CHARGE:  cpu time    0.2382: real time    0.2382
    MIXING:  cpu time    0.0040: real time    0.0040
    --------------------------------------------
      LOOP:  cpu time    6.7796: real time    6.7916

 eigenvalue-minimisations  :  5018
 total energy-change (2. order) : 0.1388327E-04  ( 0.8863795E-05)
 number of electron     189.9999991 magnetization 
 augmentation part       51.7309065 magnetization 

 DIPCOR: dipole corrections for dipol
 direction  3 min pos   241,
 dipolmoment           0.000000      0.000000     -0.000513 electrons x Angstroem
 Tr[quadrupol]     -3506.800042

 energy correction for charged system         0.000000 eV
 dipol+quadrupol energy correction           -0.000000 eV
 added-field ion interaction          0.004057 eV  (added to PSCEN)


 Broyden mixing:
  rms(total) = 0.14339E-02    rms(broyden)= 0.14339E-02
  rms(prec ) = 0.38584E-02
  weight for this iteration     100.00

 eigenvalues of (default mixing * dielectric matrix)
  average eigenvalue GAMMA=   0.7569
  4.8591  2.9037  2.4206  2.0227  1.6605  1.6605  1.2483  1.2483  1.2767  1.1662
  1.1662  0.6641  0.5767  0.5767  0.0003  0.0772  0.4202  0.4202  0.1619  0.1689
  0.1689  0.1823  0.3454  0.3454  0.3555  0.2059  0.3150  0.3150  0.3123  0.3123
  0.3206  0.2410  0.2410  0.2584  0.2584  0.3017  0.2813  0.2813  0.2681  0.2681

 Free energy of the ion-electron system (eV)
  ---------------------------------------------------
  alpha Z        PSCENC =       578.04327473
  Ewald energy   TEWEN  =     26536.96068652
  -Hartree energ DENC   =    -31858.31266472
  -exchange      EXHF   =         0.00000000
  -V(xc)+E(xc)   XCENC  =     -1738.21838872
  PAW double counting   =     12860.46250126   -10948.80035524
  entropy T*S    EENTRO =         0.01943384
  eigenvalues    EBANDS =      -252.71234804
  atomic energy  EATOM  =      4467.52060007
  Solvation  Ediel_sol  =         0.00000000
  ---------------------------------------------------
  free energy    TOTEN  =      -355.03726028 eV

  energy without entropy =     -355.05669412  energy(sigma->0) =     -355.04373822


--------------------------------------------------------------------------------------------------------


--------------------------------------- Iteration      1(  76)  ---------------------------------------


    POTLOK:  cpu time    0.0307: real time    0.0308
    SETDIJ:  cpu time    0.0045: real time    0.0045
    EDDIAG:  cpu time    1.1549: real time    1.1585
  RMM-DIIS:  cpu time    4.9553: real time    4.9582
    ORTHCH:  cpu time    0.2493: real time    0.2493
       DOS:  cpu time    0.0055: real time    0.0055
    CHARGE:  cpu time    0.2383: real time    0.2384
    MIXING:  cpu time    0.0037: real time    0.0037
    --------------------------------------------
      LOOP:  cpu time    6.6422: real time    6.6490

 eigenvalue-minimisations  :  4726
 total energy-change (2. order) : 0.3662078E-05  ( 0.4964569E-05)
 number of electron     189.9999991 magnetization 
 augmentation part       51.7309285 magnetization 

 DIPCOR: dipole corrections for dipol
 direction  3 min pos   242,
 dipolmoment           0.000000      0.000000     -0.000290 electrons x Angstroem
 Tr[quadrupol]     -3506.800241

 energy correction for charged system         0.000000 eV
 dipol+quadrupol energy correction           -0.000000 eV
 added-field ion interaction          0.001564 eV  (added to PSCEN)


 Broyden mixing:
  rms(total) = 0.14938E-02    rms(broyden)= 0.14938E-02
  rms(prec ) = 0.40246E-02
  weight for this iteration     100.00

 eigenvalues of (default mixing * dielectric matrix)
  average eigenvalue GAMMA=   0.7668
  4.8567  2.8562  2.8562  2.0741  1.6471  1.6471  1.2928  1.2928  1.2980  1.1694
  1.1694  0.6752  0.6752  0.6635  0.0003  0.0803  0.4383  0.4383  0.1614  0.1694
  0.1738  0.1821  0.3469  0.3469  0.3709  0.3709  0.2052  0.3190  0.3190  0.3076
  0.3076  0.3207  0.3108  0.2422  0.2422  0.2561  0.2561  0.2808  0.2808  0.2680
  0.2680

 Free energy of the ion-electron system (eV)
  ---------------------------------------------------
  alpha Z        PSCENC =       578.04078125
  Ewald energy   TEWEN  =     26536.96068652
  -Hartree energ DENC   =    -31858.31180369
  -exchange      EXHF   =         0.00000000
  -V(xc)+E(xc)   XCENC  =     -1738.21839317
  PAW double counting   =     12860.45775550   -10948.79557878
  entropy T*S    EENTRO =         0.01947652
  eigenvalues    EBANDS =      -252.71078084
  atomic energy  EATOM  =      4467.52060007
  Solvation  Ediel_sol  =         0.00000000
  ---------------------------------------------------
  free energy    TOTEN  =      -355.03725661 eV

  energy without entropy =     -355.05673313  energy(sigma->0) =     -355.04374879


--------------------------------------------------------------------------------------------------------


--------------------------------------- Iteration      1(  77)  ---------------------------------------


    POTLOK:  cpu time    0.0308: real time    0.0312
    SETDIJ:  cpu time    0.0045: real time    0.0045
    EDDIAG:  cpu time    1.1226: real time    1.1228
  RMM-DIIS:  cpu time    5.4615: real time    5.4651
    ORTHCH:  cpu time    0.2500: real time    0.2500
       DOS:  cpu time    0.0055: real time    0.0055
    CHARGE:  cpu time    0.2385: real time    0.2387
    MIXING:  cpu time    0.0039: real time    0.0039
    --------------------------------------------
      LOOP:  cpu time    7.1173: real time    7.1216

 eigenvalue-minimisations  :  5496
 total energy-change (2. order) : 0.6104959E-05  ( 0.4382860E-05)
 number of electron     189.9999991 magnetization 
 augmentation part       51.7309244 magnetization 

 DIPCOR: dipole corrections for dipol
 direction  3 min pos   242,
 dipolmoment           0.000000      0.000000     -0.000290 electrons x Angstroem
 Tr[quadrupol]     -3506.801710

 energy correction for charged system         0.000000 eV
 dipol+quadrupol energy correction           -0.000000 eV
 added-field ion interaction          0.001566 eV  (added to PSCEN)


 Broyden mixing:
  rms(total) = 0.10801E-02    rms(broyden)= 0.10801E-02
  rms(prec ) = 0.29160E-02
  weight for this iteration     100.00

 eigenvalues of (default mixing * dielectric matrix)
  average eigenvalue GAMMA=   0.7911
  5.2446  3.1647  2.8583  2.1931  1.8085  1.6399  1.3136  1.3136  1.3543  1.1732
  1.1732  0.9524  0.6875  0.6026  0.6026  0.0003  0.0809  0.4397  0.4096  0.1646
  0.1646  0.1631  0.3489  0.3489  0.1854  0.3469  0.3469  0.3120  0.3120  0.2019
  0.3176  0.3176  0.3053  0.2978  0.2443  0.2443  0.2509  0.2509  0.2795  0.2795
  0.2657  0.2657

 Free energy of the ion-electron system (eV)
  ---------------------------------------------------
  alpha Z        PSCENC =       578.04078312
  Ewald energy   TEWEN  =     26536.96068652
  -Hartree energ DENC   =    -31858.31710070
  -exchange      EXHF   =         0.00000000
  -V(xc)+E(xc)   XCENC  =     -1738.21837624
  PAW double counting   =     12860.45371812   -10948.79153409
  entropy T*S    EENTRO =         0.01951470
  eigenvalues    EBANDS =      -252.70554202
  atomic energy  EATOM  =      4467.52060007
  Solvation  Ediel_sol  =         0.00000000
  ---------------------------------------------------
  free energy    TOTEN  =      -355.03725051 eV

  energy without entropy =     -355.05676521  energy(sigma->0) =     -355.04375541


--------------------------------------------------------------------------------------------------------


--------------------------------------- Iteration      1(  78)  ---------------------------------------


    POTLOK:  cpu time    0.0306: real time    0.0311
    SETDIJ:  cpu time    0.0045: real time    0.0045
    EDDIAG:  cpu time    1.1224: real time    1.1225
  RMM-DIIS:  cpu time    7.2583: real time    7.2592
    ORTHCH:  cpu time    0.2486: real time    0.2486
       DOS:  cpu time    0.0056: real time    0.0056
    CHARGE:  cpu time    0.2370: real time    0.2371
    MIXING:  cpu time    0.0040: real time    0.0040
    --------------------------------------------
      LOOP:  cpu time    8.9110: real time    8.9125

 eigenvalue-minimisations  :  7327
 total energy-change (2. order) : 0.4633638E-05  ( 0.3415681E-05)
 number of electron     189.9999991 magnetization 
 augmentation part       51.7309367 magnetization 

 DIPCOR: dipole corrections for dipol
 direction  3 min pos   243,
 dipolmoment           0.000000      0.000000     -0.000213 electrons x Angstroem
 Tr[quadrupol]     -3506.803255

 energy correction for charged system         0.000000 eV
 dipol+quadrupol energy correction           -0.000000 eV
 added-field ion interaction          0.000612 eV  (added to PSCEN)


 Broyden mixing:
  rms(total) = 0.40793E-03    rms(broyden)= 0.40793E-03
  rms(prec ) = 0.11097E-02
  weight for this iteration     100.00

 eigenvalues of (default mixing * dielectric matrix)
  average eigenvalue GAMMA=   0.8070
  5.3315  3.6850  2.8918  2.2011  1.7664  1.6415  1.3592  1.3592  1.3585  1.1875
  1.1875  0.9866  0.9866  0.6149  0.6149  0.0003  0.0797  0.4414  0.4414  0.1629
  0.1645  0.1751  0.1751  0.3888  0.3489  0.3489  0.2021  0.3484  0.3484  0.3159
  0.3159  0.3151  0.3151  0.2401  0.2401  0.2413  0.2539  0.2539  0.2671  0.2671
  0.2949  0.2949  0.2883

 Free energy of the ion-electron system (eV)
  ---------------------------------------------------
  alpha Z        PSCENC =       578.03982995
  Ewald energy   TEWEN  =     26536.96068652
  -Hartree energ DENC   =    -31858.32199330
  -exchange      EXHF   =         0.00000000
  -V(xc)+E(xc)   XCENC  =     -1738.21835226
  PAW double counting   =     12860.45292772   -10948.79075008
  entropy T*S    EENTRO =         0.01954221
  eigenvalues    EBANDS =      -252.69973671
  atomic energy  EATOM  =      4467.52060007
  Solvation  Ediel_sol  =         0.00000000
  ---------------------------------------------------
  free energy    TOTEN  =      -355.03724588 eV

  energy without entropy =     -355.05678808  energy(sigma->0) =     -355.04375994


--------------------------------------------------------------------------------------------------------


--------------------------------------- Iteration      1(  79)  ---------------------------------------


    POTLOK:  cpu time    0.0306: real time    0.0307
    SETDIJ:  cpu time    0.0045: real time    0.0045
    EDDIAG:  cpu time    1.1473: real time    1.1498
  RMM-DIIS:  cpu time    5.0584: real time    5.0592
    ORTHCH:  cpu time    0.2506: real time    0.2507
       DOS:  cpu time    0.0054: real time    0.0054
    CHARGE:  cpu time    0.2398: real time    0.2398
    MIXING:  cpu time    0.0044: real time    0.0044
    --------------------------------------------
      LOOP:  cpu time    6.7411: real time    6.7446

 eigenvalue-minimisations  :  4823
 total energy-change (2. order) : 0.1881618E-05  ( 0.3159060E-05)
 number of electron     189.9999991 magnetization 
 augmentation part       51.7309280 magnetization 

 DIPCOR: dipole corrections for dipol
 direction  3 min pos   243,
 dipolmoment           0.000000      0.000000     -0.000116 electrons x Angstroem
 Tr[quadrupol]     -3506.805113

 energy correction for charged system         0.000000 eV
 dipol+quadrupol energy correction           -0.000000 eV
 added-field ion interaction          0.000334 eV  (added to PSCEN)


 Broyden mixing:
  rms(total) = 0.49409E-03    rms(broyden)= 0.49409E-03
  rms(prec ) = 0.13469E-02
  weight for this iteration     100.00

 eigenvalues of (default mixing * dielectric matrix)
  average eigenvalue GAMMA=   0.8005
  5.3136  3.5431  2.8828  2.2850  1.7089  1.7089  1.4059  1.4059  1.3515  1.1923
  1.1923  0.9862  0.9862  0.6995  0.6995  0.0003  0.0798  0.4392  0.4392  0.1568
  0.1673  0.1673  0.3831  0.3831  0.3771  0.3499  0.3499  0.1914  0.2017  0.2312
  0.2312  0.3040  0.3040  0.3198  0.3145  0.3145  0.2399  0.2970  0.2970  0.2556
  0.2556  0.2674  0.2674  0.2778

 Free energy of the ion-electron system (eV)
  ---------------------------------------------------
  alpha Z        PSCENC =       578.03955144
  Ewald energy   TEWEN  =     26536.96068652
  -Hartree energ DENC   =    -31858.32882245
  -exchange      EXHF   =         0.00000000
  -V(xc)+E(xc)   XCENC  =     -1738.21833640
  PAW double counting   =     12860.45095574   -10948.78877190
  entropy T*S    EENTRO =         0.01957033
  eigenvalues    EBANDS =      -252.69267735
  atomic energy  EATOM  =      4467.52060007
  Solvation  Ediel_sol  =         0.00000000
  ---------------------------------------------------
  free energy    TOTEN  =      -355.03724399 eV

  energy without entropy =     -355.05681433  energy(sigma->0) =     -355.04376744


--------------------------------------------------------------------------------------------------------


--------------------------------------- Iteration      1(  80)  ---------------------------------------


    POTLOK:  cpu time    0.0311: real time    0.0315
    SETDIJ:  cpu time    0.0045: real time    0.0045
    EDDIAG:  cpu time    1.1222: real time    1.1224
  RMM-DIIS:  cpu time    4.9725: real time    4.9731
    ORTHCH:  cpu time    0.2487: real time    0.2489
       DOS:  cpu time    0.0056: real time    0.0056
    CHARGE:  cpu time    0.2386: real time    0.2386
    MIXING:  cpu time    0.0041: real time    0.0041
    --------------------------------------------
      LOOP:  cpu time    6.6272: real time    6.6285

 eigenvalue-minimisations  :  4685
 total energy-change (2. order) : 0.4677869E-05  ( 0.4244345E-05)
 number of electron     189.9999991 magnetization 
 augmentation part       51.7309223 magnetization 

 DIPCOR: dipole corrections for dipol
 direction  3 min pos   243,
 dipolmoment           0.000000      0.000000     -0.000118 electrons x Angstroem
 Tr[quadrupol]     -3506.805355

 energy correction for charged system         0.000000 eV
 dipol+quadrupol energy correction           -0.000000 eV
 added-field ion interaction          0.000340 eV  (added to PSCEN)


 Broyden mixing:
  rms(total) = 0.40393E-03    rms(broyden)= 0.40393E-03
  rms(prec ) = 0.11030E-02
  weight for this iteration     100.00

 eigenvalues of (default mixing * dielectric matrix)
  average eigenvalue GAMMA=   0.7804
  5.1855  3.1978  2.6612  2.4295  1.6023  1.6023  1.4644  1.2706  1.2706  0.9078
  0.9078  0.6530  0.0004  0.5416  0.0767  0.4839  0.4839  0.3577  0.3577  0.1648
  0.1775  0.1914  0.1914  0.1988  0.3781  0.3654  0.3431  0.3431  0.2818  0.2818
  0.3311  0.3242  0.2431  0.2517  0.2517  0.2984  0.2984  0.2931  0.2766  0.2766

 Free energy of the ion-electron system (eV)
  ---------------------------------------------------
  alpha Z        PSCENC =       578.03955777
  Ewald energy   TEWEN  =     26536.96068652
  -Hartree energ DENC   =    -31858.32961403
  -exchange      EXHF   =         0.00000000
  -V(xc)+E(xc)   XCENC  =     -1738.21833704
  PAW double counting   =     12860.45137310   -10948.78919203
  entropy T*S    EENTRO =         0.01961377
  eigenvalues    EBANDS =      -252.69192746
  atomic energy  EATOM  =      4467.52060007
  Solvation  Ediel_sol  =         0.00000000
  ---------------------------------------------------
  free energy    TOTEN  =      -355.03723932 eV

  energy without entropy =     -355.05685309  energy(sigma->0) =     -355.04377724


--------------------------------------------------------------------------------------------------------


--------------------------------------- Iteration      1(  81)  ---------------------------------------


    POTLOK:  cpu time    0.0309: real time    0.0314
    SETDIJ:  cpu time    0.0045: real time    0.0045
    EDDIAG:  cpu time    1.1211: real time    1.1212
  RMM-DIIS:  cpu time    4.8223: real time    4.8365
    ORTHCH:  cpu time    0.2488: real time    0.2488
       DOS:  cpu time    0.0057: real time    0.0057
    CHARGE:  cpu time    0.2352: real time    0.2354
    MIXING:  cpu time    0.0040: real time    0.0040
    --------------------------------------------
      LOOP:  cpu time    6.4726: real time    6.4876

 eigenvalue-minimisations  :  4202
 total energy-change (2. order) : 0.3801873E-05  ( 0.3709188E-05)
 number of electron     189.9999991 magnetization 
 augmentation part       51.7309233 magnetization 

 DIPCOR: dipole corrections for dipol
 direction  3 min pos   243,
 dipolmoment           0.000000      0.000000     -0.000107 electrons x Angstroem
 Tr[quadrupol]     -3506.805863

 energy correction for charged system         0.000000 eV
 dipol+quadrupol energy correction           -0.000000 eV
 added-field ion interaction          0.000307 eV  (added to PSCEN)


 Broyden mixing:
  rms(total) = 0.34011E-03    rms(broyden)= 0.34010E-03
  rms(prec ) = 0.92359E-03
  weight for this iteration     100.00

 eigenvalues of (default mixing * dielectric matrix)
  average eigenvalue GAMMA=   0.8064
  5.1878  4.1405  2.6748  2.3911  1.6221  1.6221  1.4712  1.2866  1.2866  0.8740
  0.8740  0.8290  0.8290  0.0006  0.5147  0.5147  0.0793  0.3992  0.3992  0.1490
  0.1628  0.3785  0.1956  0.1956  0.3390  0.3390  0.2101  0.2778  0.2778  0.2428
  0.2509  0.2509  0.3425  0.3425  0.3335  0.3230  0.3034  0.3034  0.2911  0.2806
  0.2741

 Free energy of the ion-electron system (eV)
  ---------------------------------------------------
  alpha Z        PSCENC =       578.03952424
  Ewald energy   TEWEN  =     26536.96068652
  -Hartree energ DENC   =    -31858.33116992
  -exchange      EXHF   =         0.00000000
  -V(xc)+E(xc)   XCENC  =     -1738.21833222
  PAW double counting   =     12860.45232131   -10948.79013400
  entropy T*S    EENTRO =         0.01965078
  eigenvalues    EBANDS =      -252.69038230
  atomic energy  EATOM  =      4467.52060007
  Solvation  Ediel_sol  =         0.00000000
  ---------------------------------------------------
  free energy    TOTEN  =      -355.03723551 eV

  energy without entropy =     -355.05688629  energy(sigma->0) =     -355.04378577


--------------------------------------------------------------------------------------------------------


--------------------------------------- Iteration      1(  82)  ---------------------------------------


    POTLOK:  cpu time    0.0308: real time    0.0309
    SETDIJ:  cpu time    0.0045: real time    0.0045
    EDDIAG:  cpu time    1.1217: real time    1.1218
  RMM-DIIS:  cpu time    5.0580: real time    5.0588
    ORTHCH:  cpu time    0.2500: real time    0.2510
       DOS:  cpu time    0.0057: real time    0.0057
    CHARGE:  cpu time    0.2379: real time    0.2393
    MIXING:  cpu time    0.0042: real time    0.0042
    --------------------------------------------
      LOOP:  cpu time    6.7127: real time    6.7161

 eigenvalue-minimisations  :  4765
 total energy-change (2. order) : 0.2788114E-05  ( 0.3057124E-05)
 number of electron     189.9999991 magnetization 
 augmentation part       51.7309261 magnetization 

 DIPCOR: dipole corrections for dipol
 direction  3 min pos   244,
 dipolmoment           0.000000      0.000000     -0.000054 electrons x Angstroem
 Tr[quadrupol]     -3506.807203

 energy correction for charged system         0.000000 eV
 dipol+quadrupol energy correction           -0.000000 eV
 added-field ion interaction          0.000019 eV  (added to PSCEN)


 Broyden mixing:
  rms(total) = 0.26094E-03    rms(broyden)= 0.26094E-03
  rms(prec ) = 0.70942E-03
  weight for this iteration     100.00

 eigenvalues of (default mixing * dielectric matrix)
  average eigenvalue GAMMA=   0.8389
  5.0886  5.0886  2.6094  2.6094  1.7410  1.7410  1.4506  1.2952  1.2952  1.0408
  1.0408  0.9112  0.9112  0.0005  0.5398  0.5398  0.0821  0.4261  0.4261  0.3803
  0.3803  0.1607  0.1607  0.3283  0.3283  0.1826  0.1921  0.2015  0.3355  0.3355
  0.2867  0.2867  0.2431  0.2495  0.2495  0.3332  0.3218  0.3145  0.2892  0.2892
  0.2703  0.2776

 Free energy of the ion-electron system (eV)
  ---------------------------------------------------
  alpha Z        PSCENC =       578.03923661
  Ewald energy   TEWEN  =     26536.96068652
  -Hartree energ DENC   =    -31858.33572772
  -exchange      EXHF   =         0.00000000
  -V(xc)+E(xc)   XCENC  =     -1738.21831639
  PAW double counting   =     12860.45217405   -10948.78997647
  entropy T*S    EENTRO =         0.01967913
  eigenvalues    EBANDS =      -252.68558854
  atomic energy  EATOM  =      4467.52060007
  Solvation  Ediel_sol  =         0.00000000
  ---------------------------------------------------
  free energy    TOTEN  =      -355.03723273 eV

  energy without entropy =     -355.05691186  energy(sigma->0) =     -355.04379244


--------------------------------------------------------------------------------------------------------


--------------------------------------- Iteration      1(  83)  ---------------------------------------


    POTLOK:  cpu time    0.0310: real time    0.0319
    SETDIJ:  cpu time    0.0046: real time    0.0046
    EDDIAG:  cpu time    1.1310: real time    1.1450
  RMM-DIIS:  cpu time    5.4878: real time    5.5161
    ORTHCH:  cpu time    0.2524: real time    0.2524
       DOS:  cpu time    0.0053: real time    0.0053
    CHARGE:  cpu time    0.2510: real time    0.2510
    MIXING:  cpu time    0.0044: real time    0.0044
    --------------------------------------------
      LOOP:  cpu time    7.1674: real time    7.2106

 eigenvalue-minimisations  :  5497
 total energy-change (2. order) : 0.2219773E-05  ( 0.2259468E-05)
 number of electron     189.9999991 magnetization 
 augmentation part       51.7309231 magnetization 

 DIPCOR: dipole corrections for dipol
 direction  3 min pos   244,
 dipolmoment           0.000000      0.000000     -0.000059 electrons x Angstroem
 Tr[quadrupol]     -3506.807893

 energy correction for charged system         0.000000 eV
 dipol+quadrupol energy correction           -0.000000 eV
 added-field ion interaction          0.000021 eV  (added to PSCEN)


 Broyden mixing:
  rms(total) = 0.24078E-04    rms(broyden)= 0.24063E-04
  rms(prec ) = 0.57447E-04
  weight for this iteration     100.00

 eigenvalues of (default mixing * dielectric matrix)
  average eigenvalue GAMMA=   0.8601
  5.8006  5.2043  2.6842  2.4832  1.9877  1.8050  1.4192  1.2489  1.2489  1.1565
  1.1565  0.9207  0.9207  0.6283  0.0003  0.5184  0.5184  0.0788  0.4434  0.1585
  0.1622  0.3890  0.3890  0.3441  0.3441  0.1865  0.1865  0.2036  0.3529  0.3529
  0.2329  0.3296  0.3173  0.3173  0.3196  0.2768  0.2768  0.2495  0.2653  0.2653
  0.2644  0.2872  0.2872

 Free energy of the ion-electron system (eV)
  ---------------------------------------------------
  alpha Z        PSCENC =       578.03923825
  Ewald energy   TEWEN  =     26536.96068652
  -Hartree energ DENC   =    -31858.33804779
  -exchange      EXHF   =         0.00000000
  -V(xc)+E(xc)   XCENC  =     -1738.21831361
  PAW double counting   =     12860.45248896   -10948.79029136
  entropy T*S    EENTRO =         0.01970006
  eigenvalues    EBANDS =      -252.68329162
  atomic energy  EATOM  =      4467.52060007
  Solvation  Ediel_sol  =         0.00000000
  ---------------------------------------------------
  free energy    TOTEN  =      -355.03723051 eV

  energy without entropy =     -355.05693057  energy(sigma->0) =     -355.04379719


--------------------------------------------------------------------------------------------------------


--------------------------------------- Iteration      1(  84)  ---------------------------------------


    POTLOK:  cpu time    0.0317: real time    0.0323
    SETDIJ:  cpu time    0.0050: real time    0.0050
    EDDIAG:  cpu time    1.1772: real time    1.1848
  RMM-DIIS:  cpu time    4.6274: real time    4.6335
    ORTHCH:  cpu time    0.2486: real time    0.2487
       DOS:  cpu time    0.0056: real time    0.0056
    CHARGE:  cpu time    0.2384: real time    0.2384
    MIXING:  cpu time    0.0042: real time    0.0042
    --------------------------------------------
      LOOP:  cpu time    6.3381: real time    6.3526

 eigenvalue-minimisations  :  3985
 total energy-change (2. order) : 0.1947096E-05  ( 0.2038470E-05)
 number of electron     189.9999991 magnetization 
 augmentation part       51.7309216 magnetization 

 DIPCOR: dipole corrections for dipol
 direction  3 min pos   244,
 dipolmoment           0.000000      0.000000     -0.000029 electrons x Angstroem
 Tr[quadrupol]     -3506.808257

 energy correction for charged system         0.000000 eV
 dipol+quadrupol energy correction           -0.000000 eV
 added-field ion interaction          0.000010 eV  (added to PSCEN)


 Broyden mixing:
  rms(total) = 0.54092E-04    rms(broyden)= 0.54091E-04
  rms(prec ) = 0.14585E-03
  weight for this iteration     100.00

 eigenvalues of (default mixing * dielectric matrix)
  average eigenvalue GAMMA=   0.8730
  6.5673  5.0603  2.6525  2.5236  1.9453  1.9453  1.4646  1.2690  1.2690  1.1649
  1.1649  0.9229  0.9229  0.7525  0.6252  0.0009  0.4666  0.4666  0.0737  0.4045
  0.3985  0.3985  0.3459  0.3459  0.1614  0.1749  0.1749  0.1861  0.2045  0.3429
  0.3429  0.3244  0.3244  0.3174  0.3174  0.2331  0.2692  0.2692  0.2528  0.2626
  0.2626  0.2636  0.2879  0.2879

 Free energy of the ion-electron system (eV)
  ---------------------------------------------------
  alpha Z        PSCENC =       578.03922767
  Ewald energy   TEWEN  =     26536.96068652
  -Hartree energ DENC   =    -31858.33935121
  -exchange      EXHF   =         0.00000000
  -V(xc)+E(xc)   XCENC  =     -1738.21831195
  PAW double counting   =     12860.45308434   -10948.79088471
  entropy T*S    EENTRO =         0.01971833
  eigenvalues    EBANDS =      -252.68199763
  atomic energy  EATOM  =      4467.52060007
  Solvation  Ediel_sol  =         0.00000000
  ---------------------------------------------------
  free energy    TOTEN  =      -355.03722856 eV

  energy without entropy =     -355.05694689  energy(sigma->0) =     -355.04380134


--------------------------------------------------------------------------------------------------------


--------------------------------------- Iteration      1(  85)  ---------------------------------------


    POTLOK:  cpu time    0.0308: real time    0.0310
    SETDIJ:  cpu time    0.0045: real time    0.0045
    EDDIAG:  cpu time    1.1425: real time    1.1427
  RMM-DIIS:  cpu time    4.4284: real time    4.4452
    ORTHCH:  cpu time    0.2465: real time    0.2506
       DOS:  cpu time    0.0055: real time    0.0056
    CHARGE:  cpu time    0.2367: real time    0.2375
    MIXING:  cpu time    0.0040: real time    0.0040
    --------------------------------------------
      LOOP:  cpu time    6.0989: real time    6.1212

 eigenvalue-minimisations  :  2778
 total energy-change (2. order) : 0.1808665E-05  ( 0.1833472E-05)
 number of electron     189.9999991 magnetization 
 augmentation part       51.7309192 magnetization 

 DIPCOR: dipole corrections for dipol
 direction  3 min pos   244,
 dipolmoment           0.000000      0.000000     -0.000014 electrons x Angstroem
 Tr[quadrupol]     -3506.808359

 energy correction for charged system         0.000000 eV
 dipol+quadrupol energy correction           -0.000000 eV
 added-field ion interaction          0.000005 eV  (added to PSCEN)


 Broyden mixing:
  rms(total) = 0.67342E-04    rms(broyden)= 0.67342E-04
  rms(prec ) = 0.18277E-03
  weight for this iteration     100.00

 eigenvalues of (default mixing * dielectric matrix)
  average eigenvalue GAMMA=   0.8785
  6.6988  4.7737  2.8818  2.0278  1.6185  1.6185  1.4817  1.4817  0.9729  0.8642
  0.8642  0.7500  0.7500  0.6365  0.6365  0.0006  0.0732  0.4688  0.4688  0.1776
  0.1776  0.3799  0.3799  0.3868  0.3266  0.3266  0.1956  0.2102  0.3324  0.3324
  0.2315  0.3369  0.3180  0.3180  0.2468  0.2538  0.2975  0.2822  0.2822  0.2777

 Free energy of the ion-electron system (eV)
  ---------------------------------------------------
  alpha Z        PSCENC =       578.03922241
  Ewald energy   TEWEN  =     26536.96068652
  -Hartree energ DENC   =    -31858.33967661
  -exchange      EXHF   =         0.00000000
  -V(xc)+E(xc)   XCENC  =     -1738.21831271
  PAW double counting   =     12860.45282420   -10948.79062202
  entropy T*S    EENTRO =         0.01973535
  eigenvalues    EBANDS =      -252.68168397
  atomic energy  EATOM  =      4467.52060007
  Solvation  Ediel_sol  =         0.00000000
  ---------------------------------------------------
  free energy    TOTEN  =      -355.03722675 eV

  energy without entropy =     -355.05696210  energy(sigma->0) =     -355.04380520


--------------------------------------------------------------------------------------------------------


--------------------------------------- Iteration      1(  86)  ---------------------------------------


    POTLOK:  cpu time    0.0307: real time    0.0310
    SETDIJ:  cpu time    0.0045: real time    0.0045
    EDDIAG:  cpu time    1.1240: real time    1.1241
  RMM-DIIS:  cpu time    4.4432: real time    4.4438
    ORTHCH:  cpu time    0.2495: real time    0.2495
       DOS:  cpu time    0.0055: real time    0.0055
    CHARGE:  cpu time    0.2381: real time    0.2382
    MIXING:  cpu time    0.0041: real time    0.0041
    --------------------------------------------
      LOOP:  cpu time    6.0997: real time    6.1008

 eigenvalue-minimisations  :  2821
 total energy-change (2. order) : 0.1724069E-05  ( 0.1716935E-05)
 number of electron     189.9999991 magnetization 
 augmentation part       51.7309183 magnetization 

 DIPCOR: dipole corrections for dipol
 direction  3 min pos   244,
 dipolmoment           0.000000      0.000000     -0.000014 electrons x Angstroem
 Tr[quadrupol]     -3506.808432

 energy correction for charged system         0.000000 eV
 dipol+quadrupol energy correction           -0.000000 eV
 added-field ion interaction          0.000005 eV  (added to PSCEN)


 Broyden mixing:
  rms(total) = 0.26749E-04    rms(broyden)= 0.26749E-04
  rms(prec ) = 0.71976E-04
  weight for this iteration     100.00

 eigenvalues of (default mixing * dielectric matrix)
  average eigenvalue GAMMA=   0.8921
  6.8981  4.9300  3.0185  2.1108  1.6567  1.5457  1.5457  1.5153  1.1417  0.8953
  0.8953  0.8199  0.8134  0.6417  0.6417  0.0007  0.0828  0.4856  0.4856  0.1726
  0.3961  0.3961  0.4182  0.1944  0.1961  0.3360  0.3360  0.2189  0.2429  0.2429
  0.2469  0.3306  0.3306  0.3359  0.3175  0.3175  0.2862  0.2862  0.2761  0.2786
  0.2953

 Free energy of the ion-electron system (eV)
  ---------------------------------------------------
  alpha Z        PSCENC =       578.03922256
  Ewald energy   TEWEN  =     26536.96068652
  -Hartree energ DENC   =    -31858.33989147
  -exchange      EXHF   =         0.00000000
  -V(xc)+E(xc)   XCENC  =     -1738.21831230
  PAW double counting   =     12860.45276132   -10948.79055606
  entropy T*S    EENTRO =         0.01975126
  eigenvalues    EBANDS =      -252.68148693
  atomic energy  EATOM  =      4467.52060007
  Solvation  Ediel_sol  =         0.00000000
  ---------------------------------------------------
  free energy    TOTEN  =      -355.03722503 eV

  energy without entropy =     -355.05697628  energy(sigma->0) =     -355.04380878


--------------------------------------------------------------------------------------------------------


--------------------------------------- Iteration      1(  87)  ---------------------------------------


    POTLOK:  cpu time    0.0313: real time    0.0319
    SETDIJ:  cpu time    0.0045: real time    0.0045
    EDDIAG:  cpu time    1.1226: real time    1.1227
  RMM-DIIS:  cpu time    4.3782: real time    4.3790
    ORTHCH:  cpu time    0.2496: real time    0.2496
       DOS:  cpu time    0.0054: real time    0.0054
    CHARGE:  cpu time    0.2377: real time    0.2377
    MIXING:  cpu time    0.0039: real time    0.0039
    --------------------------------------------
      LOOP:  cpu time    6.0331: real time    6.0346

 eigenvalue-minimisations  :  2300
 total energy-change (2. order) : 0.1562502E-05  ( 0.1556910E-05)
 number of electron     189.9999991 magnetization 
 augmentation part       51.7309171 magnetization 

 DIPCOR: dipole corrections for dipol
 direction  3 min pos   244,
 dipolmoment           0.000000      0.000000     -0.000012 electrons x Angstroem
 Tr[quadrupol]     -3506.808500

 energy correction for charged system         0.000000 eV
 dipol+quadrupol energy correction           -0.000000 eV
 added-field ion interaction          0.000004 eV  (added to PSCEN)


 Broyden mixing:
  rms(total) = 0.28724E-04    rms(broyden)= 0.28724E-04
  rms(prec ) = 0.77898E-04
  weight for this iteration     100.00

 eigenvalues of (default mixing * dielectric matrix)
  average eigenvalue GAMMA=   0.8966
  7.0573  4.9094  3.0368  1.9354  1.9354  1.4745  1.4745  1.5153  1.1394  1.1394
  0.8484  0.8484  0.8057  0.7430  0.7430  0.0001  0.0848  0.5353  0.5158  0.5158
  0.4073  0.4073  0.1735  0.1909  0.1958  0.3235  0.3235  0.2155  0.2913  0.2913
  0.2490  0.2490  0.2463  0.3390  0.3390  0.3397  0.3287  0.3287  0.2751  0.2855
  0.3008  0.3008

 Free energy of the ion-electron system (eV)
  ---------------------------------------------------
  alpha Z        PSCENC =       578.03922166
  Ewald energy   TEWEN  =     26536.96068652
  -Hartree energ DENC   =    -31858.34009893
  -exchange      EXHF   =         0.00000000
  -V(xc)+E(xc)   XCENC  =     -1738.21831195
  PAW double counting   =     12860.45241331   -10948.79020438
  entropy T*S    EENTRO =         0.01976585
  eigenvalues    EBANDS =      -252.68129563
  atomic energy  EATOM  =      4467.52060007
  Solvation  Ediel_sol  =         0.00000000
  ---------------------------------------------------
  free energy    TOTEN  =      -355.03722346 eV

  energy without entropy =     -355.05698931  energy(sigma->0) =     -355.04381208


--------------------------------------------------------------------------------------------------------


--------------------------------------- Iteration      1(  88)  ---------------------------------------


    POTLOK:  cpu time    0.0306: real time    0.0308
    SETDIJ:  cpu time    0.0045: real time    0.0045
    EDDIAG:  cpu time    1.1221: real time    1.1223
  RMM-DIIS:  cpu time    4.3763: real time    4.3831
    ORTHCH:  cpu time    0.2494: real time    0.2494
       DOS:  cpu time    0.0057: real time    0.0057
    CHARGE:  cpu time    0.2383: real time    0.2382
    MIXING:  cpu time    0.0040: real time    0.0040
    --------------------------------------------
      LOOP:  cpu time    6.0309: real time    6.0381

 eigenvalue-minimisations  :  2498
 total energy-change (2. order) : 0.1426309E-05  ( 0.1414907E-05)
 number of electron     189.9999991 magnetization 
 augmentation part       51.7309165 magnetization 

 DIPCOR: dipole corrections for dipol
 direction  3 min pos   244,
 dipolmoment           0.000000      0.000000     -0.000013 electrons x Angstroem
 Tr[quadrupol]     -3506.808513

 energy correction for charged system         0.000000 eV
 dipol+quadrupol energy correction           -0.000000 eV
 added-field ion interaction          0.000004 eV  (added to PSCEN)


 Broyden mixing:
  rms(total) = 0.88727E-05    rms(broyden)= 0.88723E-05
  rms(prec ) = 0.22665E-04
  weight for this iteration     100.00

 eigenvalues of (default mixing * dielectric matrix)
  average eigenvalue GAMMA=   0.9105
  7.2576  4.9124  3.0272  1.9175  1.9175  1.6499  1.6499  1.5269  1.4059  1.4059
  0.8595  0.8595  0.8100  0.7737  0.7737  0.0003  0.5663  0.0737  0.5000  0.5000
  0.4464  0.1763  0.1763  0.1949  0.3296  0.3296  0.3908  0.3908  0.2168  0.2348
  0.2462  0.2559  0.2559  0.3047  0.3047  0.3521  0.3322  0.3322  0.3164  0.3164
  0.2743  0.2931  0.2931

 Free energy of the ion-electron system (eV)
  ---------------------------------------------------
  alpha Z        PSCENC =       578.03922201
  Ewald energy   TEWEN  =     26536.96068652
  -Hartree energ DENC   =    -31858.34011127
  -exchange      EXHF   =         0.00000000
  -V(xc)+E(xc)   XCENC  =     -1738.21831158
  PAW double counting   =     12860.45215731   -10948.78994594
  entropy T*S    EENTRO =         0.01977910
  eigenvalues    EBANDS =      -252.68129826
  atomic energy  EATOM  =      4467.52060007
  Solvation  Ediel_sol  =         0.00000000
  ---------------------------------------------------
  free energy    TOTEN  =      -355.03722204 eV

  energy without entropy =     -355.05700114  energy(sigma->0) =     -355.04381507


--------------------------------------------------------------------------------------------------------


--------------------------------------- Iteration      1(  89)  ---------------------------------------


    POTLOK:  cpu time    0.0307: real time    0.0313
    SETDIJ:  cpu time    0.0045: real time    0.0045
    EDDIAG:  cpu time    1.1241: real time    1.1243
  RMM-DIIS:  cpu time    4.3343: real time    4.3349
    ORTHCH:  cpu time    0.2490: real time    0.2490
       DOS:  cpu time    0.0056: real time    0.0056
    CHARGE:  cpu time    0.2385: real time    0.2385
    MIXING:  cpu time    0.0041: real time    0.0041
    --------------------------------------------
      LOOP:  cpu time    5.9907: real time    5.9922

 eigenvalue-minimisations  :  2267
 total energy-change (2. order) : 0.1316235E-05  ( 0.1309371E-05)
 number of electron     189.9999991 magnetization 
 augmentation part       51.7309158 magnetization 

 DIPCOR: dipole corrections for dipol
 direction  3 min pos   244,
 dipolmoment           0.000000      0.000000     -0.000013 electrons x Angstroem
 Tr[quadrupol]     -3506.808533

 energy correction for charged system         0.000000 eV
 dipol+quadrupol energy correction           -0.000000 eV
 added-field ion interaction          0.000004 eV  (added to PSCEN)


 Broyden mixing:
  rms(total) = 0.40148E-05    rms(broyden)= 0.40144E-05
  rms(prec ) = 0.63354E-05
  weight for this iteration     100.00

 eigenvalues of (default mixing * dielectric matrix)
  average eigenvalue GAMMA=   0.9337
  7.3214  4.8980  3.0747  2.2595  2.2595  2.0654  1.6188  1.6188  1.4193  1.4193
  1.0284  0.8600  0.8600  0.7484  0.6377  0.6377  0.0001  0.5111  0.5111  0.0691
  0.4923  0.4551  0.4101  0.4101  0.1770  0.1770  0.1886  0.1886  0.3364  0.3364
  0.3496  0.3496  0.3224  0.3224  0.2394  0.2394  0.3155  0.3155  0.2530  0.2643
  0.2643  0.2792  0.2792  0.2998

 Free energy of the ion-electron system (eV)
  ---------------------------------------------------
  alpha Z        PSCENC =       578.03922204
  Ewald energy   TEWEN  =     26536.96068652
  -Hartree energ DENC   =    -31858.34014262
  -exchange      EXHF   =         0.00000000
  -V(xc)+E(xc)   XCENC  =     -1738.21831100
  PAW double counting   =     12860.45199244   -10948.78977919
  entropy T*S    EENTRO =         0.01979160
  eigenvalues    EBANDS =      -252.68128059
  atomic energy  EATOM  =      4467.52060007
  Solvation  Ediel_sol  =         0.00000000
  ---------------------------------------------------
  free energy    TOTEN  =      -355.03722072 eV

  energy without entropy =     -355.05701232  energy(sigma->0) =     -355.04381792


--------------------------------------------------------------------------------------------------------


--------------------------------------- Iteration      1(  90)  ---------------------------------------


    POTLOK:  cpu time    0.0307: real time    0.0309
    SETDIJ:  cpu time    0.0045: real time    0.0045
    EDDIAG:  cpu time    1.1518: real time    1.1520
  RMM-DIIS:  cpu time    4.2600: real time    4.2646
    ORTHCH:  cpu time    0.2497: real time    0.2498
       DOS:  cpu time    0.0053: real time    0.0053
    CHARGE:  cpu time    0.2379: real time    0.2379
    MIXING:  cpu time    0.0041: real time    0.0041
    --------------------------------------------
      LOOP:  cpu time    5.9440: real time    5.9491

 eigenvalue-minimisations  :  1891
 total energy-change (2. order) : 0.1218776E-05  ( 0.1212398E-05)
 number of electron     189.9999991 magnetization 
 augmentation part       51.7309152 magnetization 

 DIPCOR: dipole corrections for dipol
 direction  3 min pos   244,
 dipolmoment           0.000000      0.000000     -0.000010 electrons x Angstroem
 Tr[quadrupol]     -3506.808533

 energy correction for charged system         0.000000 eV
 dipol+quadrupol energy correction           -0.000000 eV
 added-field ion interaction          0.000004 eV  (added to PSCEN)


 Broyden mixing:
  rms(total) = 0.29448E-05    rms(broyden)= 0.29447E-05
  rms(prec ) = 0.46083E-05
  weight for this iteration     100.00

 eigenvalues of (default mixing * dielectric matrix)
  average eigenvalue GAMMA=   0.9777
  7.6658  4.6925  3.7574  2.5582  2.5582  1.5472  1.5472  1.5940  1.0103  1.0103
  0.7403  0.7403  0.0004  0.7312  0.6749  0.6749  0.0772  0.5537  0.5537  0.4762
  0.4338  0.1753  0.1834  0.3250  0.3250  0.3830  0.3830  0.2237  0.2237  0.3280
  0.3280  0.3441  0.3441  0.2302  0.2547  0.2574  0.3246  0.2935  0.2935  0.2891

 Free energy of the ion-electron system (eV)
  ---------------------------------------------------
  alpha Z        PSCENC =       578.03922111
  Ewald energy   TEWEN  =     26536.96068652
  -Hartree energ DENC   =    -31858.34009940
  -exchange      EXHF   =         0.00000000
  -V(xc)+E(xc)   XCENC  =     -1738.21831040
  PAW double counting   =     12860.45188837   -10948.78967326
  entropy T*S    EENTRO =         0.01980310
  eigenvalues    EBANDS =      -252.68133562
  atomic energy  EATOM  =      4467.52060007
  Solvation  Ediel_sol  =         0.00000000
  ---------------------------------------------------
  free energy    TOTEN  =      -355.03721950 eV

  energy without entropy =     -355.05702260  energy(sigma->0) =     -355.04382053


--------------------------------------------------------------------------------------------------------


--------------------------------------- Iteration      1(  91)  ---------------------------------------


    POTLOK:  cpu time    0.0308: real time    0.0310
    SETDIJ:  cpu time    0.0045: real time    0.0045
    EDDIAG:  cpu time    1.1229: real time    1.1230
  RMM-DIIS:  cpu time    4.3199: real time    4.3207
    ORTHCH:  cpu time    0.2498: real time    0.2498
       DOS:  cpu time    0.0055: real time    0.0055
    CHARGE:  cpu time    0.2380: real time    0.2381
    MIXING:  cpu time    0.0038: real time    0.0038
    --------------------------------------------
      LOOP:  cpu time    5.9752: real time    5.9766

 eigenvalue-minimisations  :  2533
 total energy-change (2. order) : 0.2468722E-05  ( 0.2278604E-05)
 number of electron     189.9999991 magnetization 
 augmentation part       51.7309144 magnetization 

 DIPCOR: dipole corrections for dipol
 direction  3 min pos   244,
 dipolmoment           0.000000      0.000000     -0.000007 electrons x Angstroem
 Tr[quadrupol]     -3506.808525

 energy correction for charged system         0.000000 eV
 dipol+quadrupol energy correction           -0.000000 eV
 added-field ion interaction          0.000003 eV  (added to PSCEN)


 Broyden mixing:
  rms(total) = 0.14938E-04    rms(broyden)= 0.14938E-04
  rms(prec ) = 0.40757E-04
  weight for this iteration     100.00

 eigenvalues of (default mixing * dielectric matrix)
  average eigenvalue GAMMA=   0.9558
  7.4572  4.7055  3.3306  2.5742  2.5742  1.6550  1.5379  1.5379  1.0910  1.0910
  0.7434  0.7434  0.7263  0.7263  0.7330  0.0003  0.5714  0.5714  0.0734  0.4692
  0.4692  0.3212  0.3212  0.1752  0.3842  0.3842  0.1864  0.2180  0.2180  0.2302
  0.3499  0.3499  0.3305  0.3305  0.3179  0.3179  0.2518  0.2602  0.2870  0.2870
  0.2853

 Free energy of the ion-electron system (eV)
  ---------------------------------------------------
  alpha Z        PSCENC =       578.03922017
  Ewald energy   TEWEN  =     26536.96068652
  -Hartree energ DENC   =    -31858.33996533
  -exchange      EXHF   =         0.00000000
  -V(xc)+E(xc)   XCENC  =     -1738.21830872
  PAW double counting   =     12860.45172775   -10948.78950828
  entropy T*S    EENTRO =         0.01982863
  eigenvalues    EBANDS =      -252.68149785
  atomic energy  EATOM  =      4467.52060007
  Solvation  Ediel_sol  =         0.00000000
  ---------------------------------------------------
  free energy    TOTEN  =      -355.03721703 eV

  energy without entropy =     -355.05704566  energy(sigma->0) =     -355.04382658


--------------------------------------------------------------------------------------------------------


--------------------------------------- Iteration      1(  92)  ---------------------------------------


    POTLOK:  cpu time    0.0306: real time    0.0311
    SETDIJ:  cpu time    0.0045: real time    0.0045
    EDDIAG:  cpu time    1.1208: real time    1.1209
  RMM-DIIS:  cpu time    4.2226: real time    4.2239
    ORTHCH:  cpu time    0.2575: real time    0.2586
       DOS:  cpu time    0.0055: real time    0.0067
    CHARGE:  cpu time    0.2479: real time    0.2479
    MIXING:  cpu time    0.0043: real time    0.0043
    --------------------------------------------
      LOOP:  cpu time    5.8938: real time    5.8980

 eigenvalue-minimisations  :  1585
 total energy-change (2. order) : 0.1611067E-05  ( 0.1581873E-05)
 number of electron     189.9999991 magnetization 
 augmentation part       51.7309126 magnetization 

 DIPCOR: dipole corrections for dipol
 direction  3 min pos   244,
 dipolmoment           0.000000      0.000000     -0.000006 electrons x Angstroem
 Tr[quadrupol]     -3506.808530

 energy correction for charged system         0.000000 eV
 dipol+quadrupol energy correction           -0.000000 eV
 added-field ion interaction          0.000002 eV  (added to PSCEN)


 Broyden mixing:
  rms(total) = 0.40286E-05    rms(broyden)= 0.40283E-05
  rms(prec ) = 0.94934E-05
  weight for this iteration     100.00

 eigenvalues of (default mixing * dielectric matrix)
  average eigenvalue GAMMA=   0.9377
  7.4021  4.6525  3.2367  2.5387  2.5387  1.7291  1.5131  1.5131  1.1121  1.1121
  0.3573  0.7442  0.7442  0.7333  0.7333  0.7261  0.0005  0.5733  0.5733  0.0735
  0.4747  0.4747  0.1750  0.3206  0.3206  0.1866  0.3820  0.3820  0.2182  0.2182
  0.2300  0.3557  0.3557  0.3281  0.3281  0.3266  0.3266  0.2521  0.2595  0.2898
  0.2898  0.2833

 Free energy of the ion-electron system (eV)
  ---------------------------------------------------
  alpha Z        PSCENC =       578.03921967
  Ewald energy   TEWEN  =     26536.96068652
  -Hartree energ DENC   =    -31858.33998810
  -exchange      EXHF   =         0.00000000
  -V(xc)+E(xc)   XCENC  =     -1738.21830841
  PAW double counting   =     12860.45169215   -10948.78947341
  entropy T*S    EENTRO =         0.01984468
  eigenvalues    EBANDS =      -252.68148860
  atomic energy  EATOM  =      4467.52060007
  Solvation  Ediel_sol  =         0.00000000
  ---------------------------------------------------
  free energy    TOTEN  =      -355.03721542 eV

  energy without entropy =     -355.05706010  energy(sigma->0) =     -355.04383032


--------------------------------------------------------------------------------------------------------


--------------------------------------- Iteration      1(  93)  ---------------------------------------


    POTLOK:  cpu time    0.0320: real time    0.0323
    SETDIJ:  cpu time    0.0048: real time    0.0048
    EDDIAG:  cpu time    1.1554: real time    1.1570
  RMM-DIIS:  cpu time    4.1917: real time    4.1931
    ORTHCH:  cpu time    0.2577: real time    0.2577
       DOS:  cpu time    0.0055: real time    0.0055
    CHARGE:  cpu time    0.2385: real time    0.2385
    MIXING:  cpu time    0.0040: real time    0.0040
    --------------------------------------------
      LOOP:  cpu time    5.8897: real time    5.8930

 eigenvalue-minimisations  :  1454
 total energy-change (2. order) : 0.1467212E-05  ( 0.1442824E-05)
 number of electron     189.9999991 magnetization 
 augmentation part       51.7309109 magnetization 

 DIPCOR: dipole corrections for dipol
 direction  3 min pos   244,
 dipolmoment           0.000000      0.000000     -0.000006 electrons x Angstroem
 Tr[quadrupol]     -3506.808530

 energy correction for charged system         0.000000 eV
 dipol+quadrupol energy correction           -0.000000 eV
 added-field ion interaction          0.000002 eV  (added to PSCEN)


 Broyden mixing:
  rms(total) = 0.49713E-05    rms(broyden)= 0.49713E-05
  rms(prec ) = 0.11157E-04
  weight for this iteration     100.00

 eigenvalues of (default mixing * dielectric matrix)
  average eigenvalue GAMMA=   0.9128
  7.4754  4.7801  3.2301  2.3619  2.3619  1.6733  1.5000  1.5000  1.0800  1.0800
  0.8026  0.8026  0.7224  0.7224  0.7317  0.0004  0.0079  0.5708  0.5708  0.0689
  0.5420  0.3400  0.3400  0.4245  0.1749  0.3913  0.3913  0.1938  0.2171  0.2171
  0.2939  0.2939  0.3278  0.3278  0.3528  0.3350  0.3350  0.3260  0.3260  0.2566
  0.2566  0.2595  0.2859

 Free energy of the ion-electron system (eV)
  ---------------------------------------------------
  alpha Z        PSCENC =       578.03921967
  Ewald energy   TEWEN  =     26536.96068652
  -Hartree energ DENC   =    -31858.33998831
  -exchange      EXHF   =         0.00000000
  -V(xc)+E(xc)   XCENC  =     -1738.21830841
  PAW double counting   =     12860.45169217   -10948.78947350
  entropy T*S    EENTRO =         0.01985927
  eigenvalues    EBANDS =      -252.68150143
  atomic energy  EATOM  =      4467.52060007
  Solvation  Ediel_sol  =         0.00000000
  ---------------------------------------------------
  free energy    TOTEN  =      -355.03721396 eV

  energy without entropy =     -355.05707322  energy(sigma->0) =     -355.04383371


--------------------------------------------------------------------------------------------------------


--------------------------------------- Iteration      1(  94)  ---------------------------------------


    POTLOK:  cpu time    0.0426: real time    0.0430
    SETDIJ:  cpu time    0.0045: real time    0.0045
    EDDIAG:  cpu time    1.1207: real time    1.1209
  RMM-DIIS:  cpu time    4.1887: real time    4.1916
    ORTHCH:  cpu time    0.2511: real time    0.2513
       DOS:  cpu time    0.0057: real time    0.0057
    CHARGE:  cpu time    0.2389: real time    0.2391
    MIXING:  cpu time    0.0042: real time    0.0042
    --------------------------------------------
      LOOP:  cpu time    5.8563: real time    5.8602

 eigenvalue-minimisations  :  1424
 total energy-change (2. order) : 0.1233107E-05  ( 0.1220555E-05)
 number of electron     189.9999991 magnetization 
 augmentation part       51.7309092 magnetization 

 DIPCOR: dipole corrections for dipol
 direction  3 min pos   244,
 dipolmoment           0.000000      0.000000     -0.000007 electrons x Angstroem
 Tr[quadrupol]     -3506.808546

 energy correction for charged system         0.000000 eV
 dipol+quadrupol energy correction           -0.000000 eV
 added-field ion interaction          0.000003 eV  (added to PSCEN)


 Broyden mixing:
  rms(total) = 0.44772E-05    rms(broyden)= 0.44771E-05
  rms(prec ) = 0.60930E-05
  weight for this iteration     100.00

 eigenvalues of (default mixing * dielectric matrix)
  average eigenvalue GAMMA=   0.9151
  7.4100  4.6499  3.0963  2.3317  2.3317  1.6622  1.6622  1.2059  1.2059  1.0441
  1.0441  1.1219  0.7127  0.7127  0.6919  0.6919  0.0004  0.0045  0.5887  0.5887
  0.0750  0.5393  0.5393  0.4590  0.1749  0.3346  0.3346  0.3827  0.3827  0.1933
  0.2167  0.2167  0.3570  0.3570  0.3266  0.3266  0.3298  0.3298  0.2517  0.2517
  0.2930  0.2930  0.2594  0.2837

 Free energy of the ion-electron system (eV)
  ---------------------------------------------------
  alpha Z        PSCENC =       578.03922010
  Ewald energy   TEWEN  =     26536.96068652
  -Hartree energ DENC   =    -31858.34006038
  -exchange      EXHF   =         0.00000000
  -V(xc)+E(xc)   XCENC  =     -1738.21830896
  PAW double counting   =     12860.45163397   -10948.78941636
  entropy T*S    EENTRO =         0.01987151
  eigenvalues    EBANDS =      -252.68143920
  atomic energy  EATOM  =      4467.52060007
  Solvation  Ediel_sol  =         0.00000000
  ---------------------------------------------------
  free energy    TOTEN  =      -355.03721272 eV

  energy without entropy =     -355.05708423  energy(sigma->0) =     -355.04383656


--------------------------------------------------------------------------------------------------------


--------------------------------------- Iteration      1(  95)  ---------------------------------------


    POTLOK:  cpu time    0.0306: real time    0.0309
    SETDIJ:  cpu time    0.0045: real time    0.0045
    EDDIAG:  cpu time    1.1399: real time    1.1406
  RMM-DIIS:  cpu time    4.1768: real time    4.1787
    ORTHCH:  cpu time    0.2597: real time    0.2682
       DOS:  cpu time    0.0054: real time    0.0055
    CHARGE:  cpu time    0.2394: real time    0.2441
    MIXING:  cpu time    0.0041: real time    0.0042
    --------------------------------------------
      LOOP:  cpu time    5.8603: real time    5.8767

 eigenvalue-minimisations  :  1310
 total energy-change (2. order) : 0.1091294E-05  ( 0.1082941E-05)
 number of electron     189.9999991 magnetization 
 augmentation part       51.7309079 magnetization 

 DIPCOR: dipole corrections for dipol
 direction  3 min pos   244,
 dipolmoment           0.000000      0.000000     -0.000007 electrons x Angstroem
 Tr[quadrupol]     -3506.808544

 energy correction for charged system         0.000000 eV
 dipol+quadrupol energy correction           -0.000000 eV
 added-field ion interaction          0.000002 eV  (added to PSCEN)


 Broyden mixing:
  rms(total) = 0.64408E-05    rms(broyden)= 0.64407E-05
  rms(prec ) = 0.11657E-04
  weight for this iteration     100.00

 eigenvalues of (default mixing * dielectric matrix)
  average eigenvalue GAMMA=   0.9215
  7.1418  3.9995  3.0367  2.0957  2.0957  1.6291  1.6291  1.5451  1.1649  1.1649
  0.8168  0.8168  0.6985  0.6985  0.6363  0.6363  0.0010  0.0056  0.0692  0.5117
  0.5117  0.3133  0.3133  0.4641  0.4329  0.4329  0.1907  0.1907  0.3682  0.3682
  0.3178  0.3178  0.3328  0.3220  0.3220  0.2876  0.2364  0.2364  0.2485  0.2607

 Free energy of the ion-electron system (eV)
  ---------------------------------------------------
  alpha Z        PSCENC =       578.03921996
  Ewald energy   TEWEN  =     26536.96068652
  -Hartree energ DENC   =    -31858.34006568
  -exchange      EXHF   =         0.00000000
  -V(xc)+E(xc)   XCENC  =     -1738.21830939
  PAW double counting   =     12860.45159607   -10948.78937982
  entropy T*S    EENTRO =         0.01988235
  eigenvalues    EBANDS =      -252.68144171
  atomic energy  EATOM  =      4467.52060007
  Solvation  Ediel_sol  =         0.00000000
  ---------------------------------------------------
  free energy    TOTEN  =      -355.03721163 eV

  energy without entropy =     -355.05709398  energy(sigma->0) =     -355.04383908


--------------------------------------------------------------------------------------------------------


--------------------------------------- Iteration      1(  96)  ---------------------------------------


    POTLOK:  cpu time    0.0306: real time    0.0312
    SETDIJ:  cpu time    0.0045: real time    0.0046
    EDDIAG:  cpu time    1.1245: real time    1.1250
  RMM-DIIS:  cpu time    4.1713: real time    4.1721
    ORTHCH:  cpu time    0.2486: real time    0.2486
       DOS:  cpu time    0.0056: real time    0.0056
    CHARGE:  cpu time    0.2386: real time    0.2386
    MIXING:  cpu time    0.0038: real time    0.0038
    --------------------------------------------
      LOOP:  cpu time    5.8275: real time    5.8295

 eigenvalue-minimisations  :  1242
 total energy-change (2. order) : 0.1049529E-05  ( 0.1041460E-05)
 number of electron     189.9999991 magnetization 
 augmentation part       51.7309067 magnetization 

 DIPCOR: dipole corrections for dipol
 direction  3 min pos   244,
 dipolmoment           0.000000      0.000000     -0.000007 electrons x Angstroem
 Tr[quadrupol]     -3506.808534

 energy correction for charged system         0.000000 eV
 dipol+quadrupol energy correction           -0.000000 eV
 added-field ion interaction          0.000002 eV  (added to PSCEN)


 Broyden mixing:
  rms(total) = 0.76183E-05    rms(broyden)= 0.76183E-05
  rms(prec ) = 0.14233E-04
  weight for this iteration     100.00

 eigenvalues of (default mixing * dielectric matrix)
  average eigenvalue GAMMA=   0.9298
  7.3719  3.8266  3.3290  2.1435  1.9374  1.9374  1.4341  1.4341  1.1987  1.1987
  0.9525  0.9525  0.6670  0.6670  0.8071  0.6697  0.0006  0.0055  0.0703  0.5585
  0.5585  0.4498  0.4498  0.4605  0.4605  0.3065  0.3065  0.1896  0.1896  0.2353
  0.2353  0.2442  0.2569  0.3593  0.3593  0.2876  0.3177  0.3177  0.3327  0.3216
  0.3216

 Free energy of the ion-electron system (eV)
  ---------------------------------------------------
  alpha Z        PSCENC =       578.03921993
  Ewald energy   TEWEN  =     26536.96068652
  -Hartree energ DENC   =    -31858.34003114
  -exchange      EXHF   =         0.00000000
  -V(xc)+E(xc)   XCENC  =     -1738.21830967
  PAW double counting   =     12860.45157086   -10948.78935544
  entropy T*S    EENTRO =         0.01989280
  eigenvalues    EBANDS =      -252.68148452
  atomic energy  EATOM  =      4467.52060007
  Solvation  Ediel_sol  =         0.00000000
  ---------------------------------------------------
  free energy    TOTEN  =      -355.03721058 eV

  energy without entropy =     -355.05710338  energy(sigma->0) =     -355.04384152


--------------------------------------------------------------------------------------------------------


--------------------------------------- Iteration      1(  97)  ---------------------------------------


    POTLOK:  cpu time    0.0307: real time    0.0309
    SETDIJ:  cpu time    0.0045: real time    0.0045
    EDDIAG:  cpu time    1.1188: real time    1.1189
  RMM-DIIS:  cpu time    4.1756: real time    4.1761
    ORTHCH:  cpu time    0.2490: real time    0.2491
       DOS:  cpu time    0.0054: real time    0.0054
    CHARGE:  cpu time    0.2381: real time    0.2381
    MIXING:  cpu time    0.0039: real time    0.0039
    --------------------------------------------
      LOOP:  cpu time    5.8260: real time    5.8271

 eigenvalue-minimisations  :  1240
 total energy-change (2. order) : 0.1023524E-05  ( 0.1016020E-05)
 number of electron     189.9999991 magnetization 
 augmentation part       51.7309056 magnetization 

 DIPCOR: dipole corrections for dipol
 direction  3 min pos   244,
 dipolmoment           0.000000      0.000000     -0.000007 electrons x Angstroem
 Tr[quadrupol]     -3506.808527

 energy correction for charged system         0.000000 eV
 dipol+quadrupol energy correction           -0.000000 eV
 added-field ion interaction          0.000003 eV  (added to PSCEN)


 Broyden mixing:
  rms(total) = 0.68724E-05    rms(broyden)= 0.68724E-05
  rms(prec ) = 0.90918E-05
  weight for this iteration     100.00

 eigenvalues of (default mixing * dielectric matrix)
  average eigenvalue GAMMA=   0.9398
  7.2630  3.8212  2.8577  2.8577  2.2192  2.2192  1.2254  1.2254  1.4494  1.2228
  1.2228  0.7751  0.7751  0.8007  0.8007  0.7187  0.0004  0.0052  0.0733  0.5469
  0.5469  0.4777  0.4777  0.4562  0.4562  0.3028  0.3028  0.1846  0.1941  0.4098
  0.2291  0.2400  0.2400  0.3614  0.3478  0.3478  0.2721  0.2872  0.3199  0.3199
  0.3084  0.3084

 Free energy of the ion-electron system (eV)
  ---------------------------------------------------
  alpha Z        PSCENC =       578.03922010
  Ewald energy   TEWEN  =     26536.96068652
  -Hartree energ DENC   =    -31858.33999997
  -exchange      EXHF   =         0.00000000
  -V(xc)+E(xc)   XCENC  =     -1738.21830959
  PAW double counting   =     12860.45154248   -10948.78932718
  entropy T*S    EENTRO =         0.01990301
  eigenvalues    EBANDS =      -252.68152501
  atomic energy  EATOM  =      4467.52060007
  Solvation  Ediel_sol  =         0.00000000
  ---------------------------------------------------
  free energy    TOTEN  =      -355.03720956 eV

  energy without entropy =     -355.05711256  energy(sigma->0) =     -355.04384389


--------------------------------------------------------------------------------------------------------


--------------------------------------- Iteration      1(  98)  ---------------------------------------


    POTLOK:  cpu time    0.0306: real time    0.0309
    SETDIJ:  cpu time    0.0045: real time    0.0045
    EDDIAG:  cpu time    1.1219: real time    1.1220
  RMM-DIIS:  cpu time    4.1381: real time    4.1390
    ORTHCH:  cpu time    0.2492: real time    0.2493
       DOS:  cpu time    0.0056: real time    0.0056
    CHARGE:  cpu time    0.2379: real time    0.2379
    MIXING:  cpu time    0.0040: real time    0.0040
    --------------------------------------------
      LOOP:  cpu time    5.7918: real time    5.7932

 eigenvalue-minimisations  :  1136
 total energy-change (2. order) : 0.9904306E-06  ( 0.9832717E-06)
 number of electron     189.9999991 magnetization 
 augmentation part       51.7309045 magnetization 

 DIPCOR: dipole corrections for dipol
 direction  3 min pos   244,
 dipolmoment           0.000000      0.000000     -0.000007 electrons x Angstroem
 Tr[quadrupol]     -3506.808532

 energy correction for charged system         0.000000 eV
 dipol+quadrupol energy correction           -0.000000 eV
 added-field ion interaction          0.000002 eV  (added to PSCEN)


 Broyden mixing:
  rms(total) = 0.10683E-04    rms(broyden)= 0.10683E-04
  rms(prec ) = 0.23165E-04
  weight for this iteration     100.00

 eigenvalues of (default mixing * dielectric matrix)
  average eigenvalue GAMMA=   0.9251
  7.2601  3.8040  2.8392  2.8392  2.1318  2.1318  1.2633  1.2633  1.3597  1.2874
  1.2874  0.4302  0.7510  0.7510  0.7962  0.7962  0.7227  0.0008  0.0057  0.0778
  0.5520  0.5520  0.4872  0.4872  0.4568  0.4568  0.1781  0.3031  0.3031  0.1940
  0.4135  0.2299  0.2457  0.2457  0.2567  0.3661  0.2924  0.3180  0.3180  0.3105
  0.3381  0.3381  0.3389

 Free energy of the ion-electron system (eV)
  ---------------------------------------------------
  alpha Z        PSCENC =       578.03921992
  Ewald energy   TEWEN  =     26536.96068652
  -Hartree energ DENC   =    -31858.34001409
  -exchange      EXHF   =         0.00000000
  -V(xc)+E(xc)   XCENC  =     -1738.21830922
  PAW double counting   =     12860.45154781   -10948.78933194
  entropy T*S    EENTRO =         0.01991292
  eigenvalues    EBANDS =      -252.68152056
  atomic energy  EATOM  =      4467.52060007
  Solvation  Ediel_sol  =         0.00000000
  ---------------------------------------------------
  free energy    TOTEN  =      -355.03720857 eV

  energy without entropy =     -355.05712148  energy(sigma->0) =     -355.04384621


--------------------------------------------------------------------------------------------------------


--------------------------------------- Iteration      1(  99)  ---------------------------------------


    POTLOK:  cpu time    0.0307: real time    0.0310
    SETDIJ:  cpu time    0.0045: real time    0.0045
    EDDIAG:  cpu time    1.1209: real time    1.1209
  RMM-DIIS:  cpu time    4.1336: real time    4.1343
    ORTHCH:  cpu time    0.2513: real time    0.2513
       DOS:  cpu time    0.0057: real time    0.0057
    CHARGE:  cpu time    0.2390: real time    0.2391
    MIXING:  cpu time    0.0044: real time    0.0044
    --------------------------------------------
      LOOP:  cpu time    5.7902: real time    5.7911

 eigenvalue-minimisations  :  1109
 total energy-change (2. order) : 0.9755049E-06  ( 0.9685884E-06)
 number of electron     189.9999991 magnetization 
 augmentation part       51.7309034 magnetization 

 DIPCOR: dipole corrections for dipol
 direction  3 min pos   244,
 dipolmoment           0.000000      0.000000     -0.000007 electrons x Angstroem
 Tr[quadrupol]     -3506.808533

 energy correction for charged system         0.000000 eV
 dipol+quadrupol energy correction           -0.000000 eV
 added-field ion interaction          0.000002 eV  (added to PSCEN)


 Broyden mixing:
  rms(total) = 0.10514E-04    rms(broyden)= 0.10514E-04
  rms(prec ) = 0.21442E-04
  weight for this iteration     100.00

 eigenvalues of (default mixing * dielectric matrix)
  average eigenvalue GAMMA=   0.9320
  7.2727  4.1533  2.9021  2.9021  2.1275  2.1275  0.6824  1.3585  1.3585  1.4802
  1.2291  1.2291  0.7289  0.7289  0.7877  0.7877  0.7110  0.0006  0.0061  0.0597
  0.5585  0.5585  0.4955  0.4955  0.4507  0.4507  0.3100  0.3100  0.1894  0.1964
  0.1964  0.4117  0.4117  0.2335  0.2558  0.2558  0.3487  0.3487  0.3517  0.3184
  0.3184  0.3097  0.3097  0.2900

 Free energy of the ion-electron system (eV)
  ---------------------------------------------------
  alpha Z        PSCENC =       578.03921999
  Ewald energy   TEWEN  =     26536.96068652
  -Hartree energ DENC   =    -31858.34001281
  -exchange      EXHF   =         0.00000000
  -V(xc)+E(xc)   XCENC  =     -1738.21830908
  PAW double counting   =     12860.45154903   -10948.78933290
  entropy T*S    EENTRO =         0.01992268
  eigenvalues    EBANDS =      -252.68153109
  atomic energy  EATOM  =      4467.52060007
  Solvation  Ediel_sol  =         0.00000000
  ---------------------------------------------------
  free energy    TOTEN  =      -355.03720759 eV

  energy without entropy =     -355.05713027  energy(sigma->0) =     -355.04384848


--------------------------------------------------------------------------------------------------------


--------------------------------------- Iteration      1( 100)  ---------------------------------------


    POTLOK:  cpu time    0.0308: real time    0.0311
    SETDIJ:  cpu time    0.0046: real time    0.0046
    EDDIAG:  cpu time    1.1213: real time    1.1216
  RMM-DIIS:  cpu time    4.1370: real time    4.1377
    ORTHCH:  cpu time    0.2489: real time    0.2490
       DOS:  cpu time    0.0054: real time    0.0054
    CHARGE:  cpu time    0.2377: real time    0.2379
    MIXING:  cpu time    0.0040: real time    0.0040
    --------------------------------------------
      LOOP:  cpu time    5.7899: real time    5.7913

 eigenvalue-minimisations  :  1080
 total energy-change (2. order) : 0.9557643E-06  ( 0.9488921E-06)
 number of electron     189.9999991 magnetization 
 augmentation part       51.7309021 magnetization 

 DIPCOR: dipole corrections for dipol
 direction  3 min pos   244,
 dipolmoment           0.000000      0.000000     -0.000007 electrons x Angstroem
 Tr[quadrupol]     -3506.808533

 energy correction for charged system         0.000000 eV
 dipol+quadrupol energy correction           -0.000000 eV
 added-field ion interaction          0.000003 eV  (added to PSCEN)


 Broyden mixing:
  rms(total) = 0.10088E-04    rms(broyden)= 0.10088E-04
  rms(prec ) = 0.17801E-04
  weight for this iteration     100.00

 eigenvalues of (default mixing * dielectric matrix)
  average eigenvalue GAMMA=   0.8896
  6.9978  4.1109  2.6449  2.3532  1.6066  1.6066  0.8296  1.3822  1.1871  1.0344
  1.0344  0.6784  0.6784  0.7755  0.7755  0.0009  0.0052  0.0726  0.5817  0.5257
  0.5257  0.4880  0.4880  0.1713  0.2504  0.2504  0.2000  0.4393  0.2364  0.2643
  0.2643  0.4030  0.2849  0.3645  0.3645  0.3211  0.3211  0.3567  0.3567  0.3537

 Free energy of the ion-electron system (eV)
  ---------------------------------------------------
  alpha Z        PSCENC =       578.03922011
  Ewald energy   TEWEN  =     26536.96068652
  -Hartree energ DENC   =    -31858.34002033
  -exchange      EXHF   =         0.00000000
  -V(xc)+E(xc)   XCENC  =     -1738.21830945
  PAW double counting   =     12860.45151439   -10948.78929919
  entropy T*S    EENTRO =         0.01993226
  eigenvalues    EBANDS =      -252.68153102
  atomic energy  EATOM  =      4467.52060007
  Solvation  Ediel_sol  =         0.00000000
  ---------------------------------------------------
  free energy    TOTEN  =      -355.03720664 eV

  energy without entropy =     -355.05713890  energy(sigma->0) =     -355.04385072


--------------------------------------------------------------------------------------------------------


--------------------------------------- Iteration      1( 101)  ---------------------------------------


    POTLOK:  cpu time    0.0308: real time    0.0310
    SETDIJ:  cpu time    0.0045: real time    0.0045
    EDDIAG:  cpu time    1.1352: real time    1.1480
  RMM-DIIS:  cpu time    4.1063: real time    4.1067
    ORTHCH:  cpu time    0.2490: real time    0.2490
       DOS:  cpu time    0.0054: real time    0.0054
    CHARGE:  cpu time    0.2378: real time    0.2381
    MIXING:  cpu time    0.0040: real time    0.0040
    --------------------------------------------
      LOOP:  cpu time    5.7729: real time    5.7868

 eigenvalue-minimisations  :  1058
 total energy-change (2. order) : 0.9571604E-06  ( 0.9502805E-06)
 number of electron     189.9999991 magnetization 
 augmentation part       51.7309009 magnetization 

 DIPCOR: dipole corrections for dipol
 direction  3 min pos   244,
 dipolmoment           0.000000      0.000000     -0.000007 electrons x Angstroem
 Tr[quadrupol]     -3506.808527

 energy correction for charged system         0.000000 eV
 dipol+quadrupol energy correction           -0.000000 eV
 added-field ion interaction          0.000003 eV  (added to PSCEN)


 Broyden mixing:
  rms(total) = 0.10176E-04    rms(broyden)= 0.10176E-04
  rms(prec ) = 0.15534E-04
  weight for this iteration     100.00

 eigenvalues of (default mixing * dielectric matrix)
  average eigenvalue GAMMA=   0.8736
  6.9918  4.1122  2.7288  2.2728  1.6533  1.6533  1.3925  0.4418  1.1544  0.9166
  0.9166  0.8893  0.8654  0.8654  0.7048  0.7048  0.0025  0.0042  0.0315  0.5576
  0.5576  0.0913  0.4943  0.4943  0.4502  0.4356  0.2579  0.2579  0.1971  0.2141
  0.2409  0.2409  0.3500  0.3500  0.3934  0.2756  0.3073  0.3073  0.3576  0.3576
  0.3289

 Free energy of the ion-electron system (eV)
  ---------------------------------------------------
  alpha Z        PSCENC =       578.03922017
  Ewald energy   TEWEN  =     26536.96068652
  -Hartree energ DENC   =    -31858.34000525
  -exchange      EXHF   =         0.00000000
  -V(xc)+E(xc)   XCENC  =     -1738.21830987
  PAW double counting   =     12860.45151014   -10948.78929583
  entropy T*S    EENTRO =         0.01994183
  eigenvalues    EBANDS =      -252.68155347
  atomic energy  EATOM  =      4467.52060007
  Solvation  Ediel_sol  =         0.00000000
  ---------------------------------------------------
  free energy    TOTEN  =      -355.03720568 eV

  energy without entropy =     -355.05714751  energy(sigma->0) =     -355.04385296


--------------------------------------------------------------------------------------------------------


--------------------------------------- Iteration      1( 102)  ---------------------------------------


    POTLOK:  cpu time    0.0335: real time    0.0340
    SETDIJ:  cpu time    0.0045: real time    0.0045
    EDDIAG:  cpu time    1.1206: real time    1.1208
  RMM-DIIS:  cpu time    4.1017: real time    4.1030
    ORTHCH:  cpu time    0.2517: real time    0.2517
       DOS:  cpu time    0.0056: real time    0.0056
    CHARGE:  cpu time    0.2407: real time    0.2407
    MIXING:  cpu time    0.0042: real time    0.0042
    --------------------------------------------
      LOOP:  cpu time    5.7625: real time    5.7646

 eigenvalue-minimisations  :  1005
 total energy-change (2. order) : 0.9529458E-06  ( 0.9459125E-06)
 number of electron     189.9999991 magnetization 
 augmentation part       51.7308997 magnetization 

 DIPCOR: dipole corrections for dipol
 direction  3 min pos   244,
 dipolmoment           0.000000      0.000000     -0.000007 electrons x Angstroem
 Tr[quadrupol]     -3506.808528

 energy correction for charged system         0.000000 eV
 dipol+quadrupol energy correction           -0.000000 eV
 added-field ion interaction          0.000003 eV  (added to PSCEN)


 Broyden mixing:
  rms(total) = 0.10818E-04    rms(broyden)= 0.10818E-04
  rms(prec ) = 0.16672E-04
  weight for this iteration     100.00

 eigenvalues of (default mixing * dielectric matrix)
  average eigenvalue GAMMA=   0.8717
  7.0093  4.0765  2.6650  2.3467  1.7404  1.7404  1.2859  1.2859  0.6013  0.9013
  0.9013  0.9244  0.9244  0.7241  0.7241  0.7873  0.0008  0.0056  0.0573  0.5614
  0.5614  0.5116  0.5116  0.2969  0.2969  0.1789  0.1789  0.4357  0.2210  0.2210
  0.2115  0.4202  0.3543  0.3543  0.2488  0.2717  0.3083  0.3083  0.3764  0.3704
  0.3704  0.3374

 Free energy of the ion-electron system (eV)
  ---------------------------------------------------
  alpha Z        PSCENC =       578.03922019
  Ewald energy   TEWEN  =     26536.96068652
  -Hartree energ DENC   =    -31858.34000684
  -exchange      EXHF   =         0.00000000
  -V(xc)+E(xc)   XCENC  =     -1738.21830974
  PAW double counting   =     12860.45151346   -10948.78929890
  entropy T*S    EENTRO =         0.01995132
  eigenvalues    EBANDS =      -252.68156082
  atomic energy  EATOM  =      4467.52060007
  Solvation  Ediel_sol  =         0.00000000
  ---------------------------------------------------
  free energy    TOTEN  =      -355.03720473 eV

  energy without entropy =     -355.05715605  energy(sigma->0) =     -355.04385517


--------------------------------------------------------------------------------------------------------


--------------------------------------- Iteration      1( 103)  ---------------------------------------


    POTLOK:  cpu time    0.0309: real time    0.0315
    SETDIJ:  cpu time    0.0046: real time    0.0046
    EDDIAG:  cpu time    1.1294: real time    1.1296
  RMM-DIIS:  cpu time    4.1327: real time    4.1468
    ORTHCH:  cpu time    0.2476: real time    0.2485
       DOS:  cpu time    0.0057: real time    0.0057
    CHARGE:  cpu time    0.2378: real time    0.2386
    MIXING:  cpu time    0.0041: real time    0.0041
    --------------------------------------------
      LOOP:  cpu time    5.7928: real time    5.8093

 eigenvalue-minimisations  :   987
 total energy-change (2. order) : 0.9692285E-06  ( 0.9616379E-06)
 number of electron     189.9999991 magnetization 
 augmentation part       51.7308983 magnetization 

 DIPCOR: dipole corrections for dipol
 direction  3 min pos   244,
 dipolmoment           0.000000      0.000000     -0.000007 electrons x Angstroem
 Tr[quadrupol]     -3506.808529

 energy correction for charged system         0.000000 eV
 dipol+quadrupol energy correction           -0.000000 eV
 added-field ion interaction          0.000003 eV  (added to PSCEN)


 Broyden mixing:
  rms(total) = 0.11637E-04    rms(broyden)= 0.11637E-04
  rms(prec ) = 0.17613E-04
  weight for this iteration     100.00

 eigenvalues of (default mixing * dielectric matrix)
  average eigenvalue GAMMA=   0.8731
  7.0090  4.1097  2.6242  2.4394  1.7903  1.7903  1.0990  1.2809  1.2809  0.9390
  0.9390  0.8945  0.8945  0.7244  0.7244  0.7871  0.0009  0.0031  0.0733  0.0733
  0.5644  0.5644  0.3106  0.3106  0.5114  0.5114  0.1864  0.2153  0.2153  0.2095
  0.4424  0.2753  0.2753  0.2744  0.3505  0.3505  0.3972  0.3846  0.3846  0.3129
  0.3129  0.3613  0.3455

 Free energy of the ion-electron system (eV)
  ---------------------------------------------------
  alpha Z        PSCENC =       578.03922017
  Ewald energy   TEWEN  =     26536.96068652
  -Hartree energ DENC   =    -31858.34002128
  -exchange      EXHF   =         0.00000000
  -V(xc)+E(xc)   XCENC  =     -1738.21831006
  PAW double counting   =     12860.45150099   -10948.78928711
  entropy T*S    EENTRO =         0.01996093
  eigenvalues    EBANDS =      -252.68155401
  atomic energy  EATOM  =      4467.52060007
  Solvation  Ediel_sol  =         0.00000000
  ---------------------------------------------------
  free energy    TOTEN  =      -355.03720376 eV

  energy without entropy =     -355.05716469  energy(sigma->0) =     -355.04385740


--------------------------------------------------------------------------------------------------------


--------------------------------------- Iteration      1( 104)  ---------------------------------------


    POTLOK:  cpu time    0.0307: real time    0.0313
    SETDIJ:  cpu time    0.0045: real time    0.0045
    EDDIAG:  cpu time    1.1552: real time    1.1827
  RMM-DIIS:  cpu time    4.0682: real time    4.0781
    ORTHCH:  cpu time    0.2523: real time    0.2523
       DOS:  cpu time    0.0056: real time    0.0056
    CHARGE:  cpu time    0.2391: real time    0.2391
    MIXING:  cpu time    0.0045: real time    0.0045
    --------------------------------------------
      LOOP:  cpu time    5.7600: real time    5.7980

 eigenvalue-minimisations  :   960
 total energy-change (2. order) : 0.9803462E-06  ( 0.9722107E-06)
 number of electron     189.9999991 magnetization 
 augmentation part       51.7308970 magnetization 

 DIPCOR: dipole corrections for dipol
 direction  3 min pos   244,
 dipolmoment           0.000000      0.000000     -0.000007 electrons x Angstroem
 Tr[quadrupol]     -3506.808529

 energy correction for charged system         0.000000 eV
 dipol+quadrupol energy correction           -0.000000 eV
 added-field ion interaction          0.000003 eV  (added to PSCEN)


 Broyden mixing:
  rms(total) = 0.12377E-04    rms(broyden)= 0.12377E-04
  rms(prec ) = 0.18569E-04
  weight for this iteration     100.00

 eigenvalues of (default mixing * dielectric matrix)
  average eigenvalue GAMMA=   0.8857
  7.0116  4.1915  2.8703  1.5716  2.3304  1.8312  1.8312  1.3088  1.3088  0.9962
  0.9962  0.9085  0.9085  0.7422  0.7422  0.7656  0.2190  0.2190  0.0010  0.0048
  0.5718  0.5718  0.0785  0.5180  0.5180  0.3348  0.3348  0.4456  0.4106  0.4106
  0.1833  0.1943  0.1943  0.2176  0.3971  0.2716  0.2716  0.3387  0.3387  0.2823
  0.3526  0.3469  0.3225  0.3068

 Free energy of the ion-electron system (eV)
  ---------------------------------------------------
  alpha Z        PSCENC =       578.03922017
  Ewald energy   TEWEN  =     26536.96068652
  -Hartree energ DENC   =    -31858.34002304
  -exchange      EXHF   =         0.00000000
  -V(xc)+E(xc)   XCENC  =     -1738.21831016
  PAW double counting   =     12860.45149664   -10948.78928302
  entropy T*S    EENTRO =         0.01997059
  eigenvalues    EBANDS =      -252.68156055
  atomic energy  EATOM  =      4467.52060007
  Solvation  Ediel_sol  =         0.00000000
  ---------------------------------------------------
  free energy    TOTEN  =      -355.03720278 eV

  energy without entropy =     -355.05717337  energy(sigma->0) =     -355.04385964


--------------------------------------------------------------------------------------------------------


--------------------------------------- Iteration      1( 105)  ---------------------------------------


    POTLOK:  cpu time    0.0309: real time    0.0311
    SETDIJ:  cpu time    0.0045: real time    0.0045
    EDDIAG:  cpu time    1.1365: real time    1.1377
  RMM-DIIS:  cpu time    4.0852: real time    4.0880
    ORTHCH:  cpu time    0.2492: real time    0.2493
       DOS:  cpu time    0.0056: real time    0.0056
    CHARGE:  cpu time    0.2384: real time    0.2385
    MIXING:  cpu time    0.0041: real time    0.0041
    --------------------------------------------
      LOOP:  cpu time    5.7544: real time    5.7588

 eigenvalue-minimisations  :   942
 total energy-change (2. order) : 0.1448501E-05  ( 0.1393428E-05)
 number of electron     189.9999991 magnetization 
 augmentation part       51.7308947 magnetization 

 DIPCOR: dipole corrections for dipol
 direction  3 min pos   244,
 dipolmoment           0.000000      0.000000     -0.000007 electrons x Angstroem
 Tr[quadrupol]     -3506.808527

 energy correction for charged system         0.000000 eV
 dipol+quadrupol energy correction           -0.000000 eV
 added-field ion interaction          0.000003 eV  (added to PSCEN)


 Broyden mixing:
  rms(total) = 0.13338E-04    rms(broyden)= 0.13338E-04
  rms(prec ) = 0.20078E-04
  weight for this iteration     100.00

 eigenvalues of (default mixing * dielectric matrix)
  average eigenvalue GAMMA=   0.8759
  6.6485  3.5285  3.0232  1.5588  2.0840  1.8180  1.8180  1.2111  1.0886  1.0886
  0.8264  0.8264  0.8203  0.6679  0.6679  0.1860  0.1860  0.0049  0.0027  0.0072
  0.6006  0.6006  0.0950  0.3008  0.3008  0.4794  0.4794  0.1817  0.2013  0.2013
  0.3883  0.3883  0.3932  0.3932  0.2773  0.3202  0.3202  0.3274  0.3274  0.3974

 Free energy of the ion-electron system (eV)
  ---------------------------------------------------
  alpha Z        PSCENC =       578.03922012
  Ewald energy   TEWEN  =     26536.96068652
  -Hartree energ DENC   =    -31858.34001903
  -exchange      EXHF   =         0.00000000
  -V(xc)+E(xc)   XCENC  =     -1738.21831029
  PAW double counting   =     12860.45148193   -10948.78926876
  entropy T*S    EENTRO =         0.01998535
  eigenvalues    EBANDS =      -252.68157724
  atomic energy  EATOM  =      4467.52060007
  Solvation  Ediel_sol  =         0.00000000
  ---------------------------------------------------
  free energy    TOTEN  =      -355.03720133 eV

  energy without entropy =     -355.05718668  energy(sigma->0) =     -355.04386311


--------------------------------------------------------------------------------------------------------


--------------------------------------- Iteration      1( 106)  ---------------------------------------


    POTLOK:  cpu time    0.0308: real time    0.0313
    SETDIJ:  cpu time    0.0045: real time    0.0045
    EDDIAG:  cpu time    1.1203: real time    1.1208
  RMM-DIIS:  cpu time    4.0596: real time    4.0647
    ORTHCH:  cpu time    0.2491: real time    0.2492
       DOS:  cpu time    0.0056: real time    0.0056
    CHARGE:  cpu time    0.2388: real time    0.2388
    MIXING:  cpu time    0.0042: real time    0.0042
    --------------------------------------------
      LOOP:  cpu time    5.7129: real time    5.7191

 eigenvalue-minimisations  :   909
 total energy-change (2. order) : 0.1533836E-05  ( 0.1477056E-05)
 number of electron     189.9999991 magnetization 
 augmentation part       51.7308922 magnetization 

 DIPCOR: dipole corrections for dipol
 direction  3 min pos   244,
 dipolmoment           0.000000      0.000000     -0.000007 electrons x Angstroem
 Tr[quadrupol]     -3506.808524

 energy correction for charged system         0.000000 eV
 dipol+quadrupol energy correction           -0.000000 eV
 added-field ion interaction          0.000003 eV  (added to PSCEN)


 Broyden mixing:
  rms(total) = 0.14483E-04    rms(broyden)= 0.14483E-04
  rms(prec ) = 0.22628E-04
  weight for this iteration     100.00

 eigenvalues of (default mixing * dielectric matrix)
  average eigenvalue GAMMA=   0.8675
  6.7678  3.5356  3.0395  1.4706  2.1051  1.8370  1.8370  1.2094  1.0859  1.0859
  0.8663  0.8312  0.8312  0.6679  0.6679  0.0854  0.2934  0.2934  0.0015  0.0063
  0.0122  0.0901  0.5934  0.5934  0.3143  0.3143  0.4904  0.4904  0.1797  0.1998
  0.4077  0.4077  0.2369  0.3707  0.3707  0.2735  0.3191  0.3191  0.3337  0.3337
  0.3971

 Free energy of the ion-electron system (eV)
  ---------------------------------------------------
  alpha Z        PSCENC =       578.03922011
  Ewald energy   TEWEN  =     26536.96068652
  -Hartree energ DENC   =    -31858.34000512
  -exchange      EXHF   =         0.00000000
  -V(xc)+E(xc)   XCENC  =     -1738.21831021
  PAW double counting   =     12860.45149173   -10948.78927832
  entropy T*S    EENTRO =         0.02000070
  eigenvalues    EBANDS =      -252.68160529
  atomic energy  EATOM  =      4467.52060007
  Solvation  Ediel_sol  =         0.00000000
  ---------------------------------------------------
  free energy    TOTEN  =      -355.03719979 eV

  energy without entropy =     -355.05720050  energy(sigma->0) =     -355.04386669


--------------------------------------------------------------------------------------------------------


--------------------------------------- Iteration      1( 107)  ---------------------------------------


    POTLOK:  cpu time    0.0312: real time    0.0314
    SETDIJ:  cpu time    0.0045: real time    0.0045
    EDDIAG:  cpu time    1.1190: real time    1.1193
  RMM-DIIS:  cpu time    4.0649: real time    4.0654
    ORTHCH:  cpu time    0.2503: real time    0.2503
       DOS:  cpu time    0.0056: real time    0.0056
    CHARGE:  cpu time    0.2384: real time    0.2385
    MIXING:  cpu time    0.0039: real time    0.0039
    --------------------------------------------
      LOOP:  cpu time    5.7178: real time    5.7189

 eigenvalue-minimisations  :   920
 total energy-change (2. order) : 0.1574434E-05  ( 0.1524447E-05)
 number of electron     189.9999991 magnetization 
 augmentation part       51.7308895 magnetization 

 DIPCOR: dipole corrections for dipol
 direction  3 min pos   244,
 dipolmoment           0.000000      0.000000     -0.000007 electrons x Angstroem
 Tr[quadrupol]     -3506.808526

 energy correction for charged system         0.000000 eV
 dipol+quadrupol energy correction           -0.000000 eV
 added-field ion interaction          0.000003 eV  (added to PSCEN)


 Broyden mixing:
  rms(total) = 0.15164E-04    rms(broyden)= 0.15164E-04
  rms(prec ) = 0.22255E-04
  weight for this iteration     100.00

 eigenvalues of (default mixing * dielectric matrix)
  average eigenvalue GAMMA=   0.8503
  6.7678  3.5115  3.0824  2.1086  1.8640  1.8640  0.7015  0.7015  1.2200  1.0931
  1.0931  0.8758  0.8353  0.8353  0.6677  0.6677  0.2786  0.2786  0.0003  0.0031
  0.0076  0.5884  0.5884  0.1198  0.1198  0.3092  0.3092  0.4995  0.4995  0.1797
  0.2208  0.4102  0.4102  0.3774  0.3774  0.3955  0.2633  0.3286  0.3286  0.3367
  0.2927  0.3017

 Free energy of the ion-electron system (eV)
  ---------------------------------------------------
  alpha Z        PSCENC =       578.03922015
  Ewald energy   TEWEN  =     26536.96068652
  -Hartree energ DENC   =    -31858.34000753
  -exchange      EXHF   =         0.00000000
  -V(xc)+E(xc)   XCENC  =     -1738.21831017
  PAW double counting   =     12860.45149147   -10948.78927792
  entropy T*S    EENTRO =         0.02001615
  eigenvalues    EBANDS =      -252.68161697
  atomic energy  EATOM  =      4467.52060007
  Solvation  Ediel_sol  =         0.00000000
  ---------------------------------------------------
  free energy    TOTEN  =      -355.03719822 eV

  energy without entropy =     -355.05721437  energy(sigma->0) =     -355.04387027


--------------------------------------------------------------------------------------------------------


--------------------------------------- Iteration      1( 108)  ---------------------------------------


    POTLOK:  cpu time    0.0306: real time    0.0309
    SETDIJ:  cpu time    0.0045: real time    0.0045
    EDDIAG:  cpu time    1.1419: real time    1.1421
  RMM-DIIS:  cpu time    4.0602: real time    4.0620
    ORTHCH:  cpu time    0.2572: real time    0.2573
       DOS:  cpu time    0.0057: real time    0.0057
    CHARGE:  cpu time    0.2401: real time    0.2401
    MIXING:  cpu time    0.0042: real time    0.0042
    --------------------------------------------
      LOOP:  cpu time    5.7444: real time    5.7467

 eigenvalue-minimisations  :   891
 total energy-change (2. order) : 0.1454703E-05  ( 0.1424977E-05)
 number of electron     189.9999991 magnetization 
 augmentation part       51.7308870 magnetization 

 DIPCOR: dipole corrections for dipol
 direction  3 min pos   244,
 dipolmoment           0.000000      0.000000     -0.000007 electrons x Angstroem
 Tr[quadrupol]     -3506.808526

 energy correction for charged system         0.000000 eV
 dipol+quadrupol energy correction           -0.000000 eV
 added-field ion interaction          0.000003 eV  (added to PSCEN)


 Broyden mixing:
  rms(total) = 0.16353E-04    rms(broyden)= 0.16353E-04
  rms(prec ) = 0.24067E-04
  weight for this iteration     100.00

 eigenvalues of (default mixing * dielectric matrix)
  average eigenvalue GAMMA=   0.8431
  6.7772  3.5169  3.0810  2.1059  1.8747  1.8747  0.8523  0.8523  1.1046  1.1046
  1.1256  0.8416  0.8416  0.8711  0.6674  0.6674  0.3776  0.3776  0.0269  0.0003
  0.0057  0.0172  0.5903  0.5903  0.1012  0.4990  0.4990  0.3114  0.3114  0.1732
  0.1732  0.4116  0.4116  0.3786  0.3786  0.2092  0.3975  0.2759  0.2759  0.3353
  0.3353  0.2977  0.3330

 Free energy of the ion-electron system (eV)
  ---------------------------------------------------
  alpha Z        PSCENC =       578.03922014
  Ewald energy   TEWEN  =     26536.96068652
  -Hartree energ DENC   =    -31858.34000732
  -exchange      EXHF   =         0.00000000
  -V(xc)+E(xc)   XCENC  =     -1738.21831011
  PAW double counting   =     12860.45149340   -10948.78927970
  entropy T*S    EENTRO =         0.02003016
  eigenvalues    EBANDS =      -252.68162993
  atomic energy  EATOM  =      4467.52060007
  Solvation  Ediel_sol  =         0.00000000
  ---------------------------------------------------
  free energy    TOTEN  =      -355.03719677 eV

  energy without entropy =     -355.05722693  energy(sigma->0) =     -355.04387349


--------------------------------------------------------------------------------------------------------


--------------------------------------- Iteration      1( 109)  ---------------------------------------


    POTLOK:  cpu time    0.0301: real time    0.0316
    SETDIJ:  cpu time    0.0043: real time    0.0044
    EDDIAG:  cpu time    1.1181: real time    1.1187
  RMM-DIIS:  cpu time    4.0589: real time    4.0596
    ORTHCH:  cpu time    0.2492: real time    0.2492
       DOS:  cpu time    0.0057: real time    0.0057
    CHARGE:  cpu time    0.2379: real time    0.2379
    MIXING:  cpu time    0.0042: real time    0.0042
    --------------------------------------------
      LOOP:  cpu time    5.7084: real time    5.7113

 eigenvalue-minimisations  :   875
 total energy-change (2. order) : 0.1418635E-05  ( 0.1390364E-05)
 number of electron     189.9999991 magnetization 
 augmentation part       51.7308844 magnetization 

 DIPCOR: dipole corrections for dipol
 direction  3 min pos   244,
 dipolmoment           0.000000      0.000000     -0.000007 electrons x Angstroem
 Tr[quadrupol]     -3506.808526

 energy correction for charged system         0.000000 eV
 dipol+quadrupol energy correction           -0.000000 eV
 added-field ion interaction          0.000003 eV  (added to PSCEN)


 Broyden mixing:
  rms(total) = 0.17521E-04    rms(broyden)= 0.17521E-04
  rms(prec ) = 0.25907E-04
  weight for this iteration     100.00

 eigenvalues of (default mixing * dielectric matrix)
  average eigenvalue GAMMA=   0.8325
  6.7763  3.5165  3.0858  2.1136  1.8686  1.8686  1.0329  1.0329  1.0964  1.0964
  1.1137  0.8842  0.8435  0.8435  0.6711  0.6711  0.3655  0.3655  0.0406  0.5897
  0.5897  0.0003  0.0034  0.0128  0.0355  0.1061  0.4995  0.4995  0.3085  0.3085
  0.1584  0.1803  0.4107  0.4107  0.3769  0.3769  0.2146  0.3966  0.2748  0.2748
  0.3004  0.3421  0.3421  0.3315

 Free energy of the ion-electron system (eV)
  ---------------------------------------------------
  alpha Z        PSCENC =       578.03922013
  Ewald energy   TEWEN  =     26536.96068652
  -Hartree energ DENC   =    -31858.34000169
  -exchange      EXHF   =         0.00000000
  -V(xc)+E(xc)   XCENC  =     -1738.21831001
  PAW double counting   =     12860.45150231   -10948.78928825
  entropy T*S    EENTRO =         0.02004403
  eigenvalues    EBANDS =      -252.68164846
  atomic energy  EATOM  =      4467.52060007
  Solvation  Ediel_sol  =         0.00000000
  ---------------------------------------------------
  free energy    TOTEN  =      -355.03719535 eV

  energy without entropy =     -355.05723938  energy(sigma->0) =     -355.04387669


--------------------------------------------------------------------------------------------------------


--------------------------------------- Iteration      1( 110)  ---------------------------------------


    POTLOK:  cpu time    0.0306: real time    0.0308
    SETDIJ:  cpu time    0.0046: real time    0.0046
    EDDIAG:  cpu time    1.1195: real time    1.1198
  RMM-DIIS:  cpu time    4.0704: real time    4.0709
    ORTHCH:  cpu time    0.2489: real time    0.2489
       DOS:  cpu time    0.0057: real time    0.0057
    CHARGE:  cpu time    0.2379: real time    0.2379
    MIXING:  cpu time    0.0040: real time    0.0040
    --------------------------------------------
      LOOP:  cpu time    5.7216: real time    5.7226

 eigenvalue-minimisations  :   865
 total energy-change (2. order) : 0.1131199E-05  ( 0.1114559E-05)
 number of electron     189.9999991 magnetization 
 augmentation part       51.7308823 magnetization 

 DIPCOR: dipole corrections for dipol
 direction  3 min pos   244,
 dipolmoment           0.000000      0.000000     -0.000007 electrons x Angstroem
 Tr[quadrupol]     -3506.808526

 energy correction for charged system         0.000000 eV
 dipol+quadrupol energy correction           -0.000000 eV
 added-field ion interaction          0.000003 eV  (added to PSCEN)


 Broyden mixing:
  rms(total) = 0.18495E-04    rms(broyden)= 0.18495E-04
  rms(prec ) = 0.26743E-04
  weight for this iteration     100.00

 eigenvalues of (default mixing * dielectric matrix)
  average eigenvalue GAMMA=   0.7234
  4.0791  2.5499  2.3416  2.3416  1.6288  1.6288  1.1388  1.1388  1.0439  1.0439
  0.8084  0.8084  0.6989  0.6989  0.3756  0.3756  0.0354  0.0547  0.0547  0.0016
  0.0070  0.0151  0.5192  0.5192  0.1464  0.1464  0.3016  0.3016  0.4517  0.4517
  0.4330  0.4330  0.3526  0.3526  0.1984  0.2245  0.3185  0.3185  0.2927  0.3056

 Free energy of the ion-electron system (eV)
  ---------------------------------------------------
  alpha Z        PSCENC =       578.03922014
  Ewald energy   TEWEN  =     26536.96068652
  -Hartree energ DENC   =    -31858.33999976
  -exchange      EXHF   =         0.00000000
  -V(xc)+E(xc)   XCENC  =     -1738.21830994
  PAW double counting   =     12860.45150529   -10948.78929108
  entropy T*S    EENTRO =         0.02005471
  eigenvalues    EBANDS =      -252.68166017
  atomic energy  EATOM  =      4467.52060007
  Solvation  Ediel_sol  =         0.00000000
  ---------------------------------------------------
  free energy    TOTEN  =      -355.03719422 eV

  energy without entropy =     -355.05724892  energy(sigma->0) =     -355.04387912


--------------------------------------------------------------------------------------------------------


--------------------------------------- Iteration      1( 111)  ---------------------------------------


    POTLOK:  cpu time    0.0308: real time    0.0310
    SETDIJ:  cpu time    0.0045: real time    0.0045
    EDDIAG:  cpu time    1.1178: real time    1.1181
  RMM-DIIS:  cpu time    4.0481: real time    4.0558
    ORTHCH:  cpu time    0.2507: real time    0.2507
       DOS:  cpu time    0.0055: real time    0.0055
    CHARGE:  cpu time    0.2386: real time    0.2387
    MIXING:  cpu time    0.0038: real time    0.0038
    --------------------------------------------
      LOOP:  cpu time    5.6998: real time    5.7081

 eigenvalue-minimisations  :   846
 total energy-change (2. order) : 0.9217401E-06  ( 0.9135442E-06)
 number of electron     189.9999991 magnetization 
 augmentation part       51.7308807 magnetization 

 DIPCOR: dipole corrections for dipol
 direction  3 min pos   244,
 dipolmoment           0.000000      0.000000     -0.000007 electrons x Angstroem
 Tr[quadrupol]     -3506.808524

 energy correction for charged system         0.000000 eV
 dipol+quadrupol energy correction           -0.000000 eV
 added-field ion interaction          0.000003 eV  (added to PSCEN)


 Broyden mixing:
  rms(total) = 0.19421E-04    rms(broyden)= 0.19421E-04
  rms(prec ) = 0.28139E-04
  weight for this iteration     100.00

 eigenvalues of (default mixing * dielectric matrix)
  average eigenvalue GAMMA=   0.7100
  4.0775  2.6555  2.3643  2.2103  1.6264  1.6264  1.1407  1.1407  1.0438  1.0438
  0.8070  0.8070  0.6986  0.6986  0.3879  0.3879  0.0499  0.0499  0.0499  0.0010
  0.0010  0.0160  0.5148  0.5148  0.1464  0.1464  0.1372  0.3156  0.3156  0.4559
  0.4559  0.4301  0.4301  0.3534  0.3534  0.2174  0.1914  0.3281  0.3281  0.2948
  0.2958

 Free energy of the ion-electron system (eV)
  ---------------------------------------------------
  alpha Z        PSCENC =       578.03922017
  Ewald energy   TEWEN  =     26536.96068652
  -Hartree energ DENC   =    -31858.33999197
  -exchange      EXHF   =         0.00000000
  -V(xc)+E(xc)   XCENC  =     -1738.21830984
  PAW double counting   =     12860.45151252   -10948.78929802
  entropy T*S    EENTRO =         0.02006347
  eigenvalues    EBANDS =      -252.68167622
  atomic energy  EATOM  =      4467.52060007
  Solvation  Ediel_sol  =         0.00000000
  ---------------------------------------------------
  free energy    TOTEN  =      -355.03719329 eV

  energy without entropy =     -355.05725676  energy(sigma->0) =     -355.04388112


--------------------------------------------------------------------------------------------------------


--------------------------------------- Iteration      1( 112)  ---------------------------------------


    POTLOK:  cpu time    0.0307: real time    0.0309
    SETDIJ:  cpu time    0.0045: real time    0.0045
    EDDIAG:  cpu time    1.1170: real time    1.1173
  RMM-DIIS:  cpu time    4.0287: real time    4.0296
    ORTHCH:  cpu time    0.2490: real time    0.2490
       DOS:  cpu time    0.0056: real time    0.0056
    CHARGE:  cpu time    0.2380: real time    0.2381
    MIXING:  cpu time    0.0039: real time    0.0039
    --------------------------------------------
      LOOP:  cpu time    5.6776: real time    5.6790

 eigenvalue-minimisations  :   833
 total energy-change (2. order) : 0.6618038E-06  ( 0.6576741E-06)
 number of electron     189.9999991 magnetization 
 augmentation part       51.7308796 magnetization 

 DIPCOR: dipole corrections for dipol
 direction  3 min pos   244,
 dipolmoment           0.000000      0.000000     -0.000007 electrons x Angstroem
 Tr[quadrupol]     -3506.808524

 energy correction for charged system         0.000000 eV
 dipol+quadrupol energy correction           -0.000000 eV
 added-field ion interaction          0.000003 eV  (added to PSCEN)


 Broyden mixing:
  rms(total) = 0.20016E-04    rms(broyden)= 0.20016E-04
  rms(prec ) = 0.28906E-04
  weight for this iteration     100.00

 eigenvalues of (default mixing * dielectric matrix)
  average eigenvalue GAMMA=   0.6930
  4.1380  2.6784  2.3618  2.1516  1.6363  1.6363  1.0138  1.0138  1.0355  1.0355
  0.8188  0.8188  0.6967  0.6967  0.1045  0.1045  0.3940  0.3940  0.0460  0.0096
  0.0017  0.0065  0.0158  0.5167  0.5167  0.1353  0.1936  0.1936  0.3133  0.3133
  0.4604  0.4604  0.4289  0.4289  0.1948  0.1948  0.3468  0.3468  0.3297  0.3297
  0.2964  0.2964

 Free energy of the ion-electron system (eV)
  ---------------------------------------------------
  alpha Z        PSCENC =       578.03922017
  Ewald energy   TEWEN  =     26536.96068652
  -Hartree energ DENC   =    -31858.33999193
  -exchange      EXHF   =         0.00000000
  -V(xc)+E(xc)   XCENC  =     -1738.21830984
  PAW double counting   =     12860.45151271   -10948.78929819
  entropy T*S    EENTRO =         0.02007005
  eigenvalues    EBANDS =      -252.68168219
  atomic energy  EATOM  =      4467.52060007
  Solvation  Ediel_sol  =         0.00000000
  ---------------------------------------------------
  free energy    TOTEN  =      -355.03719263 eV

  energy without entropy =     -355.05726268  energy(sigma->0) =     -355.04388265


--------------------------------------------------------------------------------------------------------


--------------------------------------- Iteration      1( 113)  ---------------------------------------


    POTLOK:  cpu time    0.0307: real time    0.0312
    SETDIJ:  cpu time    0.0045: real time    0.0045
    EDDIAG:  cpu time    1.1249: real time    1.1267
  RMM-DIIS:  cpu time    4.0695: real time    4.0968
    ORTHCH:  cpu time    0.2497: real time    0.2498
       DOS:  cpu time    0.0059: real time    0.0059
    CHARGE:  cpu time    0.2441: real time    0.2443
    MIXING:  cpu time    0.0041: real time    0.0041
    --------------------------------------------
      LOOP:  cpu time    5.7334: real time    5.7632

 eigenvalue-minimisations  :   823
 total energy-change (2. order) : 0.6388645E-06  ( 0.6359397E-06)
 number of electron     189.9999991 magnetization 
 augmentation part       51.7308787 magnetization 

 DIPCOR: dipole corrections for dipol
 direction  3 min pos   244,
 dipolmoment           0.000000      0.000000     -0.000007 electrons x Angstroem
 Tr[quadrupol]     -3506.808525

 energy correction for charged system         0.000000 eV
 dipol+quadrupol energy correction           -0.000000 eV
 added-field ion interaction          0.000003 eV  (added to PSCEN)


 Broyden mixing:
  rms(total) = 0.20493E-04    rms(broyden)= 0.20493E-04
  rms(prec ) = 0.29302E-04
  weight for this iteration     100.00

 eigenvalues of (default mixing * dielectric matrix)
  average eigenvalue GAMMA=   0.6826
  4.1463  2.7402  2.3640  2.0947  1.6245  1.6245  1.0054  1.0054  1.0679  1.0679
  0.8230  0.8230  0.1587  0.1587  0.6917  0.6917  0.4013  0.4013  0.0292  0.0085
  0.0004  0.0050  0.0201  0.0641  0.5215  0.5215  0.2170  0.2170  0.1413  0.3182
  0.3182  0.4567  0.4567  0.4289  0.4289  0.1785  0.1978  0.3420  0.3420  0.3295
  0.3295  0.2882  0.3002

 Free energy of the ion-electron system (eV)
  ---------------------------------------------------
  alpha Z        PSCENC =       578.03922018
  Ewald energy   TEWEN  =     26536.96068652
  -Hartree energ DENC   =    -31858.33999225
  -exchange      EXHF   =         0.00000000
  -V(xc)+E(xc)   XCENC  =     -1738.21830977
  PAW double counting   =     12860.45151300   -10948.78929834
  entropy T*S    EENTRO =         0.02007640
  eigenvalues    EBANDS =      -252.68168780
  atomic energy  EATOM  =      4467.52060007
  Solvation  Ediel_sol  =         0.00000000
  ---------------------------------------------------
  free energy    TOTEN  =      -355.03719199 eV

  energy without entropy =     -355.05726839  energy(sigma->0) =     -355.04388413


--------------------------------------------------------------------------------------------------------


--------------------------------------- Iteration      1( 114)  ---------------------------------------


    POTLOK:  cpu time    0.0307: real time    0.0310
    SETDIJ:  cpu time    0.0044: real time    0.0045
    EDDIAG:  cpu time    1.1295: real time    1.1503
  RMM-DIIS:  cpu time    4.0334: real time    4.0354
    ORTHCH:  cpu time    0.2495: real time    0.2497
       DOS:  cpu time    0.0057: real time    0.0057
    CHARGE:  cpu time    0.2385: real time    0.2386
    MIXING:  cpu time    0.0042: real time    0.0042
    --------------------------------------------
      LOOP:  cpu time    5.6959: real time    5.7194

 eigenvalue-minimisations  :   814
 total energy-change (2. order) : 0.6181135E-06  ( 0.6155785E-06)
 number of electron     189.9999991 magnetization 
 augmentation part       51.7308777 magnetization 

 DIPCOR: dipole corrections for dipol
 direction  3 min pos   244,
 dipolmoment           0.000000      0.000000     -0.000007 electrons x Angstroem
 Tr[quadrupol]     -3506.808525

 energy correction for charged system         0.000000 eV
 dipol+quadrupol energy correction           -0.000000 eV
 added-field ion interaction          0.000003 eV  (added to PSCEN)


 Broyden mixing:
  rms(total) = 0.21036E-04    rms(broyden)= 0.21036E-04
  rms(prec ) = 0.29909E-04
  weight for this iteration     100.00

 eigenvalues of (default mixing * dielectric matrix)
  average eigenvalue GAMMA=   0.6801
  4.1731  2.7991  2.3775  2.0581  1.5866  1.5866  0.8965  0.8965  1.1072  1.1072
  0.7907  0.7907  0.2586  0.2586  0.7076  0.7076  0.4813  0.4813  0.0645  0.0645
  0.0138  0.0017  0.0062  0.0171  0.2873  0.2873  0.5168  0.5168  0.3215  0.3215
  0.4540  0.4540  0.4223  0.4223  0.1380  0.1807  0.1807  0.3598  0.3598  0.3268
  0.3268  0.2326  0.2842  0.2991

 Free energy of the ion-electron system (eV)
  ---------------------------------------------------
  alpha Z        PSCENC =       578.03922018
  Ewald energy   TEWEN  =     26536.96068652
  -Hartree energ DENC   =    -31858.33999196
  -exchange      EXHF   =         0.00000000
  -V(xc)+E(xc)   XCENC  =     -1738.21830975
  PAW double counting   =     12860.45151411   -10948.78929941
  entropy T*S    EENTRO =         0.02008252
  eigenvalues    EBANDS =      -252.68169366
  atomic energy  EATOM  =      4467.52060007
  Solvation  Ediel_sol  =         0.00000000
  ---------------------------------------------------
  free energy    TOTEN  =      -355.03719137 eV

  energy without entropy =     -355.05727390  energy(sigma->0) =     -355.04388555


--------------------------------------------------------------------------------------------------------


--------------------------------------- Iteration      1( 115)  ---------------------------------------


    POTLOK:  cpu time    0.0305: real time    0.0308
    SETDIJ:  cpu time    0.0046: real time    0.0046
    EDDIAG:  cpu time    1.1216: real time    1.1245
  RMM-DIIS:  cpu time    4.0417: real time    4.0446
    ORTHCH:  cpu time    0.2628: real time    0.2630
       DOS:  cpu time    0.0056: real time    0.0056
    CHARGE:  cpu time    0.2410: real time    0.2410
    MIXING:  cpu time    0.0041: real time    0.0041
    --------------------------------------------
      LOOP:  cpu time    5.7117: real time    5.7183

 eigenvalue-minimisations  :   836
 total energy-change (2. order) : 0.5389038E-06  ( 0.5368347E-06)
 number of electron     189.9999991 magnetization 
 augmentation part       51.7308769 magnetization 

 DIPCOR: dipole corrections for dipol
 direction  3 min pos   244,
 dipolmoment           0.000000      0.000000     -0.000007 electrons x Angstroem
 Tr[quadrupol]     -3506.808526

 energy correction for charged system         0.000000 eV
 dipol+quadrupol energy correction           -0.000000 eV
 added-field ion interaction          0.000003 eV  (added to PSCEN)


 Broyden mixing:
  rms(total) = 0.21324E-04    rms(broyden)= 0.21324E-04
  rms(prec ) = 0.29900E-04
  weight for this iteration     100.00

 eigenvalues of (default mixing * dielectric matrix)
  average eigenvalue GAMMA=   0.6455
  3.3143  2.6249  1.7018  1.7018  1.8224  1.8224  0.8286  0.8286  0.4636  0.4636
  0.8266  0.8266  0.5576  0.5576  0.6015  0.6015  0.5383  0.5383  0.0952  0.3100
  0.3100  0.0306  0.0118  0.0027  0.0074  0.0133  0.4900  0.4317  0.4317  0.3022
  0.3022  0.1574  0.1820  0.2866  0.2866  0.2584  0.2584  0.3675  0.3323  0.3323

 Free energy of the ion-electron system (eV)
  ---------------------------------------------------
  alpha Z        PSCENC =       578.03922021
  Ewald energy   TEWEN  =     26536.96068652
  -Hartree energ DENC   =    -31858.33999402
  -exchange      EXHF   =         0.00000000
  -V(xc)+E(xc)   XCENC  =     -1738.21830960
  PAW double counting   =     12860.45151564   -10948.78930065
  entropy T*S    EENTRO =         0.02008796
  eigenvalues    EBANDS =      -252.68169697
  atomic energy  EATOM  =      4467.52060007
  Solvation  Ediel_sol  =         0.00000000
  ---------------------------------------------------
  free energy    TOTEN  =      -355.03719084 eV

  energy without entropy =     -355.05727880  energy(sigma->0) =     -355.04388682


--------------------------------------------------------------------------------------------------------


--------------------------------------- Iteration      1( 116)  ---------------------------------------


    POTLOK:  cpu time    0.0309: real time    0.0316
    SETDIJ:  cpu time    0.0045: real time    0.0045
    EDDIAG:  cpu time    1.1230: real time    1.1254
  RMM-DIIS:  cpu time    3.9932: real time    4.0119
    ORTHCH:  cpu time    0.2494: real time    0.2494
       DOS:  cpu time    0.0055: real time    0.0055
    CHARGE:  cpu time    0.2380: real time    0.2380
    MIXING:  cpu time    0.0038: real time    0.0038
    --------------------------------------------
      LOOP:  cpu time    5.6481: real time    5.6699

 eigenvalue-minimisations  :   810
 total energy-change (2. order) : 0.5241109E-06  ( 0.5222012E-06)
 number of electron     189.9999991 magnetization 
 augmentation part       51.7308761 magnetization 

 DIPCOR: dipole corrections for dipol
 direction  3 min pos   244,
 dipolmoment           0.000000      0.000000     -0.000007 electrons x Angstroem
 Tr[quadrupol]     -3506.808527

 energy correction for charged system         0.000000 eV
 dipol+quadrupol energy correction           -0.000000 eV
 added-field ion interaction          0.000003 eV  (added to PSCEN)


 Broyden mixing:
  rms(total) = 0.21801E-04    rms(broyden)= 0.21801E-04
  rms(prec ) = 0.30478E-04
  weight for this iteration     100.00

 eigenvalues of (default mixing * dielectric matrix)
  average eigenvalue GAMMA=   0.6532
  3.3016  2.3877  2.2327  1.8917  1.5704  1.5704  0.9142  0.9142  0.5319  0.5319
  0.2761  0.8536  0.8536  0.6288  0.6288  0.6172  0.6172  0.5435  0.5435  0.3234
  0.3234  0.0480  0.0480  0.0148  0.0027  0.0082  0.0119  0.1559  0.3201  0.3201
  0.4409  0.4409  0.4447  0.1818  0.3894  0.3894  0.3758  0.2998  0.2998  0.3064
  0.2281

 Free energy of the ion-electron system (eV)
  ---------------------------------------------------
  alpha Z        PSCENC =       578.03922020
  Ewald energy   TEWEN  =     26536.96068652
  -Hartree energ DENC   =    -31858.33999699
  -exchange      EXHF   =         0.00000000
  -V(xc)+E(xc)   XCENC  =     -1738.21830959
  PAW double counting   =     12860.45151594   -10948.78930101
  entropy T*S    EENTRO =         0.02009325
  eigenvalues    EBANDS =      -252.68169871
  atomic energy  EATOM  =      4467.52060007
  Solvation  Ediel_sol  =         0.00000000
  ---------------------------------------------------
  free energy    TOTEN  =      -355.03719031 eV

  energy without entropy =     -355.05728356  energy(sigma->0) =     -355.04388806


--------------------------------------------------------------------------------------------------------


--------------------------------------- Iteration      1( 117)  ---------------------------------------


    POTLOK:  cpu time    0.0305: real time    0.0308
    SETDIJ:  cpu time    0.0045: real time    0.0045
    EDDIAG:  cpu time    1.1152: real time    1.1175
  RMM-DIIS:  cpu time    4.0120: real time    4.0134
    ORTHCH:  cpu time    0.2506: real time    0.2506
       DOS:  cpu time    0.0054: real time    0.0054
    CHARGE:  cpu time    0.2380: real time    0.2381
    MIXING:  cpu time    0.0039: real time    0.0039
    --------------------------------------------
      LOOP:  cpu time    5.6602: real time    5.6641

 eigenvalue-minimisations  :   798
 total energy-change (2. order) : 0.4820577E-06  ( 0.4803253E-06)
 number of electron     189.9999991 magnetization 
 augmentation part       51.7308753 magnetization 

 DIPCOR: dipole corrections for dipol
 direction  3 min pos   244,
 dipolmoment           0.000000      0.000000     -0.000008 electrons x Angstroem
 Tr[quadrupol]     -3506.808528

 energy correction for charged system         0.000000 eV
 dipol+quadrupol energy correction           -0.000000 eV
 added-field ion interaction          0.000003 eV  (added to PSCEN)


 Broyden mixing:
  rms(total) = 0.22218E-04    rms(broyden)= 0.22218E-04
  rms(prec ) = 0.31087E-04
  weight for this iteration     100.00

 eigenvalues of (default mixing * dielectric matrix)
  average eigenvalue GAMMA=   0.6649
  3.3356  2.3304  2.3304  1.7805  1.6065  1.6065  0.9863  0.9863  0.6222  0.6222
  0.7092  0.7092  0.8683  0.8683  0.3434  0.3434  0.1106  0.3962  0.3962  0.5566
  0.5566  0.5745  0.5745  0.0293  0.0135  0.0027  0.0044  0.0156  0.3209  0.3209
  0.4936  0.1699  0.1699  0.4502  0.4337  0.3606  0.3606  0.3854  0.2517  0.3395
  0.2945  0.2945

 Free energy of the ion-electron system (eV)
  ---------------------------------------------------
  alpha Z        PSCENC =       578.03922022
  Ewald energy   TEWEN  =     26536.96068652
  -Hartree energ DENC   =    -31858.34000067
  -exchange      EXHF   =         0.00000000
  -V(xc)+E(xc)   XCENC  =     -1738.21830954
  PAW double counting   =     12860.45151717   -10948.78930214
  entropy T*S    EENTRO =         0.02009816
  eigenvalues    EBANDS =      -252.68169962
  atomic energy  EATOM  =      4467.52060007
  Solvation  Ediel_sol  =         0.00000000
  ---------------------------------------------------
  free energy    TOTEN  =      -355.03718983 eV

  energy without entropy =     -355.05728799  energy(sigma->0) =     -355.04388922


--------------------------------------------------------------------------------------------------------


--------------------------------------- Iteration      1( 118)  ---------------------------------------


    POTLOK:  cpu time    0.0307: real time    0.0313
    SETDIJ:  cpu time    0.0045: real time    0.0045
    EDDIAG:  cpu time    1.1146: real time    1.1170
  RMM-DIIS:  cpu time    4.0286: real time    4.0297
    ORTHCH:  cpu time    0.2493: real time    0.2493
       DOS:  cpu time    0.0056: real time    0.0056
    CHARGE:  cpu time    0.2382: real time    0.2382
    MIXING:  cpu time    0.0041: real time    0.0041
    --------------------------------------------
      LOOP:  cpu time    5.6755: real time    5.6796

 eigenvalue-minimisations  :   794
 total energy-change (2. order) : 0.4559661E-06  ( 0.4544141E-06)
 number of electron     189.9999991 magnetization 
 augmentation part       51.7308747 magnetization 

 DIPCOR: dipole corrections for dipol
 direction  3 min pos   244,
 dipolmoment           0.000000      0.000000     -0.000007 electrons x Angstroem
 Tr[quadrupol]     -3506.808527

 energy correction for charged system         0.000000 eV
 dipol+quadrupol energy correction           -0.000000 eV
 added-field ion interaction          0.000003 eV  (added to PSCEN)


 Broyden mixing:
  rms(total) = 0.22611E-04    rms(broyden)= 0.22611E-04
  rms(prec ) = 0.31599E-04
  weight for this iteration     100.00

 eigenvalues of (default mixing * dielectric matrix)
  average eigenvalue GAMMA=   0.6720
  3.4897  2.2786  2.2786  1.8037  0.8432  1.5518  1.5518  1.2366  1.2366  0.4522
  0.3827  0.3827  0.8789  0.8789  0.7111  0.7111  0.6385  0.6385  0.0860  0.0867
  0.0867  0.0215  0.0026  0.0048  0.0136  0.3296  0.3296  0.5726  0.5726  0.5203
  0.1560  0.1850  0.3525  0.3525  0.4517  0.4517  0.3809  0.3809  0.3942  0.2495
  0.3333  0.3333  0.3021

 Free energy of the ion-electron system (eV)
  ---------------------------------------------------
  alpha Z        PSCENC =       578.03922021
  Ewald energy   TEWEN  =     26536.96068652
  -Hartree energ DENC   =    -31858.33999652
  -exchange      EXHF   =         0.00000000
  -V(xc)+E(xc)   XCENC  =     -1738.21830951
  PAW double counting   =     12860.45152139   -10948.78930637
  entropy T*S    EENTRO =         0.02010283
  eigenvalues    EBANDS =      -252.68170801
  atomic energy  EATOM  =      4467.52060007
  Solvation  Ediel_sol  =         0.00000000
  ---------------------------------------------------
  free energy    TOTEN  =      -355.03718937 eV

  energy without entropy =     -355.05729220  energy(sigma->0) =     -355.04389032


--------------------------------------------------------------------------------------------------------


--------------------------------------- Iteration      1( 119)  ---------------------------------------


    POTLOK:  cpu time    0.0305: real time    0.0308
    SETDIJ:  cpu time    0.0045: real time    0.0045
    EDDIAG:  cpu time    1.1155: real time    1.1177
  RMM-DIIS:  cpu time    3.9759: real time    3.9982
    ORTHCH:  cpu time    0.2490: real time    0.2490
       DOS:  cpu time    0.0055: real time    0.0055
    CHARGE:  cpu time    0.2380: real time    0.2380
    MIXING:  cpu time    0.0042: real time    0.0042
    --------------------------------------------
      LOOP:  cpu time    5.6230: real time    5.6478

 eigenvalue-minimisations  :   792
 total energy-change (2. order) : 0.4309313E-06  ( 0.4294723E-06)
 number of electron     189.9999991 magnetization 
 augmentation part       51.7308740 magnetization 

 DIPCOR: dipole corrections for dipol
 direction  3 min pos   244,
 dipolmoment           0.000000      0.000000     -0.000007 electrons x Angstroem
 Tr[quadrupol]     -3506.808528

 energy correction for charged system         0.000000 eV
 dipol+quadrupol energy correction           -0.000000 eV
 added-field ion interaction          0.000003 eV  (added to PSCEN)


 Broyden mixing:
  rms(total) = 0.22960E-04    rms(broyden)= 0.22960E-04
  rms(prec ) = 0.32011E-04
  weight for this iteration     100.00

 eigenvalues of (default mixing * dielectric matrix)
  average eigenvalue GAMMA=   0.7165
  3.5834  1.8112  1.8112  2.3080  2.3080  1.7490  1.7490  1.8222  0.5934  0.5934
  0.7361  0.7361  0.8143  0.8143  0.8585  0.8585  0.6685  0.6685  0.1278  0.5798
  0.5798  0.3312  0.3312  0.0565  0.0212  0.0025  0.0019  0.0143  0.0302  0.4926
  0.4926  0.1415  0.1415  0.3310  0.3310  0.4518  0.4025  0.4025  0.3717  0.3248
  0.3248  0.3022  0.2345  0.2201

 Free energy of the ion-electron system (eV)
  ---------------------------------------------------
  alpha Z        PSCENC =       578.03922021
  Ewald energy   TEWEN  =     26536.96068652
  -Hartree energ DENC   =    -31858.33999863
  -exchange      EXHF   =         0.00000000
  -V(xc)+E(xc)   XCENC  =     -1738.21830949
  PAW double counting   =     12860.45151960   -10948.78930455
  entropy T*S    EENTRO =         0.02010726
  eigenvalues    EBANDS =      -252.68170994
  atomic energy  EATOM  =      4467.52060007
  Solvation  Ediel_sol  =         0.00000000
  ---------------------------------------------------
  free energy    TOTEN  =      -355.03718894 eV

  energy without entropy =     -355.05729620  energy(sigma->0) =     -355.04389136


--------------------------------------------------------------------------------------------------------


--------------------------------------- Iteration      1( 120)  ---------------------------------------


    POTLOK:  cpu time    0.0306: real time    0.0308
    SETDIJ:  cpu time    0.0045: real time    0.0045
    EDDIAG:  cpu time    1.1174: real time    1.1175
  RMM-DIIS:  cpu time    4.0122: real time    4.0127
    ORTHCH:  cpu time    0.2517: real time    0.2518
       DOS:  cpu time    0.0054: real time    0.0054
    CHARGE:  cpu time    0.2386: real time    0.2387
    MIXING:  cpu time    0.0043: real time    0.0043
    --------------------------------------------
      LOOP:  cpu time    5.6648: real time    5.6658

 eigenvalue-minimisations  :   791
 total energy-change (2. order) : 0.5030370E-06  ( 0.4999938E-06)
 number of electron     189.9999991 magnetization 
 augmentation part       51.7308733 magnetization 

 DIPCOR: dipole corrections for dipol
 direction  3 min pos   244,
 dipolmoment           0.000000      0.000000     -0.000007 electrons x Angstroem
 Tr[quadrupol]     -3506.808528

 energy correction for charged system         0.000000 eV
 dipol+quadrupol energy correction           -0.000000 eV
 added-field ion interaction          0.000003 eV  (added to PSCEN)


 Broyden mixing:
  rms(total) = 0.23310E-04    rms(broyden)= 0.23310E-04
  rms(prec ) = 0.32367E-04
  weight for this iteration     100.00

 eigenvalues of (default mixing * dielectric matrix)
  average eigenvalue GAMMA=   0.6762
  3.2055  2.3178  1.6669  1.6669  1.6647  1.3691  1.3691  1.3735  0.6694  0.6694
  0.9032  0.9032  0.7157  0.7157  0.7791  0.7791  0.7620  0.3386  0.3386  0.1015
  0.1015  0.0489  0.0489  0.0073  0.0025  0.0066  0.0135  0.5213  0.5213  0.1430
  0.1871  0.4271  0.4271  0.3561  0.3561  0.2712  0.3282  0.3282  0.3210  0.3210

 Free energy of the ion-electron system (eV)
  ---------------------------------------------------
  alpha Z        PSCENC =       578.03922021
  Ewald energy   TEWEN  =     26536.96068652
  -Hartree energ DENC   =    -31858.33999845
  -exchange      EXHF   =         0.00000000
  -V(xc)+E(xc)   XCENC  =     -1738.21830948
  PAW double counting   =     12860.45152060   -10948.78930553
  entropy T*S    EENTRO =         0.02011256
  eigenvalues    EBANDS =      -252.68171496
  atomic energy  EATOM  =      4467.52060007
  Solvation  Ediel_sol  =         0.00000000
  ---------------------------------------------------
  free energy    TOTEN  =      -355.03718844 eV

  energy without entropy =     -355.05730100  energy(sigma->0) =     -355.04389263


--------------------------------------------------------------------------------------------------------


--------------------------------------- Iteration      1( 121)  ---------------------------------------


    POTLOK:  cpu time    0.0310: real time    0.0312
    SETDIJ:  cpu time    0.0045: real time    0.0045
    EDDIAG:  cpu time    1.1180: real time    1.1180
  RMM-DIIS:  cpu time    4.0670: real time    4.0677
    ORTHCH:  cpu time    0.2480: real time    0.2482
       DOS:  cpu time    0.0055: real time    0.0055
    CHARGE:  cpu time    0.2375: real time    0.2377
    MIXING:  cpu time    0.0060: real time    0.0060
    --------------------------------------------
      LOOP:  cpu time    5.7174: real time    5.7187

 eigenvalue-minimisations  :   831
 total energy-change (2. order) : 0.1302050E-05  ( 0.1233201E-05)
 number of electron     189.9999991 magnetization 
 augmentation part       51.7308720 magnetization 

 DIPCOR: dipole corrections for dipol
 direction  3 min pos   244,
 dipolmoment           0.000000      0.000000     -0.000007 electrons x Angstroem
 Tr[quadrupol]     -3506.808528

 energy correction for charged system         0.000000 eV
 dipol+quadrupol energy correction           -0.000000 eV
 added-field ion interaction          0.000003 eV  (added to PSCEN)


 Broyden mixing:
  rms(total) = 0.23712E-04    rms(broyden)= 0.23712E-04
  rms(prec ) = 0.32383E-04
  weight for this iteration     100.00

 eigenvalues of (default mixing * dielectric matrix)
  average eigenvalue GAMMA=   0.6621
  3.1996  2.3081  1.7040  1.7040  1.6871  1.3919  1.3919  1.3731  0.6500  0.6500
  0.8941  0.8941  0.7117  0.7117  0.7800  0.7800  0.7625  0.3429  0.3429  0.5207
  0.5207  0.4261  0.4261  0.3582  0.3582  0.3307  0.3307  0.3197  0.3197  0.2729
  0.1011  0.1011  0.1847  0.1462  0.0500  0.0500  0.0207  0.0128  0.0120  0.0023
  0.0029

 Free energy of the ion-electron system (eV)
  ---------------------------------------------------
  alpha Z        PSCENC =       578.03922019
  Ewald energy   TEWEN  =     26536.96068652
  -Hartree energ DENC   =    -31858.33999753
  -exchange      EXHF   =         0.00000000
  -V(xc)+E(xc)   XCENC  =     -1738.21830950
  PAW double counting   =     12860.45151524   -10948.78930017
  entropy T*S    EENTRO =         0.02012684
  eigenvalues    EBANDS =      -252.68172881
  atomic energy  EATOM  =      4467.52060007
  Solvation  Ediel_sol  =         0.00000000
  ---------------------------------------------------
  free energy    TOTEN  =      -355.03718714 eV

  energy without entropy =     -355.05731398  energy(sigma->0) =     -355.04389609


--------------------------------------------------------------------------------------------------------


--------------------------------------- Iteration      1( 122)  ---------------------------------------


    POTLOK:  cpu time    0.0307: real time    0.0311
    SETDIJ:  cpu time    0.0045: real time    0.0045
    EDDIAG:  cpu time    1.1213: real time    1.1478
  RMM-DIIS:  cpu time    4.0285: real time    4.0290
    ORTHCH:  cpu time    0.2484: real time    0.2486
       DOS:  cpu time    0.0056: real time    0.0056
    CHARGE:  cpu time    0.2376: real time    0.2376
    MIXING:  cpu time    0.0041: real time    0.0041
    --------------------------------------------
      LOOP:  cpu time    5.6807: real time    5.7083

 eigenvalue-minimisations  :   779
 total energy-change (2. order) : 0.6984574E-06  ( 0.6742168E-06)
 number of electron     189.9999991 magnetization 
 augmentation part       51.7308708 magnetization 

 DIPCOR: dipole corrections for dipol
 direction  3 min pos   244,
 dipolmoment           0.000000      0.000000     -0.000007 electrons x Angstroem
 Tr[quadrupol]     -3506.808528

 energy correction for charged system         0.000000 eV
 dipol+quadrupol energy correction           -0.000000 eV
 added-field ion interaction          0.000003 eV  (added to PSCEN)


 Broyden mixing:
  rms(total) = 0.24145E-04    rms(broyden)= 0.24145E-04
  rms(prec ) = 0.32989E-04
  weight for this iteration     100.00

 eigenvalues of (default mixing * dielectric matrix)
  average eigenvalue GAMMA=   0.6470
  3.2062  2.3082  1.6903  1.6903  1.7014  1.3963  1.3963  1.3613  0.6470  0.6470
  0.8954  0.8954  0.7105  0.7105  0.7753  0.7753  0.7633  0.3555  0.3555  0.5198
  0.5198  0.4244  0.4244  0.3684  0.3684  0.3202  0.3202  0.3242  0.3242  0.2707
  0.0997  0.0997  0.1852  0.1465  0.0488  0.0488  0.0255  0.0255  0.0106  0.0024
  0.0055  0.0099

 Free energy of the ion-electron system (eV)
  ---------------------------------------------------
  alpha Z        PSCENC =       578.03922019
  Ewald energy   TEWEN  =     26536.96068652
  -Hartree energ DENC   =    -31858.33999722
  -exchange      EXHF   =         0.00000000
  -V(xc)+E(xc)   XCENC  =     -1738.21830950
  PAW double counting   =     12860.45151535   -10948.78930036
  entropy T*S    EENTRO =         0.02013427
  eigenvalues    EBANDS =      -252.68173577
  atomic energy  EATOM  =      4467.52060007
  Solvation  Ediel_sol  =         0.00000000
  ---------------------------------------------------
  free energy    TOTEN  =      -355.03718644 eV

  energy without entropy =     -355.05732070  energy(sigma->0) =     -355.04389786


--------------------------------------------------------------------------------------------------------


--------------------------------------- Iteration      1( 123)  ---------------------------------------


    POTLOK:  cpu time    0.0307: real time    0.0310
    SETDIJ:  cpu time    0.0045: real time    0.0045
    EDDIAG:  cpu time    1.1172: real time    1.1173
  RMM-DIIS:  cpu time    4.0556: real time    4.0561
    ORTHCH:  cpu time    0.2525: real time    0.2527
       DOS:  cpu time    0.0056: real time    0.0056
    CHARGE:  cpu time    0.2388: real time    0.2388
    MIXING:  cpu time    0.0043: real time    0.0043
    --------------------------------------------
      LOOP:  cpu time    5.7093: real time    5.7104

 eigenvalue-minimisations  :   769
 total energy-change (2. order) : 0.5560714E-06  ( 0.5498368E-06)
 number of electron     189.9999991 magnetization 
 augmentation part       51.7308700 magnetization 

 DIPCOR: dipole corrections for dipol
 direction  3 min pos   244,
 dipolmoment           0.000000      0.000000     -0.000007 electrons x Angstroem
 Tr[quadrupol]     -3506.808528

 energy correction for charged system         0.000000 eV
 dipol+quadrupol energy correction           -0.000000 eV
 added-field ion interaction          0.000003 eV  (added to PSCEN)


 Broyden mixing:
  rms(total) = 0.24506E-04    rms(broyden)= 0.24506E-04
  rms(prec ) = 0.33501E-04
  weight for this iteration     100.00

 eigenvalues of (default mixing * dielectric matrix)
  average eigenvalue GAMMA=   0.6347
  3.2061  2.3018  1.7006  1.7006  1.7013  1.4296  1.4296  1.3555  0.6464  0.6464
  0.8973  0.8973  0.7070  0.7070  0.7815  0.7815  0.7630  0.5219  0.5219  0.3520
  0.3520  0.4249  0.4249  0.3659  0.3659  0.3236  0.3236  0.3257  0.3257  0.2678
  0.1768  0.1472  0.0993  0.0993  0.0651  0.0432  0.0267  0.0267  0.0165  0.0165
  0.0122  0.0097  0.0027

 Free energy of the ion-electron system (eV)
  ---------------------------------------------------
  alpha Z        PSCENC =       578.03922020
  Ewald energy   TEWEN  =     26536.96068652
  -Hartree energ DENC   =    -31858.33999693
  -exchange      EXHF   =         0.00000000
  -V(xc)+E(xc)   XCENC  =     -1738.21830949
  PAW double counting   =     12860.45151571   -10948.78930075
  entropy T*S    EENTRO =         0.02014017
  eigenvalues    EBANDS =      -252.68174139
  atomic energy  EATOM  =      4467.52060007
  Solvation  Ediel_sol  =         0.00000000
  ---------------------------------------------------
  free energy    TOTEN  =      -355.03718588 eV

  energy without entropy =     -355.05732605  energy(sigma->0) =     -355.04389927


--------------------------------------------------------------------------------------------------------


--------------------------------------- Iteration      1( 124)  ---------------------------------------


    POTLOK:  cpu time    0.0309: real time    0.0317
    SETDIJ:  cpu time    0.0046: real time    0.0046
    EDDIAG:  cpu time    1.1179: real time    1.1182
  RMM-DIIS:  cpu time    4.0119: real time    4.0307
    ORTHCH:  cpu time    0.2489: real time    0.2490
       DOS:  cpu time    0.0055: real time    0.0055
    CHARGE:  cpu time    0.2398: real time    0.2398
    MIXING:  cpu time    0.0042: real time    0.0042
    --------------------------------------------
      LOOP:  cpu time    5.6637: real time    5.6836

 eigenvalue-minimisations  :   762
 total energy-change (2. order) : 0.3667765E-06  ( 0.3648469E-06)
 number of electron     189.9999991 magnetization 
 augmentation part       51.7308694 magnetization 

 DIPCOR: dipole corrections for dipol
 direction  3 min pos   244,
 dipolmoment           0.000000      0.000000     -0.000007 electrons x Angstroem
 Tr[quadrupol]     -3506.808528

 energy correction for charged system         0.000000 eV
 dipol+quadrupol energy correction           -0.000000 eV
 added-field ion interaction          0.000003 eV  (added to PSCEN)


 Broyden mixing:
  rms(total) = 0.24799E-04    rms(broyden)= 0.24799E-04
  rms(prec ) = 0.33858E-04
  weight for this iteration     100.00

 eigenvalues of (default mixing * dielectric matrix)
  average eigenvalue GAMMA=   0.6194
  3.2060  2.3038  1.6662  1.6662  1.7269  1.3734  1.3734  1.3417  0.6515  0.6515
  0.9214  0.9214  0.7049  0.7049  0.7828  0.7828  0.7908  0.5200  0.5200  0.3533
  0.3533  0.4230  0.4230  0.3687  0.3687  0.3240  0.3240  0.3269  0.3269  0.2667
  0.1152  0.1152  0.1606  0.1606  0.0738  0.0418  0.0341  0.0341  0.0280  0.0089
  0.0068  0.0041  0.0041  0.0002

 Free energy of the ion-electron system (eV)
  ---------------------------------------------------
  alpha Z        PSCENC =       578.03922020
  Ewald energy   TEWEN  =     26536.96068652
  -Hartree energ DENC   =    -31858.33999692
  -exchange      EXHF   =         0.00000000
  -V(xc)+E(xc)   XCENC  =     -1738.21830949
  PAW double counting   =     12860.45151580   -10948.78930087
  entropy T*S    EENTRO =         0.02014402
  eigenvalues    EBANDS =      -252.68174485
  atomic energy  EATOM  =      4467.52060007
  Solvation  Ediel_sol  =         0.00000000
  ---------------------------------------------------
  free energy    TOTEN  =      -355.03718552 eV

  energy without entropy =     -355.05732953  energy(sigma->0) =     -355.04390019


--------------------------------------------------------------------------------------------------------


--------------------------------------- Iteration      1( 125)  ---------------------------------------


    POTLOK:  cpu time    0.0307: real time    0.0313
    SETDIJ:  cpu time    0.0045: real time    0.0045
    EDDIAG:  cpu time    1.1865: real time    1.1867
  RMM-DIIS:  cpu time    4.0182: real time    4.0464
    ORTHCH:  cpu time    0.2487: real time    0.2487
       DOS:  cpu time    0.0057: real time    0.0057
    CHARGE:  cpu time    0.2450: real time    0.2450
    MIXING:  cpu time    0.0044: real time    0.0044
    --------------------------------------------
      LOOP:  cpu time    5.7437: real time    5.7726

 eigenvalue-minimisations  :   758
 total energy-change (2. order) : 0.3750974E-06  ( 0.3733819E-06)
 number of electron     189.9999991 magnetization 
 augmentation part       51.7308689 magnetization 

 DIPCOR: dipole corrections for dipol
 direction  3 min pos   244,
 dipolmoment           0.000000      0.000000     -0.000007 electrons x Angstroem
 Tr[quadrupol]     -3506.808528

 energy correction for charged system         0.000000 eV
 dipol+quadrupol energy correction           -0.000000 eV
 added-field ion interaction          0.000003 eV  (added to PSCEN)


 Broyden mixing:
  rms(total) = 0.25105E-04    rms(broyden)= 0.25105E-04
  rms(prec ) = 0.34291E-04
  weight for this iteration     100.00

 eigenvalues of (default mixing * dielectric matrix)
  average eigenvalue GAMMA=   0.5523
  2.6435  1.8998  1.4092  1.4092  1.4524  1.4524  1.3203  0.8707  0.8425  0.8425
  0.7918  0.7918  0.7085  0.4261  0.4261  0.3621  0.3621  0.4534  0.4534  0.3993
  0.3993  0.3993  0.3177  0.3019  0.3019  0.1451  0.1992  0.1394  0.1394  0.1439
  0.0801  0.0436  0.0436  0.0281  0.0446  0.0064  0.0022  0.0146  0.0146  0.0083

 Free energy of the ion-electron system (eV)
  ---------------------------------------------------
  alpha Z        PSCENC =       578.03922020
  Ewald energy   TEWEN  =     26536.96068652
  -Hartree energ DENC   =    -31858.33999737
  -exchange      EXHF   =         0.00000000
  -V(xc)+E(xc)   XCENC  =     -1738.21830950
  PAW double counting   =     12860.45151533   -10948.78930044
  entropy T*S    EENTRO =         0.02014799
  eigenvalues    EBANDS =      -252.68174794
  atomic energy  EATOM  =      4467.52060007
  Solvation  Ediel_sol  =         0.00000000
  ---------------------------------------------------
  free energy    TOTEN  =      -355.03718514 eV

  energy without entropy =     -355.05733313  energy(sigma->0) =     -355.04390114


--------------------------------------------------------------------------------------------------------


--------------------------------------- Iteration      1( 126)  ---------------------------------------


    POTLOK:  cpu time    0.0316: real time    0.0319
    SETDIJ:  cpu time    0.0045: real time    0.0045
    EDDIAG:  cpu time    1.1505: real time    1.1534
  RMM-DIIS:  cpu time    4.0311: real time    4.0320
    ORTHCH:  cpu time    0.2481: real time    0.2566
       DOS:  cpu time    0.0056: real time    0.0056
    CHARGE:  cpu time    0.2384: real time    0.2384
    MIXING:  cpu time    0.0039: real time    0.0039
    --------------------------------------------
      LOOP:  cpu time    5.7138: real time    5.7262

 eigenvalue-minimisations  :   748
 total energy-change (2. order) : 0.3312980E-06  ( 0.3299899E-06)
 number of electron     189.9999991 magnetization 
 augmentation part       51.7308684 magnetization 

 DIPCOR: dipole corrections for dipol
 direction  3 min pos   244,
 dipolmoment           0.000000      0.000000     -0.000007 electrons x Angstroem
 Tr[quadrupol]     -3506.808527

 energy correction for charged system         0.000000 eV
 dipol+quadrupol energy correction           -0.000000 eV
 added-field ion interaction          0.000003 eV  (added to PSCEN)


 Broyden mixing:
  rms(total) = 0.25355E-04    rms(broyden)= 0.25355E-04
  rms(prec ) = 0.34986E-04
  weight for this iteration     100.00

 eigenvalues of (default mixing * dielectric matrix)
  average eigenvalue GAMMA=   0.5503
  2.6030  1.8663  1.4049  1.4049  1.4184  1.4184  1.3365  0.9417  0.9417  0.8177
  0.8177  0.8029  0.8029  0.3454  0.3454  0.3886  0.3886  0.4683  0.4492  0.4492
  0.4085  0.3483  0.3483  0.3211  0.3211  0.3163  0.1587  0.1565  0.1565  0.1964
  0.1458  0.0647  0.0440  0.0440  0.0271  0.0449  0.0055  0.0028  0.0156  0.0156
  0.0097

 Free energy of the ion-electron system (eV)
  ---------------------------------------------------
  alpha Z        PSCENC =       578.03922015
  Ewald energy   TEWEN  =     26536.96068652
  -Hartree energ DENC   =    -31858.33998900
  -exchange      EXHF   =         0.00000000
  -V(xc)+E(xc)   XCENC  =     -1738.21830942
  PAW double counting   =     12860.45151355   -10948.78929833
  entropy T*S    EENTRO =         0.02015148
  eigenvalues    EBANDS =      -252.68175984
  atomic energy  EATOM  =      4467.52060007
  Solvation  Ediel_sol  =         0.00000000
  ---------------------------------------------------
  free energy    TOTEN  =      -355.03718481 eV

  energy without entropy =     -355.05733629  energy(sigma->0) =     -355.04390197


--------------------------------------------------------------------------------------------------------


--------------------------------------- Iteration      1( 127)  ---------------------------------------


    POTLOK:  cpu time    0.0306: real time    0.0308
    SETDIJ:  cpu time    0.0045: real time    0.0045
    EDDIAG:  cpu time    1.1145: real time    1.1149
  RMM-DIIS:  cpu time    4.0176: real time    4.0303
    ORTHCH:  cpu time    0.2488: real time    0.2490
       DOS:  cpu time    0.0055: real time    0.0055
    CHARGE:  cpu time    0.2396: real time    0.2397
    MIXING:  cpu time    0.0042: real time    0.0042
    --------------------------------------------
      LOOP:  cpu time    5.6652: real time    5.6789

 eigenvalue-minimisations  :   745
 total energy-change (2. order) : 0.5410420E-06  ( 0.5286193E-06)
 number of electron     189.9999991 magnetization 
 augmentation part       51.7308674 magnetization 

 DIPCOR: dipole corrections for dipol
 direction  3 min pos   244,
 dipolmoment           0.000000      0.000000     -0.000007 electrons x Angstroem
 Tr[quadrupol]     -3506.808526

 energy correction for charged system         0.000000 eV
 dipol+quadrupol energy correction           -0.000000 eV
 added-field ion interaction          0.000003 eV  (added to PSCEN)


 Broyden mixing:
  rms(total) = 0.25675E-04    rms(broyden)= 0.25675E-04
  rms(prec ) = 0.35307E-04
  weight for this iteration     100.00

 eigenvalues of (default mixing * dielectric matrix)
  average eigenvalue GAMMA=   0.5393
  2.5999  1.8666  1.4001  1.4001  1.4418  1.4418  1.3354  0.9311  0.9311  0.8156
  0.8156  0.8032  0.8032  0.3572  0.3572  0.3839  0.3839  0.4688  0.4538  0.4538
  0.4087  0.3402  0.3402  0.3343  0.3343  0.3146  0.1647  0.1527  0.1527  0.1964
  0.1435  0.0938  0.0445  0.0420  0.0420  0.0398  0.0157  0.0157  0.0114  0.0114
  0.0014  0.0074

 Free energy of the ion-electron system (eV)
  ---------------------------------------------------
  alpha Z        PSCENC =       578.03922015
  Ewald energy   TEWEN  =     26536.96068652
  -Hartree energ DENC   =    -31858.33998472
  -exchange      EXHF   =         0.00000000
  -V(xc)+E(xc)   XCENC  =     -1738.21830939
  PAW double counting   =     12860.45152419   -10948.78930884
  entropy T*S    EENTRO =         0.02015738
  eigenvalues    EBANDS =      -252.68176965
  atomic energy  EATOM  =      4467.52060007
  Solvation  Ediel_sol  =         0.00000000
  ---------------------------------------------------
  free energy    TOTEN  =      -355.03718427 eV

  energy without entropy =     -355.05734165  energy(sigma->0) =     -355.04390340


--------------------------------------------------------------------------------------------------------


--------------------------------------- Iteration      1( 128)  ---------------------------------------


    POTLOK:  cpu time    0.0311: real time    0.0313
    SETDIJ:  cpu time    0.0045: real time    0.0045
    EDDIAG:  cpu time    1.1149: real time    1.1151
  RMM-DIIS:  cpu time    4.0335: real time    4.0342
    ORTHCH:  cpu time    0.2484: real time    0.2484
       DOS:  cpu time    0.0056: real time    0.0056
    CHARGE:  cpu time    0.2381: real time    0.2381
    MIXING:  cpu time    0.0040: real time    0.0040
    --------------------------------------------
      LOOP:  cpu time    5.6802: real time    5.6813

 eigenvalue-minimisations  :   745
 total energy-change (2. order) : 0.3592313E-06  ( 0.3551538E-06)
 number of electron     189.9999991 magnetization 
 augmentation part       51.7308668 magnetization 

 DIPCOR: dipole corrections for dipol
 direction  3 min pos   244,
 dipolmoment           0.000000      0.000000     -0.000007 electrons x Angstroem
 Tr[quadrupol]     -3506.808525

 energy correction for charged system         0.000000 eV
 dipol+quadrupol energy correction           -0.000000 eV
 added-field ion interaction          0.000003 eV  (added to PSCEN)


 Broyden mixing:
  rms(total) = 0.25893E-04    rms(broyden)= 0.25893E-04
  rms(prec ) = 0.35456E-04
  weight for this iteration     100.00

 eigenvalues of (default mixing * dielectric matrix)
  average eigenvalue GAMMA=   0.5278
  2.5909  1.8697  1.3439  1.3439  1.4219  1.4219  1.3284  0.9543  0.9543  0.8270
  0.8270  0.8046  0.8046  0.3701  0.3701  0.3849  0.3849  0.4685  0.4548  0.4548
  0.4105  0.3414  0.3414  0.3322  0.3322  0.3161  0.1617  0.1679  0.1679  0.1962
  0.1414  0.1054  0.0401  0.0379  0.0379  0.0437  0.0437  0.0385  0.0385  0.0092
  0.0092  0.0010  0.0028

 Free energy of the ion-electron system (eV)
  ---------------------------------------------------
  alpha Z        PSCENC =       578.03922016
  Ewald energy   TEWEN  =     26536.96068652
  -Hartree energ DENC   =    -31858.33998453
  -exchange      EXHF   =         0.00000000
  -V(xc)+E(xc)   XCENC  =     -1738.21830939
  PAW double counting   =     12860.45152459   -10948.78930926
  entropy T*S    EENTRO =         0.02016124
  eigenvalues    EBANDS =      -252.68177331
  atomic energy  EATOM  =      4467.52060007
  Solvation  Ediel_sol  =         0.00000000
  ---------------------------------------------------
  free energy    TOTEN  =      -355.03718391 eV

  energy without entropy =     -355.05734515  energy(sigma->0) =     -355.04390432


--------------------------------------------------------------------------------------------------------


--------------------------------------- Iteration      1( 129)  ---------------------------------------


    POTLOK:  cpu time    0.0306: real time    0.0312
    SETDIJ:  cpu time    0.0045: real time    0.0045
    EDDIAG:  cpu time    1.1467: real time    1.1468
  RMM-DIIS:  cpu time    4.0236: real time    4.0240
    ORTHCH:  cpu time    0.2480: real time    0.2480
       DOS:  cpu time    0.0137: real time    0.0152
    CHARGE:  cpu time    0.2395: real time    0.2455
    MIXING:  cpu time    0.0043: real time    0.0043
    --------------------------------------------
      LOOP:  cpu time    5.7109: real time    5.7195

 eigenvalue-minimisations  :   735
 total energy-change (2. order) : 0.3036421E-06  ( 0.3023840E-06)
 number of electron     189.9999991 magnetization 
 augmentation part       51.7308663 magnetization 

 DIPCOR: dipole corrections for dipol
 direction  3 min pos   244,
 dipolmoment           0.000000      0.000000     -0.000007 electrons x Angstroem
 Tr[quadrupol]     -3506.808526

 energy correction for charged system         0.000000 eV
 dipol+quadrupol energy correction           -0.000000 eV
 added-field ion interaction          0.000003 eV  (added to PSCEN)


 Broyden mixing:
  rms(total) = 0.26103E-04    rms(broyden)= 0.26103E-04
  rms(prec ) = 0.35704E-04
  weight for this iteration     100.00

 eigenvalues of (default mixing * dielectric matrix)
  average eigenvalue GAMMA=   0.5229
  2.5907  1.8659  1.3247  1.3247  1.4357  1.4357  1.4181  0.9094  0.9094  0.8169
  0.8169  0.8229  0.8229  0.4119  0.4119  0.4042  0.4042  0.4693  0.4465  0.4465
  0.2210  0.2210  0.4076  0.3486  0.3486  0.3137  0.3137  0.2991  0.1490  0.1715
  0.1354  0.1058  0.1058  0.0673  0.0673  0.0531  0.0531  0.0384  0.0384  0.0398
  0.0085  0.0085  0.0014  0.0014

 Free energy of the ion-electron system (eV)
  ---------------------------------------------------
  alpha Z        PSCENC =       578.03922016
  Ewald energy   TEWEN  =     26536.96068652
  -Hartree energ DENC   =    -31858.33998579
  -exchange      EXHF   =         0.00000000
  -V(xc)+E(xc)   XCENC  =     -1738.21830936
  PAW double counting   =     12860.45152681   -10948.78931144
  entropy T*S    EENTRO =         0.02016450
  eigenvalues    EBANDS =      -252.68177508
  atomic energy  EATOM  =      4467.52060007
  Solvation  Ediel_sol  =         0.00000000
  ---------------------------------------------------
  free energy    TOTEN  =      -355.03718361 eV

  energy without entropy =     -355.05734811  energy(sigma->0) =     -355.04390511


--------------------------------------------------------------------------------------------------------


--------------------------------------- Iteration      1( 130)  ---------------------------------------


    POTLOK:  cpu time    0.0304: real time    0.0312
    SETDIJ:  cpu time    0.0045: real time    0.0046
    EDDIAG:  cpu time    1.1169: real time    1.1173
  RMM-DIIS:  cpu time    4.0225: real time    4.0246
    ORTHCH:  cpu time    0.2487: real time    0.2487
       DOS:  cpu time    0.0056: real time    0.0056
    CHARGE:  cpu time    0.2381: real time    0.2381
    MIXING:  cpu time    0.0041: real time    0.0041
    --------------------------------------------
      LOOP:  cpu time    5.6708: real time    5.6742

 eigenvalue-minimisations  :   728
 total energy-change (2. order) : 0.2752431E-06  ( 0.2742527E-06)
 number of electron     189.9999991 magnetization 
 augmentation part       51.7308659 magnetization 

 DIPCOR: dipole corrections for dipol
 direction  3 min pos   244,
 dipolmoment           0.000000      0.000000     -0.000007 electrons x Angstroem
 Tr[quadrupol]     -3506.808527

 energy correction for charged system         0.000000 eV
 dipol+quadrupol energy correction           -0.000000 eV
 added-field ion interaction          0.000003 eV  (added to PSCEN)


 Broyden mixing:
  rms(total) = 0.26289E-04    rms(broyden)= 0.26289E-04
  rms(prec ) = 0.35918E-04
  weight for this iteration     100.00

 eigenvalues of (default mixing * dielectric matrix)
  average eigenvalue GAMMA=   0.5087
  2.4971  1.6591  1.6591  1.2787  1.2787  1.3610  1.0289  1.0289  0.7328  0.7328
  0.6259  0.6259  0.6010  0.5279  0.3934  0.3934  0.3247  0.3247  0.4157  0.4157
  0.3678  0.3678  0.2754  0.2754  0.1318  0.2018  0.2018  0.1670  0.0940  0.0731
  0.0731  0.0464  0.0464  0.0431  0.0439  0.0083  0.0041  0.0041  0.0088  0.0088

 Free energy of the ion-electron system (eV)
  ---------------------------------------------------
  alpha Z        PSCENC =       578.03922016
  Ewald energy   TEWEN  =     26536.96068652
  -Hartree energ DENC   =    -31858.33998758
  -exchange      EXHF   =         0.00000000
  -V(xc)+E(xc)   XCENC  =     -1738.21830932
  PAW double counting   =     12860.45152856   -10948.78931315
  entropy T*S    EENTRO =         0.02016746
  eigenvalues    EBANDS =      -252.68177605
  atomic energy  EATOM  =      4467.52060007
  Solvation  Ediel_sol  =         0.00000000
  ---------------------------------------------------
  free energy    TOTEN  =      -355.03718333 eV

  energy without entropy =     -355.05735079  energy(sigma->0) =     -355.04390582


--------------------------------------------------------------------------------------------------------


--------------------------------------- Iteration      1( 131)  ---------------------------------------


    POTLOK:  cpu time    0.0307: real time    0.0344
    SETDIJ:  cpu time    0.0045: real time    0.0045
    EDDIAG:  cpu time    1.1141: real time    1.1166
  RMM-DIIS:  cpu time    4.0288: real time    4.0298
    ORTHCH:  cpu time    0.2547: real time    0.2549
       DOS:  cpu time    0.0056: real time    0.0056
    CHARGE:  cpu time    0.2371: real time    0.2371
    MIXING:  cpu time    0.0038: real time    0.0038
    --------------------------------------------
      LOOP:  cpu time    5.6792: real time    5.6867

 eigenvalue-minimisations  :   720
 total energy-change (2. order) : 0.2713887E-06  ( 0.2704050E-06)
 number of electron     189.9999991 magnetization 
 augmentation part       51.7308655 magnetization 

 DIPCOR: dipole corrections for dipol
 direction  3 min pos   244,
 dipolmoment           0.000000      0.000000     -0.000007 electrons x Angstroem
 Tr[quadrupol]     -3506.808525

 energy correction for charged system         0.000000 eV
 dipol+quadrupol energy correction           -0.000000 eV
 added-field ion interaction          0.000003 eV  (added to PSCEN)


 Broyden mixing:
  rms(total) = 0.26584E-04    rms(broyden)= 0.26584E-04
  rms(prec ) = 0.36453E-04
  weight for this iteration     100.00

 eigenvalues of (default mixing * dielectric matrix)
  average eigenvalue GAMMA=   0.5280
  2.5308  1.6673  1.6673  1.3469  1.3469  1.4732  1.1710  1.1710  0.6459  0.6459
  0.7934  0.6697  0.6697  0.4862  0.4862  0.2951  0.2951  0.5076  0.4299  0.4299
  0.4256  0.3718  0.3718  0.2581  0.2581  0.2778  0.1211  0.1972  0.1744  0.1019
  0.0748  0.0748  0.0516  0.0427  0.0427  0.0440  0.0044  0.0057  0.0057  0.0080
  0.0080

 Free energy of the ion-electron system (eV)
  ---------------------------------------------------
  alpha Z        PSCENC =       578.03922020
  Ewald energy   TEWEN  =     26536.96068652
  -Hartree energ DENC   =    -31858.33998362
  -exchange      EXHF   =         0.00000000
  -V(xc)+E(xc)   XCENC  =     -1738.21830939
  PAW double counting   =     12860.45153196   -10948.78931675
  entropy T*S    EENTRO =         0.02017039
  eigenvalues    EBANDS =      -252.68178246
  atomic energy  EATOM  =      4467.52060007
  Solvation  Ediel_sol  =         0.00000000
  ---------------------------------------------------
  free energy    TOTEN  =      -355.03718306 eV

  energy without entropy =     -355.05735345  energy(sigma->0) =     -355.04390652


--------------------------------------------------------------------------------------------------------


--------------------------------------- Iteration      1( 132)  ---------------------------------------


    POTLOK:  cpu time    0.0304: real time    0.0307
    SETDIJ:  cpu time    0.0045: real time    0.0045
    EDDIAG:  cpu time    1.1182: real time    1.1203
  RMM-DIIS:  cpu time    4.0138: real time    4.0226
    ORTHCH:  cpu time    0.2483: real time    0.2483
       DOS:  cpu time    0.0056: real time    0.0056
    CHARGE:  cpu time    0.2381: real time    0.2381
    MIXING:  cpu time    0.0040: real time    0.0040
    --------------------------------------------
      LOOP:  cpu time    5.6628: real time    5.6740

 eigenvalue-minimisations  :   713
 total energy-change (2. order) : 0.2563738E-06  ( 0.2555077E-06)
 number of electron     189.9999991 magnetization 
 augmentation part       51.7308651 magnetization 

 DIPCOR: dipole corrections for dipol
 direction  3 min pos   244,
 dipolmoment           0.000000      0.000000     -0.000007 electrons x Angstroem
 Tr[quadrupol]     -3506.808525

 energy correction for charged system         0.000000 eV
 dipol+quadrupol energy correction           -0.000000 eV
 added-field ion interaction          0.000003 eV  (added to PSCEN)


 Broyden mixing:
  rms(total) = 0.26778E-04    rms(broyden)= 0.26778E-04
  rms(prec ) = 0.36647E-04
  weight for this iteration     100.00

 eigenvalues of (default mixing * dielectric matrix)
  average eigenvalue GAMMA=   0.5386
  2.5824  1.6876  1.6070  1.6070  1.3540  1.3540  1.1656  1.1656  1.0633  0.6884
  0.6884  0.7018  0.7018  0.5695  0.5695  0.3673  0.3673  0.4237  0.4237  0.4111
  0.4111  0.3726  0.3641  0.3236  0.1395  0.2392  0.2392  0.1939  0.1939  0.1786
  0.1032  0.0721  0.0721  0.0476  0.0476  0.0476  0.0406  0.0083  0.0049  0.0049
  0.0086  0.0086

 Free energy of the ion-electron system (eV)
  ---------------------------------------------------
  alpha Z        PSCENC =       578.03922020
  Ewald energy   TEWEN  =     26536.96068652
  -Hartree energ DENC   =    -31858.33998486
  -exchange      EXHF   =         0.00000000
  -V(xc)+E(xc)   XCENC  =     -1738.21830940
  PAW double counting   =     12860.45152947   -10948.78931427
  entropy T*S    EENTRO =         0.02017318
  eigenvalues    EBANDS =      -252.68178371
  atomic energy  EATOM  =      4467.52060007
  Solvation  Ediel_sol  =         0.00000000
  ---------------------------------------------------
  free energy    TOTEN  =      -355.03718280 eV

  energy without entropy =     -355.05735598  energy(sigma->0) =     -355.04390720


--------------------------------------------------------------------------------------------------------


--------------------------------------- Iteration      1( 133)  ---------------------------------------


    POTLOK:  cpu time    0.0306: real time    0.0308
    SETDIJ:  cpu time    0.0045: real time    0.0045
    EDDIAG:  cpu time    1.1166: real time    1.1167
  RMM-DIIS:  cpu time    4.0178: real time    4.0185
    ORTHCH:  cpu time    0.2486: real time    0.2488
       DOS:  cpu time    0.0056: real time    0.0056
    CHARGE:  cpu time    0.2364: real time    0.2364
    MIXING:  cpu time    0.0040: real time    0.0040
    --------------------------------------------
      LOOP:  cpu time    5.6642: real time    5.6653

 eigenvalue-minimisations  :   702
 total energy-change (2. order) : 0.2559491E-06  ( 0.2548385E-06)
 number of electron     189.9999991 magnetization 
 augmentation part       51.7308648 magnetization 

 DIPCOR: dipole corrections for dipol
 direction  3 min pos   244,
 dipolmoment           0.000000      0.000000     -0.000007 electrons x Angstroem
 Tr[quadrupol]     -3506.808525

 energy correction for charged system         0.000000 eV
 dipol+quadrupol energy correction           -0.000000 eV
 added-field ion interaction          0.000003 eV  (added to PSCEN)


 Broyden mixing:
  rms(total) = 0.26988E-04    rms(broyden)= 0.26988E-04
  rms(prec ) = 0.36931E-04
  weight for this iteration     100.00

 eigenvalues of (default mixing * dielectric matrix)
  average eigenvalue GAMMA=   0.5499
  2.5796  1.9985  1.3816  1.3816  1.5642  1.5642  1.1686  1.1686  1.1221  0.8602
  0.8602  0.6422  0.6422  0.2911  0.2911  0.5962  0.4336  0.4336  0.5068  0.5068
  0.4958  0.3963  0.3812  0.3812  0.2653  0.2653  0.2769  0.2769  0.1341  0.1851
  0.1045  0.1045  0.0911  0.0911  0.0501  0.0423  0.0423  0.0085  0.0085  0.0024
  0.0078  0.0201  0.0201

 Free energy of the ion-electron system (eV)
  ---------------------------------------------------
  alpha Z        PSCENC =       578.03922021
  Ewald energy   TEWEN  =     26536.96068652
  -Hartree energ DENC   =    -31858.33998389
  -exchange      EXHF   =         0.00000000
  -V(xc)+E(xc)   XCENC  =     -1738.21830942
  PAW double counting   =     12860.45152662   -10948.78931143
  entropy T*S    EENTRO =         0.02017596
  eigenvalues    EBANDS =      -252.68178720
  atomic energy  EATOM  =      4467.52060007
  Solvation  Ediel_sol  =         0.00000000
  ---------------------------------------------------
  free energy    TOTEN  =      -355.03718255 eV

  energy without entropy =     -355.05735850  energy(sigma->0) =     -355.04390787


--------------------------------------------------------------------------------------------------------


--------------------------------------- Iteration      1( 134)  ---------------------------------------


    POTLOK:  cpu time    0.0305: real time    0.0308
    SETDIJ:  cpu time    0.0045: real time    0.0045
    EDDIAG:  cpu time    1.1226: real time    1.1226
  RMM-DIIS:  cpu time    3.9887: real time    4.0025
    ORTHCH:  cpu time    0.2528: real time    0.2528
       DOS:  cpu time    0.0058: real time    0.0058
    CHARGE:  cpu time    0.2596: real time    0.2598
    MIXING:  cpu time    0.0042: real time    0.0042
    --------------------------------------------
      LOOP:  cpu time    5.6686: real time    5.6830

 eigenvalue-minimisations  :   685
 total energy-change (2. order) : 0.2473116E-06  ( 0.2463314E-06)
 number of electron     189.9999991 magnetization 
 augmentation part       51.7308644 magnetization 

 DIPCOR: dipole corrections for dipol
 direction  3 min pos   244,
 dipolmoment           0.000000      0.000000     -0.000007 electrons x Angstroem
 Tr[quadrupol]     -3506.808525

 energy correction for charged system         0.000000 eV
 dipol+quadrupol energy correction           -0.000000 eV
 added-field ion interaction          0.000003 eV  (added to PSCEN)


 Broyden mixing:
  rms(total) = 0.27180E-04    rms(broyden)= 0.27180E-04
  rms(prec ) = 0.37181E-04
  weight for this iteration     100.00

 eigenvalues of (default mixing * dielectric matrix)
  average eigenvalue GAMMA=   0.5558
  2.5272  2.0101  1.5654  1.5654  1.3278  1.3278  1.1646  1.1646  0.8489  0.8489
  1.0096  0.6301  0.6301  0.6754  0.6754  0.6161  0.6161  0.5558  0.5558  0.4340
  0.4200  0.4200  0.3690  0.3690  0.3059  0.3059  0.2461  0.2461  0.1378  0.1797
  0.1455  0.1015  0.0766  0.0766  0.0703  0.0703  0.0442  0.0442  0.0359  0.0097
  0.0097  0.0018  0.0077  0.0124

 Free energy of the ion-electron system (eV)
  ---------------------------------------------------
  alpha Z        PSCENC =       578.03922022
  Ewald energy   TEWEN  =     26536.96068652
  -Hartree energ DENC   =    -31858.33998421
  -exchange      EXHF   =         0.00000000
  -V(xc)+E(xc)   XCENC  =     -1738.21830943
  PAW double counting   =     12860.45152535   -10948.78931020
  entropy T*S    EENTRO =         0.02017865
  eigenvalues    EBANDS =      -252.68178928
  atomic energy  EATOM  =      4467.52060007
  Solvation  Ediel_sol  =         0.00000000
  ---------------------------------------------------
  free energy    TOTEN  =      -355.03718230 eV

  energy without entropy =     -355.05736095  energy(sigma->0) =     -355.04390852


--------------------------------------------------------------------------------------------------------


--------------------------------------- Iteration      1( 135)  ---------------------------------------


    POTLOK:  cpu time    0.0318: real time    0.0320
    SETDIJ:  cpu time    0.0050: real time    0.0050
    EDDIAG:  cpu time    1.1179: real time    1.1180
  RMM-DIIS:  cpu time    4.0042: real time    4.0067
    ORTHCH:  cpu time    0.2506: real time    0.2508
       DOS:  cpu time    0.0057: real time    0.0057
    CHARGE:  cpu time    0.2376: real time    0.2377
    MIXING:  cpu time    0.0041: real time    0.0041
    --------------------------------------------
      LOOP:  cpu time    5.6568: real time    5.6599

 eigenvalue-minimisations  :   683
 total energy-change (2. order) : 0.2510369E-06  ( 0.2498531E-06)
 number of electron     189.9999991 magnetization 
 augmentation part       51.7308641 magnetization 

 DIPCOR: dipole corrections for dipol
 direction  3 min pos   244,
 dipolmoment           0.000000      0.000000     -0.000008 electrons x Angstroem
 Tr[quadrupol]     -3506.808525

 energy correction for charged system         0.000000 eV
 dipol+quadrupol energy correction           -0.000000 eV
 added-field ion interaction          0.000003 eV  (added to PSCEN)


 Broyden mixing:
  rms(total) = 0.27347E-04    rms(broyden)= 0.27347E-04
  rms(prec ) = 0.37418E-04
  weight for this iteration     100.00

 eigenvalues of (default mixing * dielectric matrix)
  average eigenvalue GAMMA=   0.5225
  2.2386  2.2386  1.1550  1.1550  1.3933  1.3933  1.2495  1.2495  0.8051  0.8051
  0.5176  0.5176  0.7112  0.5089  0.5089  0.5367  0.5367  0.4509  0.3834  0.3834
  0.2994  0.2994  0.2936  0.1419  0.1986  0.1690  0.1351  0.1074  0.1074  0.0848
  0.0848  0.0623  0.0434  0.0316  0.0316  0.0342  0.0056  0.0056  0.0033  0.0221

 Free energy of the ion-electron system (eV)
  ---------------------------------------------------
  alpha Z        PSCENC =       578.03922022
  Ewald energy   TEWEN  =     26536.96068652
  -Hartree energ DENC   =    -31858.33998364
  -exchange      EXHF   =         0.00000000
  -V(xc)+E(xc)   XCENC  =     -1738.21830941
  PAW double counting   =     12860.45152646   -10948.78931130
  entropy T*S    EENTRO =         0.02018140
  eigenvalues    EBANDS =      -252.68179237
  atomic energy  EATOM  =      4467.52060007
  Solvation  Ediel_sol  =         0.00000000
  ---------------------------------------------------
  free energy    TOTEN  =      -355.03718205 eV

  energy without entropy =     -355.05736345  energy(sigma->0) =     -355.04390918


--------------------------------------------------------------------------------------------------------


--------------------------------------- Iteration      1( 136)  ---------------------------------------


    POTLOK:  cpu time    0.0308: real time    0.0313
    SETDIJ:  cpu time    0.0045: real time    0.0045
    EDDIAG:  cpu time    1.1274: real time    1.1282
  RMM-DIIS:  cpu time    4.1095: real time    4.1128
    ORTHCH:  cpu time    0.2481: real time    0.2481
       DOS:  cpu time    0.0054: real time    0.0054
    CHARGE:  cpu time    0.2383: real time    0.2383
    MIXING:  cpu time    0.0038: real time    0.0038
    --------------------------------------------
      LOOP:  cpu time    5.7678: real time    5.7725

 eigenvalue-minimisations  :  1648
 total energy-change (2. order) : 0.2497109E-06  ( 0.2478979E-06)
 number of electron     189.9999991 magnetization 
 augmentation part       51.7308603 magnetization 

 DIPCOR: dipole corrections for dipol
 direction  3 min pos   244,
 dipolmoment           0.000000      0.000000     -0.000005 electrons x Angstroem
 Tr[quadrupol]     -3506.808527

 energy correction for charged system         0.000000 eV
 dipol+quadrupol energy correction           -0.000000 eV
 added-field ion interaction          0.000002 eV  (added to PSCEN)


 Broyden mixing:
  rms(total) = 0.32163E-04    rms(broyden)= 0.32163E-04
  rms(prec ) = 0.43223E-04
  weight for this iteration     100.00

 eigenvalues of (default mixing * dielectric matrix)
  average eigenvalue GAMMA=   0.5166
  2.2369  2.2369  1.1913  1.1913  1.4504  1.2904  1.1196  1.1196  0.8440  0.8440
  0.6134  0.6134  0.7462  0.5529  0.5529  0.4914  0.4914  0.4707  0.3895  0.3689
  0.3689  0.2949  0.2949  0.2303  0.1611  0.1611  0.1283  0.1283  0.1028  0.1364
  0.0603  0.0603  0.0611  0.0434  0.0314  0.0314  0.0036  0.0052  0.0052  0.0279
  0.0279

 Free energy of the ion-electron system (eV)
  ---------------------------------------------------
  alpha Z        PSCENC =       578.03921944
  Ewald energy   TEWEN  =     26536.96068652
  -Hartree energ DENC   =    -31858.34015559
  -exchange      EXHF   =         0.00000000
  -V(xc)+E(xc)   XCENC  =     -1738.21831524
  PAW double counting   =     12860.45118937   -10948.78898728
  entropy T*S    EENTRO =         0.02018430
  eigenvalues    EBANDS =      -252.68160340
  atomic energy  EATOM  =      4467.52060007
  Solvation  Ediel_sol  =         0.00000000
  ---------------------------------------------------
  free energy    TOTEN  =      -355.03718180 eV

  energy without entropy =     -355.05736610  energy(sigma->0) =     -355.04390990


--------------------------------------------------------------------------------------------------------


--------------------------------------- Iteration      1( 137)  ---------------------------------------


    POTLOK:  cpu time    0.0404: real time    0.0406
    SETDIJ:  cpu time    0.0045: real time    0.0045
    EDDIAG:  cpu time    1.1238: real time    1.1241
  RMM-DIIS:  cpu time    3.9874: real time    3.9942
    ORTHCH:  cpu time    0.2482: real time    0.2525
       DOS:  cpu time    0.0055: real time    0.0056
    CHARGE:  cpu time    0.2358: real time    0.2367
    MIXING:  cpu time    0.0039: real time    0.0039
    --------------------------------------------
      LOOP:  cpu time    5.6495: real time    5.6621

 eigenvalue-minimisations  :   702
 total energy-change (2. order) : 0.2589668E-06  ( 0.2576006E-06)
 number of electron     189.9999991 magnetization 
 augmentation part       51.7308599 magnetization 

 DIPCOR: dipole corrections for dipol
 direction  3 min pos   244,
 dipolmoment           0.000000      0.000000     -0.000005 electrons x Angstroem
 Tr[quadrupol]     -3506.808531

 energy correction for charged system         0.000000 eV
 dipol+quadrupol energy correction           -0.000000 eV
 added-field ion interaction          0.000002 eV  (added to PSCEN)


 Broyden mixing:
  rms(total) = 0.32286E-04    rms(broyden)= 0.32286E-04
  rms(prec ) = 0.43305E-04
  weight for this iteration     100.00

 eigenvalues of (default mixing * dielectric matrix)
  average eigenvalue GAMMA=   0.5393
  2.4831  2.1740  2.1740  1.1135  1.1135  1.2361  1.1243  1.1243  0.9477  0.6516
  0.7576  0.7576  0.6313  0.6313  0.5248  0.5248  0.5277  0.2774  0.2774  0.4048
  0.4048  0.3527  0.3527  0.3831  0.2752  0.2752  0.2537  0.1590  0.1590  0.1414
  0.0651  0.0651  0.0823  0.0459  0.0316  0.0316  0.0527  0.0053  0.0041  0.0041
  0.0257  0.0257

 Free energy of the ion-electron system (eV)
  ---------------------------------------------------
  alpha Z        PSCENC =       578.03921937
  Ewald energy   TEWEN  =     26536.96068652
  -Hartree energ DENC   =    -31858.34017036
  -exchange      EXHF   =         0.00000000
  -V(xc)+E(xc)   XCENC  =     -1738.21831515
  PAW double counting   =     12860.45121739   -10948.78901526
  entropy T*S    EENTRO =         0.02018714
  eigenvalues    EBANDS =      -252.68159127
  atomic energy  EATOM  =      4467.52060007
  Solvation  Ediel_sol  =         0.00000000
  ---------------------------------------------------
  free energy    TOTEN  =      -355.03718154 eV

  energy without entropy =     -355.05736868  energy(sigma->0) =     -355.04391059


--------------------------------------------------------------------------------------------------------


--------------------------------------- Iteration      1( 138)  ---------------------------------------


    POTLOK:  cpu time    0.0306: real time    0.0311
    SETDIJ:  cpu time    0.0045: real time    0.0045
    EDDIAG:  cpu time    1.1216: real time    1.1218
  RMM-DIIS:  cpu time    3.9929: real time    3.9935
    ORTHCH:  cpu time    0.2480: real time    0.2480
       DOS:  cpu time    0.0056: real time    0.0056
    CHARGE:  cpu time    0.2362: real time    0.2362
    MIXING:  cpu time    0.0040: real time    0.0040
    --------------------------------------------
      LOOP:  cpu time    5.6432: real time    5.6447

 eigenvalue-minimisations  :   675
 total energy-change (2. order) : 0.2663855E-06  ( 0.2645792E-06)
 number of electron     189.9999991 magnetization 
 augmentation part       51.7308595 magnetization 

 DIPCOR: dipole corrections for dipol
 direction  3 min pos   244,
 dipolmoment           0.000000      0.000000     -0.000005 electrons x Angstroem
 Tr[quadrupol]     -3506.808532

 energy correction for charged system         0.000000 eV
 dipol+quadrupol energy correction           -0.000000 eV
 added-field ion interaction          0.000002 eV  (added to PSCEN)


 Broyden mixing:
  rms(total) = 0.32637E-04    rms(broyden)= 0.32637E-04
  rms(prec ) = 0.43697E-04
  weight for this iteration     100.00

 eigenvalues of (default mixing * dielectric matrix)
  average eigenvalue GAMMA=   0.5584
  2.5541  2.2146  2.2146  1.2641  1.1962  1.1962  0.9475  0.9475  0.9320  0.9320
  0.8861  0.7615  0.7615  0.7058  0.7058  0.5403  0.5161  0.5161  0.4503  0.4503
  0.4275  0.4275  0.3436  0.3055  0.3055  0.2633  0.1235  0.1241  0.1241  0.1966
  0.1715  0.1353  0.0701  0.0701  0.0428  0.0291  0.0291  0.0484  0.0066  0.0066
  0.0020  0.0387  0.0259

 Free energy of the ion-electron system (eV)
  ---------------------------------------------------
  alpha Z        PSCENC =       578.03921935
  Ewald energy   TEWEN  =     26536.96068652
  -Hartree energ DENC   =    -31858.34018335
  -exchange      EXHF   =         0.00000000
  -V(xc)+E(xc)   XCENC  =     -1738.21831530
  PAW double counting   =     12860.45122103   -10948.78901920
  entropy T*S    EENTRO =         0.02019005
  eigenvalues    EBANDS =      -252.68158046
  atomic energy  EATOM  =      4467.52060007
  Solvation  Ediel_sol  =         0.00000000
  ---------------------------------------------------
  free energy    TOTEN  =      -355.03718127 eV

  energy without entropy =     -355.05737133  energy(sigma->0) =     -355.04391129


--------------------------------------------------------------------------------------------------------


--------------------------------------- Iteration      1( 139)  ---------------------------------------


    POTLOK:  cpu time    0.0307: real time    0.0311
    SETDIJ:  cpu time    0.0045: real time    0.0045
    EDDIAG:  cpu time    1.1173: real time    1.1173
  RMM-DIIS:  cpu time    3.9973: real time    3.9979
    ORTHCH:  cpu time    0.2479: real time    0.2480
       DOS:  cpu time    0.0056: real time    0.0056
    CHARGE:  cpu time    0.2370: real time    0.2370
    MIXING:  cpu time    0.0042: real time    0.0042
    --------------------------------------------
      LOOP:  cpu time    5.6443: real time    5.6456

 eigenvalue-minimisations  :   675
 total energy-change (2. order) : 0.2840761E-06  ( 0.2821360E-06)
 number of electron     189.9999991 magnetization 
 augmentation part       51.7308591 magnetization 

 DIPCOR: dipole corrections for dipol
 direction  3 min pos   244,
 dipolmoment           0.000000      0.000000     -0.000005 electrons x Angstroem
 Tr[quadrupol]     -3506.808538

 energy correction for charged system         0.000000 eV
 dipol+quadrupol energy correction           -0.000000 eV
 added-field ion interaction          0.000002 eV  (added to PSCEN)


 Broyden mixing:
  rms(total) = 0.32835E-04    rms(broyden)= 0.32835E-04
  rms(prec ) = 0.43921E-04
  weight for this iteration     100.00

 eigenvalues of (default mixing * dielectric matrix)
  average eigenvalue GAMMA=   0.5756
  2.6368  2.2138  2.2138  1.3185  1.3185  1.1955  1.1955  1.2754  1.0126  1.0126
  0.8625  0.8625  0.8729  0.5617  0.5617  0.4953  0.4953  0.5897  0.5192  0.4992
  0.4992  0.3601  0.3601  0.3173  0.3173  0.2888  0.2349  0.2349  0.1435  0.1435
  0.1319  0.1409  0.1029  0.0627  0.0627  0.0452  0.0293  0.0293  0.0337  0.0295
  0.0295  0.0055  0.0055  0.0038

 Free energy of the ion-electron system (eV)
  ---------------------------------------------------
  alpha Z        PSCENC =       578.03921929
  Ewald energy   TEWEN  =     26536.96068652
  -Hartree energ DENC   =    -31858.34021050
  -exchange      EXHF   =         0.00000000
  -V(xc)+E(xc)   XCENC  =     -1738.21831510
  PAW double counting   =     12860.45123830   -10948.78903632
  entropy T*S    EENTRO =         0.02019313
  eigenvalues    EBANDS =      -252.68155639
  atomic energy  EATOM  =      4467.52060007
  Solvation  Ediel_sol  =         0.00000000
  ---------------------------------------------------
  free energy    TOTEN  =      -355.03718099 eV

  energy without entropy =     -355.05737412  energy(sigma->0) =     -355.04391203


--------------------------------------------------------------------------------------------------------


--------------------------------------- Iteration      1( 140)  ---------------------------------------


    POTLOK:  cpu time    0.0305: real time    0.0307
    SETDIJ:  cpu time    0.0045: real time    0.0045
    EDDIAG:  cpu time    1.1178: real time    1.1179
  RMM-DIIS:  cpu time    3.9796: real time    3.9926
    ORTHCH:  cpu time    0.2481: real time    0.2481
       DOS:  cpu time    0.0056: real time    0.0056
    CHARGE:  cpu time    0.2359: real time    0.2361
    MIXING:  cpu time    0.0041: real time    0.0041
    --------------------------------------------
      LOOP:  cpu time    5.6260: real time    5.6395

 eigenvalue-minimisations  :   679
 total energy-change (2. order) : 0.3026844E-06  ( 0.3000183E-06)
 number of electron     189.9999991 magnetization 
 augmentation part       51.7308588 magnetization 

 DIPCOR: dipole corrections for dipol
 direction  3 min pos   244,
 dipolmoment           0.000000      0.000000     -0.000005 electrons x Angstroem
 Tr[quadrupol]     -3506.808542

 energy correction for charged system         0.000000 eV
 dipol+quadrupol energy correction           -0.000000 eV
 added-field ion interaction          0.000002 eV  (added to PSCEN)


 Broyden mixing:
  rms(total) = 0.32911E-04    rms(broyden)= 0.32911E-04
  rms(prec ) = 0.43918E-04
  weight for this iteration     100.00

 eigenvalues of (default mixing * dielectric matrix)
  average eigenvalue GAMMA=   0.5680
  2.9742  2.0578  1.9351  1.9351  1.5417  1.2275  1.2275  1.0151  1.0151  0.7607
  0.7607  0.4492  0.4492  0.6222  0.4301  0.4301  0.4839  0.4265  0.4265  0.3161
  0.3161  0.1125  0.2966  0.2502  0.2502  0.1790  0.1790  0.1810  0.0745  0.0745
  0.0928  0.0413  0.0277  0.0277  0.0514  0.0079  0.0079  0.0059  0.0301  0.0301

 Free energy of the ion-electron system (eV)
  ---------------------------------------------------
  alpha Z        PSCENC =       578.03921932
  Ewald energy   TEWEN  =     26536.96068652
  -Hartree energ DENC   =    -31858.34022275
  -exchange      EXHF   =         0.00000000
  -V(xc)+E(xc)   XCENC  =     -1738.21831474
  PAW double counting   =     12860.45124832   -10948.78904592
  entropy T*S    EENTRO =         0.02019641
  eigenvalues    EBANDS =      -252.68154792
  atomic energy  EATOM  =      4467.52060007
  Solvation  Ediel_sol  =         0.00000000
  ---------------------------------------------------
  free energy    TOTEN  =      -355.03718069 eV

  energy without entropy =     -355.05737710  energy(sigma->0) =     -355.04391282


--------------------------------------------------------------------------------------------------------


--------------------------------------- Iteration      1( 141)  ---------------------------------------


    POTLOK:  cpu time    0.0307: real time    0.0313
    SETDIJ:  cpu time    0.0045: real time    0.0045
    EDDIAG:  cpu time    1.1183: real time    1.1183
  RMM-DIIS:  cpu time    4.1475: real time    4.1481
    ORTHCH:  cpu time    0.2488: real time    0.2488
       DOS:  cpu time    0.0055: real time    0.0055
    CHARGE:  cpu time    0.2362: real time    0.2362
    MIXING:  cpu time    0.0040: real time    0.0040
    --------------------------------------------
      LOOP:  cpu time    5.7955: real time    5.7968

 eigenvalue-minimisations  :  2100
[truncated: 2,934,259 more chars]
