# Supplementary material for: Manufacture-friendly nanostructured metals stabilized by dual-phase honeycomb shell
Source: Nat Commun. 2022 Apr 19;13:2034. doi: 10.1038/s41467-022-29782-8 (PMC9019002; doi:10.1038/s41467-022-29782-8)
Supplement: Supplementary file 3 — Source Data [file 41467_2022_29782_MOESM3_ESM.zip › Source data/Source data for first principle calculations/alfa001-Ti2Cu0123/slab/alfa0002/POSCAR]

BPOSCAR-alfa-relaxed\(0\0\1)-8layer     
   1.00000000000000     
     2.9296998978000000    0.0000000000000000    0.0000000000000000
     0.0000000000000000   14.5541000365999995    0.0000000000000000
     0.0000000000000000    0.0000000000000000   31.2257003783999991
   Ti   Al
    46     2
Direct
  0.1516000040000023  0.8121793968768279  0.0668538259346012
  0.1516000040000023  0.8109393277810789  0.2238623477994666
  0.1516000040000023  0.8088853093999907  0.3728092600935007
  0.1516000040000023  0.8056624245432286  0.5202349088933307
  0.6516000040000023  0.9741218843369187  0.0712583178675560
  0.6516000040000023  0.9741982776308930  0.2221204295243757
  0.6516000040000023  0.9772900236844496  0.3723631145347548
  0.6516000040000023  0.9771286079842914  0.5186052905259878
  0.1516000040000023  0.4747490675665378  0.0693465230343100
  0.1516000040000023  0.4722986141489456  0.2229310849752299
  0.1516000040000023  0.4732091539121968  0.3721011864174542
  0.1516000040000023  0.4712118262257722  0.5194288046253061
  0.6516000040000023  0.6419733399227706  0.0731110371251404
  0.6516000040000023  0.6431226577201935  0.2214344096519639
  0.6516000040000023  0.6409733783692788  0.3715886529939205
  0.6516000040000023  0.6423973718563998  0.5183064312228439
  0.1516000040000023  0.1410482016584069  0.0688835045035497
  0.1516000040000023  0.1400116397430270  0.2208397651710942
  0.1516000040000023  0.1440410199903988  0.3728967981011209
  0.1516000040000023  0.1368291095768609  0.5229393597534265
  0.6516000040000023  0.3078558812088998  0.0711376543418165
  0.6516000040000023  0.3069908902287564  0.2238510049311621
  0.6516000040000023  0.3097643121119065  0.5164969099401934
  0.1516000040000023  0.6891718712360063  0.0031266537192116
  0.1516000040000023  0.6919391045300022  0.2957688903057550
  0.1516000040000023  0.6910682696861291  0.4484824990216550
  0.6516000040000023  0.8621069317945897  0.9966845900107536
  0.6516000040000023  0.8548950191185934  0.1467289808179028
  0.6516000040000023  0.8589195235062431  0.2987850919700328
  0.6516000040000023  0.8578790181492612  0.4507448821306922
  0.1516000040000023  0.3565271373888090  0.0013150688584092
  0.1516000040000023  0.3579558312027090  0.1480338169617567
  0.1516000040000023  0.3558068858515220  0.2981866391946342
  0.1516000040000023  0.3569565688110750  0.4465106497652364
  0.6516000040000023  0.5277123713533195  0.0002027732001401
  0.6516000040000023  0.5257244452190722  0.1475263853662210
  0.6516000040000023  0.5266318074625977  0.2966954397397693
  0.6516000040000023  0.5241718340358816  0.4502824383668433
  0.1516000040000023  0.0218004803182400  0.0010215083963547
  0.1516000040000023  0.0216406257089587  0.1472658978310115
  0.1516000040000023  0.0247346061547496  0.2975092666735700
  0.1516000040000023  0.0248099645393372  0.4483691930369493
  0.6516000040000023  0.1932562162144390  0.9993899150230728
  0.6516000040000023  0.1900443026708472  0.1468169755354255
  0.6516000040000023  0.1879931144650189  0.2957610271499300
  0.6516000040000023  0.1867546730882975  0.4527695776691716
  0.6516000040000023  0.3042202220965826  0.3725787138421519
  0.1516000040000023  0.6947175349197067  0.1470424914512817
 
  0.00000000E+00  0.00000000E+00  0.00000000E+00
  0.00000000E+00  0.00000000E+00  0.00000000E+00
  0.00000000E+00  0.00000000E+00  0.00000000E+00
  0.00000000E+00  0.00000000E+00  0.00000000E+00
  0.00000000E+00  0.00000000E+00  0.00000000E+00
  0.00000000E+00  0.00000000E+00  0.00000000E+00
  0.00000000E+00  0.00000000E+00  0.00000000E+00
  0.00000000E+00  0.00000000E+00  0.00000000E+00
  0.00000000E+00  0.00000000E+00  0.00000000E+00
  0.00000000E+00  0.00000000E+00  0.00000000E+00
  0.00000000E+00  0.00000000E+00  0.00000000E+00
  0.00000000E+00  0.00000000E+00  0.00000000E+00
  0.00000000E+00  0.00000000E+00  0.00000000E+00
  0.00000000E+00  0.00000000E+00  0.00000000E+00
  0.00000000E+00  0.00000000E+00  0.00000000E+00
  0.00000000E+00  0.00000000E+00  0.00000000E+00
  0.00000000E+00  0.00000000E+00  0.00000000E+00
  0.00000000E+00  0.00000000E+00  0.00000000E+00
  0.00000000E+00  0.00000000E+00  0.00000000E+00
  0.00000000E+00  0.00000000E+00  0.00000000E+00
  0.00000000E+00  0.00000000E+00  0.00000000E+00
  0.00000000E+00  0.00000000E+00  0.00000000E+00
  0.00000000E+00  0.00000000E+00  0.00000000E+00
  0.00000000E+00  0.00000000E+00  0.00000000E+00
  0.00000000E+00  0.00000000E+00  0.00000000E+00
  0.00000000E+00  0.00000000E+00  0.00000000E+00
  0.00000000E+00  0.00000000E+00  0.00000000E+00
  0.00000000E+00  0.00000000E+00  0.00000000E+00
  0.00000000E+00  0.00000000E+00  0.00000000E+00
  0.00000000E+00  0.00000000E+00  0.00000000E+00
  0.00000000E+00  0.00000000E+00  0.00000000E+00
  0.00000000E+00  0.00000000E+00  0.00000000E+00
  0.00000000E+00  0.00000000E+00  0.00000000E+00
  0.00000000E+00  0.00000000E+00  0.00000000E+00
  0.00000000E+00  0.00000000E+00  0.00000000E+00
  0.00000000E+00  0.00000000E+00  0.00000000E+00
  0.00000000E+00  0.00000000E+00  0.00000000E+00
  0.00000000E+00  0.00000000E+00  0.00000000E+00
  0.00000000E+00  0.00000000E+00  0.00000000E+00
  0.00000000E+00  0.00000000E+00  0.00000000E+00
  0.00000000E+00  0.00000000E+00  0.00000000E+00
  0.00000000E+00  0.00000000E+00  0.00000000E+00
  0.00000000E+00  0.00000000E+00  0.00000000E+00
  0.00000000E+00  0.00000000E+00  0.00000000E+00
  0.00000000E+00  0.00000000E+00  0.00000000E+00
  0.00000000E+00  0.00000000E+00  0.00000000E+00
  0.00000000E+00  0.00000000E+00  0.00000000E+00
  0.00000000E+00  0.00000000E+00  0.00000000E+00
