# Supplementary material for: Manufacture-friendly nanostructured metals stabilized by dual-phase honeycomb shell
Source: Nat Commun. 2022 Apr 19;13:2034. doi: 10.1038/s41467-022-29782-8 (PMC9019002; doi:10.1038/s41467-022-29782-8)
Supplement: Supplementary file 3 — Source Data [file 41467_2022_29782_MOESM3_ESM.zip › Source data/Source data for first principle calculations/alfa001-Ti2Cu0123/slab/alfa0002/supercell-alpha-0002-strain-surface-slab]

BPOSCAR-alfa-relaxed\(0\0\1)-8layer
1.0
        2.9296998978         0.0000000000         0.0000000000
        0.0000000000        14.5541000366         0.0000000000
        0.0000000000         0.0000000000        31.2257003784
   Ti   Al
   46   2
Direct
     0.151600004         0.805019962         0.074230000
     0.151600004         0.805019962         0.222699994
     0.151600004         0.805019962         0.371160008
     0.151600004         0.805019962         0.519630010
     0.651600004         0.971690012         0.074230000
     0.651600004         0.971690012         0.222699994
     0.651600004         0.971690012         0.371160008
     0.651600004         0.971690012         0.519630010
     0.151600004         0.471690012         0.074230000
     0.151600004         0.471690012         0.222699994
     0.151600004         0.471690012         0.371160008
     0.151600004         0.471690012         0.519630010
     0.651600004         0.638350037         0.074230000
     0.651600004         0.638350037         0.222699994
     0.651600004         0.638350037         0.371160008
     0.651600004         0.638350037         0.519630010
     0.151600004         0.138349990         0.074230000
     0.151600004         0.138349990         0.222699994
     0.151600004         0.138349990         0.371160008
     0.151600004         0.138349990         0.519630010
     0.651600004         0.305019993         0.074230000
     0.651600004         0.305019993         0.222699994
     0.651600004         0.305019993         0.519630010
     0.151600004         0.693910020         0.000000000
     0.151600004         0.693910020         0.296929986
     0.151600004         0.693910020         0.445390001
     0.651600004         0.860580008         0.000000000
     0.651600004         0.860580008         0.148459999
     0.651600004         0.860580008         0.296929986
     0.651600004         0.860580008         0.445390001
     0.151600004         0.360580008         0.000000000
     0.151600004         0.360580008         0.148459999
     0.151600004         0.360580008         0.296929986
     0.151600004         0.360580008         0.445390001
     0.651600004         0.527239970         0.000000000
     0.651600004         0.527239970         0.148459999
     0.651600004         0.527239970         0.296929986
     0.651600004         0.527239970         0.445390001
     0.151600004         0.027240002         0.000000000
     0.151600004         0.027240002         0.148459999
     0.151600004         0.027240002         0.296929986
     0.151600004         0.027240002         0.445390001
     0.651600004         0.193910005         0.000000000
     0.651600004         0.193910005         0.148459999
     0.651600004         0.193910005         0.296929986
     0.651600004         0.193910005         0.445390001
     0.651600004         0.305019993         0.371160008
     0.151600004         0.693910020         0.148459999
