# Supplementary material for: Manufacture-friendly nanostructured metals stabilized by dual-phase honeycomb shell
Source: Nat Commun. 2022 Apr 19;13:2034. doi: 10.1038/s41467-022-29782-8 (PMC9019002; doi:10.1038/s41467-022-29782-8)
Supplement: Supplementary file 3 — Source Data [file 41467_2022_29782_MOESM3_ESM.zip › Source data/Source data for first principle calculations/alfa001-Ti2Cu0123/slab/ti2cu0-13/CONTCAR]

15Ang-Ti2Cu-relaxed-CONTCAR-013         
   1.00000000000000     
     2.9296998978000000    0.0000000000000000    0.0000000000000000
     0.0000000000000000   14.5541000365999995    0.0000000000000000
     0.0000000000000000    0.0000000000000000   28.6700000762999991
   Ti   Cu
    28    14
Direct
  0.4032000019999984  0.5319172269370087  0.0074504764380228
  0.4032000019999984  0.6590957203664605  0.0844386321903711
  0.4032000019999984  0.0403656604044398  0.3182149701165495
  0.4032000019999984  0.7904004593546158  0.1612713678055009
  0.4032000019999984  0.1725103863788484  0.3954520020707999
  0.4032000019999984  0.9165670975528910  0.2386738260811938
  0.4032000019999984  0.3029078303193235  0.4707403127169147
  0.4032000019999984  0.1970129218504066  0.0060091294884058
  0.4032000019999984  0.3277026524845135  0.0812938990735682
  0.4032000019999984  0.4595471617984190  0.1586616315857736
  0.4032000019999984  0.5834923094441918  0.2381519639769484
  0.4032000019999984  0.7095266201085083  0.3155413820700279
  0.4032000019999984  0.8411339504563989  0.3923170232008860
  0.4032000019999984  0.9679330454056315  0.4694889952736926
  0.9031999609999986  0.0319171889370054  0.0074504764380228
  0.9031999609999986  0.1590957543664631  0.0844386321903711
  0.9031999609999986  0.2904005103546166  0.1612713678055009
  0.9031999609999986  0.4165671665528931  0.2386738260811938
  0.9031999609999986  0.5403656554044358  0.3182149701165495
  0.9031999609999986  0.6725104033788456  0.3954520020707999
  0.9031999609999986  0.8029078643193259  0.4707403127169147
  0.9031999609999986  0.6970129738504106  0.0060091294884058
  0.9031999609999986  0.0834923434441949  0.2381519639769484
  0.9031999609999986  0.8277026864845159  0.0812938990735682
  0.9031999609999986  0.2095266541085041  0.3155413820700279
  0.9031999609999986  0.9595472307984141  0.1586616315857736
  0.9031999609999986  0.3411339854563984  0.3923170232008860
  0.9031999609999986  0.4679330794056346  0.4694889952736926
  0.4032000019999984  0.1254594360210421  0.1616648570826575
  0.4032000019999984  0.8666544101527244  0.0078338162126985
  0.4032000019999984  0.2500499610951478  0.2384943760582596
  0.4032000019999984  0.9949315684906166  0.0818966077441385
  0.4032000019999984  0.3744002827059685  0.3149687830517754
  0.4032000019999984  0.5052412137870481  0.3951318265589430
  0.4032000019999984  0.6332297658857906  0.4687441982028943
  0.9031999609999986  0.3666544101527247  0.0078338162126985
  0.9031999609999986  0.4949315684906165  0.0818966077441385
  0.9031999609999986  0.6254594530210470  0.1616648570826575
  0.9031999609999986  0.0052412067870441  0.3951318265589430
  0.9031999609999986  0.7500499780951452  0.2384943760582596
  0.9031999609999986  0.1332297658857908  0.4687441982028943
  0.9031999609999986  0.8744003517059710  0.3149687830517754
 
  0.00000000E+00  0.00000000E+00  0.00000000E+00
  0.00000000E+00  0.00000000E+00  0.00000000E+00
  0.00000000E+00  0.00000000E+00  0.00000000E+00
  0.00000000E+00  0.00000000E+00  0.00000000E+00
  0.00000000E+00  0.00000000E+00  0.00000000E+00
  0.00000000E+00  0.00000000E+00  0.00000000E+00
  0.00000000E+00  0.00000000E+00  0.00000000E+00
  0.00000000E+00  0.00000000E+00  0.00000000E+00
  0.00000000E+00  0.00000000E+00  0.00000000E+00
  0.00000000E+00  0.00000000E+00  0.00000000E+00
  0.00000000E+00  0.00000000E+00  0.00000000E+00
  0.00000000E+00  0.00000000E+00  0.00000000E+00
  0.00000000E+00  0.00000000E+00  0.00000000E+00
  0.00000000E+00  0.00000000E+00  0.00000000E+00
  0.00000000E+00  0.00000000E+00  0.00000000E+00
  0.00000000E+00  0.00000000E+00  0.00000000E+00
  0.00000000E+00  0.00000000E+00  0.00000000E+00
  0.00000000E+00  0.00000000E+00  0.00000000E+00
  0.00000000E+00  0.00000000E+00  0.00000000E+00
  0.00000000E+00  0.00000000E+00  0.00000000E+00
  0.00000000E+00  0.00000000E+00  0.00000000E+00
  0.00000000E+00  0.00000000E+00  0.00000000E+00
  0.00000000E+00  0.00000000E+00  0.00000000E+00
  0.00000000E+00  0.00000000E+00  0.00000000E+00
  0.00000000E+00  0.00000000E+00  0.00000000E+00
  0.00000000E+00  0.00000000E+00  0.00000000E+00
  0.00000000E+00  0.00000000E+00  0.00000000E+00
  0.00000000E+00  0.00000000E+00  0.00000000E+00
  0.00000000E+00  0.00000000E+00  0.00000000E+00
  0.00000000E+00  0.00000000E+00  0.00000000E+00
  0.00000000E+00  0.00000000E+00  0.00000000E+00
  0.00000000E+00  0.00000000E+00  0.00000000E+00
  0.00000000E+00  0.00000000E+00  0.00000000E+00
  0.00000000E+00  0.00000000E+00  0.00000000E+00
  0.00000000E+00  0.00000000E+00  0.00000000E+00
  0.00000000E+00  0.00000000E+00  0.00000000E+00
  0.00000000E+00  0.00000000E+00  0.00000000E+00
  0.00000000E+00  0.00000000E+00  0.00000000E+00
  0.00000000E+00  0.00000000E+00  0.00000000E+00
  0.00000000E+00  0.00000000E+00  0.00000000E+00
  0.00000000E+00  0.00000000E+00  0.00000000E+00
  0.00000000E+00  0.00000000E+00  0.00000000E+00
