# Supplementary material for: Manufacture-friendly nanostructured metals stabilized by dual-phase honeycomb shell
Source: Nat Commun. 2022 Apr 19;13:2034. doi: 10.1038/s41467-022-29782-8 (PMC9019002; doi:10.1038/s41467-022-29782-8)
Supplement: Supplementary file 3 — Source Data [file 41467_2022_29782_MOESM3_ESM.zip › Source data/Source data for first principle calculations/alfa001-Ti2Cu0123/slab/ti2cu0-13/INCAR]

#General setup
SYSTEM = TiCu
PREC = Normal
ENCUT = 400
ISTART = 0
ICHARG = 2

#Electronic Relaxation (SCF)
NELM = 200
EDIFF = 1.0E-06

#Ionic Relaxation
EDIFFG = -0.001
IBRION = 2
POTIM = 0.20
NSW = 200
ISIF = 2
SIGMA = 0.2
ISMEAR = 1

LDIPOL = .TRUE.
IDIPOL = 3

LWAVE  = .FALSE.    
LCHARG = .FALSE.  

ALGO = Fast
LREAL = .FALSE.

NPAR = 6
