# Supplementary material for: Manufacture-friendly nanostructured metals stabilized by dual-phase honeycomb shell
Source: Nat Commun. 2022 Apr 19;13:2034. doi: 10.1038/s41467-022-29782-8 (PMC9019002; doi:10.1038/s41467-022-29782-8)
Supplement: Supplementary file 3 — Source Data [file 41467_2022_29782_MOESM3_ESM.zip › Source data/Source data for first principle calculations/alfa001-Ti2Cu0123/slab/ti2cu0-13/OSZICAR]

       N       E                     dE             d eps       ncg     rms          rms(c)
DAV:   1     0.179012568251E+04    0.17901E+04   -0.82613E+04 10368   0.130E+03
DAV:   2    -0.560010403097E+02   -0.18461E+04   -0.17818E+04 10368   0.324E+02
DAV:   3    -0.296643172012E+03   -0.24064E+03   -0.22347E+03 15672   0.148E+02
DAV:   4    -0.320233315351E+03   -0.23590E+02   -0.22812E+02 17172   0.531E+01
DAV:   5    -0.321318460962E+03   -0.10851E+01   -0.10568E+01 16836   0.104E+01    0.736E+01
RMM:   6    -0.392166403142E+03   -0.70848E+02   -0.13155E+03 13897   0.157E+02    0.500E+01
RMM:   7    -0.408751318556E+03   -0.16585E+02   -0.74026E+02 12277   0.110E+02    0.403E+01
RMM:   8    -0.487311637298E+03   -0.78560E+02   -0.54148E+02 16635   0.673E+01    0.816E+01
RMM:   9    -0.300523057219E+03    0.18679E+03   -0.20124E+02 13776   0.497E+01    0.338E+01
RMM:  10    -0.276404229264E+03    0.24119E+02   -0.66924E+01 11404   0.314E+01    0.206E+01
RMM:  11    -0.275179820438E+03    0.12244E+01   -0.25777E+01 13088   0.153E+01    0.180E+01
RMM:  12    -0.269489404055E+03    0.56904E+01   -0.86945E+00 12711   0.867E+00    0.144E+01
RMM:  13    -0.266687230180E+03    0.28022E+01   -0.21089E+00 11097   0.497E+00    0.101E+01
RMM:  14    -0.266503496578E+03    0.18373E+00   -0.27240E+00 12199   0.481E+00    0.105E+01
RMM:  15    -0.265351856885E+03    0.11516E+01   -0.48847E+00 12158   0.644E+00    0.781E+00
RMM:  16    -0.264186873574E+03    0.11650E+01   -0.27400E+00 13957   0.420E+00    0.417E+00
RMM:  17    -0.263902766001E+03    0.28411E+00   -0.86907E-01 14067   0.221E+00    0.236E+00
RMM:  18    -0.263978149300E+03   -0.75383E-01   -0.33999E-01 13859   0.144E+00    0.289E+00
RMM:  19    -0.263937208292E+03    0.40941E-01   -0.38143E-01 14879   0.125E+00    0.265E+00
RMM:  20    -0.263954425529E+03   -0.17217E-01   -0.14827E-01 13737   0.851E-01    0.274E+00
RMM:  21    -0.263854527579E+03    0.99898E-01   -0.57916E-02 12454   0.648E-01    0.189E+00
RMM:  22    -0.263843206015E+03    0.11322E-01   -0.13157E-01 15342   0.615E-01    0.164E+00
RMM:  23    -0.263784333173E+03    0.58873E-01   -0.21139E-02 13476   0.346E-01    0.617E-01
RMM:  24    -0.263803442266E+03   -0.19109E-01   -0.10327E-02 13230   0.217E-01    0.110E+00
RMM:  25    -0.263781112010E+03    0.22330E-01   -0.78587E-03 13679   0.200E-01    0.450E-01
RMM:  26    -0.263793640666E+03   -0.12529E-01   -0.21584E-02 14198   0.277E-01    0.876E-01
RMM:  27    -0.263782975845E+03    0.10665E-01   -0.22924E-03 12333   0.151E-01    0.557E-01
RMM:  28    -0.263776941081E+03    0.60348E-02   -0.19668E-03 12651   0.133E-01    0.218E-01
RMM:  29    -0.263776548371E+03    0.39271E-03   -0.89217E-04 14730   0.627E-02    0.157E-01
RMM:  30    -0.263776205366E+03    0.34300E-03   -0.10990E-03 14769   0.597E-02    0.693E-02
RMM:  31    -0.263777082617E+03   -0.87725E-03   -0.53065E-04 14122   0.433E-02    0.192E-01
RMM:  32    -0.263776530770E+03    0.55185E-03   -0.12793E-04 12140   0.345E-02    0.817E-02
RMM:  33    -0.263776631510E+03   -0.10074E-03   -0.93930E-05 13311   0.218E-02    0.582E-02
RMM:  34    -0.263779000243E+03   -0.23687E-02   -0.45801E-04 15226   0.354E-02    0.301E-01
RMM:  35    -0.263778753549E+03    0.24669E-03   -0.68696E-05 13223   0.176E-02    0.278E-01
RMM:  36    -0.263777411241E+03    0.13423E-02   -0.10368E-04 14661   0.190E-02    0.151E-01
RMM:  37    -0.263777023489E+03    0.38775E-03   -0.50486E-04 15555   0.323E-02    0.751E-02
RMM:  38    -0.263777326893E+03   -0.30340E-03   -0.14122E-04 13845   0.212E-02    0.122E-01
RMM:  39    -0.263777228549E+03    0.98344E-04   -0.23196E-05 11969   0.142E-02    0.908E-02
RMM:  40    -0.263777226987E+03    0.15623E-05   -0.22727E-05 13395   0.116E-02    0.756E-02
RMM:  41    -0.263777319661E+03   -0.92674E-04   -0.23571E-05 12900   0.114E-02    0.727E-02
RMM:  42    -0.263777331644E+03   -0.11983E-04   -0.61401E-06  9626   0.678E-03    0.635E-02
RMM:  43    -0.263777251613E+03    0.80031E-04   -0.24755E-05 11126   0.877E-03    0.144E-02
RMM:  44    -0.263777289312E+03   -0.37699E-04   -0.10856E-06  6769   0.612E-03    0.287E-02
RMM:  45    -0.263777294624E+03   -0.53115E-05   -0.45141E-07  6235   0.352E-03    0.236E-02
RMM:  46    -0.263777300789E+03   -0.61658E-05   -0.61918E-06  9007   0.595E-03    0.363E-03
RMM:  47    -0.263777308889E+03   -0.80997E-05   -0.32236E-06  7852   0.515E-03    0.611E-03
RMM:  48    -0.263777308934E+03   -0.45366E-07   -0.25827E-07  5722   0.476E-03
   1 F= -.26377731E+03 E0= -.26378898E+03  d E =-.263777E+03
       N       E                     dE             d eps       ncg     rms          rms(c)
DAV:   1    -0.263777314239E+03   -0.53494E-05   -0.21687E-04 10836   0.370E-02    0.587E-03
RMM:   2    -0.263778215090E+03   -0.90085E-03   -0.30221E-04 15159   0.276E-02    0.195E-01
RMM:   3    -0.263777315869E+03    0.89922E-03   -0.13993E-04 13541   0.243E-02    0.746E-03
RMM:   4    -0.263777316351E+03   -0.48185E-06   -0.34075E-05 11201   0.106E-02    0.959E-03
RMM:   5    -0.263777314723E+03    0.16277E-05   -0.73435E-06  9033   0.644E-03    0.526E-03
RMM:   6    -0.263777314246E+03    0.47772E-06   -0.22674E-06  7398   0.532E-03
   2 F= -.26377731E+03 E0= -.26378899E+03  d E =-.531117E-05
       N       E                     dE             d eps       ncg     rms          rms(c)
DAV:   1    -0.263777323768E+03   -0.90451E-05   -0.19410E-03 11346   0.109E-01    0.836E-03
RMM:   2    -0.263777437310E+03   -0.11354E-03   -0.84087E-05 12677   0.303E-02    0.704E-02
RMM:   3    -0.263777342532E+03    0.94778E-04   -0.33042E-05 12510   0.129E-02    0.258E-02
RMM:   4    -0.263777326531E+03    0.16001E-04   -0.15711E-05  9927   0.944E-03    0.888E-03
RMM:   5    -0.263777325272E+03    0.12585E-05   -0.69114E-06  8725   0.701E-03    0.525E-03
RMM:   6    -0.263777325192E+03    0.80861E-07   -0.26997E-06  6781   0.532E-03
   3 F= -.26377733E+03 E0= -.26378901E+03  d E =-.162571E-04
       N       E                     dE             d eps       ncg     rms          rms(c)
DAV:   1    -0.263777327644E+03   -0.23716E-05   -0.77593E-03 10926   0.219E-01    0.164E-02
RMM:   2    -0.263777456574E+03   -0.12893E-03   -0.24626E-04 12180   0.598E-02    0.740E-02
RMM:   3    -0.263777461639E+03   -0.50650E-05   -0.96031E-05 13157   0.225E-02    0.712E-02
RMM:   4    -0.263777340594E+03    0.12105E-03   -0.57597E-05 12875   0.191E-02    0.188E-02
RMM:   5    -0.263777334542E+03    0.60517E-05   -0.27274E-05 12176   0.131E-02    0.111E-02
RMM:   6    -0.263777334359E+03    0.18302E-06   -0.12523E-05 10947   0.111E-02    0.960E-03
RMM:   7    -0.263777332925E+03    0.14345E-05   -0.58348E-06  8409   0.698E-03    0.537E-03
RMM:   8    -0.263777332652E+03    0.27222E-06   -0.37156E-06  7748   0.597E-03
   4 F= -.26377733E+03 E0= -.26378903E+03  d E =-.237179E-04
       N       E                     dE             d eps       ncg     rms          rms(c)
DAV:   1    -0.263777336998E+03   -0.40738E-05   -0.17141E-03 11010   0.102E-01    0.499E-03
RMM:   2    -0.263777401653E+03   -0.64654E-04   -0.46657E-05 12587   0.265E-02    0.520E-02
RMM:   3    -0.263777340766E+03    0.60887E-04   -0.13229E-05 11348   0.975E-03    0.922E-03
RMM:   4    -0.263777338790E+03    0.19758E-05   -0.35175E-06  7671   0.782E-03    0.350E-03
RMM:   5    -0.263777338831E+03   -0.41156E-07   -0.13438E-06  5939   0.401E-03
   5 F= -.26377734E+03 E0= -.26378903E+03  d E =-.617856E-05
       N       E                     dE             d eps       ncg     rms          rms(c)
DAV:   1    -0.263777343858E+03   -0.50686E-05   -0.15524E-02 10644   0.306E-01    0.154E-02
RMM:   2    -0.263777558737E+03   -0.21488E-03   -0.27791E-04 12286   0.718E-02    0.917E-02
RMM:   3    -0.263777408243E+03    0.15049E-03   -0.86667E-05 13056   0.236E-02    0.496E-02
RMM:   4    -0.263777359011E+03    0.49232E-04   -0.43953E-05 12676   0.184E-02    0.176E-02
RMM:   5    -0.263777354339E+03    0.46718E-05   -0.19555E-05 11894   0.128E-02    0.108E-02
RMM:   6    -0.263777353558E+03    0.78114E-06   -0.12153E-05 11142   0.106E-02    0.101E-02
RMM:   7    -0.263777351991E+03    0.15674E-05   -0.95115E-06  8898   0.853E-03    0.588E-03
RMM:   8    -0.263777351793E+03    0.19780E-06   -0.56789E-06  8273   0.684E-03
   6 F= -.26377735E+03 E0= -.26378907E+03  d E =-.191405E-04
       N       E                     dE             d eps       ncg     rms          rms(c)
DAV:   1    -0.263777315105E+03    0.36886E-04   -0.62016E-02 10524   0.610E-01    0.279E-02
RMM:   2    -0.263777908602E+03   -0.59350E-03   -0.92316E-04 12050   0.137E-01    0.152E-01
RMM:   3    -0.263777461882E+03    0.44672E-03   -0.24646E-04 13282   0.419E-02    0.709E-02
RMM:   4    -0.263777359057E+03    0.10282E-03   -0.13058E-04 12042   0.368E-02    0.224E-02
RMM:   5    -0.263777359774E+03   -0.71674E-06   -0.48139E-05 12522   0.209E-02    0.224E-02
RMM:   6    -0.263777365322E+03   -0.55477E-05   -0.47672E-05 14020   0.137E-02    0.250E-02
RMM:   7    -0.263777351659E+03    0.13663E-04   -0.46001E-05 12346   0.145E-02    0.128E-02
RMM:   8    -0.263777349613E+03    0.20455E-05   -0.24344E-05 12042   0.153E-02    0.834E-03
RMM:   9    -0.263777347916E+03    0.16977E-05   -0.58268E-06  8128   0.752E-03    0.313E-03
RMM:  10    -0.263777347731E+03    0.18438E-06   -0.93588E-07  5779   0.357E-03
   7 F= -.26377735E+03 E0= -.26378911E+03  d E =-.150789E-04
       N       E                     dE             d eps       ncg     rms          rms(c)
DAV:   1    -0.263777342491E+03    0.54248E-05   -0.20624E-02 10548   0.353E-01    0.168E-02
RMM:   2    -0.263777621839E+03   -0.27935E-03   -0.36413E-04 12150   0.846E-02    0.104E-01
RMM:   3    -0.263777392797E+03    0.22904E-03   -0.97604E-05 12945   0.268E-02    0.417E-02
RMM:   4    -0.263777358789E+03    0.34008E-04   -0.48527E-05 12028   0.235E-02    0.137E-02
RMM:   5    -0.263777358664E+03    0.12464E-06   -0.15484E-05 11578   0.127E-02    0.131E-02
RMM:   6    -0.263777361430E+03   -0.27651E-05   -0.16379E-05 11488   0.833E-03    0.154E-02
RMM:   7    -0.263777355803E+03    0.56264E-05   -0.14374E-05  9727   0.876E-03    0.711E-03
RMM:   8    -0.263777355350E+03    0.45359E-06   -0.86861E-06  9111   0.882E-03
   8 F= -.26377736E+03 E0= -.26378910E+03  d E =-.226972E-04
       N       E                     dE             d eps       ncg     rms          rms(c)
DAV:   1    -0.263777361809E+03   -0.60062E-05   -0.29941E-03 10620   0.135E-01    0.906E-03
RMM:   2    -0.263777395916E+03   -0.34107E-04   -0.94242E-05 11928   0.389E-02    0.379E-02
RMM:   3    -0.263777414001E+03   -0.18084E-04   -0.34065E-05 12580   0.134E-02    0.448E-02
RMM:   4    -0.263777366188E+03    0.47813E-04   -0.22127E-05 11641   0.131E-02    0.118E-02
RMM:   5    -0.263777363632E+03    0.25564E-05   -0.79725E-06  8982   0.723E-03    0.531E-03
RMM:   6    -0.263777363360E+03    0.27174E-06   -0.27425E-06  6471   0.533E-03
   9 F= -.26377736E+03 E0= -.26378912E+03  d E =-.801023E-05
       N       E                     dE             d eps       ncg     rms          rms(c)
DAV:   1    -0.263777367367E+03   -0.37352E-05   -0.26901E-02 10428   0.402E-01    0.266E-02
RMM:   2    -0.263777674653E+03   -0.30729E-03   -0.71894E-04 12045   0.110E-01    0.116E-01
RMM:   3    -0.263777712001E+03   -0.37347E-04   -0.24932E-04 13801   0.362E-02    0.116E-01
RMM:   4    -0.263777396633E+03    0.31537E-03   -0.16790E-04 13047   0.338E-02    0.305E-02
RMM:   5    -0.263777381084E+03    0.15549E-04   -0.75737E-05 13053   0.203E-02    0.165E-02
RMM:   6    -0.263777378459E+03    0.26255E-05   -0.33460E-05 12286   0.194E-02    0.142E-02
RMM:   7    -0.263777374503E+03    0.39557E-05   -0.19384E-05 11364   0.104E-02    0.886E-03
RMM:   8    -0.263777373740E+03    0.76314E-06   -0.13166E-05 11305   0.137E-02    0.604E-03
RMM:   9    -0.263777373113E+03    0.62648E-06   -0.31477E-06  7554   0.517E-03
  10 F= -.26377737E+03 E0= -.26378917E+03  d E =-.177638E-04
       N       E                     dE             d eps       ncg     rms          rms(c)
DAV:   1    -0.263777379605E+03   -0.58651E-05   -0.55050E-03 10512   0.182E-01    0.942E-03
RMM:   2    -0.263777404045E+03   -0.24440E-04   -0.90958E-05 11625   0.445E-02    0.294E-02
RMM:   3    -0.263777423681E+03   -0.19636E-04   -0.30048E-05 12619   0.136E-02    0.435E-02
RMM:   4    -0.263777384342E+03    0.39338E-04   -0.17421E-05 11496   0.143E-02    0.982E-03
RMM:   5    -0.263777383610E+03    0.73238E-06   -0.78802E-06  9137   0.641E-03
  11 F= -.26377738E+03 E0= -.26378917E+03  d E =-.104967E-04
       N       E                     dE             d eps       ncg     rms          rms(c)
DAV:   1    -0.263777384840E+03   -0.49741E-06   -0.49701E-02 10404   0.545E-01    0.290E-02
RMM:   2    -0.263777987518E+03   -0.60268E-03   -0.76814E-04 12039   0.121E-01    0.152E-01
RMM:   3    -0.263777525780E+03    0.46174E-03   -0.21850E-04 13438   0.384E-02    0.776E-02
RMM:   4    -0.263777420862E+03    0.10492E-03   -0.12257E-04 12849   0.308E-02    0.314E-02
RMM:   5    -0.263777412108E+03    0.87538E-05   -0.87286E-05 13267   0.201E-02    0.236E-02
RMM:   6    -0.263777403226E+03    0.88825E-05   -0.53939E-05 13177   0.179E-02    0.187E-02
RMM:   7    -0.263777395856E+03    0.73699E-05   -0.40468E-05 11677   0.153E-02    0.105E-02
RMM:   8    -0.263777394298E+03    0.15582E-05   -0.13704E-05 10818   0.144E-02    0.593E-03
RMM:   9    -0.263777393464E+03    0.83314E-06   -0.20198E-06  6565   0.597E-03
  12 F= -.26377739E+03 E0= -.26378920E+03  d E =-.203510E-04
       N       E                     dE             d eps       ncg     rms          rms(c)
DAV:   1    -0.263777400754E+03   -0.64563E-05   -0.75044E-03 10452   0.211E-01    0.109E-02
RMM:   2    -0.263777495683E+03   -0.94929E-04   -0.14161E-04 12068   0.517E-02    0.608E-02
RMM:   3    -0.263777427648E+03    0.68035E-04   -0.39492E-05 12590   0.161E-02    0.331E-02
RMM:   4    -0.263777406149E+03    0.21499E-04   -0.28869E-05 11556   0.153E-02    0.856E-03
RMM:   5    -0.263777406854E+03   -0.70553E-06   -0.79698E-06  9608   0.909E-03
  13 F= -.26377741E+03 E0= -.26378924E+03  d E =-.133899E-04
       N       E                     dE             d eps       ncg     rms          rms(c)
DAV:   1    -0.263777403835E+03    0.23133E-05   -0.67761E-02 10368   0.634E-01    0.345E-02
RMM:   2    -0.263778362866E+03   -0.95903E-03   -0.12227E-03 12185   0.150E-01    0.194E-01
RMM:   3    -0.263777650234E+03    0.71263E-03   -0.35668E-04 13497   0.478E-02    0.991E-02
RMM:   4    -0.263777457771E+03    0.19246E-03   -0.24941E-04 12801   0.397E-02    0.365E-02
RMM:   5    -0.263777441157E+03    0.16614E-04   -0.10624E-04 12550   0.280E-02    0.271E-02
RMM:   6    -0.263777430865E+03    0.10291E-04   -0.71909E-05 11899   0.255E-02    0.216E-02
RMM:   7    -0.263777421016E+03    0.98495E-05   -0.34291E-05 11266   0.183E-02    0.939E-03
RMM:   8    -0.263777420731E+03    0.28477E-06   -0.19879E-05 11113   0.154E-02    0.781E-03
RMM:   9    -0.263777419196E+03    0.15354E-05   -0.39103E-06  7648   0.651E-03    0.324E-03
RMM:  10    -0.263777419029E+03    0.16651E-06   -0.85546E-07  5796   0.391E-03
  14 F= -.26377742E+03 E0= -.26378923E+03  d E =-.255649E-04
       N       E                     dE             d eps       ncg     rms          rms(c)
DAV:   1    -0.263777427376E+03   -0.81800E-05   -0.10012E-02 10416   0.241E-01    0.122E-02
RMM:   2    -0.263777518664E+03   -0.91288E-04   -0.16917E-04 12012   0.536E-02    0.621E-02
RMM:   3    -0.263777464983E+03    0.53681E-04   -0.45494E-05 12712   0.169E-02    0.379E-02
RMM:   4    -0.263777431829E+03    0.33154E-04   -0.34808E-05 11097   0.154E-02    0.813E-03
RMM:   5    -0.263777432037E+03   -0.20786E-06   -0.15170E-05 11087   0.104E-02    0.810E-03
RMM:   6    -0.263777432511E+03   -0.47338E-06   -0.91455E-06  9408   0.667E-03
  15 F= -.26377743E+03 E0= -.26378923E+03  d E =-.134813E-04
       N       E                     dE             d eps       ncg     rms          rms(c)
DAV:   1    -0.263777433446E+03   -0.14086E-05   -0.90255E-02 10368   0.723E-01    0.397E-02
RMM:   2    -0.263778121400E+03   -0.68795E-03   -0.16426E-03 11922   0.167E-01    0.175E-01
RMM:   3    -0.263778078090E+03    0.43310E-04   -0.51704E-04 13876   0.540E-02    0.159E-01
RMM:   4    -0.263777481105E+03    0.59699E-03   -0.35736E-04 12544   0.475E-02    0.324E-02
RMM:   5    -0.263777487056E+03   -0.59512E-05   -0.17725E-04 14080   0.261E-02    0.328E-02
RMM:   6    -0.263777465093E+03    0.21963E-04   -0.83082E-05 12801   0.256E-02    0.216E-02
RMM:   7    -0.263777456211E+03    0.88820E-05   -0.66312E-05 12213   0.191E-02    0.150E-02
RMM:   8    -0.263777452538E+03    0.36726E-05   -0.25548E-05 11305   0.207E-02    0.808E-03
RMM:   9    -0.263777451258E+03    0.12796E-05   -0.56425E-06  8277   0.854E-03    0.394E-03
RMM:  10    -0.263777451007E+03    0.25130E-06   -0.11919E-06  6024   0.399E-03
  16 F= -.26377745E+03 E0= -.26378927E+03  d E =-.319776E-04
       N       E                     dE             d eps       ncg     rms          rms(c)
DAV:   1    -0.263777325440E+03    0.12582E-03   -0.36076E-01 10368   0.145E+00    0.749E-02
RMM:   2    -0.263779686870E+03   -0.23614E-02   -0.60766E-03 11819   0.343E-01    0.318E-01
RMM:   3    -0.263779200119E+03    0.48675E-03   -0.17510E-03 13636   0.104E-01    0.265E-01
RMM:   4    -0.263777517806E+03    0.16823E-02   -0.12734E-03 11997   0.101E-01    0.528E-02
RMM:   5    -0.263777496872E+03    0.20934E-04   -0.44476E-04 12335   0.678E-02    0.434E-02
RMM:   6    -0.263777480608E+03    0.16264E-04   -0.30415E-04 14182   0.376E-02    0.413E-02
RMM:   7    -0.263777506375E+03   -0.25767E-04   -0.22753E-04 12924   0.395E-02    0.455E-02
RMM:   8    -0.263777457164E+03    0.49212E-04   -0.12871E-04 13761   0.264E-02    0.260E-02
RMM:   9    -0.263777442148E+03    0.15015E-04   -0.48626E-05 12017   0.173E-02    0.908E-03
RMM:  10    -0.263777441092E+03    0.10563E-05   -0.11487E-05  9475   0.847E-03    0.559E-03
RMM:  11    -0.263777440864E+03    0.22737E-06   -0.31904E-06  7902   0.542E-03
  17 F= -.26377744E+03 E0= -.26378928E+03  d E =-.218352E-04
       N       E                     dE             d eps       ncg     rms          rms(c)
DAV:   1    -0.263777416423E+03    0.24669E-04   -0.15604E-01 10368   0.950E-01    0.478E-02
RMM:   2    -0.263778641141E+03   -0.12247E-02   -0.24379E-03 11904   0.212E-01    0.229E-01
RMM:   3    -0.263777999656E+03    0.64148E-03   -0.67055E-04 13668   0.651E-02    0.146E-01
RMM:   4    -0.263777485141E+03    0.51452E-03   -0.49815E-04 12018   0.590E-02    0.319E-02
RMM:   5    -0.263777482053E+03    0.30875E-05   -0.20652E-04 12656   0.420E-02    0.299E-02
RMM:   6    -0.263777468077E+03    0.13976E-04   -0.13305E-04 13112   0.237E-02    0.226E-02
RMM:   7    -0.263777478719E+03   -0.10642E-04   -0.80049E-05 12646   0.262E-02    0.295E-02
RMM:   8    -0.263777460988E+03    0.17731E-04   -0.42234E-05 12914   0.148E-02    0.151E-02
RMM:   9    -0.263777455629E+03    0.53586E-05   -0.17190E-05  9985   0.114E-02    0.549E-03
RMM:  10    -0.263777455105E+03    0.52402E-06   -0.31976E-06  7621   0.523E-03
  18 F= -.26377746E+03 E0= -.26378928E+03  d E =-.360757E-04
       N       E                     dE             d eps       ncg     rms          rms(c)
DAV:   1    -0.263777462895E+03   -0.72659E-05   -0.13019E-02 10368   0.272E-01    0.134E-02
RMM:   2    -0.263777535216E+03   -0.72321E-04   -0.17973E-04 11644   0.610E-02    0.554E-02
RMM:   3    -0.263777507191E+03    0.28025E-04   -0.48191E-05 12735   0.181E-02    0.405E-02
RMM:   4    -0.263777469201E+03    0.37990E-04   -0.36267E-05 11715   0.180E-02    0.946E-03
RMM:   5    -0.263777470610E+03   -0.14092E-05   -0.18297E-05 11436   0.111E-02    0.119E-02
RMM:   6    -0.263777469698E+03    0.91281E-06   -0.10403E-05  9954   0.749E-03    0.103E-02
RMM:   7    -0.263777467471E+03    0.22265E-05   -0.95477E-06  9114   0.875E-03    0.626E-03
RMM:   8    -0.263777466679E+03    0.79226E-06   -0.23577E-06  6182   0.633E-03
  19 F= -.26377747E+03 E0= -.26378929E+03  d E =-.115739E-04
       N       E                     dE             d eps       ncg     rms          rms(c)
DAV:   1    -0.263777458861E+03    0.86103E-05   -0.11703E-01 10368   0.816E-01    0.404E-02
RMM:   2    -0.263777604977E+03   -0.14612E-03   -0.15401E-03 11377   0.178E-01    0.714E-02
RMM:   3    -0.263777640768E+03   -0.35791E-04   -0.32312E-04 13032   0.581E-02    0.771E-02
RMM:   4    -0.263777554271E+03    0.86497E-04   -0.89880E-05 12768   0.206E-02    0.487E-02
RMM:   5    -0.263777532743E+03    0.21528E-04   -0.12077E-04 12993   0.253E-02    0.370E-02
RMM:   6    -0.263777512603E+03    0.20140E-04   -0.83658E-05 13309   0.223E-02    0.264E-02
RMM:   7    -0.263777497316E+03    0.15287E-04   -0.79669E-05 12524   0.199E-02    0.160E-02
RMM:   8    -0.263777492271E+03    0.50443E-05   -0.29960E-05 11099   0.213E-02    0.804E-03
RMM:   9    -0.263777490682E+03    0.15891E-05   -0.46778E-06  7580   0.924E-03    0.292E-03
RMM:  10    -0.263777490639E+03    0.43547E-07   -0.90877E-07  5781   0.353E-03
  20 F= -.26377749E+03 E0= -.26378929E+03  d E =-.355338E-04
       N       E                     dE             d eps       ncg     rms          rms(c)
DAV:   1    -0.263777323633E+03    0.16705E-03   -0.46785E-01 10368   0.163E+00    0.840E-02
RMM:   2    -0.263777976442E+03   -0.65281E-03   -0.69546E-03 11310   0.390E-01    0.152E-01
RMM:   3    -0.263778911936E+03   -0.93549E-03   -0.16475E-03 13677   0.129E-01    0.241E-01
RMM:   4    -0.263777689501E+03    0.12224E-02   -0.42825E-04 14216   0.437E-02    0.824E-02
RMM:   5    -0.263777624771E+03    0.64729E-04   -0.40421E-04 12686   0.551E-02    0.662E-02
RMM:   6    -0.263777590250E+03    0.34521E-04   -0.32297E-04 13506   0.431E-02    0.558E-02
RMM:   7    -0.263777519346E+03    0.70904E-04   -0.28835E-04 13405   0.367E-02    0.331E-02
RMM:   8    -0.263777501236E+03    0.18110E-04   -0.16684E-04 11790   0.409E-02    0.210E-02
RMM:   9    -0.263777489866E+03    0.11370E-04   -0.26155E-05 10418   0.193E-02    0.739E-03
RMM:  10    -0.263777489693E+03    0.17246E-06   -0.76540E-06  8980   0.699E-03
  21 F= -.26377749E+03 E0= -.26378925E+03  d E =-.345885E-04
       N       E                     dE             d eps       ncg     rms          rms(c)
DAV:   1    -0.263777469529E+03    0.20337E-04   -0.11890E-01 10368   0.823E-01    0.422E-02
RMM:   2    -0.263777626029E+03   -0.15650E-03   -0.16798E-03 11333   0.188E-01    0.765E-02
RMM:   3    -0.263777620146E+03    0.58829E-05   -0.35533E-04 13048   0.624E-02    0.700E-02
RMM:   4    -0.263777585072E+03    0.35074E-04   -0.98445E-05 12889   0.194E-02    0.566E-02
RMM:   5    -0.263777532161E+03    0.52910E-04   -0.11044E-04 12617   0.289E-02    0.329E-02
RMM:   6    -0.263777528521E+03    0.36398E-05   -0.93140E-05 14169   0.218E-02    0.309E-02
RMM:   7    -0.263777506115E+03    0.22407E-04   -0.84119E-05 13155   0.200E-02    0.177E-02
RMM:   8    -0.263777500487E+03    0.56282E-05   -0.37521E-05 11529   0.211E-02    0.892E-03
RMM:   9    -0.263777498596E+03    0.18908E-05   -0.53574E-06  7768   0.867E-03    0.398E-03
RMM:  10    -0.263777498288E+03    0.30763E-06   -0.10176E-06  5858   0.374E-03
  22 F= -.26377750E+03 E0= -.26378928E+03  d E =-.431832E-04
       N       E                     dE             d eps       ncg     rms          rms(c)
DAV:   1    -0.263777493659E+03    0.49372E-05   -0.14968E-02 10368   0.292E-01    0.143E-02
RMM:   2    -0.263777515514E+03   -0.21855E-04   -0.19582E-04 11483   0.617E-02    0.270E-02
RMM:   3    -0.263777626906E+03   -0.11139E-03   -0.64645E-05 12822   0.206E-02    0.743E-02
RMM:   4    -0.263777500895E+03    0.12601E-03   -0.29401E-05 12117   0.160E-02    0.995E-03
RMM:   5    -0.263777502235E+03   -0.13407E-05   -0.21245E-05 10644   0.992E-03    0.129E-02
RMM:   6    -0.263777501005E+03    0.12306E-05   -0.10908E-05  9641   0.790E-03    0.106E-02
RMM:   7    -0.263777498416E+03    0.25889E-05   -0.10031E-05  9222   0.816E-03    0.577E-03
RMM:   8    -0.263777497667E+03    0.74934E-06   -0.26093E-06  6800   0.656E-03
  23 F= -.26377750E+03 E0= -.26378928E+03  d E =-.425615E-04
       N       E                     dE             d eps       ncg     rms          rms(c)
DAV:   1    -0.263777509341E+03   -0.10925E-04   -0.20559E-02 10368   0.339E-01    0.181E-02
RMM:   2    -0.263777567333E+03   -0.57992E-04   -0.31698E-04 11388   0.818E-02    0.493E-02
RMM:   3    -0.263777735429E+03   -0.16810E-03   -0.12058E-04 13655   0.264E-02    0.930E-02
RMM:   4    -0.263777526782E+03    0.20865E-03   -0.69368E-05 12867   0.237E-02    0.200E-02
RMM:   5    -0.263777520881E+03    0.59014E-05   -0.31488E-05 12045   0.126E-02    0.126E-02
RMM:   6    -0.263777518496E+03    0.23847E-05   -0.14760E-05 11531   0.129E-02    0.969E-03
RMM:   7    -0.263777516449E+03    0.20466E-05   -0.88842E-06  9049   0.790E-03    0.615E-03
RMM:   8    -0.263777516145E+03    0.30433E-06   -0.68095E-06  8527   0.773E-03
  24 F= -.26377752E+03 E0= -.26378929E+03  d E =-.184784E-04
       N       E                     dE             d eps       ncg     rms          rms(c)
DAV:   1    -0.263777491589E+03    0.24860E-04   -0.18492E-01 10368   0.101E+00    0.512E-02
RMM:   2    -0.263777792386E+03   -0.30080E-03   -0.24413E-03 11488   0.222E-01    0.102E-01
RMM:   3    -0.263777635975E+03    0.15641E-03   -0.51995E-04 12669   0.701E-02    0.577E-02
RMM:   4    -0.263777633563E+03    0.24119E-05   -0.24210E-04 12554   0.453E-02    0.574E-02
RMM:   5    -0.263777784925E+03   -0.15136E-03   -0.14906E-04 15340   0.213E-02    0.101E-01
RMM:   6    -0.263777563616E+03    0.22131E-03   -0.15330E-04 12655   0.336E-02    0.293E-02
RMM:   7    -0.263777544787E+03    0.18828E-04   -0.10104E-04 12708   0.262E-02    0.172E-02
RMM:   8    -0.263777542170E+03    0.26170E-05   -0.53865E-05 11533   0.241E-02    0.135E-02
RMM:   9    -0.263777538138E+03    0.40322E-05   -0.13011E-05  8997   0.116E-02    0.513E-03
RMM:  10    -0.263777537651E+03    0.48685E-06   -0.25977E-06  7472   0.540E-03
  25 F= -.26377754E+03 E0= -.26378927E+03  d E =-.399846E-04
       N       E                     dE             d eps       ncg     rms          rms(c)
DAV:   1    -0.263777544893E+03   -0.67554E-05   -0.18797E-02 10368   0.323E-01    0.155E-02
RMM:   2    -0.263777641625E+03   -0.96732E-04   -0.25270E-04 11839   0.693E-02    0.639E-02
RMM:   3    -0.263777633344E+03    0.82809E-05   -0.73315E-05 12940   0.216E-02    0.579E-02
RMM:   4    -0.263777556706E+03    0.76638E-04   -0.47496E-05 12242   0.190E-02    0.140E-02
RMM:   5    -0.263777556061E+03    0.64524E-06   -0.27075E-05 10354   0.105E-02    0.127E-02
RMM:   6    -0.263777552048E+03    0.40132E-05   -0.88885E-06  9920   0.863E-03    0.736E-03
RMM:   7    -0.263777551196E+03    0.85190E-06   -0.84414E-06  9121   0.986E-03
  26 F= -.26377755E+03 E0= -.26378929E+03  d E =-.135448E-04
       N       E                     dE             d eps       ncg     rms          rms(c)
DAV:   1    -0.263777527569E+03    0.24479E-04   -0.16931E-01 10368   0.972E-01    0.483E-02
RMM:   2    -0.263778339051E+03   -0.81148E-03   -0.24723E-03 11757   0.221E-01    0.186E-01
RMM:   3    -0.263778562026E+03   -0.22298E-03   -0.76979E-04 13611   0.691E-02    0.197E-01
RMM:   4    -0.263777650185E+03    0.91184E-03   -0.48873E-04 12761   0.612E-02    0.468E-02
RMM:   5    -0.263777630976E+03    0.19209E-04   -0.25073E-04 13326   0.341E-02    0.372E-02
RMM:   6    -0.263777601652E+03    0.29323E-04   -0.94515E-05 12182   0.336E-02    0.242E-02
RMM:   7    -0.263777591171E+03    0.10482E-04   -0.76319E-05 12081   0.247E-02    0.179E-02
RMM:   8    -0.263777587766E+03    0.34049E-05   -0.53714E-05 11639   0.221E-02    0.131E-02
RMM:   9    -0.263777583962E+03    0.38037E-05   -0.11097E-05  9412   0.114E-02    0.578E-03
RMM:  10    -0.263777583457E+03    0.50472E-06   -0.24396E-06  7145   0.541E-03
  27 F= -.26377758E+03 E0= -.26378931E+03  d E =-.458062E-04
       N       E                     dE             d eps       ncg     rms          rms(c)
DAV:   1    -0.263777325611E+03    0.25835E-03   -0.67695E-01 10368   0.194E+00    0.975E-02
RMM:   2    -0.263779881885E+03   -0.25563E-02   -0.10088E-02 11596   0.463E-01    0.325E-01
RMM:   3    -0.263782323924E+03   -0.24420E-02   -0.32609E-03 13727   0.142E-01    0.438E-01
RMM:   4    -0.263777886992E+03    0.44369E-02   -0.20031E-03 12771   0.129E-01    0.978E-02
RMM:   5    -0.263777781062E+03    0.10593E-03   -0.92708E-04 12977   0.699E-02    0.741E-02
RMM:   6    -0.263777676023E+03    0.10504E-03   -0.39768E-04 12179   0.659E-02    0.493E-02
RMM:   7    -0.263777624861E+03    0.51162E-04   -0.26172E-04 12803   0.439E-02    0.324E-02
RMM:   8    -0.263777622293E+03    0.25678E-05   -0.24803E-04 11797   0.424E-02    0.306E-02
RMM:   9    -0.263777600027E+03    0.22266E-04   -0.54167E-05 11484   0.226E-02    0.116E-02
RMM:  10    -0.263777598089E+03    0.19378E-05   -0.14227E-05  9552   0.913E-03    0.661E-03
RMM:  11    -0.263777597626E+03    0.46319E-06   -0.32316E-06  8054   0.646E-03
  28 F= -.26377760E+03 E0= -.26378932E+03  d E =-.599750E-04
       N       E                     dE             d eps       ncg     rms          rms(c)
DAV:   1    -0.263777602797E+03   -0.47082E-05   -0.15579E-02 10440   0.294E-01    0.141E-02
RMM:   2    -0.263777623834E+03   -0.21036E-04   -0.19804E-04 11354   0.666E-02    0.268E-02
RMM:   3    -0.263777697949E+03   -0.74115E-04   -0.58293E-05 14068   0.220E-02    0.603E-02
RMM:   4    -0.263777613730E+03    0.84219E-04   -0.19767E-05 10531   0.104E-02    0.129E-02
RMM:   5    -0.263777613992E+03   -0.26216E-06   -0.14675E-05 10594   0.984E-03    0.125E-02
RMM:   6    -0.263777610575E+03    0.34174E-05   -0.90979E-06  9790   0.782E-03    0.761E-03
RMM:   7    -0.263777609155E+03    0.14195E-05   -0.47786E-06  7773   0.827E-03    0.391E-03
RMM:   8    -0.263777609114E+03    0.41458E-07   -0.31654E-06  7135   0.554E-03
  29 F= -.26377761E+03 E0= -.26378933E+03  d E =-.114878E-04
       N       E                     dE             d eps       ncg     rms          rms(c)
DAV:   1    -0.263777592681E+03    0.16474E-04   -0.14047E-01 10368   0.883E-01    0.399E-02
RMM:   2    -0.263777798874E+03   -0.20619E-03   -0.16041E-03 11393   0.186E-01    0.864E-02
RMM:   3    -0.263778567493E+03   -0.76862E-03   -0.51286E-04 13482   0.592E-02    0.196E-01
RMM:   4    -0.263777683832E+03    0.88366E-03   -0.23570E-04 13160   0.439E-02    0.370E-02
RMM:   5    -0.263777680418E+03    0.34133E-05   -0.15529E-04 13572   0.246E-02    0.353E-02
RMM:   6    -0.263777650227E+03    0.30191E-04   -0.66477E-05 12328   0.254E-02    0.200E-02
RMM:   7    -0.263777644223E+03    0.60045E-05   -0.68919E-05 12064   0.228E-02    0.159E-02
RMM:   8    -0.263777639731E+03    0.44913E-05   -0.33458E-05 11386   0.186E-02    0.851E-03
RMM:   9    -0.263777638250E+03    0.14813E-05   -0.63538E-06  9004   0.950E-03    0.370E-03
RMM:  10    -0.263777638040E+03    0.20969E-06   -0.12822E-06  6176   0.417E-03
  30 F= -.26377764E+03 E0= -.26378935E+03  d E =-.404143E-04
       N       E                     dE             d eps       ncg     rms          rms(c)
DAV:   1    -0.263777468410E+03    0.16984E-03   -0.56148E-01 10368   0.177E+00    0.842E-02
RMM:   2    -0.263778253689E+03   -0.78528E-03   -0.74374E-03 11290   0.415E-01    0.162E-01
RMM:   3    -0.263779582643E+03   -0.13290E-02   -0.19060E-03 14365   0.132E-01    0.276E-01
RMM:   4    -0.263778002747E+03    0.15799E-02   -0.55005E-04 14311   0.489E-02    0.103E-01
RMM:   5    -0.263777849398E+03    0.15335E-03   -0.43630E-04 12931   0.515E-02    0.653E-02
RMM:   6    -0.263777768887E+03    0.80511E-04   -0.28107E-04 12338   0.510E-02    0.443E-02
RMM:   7    -0.263777724002E+03    0.44885E-04   -0.19909E-04 13448   0.357E-02    0.276E-02
RMM:   8    -0.263777722596E+03    0.14060E-05   -0.19544E-04 12118   0.351E-02    0.270E-02
RMM:   9    -0.263777704299E+03    0.18297E-04   -0.35357E-05 10363   0.195E-02    0.924E-03
RMM:  10    -0.263777703843E+03    0.45638E-06   -0.12750E-05  9430   0.743E-03    0.611E-03
RMM:  11    -0.263777703417E+03    0.42572E-06   -0.30142E-06  7598   0.626E-03
  31 F= -.26377770E+03 E0= -.26378940E+03  d E =-.105791E-03
       N       E                     dE             d eps       ncg     rms          rms(c)
DAV:   1    -0.263776382972E+03    0.13209E-02   -0.22429E+00 10368   0.354E+00    0.181E-01
RMM:   2    -0.263780202719E+03   -0.38197E-02   -0.37047E-02 11230   0.934E-01    0.348E-01
RMM:   3    -0.263791397208E+03   -0.11194E-01   -0.10801E-02 14872   0.307E-01    0.748E-01
RMM:   4    -0.263779024060E+03    0.12373E-01   -0.32133E-03 14400   0.122E-01    0.210E-01
RMM:   5    -0.263778325645E+03    0.69841E-03   -0.17764E-03 12937   0.111E-01    0.130E-01
RMM:   6    -0.263778082405E+03    0.24324E-03   -0.11565E-03 12486   0.955E-02    0.989E-02
RMM:   7    -0.263777849845E+03    0.23256E-03   -0.66493E-04 12786   0.617E-02    0.519E-02
RMM:   8    -0.263777895042E+03   -0.45197E-04   -0.10261E-03 13358   0.714E-02    0.716E-02
RMM:   9    -0.263777768379E+03    0.12666E-03   -0.29021E-04 11021   0.518E-02    0.225E-02
RMM:  10    -0.263777769334E+03   -0.95461E-06   -0.10913E-04 13365   0.190E-02    0.169E-02
RMM:  11    -0.263777766017E+03    0.33173E-05   -0.26067E-05 11744   0.142E-02    0.105E-02
RMM:  12    -0.263777764630E+03    0.13865E-05   -0.67852E-06  8856   0.737E-03    0.659E-03
RMM:  13    -0.263777764099E+03    0.53116E-06   -0.29482E-06  7402   0.521E-03
  32 F= -.26377776E+03 E0= -.26378942E+03  d E =-.166473E-03
       N       E                     dE             d eps       ncg     rms          rms(c)
DAV:   1    -0.263777736765E+03    0.27865E-04   -0.35875E-01 10368   0.141E+00    0.687E-02
RMM:   2    -0.263778987598E+03   -0.12508E-02   -0.48662E-03 11487   0.333E-01    0.226E-01
RMM:   3    -0.263779624618E+03   -0.63702E-03   -0.14560E-03 13613   0.970E-02    0.268E-01
RMM:   4    -0.263777963584E+03    0.16610E-02   -0.96702E-04 12156   0.984E-02    0.534E-02
RMM:   5    -0.263777988665E+03   -0.25081E-04   -0.37999E-04 12794   0.522E-02    0.593E-02
RMM:   6    -0.263777938402E+03    0.50263E-04   -0.24995E-04 14213   0.385E-02    0.427E-02
RMM:   7    -0.263777896195E+03    0.42207E-04   -0.18173E-04 12937   0.326E-02    0.254E-02
RMM:   8    -0.263777890191E+03    0.60042E-05   -0.11971E-04 11900   0.312E-02    0.200E-02
RMM:   9    -0.263777880154E+03    0.10037E-04   -0.24072E-05 10233   0.153E-02    0.562E-03
RMM:  10    -0.263777880437E+03   -0.28343E-06   -0.85759E-06  9262   0.718E-03
  33 F= -.26377788E+03 E0= -.26378949E+03  d E =-.116338E-03
       N       E                     dE             d eps       ncg     rms          rms(c)
DAV:   1    -0.263775709743E+03    0.21704E-02   -0.32213E+00 10368   0.425E+00    0.225E-01
RMM:   2    -0.263787684995E+03   -0.11975E-01   -0.58606E-02 11387   0.117E+00    0.683E-01
RMM:   3    -0.263803892450E+03   -0.16207E-01   -0.18698E-02 13718   0.349E-01    0.105E+00
RMM:   4    -0.263779001710E+03    0.24891E-01   -0.11506E-02 12374   0.379E-01    0.200E-01
RMM:   5    -0.263778805107E+03    0.19660E-03   -0.34125E-03 13565   0.147E-01    0.170E-01
RMM:   6    -0.263778479407E+03    0.32570E-03   -0.19778E-03 13556   0.114E-01    0.132E-01
RMM:   7    -0.263778046753E+03    0.43265E-03   -0.12077E-03 13238   0.785E-02    0.667E-02
RMM:   8    -0.263778088117E+03   -0.41364E-04   -0.15199E-03 13473   0.865E-02    0.831E-02
RMM:   9    -0.263777909504E+03    0.17861E-03   -0.43050E-04 11151   0.633E-02    0.194E-02
RMM:  10    -0.263777918904E+03   -0.94002E-05   -0.17188E-04 14822   0.240E-02    0.210E-02
RMM:  11    -0.263777913179E+03    0.57244E-05   -0.37075E-05 11193   0.138E-02    0.142E-02
RMM:  12    -0.263777910477E+03    0.27025E-05   -0.10118E-05  9575   0.761E-03    0.911E-03
RMM:  13    -0.263777909393E+03    0.10840E-05   -0.61694E-06  8800   0.688E-03    0.462E-03
RMM:  14    -0.263777909460E+03   -0.66597E-07   -0.21410E-06  6686   0.511E-03
  34 F= -.26377791E+03 E0= -.26378937E+03  d E =-.145361E-03
       N       E                     dE             d eps       ncg     rms          rms(c)
DAV:   1    -0.263777667139E+03    0.24225E-03   -0.78377E-01 10368   0.209E+00    0.999E-02
RMM:   2    -0.263780458250E+03   -0.27911E-02   -0.10023E-02 11462   0.479E-01    0.335E-01
RMM:   3    -0.263781210285E+03   -0.75204E-03   -0.29365E-03 13592   0.139E-01    0.367E-01
RMM:   4    -0.263778124590E+03    0.30857E-02   -0.20190E-03 12223   0.140E-01    0.716E-02
RMM:   5    -0.263778213032E+03   -0.88442E-04   -0.82925E-04 12879   0.768E-02    0.897E-02
RMM:   6    -0.263778084175E+03    0.12886E-03   -0.54337E-04 14601   0.507E-02    0.642E-02
RMM:   7    -0.263777997337E+03    0.86837E-04   -0.42969E-04 12436   0.552E-02    0.399E-02
RMM:   8    -0.263777977633E+03    0.19704E-04   -0.25953E-04 12276   0.433E-02    0.277E-02
RMM:   9    -0.263777958171E+03    0.19462E-04   -0.48134E-05 10703   0.239E-02    0.701E-03
RMM:  10    -0.263777959014E+03   -0.84344E-06   -0.17876E-05 11036   0.997E-03    0.705E-03
RMM:  11    -0.263777958359E+03    0.65503E-06   -0.42370E-06  8188   0.562E-03
  35 F= -.26377796E+03 E0= -.26378949E+03  d E =-.194260E-03
       N       E                     dE             d eps       ncg     rms          rms(c)
DAV:   1    -0.263778044497E+03   -0.85483E-04   -0.18445E-02 10440   0.333E-01    0.260E-02
RMM:   2    -0.263778411550E+03   -0.36705E-03   -0.82356E-04 12331   0.101E-01    0.132E-01
RMM:   3    -0.263778426521E+03   -0.14971E-04   -0.27970E-04 13683   0.364E-02    0.116E-01
RMM:   4    -0.263778049920E+03    0.37660E-03   -0.22994E-04 12592   0.359E-02    0.190E-02
RMM:   5    -0.263778052531E+03   -0.26107E-05   -0.55600E-05 12449   0.237E-02    0.166E-02
RMM:   6    -0.263778052236E+03    0.29493E-06   -0.34537E-05 14155   0.126E-02    0.163E-02
RMM:   7    -0.263778047079E+03    0.51570E-05   -0.15281E-05 10219   0.964E-03    0.823E-03
RMM:   8    -0.263778047019E+03    0.60558E-07   -0.12883E-05  9616   0.941E-03    0.790E-03
RMM:   9    -0.263778045984E+03    0.10349E-05   -0.60157E-06  8196   0.711E-03    0.411E-03
RMM:  10    -0.263778045652E+03    0.33168E-06   -0.12794E-06  5710   0.453E-03
  36 F= -.26377805E+03 E0= -.26378957E+03  d E =-.872930E-04
       N       E                     dE             d eps       ncg     rms          rms(c)
DAV:   1    -0.263778138859E+03   -0.92875E-04   -0.15391E-01 10368   0.963E-01    0.731E-02
RMM:   2    -0.263780707768E+03   -0.25689E-02   -0.64059E-03 12324   0.279E-01    0.350E-01
RMM:   3    -0.263781485131E+03   -0.77736E-03   -0.22133E-03 13711   0.102E-01    0.346E-01
RMM:   4    -0.263778185388E+03    0.32997E-02   -0.17689E-03 12698   0.976E-02    0.512E-02
RMM:   5    -0.263778187746E+03   -0.23577E-05   -0.43758E-04 12374   0.703E-02    0.399E-02
RMM:   6    -0.263778243187E+03   -0.55441E-04   -0.33930E-04 15378   0.335E-02    0.592E-02
RMM:   7    -0.263778165235E+03    0.77951E-04   -0.16172E-04 13170   0.303E-02    0.260E-02
RMM:   8    -0.263778163563E+03    0.16723E-05   -0.11937E-04 12211   0.289E-02    0.235E-02
RMM:   9    -0.263778154568E+03    0.89954E-05   -0.58871E-05 12174   0.169E-02    0.121E-02
RMM:  10    -0.263778151673E+03    0.28944E-05   -0.14731E-05  9306   0.104E-02    0.502E-03
RMM:  11    -0.263778151560E+03    0.11306E-06   -0.52032E-06  8620   0.800E-03
  37 F= -.26377815E+03 E0= -.26378965E+03  d E =-.193201E-03
       N       E                     dE             d eps       ncg     rms          rms(c)
DAV:   1    -0.263778189434E+03   -0.37761E-04   -0.31468E-02 10368   0.434E-01    0.315E-02
RMM:   2    -0.263778415197E+03   -0.22576E-03   -0.98918E-04 12008   0.126E-01    0.904E-02
RMM:   3    -0.263778935191E+03   -0.51999E-03   -0.41335E-04 14105   0.427E-02    0.185E-01
RMM:   4    -0.263778218222E+03    0.71697E-03   -0.26038E-04 12614   0.434E-02    0.316E-02
RMM:   5    -0.263778212854E+03    0.53685E-05   -0.10044E-04 13424   0.234E-02    0.240E-02
RMM:   6    -0.263778206388E+03    0.64651E-05   -0.48192E-05 12649   0.208E-02    0.189E-02
RMM:   7    -0.263778201662E+03    0.47261E-05   -0.31147E-05 11945   0.122E-02    0.115E-02
RMM:   8    -0.263778200599E+03    0.10629E-05   -0.20307E-05 11531   0.127E-02    0.857E-03
RMM:   9    -0.263778199796E+03    0.80359E-06   -0.81092E-06  9071   0.738E-03
  38 F= -.26377820E+03 E0= -.26378970E+03  d E =-.482355E-04
       N       E                     dE             d eps       ncg     rms          rms(c)
DAV:   1    -0.263778199623E+03    0.97629E-06   -0.33011E-03 10548   0.141E-01    0.105E-02
RMM:   2    -0.263778409362E+03   -0.20974E-03   -0.17196E-04 12795   0.416E-02    0.972E-02
RMM:   3    -0.263778216752E+03    0.19261E-03   -0.46721E-05 12637   0.163E-02    0.249E-02
RMM:   4    -0.263778202625E+03    0.14127E-04   -0.33042E-05 11624   0.141E-02    0.960E-03
RMM:   5    -0.263778203178E+03   -0.55234E-06   -0.12276E-05  9900   0.847E-03    0.851E-03
RMM:   6    -0.263778201981E+03    0.11966E-05   -0.47245E-06  8490   0.549E-03    0.565E-03
RMM:   7    -0.263778201531E+03    0.45030E-06   -0.23741E-06  6934   0.666E-03
  39 F= -.26377820E+03 E0= -.26378970E+03  d E =-.499703E-04
       N       E                     dE             d eps       ncg     rms          rms(c)
DAV:   1    -0.263778217218E+03   -0.15237E-04   -0.90191E-03 10368   0.234E-01    0.150E-02
RMM:   2    -0.263778327704E+03   -0.11049E-03   -0.25763E-04 12096   0.620E-02    0.643E-02
RMM:   3    -0.263778324364E+03    0.33394E-05   -0.83403E-05 13135   0.212E-02    0.680E-02
RMM:   4    -0.263778229189E+03    0.95176E-04   -0.62170E-05 12712   0.198E-02    0.191E-02
RMM:   5    -0.263778223167E+03    0.60216E-05   -0.27086E-05 11480   0.124E-02    0.946E-03
RMM:   6    -0.263778222200E+03    0.96712E-06   -0.10914E-05 10938   0.111E-02    0.794E-03
RMM:   7    -0.263778221100E+03    0.11003E-05   -0.47466E-06  7918   0.629E-03    0.499E-03
RMM:   8    -0.263778220781E+03    0.31867E-06   -0.33735E-06  7532   0.597E-03
  40 F= -.26377822E+03 E0= -.26378973E+03  d E =-.192502E-04
       N       E                     dE             d eps       ncg     rms          rms(c)
DAV:   1    -0.263778224005E+03   -0.29055E-05   -0.18836E-02 10368   0.336E-01    0.202E-02
RMM:   2    -0.263778541352E+03   -0.31735E-03   -0.43683E-04 12270   0.800E-02    0.117E-01
RMM:   3    -0.263778387318E+03    0.15403E-03   -0.15738E-04 13673   0.281E-02    0.780E-02
RMM:   4    -0.263778239905E+03    0.14741E-03   -0.91453E-05 13044   0.222E-02    0.214E-02
RMM:   5    -0.263778234013E+03    0.58918E-05   -0.51826E-05 12683   0.158E-02    0.139E-02
RMM:   6    -0.263778231870E+03    0.21438E-05   -0.24776E-05 12286   0.149E-02    0.118E-02
RMM:   7    -0.263778228774E+03    0.30952E-05   -0.12269E-05  9111   0.993E-03    0.543E-03
RMM:   8    -0.263778228353E+03    0.42113E-06   -0.48502E-06  7949   0.734E-03
  41 F= -.26377823E+03 E0= -.26378975E+03  d E =-.268227E-04
       N       E                     dE             d eps       ncg     rms          rms(c)
DAV:   1    -0.263778238637E+03   -0.98626E-05   -0.95831E-03 10368   0.241E-01    0.144E-02
RMM:   2    -0.263778567792E+03   -0.32916E-03   -0.31031E-04 12569   0.668E-02    0.124E-01
RMM:   3    -0.263778296300E+03    0.27149E-03   -0.96397E-05 13009   0.235E-02    0.412E-02
RMM:   4    -0.263778246809E+03    0.49491E-04   -0.57440E-05 12464   0.210E-02    0.132E-02
RMM:   5    -0.263778245638E+03    0.11710E-05   -0.16426E-05 11016   0.980E-03    0.995E-03
RMM:   6    -0.263778244233E+03    0.14054E-05   -0.80926E-06  9888   0.900E-03    0.733E-03
RMM:   7    -0.263778243123E+03    0.11097E-05   -0.39126E-06  7619   0.605E-03    0.404E-03
RMM:   8    -0.263778242977E+03    0.14611E-06   -0.26802E-06  7018   0.555E-03
  42 F= -.26377824E+03 E0= -.26378977E+03  d E =-.146234E-04
       N       E                     dE             d eps       ncg     rms          rms(c)
DAV:   1    -0.263778229706E+03    0.13417E-04   -0.86418E-02 10368   0.721E-01    0.379E-02
RMM:   2    -0.263778783818E+03   -0.55411E-03   -0.15864E-03 11942   0.166E-01    0.161E-01
RMM:   3    -0.263778959451E+03   -0.17563E-03   -0.52402E-04 13634   0.539E-02    0.159E-01
RMM:   4    -0.263778293612E+03    0.66584E-03   -0.34539E-04 12795   0.454E-02    0.374E-02
RMM:   5    -0.263778280768E+03    0.12844E-04   -0.13098E-04 14405   0.246E-02    0.277E-02
RMM:   6    -0.263778272160E+03    0.86083E-05   -0.78408E-05 12599   0.232E-02    0.233E-02
RMM:   7    -0.263778259894E+03    0.12265E-04   -0.55240E-05 11854   0.171E-02    0.117E-02
RMM:   8    -0.263778258278E+03    0.16161E-05   -0.23291E-05 11382   0.207E-02    0.747E-03
RMM:   9    -0.263778256963E+03    0.13146E-05   -0.50317E-06  7995   0.889E-03    0.333E-03
RMM:  10    -0.263778256775E+03    0.18884E-06   -0.87952E-07  5912   0.359E-03
  43 F= -.26377826E+03 E0= -.26378978E+03  d E =-.284213E-04
       N       E                     dE             d eps       ncg     rms          rms(c)
DAV:   1    -0.263778265140E+03   -0.81764E-05   -0.18518E-02 10368   0.333E-01    0.171E-02
RMM:   2    -0.263778630456E+03   -0.36532E-03   -0.36426E-04 12247   0.766E-02    0.117E-01
RMM:   3    -0.263778320173E+03    0.31028E-03   -0.10947E-04 13224   0.258E-02    0.503E-02
RMM:   4    -0.263778276899E+03    0.43274E-04   -0.64667E-05 12089   0.216E-02    0.144E-02
RMM:   5    -0.263778277954E+03   -0.10548E-05   -0.30721E-05 12354   0.131E-02    0.148E-02
RMM:   6    -0.263778277110E+03    0.84376E-06   -0.15725E-05 10610   0.889E-03    0.134E-02
RMM:   7    -0.263778272986E+03    0.41235E-05   -0.13919E-05  9580   0.993E-03    0.643E-03
RMM:   8    -0.263778272467E+03    0.51892E-06   -0.43928E-06  7666   0.737E-03
  44 F= -.26377827E+03 E0= -.26378978E+03  d E =-.156928E-04
       N       E                     dE             d eps       ncg     rms          rms(c)
DAV:   1    -0.263778265585E+03    0.74012E-05   -0.24022E-02 10368   0.380E-01    0.190E-02
RMM:   2    -0.263778690548E+03   -0.42496E-03   -0.44304E-04 12192   0.884E-02    0.125E-01
RMM:   3    -0.263778329855E+03    0.36069E-03   -0.12801E-04 13257   0.285E-02    0.540E-02
RMM:   4    -0.263778282167E+03    0.47688E-04   -0.72536E-05 12162   0.239E-02    0.166E-02
RMM:   5    -0.263778281846E+03    0.32054E-06   -0.32399E-05 12574   0.156E-02    0.155E-02
RMM:   6    -0.263778283851E+03   -0.20044E-05   -0.23291E-05 12127   0.982E-03    0.167E-02
RMM:   7    -0.263778277042E+03    0.68083E-05   -0.17595E-05 10252   0.927E-03    0.749E-03
RMM:   8    -0.263778276202E+03    0.83997E-06   -0.70179E-06  9362   0.103E-02
  45 F= -.26377828E+03 E0= -.26378977E+03  d E =-.194278E-04
       N       E                     dE             d eps       ncg     rms          rms(c)
DAV:   1    -0.263778275921E+03    0.11211E-05   -0.95384E-03 10368   0.239E-01    0.123E-02
RMM:   2    -0.263778527602E+03   -0.25168E-03   -0.22594E-04 12402   0.647E-02    0.997E-02
RMM:   3    -0.263778304017E+03    0.22358E-03   -0.67326E-05 12753   0.211E-02    0.319E-02
RMM:   4    -0.263778285782E+03    0.18235E-04   -0.32501E-05 12201   0.202E-02    0.115E-02
RMM:   5    -0.263778285109E+03    0.67295E-06   -0.86961E-06 10131   0.797E-03
  46 F= -.26377829E+03 E0= -.26378979E+03  d E =-.890655E-05
       N       E                     dE             d eps       ncg     rms          rms(c)
DAV:   1    -0.263778274679E+03    0.11103E-04   -0.13574E-02 10368   0.287E-01    0.180E-02
RMM:   2    -0.263778763814E+03   -0.48913E-03   -0.36287E-04 12659   0.726E-02    0.143E-01
RMM:   3    -0.263778344374E+03    0.41944E-03   -0.13456E-04 13178   0.282E-02    0.501E-02
RMM:   4    -0.263778290459E+03    0.53914E-04   -0.58624E-05 12843   0.194E-02    0.198E-02
RMM:   5    -0.263778284539E+03    0.59203E-05   -0.30024E-05 12364   0.162E-02    0.130E-02
RMM:   6    -0.263778283306E+03    0.12327E-05   -0.19710E-05 11802   0.117E-02    0.113E-02
RMM:   7    -0.263778281345E+03    0.19610E-05   -0.10767E-05  9166   0.991E-03    0.625E-03
RMM:   8    -0.263778280720E+03    0.62562E-06   -0.54092E-06  8030   0.663E-03
  47 F= -.26377828E+03 E0= -.26378977E+03  d E =-.451739E-05
       N       E                     dE             d eps       ncg     rms          rms(c)
DAV:   1    -0.263778280608E+03    0.73787E-06   -0.19785E-03 10608   0.110E-01    0.537E-03
RMM:   2    -0.263778340225E+03   -0.59617E-04   -0.51897E-05 12328   0.285E-02    0.508E-02
RMM:   3    -0.263778284438E+03    0.55787E-04   -0.11523E-05 11217   0.989E-03    0.915E-03
RMM:   4    -0.263778283165E+03    0.12734E-05   -0.53141E-06  8230   0.802E-03    0.584E-03
RMM:   5    -0.263778282921E+03    0.24374E-06   -0.12543E-06  6014   0.399E-03
  48 F= -.26377828E+03 E0= -.26378977E+03  d E =-.671859E-05
       N       E                     dE             d eps       ncg     rms          rms(c)
DAV:   1    -0.263778282806E+03    0.35915E-06   -0.13039E-03 10464   0.889E-02    0.670E-03
RMM:   2    -0.263778312748E+03   -0.29943E-04   -0.43483E-05 12572   0.247E-02    0.351E-02
RMM:   3    -0.263778306561E+03    0.61878E-05   -0.16667E-05 11679   0.950E-03    0.305E-02
RMM:   4    -0.263778284023E+03    0.22537E-04   -0.89704E-06  9276   0.783E-03    0.651E-03
RMM:   5    -0.263778283411E+03    0.61288E-06   -0.36310E-06  7557   0.645E-03
  49 F= -.26377828E+03 E0= -.26378978E+03  d E =-.720816E-05
       N       E                     dE             d eps       ncg     rms          rms(c)
DAV:   1    -0.263778283335E+03    0.68823E-06   -0.24665E-04 10680   0.399E-02    0.506E-03
RMM:   2    -0.263778326873E+03   -0.43538E-04   -0.38764E-05 12567   0.144E-02    0.399E-02
RMM:   3    -0.263778292344E+03    0.34529E-04   -0.12865E-05  9638   0.854E-03    0.226E-02
RMM:   4    -0.263778283460E+03    0.88836E-05   -0.10862E-05  9280   0.784E-03    0.515E-03
RMM:   5    -0.263778283167E+03    0.29377E-06   -0.26820E-06  7266   0.425E-03
  50 F= -.26377828E+03 E0= -.26378977E+03  d E =-.696420E-05
       N       E                     dE             d eps       ncg     rms          rms(c)
DAV:   1    -0.263778282998E+03    0.46265E-06   -0.49353E-05 11136   0.187E-02    0.188E-03
RMM:   2    -0.263778288405E+03   -0.54076E-05   -0.33870E-06  7624   0.595E-03    0.150E-02
RMM:   3    -0.263778283757E+03    0.46486E-05   -0.10575E-06  5968   0.454E-03    0.525E-03
RMM:   4    -0.263778283213E+03    0.54424E-06   -0.66048E-07  5719   0.317E-03
  51 F= -.26377828E+03 E0= -.26378978E+03  d E =-.701016E-05
       N       E                     dE             d eps       ncg     rms          rms(c)
DAV:   1    -0.263778283001E+03    0.75554E-06   -0.68445E-06 11376   0.958E-03    0.899E-04
RMM:   2    -0.263778283916E+03   -0.91483E-06   -0.83013E-07  5854   0.355E-03
  52 F= -.26377828E+03 E0= -.26378978E+03  d E =-.771369E-05
       N       E                     dE             d eps       ncg     rms          rms(c)
DAV:   1    -0.263778283076E+03   -0.74928E-07   -0.11549E-05  6180   0.180E-02    0.390E-03
RMM:   2    -0.263778653229E+03   -0.37015E-03   -0.12256E-04 14851   0.191E-02    0.125E-01
RMM:   3    -0.263778286265E+03    0.36696E-03   -0.62945E-05 12562   0.158E-02    0.106E-02
RMM:   4    -0.263778283210E+03    0.30551E-05   -0.14468E-05  9772   0.772E-03    0.377E-03
RMM:   5    -0.263778283081E+03    0.12902E-06   -0.20332E-06  7024   0.487E-03
  53 F= -.26377828E+03 E0= -.26378978E+03  d E =-.687831E-05
       N       E                     dE             d eps       ncg     rms          rms(c)
DAV:   1    -0.263778284886E+03   -0.16761E-05   -0.15142E-03 10380   0.949E-02    0.478E-03
RMM:   2    -0.263778287919E+03   -0.30329E-05   -0.28294E-05 11788   0.241E-02    0.961E-03
RMM:   3    -0.263778303434E+03   -0.15515E-04   -0.70188E-06  9678   0.757E-03    0.275E-02
RMM:   4    -0.263778286086E+03    0.17349E-04   -0.32642E-06  7598   0.696E-03    0.349E-03
RMM:   5    -0.263778286060E+03    0.25622E-07   -0.12167E-06  5971   0.407E-03
  54 F= -.26377829E+03 E0= -.26378978E+03  d E =-.297935E-05
       N       E                     dE             d eps       ncg     rms          rms(c)
DAV:   1    -0.263778286183E+03   -0.97527E-07   -0.35154E-03 10380   0.145E-01    0.904E-03
RMM:   2    -0.263778333712E+03   -0.47528E-04   -0.11279E-04 12801   0.375E-02    0.419E-02
RMM:   3    -0.263778355570E+03   -0.21858E-04   -0.38920E-05 12656   0.145E-02    0.540E-02
RMM:   4    -0.263778289292E+03    0.66277E-04   -0.21268E-05 10440   0.111E-02    0.946E-03
RMM:   5    -0.263778288066E+03    0.12262E-05   -0.82528E-06  9220   0.878E-03    0.531E-03
RMM:   6    -0.263778287949E+03    0.11734E-06   -0.38304E-06  7646   0.525E-03
  55 F= -.26377829E+03 E0= -.26378977E+03  d E =-.486800E-05
       N       E                     dE             d eps       ncg     rms          rms(c)
DAV:   1    -0.263778288207E+03   -0.14126E-06   -0.93999E-04 10380   0.780E-02    0.549E-03
RMM:   2    -0.263778305914E+03   -0.17707E-04   -0.42906E-05 12262   0.220E-02    0.268E-02
RMM:   3    -0.263778320301E+03   -0.14387E-04   -0.17946E-05 11709   0.958E-03    0.350E-02
RMM:   4    -0.263778289785E+03    0.30516E-04   -0.95667E-06  9332   0.774E-03    0.676E-03
RMM:   5    -0.263778289071E+03    0.71419E-06   -0.34128E-06  7608   0.587E-03
  56 F= -.26377829E+03 E0= -.26378977E+03  d E =-.112251E-05
       N       E                     dE             d eps       ncg     rms          rms(c)
DAV:   1    -0.263778289624E+03    0.16145E-06   -0.14799E-03 10380   0.945E-02    0.646E-03
RMM:   2    -0.263778332122E+03   -0.42498E-04   -0.47512E-05 12628   0.251E-02    0.414E-02
RMM:   3    -0.263778301980E+03    0.30142E-04   -0.14781E-05 11173   0.928E-03    0.233E-02
RMM:   4    -0.263778290840E+03    0.11139E-04   -0.91861E-06  9343   0.789E-03    0.640E-03
RMM:   5    -0.263778290269E+03    0.57177E-06   -0.34628E-06  7621   0.553E-03
  57 F= -.26377829E+03 E0= -.26378976E+03  d E =-.231990E-05
       N       E                     dE             d eps       ncg     rms          rms(c)
DAV:   1    -0.263778286215E+03    0.46258E-05   -0.59042E-03 10368   0.189E-01    0.109E-02
RMM:   2    -0.263778330425E+03   -0.44211E-04   -0.12405E-04 12270   0.451E-02    0.416E-02
RMM:   3    -0.263778358673E+03   -0.28248E-04   -0.45476E-05 12849   0.162E-02    0.531E-02
RMM:   4    -0.263778291841E+03    0.66832E-04   -0.24540E-05 11470   0.132E-02    0.116E-02
RMM:   5    -0.263778289748E+03    0.20926E-05   -0.11053E-05  9760   0.938E-03    0.718E-03
RMM:   6    -0.263778289369E+03    0.37873E-06   -0.61593E-06  8888   0.656E-03
  58 F= -.26377829E+03 E0= -.26378974E+03  d E =-.142060E-05
       N       E                     dE             d eps       ncg     rms          rms(c)
DAV:   1    -0.263778288222E+03    0.15264E-05   -0.80568E-04 10404   0.741E-02    0.640E-03
RMM:   2    -0.263778655908E+03   -0.36769E-03   -0.14497E-04 13884   0.260E-02    0.123E-01
RMM:   3    -0.263778294870E+03    0.36104E-03   -0.60484E-05 12678   0.166E-02    0.165E-02
RMM:   4    -0.263778289920E+03    0.49505E-05   -0.24144E-05 10330   0.888E-03    0.799E-03
RMM:   5    -0.263778288984E+03    0.93604E-06   -0.73567E-06  8836   0.809E-03
  59 F= -.26377829E+03 E0= -.26378974E+03  d E =0.385542E-06
       N       E                     dE             d eps       ncg     rms          rms(c)
DAV:   1    -0.263778288641E+03    0.12792E-05   -0.78134E-05 11736   0.237E-02    0.360E-03
RMM:   2    -0.263778293261E+03   -0.46202E-05   -0.79598E-06  8863   0.882E-03    0.146E-02
RMM:   3    -0.263778297440E+03   -0.41790E-05   -0.49420E-06  8565   0.599E-03    0.192E-02
RMM:   4    -0.263778288769E+03    0.86705E-05   -0.23207E-06  7370   0.448E-03    0.399E-03
RMM:   5    -0.263778288386E+03    0.38293E-06   -0.12043E-06  5583   0.422E-03
  60 F= -.26377829E+03 E0= -.26378973E+03  d E =0.982887E-06
       N       E                     dE             d eps       ncg     rms          rms(c)
DAV:   1    -0.263778289672E+03   -0.90301E-06   -0.71132E-05 10464   0.208E-02    0.355E-03
RMM:   2    -0.263778362446E+03   -0.72774E-04   -0.32030E-05 11994   0.110E-02    0.548E-02
RMM:   3    -0.263778291059E+03    0.71387E-04   -0.12458E-05  9558   0.834E-03    0.909E-03
RMM:   4    -0.263778289509E+03    0.15499E-05   -0.60228E-06  8662   0.572E-03    0.248E-03
RMM:   5    -0.263778289472E+03    0.37326E-07   -0.11363E-06  5874   0.350E-03
  61 F= -.26377829E+03 E0= -.26378974E+03  d E =-.108517E-05
       N       E                     dE             d eps       ncg     rms          rms(c)
DAV:   1    -0.263778290649E+03   -0.11402E-05   -0.29159E-04 10380   0.415E-02    0.570E-03
RMM:   2    -0.263778426687E+03   -0.13604E-03   -0.61295E-05 13274   0.173E-02    0.758E-02
RMM:   3    -0.263778297290E+03    0.12940E-03   -0.27300E-05 10785   0.106E-02    0.165E-02
RMM:   4    -0.263778291438E+03    0.58517E-05   -0.11883E-05  9666   0.748E-03    0.714E-03
RMM:   5    -0.263778290687E+03    0.75087E-06   -0.42264E-06  8337   0.531E-03
  62 F= -.26377829E+03 E0= -.26378974E+03  d E =-.230097E-05
