# Supplementary material for: Manufacture-friendly nanostructured metals stabilized by dual-phase honeycomb shell
Source: Nat Commun. 2022 Apr 19;13:2034. doi: 10.1038/s41467-022-29782-8 (PMC9019002; doi:10.1038/s41467-022-29782-8)
Supplement: Supplementary file 3 — Source Data [file 41467_2022_29782_MOESM3_ESM.zip › Source data/Source data for first principle calculations/alfa001-Ti2Cu0123/slab/ti2cu0-13/OUTCAR]

 vasp.5.4.4.18Apr17-6-g9f103f2a35 (build Jun 12 2020 19:44:23) complex          
  
 executed on             LinuxIFC date 2021.11.03  14:27:09
 running on   48 total cores
 distrk:  each k-point on   48 cores,    1 groups
 distr:  one band on NCORES_PER_BAND=   8 cores,    6 groups


--------------------------------------------------------------------------------------------------------


 INCAR:
 POTCAR:    PAW_PBE Ti 08Apr2002                  
 POTCAR:    PAW_PBE Cu 22Jun2005                  
 POTCAR:    PAW_PBE Ti 08Apr2002                  
   VRHFIN =Ti: d3 s1                                                            
   LEXCH  = PE                                                                  
   EATOM  =    94.7928 eV,    6.9671 Ry                                         
                                                                                
   TITEL  = PAW_PBE Ti 08Apr2002                                                
   LULTRA =        F    use ultrasoft PP ?                                      
   IUNSCR =        1    unscreen: 0-lin 1-nonlin 2-no                           
   RPACOR =    2.200    partial core radius                                     
   POMASS =   47.880; ZVAL   =    4.000    mass and valenz                      
   RCORE  =    2.800    outmost cutoff radius                                   
   RWIGS  =    2.500; RWIGS  =    1.323    wigner-seitz radius (au A)           
   ENMAX  =  178.330; ENMIN  =  133.747 eV                                      
   RCLOC  =    2.215    cutoff for local pot                                    
   LCOR   =        T    correct aug charges                                     
   LPAW   =        T    paw PP                                                  
   EAUG   =  328.883                                                            
   DEXC   =    0.000                                                            
   RMAX   =    2.868    core radius for proj-oper                               
   RAUG   =    1.300    factor for augmentation sphere                          
   RDEP   =    2.885    radius for radial grids                                 
   RDEPT  =    2.320    core radius for aug-charge                              
                                                                                
   Atomic configuration                                                         
    9 entries                                                                   
     n  l   j            E        occ.                                          
     1  0  0.50     -4865.3608   2.0000                                         
     2  0  0.50      -533.1367   2.0000                                         
     2  1  1.50      -440.5031   6.0000                                         
     3  0  0.50       -59.3186   2.0000                                         
     3  1  1.50       -35.7012   6.0000                                         
     3  2  2.50        -1.9157   3.0000                                         
     4  0  0.50        -3.7291   1.0000                                         
     4  1  1.50        -4.0817   0.0000                                         
     4  3  2.50        -1.3606   0.0000                                         
   Description                                                                  
     l       E           TYP  RCUT    TYP  RCUT                                 
     2     -1.9156924     23  2.800                                             
     2     -0.4062961     23  2.800                                             
     0     -3.7290832     23  2.800                                             
     0     20.4087390     23  2.800                                             
     1     -5.4423304     23  2.800                                             
  local pseudopotential read in
  partial core-charges read in
  partial kinetic energy density read in
  atomic valenz-charges read in
  non local Contribution for L=           2  read in
    real space projection operators read in
  non local Contribution for L=           2  read in
    real space projection operators read in
  non local Contribution for L=           0  read in
    real space projection operators read in
  non local Contribution for L=           0  read in
    real space projection operators read in
  non local Contribution for L=           1  read in
    real space projection operators read in
    PAW grid and wavefunctions read in
 
   number of l-projection  operators is LMAX  =           5
   number of lm-projection operators is LMMAX =          15
 
 POTCAR:    PAW_PBE Cu 22Jun2005                  
   VRHFIN =Cu: d10 p1                                                           
   LEXCH  = PE                                                                  
   EATOM  =  1390.9808 eV,  102.2342 Ry                                         
                                                                                
   TITEL  = PAW_PBE Cu 22Jun2005                                                
   LULTRA =        F    use ultrasoft PP ?                                      
   IUNSCR =        1    unscreen: 0-lin 1-nonlin 2-no                           
   RPACOR =    2.000    partial core radius                                     
   POMASS =   63.546; ZVAL   =   11.000    mass and valenz                      
   RCORE  =    2.300    outmost cutoff radius                                   
   RWIGS  =    2.200; RWIGS  =    1.164    wigner-seitz radius (au A)           
   ENMAX  =  295.446; ENMIN  =  221.585 eV                                      
   ICORE  =        3    local potential                                         
   LCOR   =        T    correct aug charges                                     
   LPAW   =        T    paw PP                                                  
   EAUG   =  586.980                                                            
   DEXC   =    0.000                                                            
   RMAX   =    2.344    core radius for proj-oper                               
   RAUG   =    1.300    factor for augmentation sphere                          
   RDEP   =    2.302    radius for radial grids                                 
   RDEPT  =    1.771    core radius for aug-charge                              
                                                                                
   Atomic configuration                                                         
    9 entries                                                                   
     n  l   j            E        occ.                                          
     1  0  0.50     -8850.2468   2.0000                                         
     2  0  0.50     -1062.3498   2.0000                                         
     2  1  1.50      -916.8226   6.0000                                         
     3  0  0.50      -114.6929   2.0000                                         
     3  1  1.50       -72.1325   6.0000                                         
     3  2  2.50        -5.0394  10.0000                                         
     4  0  0.50        -4.6097   1.0000                                         
     4  1  0.50        -4.0817   0.0000                                         
     4  3  2.50        -1.3606   0.0000                                         
   Description                                                                  
     l       E           TYP  RCUT    TYP  RCUT                                 
     2     -5.0393973     23  2.200                                             
     2     10.8846608     23  2.200                                             
     0     -4.6097109     23  2.200                                             
     0      8.2520465     23  2.200                                             
     1     -2.7211652     23  2.200                                             
     1     21.7055443     23  2.200                                             
     3      2.7211652     23  2.300                                             
  local pseudopotential read in
  partial core-charges read in
  partial kinetic energy density read in
  atomic valenz-charges read in
  non local Contribution for L=           2  read in
    real space projection operators read in
  non local Contribution for L=           2  read in
    real space projection operators read in
  non local Contribution for L=           0  read in
    real space projection operators read in
  non local Contribution for L=           0  read in
    real space projection operators read in
  non local Contribution for L=           1  read in
    real space projection operators read in
  non local Contribution for L=           1  read in
    real space projection operators read in
    PAW grid and wavefunctions read in
 
   number of l-projection  operators is LMAX  =           6
   number of lm-projection operators is LMMAX =          18
 

 ----------------------------------------------------------------------------- 
|                                                                             |
|  ADVICE TO THIS USER RUNNING 'VASP/VAMP'   (HEAR YOUR MASTER'S VOICE ...):  |
|                                                                             |
|      You have a (more or less) 'large supercell' and for larger cells       |
|      it might be more efficient to use real space projection opertators     |
|      So try LREAL= Auto  in the INCAR   file.                               |
|      Mind:          For very  accurate calculation you might also keep the  |
|      reciprocal projection scheme          (i.e. LREAL=.FALSE.)             |
|                                                                             |
 ----------------------------------------------------------------------------- 

  PAW_PBE Ti 08Apr2002                  :
 energy of atom  1       EATOM=  -94.7928
 kinetic energy error for atom=    0.0005 (will be added to EATOM!!)
  PAW_PBE Cu 22Jun2005                  :
 energy of atom  2       EATOM=-1390.9808
 kinetic energy error for atom=    0.0232 (will be added to EATOM!!)
 
 
 POSCAR: 15Ang-Ti2Cu-relaxed-CONTCAR-013         
  positions in direct lattice
  velocities in cartesian coordinates
 exchange correlation table for  LEXCH =        8
   RHO(1)=    0.500       N(1)  =     2000
   RHO(2)=  100.500       N(2)  =     4000

 VTST: version 3.2, (02/03/18)

 CHAIN: initializing optimizer
 
 OPT: Using VASP Conjugate-Gradient optimizer
 CHAIN: Read ICHAIN            0
 
 POSCAR: 15Ang-Ti2Cu-relaxed-CONTCAR-013         
  positions in direct lattice
  velocities in cartesian coordinates
 


--------------------------------------------------------------------------------------------------------


 ion  position               nearest neighbor table
   1  0.403  0.529  0.007-  37 2.64  37 2.64  22 2.82  22 2.82  36 2.82  36 2.82   2 2.89
   2  0.403  0.658  0.084-  38 2.70  38 2.70  22 2.74  22 2.74  37 2.80  37 2.80  24 2.86  24 2.86
                             1 2.89   4 2.92
   3  0.403  0.041  0.318-  39 2.69  39 2.69  23 2.79  23 2.79  42 2.83  42 2.83  25 2.87  25 2.87
                             6 2.91   5 2.94
   4  0.403  0.790  0.161-  40 2.72  40 2.72  24 2.77  24 2.77  38 2.81  38 2.81  26 2.87  26 2.87
                             6 2.89   2 2.92
   5  0.403  0.174  0.396-  41 2.62  41 2.62  25 2.77  25 2.77  39 2.84  39 2.84  27 2.86  27 2.86
                             7 2.88   3 2.94
   6  0.403  0.917  0.239-  42 2.70  42 2.70  26 2.79  26 2.79  40 2.83  40 2.83  23 2.84  23 2.84
                             4 2.89   3 2.91
   7  0.403  0.306  0.471-  27 2.74  27 2.74  28 2.81  28 2.81  41 2.87  41 2.87   5 2.88
   8  0.403  0.194  0.006-  16 2.74  16 2.74  15 2.82  15 2.82  36 2.86  36 2.86   9 2.89
   9  0.403  0.326  0.081-  36 2.62  36 2.62  17 2.77  17 2.77  37 2.84  37 2.84  16 2.86  16 2.86
                             8 2.89  10 2.94
  10  0.403  0.459  0.159-  37 2.69  37 2.69  18 2.79  18 2.79  38 2.83  38 2.83  17 2.87  17 2.87
                            11 2.91   9 2.94
  11  0.403  0.583  0.238-  38 2.70  38 2.70  19 2.79  19 2.79  40 2.83  40 2.83  18 2.84  18 2.84
                            12 2.88  10 2.91
  12  0.403  0.710  0.316-  40 2.71  40 2.71  20 2.77  20 2.77  42 2.81  42 2.81  19 2.87  19 2.87
                            11 2.88  13 2.93
  13  0.403  0.843  0.392-  42 2.70  42 2.70  21 2.74  21 2.74  39 2.80  39 2.80  20 2.86  20 2.86
                            14 2.89  12 2.93
  14  0.403  0.971  0.469-  39 2.64  39 2.64  21 2.81  21 2.81  41 2.82  41 2.82  13 2.89
  15  0.903  0.029  0.007-  32 2.64  32 2.64   8 2.82   8 2.82  30 2.82  30 2.82  16 2.89
  16  0.903  0.158  0.084-  29 2.70  29 2.70   8 2.74   8 2.74  32 2.80  32 2.80   9 2.86   9 2.86
                            15 2.89  17 2.92
  17  0.903  0.290  0.161-  31 2.72  31 2.72   9 2.77   9 2.77  29 2.81  29 2.81  10 2.87  10 2.87
                            18 2.89  16 2.92
  18  0.903  0.417  0.239-  33 2.70  33 2.70  10 2.79  10 2.79  31 2.83  31 2.83  11 2.84  11 2.84
                            17 2.89  19 2.91
  19  0.903  0.541  0.318-  34 2.69  34 2.69  11 2.79  11 2.79  33 2.83  33 2.83  12 2.87  12 2.87
                            18 2.91  20 2.94
  20  0.903  0.674  0.396-  35 2.62  35 2.62  12 2.77  12 2.77  34 2.84  34 2.84  13 2.86  13 2.86
                            21 2.88  19 2.94
  21  0.903  0.806  0.471-  13 2.74  13 2.74  14 2.81  14 2.81  35 2.87  35 2.87  20 2.88
  22  0.903  0.694  0.006-   2 2.74   2 2.74   1 2.82   1 2.82  30 2.86  30 2.86  24 2.89
  23  0.903  0.083  0.238-  29 2.70  29 2.70   3 2.79   3 2.79  31 2.83  31 2.83   6 2.84   6 2.84
                            25 2.88  26 2.91
  24  0.903  0.826  0.081-  30 2.62  30 2.62   4 2.77   4 2.77  32 2.84  32 2.84   2 2.86   2 2.86
                            22 2.89  26 2.94
  25  0.903  0.210  0.316-  31 2.71  31 2.71   5 2.77   5 2.77  33 2.81  33 2.81   3 2.87   3 2.87
                            23 2.88  27 2.93
  26  0.903  0.959  0.159-  32 2.69  32 2.69   6 2.79   6 2.79  29 2.83  29 2.83   4 2.87   4 2.87
                            23 2.91  24 2.94
  27  0.903  0.343  0.392-  33 2.70  33 2.70   7 2.74   7 2.74  34 2.80  34 2.80   5 2.86   5 2.86
                            28 2.89  25 2.93
  28  0.903  0.471  0.469-  34 2.64  34 2.64   7 2.81   7 2.81  35 2.82  35 2.82  27 2.89
  29  0.403  0.125  0.162-  16 2.70  16 2.70  23 2.70  23 2.70  17 2.81  17 2.81  26 2.83  26 2.83

  30  0.403  0.863  0.008-  24 2.62  24 2.62  15 2.82  15 2.82  22 2.86  22 2.86
  31  0.403  0.250  0.238-  25 2.71  25 2.71  17 2.72  17 2.72  18 2.83  18 2.83  23 2.83  23 2.83

  32  0.403  0.994  0.082-  15 2.64  15 2.64  26 2.69  26 2.69  16 2.80  16 2.80  24 2.84  24 2.84

  33  0.403  0.375  0.315-  27 2.70  27 2.70  18 2.70  18 2.70  25 2.81  25 2.81  19 2.83  19 2.83

  34  0.403  0.507  0.395-  28 2.64  28 2.64  19 2.69  19 2.69  27 2.80  27 2.80  20 2.84  20 2.84

  35  0.403  0.636  0.469-  20 2.62  20 2.62  28 2.82  28 2.82  21 2.87  21 2.87
  36  0.903  0.363  0.008-   9 2.62   9 2.62   1 2.82   1 2.82   8 2.86   8 2.86
  37  0.903  0.494  0.082-   1 2.64   1 2.64  10 2.69  10 2.69   2 2.80   2 2.80   9 2.84   9 2.84

  38  0.903  0.625  0.162-   2 2.70   2 2.70  11 2.70  11 2.70   4 2.81   4 2.81  10 2.83  10 2.83

  39  0.903  0.007  0.395-  14 2.64  14 2.64   3 2.69   3 2.69  13 2.80  13 2.80   5 2.84   5 2.84

  40  0.903  0.750  0.238-  12 2.71  12 2.71   4 2.72   4 2.72   6 2.83   6 2.83  11 2.83  11 2.83

  41  0.903  0.136  0.469-   5 2.62   5 2.62  14 2.82  14 2.82   7 2.87   7 2.87
  42  0.903  0.875  0.315-  13 2.70  13 2.70   6 2.70   6 2.70  12 2.81  12 2.81   3 2.83   3 2.83

 
  LATTYP: Found a simple orthorhombic cell.
 ALAT       =     2.9296998978
 B/A-ratio  =     4.9677784566
 C/A-ratio  =     9.7859852806
  
  Lattice vectors:
  
 A1 = (   2.9296998978,   0.0000000000,   0.0000000000)
 A2 = (   0.0000000000,  14.5541000366,   0.0000000000)
 A3 = (   0.0000000000,   0.0000000000,  28.6700000763)


Analysis of symmetry for initial positions (statically):
=====================================================================
 Subroutine PRICEL returns following result:
 
  LATTYP: Found a base centered orthorhombic cell.
 ALAT       =     2.9297001380
 B/A-ratio  =     4.9677780492
 C/A-ratio  =     9.7859844781
  
  Lattice vectors:
  
 A1 = (  -1.4648500690,  -7.2770497709,   0.0000000000)
 A2 = (  -1.4648500690,   7.2770502657,   0.0000000000)
 A3 = (   0.0000000000,   0.0000000000, -28.6700000763)
 
   2 primitive cells build up your supercell.
 

 Routine SETGRP: Setting up the symmetry group for a 
 simple orthorhombic supercell.


 Subroutine GETGRP returns: Found  2 space group operations
 (whereof  1 operations were pure point group operations)
 out of a pool of  8 trial point group operations.


The static configuration has the point symmetry C_1 .
 The point group associated with its full space group is C_1h.


Analysis of symmetry for dynamics (positions and initial velocities):
=====================================================================
 Subroutine PRICEL returns following result:
 
  LATTYP: Found a base centered orthorhombic cell.
 ALAT       =     2.9297001380
 B/A-ratio  =     4.9677780492
 C/A-ratio  =     9.7859844781
  
  Lattice vectors:
  
 A1 = (  -1.4648500690,  -7.2770497709,   0.0000000000)
 A2 = (  -1.4648500690,   7.2770502657,   0.0000000000)
 A3 = (   0.0000000000,   0.0000000000, -28.6700000763)
 
   2 primitive cells build up your supercell.
 

 Routine SETGRP: Setting up the symmetry group for a 
 simple orthorhombic supercell.


 Subroutine GETGRP returns: Found  2 space group operations
 (whereof  1 operations were pure point group operations)
 out of a pool of  8 trial point group operations.


The dynamic configuration has the point symmetry C_1 .
 The point group associated with its full space group is C_1h.


 Subroutine INISYM returns: Found  2 space group operations
 (whereof  1 operations are pure point group operations),
 and found     2 'primitive' translations

 
 
 KPOINTS: KPT-Resolved Value to Generate K-Mesh: 0

Automatic generation of k-mesh.
Space group operators:
 irot       det(A)        alpha          n_x          n_y          n_z        tau_x        tau_y        tau_z
    1     1.000000     0.000000     1.000000     0.000000     0.000000     0.000000     0.000000     0.000000
    2    -1.000000   180.000000     1.000000     0.000000     0.000000    -0.193600     0.000000     0.000000
 
 Subroutine IBZKPT returns following result:
 ===========================================
 
 Found     32 irreducible k-points:
 
 Following reciprocal coordinates:
            Coordinates               Weight
  0.000000  0.000000  0.000000      1.000000
  0.066667  0.000000  0.000000      2.000000
  0.133333  0.000000  0.000000      2.000000
  0.200000  0.000000  0.000000      2.000000
  0.266667  0.000000  0.000000      2.000000
  0.333333  0.000000  0.000000      2.000000
  0.400000  0.000000  0.000000      2.000000
  0.466667  0.000000  0.000000      2.000000
  0.000000  0.333333  0.000000      2.000000
  0.066667  0.333333  0.000000      4.000000
  0.133333  0.333333  0.000000      4.000000
  0.200000  0.333333  0.000000      4.000000
  0.266667  0.333333  0.000000      4.000000
  0.333333  0.333333  0.000000      4.000000
  0.400000  0.333333  0.000000      4.000000
  0.466667  0.333333  0.000000      4.000000
  0.000000  0.000000  0.500000      1.000000
  0.066667  0.000000  0.500000      2.000000
  0.133333  0.000000  0.500000      2.000000
  0.200000  0.000000  0.500000      2.000000
  0.266667  0.000000  0.500000      2.000000
  0.333333  0.000000  0.500000      2.000000
  0.400000  0.000000  0.500000      2.000000
  0.466667  0.000000  0.500000      2.000000
  0.000000  0.333333  0.500000      2.000000
  0.066667  0.333333  0.500000      4.000000
  0.133333  0.333333  0.500000      4.000000
  0.200000  0.333333  0.500000      4.000000
  0.266667  0.333333  0.500000      4.000000
  0.333333  0.333333  0.500000      4.000000
  0.400000  0.333333  0.500000      4.000000
  0.466667  0.333333  0.500000      4.000000
 
 Following cartesian coordinates:
            Coordinates               Weight
  0.000000  0.000000  0.000000      1.000000
  0.022755  0.000000  0.000000      2.000000
  0.045511  0.000000  0.000000      2.000000
  0.068266  0.000000  0.000000      2.000000
  0.091022  0.000000  0.000000      2.000000
  0.113777  0.000000  0.000000      2.000000
  0.136533  0.000000  0.000000      2.000000
  0.159288  0.000000  0.000000      2.000000
  0.000000  0.022903  0.000000      2.000000
  0.022755  0.022903  0.000000      4.000000
  0.045511  0.022903  0.000000      4.000000
  0.068266  0.022903  0.000000      4.000000
  0.091022  0.022903  0.000000      4.000000
  0.113777  0.022903  0.000000      4.000000
  0.136533  0.022903  0.000000      4.000000
  0.159288  0.022903  0.000000      4.000000
  0.000000  0.000000  0.017440      1.000000
  0.022755  0.000000  0.017440      2.000000
  0.045511  0.000000  0.017440      2.000000
  0.068266  0.000000  0.017440      2.000000
  0.091022  0.000000  0.017440      2.000000
  0.113777  0.000000  0.017440      2.000000
  0.136533  0.000000  0.017440      2.000000
  0.159288  0.000000  0.017440      2.000000
  0.000000  0.022903  0.017440      2.000000
  0.022755  0.022903  0.017440      4.000000
  0.045511  0.022903  0.017440      4.000000
  0.068266  0.022903  0.017440      4.000000
  0.091022  0.022903  0.017440      4.000000
  0.113777  0.022903  0.017440      4.000000
  0.136533  0.022903  0.017440      4.000000
  0.159288  0.022903  0.017440      4.000000
 


--------------------------------------------------------------------------------------------------------


 Dimension of arrays:
   k-points           NKPTS =     32   k-points in BZ     NKDIM =     32   number of bands    NBANDS=    162
   number of dos      NEDOS =    301   number of ions     NIONS =     42
   non local maximal  LDIM  =      6   non local SUM 2l+1 LMDIM =     18
   total plane-waves  NPLWV = 141120
   max r-space proj   IRMAX =      1   max aug-charges    IRDMAX=   8171
   dimension x,y,z NGX =    14 NGY =   72 NGZ =  140
   dimension x,y,z NGXF=    28 NGYF=  144 NGZF=  280
   support grid    NGXF=    28 NGYF=  144 NGZF=  280
   ions per type =              28  14
   NGX,Y,Z   is equivalent  to a cutoff of   7.94,  8.22,  8.12 a.u.
   NGXF,Y,Z  is equivalent  to a cutoff of  15.89, 16.45, 16.24 a.u.

 SYSTEM =  TiCu                                    
 POSCAR =  15Ang-Ti2Cu-relaxed-CONTCAR-013         

 Startparameter for this run:
   NWRITE =      2    write-flag & timer
   PREC   = normal    normal or accurate (medium, high low for compatibility)
   ISTART =      0    job   : 0-new  1-cont  2-samecut
   ICHARG =      2    charge: 1-file 2-atom 10-const
   ISPIN  =      1    spin polarized calculation?
   LNONCOLLINEAR =      F non collinear calculations
   LSORBIT =      F    spin-orbit coupling
   INIWAV =      1    electr: 0-lowe 1-rand  2-diag
   LASPH  =      F    aspherical Exc in radial PAW
   METAGGA=      F    non-selfconsistent MetaGGA calc.

 Electronic Relaxation 1
   ENCUT  =  400.0 eV  29.40 Ry    5.42 a.u.   4.78 23.73 46.75*2*pi/ulx,y,z
   ENINI  =  400.0     initial cutoff
   ENAUG  =  587.0 eV  augmentation charge cutoff
   NELM   =    200;   NELMIN=  2; NELMDL= -5     # of ELM steps 
   EDIFF  = 0.1E-05   stopping-criterion for ELM
   LREAL  =      F    real-space projection
   NLSPLINE    = F    spline interpolate recip. space projectors
   LCOMPAT=      F    compatible to vasp.4.4
   GGA_COMPAT  = T    GGA compatible to vasp.4.4-vasp.4.6
   LMAXPAW     = -100 max onsite density
   LMAXMIX     =    2 max onsite mixed and CHGCAR
   VOSKOWN=      0    Vosko Wilk Nusair interpolation
   ROPT   =    0.00000   0.00000
 Ionic relaxation
   EDIFFG = -.1E-02   stopping-criterion for IOM
   NSW    =    200    number of steps for IOM
   NBLOCK =      1;   KBLOCK =    200    inner block; outer block 
   IBRION =      2    ionic relax: 0-MD 1-quasi-New 2-CG
   NFREE  =      1    steps in history (QN), initial steepest desc. (CG)
   ISIF   =      2    stress and relaxation
   IWAVPR =     11    prediction:  0-non 1-charg 2-wave 3-comb
   ISYM   =      2    0-nonsym 1-usesym 2-fastsym
   LCORR  =      T    Harris-Foulkes like correction to forces

   POTIM  = 0.2000    time-step for ionic-motion
   TEIN   =    0.0    initial temperature
   TEBEG  =    0.0;   TEEND  =   0.0 temperature during run
   SMASS  =  -3.00    Nose mass-parameter (am)
   estimated Nose-frequenzy (Omega)   =  0.10E-29 period in steps =****** mass=  -0.196E-27a.u.
   SCALEE = 1.0000    scale energy and forces
   NPACO  =    256;   APACO  = 16.0  distance and # of slots for P.C.
   PSTRESS=    0.0 pullay stress

  Mass of Ions in am
   POMASS =  47.88 63.55
  Ionic Valenz
   ZVAL   =   4.00 11.00
  Atomic Wigner-Seitz radii
   RWIGS  =  -1.00 -1.00
  virtual crystal weights 
   VCA    =   1.00  1.00
   NELECT =     266.0000    total number of electrons
   NUPDOWN=      -1.0000    fix difference up-down

 DOS related values:
   EMIN   =  10.00;   EMAX   =-10.00  energy-range for DOS
   EFERMI =   0.00
   ISMEAR =     1;   SIGMA  =   0.20  broadening in eV -4-tet -1-fermi 0-gaus

 Electronic relaxation 2 (details)
   IALGO  =     68    algorithm
   LDIAG  =      T    sub-space diagonalisation (order eigenvalues)
   LSUBROT=      F    optimize rotation matrix (better conditioning)
   TURBO    =      0    0=normal 1=particle mesh
   IRESTART =      0    0=no restart 2=restart with 2 vectors
   NREBOOT  =      0    no. of reboots
   NMIN     =      0    reboot dimension
   EREF     =   0.00    reference energy to select bands
   IMIX   =      4    mixing-type and parameters
     AMIX     =   0.40;   BMIX     =  1.00
     AMIX_MAG =   1.60;   BMIX_MAG =  1.00
     AMIN     =   0.10
     WC   =   100.;   INIMIX=   1;  MIXPRE=   1;  MAXMIX= -45

 Intra band minimization:
   WEIMIN = 0.0010     energy-eigenvalue tresh-hold
   EBREAK =  0.15E-08  absolut break condition
   DEPER  =   0.30     relativ break condition  

   TIME   =   0.40     timestep for ELM

  volume/ion in A,a.u.               =      29.11       196.42
  Fermi-wavevector in a.u.,A,eV,Ry     =   0.984668  1.860753 13.191825  0.969572
  Thomas-Fermi vector in A             =   2.115918
 
 Write flags
   LWAVE        =      F    write WAVECAR
   LDOWNSAMPLE  =      F    k-point downsampling of WAVECAR
   LCHARG       =      F    write CHGCAR
   LVTOT        =      F    write LOCPOT, total local potential
   LVHAR        =      F    write LOCPOT, Hartree potential only
   LELF         =      F    write electronic localiz. function (ELF)
   LORBIT       =      0    0 simple, 1 ext, 2 COOP (PROOUT), +10 PAW based schemes


 Dipole corrections
   LMONO  =      F    monopole corrections only (constant potential shift)
   LDIPOL =      T    correct potential (dipole corrections)
   IDIPOL =      3    1-x, 2-y, 3-z, 4-all directions 
   EPSILON=  1.0000000 bulk dielectric constant

 Exchange correlation treatment:
   GGA     =    --    GGA type
   LEXCH   =     8    internal setting for exchange type
   VOSKOWN=      0    Vosko Wilk Nusair interpolation
   LHFCALC =     F    Hartree Fock is set to
   LHFONE  =     F    Hartree Fock one center treatment
   AEXX    =    0.0000 exact exchange contribution

 Linear response parameters
   LEPSILON=     F    determine dielectric tensor
   LRPA    =     F    only Hartree local field effects (RPA)
   LNABLA  =     F    use nabla operator in PAW spheres
   LVEL    =     F    velocity operator in full k-point grid
   LINTERFAST=   F  fast interpolation
   KINTER  =     0    interpolate to denser k-point grid
   CSHIFT  =0.1000    complex shift for real part using Kramers Kronig
   OMEGAMAX=  -1.0    maximum frequency
   DEG_THRESHOLD= 0.2000000E-02 threshold for treating states as degnerate
   RTIME   =   -0.100 relaxation time in fs
  (WPLASMAI=    0.000 imaginary part of plasma frequency in eV, 0.658/RTIME)
   DFIELD  = 0.0000000 0.0000000 0.0000000 field for delta impulse in time
 
 Orbital magnetization related:
   ORBITALMAG=     F  switch on orbital magnetization
   LCHIMAG   =     F  perturbation theory with respect to B field
   DQ        =  0.001000  dq finite difference perturbation B field
   LLRAUG    =     F  two centre corrections for induced B field


--------------------------------------------------------------------------------------------------------


 conjugate gradient relaxation of ions
 charge density and potential will be updated during run
 non-spin polarized calculation
 RMM-DIIS sequential band-by-band and
  variant of blocked Davidson during initial phase
 perform sub-space diagonalisation
    before iterative eigenvector-optimisation
 modified Broyden-mixing scheme, WC =      100.0
 initial mixing is a Kerker type mixing with AMIX =  0.4000 and BMIX =      1.0000
 Hartree-type preconditioning will be used
 using additional bands           29
 reciprocal scheme for non local part
 use partial core corrections
 calculate Harris-corrections to forces 
   (improved forces if not selfconsistent)
 use gradient corrections 
 use of overlap-Matrix (Vanderbilt PP)
 Methfessel and Paxton  Order N= 1 SIGMA  =   0.20


--------------------------------------------------------------------------------------------------------


  energy-cutoff  :      400.00
  volume of cell :     1222.46
      direct lattice vectors                 reciprocal lattice vectors
     2.929699898  0.000000000  0.000000000     0.341331889  0.000000000  0.000000000
     0.000000000 14.554100037  0.000000000     0.000000000  0.068709161  0.000000000
     0.000000000  0.000000000 28.670000076     0.000000000  0.000000000  0.034879665

  length of vectors
     2.929699898 14.554100037 28.670000076     0.341331889  0.068709161  0.034879665


 
 k-points in units of 2pi/SCALE and weight: KPT-Resolved Value to Generate K-Mesh: 0
   0.00000000  0.00000000  0.00000000       0.011
   0.02275546  0.00000000  0.00000000       0.022
   0.04551092  0.00000000  0.00000000       0.022
   0.06826638  0.00000000  0.00000000       0.022
   0.09102184  0.00000000  0.00000000       0.022
   0.11377730  0.00000000  0.00000000       0.022
   0.13653276  0.00000000  0.00000000       0.022
   0.15928821  0.00000000  0.00000000       0.022
   0.00000000  0.02290305  0.00000000       0.022
   0.02275546  0.02290305  0.00000000       0.044
   0.04551092  0.02290305  0.00000000       0.044
   0.06826638  0.02290305  0.00000000       0.044
   0.09102184  0.02290305  0.00000000       0.044
   0.11377730  0.02290305  0.00000000       0.044
   0.13653276  0.02290305  0.00000000       0.044
   0.15928821  0.02290305  0.00000000       0.044
   0.00000000  0.00000000  0.01743983       0.011
   0.02275546  0.00000000  0.01743983       0.022
   0.04551092  0.00000000  0.01743983       0.022
   0.06826638  0.00000000  0.01743983       0.022
   0.09102184  0.00000000  0.01743983       0.022
   0.11377730  0.00000000  0.01743983       0.022
   0.13653276  0.00000000  0.01743983       0.022
   0.15928821  0.00000000  0.01743983       0.022
   0.00000000  0.02290305  0.01743983       0.022
   0.02275546  0.02290305  0.01743983       0.044
   0.04551092  0.02290305  0.01743983       0.044
   0.06826638  0.02290305  0.01743983       0.044
   0.09102184  0.02290305  0.01743983       0.044
   0.11377730  0.02290305  0.01743983       0.044
   0.13653276  0.02290305  0.01743983       0.044
   0.15928821  0.02290305  0.01743983       0.044
 
 k-points in reciprocal lattice and weights: KPT-Resolved Value to Generate K-Mesh: 0
   0.00000000  0.00000000  0.00000000       0.011
   0.06666667  0.00000000  0.00000000       0.022
   0.13333333  0.00000000  0.00000000       0.022
   0.20000000  0.00000000  0.00000000       0.022
   0.26666667  0.00000000  0.00000000       0.022
   0.33333333  0.00000000  0.00000000       0.022
   0.40000000  0.00000000  0.00000000       0.022
   0.46666667  0.00000000  0.00000000       0.022
   0.00000000  0.33333333  0.00000000       0.022
   0.06666667  0.33333333  0.00000000       0.044
   0.13333333  0.33333333  0.00000000       0.044
   0.20000000  0.33333333  0.00000000       0.044
   0.26666667  0.33333333  0.00000000       0.044
   0.33333333  0.33333333  0.00000000       0.044
   0.40000000  0.33333333  0.00000000       0.044
   0.46666667  0.33333333  0.00000000       0.044
   0.00000000  0.00000000  0.50000000       0.011
   0.06666667  0.00000000  0.50000000       0.022
   0.13333333  0.00000000  0.50000000       0.022
   0.20000000  0.00000000  0.50000000       0.022
   0.26666667  0.00000000  0.50000000       0.022
   0.33333333  0.00000000  0.50000000       0.022
   0.40000000  0.00000000  0.50000000       0.022
   0.46666667  0.00000000  0.50000000       0.022
   0.00000000  0.33333333  0.50000000       0.022
   0.06666667  0.33333333  0.50000000       0.044
   0.13333333  0.33333333  0.50000000       0.044
   0.20000000  0.33333333  0.50000000       0.044
   0.26666667  0.33333333  0.50000000       0.044
   0.33333333  0.33333333  0.50000000       0.044
   0.40000000  0.33333333  0.50000000       0.044
   0.46666667  0.33333333  0.50000000       0.044
 
 position of ions in fractional coordinates (direct lattice) 
   0.40320000  0.52923723  0.00748579
   0.40320000  0.65772786  0.08445398
   0.40320000  0.04087478  0.31825492
   0.40320000  0.78984319  0.16123682
   0.40320000  0.17388841  0.39552286
   0.40320000  0.91653531  0.23868258
   0.40320000  0.30560358  0.47071447
   0.40320000  0.19439514  0.00598652
   0.40320000  0.32642870  0.08120254
   0.40320000  0.45894835  0.15866055
   0.40320000  0.58347526  0.23816578
   0.40320000  0.71001148  0.31555201
   0.40320000  0.84262271  0.39224441
   0.40320000  0.97060753  0.46949094
   0.90319996  0.02923720  0.00748579
   0.90319996  0.15772790  0.08445398
   0.90319996  0.28984324  0.16123682
   0.90319996  0.41653538  0.23868258
   0.90319996  0.54087477  0.31825492
   0.90319996  0.67388843  0.39552286
   0.90319996  0.80560362  0.47071447
   0.90319996  0.69439519  0.00598652
   0.90319996  0.08347529  0.23816578
   0.90319996  0.82642873  0.08120254
   0.90319996  0.21001151  0.31555201
   0.90319996  0.95894842  0.15866055
   0.90319996  0.34262275  0.39224441
   0.90319996  0.47060756  0.46949094
   0.40320000  0.12504517  0.16173526
   0.40320000  0.86347173  0.00764582
   0.40320000  0.25005417  0.23846962
   0.40320000  0.99365633  0.08190260
   0.40320000  0.37468058  0.31488785
   0.40320000  0.50660504  0.39520672
   0.40320000  0.63636713  0.46893806
   0.90319996  0.36347173  0.00764582
   0.90319996  0.49365633  0.08190260
   0.90319996  0.62504519  0.16173526
   0.90319996  0.00660503  0.39520672
   0.90319996  0.75005418  0.23846962
   0.90319996  0.13636713  0.46893806
   0.90319996  0.87468065  0.31488785
 
 position of ions in cartesian coordinates  (Angst):
   1.18125500  7.70257164  0.21461750
   1.18125500  9.57263712  2.42129548
   1.18125500  0.59489563  9.12436871
   1.18125500 11.49545685  4.62265956
   1.18125500  2.53078934 11.33964050
   1.18125500 13.33934654  6.84302945
   1.18125500  4.44778511 13.49538381
   1.18125500  2.82924628  0.17163352
   1.18125500  4.75087595  2.32807684
   1.18125500  6.67958022  4.54879787
   1.18125500  8.49195725  6.82821289
   1.18125500 10.33357808  9.04687606
   1.18125500 12.26361523 11.24564727
   1.18125500 14.12631907 13.46030516
   2.64610483  0.42552107  0.21461750
   2.64610483  2.29558760  2.42129548
   2.64610483  4.21840757  4.62265956
   2.64610483  6.06229753  6.84302945
   2.64610483  7.87194557  9.12436871
   2.64610483  9.80783961 11.33964050
   2.64610483 11.72483563 13.49538381
   2.64610483 10.10629706  0.17163352
   2.64610483  1.21490773  6.82821289
   2.64610483 12.02792646  2.32807684
   2.64610483  3.05652856  9.04687606
   2.64610483 13.95663124  4.54879787
   2.64610483  4.98656572 11.24564727
   2.64610483  6.84926954 13.46030516
   1.18125500  1.81991995  4.63694991
   1.18125500 12.56705391  0.21920562
   1.18125500  3.63931336  6.83692407
   1.18125500 14.46177366  2.34814767
   1.18125500  5.45313868  9.02783469
   1.18125500  7.37318040 11.33057674
   1.18125500  9.26175081 13.44445409
   2.64610483  5.29000390  0.21920562
   2.64610483  7.18472364  2.34814767
   2.64610483  9.09697022  4.63694991
   2.64610483  0.09613028 11.33057674
   2.64610483 10.91636362  6.83692407
   2.64610483  1.98470080 13.44445409
   2.64610483 12.73018970  9.02783469
 


--------------------------------------------------------------------------------------------------------


 k-point  1 :   0.0000 0.0000 0.0000  plane waves:   22251
 k-point  2 :   0.0667 0.0000 0.0000  plane waves:   22215
 k-point  3 :   0.1333 0.0000 0.0000  plane waves:   22153
 k-point  4 :   0.2000 0.0000 0.0000  plane waves:   22155
 k-point  5 :   0.2667 0.0000 0.0000  plane waves:   22194
 k-point  6 :   0.3333 0.0000 0.0000  plane waves:   22212
 k-point  7 :   0.4000 0.0000 0.0000  plane waves:   22250
 k-point  8 :   0.4667 0.0000 0.0000  plane waves:   22282
 k-point  9 :   0.0000 0.3333 0.0000  plane waves:   22220
 k-point 10 :   0.0667 0.3333 0.0000  plane waves:   22199
 k-point 11 :   0.1333 0.3333 0.0000  plane waves:   22197
 k-point 12 :   0.2000 0.3333 0.0000  plane waves:   22155
 k-point 13 :   0.2667 0.3333 0.0000  plane waves:   22186
 k-point 14 :   0.3333 0.3333 0.0000  plane waves:   22203
 k-point 15 :   0.4000 0.3333 0.0000  plane waves:   22252
 k-point 16 :   0.4667 0.3333 0.0000  plane waves:   22248
 k-point 17 :   0.0000 0.0000 0.5000  plane waves:   22206
 k-point 18 :   0.0667 0.0000 0.5000  plane waves:   22222
 k-point 19 :   0.1333 0.0000 0.5000  plane waves:   22142
 k-point 20 :   0.2000 0.0000 0.5000  plane waves:   22148
 k-point 21 :   0.2667 0.0000 0.5000  plane waves:   22198
 k-point 22 :   0.3333 0.0000 0.5000  plane waves:   22234
 k-point 23 :   0.4000 0.0000 0.5000  plane waves:   22248
 k-point 24 :   0.4667 0.0000 0.5000  plane waves:   22252
 k-point 25 :   0.0000 0.3333 0.5000  plane waves:   22186
 k-point 26 :   0.0667 0.3333 0.5000  plane waves:   22220
 k-point 27 :   0.1333 0.3333 0.5000  plane waves:   22204
 k-point 28 :   0.2000 0.3333 0.5000  plane waves:   22142
 k-point 29 :   0.2667 0.3333 0.5000  plane waves:   22172
 k-point 30 :   0.3333 0.3333 0.5000  plane waves:   22242
 k-point 31 :   0.4000 0.3333 0.5000  plane waves:   22232
 k-point 32 :   0.4667 0.3333 0.5000  plane waves:   22240

 maximum and minimum number of plane-waves per node :      2815     2717

 maximum number of plane-waves:     22282
 maximum index in each direction: 
   IXMAX=    4   IYMAX=   23   IZMAX=   46
   IXMIN=   -5   IYMIN=  -24   IZMIN=  -47


 parallel 3D FFT for wavefunctions:
    minimum data exchange during FFTs selected (reduces bandwidth)
 parallel 3D FFT for charge:
    minimum data exchange during FFTs selected (reduces bandwidth)


 total amount of memory used by VASP MPI-rank0   102387. kBytes
=======================================================================

   base      :      30000. kBytes
   nonl-proj :      27528. kBytes
   fftplans  :       1875. kBytes
   grid      :       3078. kBytes
   one-center:         93. kBytes
   wavefun   :      39813. kBytes
 
     INWAV:  cpu time    0.0000: real time    0.0000
 Broyden mixing: mesh for mixing (old mesh)
   NGX =  9   NGY = 47   NGZ = 93
  (NGX  = 28   NGY  =144   NGZ  =280)
  gives a total of  39339 points

 initial charge density was supplied:
 charge density of overlapping atoms calculated
 number of electron     266.0000000 magnetization 
 keeping initial charge density in first step


--------------------------------------------------------------------------------------------------------


 Maximum index for augmentation-charges          462 (set IRDMAX)


--------------------------------------------------------------------------------------------------------


 First call to EWALD:  gamma=   0.166
 Maximum number of real-space cells 9x 2x 1
 Maximum number of reciprocal cells 1x 4x 7

    FEWALD:  cpu time    0.0027: real time    0.0027


--------------------------------------- Iteration      1(   1)  ---------------------------------------


    POTLOK:  cpu time    0.0311: real time    0.0351
    SETDIJ:  cpu time    0.0040: real time    0.0040
     EDDAV:  cpu time   13.2334: real time   13.2608
       DOS:  cpu time    0.0047: real time    0.0051
    --------------------------------------------
      LOOP:  cpu time   13.2732: real time   13.3050

 eigenvalue-minimisations  : 10368
 total energy-change (2. order) : 0.1790126E+04  (-0.8261298E+04)
 number of electron     266.0000000 magnetization 
 augmentation part      266.0000000 magnetization 

 DIPCOR: dipole corrections for dipol
 direction  3 min pos   208,
 dipolmoment           0.000000      0.000000      0.000034 electrons x Angstroem
 Tr[quadrupol]     -4998.185105

 energy correction for charged system         0.000000 eV
 dipol+quadrupol energy correction           -0.000000 eV
 added-field ion interaction          0.000034 eV  (added to PSCEN)


 Free energy of the ion-electron system (eV)
  ---------------------------------------------------
  alpha Z        PSCENC =       739.32870088
  Ewald energy   TEWEN  =     62055.40875491
  -Hartree energ DENC   =    -83990.09271021
  -exchange      EXHF   =         0.00000000
  -V(xc)+E(xc)   XCENC  =      -401.14323016
  PAW double counting   =     20709.33522786   -21058.12505434
  entropy T*S    EENTRO =         0.00172813
  eigenvalues    EBANDS =      1607.82182091
  atomic energy  EATOM  =     22127.59044454
  Solvation  Ediel_sol  =         0.00000000
  ---------------------------------------------------
  free energy    TOTEN  =      1790.12568251 eV

  energy without entropy =     1790.12395438  energy(sigma->0) =     1790.12510646


--------------------------------------------------------------------------------------------------------


--------------------------------------- Iteration      1(   2)  ---------------------------------------


     EDDAV:  cpu time   13.5037: real time   13.5386
       DOS:  cpu time    0.0056: real time    0.0060
    --------------------------------------------
      LOOP:  cpu time   13.5093: real time   13.5447

 eigenvalue-minimisations  : 10368
 total energy-change (2. order) :-0.1846127E+04  (-0.1781750E+04)
 number of electron     266.0000000 magnetization 
 augmentation part      266.0000000 magnetization 

 DIPCOR: dipole corrections for dipol
 direction  3 min pos   208,
 dipolmoment           0.000000      0.000000      0.000034 electrons x Angstroem
 Tr[quadrupol]     -4998.185105

 energy correction for charged system         0.000000 eV
 dipol+quadrupol energy correction           -0.000000 eV
 added-field ion interaction          0.000034 eV  (added to PSCEN)


 Free energy of the ion-electron system (eV)
  ---------------------------------------------------
  alpha Z        PSCENC =       739.32870088
  Ewald energy   TEWEN  =     62055.40875491
  -Hartree energ DENC   =    -83990.09271021
  -exchange      EXHF   =         0.00000000
  -V(xc)+E(xc)   XCENC  =      -401.14323016
  PAW double counting   =     20709.33522786   -21058.12505434
  entropy T*S    EENTRO =        -0.01021741
  eigenvalues    EBANDS =      -238.29295637
  atomic energy  EATOM  =     22127.59044454
  Solvation  Ediel_sol  =         0.00000000
  ---------------------------------------------------
  free energy    TOTEN  =       -56.00104031 eV

  energy without entropy =      -55.99082289  energy(sigma->0) =      -55.99763450


--------------------------------------------------------------------------------------------------------


--------------------------------------- Iteration      1(   3)  ---------------------------------------


     EDDAV:  cpu time   18.8263: real time   18.8680
       DOS:  cpu time    0.0065: real time    0.0068
    --------------------------------------------
      LOOP:  cpu time   18.8329: real time   18.8748

 eigenvalue-minimisations  : 15672
 total energy-change (2. order) :-0.2406421E+03  (-0.2234686E+03)
 number of electron     266.0000000 magnetization 
 augmentation part      266.0000000 magnetization 

 DIPCOR: dipole corrections for dipol
 direction  3 min pos   208,
 dipolmoment           0.000000      0.000000      0.000034 electrons x Angstroem
 Tr[quadrupol]     -4998.185105

 energy correction for charged system         0.000000 eV
 dipol+quadrupol energy correction           -0.000000 eV
 added-field ion interaction          0.000034 eV  (added to PSCEN)


 Free energy of the ion-electron system (eV)
  ---------------------------------------------------
  alpha Z        PSCENC =       739.32870088
  Ewald energy   TEWEN  =     62055.40875491
  -Hartree energ DENC   =    -83990.09271021
  -exchange      EXHF   =         0.00000000
  -V(xc)+E(xc)   XCENC  =      -401.14323016
  PAW double counting   =     20709.33522786   -21058.12505434
  entropy T*S    EENTRO =        -0.00675995
  eigenvalues    EBANDS =      -478.93854553
  atomic energy  EATOM  =     22127.59044454
  Solvation  Ediel_sol  =         0.00000000
  ---------------------------------------------------
  free energy    TOTEN  =      -296.64317201 eV

  energy without entropy =     -296.63641206  energy(sigma->0) =     -296.64091870


--------------------------------------------------------------------------------------------------------


--------------------------------------- Iteration      1(   4)  ---------------------------------------


     EDDAV:  cpu time   20.1752: real time   20.2637
       DOS:  cpu time    0.0066: real time    0.0070
    --------------------------------------------
      LOOP:  cpu time   20.1818: real time   20.2708

 eigenvalue-minimisations  : 17172
 total energy-change (2. order) :-0.2359014E+02  (-0.2281186E+02)
 number of electron     266.0000000 magnetization 
 augmentation part      266.0000000 magnetization 

 DIPCOR: dipole corrections for dipol
 direction  3 min pos   208,
 dipolmoment           0.000000      0.000000      0.000034 electrons x Angstroem
 Tr[quadrupol]     -4998.185105

 energy correction for charged system         0.000000 eV
 dipol+quadrupol energy correction           -0.000000 eV
 added-field ion interaction          0.000034 eV  (added to PSCEN)


 Free energy of the ion-electron system (eV)
  ---------------------------------------------------
  alpha Z        PSCENC =       739.32870088
  Ewald energy   TEWEN  =     62055.40875491
  -Hartree energ DENC   =    -83990.09271021
  -exchange      EXHF   =         0.00000000
  -V(xc)+E(xc)   XCENC  =      -401.14323016
  PAW double counting   =     20709.33522786   -21058.12505434
  entropy T*S    EENTRO =        -0.00980450
  eigenvalues    EBANDS =      -502.52564432
  atomic energy  EATOM  =     22127.59044454
  Solvation  Ediel_sol  =         0.00000000
  ---------------------------------------------------
  free energy    TOTEN  =      -320.23331535 eV

  energy without entropy =     -320.22351085  energy(sigma->0) =     -320.23004718


--------------------------------------------------------------------------------------------------------


--------------------------------------- Iteration      1(   5)  ---------------------------------------


     EDDAV:  cpu time   19.8329: real time   19.8644
       DOS:  cpu time    0.0068: real time    0.0071
    CHARGE:  cpu time    0.2768: real time    0.2771
    MIXING:  cpu time    0.0009: real time    0.0009
    --------------------------------------------
      LOOP:  cpu time   20.1174: real time   20.1496

 eigenvalue-minimisations  : 16836
 total energy-change (2. order) :-0.1085146E+01  (-0.1056754E+01)
 number of electron     266.0000561 magnetization 
 augmentation part      110.9150534 magnetization 

 DIPCOR: dipole corrections for dipol
 direction  3 min pos   208,
 dipolmoment           0.000000      0.000000      0.000034 electrons x Angstroem
 Tr[quadrupol]     -4998.185105

 energy correction for charged system         0.000000 eV
 dipol+quadrupol energy correction           -0.000000 eV
 added-field ion interaction          0.000034 eV  (added to PSCEN)


 Broyden mixing:
  rms(total) = 0.73575E+01    rms(broyden)= 0.73573E+01
  rms(prec ) = 0.76586E+01
  weight for this iteration     100.00

 Free energy of the ion-electron system (eV)
  ---------------------------------------------------
  alpha Z        PSCENC =       739.32870088
  Ewald energy   TEWEN  =     62055.40875491
  -Hartree energ DENC   =    -83990.09271021
  -exchange      EXHF   =         0.00000000
  -V(xc)+E(xc)   XCENC  =      -401.14323016
  PAW double counting   =     20709.33522786   -21058.12505434
  entropy T*S    EENTRO =        -0.01152386
  eigenvalues    EBANDS =      -503.60907057
  atomic energy  EATOM  =     22127.59044454
  Solvation  Ediel_sol  =         0.00000000
  ---------------------------------------------------
  free energy    TOTEN  =      -321.31846096 eV

  energy without entropy =     -321.30693710  energy(sigma->0) =     -321.31461967


--------------------------------------------------------------------------------------------------------


--------------------------------------- Iteration      1(   6)  ---------------------------------------


    POTLOK:  cpu time    0.0258: real time    0.0284
    SETDIJ:  cpu time    0.0039: real time    0.0039
    EDDIAG:  cpu time    1.5273: real time    1.5275
  RMM-DIIS:  cpu time   11.1463: real time   11.1546
    ORTHCH:  cpu time    0.3614: real time    0.3616
       DOS:  cpu time    0.0063: real time    0.0063
    CHARGE:  cpu time    0.2756: real time    0.2755
    MIXING:  cpu time    0.0008: real time    0.0009
    --------------------------------------------
      LOOP:  cpu time   13.3473: real time   13.3588

 eigenvalue-minimisations  : 13897
 total energy-change (2. order) :-0.7084794E+02  (-0.1315458E+03)
 number of electron     266.0000697 magnetization 
 augmentation part      134.1704992 magnetization 

 DIPCOR: dipole corrections for dipol
 direction  3 min pos   215,
 dipolmoment           0.000000      0.000000     -0.221443 electrons x Angstroem
 Tr[quadrupol]     -5032.208098

 energy correction for charged system         0.000000 eV
 dipol+quadrupol energy correction           -0.003630 eV
 added-field ion interaction         -6.472086 eV  (added to PSCEN)


 Broyden mixing:
  rms(total) = 0.50045E+01    rms(broyden)= 0.50041E+01
  rms(prec ) = 0.68211E+01
  weight for this iteration     100.00

 eigenvalues of (default mixing * dielectric matrix)
  average eigenvalue GAMMA=   0.6737
  0.6737

 Free energy of the ion-electron system (eV)
  ---------------------------------------------------
  alpha Z        PSCENC =       732.85295068
  Ewald energy   TEWEN  =     62055.40875491
  -Hartree energ DENC   =    -83721.85778047
  -exchange      EXHF   =         0.00000000
  -V(xc)+E(xc)   XCENC  =      -427.14335680
  PAW double counting   =     22215.23484853   -22422.52489991
  entropy T*S    EENTRO =        -0.00724861
  eigenvalues    EBANDS =      -951.72011600
  atomic energy  EATOM  =     22127.59044454
  Solvation  Ediel_sol  =         0.00000000
  ---------------------------------------------------
  free energy    TOTEN  =      -392.16640314 eV

  energy without entropy =     -392.15915453  energy(sigma->0) =     -392.16398694


--------------------------------------------------------------------------------------------------------


--------------------------------------- Iteration      1(   7)  ---------------------------------------


    POTLOK:  cpu time    0.0258: real time    0.0294
    SETDIJ:  cpu time    0.0039: real time    0.0039
    EDDIAG:  cpu time    1.5183: real time    1.5188
  RMM-DIIS:  cpu time    9.9921: real time   10.0205
    ORTHCH:  cpu time    0.3619: real time    0.3619
       DOS:  cpu time    0.0060: real time    0.0060
    CHARGE:  cpu time    0.2759: real time    0.2760
    MIXING:  cpu time    0.0011: real time    0.0022
    --------------------------------------------
      LOOP:  cpu time   12.1850: real time   12.2186

 eigenvalue-minimisations  : 12277
 total energy-change (2. order) :-0.1658492E+02  (-0.7402579E+02)
 number of electron     266.0000656 magnetization 
 augmentation part      132.3421918 magnetization 

 DIPCOR: dipole corrections for dipol
 direction  3 min pos   208,
 dipolmoment           0.000000      0.000000      0.509474 electrons x Angstroem
 Tr[quadrupol]     -4985.732954

 energy correction for charged system         0.000000 eV
 dipol+quadrupol energy correction           -0.019215 eV
 added-field ion interaction          0.509233 eV  (added to PSCEN)


 Broyden mixing:
  rms(total) = 0.40337E+01    rms(broyden)= 0.40335E+01
  rms(prec ) = 0.75384E+01
  weight for this iteration     100.00

 eigenvalues of (default mixing * dielectric matrix)
  average eigenvalue GAMMA=   0.5705
  0.7925  0.3485

 Free energy of the ion-electron system (eV)
  ---------------------------------------------------
  alpha Z        PSCENC =       739.81868483
  Ewald energy   TEWEN  =     62055.40875491
  -Hartree energ DENC   =    -83324.07355462
  -exchange      EXHF   =         0.00000000
  -V(xc)+E(xc)   XCENC  =      -411.68945356
  PAW double counting   =     23111.94069445   -23450.18102521
  entropy T*S    EENTRO =        -0.02202562
  eigenvalues    EBANDS =     -1257.54383826
  atomic energy  EATOM  =     22127.59044454
  Solvation  Ediel_sol  =         0.00000000
  ---------------------------------------------------
  free energy    TOTEN  =      -408.75131856 eV

  energy without entropy =     -408.72929293  energy(sigma->0) =     -408.74397668


--------------------------------------------------------------------------------------------------------


--------------------------------------- Iteration      1(   8)  ---------------------------------------


    POTLOK:  cpu time    0.0255: real time    0.0285
    SETDIJ:  cpu time    0.0039: real time    0.0039
    EDDIAG:  cpu time    1.5169: real time    1.5172
  RMM-DIIS:  cpu time   13.3906: real time   13.4055
    ORTHCH:  cpu time    0.3643: real time    0.3643
       DOS:  cpu time    0.0060: real time    0.0060
    CHARGE:  cpu time    0.2741: real time    0.2742
    MIXING:  cpu time    0.0007: real time    0.0007
    --------------------------------------------
      LOOP:  cpu time   15.5820: real time   15.6002

 eigenvalue-minimisations  : 16635
 total energy-change (2. order) :-0.7856032E+02  (-0.5414824E+02)
 number of electron     266.0000529 magnetization 
 augmentation part      124.6812645 magnetization 

 DIPCOR: dipole corrections for dipol
 direction  3 min pos   213,
 dipolmoment           0.000000      0.000000     -2.909418 electrons x Angstroem
 Tr[quadrupol]     -5013.125823

 energy correction for charged system         0.000000 eV
 dipol+quadrupol energy correction           -0.626614 eV
 added-field ion interaction        -61.568714 eV  (added to PSCEN)


 Broyden mixing:
  rms(total) = 0.81630E+01    rms(broyden)= 0.81620E+01
  rms(prec ) = 0.13565E+02
  weight for this iteration     100.00

 eigenvalues of (default mixing * dielectric matrix)
  average eigenvalue GAMMA=   0.4321
  0.8796  0.3193  0.0974

 Free energy of the ion-electron system (eV)
  ---------------------------------------------------
  alpha Z        PSCENC =       677.13333800
  Ewald energy   TEWEN  =     62055.40875491
  -Hartree energ DENC   =    -83905.97237081
  -exchange      EXHF   =         0.00000000
  -V(xc)+E(xc)   XCENC  =      -406.95923086
  PAW double counting   =     23594.78793191   -23978.95887904
  entropy T*S    EENTRO =        -0.06559961
  eigenvalues    EBANDS =      -650.27602634
  atomic energy  EATOM  =     22127.59044454
  Solvation  Ediel_sol  =         0.00000000
  ---------------------------------------------------
  free energy    TOTEN  =      -487.31163730 eV

  energy without entropy =     -487.24603769  energy(sigma->0) =     -487.28977076


--------------------------------------------------------------------------------------------------------


--------------------------------------- Iteration      1(   9)  ---------------------------------------


    POTLOK:  cpu time    0.0260: real time    0.0289
    SETDIJ:  cpu time    0.0040: real time    0.0040
    EDDIAG:  cpu time    1.5119: real time    1.5121
  RMM-DIIS:  cpu time   11.1099: real time   11.1354
    ORTHCH:  cpu time    0.3605: real time    0.3608
       DOS:  cpu time    0.0070: real time    0.0070
    CHARGE:  cpu time    0.2748: real time    0.2748
    MIXING:  cpu time    0.0008: real time    0.0008
    --------------------------------------------
      LOOP:  cpu time   13.2949: real time   13.3240

 eigenvalue-minimisations  : 13776
 total energy-change (2. order) : 0.1867886E+03  (-0.2012408E+02)
 number of electron     266.0000587 magnetization 
 augmentation part      124.2124391 magnetization 

 DIPCOR: dipole corrections for dipol
 direction  3 min pos   205,
 dipolmoment           0.000000      0.000000      0.771473 electrons x Angstroem
 Tr[quadrupol]     -5021.378721

 energy correction for charged system         0.000000 eV
 dipol+quadrupol energy correction           -0.044059 eV
 added-field ion interaction         -8.561717 eV  (added to PSCEN)


 Broyden mixing:
  rms(total) = 0.33818E+01    rms(broyden)= 0.33782E+01
  rms(prec ) = 0.49004E+01
  weight for this iteration     100.00

 eigenvalues of (default mixing * dielectric matrix)
  average eigenvalue GAMMA=   0.4555
  1.1404  0.3945  0.1994  0.0875

 Free energy of the ion-electron system (eV)
  ---------------------------------------------------
  alpha Z        PSCENC =       730.72289131
  Ewald energy   TEWEN  =     62055.40875491
  -Hartree energ DENC   =    -83950.16408631
  -exchange      EXHF   =         0.00000000
  -V(xc)+E(xc)   XCENC  =      -408.49956072
  PAW double counting   =     23644.12115492   -24027.73493813
  entropy T*S    EENTRO =         0.00457164
  eigenvalues    EBANDS =      -471.97228937
  atomic energy  EATOM  =     22127.59044454
  Solvation  Ediel_sol  =         0.00000000
  ---------------------------------------------------
  free energy    TOTEN  =      -300.52305722 eV

  energy without entropy =     -300.52762886  energy(sigma->0) =     -300.52458110


--------------------------------------------------------------------------------------------------------


--------------------------------------- Iteration      1(  10)  ---------------------------------------


    POTLOK:  cpu time    0.0258: real time    0.0292
    SETDIJ:  cpu time    0.0039: real time    0.0039
    EDDIAG:  cpu time    1.5164: real time    1.5166
  RMM-DIIS:  cpu time    9.3123: real time    9.3133
    ORTHCH:  cpu time    0.3614: real time    0.3618
       DOS:  cpu time    0.0075: real time    0.0075
    CHARGE:  cpu time    0.2804: real time    0.2853
    MIXING:  cpu time    0.0009: real time    0.0009
    --------------------------------------------
      LOOP:  cpu time   11.5085: real time   11.5184

 eigenvalue-minimisations  : 11404
 total energy-change (2. order) : 0.2411883E+02  (-0.6692354E+01)
 number of electron     266.0000647 magnetization 
 augmentation part      127.9770273 magnetization 

 DIPCOR: dipole corrections for dipol
 direction  3 min pos   202,
 dipolmoment           0.000000      0.000000      0.123269 electrons x Angstroem
 Tr[quadrupol]     -5016.378832

 energy correction for charged system         0.000000 eV
 dipol+quadrupol energy correction           -0.001125 eV
 added-field ion interaction         -2.859256 eV  (added to PSCEN)


 Broyden mixing:
  rms(total) = 0.20608E+01    rms(broyden)= 0.20590E+01
  rms(prec ) = 0.31443E+01
  weight for this iteration     100.00

 eigenvalues of (default mixing * dielectric matrix)
  average eigenvalue GAMMA=   0.4456
  1.2359  0.4732  0.2187  0.2187  0.0815

 Free energy of the ion-electron system (eV)
  ---------------------------------------------------
  alpha Z        PSCENC =       736.46828517
  Ewald energy   TEWEN  =     62055.40875491
  -Hartree energ DENC   =    -83728.01737574
  -exchange      EXHF   =         0.00000000
  -V(xc)+E(xc)   XCENC  =      -412.82123569
  PAW double counting   =     23879.54680650   -24249.31552618
  entropy T*S    EENTRO =        -0.05399173
  eigenvalues    EBANDS =      -685.21039104
  atomic energy  EATOM  =     22127.59044454
  Solvation  Ediel_sol  =         0.00000000
  ---------------------------------------------------
  free energy    TOTEN  =      -276.40422926 eV

  energy without entropy =     -276.35023753  energy(sigma->0) =     -276.38623202


--------------------------------------------------------------------------------------------------------


--------------------------------------- Iteration      1(  11)  ---------------------------------------


    POTLOK:  cpu time    0.0260: real time    0.0297
    SETDIJ:  cpu time    0.0038: real time    0.0039
    EDDIAG:  cpu time    1.5137: real time    1.5156
  RMM-DIIS:  cpu time   10.6504: real time   10.7095
    ORTHCH:  cpu time    0.3610: real time    0.3611
       DOS:  cpu time    0.0078: real time    0.0078
    CHARGE:  cpu time    0.2905: real time    0.2910
    MIXING:  cpu time    0.0008: real time    0.0008
    --------------------------------------------
      LOOP:  cpu time   12.8539: real time   12.9193

 eigenvalue-minimisations  : 13088
 total energy-change (2. order) : 0.1224409E+01  (-0.2577730E+01)
 number of electron     266.0000660 magnetization 
 augmentation part      128.5374991 magnetization 

 DIPCOR: dipole corrections for dipol
 direction  3 min pos   200,
 dipolmoment           0.000000      0.000000      0.537068 electrons x Angstroem
 Tr[quadrupol]     -5014.231068

 energy correction for charged system         0.000000 eV
 dipol+quadrupol energy correction           -0.021352 eV
 added-field ion interaction        -16.788867 eV  (added to PSCEN)


 Broyden mixing:
  rms(total) = 0.18025E+01    rms(broyden)= 0.18023E+01
  rms(prec ) = 0.36514E+01
  weight for this iteration     100.00

 eigenvalues of (default mixing * dielectric matrix)
  average eigenvalue GAMMA=   0.4102
  1.2837  0.4758  0.2469  0.1890  0.1890  0.0770

 Free energy of the ion-electron system (eV)
  ---------------------------------------------------
  alpha Z        PSCENC =       722.51844697
  Ewald energy   TEWEN  =     62055.40875491
  -Hartree energ DENC   =    -83713.07033621
  -exchange      EXHF   =         0.00000000
  -V(xc)+E(xc)   XCENC  =      -411.86486842
  PAW double counting   =     24105.80745674   -24481.67421489
  entropy T*S    EENTRO =         0.03029348
  eigenvalues    EBANDS =      -679.92579756
  atomic energy  EATOM  =     22127.59044454
  Solvation  Ediel_sol  =         0.00000000
  ---------------------------------------------------
  free energy    TOTEN  =      -275.17982044 eV

  energy without entropy =     -275.21011392  energy(sigma->0) =     -275.18991826


--------------------------------------------------------------------------------------------------------


--------------------------------------- Iteration      1(  12)  ---------------------------------------


    POTLOK:  cpu time    0.0273: real time    0.0306
    SETDIJ:  cpu time    0.0039: real time    0.0039
    EDDIAG:  cpu time    1.5102: real time    1.5109
  RMM-DIIS:  cpu time   10.3249: real time   10.3488
    ORTHCH:  cpu time    0.3778: real time    0.3781
       DOS:  cpu time    0.0076: real time    0.0076
    CHARGE:  cpu time    0.3004: real time    0.3035
    MIXING:  cpu time    0.0008: real time    0.0008
    --------------------------------------------
      LOOP:  cpu time   12.5530: real time   12.5843

 eigenvalue-minimisations  : 12711
 total energy-change (2. order) : 0.5690416E+01  (-0.8694451E+00)
 number of electron     266.0000640 magnetization 
 augmentation part      128.5498354 magnetization 

 DIPCOR: dipole corrections for dipol
 direction  3 min pos   199,
 dipolmoment           0.000000      0.000000     -0.051251 electrons x Angstroem
 Tr[quadrupol]     -5015.620979

 energy correction for charged system         0.000000 eV
 dipol+quadrupol energy correction           -0.000194 eV
 added-field ion interaction          1.808788 eV  (added to PSCEN)


 Broyden mixing:
  rms(total) = 0.14389E+01    rms(broyden)= 0.14388E+01
  rms(prec ) = 0.21952E+01
  weight for this iteration     100.00

 eigenvalues of (default mixing * dielectric matrix)
  average eigenvalue GAMMA=   0.3978
  1.3370  0.4813  0.2632  0.2632  0.2616  0.1037  0.0745

 Free energy of the ion-electron system (eV)
  ---------------------------------------------------
  alpha Z        PSCENC =       741.13726022
  Ewald energy   TEWEN  =     62055.40875491
  -Hartree energ DENC   =    -83712.17175345
  -exchange      EXHF   =         0.00000000
  -V(xc)+E(xc)   XCENC  =      -411.81525002
  PAW double counting   =     24220.70139878   -24598.11570642
  entropy T*S    EENTRO =         0.01380617
  eigenvalues    EBANDS =      -692.23835878
  atomic energy  EATOM  =     22127.59044454
  Solvation  Ediel_sol  =         0.00000000
  ---------------------------------------------------
  free energy    TOTEN  =      -269.48940406 eV

  energy without entropy =     -269.50321023  energy(sigma->0) =     -269.49400611


--------------------------------------------------------------------------------------------------------


--------------------------------------- Iteration      1(  13)  ---------------------------------------


    POTLOK:  cpu time    0.0288: real time    0.0292
    SETDIJ:  cpu time    0.0039: real time    0.0039
    EDDIAG:  cpu time    1.5076: real time    1.5133
  RMM-DIIS:  cpu time    9.0137: real time    9.0289
    ORTHCH:  cpu time    0.3610: real time    0.3617
       DOS:  cpu time    0.0077: real time    0.0077
    CHARGE:  cpu time    0.2737: real time    0.2738
    MIXING:  cpu time    0.0009: real time    0.0009
    --------------------------------------------
      LOOP:  cpu time   11.1971: real time   11.2193

 eigenvalue-minimisations  : 11097
 total energy-change (2. order) : 0.2802174E+01  (-0.2108850E+00)
 number of electron     266.0000645 magnetization 
 augmentation part      128.3606581 magnetization 

 DIPCOR: dipole corrections for dipol
 direction  3 min pos   199,
 dipolmoment           0.000000      0.000000      0.118087 electrons x Angstroem
 Tr[quadrupol]     -5015.795531

 energy correction for charged system         0.000000 eV
 dipol+quadrupol energy correction           -0.001032 eV
 added-field ion interaction         -4.167619 eV  (added to PSCEN)


 Broyden mixing:
  rms(total) = 0.10135E+01    rms(broyden)= 0.10135E+01
  rms(prec ) = 0.12423E+01
  weight for this iteration     100.00

 eigenvalues of (default mixing * dielectric matrix)
  average eigenvalue GAMMA=   0.4367
  1.4010  0.5134  0.5134  0.4373  0.2220  0.2220  0.1094  0.0747

 Free energy of the ion-electron system (eV)
  ---------------------------------------------------
  alpha Z        PSCENC =       735.16001480
  Ewald energy   TEWEN  =     62055.40875491
  -Hartree energ DENC   =    -83727.65415791
  -exchange      EXHF   =         0.00000000
  -V(xc)+E(xc)   XCENC  =      -411.05464528
  PAW double counting   =     24373.60932524   -24754.78149040
  entropy T*S    EENTRO =        -0.00634591
  eigenvalues    EBANDS =      -664.95913017
  atomic energy  EATOM  =     22127.59044454
  Solvation  Ediel_sol  =         0.00000000
  ---------------------------------------------------
  free energy    TOTEN  =      -266.68723018 eV

  energy without entropy =     -266.68088427  energy(sigma->0) =     -266.68511488


--------------------------------------------------------------------------------------------------------


--------------------------------------- Iteration      1(  14)  ---------------------------------------


    POTLOK:  cpu time    0.0285: real time    0.0316
    SETDIJ:  cpu time    0.0039: real time    0.0039
    EDDIAG:  cpu time    1.5009: real time    1.5017
  RMM-DIIS:  cpu time    9.9054: real time    9.9169
    ORTHCH:  cpu time    0.3612: real time    0.3615
       DOS:  cpu time    0.0078: real time    0.0078
    CHARGE:  cpu time    0.2740: real time    0.2741
    MIXING:  cpu time    0.0010: real time    0.0010
    --------------------------------------------
      LOOP:  cpu time   12.0826: real time   12.0984

 eigenvalue-minimisations  : 12199
 total energy-change (2. order) : 0.1837336E+00  (-0.2723957E+00)
 number of electron     266.0000633 magnetization 
 augmentation part      128.7657562 magnetization 

 DIPCOR: dipole corrections for dipol
 direction  3 min pos   199,
 dipolmoment           0.000000      0.000000     -0.032854 electrons x Angstroem
 Tr[quadrupol]     -5016.094142

 energy correction for charged system         0.000000 eV
 dipol+quadrupol energy correction           -0.000080 eV
 added-field ion interaction          1.159519 eV  (added to PSCEN)


 Broyden mixing:
  rms(total) = 0.10472E+01    rms(broyden)= 0.10472E+01
  rms(prec ) = 0.18066E+01
  weight for this iteration     100.00

 eigenvalues of (default mixing * dielectric matrix)
  average eigenvalue GAMMA=   0.4885
  1.2897  0.8853  0.8853  0.3512  0.3512  0.2270  0.2270  0.0745  0.1053

 Free energy of the ion-electron system (eV)
  ---------------------------------------------------
  alpha Z        PSCENC =       740.48810588
  Ewald energy   TEWEN  =     62055.40875491
  -Hartree energ DENC   =    -83740.71655149
  -exchange      EXHF   =         0.00000000
  -V(xc)+E(xc)   XCENC  =      -409.90931987
  PAW double counting   =     24579.97962042   -24964.85999961
  entropy T*S    EENTRO =         0.01119225
  eigenvalues    EBANDS =      -654.49574361
  atomic energy  EATOM  =     22127.59044454
  Solvation  Ediel_sol  =         0.00000000
  ---------------------------------------------------
  free energy    TOTEN  =      -266.50349658 eV

  energy without entropy =     -266.51468883  energy(sigma->0) =     -266.50722733


--------------------------------------------------------------------------------------------------------


--------------------------------------- Iteration      1(  15)  ---------------------------------------


    POTLOK:  cpu time    0.0259: real time    0.0290
    SETDIJ:  cpu time    0.0039: real time    0.0039
    EDDIAG:  cpu time    1.5054: real time    1.5055
  RMM-DIIS:  cpu time    9.9451: real time    9.9637
    ORTHCH:  cpu time    0.3603: real time    0.3611
       DOS:  cpu time    0.0079: real time    0.0079
    CHARGE:  cpu time    0.2719: real time    0.2719
    MIXING:  cpu time    0.0012: real time    0.0012
    --------------------------------------------
      LOOP:  cpu time   12.1215: real time   12.1440

 eigenvalue-minimisations  : 12158
 total energy-change (2. order) : 0.1151640E+01  (-0.4884712E+00)
 number of electron     266.0000629 magnetization 
 augmentation part      128.5774975 magnetization 

 DIPCOR: dipole corrections for dipol
 direction  3 min pos   199,
 dipolmoment           0.000000      0.000000     -0.060340 electrons x Angstroem
 Tr[quadrupol]     -5017.060778

 energy correction for charged system         0.000000 eV
 dipol+quadrupol energy correction           -0.000270 eV
 added-field ion interaction          2.129547 eV  (added to PSCEN)


 Broyden mixing:
  rms(total) = 0.78070E+00    rms(broyden)= 0.78068E+00
  rms(prec ) = 0.14516E+01
  weight for this iteration     100.00

 eigenvalues of (default mixing * dielectric matrix)
  average eigenvalue GAMMA=   0.5097
  1.2902  1.2902  0.8254  0.3999  0.3999  0.2288  0.2288  0.2530  0.0745  0.1057

 Free energy of the ion-electron system (eV)
  ---------------------------------------------------
  alpha Z        PSCENC =       741.45794385
  Ewald energy   TEWEN  =     62055.40875491
  -Hartree energ DENC   =    -83775.72079297
  -exchange      EXHF   =         0.00000000
  -V(xc)+E(xc)   XCENC  =      -408.53938886
  PAW double counting   =     24809.90817485   -25197.38290680
  entropy T*S    EENTRO =         0.02161233
  eigenvalues    EBANDS =      -618.09569873
  atomic energy  EATOM  =     22127.59044454
  Solvation  Ediel_sol  =         0.00000000
  ---------------------------------------------------
  free energy    TOTEN  =      -265.35185688 eV

  energy without entropy =     -265.37346922  energy(sigma->0) =     -265.35906100


--------------------------------------------------------------------------------------------------------


--------------------------------------- Iteration      1(  16)  ---------------------------------------


    POTLOK:  cpu time    0.0259: real time    0.0295
    SETDIJ:  cpu time    0.0041: real time    0.0041
    EDDIAG:  cpu time    1.5079: real time    1.5083
  RMM-DIIS:  cpu time   11.3635: real time   11.3708
    ORTHCH:  cpu time    0.3613: real time    0.3614
       DOS:  cpu time    0.0081: real time    0.0081
    CHARGE:  cpu time    0.2831: real time    0.2831
    MIXING:  cpu time    0.0015: real time    0.0019
    --------------------------------------------
      LOOP:  cpu time   13.5554: real time   13.5672

 eigenvalue-minimisations  : 13957
 total energy-change (2. order) : 0.1164983E+01  (-0.2740012E+00)
 number of electron     266.0000627 magnetization 
 augmentation part      128.4535865 magnetization 

 DIPCOR: dipole corrections for dipol
 direction  3 min pos   199,
 dipolmoment           0.000000      0.000000      0.016250 electrons x Angstroem
 Tr[quadrupol]     -5016.961184

 energy correction for charged system         0.000000 eV
 dipol+quadrupol energy correction           -0.000020 eV
 added-field ion interaction         -0.573520 eV  (added to PSCEN)


 Broyden mixing:
  rms(total) = 0.41658E+00    rms(broyden)= 0.41655E+00
  rms(prec ) = 0.68419E+00
  weight for this iteration     100.00

 eigenvalues of (default mixing * dielectric matrix)
  average eigenvalue GAMMA=   0.5204
  1.3456  1.3456  0.8960  0.5497  0.4025  0.2247  0.2247  0.2779  0.2779  0.0745
  0.1057

 Free energy of the ion-electron system (eV)
  ---------------------------------------------------
  alpha Z        PSCENC =       738.75512657
  Ewald energy   TEWEN  =     62055.40875491
  -Hartree energ DENC   =    -83781.12328365
  -exchange      EXHF   =         0.00000000
  -V(xc)+E(xc)   XCENC  =      -408.18923876
  PAW double counting   =     24876.76733895   -25262.79132673
  entropy T*S    EENTRO =         0.00596055
  eigenvalues    EBANDS =      -610.61064995
  atomic energy  EATOM  =     22127.59044454
  Solvation  Ediel_sol  =         0.00000000
  ---------------------------------------------------
  free energy    TOTEN  =      -264.18687357 eV

  energy without entropy =     -264.19283413  energy(sigma->0) =     -264.18886043


--------------------------------------------------------------------------------------------------------


--------------------------------------- Iteration      1(  17)  ---------------------------------------


    POTLOK:  cpu time    0.0271: real time    0.0304
    SETDIJ:  cpu time    0.0043: real time    0.0043
    EDDIAG:  cpu time    1.5258: real time    1.5399
  RMM-DIIS:  cpu time   11.3343: real time   11.3472
    ORTHCH:  cpu time    0.3615: real time    0.3619
       DOS:  cpu time    0.0075: real time    0.0075
    CHARGE:  cpu time    0.2747: real time    0.2747
    MIXING:  cpu time    0.0011: real time    0.0011
    --------------------------------------------
      LOOP:  cpu time   13.5364: real time   13.5670

 eigenvalue-minimisations  : 14067
 total energy-change (2. order) : 0.2841076E+00  (-0.8690738E-01)
 number of electron     266.0000631 magnetization 
 augmentation part      128.5227697 magnetization 

 DIPCOR: dipole corrections for dipol
 direction  3 min pos   200,
 dipolmoment           0.000000      0.000000      0.024147 electrons x Angstroem
 Tr[quadrupol]     -5016.754366

 energy correction for charged system         0.000000 eV
 dipol+quadrupol energy correction           -0.000043 eV
 added-field ion interaction         -0.754853 eV  (added to PSCEN)


 Broyden mixing:
  rms(total) = 0.23592E+00    rms(broyden)= 0.23589E+00
  rms(prec ) = 0.34495E+00
  weight for this iteration     100.00

 eigenvalues of (default mixing * dielectric matrix)
  average eigenvalue GAMMA=   0.5334
  1.4427  1.4427  0.9987  0.5951  0.4355  0.3113  0.3113  0.2267  0.2267  0.2297
  0.0745  0.1057

 Free energy of the ion-electron system (eV)
  ---------------------------------------------------
  alpha Z        PSCENC =       738.57377002
  Ewald energy   TEWEN  =     62055.40875491
  -Hartree energ DENC   =    -83778.64457797
  -exchange      EXHF   =         0.00000000
  -V(xc)+E(xc)   XCENC  =      -408.09365613
  PAW double counting   =     24925.55896755   -25309.91346167
  entropy T*S    EENTRO =         0.02933605
  eigenvalues    EBANDS =      -614.41234330
  atomic energy  EATOM  =     22127.59044454
  Solvation  Ediel_sol  =         0.00000000
  ---------------------------------------------------
  free energy    TOTEN  =      -263.90276600 eV

  energy without entropy =     -263.93210205  energy(sigma->0) =     -263.91254468


--------------------------------------------------------------------------------------------------------


--------------------------------------- Iteration      1(  18)  ---------------------------------------


    POTLOK:  cpu time    0.0258: real time    0.0290
    SETDIJ:  cpu time    0.0039: real time    0.0039
    EDDIAG:  cpu time    1.5145: real time    1.5147
  RMM-DIIS:  cpu time   11.1899: real time   11.2052
    ORTHCH:  cpu time    0.3620: real time    0.3622
       DOS:  cpu time    0.0076: real time    0.0076
    CHARGE:  cpu time    0.2737: real time    0.2738
    MIXING:  cpu time    0.0012: real time    0.0012
    --------------------------------------------
      LOOP:  cpu time   13.3786: real time   13.3976

 eigenvalue-minimisations  : 13859
 total energy-change (2. order) :-0.7538330E-01  (-0.3399950E-01)
 number of electron     266.0000629 magnetization 
 augmentation part      128.5900482 magnetization 

 DIPCOR: dipole corrections for dipol
 direction  3 min pos   208,
 dipolmoment           0.000000      0.000000     -0.059911 electrons x Angstroem
 Tr[quadrupol]     -5017.040407

 energy correction for charged system         0.000000 eV
 dipol+quadrupol energy correction           -0.000266 eV
 added-field ion interaction         -0.059883 eV  (added to PSCEN)


 Broyden mixing:
  rms(total) = 0.28918E+00    rms(broyden)= 0.28917E+00
  rms(prec ) = 0.61779E+00
  weight for this iteration     100.00

 eigenvalues of (default mixing * dielectric matrix)
  average eigenvalue GAMMA=   0.5682
  1.6118  1.6118  1.0214  0.6125  0.6125  0.3880  0.3880  0.2267  0.2267  0.2535
  0.2535  0.0745  0.1057

 Free energy of the ion-electron system (eV)
  ---------------------------------------------------
  alpha Z        PSCENC =       739.26851763
  Ewald energy   TEWEN  =     62055.40875491
  -Hartree energ DENC   =    -83785.29627141
  -exchange      EXHF   =         0.00000000
  -V(xc)+E(xc)   XCENC  =      -408.00222031
  PAW double counting   =     24966.68442027   -25350.11254917
  entropy T*S    EENTRO =         0.03490412
  eigenvalues    EBANDS =      -609.55414988
  atomic energy  EATOM  =     22127.59044454
  Solvation  Ediel_sol  =         0.00000000
  ---------------------------------------------------
  free energy    TOTEN  =      -263.97814930 eV

  energy without entropy =     -264.01305342  energy(sigma->0) =     -263.98978401


--------------------------------------------------------------------------------------------------------


--------------------------------------- Iteration      1(  19)  ---------------------------------------


    POTLOK:  cpu time    0.0258: real time    0.0293
    SETDIJ:  cpu time    0.0039: real time    0.0039
    EDDIAG:  cpu time    1.5182: real time    1.5181
  RMM-DIIS:  cpu time   12.0294: real time   12.0326
    ORTHCH:  cpu time    0.3614: real time    0.3617
       DOS:  cpu time    0.0079: real time    0.0079
    CHARGE:  cpu time    0.2744: real time    0.2745
    MIXING:  cpu time    0.0012: real time    0.0012
    --------------------------------------------
      LOOP:  cpu time   14.2222: real time   14.2292

 eigenvalue-minimisations  : 14879
 total energy-change (2. order) : 0.4094101E-01  (-0.3814320E-01)
 number of electron     266.0000637 magnetization 
 augmentation part      128.6735800 magnetization 

 DIPCOR: dipole corrections for dipol
 direction  3 min pos   204,
 dipolmoment           0.000000      0.000000      0.080751 electrons x Angstroem
 Tr[quadrupol]     -5017.440116

 energy correction for charged system         0.000000 eV
 dipol+quadrupol energy correction           -0.000483 eV
 added-field ion interaction         -1.221789 eV  (added to PSCEN)


 Broyden mixing:
  rms(total) = 0.26492E+00    rms(broyden)= 0.26489E+00
  rms(prec ) = 0.53925E+00
  weight for this iteration     100.00

 eigenvalues of (default mixing * dielectric matrix)
  average eigenvalue GAMMA=   0.5971
  1.7434  1.7434  0.9331  0.9331  0.7895  0.4730  0.3267  0.3267  0.2260  0.2260
  0.0745  0.1057  0.2491  0.2094

 Free energy of the ion-electron system (eV)
  ---------------------------------------------------
  alpha Z        PSCENC =       738.10639458
  Ewald energy   TEWEN  =     62055.40875491
  -Hartree energ DENC   =    -83790.78212711
  -exchange      EXHF   =         0.00000000
  -V(xc)+E(xc)   XCENC  =      -407.91565723
  PAW double counting   =     25001.15826011   -25383.46735563
  entropy T*S    EENTRO =         0.03697012
  eigenvalues    EBANDS =      -604.07289257
  atomic energy  EATOM  =     22127.59044454
  Solvation  Ediel_sol  =         0.00000000
  ---------------------------------------------------
  free energy    TOTEN  =      -263.93720829 eV

  energy without entropy =     -263.97417842  energy(sigma->0) =     -263.94953167


--------------------------------------------------------------------------------------------------------


--------------------------------------- Iteration      1(  20)  ---------------------------------------


    POTLOK:  cpu time    0.0273: real time    0.0303
    SETDIJ:  cpu time    0.0039: real time    0.0039
    EDDIAG:  cpu time    1.5136: real time    1.5136
  RMM-DIIS:  cpu time   11.1539: real time   11.1713
    ORTHCH:  cpu time    0.3664: real time    0.3669
       DOS:  cpu time    0.0078: real time    0.0078
    CHARGE:  cpu time    0.2693: real time    0.2693
    MIXING:  cpu time    0.0013: real time    0.0013
    --------------------------------------------
      LOOP:  cpu time   13.3435: real time   13.3644

 eigenvalue-minimisations  : 13737
 total energy-change (2. order) :-0.1721724E-01  (-0.1482713E-01)
 number of electron     266.0000636 magnetization 
 augmentation part      128.7248351 magnetization 

 DIPCOR: dipole corrections for dipol
 direction  3 min pos   203,
 dipolmoment           0.000000      0.000000      0.084412 electrons x Angstroem
 Tr[quadrupol]     -5017.932395

 energy correction for charged system         0.000000 eV
 dipol+quadrupol energy correction           -0.000527 eV
 added-field ion interaction         -1.617576 eV  (added to PSCEN)


 Broyden mixing:
  rms(total) = 0.27368E+00    rms(broyden)= 0.27368E+00
  rms(prec ) = 0.59365E+00
  weight for this iteration     100.00

 eigenvalues of (default mixing * dielectric matrix)
  average eigenvalue GAMMA=   0.6138
  1.8837  1.8837  1.0310  1.0310  0.7052  0.4623  0.4623  0.3244  0.3244  0.0745
  0.1057  0.2269  0.2269  0.2328  0.2328

 Free energy of the ion-electron system (eV)
  ---------------------------------------------------
  alpha Z        PSCENC =       737.71056328
  Ewald energy   TEWEN  =     62055.40875491
  -Hartree energ DENC   =    -83798.23207142
  -exchange      EXHF   =         0.00000000
  -V(xc)+E(xc)   XCENC  =      -407.76723593
  PAW double counting   =     25040.98777713   -25422.61581024
  entropy T*S    EENTRO =         0.03990672
  eigenvalues    EBANDS =      -597.07675451
  atomic energy  EATOM  =     22127.59044454
  Solvation  Ediel_sol  =         0.00000000
  ---------------------------------------------------
  free energy    TOTEN  =      -263.95442553 eV

  energy without entropy =     -263.99433225  energy(sigma->0) =     -263.96772777


--------------------------------------------------------------------------------------------------------


--------------------------------------- Iteration      1(  21)  ---------------------------------------


    POTLOK:  cpu time    0.0287: real time    0.0289
    SETDIJ:  cpu time    0.0039: real time    0.0039
    EDDIAG:  cpu time    1.5353: real time    1.5364
  RMM-DIIS:  cpu time   10.1358: real time   10.1697
    ORTHCH:  cpu time    0.3641: real time    0.3642
       DOS:  cpu time    0.0077: real time    0.0077
    CHARGE:  cpu time    0.2757: real time    0.2758
    MIXING:  cpu time    0.0013: real time    0.0013
    --------------------------------------------
      LOOP:  cpu time   12.3524: real time   12.3880

 eigenvalue-minimisations  : 12454
 total energy-change (2. order) : 0.9989795E-01  (-0.5791572E-02)
 number of electron     266.0000635 magnetization 
 augmentation part      128.7176905 magnetization 

 DIPCOR: dipole corrections for dipol
 direction  3 min pos   202,
 dipolmoment           0.000000      0.000000      0.061818 electrons x Angstroem
 Tr[quadrupol]     -5018.459195

 energy correction for charged system         0.000000 eV
 dipol+quadrupol energy correction           -0.000283 eV
 added-field ion interaction         -1.433878 eV  (added to PSCEN)


 Broyden mixing:
  rms(total) = 0.18852E+00    rms(broyden)= 0.18852E+00
  rms(prec ) = 0.41234E+00
  weight for this iteration     100.00

 eigenvalues of (default mixing * dielectric matrix)
  average eigenvalue GAMMA=   0.6462
  1.9979  1.9979  1.1559  1.1559  0.7396  0.7396  0.4332  0.3850  0.3203  0.3203
  0.0745  0.1057  0.2266  0.2266  0.2300  0.2300

 Free energy of the ion-electron system (eV)
  ---------------------------------------------------
  alpha Z        PSCENC =       737.89450519
  Ewald energy   TEWEN  =     62055.40875491
  -Hartree energ DENC   =    -83805.79540675
  -exchange      EXHF   =         0.00000000
  -V(xc)+E(xc)   XCENC  =      -407.70320546
  PAW double counting   =     25052.84575700   -25434.30021817
  entropy T*S    EENTRO =         0.03422519
  eigenvalues    EBANDS =      -589.82938403
  atomic energy  EATOM  =     22127.59044454
  Solvation  Ediel_sol  =         0.00000000
  ---------------------------------------------------
  free energy    TOTEN  =      -263.85452758 eV

  energy without entropy =     -263.88875277  energy(sigma->0) =     -263.86593598


--------------------------------------------------------------------------------------------------------


--------------------------------------- Iteration      1(  22)  ---------------------------------------


    POTLOK:  cpu time    0.0259: real time    0.0295
    SETDIJ:  cpu time    0.0039: real time    0.0039
    EDDIAG:  cpu time    1.5132: real time    1.5140
  RMM-DIIS:  cpu time   12.4036: real time   12.4263
    ORTHCH:  cpu time    0.3610: real time    0.3611
       DOS:  cpu time    0.0076: real time    0.0076
    CHARGE:  cpu time    0.2759: real time    0.2759
    MIXING:  cpu time    0.0015: real time    0.0015
    --------------------------------------------
      LOOP:  cpu time   14.5926: real time   14.6199

 eigenvalue-minimisations  : 15342
 total energy-change (2. order) : 0.1132156E-01  (-0.1315694E-01)
 number of electron     266.0000630 magnetization 
 augmentation part      128.7148239 magnetization 

 DIPCOR: dipole corrections for dipol
 direction  3 min pos   208,
 dipolmoment           0.000000      0.000000     -0.043953 electrons x Angstroem
 Tr[quadrupol]     -5018.708152

 energy correction for charged system         0.000000 eV
 dipol+quadrupol energy correction           -0.000143 eV
 added-field ion interaction         -0.043932 eV  (added to PSCEN)


 Broyden mixing:
  rms(total) = 0.16409E+00    rms(broyden)= 0.16407E+00
  rms(prec ) = 0.36640E+00
  weight for this iteration     100.00

 eigenvalues of (default mixing * dielectric matrix)
  average eigenvalue GAMMA=   0.6535
  2.1326  2.1326  1.1927  1.1927  0.7519  0.7519  0.4985  0.3840  0.3840  0.0745
  0.1057  0.2265  0.2265  0.3028  0.3028  0.2246  0.2246

 Free energy of the ion-electron system (eV)
  ---------------------------------------------------
  alpha Z        PSCENC =       739.28459104
  Ewald energy   TEWEN  =     62055.40875491
  -Hartree energ DENC   =    -83808.70340223
  -exchange      EXHF   =         0.00000000
  -V(xc)+E(xc)   XCENC  =      -407.65397789
  PAW double counting   =     25062.16861222   -25443.49280315
  entropy T*S    EENTRO =         0.03861176
  eigenvalues    EBANDS =      -588.48403721
  atomic energy  EATOM  =     22127.59044454
  Solvation  Ediel_sol  =         0.00000000
  ---------------------------------------------------
  free energy    TOTEN  =      -263.84320602 eV

  energy without entropy =     -263.88181778  energy(sigma->0) =     -263.85607660


--------------------------------------------------------------------------------------------------------


--------------------------------------- Iteration      1(  23)  ---------------------------------------


    POTLOK:  cpu time    0.0290: real time    0.0292
    SETDIJ:  cpu time    0.0039: real time    0.0039
    EDDIAG:  cpu time    1.5073: real time    1.5075
  RMM-DIIS:  cpu time   11.0044: real time   11.0123
    ORTHCH:  cpu time    0.3613: real time    0.3616
       DOS:  cpu time    0.0079: real time    0.0079
    CHARGE:  cpu time    0.2707: real time    0.2706
    MIXING:  cpu time    0.0016: real time    0.0016
    --------------------------------------------
      LOOP:  cpu time   13.1861: real time   13.1947

 eigenvalue-minimisations  : 13476
 total energy-change (2. order) : 0.5887284E-01  (-0.2113944E-02)
 number of electron     266.0000632 magnetization 
 augmentation part      128.7314388 magnetization 

 DIPCOR: dipole corrections for dipol
 direction  3 min pos   205,
 dipolmoment           0.000000      0.000000     -0.008943 electrons x Angstroem
 Tr[quadrupol]     -5019.146214

 energy correction for charged system         0.000000 eV
 dipol+quadrupol energy correction           -0.000006 eV
 added-field ion interaction          0.099248 eV  (added to PSCEN)


 Broyden mixing:
  rms(total) = 0.61660E-01    rms(broyden)= 0.61658E-01
  rms(prec ) = 0.12158E+00
  weight for this iteration     100.00

 eigenvalues of (default mixing * dielectric matrix)
  average eigenvalue GAMMA=   0.6714
  2.2188  2.2188  1.2046  1.2046  0.9911  0.6506  0.5707  0.5707  0.0745  0.1057
  0.4014  0.2265  0.2265  0.3181  0.3181  0.3327  0.2262  0.2262

 Free energy of the ion-electron system (eV)
  ---------------------------------------------------
  alpha Z        PSCENC =       739.42790805
  Ewald energy   TEWEN  =     62055.40875491
  -Hartree energ DENC   =    -83814.04583016
  -exchange      EXHF   =         0.00000000
  -V(xc)+E(xc)   XCENC  =      -407.58831523
  PAW double counting   =     25077.41254226   -25458.57031391
  entropy T*S    EENTRO =         0.03551574
  eigenvalues    EBANDS =      -583.45503936
  atomic energy  EATOM  =     22127.59044454
  Solvation  Ediel_sol  =         0.00000000
  ---------------------------------------------------
  free energy    TOTEN  =      -263.78433317 eV

  energy without entropy =     -263.81984891  energy(sigma->0) =     -263.79617175


--------------------------------------------------------------------------------------------------------


--------------------------------------- Iteration      1(  24)  ---------------------------------------


    POTLOK:  cpu time    0.0292: real time    0.0297
    SETDIJ:  cpu time    0.0039: real time    0.0040
    EDDIAG:  cpu time    1.5120: real time    1.5122
  RMM-DIIS:  cpu time   10.7197: real time   10.7556
    ORTHCH:  cpu time    0.3612: real time    0.3612
       DOS:  cpu time    0.0077: real time    0.0077
    CHARGE:  cpu time    0.2736: real time    0.2735
    MIXING:  cpu time    0.0015: real time    0.0015
    --------------------------------------------
      LOOP:  cpu time   12.9089: real time   12.9453

 eigenvalue-minimisations  : 13230
 total energy-change (2. order) :-0.1910909E-01  (-0.1032685E-02)
 number of electron     266.0000631 magnetization 
 augmentation part      128.7489797 magnetization 

 DIPCOR: dipole corrections for dipol
 direction  3 min pos   209,
 dipolmoment           0.000000      0.000000     -0.029620 electrons x Angstroem
 Tr[quadrupol]     -5019.419543

 energy correction for charged system         0.000000 eV
 dipol+quadrupol energy correction           -0.000065 eV
 added-field ion interaction         -0.149046 eV  (added to PSCEN)


 Broyden mixing:
  rms(total) = 0.10952E+00    rms(broyden)= 0.10952E+00
  rms(prec ) = 0.24645E+00
  weight for this iteration     100.00

 eigenvalues of (default mixing * dielectric matrix)
  average eigenvalue GAMMA=   0.6814
  2.2547  2.2547  1.2544  1.2544  0.9439  0.7467  0.7467  0.6858  0.0745  0.1057
  0.4155  0.3541  0.3541  0.2265  0.2265  0.2987  0.2987  0.2257  0.2257

 Free energy of the ion-electron system (eV)
  ---------------------------------------------------
  alpha Z        PSCENC =       739.17955552
  Ewald energy   TEWEN  =     62055.40875491
  -Hartree energ DENC   =    -83816.80576641
  -exchange      EXHF   =         0.00000000
  -V(xc)+E(xc)   XCENC  =      -407.59265667
  PAW double counting   =     25078.66591162   -25459.78855456
  entropy T*S    EENTRO =         0.03509418
  eigenvalues    EBANDS =      -580.49622539
  atomic energy  EATOM  =     22127.59044454
  Solvation  Ediel_sol  =         0.00000000
  ---------------------------------------------------
  free energy    TOTEN  =      -263.80344227 eV

  energy without entropy =     -263.83853645  energy(sigma->0) =     -263.81514033


--------------------------------------------------------------------------------------------------------


--------------------------------------- Iteration      1(  25)  ---------------------------------------


    POTLOK:  cpu time    0.0262: real time    0.0293
    SETDIJ:  cpu time    0.0039: real time    0.0039
    EDDIAG:  cpu time    1.5153: real time    1.5155
  RMM-DIIS:  cpu time   11.0951: real time   11.1086
    ORTHCH:  cpu time    0.3779: real time    0.3846
       DOS:  cpu time    0.0078: real time    0.0078
    CHARGE:  cpu time    0.2714: real time    0.2715
    MIXING:  cpu time    0.0018: real time    0.0018
    --------------------------------------------
      LOOP:  cpu time   13.2994: real time   13.3230

 eigenvalue-minimisations  : 13679
 total energy-change (2. order) : 0.2233026E-01  (-0.7858731E-03)
 number of electron     266.0000632 magnetization 
 augmentation part      128.7528970 magnetization 

 DIPCOR: dipole corrections for dipol
 direction  3 min pos   211,
 dipolmoment           0.000000      0.000000     -0.015946 electrons x Angstroem
 Tr[quadrupol]     -5019.636126

 energy correction for charged system         0.000000 eV
 dipol+quadrupol energy correction           -0.000019 eV
 added-field ion interaction         -0.208844 eV  (added to PSCEN)


 Broyden mixing:
  rms(total) = 0.45011E-01    rms(broyden)= 0.45008E-01
  rms(prec ) = 0.10449E+00
  weight for this iteration     100.00

 eigenvalues of (default mixing * dielectric matrix)
  average eigenvalue GAMMA=   0.7138
  2.3018  2.3018  1.3684  1.3684  1.1683  1.1683  0.6749  0.6749  0.4753  0.0745
  0.1057  0.4064  0.2265  0.2265  0.3476  0.3074  0.3074  0.3187  0.2261  0.2261

 Free energy of the ion-electron system (eV)
  ---------------------------------------------------
  alpha Z        PSCENC =       739.11980344
  Ewald energy   TEWEN  =     62055.40875491
  -Hartree energ DENC   =    -83818.79466317
  -exchange      EXHF   =         0.00000000
  -V(xc)+E(xc)   XCENC  =      -407.58928818
  PAW double counting   =     25078.82923054   -25459.99945901
  entropy T*S    EENTRO =         0.03460323
  eigenvalues    EBANDS =      -578.38053830
  atomic energy  EATOM  =     22127.59044454
  Solvation  Ediel_sol  =         0.00000000
  ---------------------------------------------------
  free energy    TOTEN  =      -263.78111201 eV

  energy without entropy =     -263.81571524  energy(sigma->0) =     -263.79264642


--------------------------------------------------------------------------------------------------------


--------------------------------------- Iteration      1(  26)  ---------------------------------------


    POTLOK:  cpu time    0.0263: real time    0.0295
    SETDIJ:  cpu time    0.0040: real time    0.0040
    EDDIAG:  cpu time    1.5170: real time    1.5170
  RMM-DIIS:  cpu time   11.5142: real time   11.5253
    ORTHCH:  cpu time    0.3701: real time    0.3704
       DOS:  cpu time    0.0077: real time    0.0077
    CHARGE:  cpu time    0.2751: real time    0.2751
    MIXING:  cpu time    0.0018: real time    0.0018
    --------------------------------------------
      LOOP:  cpu time   13.7162: real time   13.7308

 eigenvalue-minimisations  : 14198
 total energy-change (2. order) :-0.1252866E-01  (-0.2158390E-02)
 number of electron     266.0000634 magnetization 
 augmentation part      128.7528542 magnetization 

 DIPCOR: dipole corrections for dipol
 direction  3 min pos   208,
 dipolmoment           0.000000      0.000000      0.019740 electrons x Angstroem
 Tr[quadrupol]     -5019.914170

 energy correction for charged system         0.000000 eV
 dipol+quadrupol energy correction           -0.000029 eV
 added-field ion interaction          0.019730 eV  (added to PSCEN)


 Broyden mixing:
  rms(total) = 0.87568E-01    rms(broyden)= 0.87559E-01
  rms(prec ) = 0.19518E+00
  weight for this iteration     100.00

 eigenvalues of (default mixing * dielectric matrix)
  average eigenvalue GAMMA=   0.7256
  2.3073  2.2332  2.2332  1.1757  1.1757  0.9249  0.6986  0.6986  0.6355  0.0745
  0.1057  0.4282  0.2265  0.2265  0.3549  0.3549  0.3094  0.3094  0.3129  0.2260
  0.2260

 Free energy of the ion-electron system (eV)
  ---------------------------------------------------
  alpha Z        PSCENC =       739.34836784
  Ewald energy   TEWEN  =     62055.40875491
  -Hartree energ DENC   =    -83821.63708645
  -exchange      EXHF   =         0.00000000
  -V(xc)+E(xc)   XCENC  =      -407.55925261
  PAW double counting   =     25080.72990235   -25462.02595110
  entropy T*S    EENTRO =         0.03585990
  eigenvalues    EBANDS =      -575.68468004
  atomic energy  EATOM  =     22127.59044454
  Solvation  Ediel_sol  =         0.00000000
  ---------------------------------------------------
  free energy    TOTEN  =      -263.79364067 eV

  energy without entropy =     -263.82950057  energy(sigma->0) =     -263.80559397


--------------------------------------------------------------------------------------------------------


--------------------------------------- Iteration      1(  27)  ---------------------------------------


    POTLOK:  cpu time    0.0265: real time    0.0297
    SETDIJ:  cpu time    0.0039: real time    0.0039
    EDDIAG:  cpu time    1.5367: real time    1.5426
  RMM-DIIS:  cpu time   10.0282: real time   10.0295
    ORTHCH:  cpu time    0.3606: real time    0.3606
       DOS:  cpu time    0.0079: real time    0.0079
    CHARGE:  cpu time    0.2739: real time    0.2740
    MIXING:  cpu time    0.0018: real time    0.0018
    --------------------------------------------
      LOOP:  cpu time   12.2396: real time   12.2501

 eigenvalue-minimisations  : 12333
 total energy-change (2. order) : 0.1066482E-01  (-0.2292398E-03)
 number of electron     266.0000633 magnetization 
 augmentation part      128.7522176 magnetization 

 DIPCOR: dipole corrections for dipol
 direction  3 min pos   209,
 dipolmoment           0.000000      0.000000      0.011853 electrons x Angstroem
 Tr[quadrupol]     -5020.164831

 energy correction for charged system         0.000000 eV
 dipol+quadrupol energy correction           -0.000010 eV
 added-field ion interaction          0.059642 eV  (added to PSCEN)


 Broyden mixing:
  rms(total) = 0.55676E-01    rms(broyden)= 0.55676E-01
  rms(prec ) = 0.12337E+00
  weight for this iteration     100.00

 eigenvalues of (default mixing * dielectric matrix)
  average eigenvalue GAMMA=   0.7390
  2.6738  2.6738  1.7129  1.1606  1.1606  0.8644  0.8644  0.7627  0.7627  0.0745
  0.1057  0.4233  0.4233  0.3867  0.3867  0.2265  0.2265  0.3070  0.3070  0.3029
  0.2261  0.2261

 Free energy of the ion-electron system (eV)
  ---------------------------------------------------
  alpha Z        PSCENC =       739.38829838
  Ewald energy   TEWEN  =     62055.40875491
  -Hartree energ DENC   =    -83824.08082850
  -exchange      EXHF   =         0.00000000
  -V(xc)+E(xc)   XCENC  =      -407.54178428
  PAW double counting   =     25082.12012058   -25463.48860016
  entropy T*S    EENTRO =         0.03560999
  eigenvalues    EBANDS =      -573.21499130
  atomic energy  EATOM  =     22127.59044454
  Solvation  Ediel_sol  =         0.00000000
  ---------------------------------------------------
  free energy    TOTEN  =      -263.78297584 eV

  energy without entropy =     -263.81858584  energy(sigma->0) =     -263.79484584


--------------------------------------------------------------------------------------------------------


--------------------------------------- Iteration      1(  28)  ---------------------------------------


    POTLOK:  cpu time    0.0265: real time    0.0301
    SETDIJ:  cpu time    0.0039: real time    0.0039
    EDDIAG:  cpu time    1.5019: real time    1.5042
  RMM-DIIS:  cpu time   10.3191: real time   10.3240
    ORTHCH:  cpu time    0.3809: real time    0.3817
       DOS:  cpu time    0.0077: real time    0.0077
    CHARGE:  cpu time    0.2707: real time    0.2707
    MIXING:  cpu time    0.0018: real time    0.0018
    --------------------------------------------
      LOOP:  cpu time   12.5126: real time   12.5241

 eigenvalue-minimisations  : 12651
 total energy-change (2. order) : 0.6034764E-02  (-0.1966815E-03)
 number of electron     266.0000633 magnetization 
 augmentation part      128.7544408 magnetization 

 DIPCOR: dipole corrections for dipol
 direction  3 min pos   209,
 dipolmoment           0.000000      0.000000      0.003702 electrons x Angstroem
 Tr[quadrupol]     -5020.335008

 energy correction for charged system         0.000000 eV
 dipol+quadrupol energy correction           -0.000001 eV
 added-field ion interaction          0.018629 eV  (added to PSCEN)


 Broyden mixing:
  rms(total) = 0.21817E-01    rms(broyden)= 0.21815E-01
  rms(prec ) = 0.47149E-01
  weight for this iteration     100.00

 eigenvalues of (default mixing * dielectric matrix)
  average eigenvalue GAMMA=   0.7466
  2.7458  2.7458  1.6290  1.1639  1.1639  0.9091  0.9091  0.8767  0.8767  0.5669
  0.0745  0.1057  0.2265  0.2265  0.4087  0.4087  0.3960  0.3089  0.3089  0.3343
  0.3343  0.2261  0.2261

 Free energy of the ion-electron system (eV)
  ---------------------------------------------------
  alpha Z        PSCENC =       739.34729461
  Ewald energy   TEWEN  =     62055.40875491
  -Hartree energ DENC   =    -83825.45373665
  -exchange      EXHF   =         0.00000000
  -V(xc)+E(xc)   XCENC  =      -407.55472618
  PAW double counting   =     25079.05438311   -25460.38558185
  entropy T*S    EENTRO =         0.03477458
  eigenvalues    EBANDS =      -571.81854815
  atomic energy  EATOM  =     22127.59044454
  Solvation  Ediel_sol  =         0.00000000
  ---------------------------------------------------
  free energy    TOTEN  =      -263.77694108 eV

  energy without entropy =     -263.81171566  energy(sigma->0) =     -263.78853261


--------------------------------------------------------------------------------------------------------


--------------------------------------- Iteration      1(  29)  ---------------------------------------


    POTLOK:  cpu time    0.0265: real time    0.0298
    SETDIJ:  cpu time    0.0039: real time    0.0039
    EDDIAG:  cpu time    1.5273: real time    1.5298
  RMM-DIIS:  cpu time   11.9416: real time   11.9690
    ORTHCH:  cpu time    0.3606: real time    0.3608
       DOS:  cpu time    0.0078: real time    0.0078
    CHARGE:  cpu time    0.2699: real time    0.2700
    MIXING:  cpu time    0.0020: real time    0.0020
    --------------------------------------------
      LOOP:  cpu time   14.1396: real time   14.1731

 eigenvalue-minimisations  : 14730
 total energy-change (2. order) : 0.3927098E-03  (-0.8921705E-04)
 number of electron     266.0000633 magnetization 
 augmentation part      128.7562121 magnetization 

 DIPCOR: dipole corrections for dipol
 direction  3 min pos   209,
 dipolmoment           0.000000      0.000000      0.002515 electrons x Angstroem
 Tr[quadrupol]     -5020.477037

 energy correction for charged system         0.000000 eV
 dipol+quadrupol energy correction           -0.000000 eV
 added-field ion interaction          0.012655 eV  (added to PSCEN)


 Broyden mixing:
  rms(total) = 0.15658E-01    rms(broyden)= 0.15658E-01
  rms(prec ) = 0.35113E-01
  weight for this iteration     100.00

 eigenvalues of (default mixing * dielectric matrix)
  average eigenvalue GAMMA=   0.7705
  3.2790  2.1267  2.1267  1.2441  1.1649  1.1649  1.0130  1.0130  0.7056  0.7056
  0.0745  0.1057  0.4358  0.4358  0.2265  0.2265  0.3068  0.3068  0.3571  0.3571
  0.3555  0.3072  0.2261  0.2261

 Free energy of the ion-electron system (eV)
  ---------------------------------------------------
  alpha Z        PSCENC =       739.34132051
  Ewald energy   TEWEN  =     62055.40875491
  -Hartree energ DENC   =    -83826.62784742
  -exchange      EXHF   =         0.00000000
  -V(xc)+E(xc)   XCENC  =      -407.55262673
  PAW double counting   =     25078.56974299   -25459.89537923
  entropy T*S    EENTRO =         0.03480524
  eigenvalues    EBANDS =      -570.64576317
  atomic energy  EATOM  =     22127.59044454
  Solvation  Ediel_sol  =         0.00000000
  ---------------------------------------------------
  free energy    TOTEN  =      -263.77654837 eV

  energy without entropy =     -263.81135361  energy(sigma->0) =     -263.78815012


--------------------------------------------------------------------------------------------------------


--------------------------------------- Iteration      1(  30)  ---------------------------------------


    POTLOK:  cpu time    0.0266: real time    0.0300
    SETDIJ:  cpu time    0.0039: real time    0.0039
    EDDIAG:  cpu time    1.5092: real time    1.5096
  RMM-DIIS:  cpu time   11.9453: real time   11.9776
    ORTHCH:  cpu time    0.3614: real time    0.3619
       DOS:  cpu time    0.0076: real time    0.0076
    CHARGE:  cpu time    0.2762: real time    0.2762
    MIXING:  cpu time    0.0020: real time    0.0020
    --------------------------------------------
      LOOP:  cpu time   14.1323: real time   14.1688

 eigenvalue-minimisations  : 14769
 total energy-change (2. order) : 0.3430050E-03  (-0.1098955E-03)
 number of electron     266.0000633 magnetization 
 augmentation part      128.7568524 magnetization 

 DIPCOR: dipole corrections for dipol
 direction  3 min pos   209,
 dipolmoment           0.000000      0.000000     -0.001721 electrons x Angstroem
 Tr[quadrupol]     -5020.656769

 energy correction for charged system         0.000000 eV
 dipol+quadrupol energy correction           -0.000000 eV
 added-field ion interaction         -0.008660 eV  (added to PSCEN)


 Broyden mixing:
  rms(total) = 0.69268E-02    rms(broyden)= 0.69242E-02
  rms(prec ) = 0.11387E-01
  weight for this iteration     100.00

 eigenvalues of (default mixing * dielectric matrix)
  average eigenvalue GAMMA=   0.7948
  3.3309  2.8349  1.7748  1.7748  1.1399  1.1399  0.9240  0.8342  0.8342  0.6861
  0.6861  0.0745  0.1057  0.4451  0.2265  0.2265  0.3857  0.3857  0.3773  0.3079
  0.3079  0.2261  0.2261  0.3256  0.2887

 Free energy of the ion-electron system (eV)
  ---------------------------------------------------
  alpha Z        PSCENC =       739.32000643
  Ewald energy   TEWEN  =     62055.40875491
  -Hartree energ DENC   =    -83828.14191051
  -exchange      EXHF   =         0.00000000
  -V(xc)+E(xc)   XCENC  =      -407.54372278
  PAW double counting   =     25079.09857996   -25460.43376987
  entropy T*S    EENTRO =         0.03486509
  eigenvalues    EBANDS =      -569.10945314
  atomic energy  EATOM  =     22127.59044454
  Solvation  Ediel_sol  =         0.00000000
  ---------------------------------------------------
  free energy    TOTEN  =      -263.77620537 eV

  energy without entropy =     -263.81107046  energy(sigma->0) =     -263.78782706


--------------------------------------------------------------------------------------------------------


--------------------------------------- Iteration      1(  31)  ---------------------------------------


    POTLOK:  cpu time    0.0294: real time    0.0329
    SETDIJ:  cpu time    0.0039: real time    0.0039
    EDDIAG:  cpu time    1.5173: real time    1.5175
  RMM-DIIS:  cpu time   11.4144: real time   11.4366
    ORTHCH:  cpu time    0.3623: real time    0.3625
       DOS:  cpu time    0.0077: real time    0.0077
    CHARGE:  cpu time    0.2730: real time    0.2730
    MIXING:  cpu time    0.0022: real time    0.0022
    --------------------------------------------
      LOOP:  cpu time   13.6103: real time   13.6363

 eigenvalue-minimisations  : 14122
 total energy-change (2. order) :-0.8772504E-03  (-0.5306521E-04)
 number of electron     266.0000632 magnetization 
 augmentation part      128.7561579 magnetization 

 DIPCOR: dipole corrections for dipol
 direction  3 min pos   208,
 dipolmoment           0.000000      0.000000     -0.005538 electrons x Angstroem
 Tr[quadrupol]     -5020.805817

 energy correction for charged system         0.000000 eV
 dipol+quadrupol energy correction           -0.000002 eV
 added-field ion interaction         -0.005535 eV  (added to PSCEN)


 Broyden mixing:
  rms(total) = 0.19236E-01    rms(broyden)= 0.19235E-01
  rms(prec ) = 0.42254E-01
  weight for this iteration     100.00

 eigenvalues of (default mixing * dielectric matrix)
  average eigenvalue GAMMA=   0.8075
  3.7366  2.6931  1.8938  1.8938  1.1208  1.1208  0.9519  0.9519  0.9440  0.6846
  0.6846  0.0745  0.1057  0.4413  0.4413  0.2265  0.2265  0.3675  0.3675  0.3734
  0.2261  0.2261  0.3073  0.3073  0.3232  0.3041

 Free energy of the ion-electron system (eV)
  ---------------------------------------------------
  alpha Z        PSCENC =       739.32312864
  Ewald energy   TEWEN  =     62055.40875491
  -Hartree energ DENC   =    -83829.18770361
  -exchange      EXHF   =         0.00000000
  -V(xc)+E(xc)   XCENC  =      -407.54552145
  PAW double counting   =     25077.49231971   -25458.82882181
  entropy T*S    EENTRO =         0.03492066
  eigenvalues    EBANDS =      -568.06460421
  atomic energy  EATOM  =     22127.59044454
  Solvation  Ediel_sol  =         0.00000000
  ---------------------------------------------------
  free energy    TOTEN  =      -263.77708262 eV

  energy without entropy =     -263.81200327  energy(sigma->0) =     -263.78872284


--------------------------------------------------------------------------------------------------------


--------------------------------------- Iteration      1(  32)  ---------------------------------------


    POTLOK:  cpu time    0.0297: real time    0.0298
    SETDIJ:  cpu time    0.0039: real time    0.0039
    EDDIAG:  cpu time    1.5119: real time    1.5121
  RMM-DIIS:  cpu time    9.9065: real time    9.9134
    ORTHCH:  cpu time    0.3611: real time    0.3615
       DOS:  cpu time    0.0077: real time    0.0077
    CHARGE:  cpu time    0.2736: real time    0.2736
    MIXING:  cpu time    0.0023: real time    0.0023
    --------------------------------------------
      LOOP:  cpu time   12.0969: real time   12.1044

 eigenvalue-minimisations  : 12140
 total energy-change (2. order) : 0.5518462E-03  (-0.1279337E-04)
 number of electron     266.0000633 magnetization 
 augmentation part      128.7555758 magnetization 

 DIPCOR: dipole corrections for dipol
 direction  3 min pos   208,
 dipolmoment           0.000000      0.000000     -0.002805 electrons x Angstroem
 Tr[quadrupol]     -5020.889719

 energy correction for charged system         0.000000 eV
 dipol+quadrupol energy correction           -0.000001 eV
 added-field ion interaction         -0.002804 eV  (added to PSCEN)


 Broyden mixing:
  rms(total) = 0.81687E-02    rms(broyden)= 0.81684E-02
  rms(prec ) = 0.17628E-01
  weight for this iteration     100.00

 eigenvalues of (default mixing * dielectric matrix)
  average eigenvalue GAMMA=   0.8279
  3.9286  2.7565  1.9855  1.9855  1.1328  1.1328  1.0402  1.0402  1.0464  0.6704
  0.6704  0.6794  0.0745  0.1057  0.2265  0.2265  0.4182  0.4182  0.4243  0.2261
  0.2261  0.3525  0.3525  0.3075  0.3075  0.3257  0.2918

 Free energy of the ion-electron system (eV)
  ---------------------------------------------------
  alpha Z        PSCENC =       739.32586224
  Ewald energy   TEWEN  =     62055.40875491
  -Hartree energ DENC   =    -83829.80598771
  -exchange      EXHF   =         0.00000000
  -V(xc)+E(xc)   XCENC  =      -407.54150619
  PAW double counting   =     25077.37712428   -25458.71317946
  entropy T*S    EENTRO =         0.03499548
  eigenvalues    EBANDS =      -567.45303886
  atomic energy  EATOM  =     22127.59044454
  Solvation  Ediel_sol  =         0.00000000
  ---------------------------------------------------
  free energy    TOTEN  =      -263.77653077 eV

  energy without entropy =     -263.81152625  energy(sigma->0) =     -263.78819593


--------------------------------------------------------------------------------------------------------


--------------------------------------- Iteration      1(  33)  ---------------------------------------


    POTLOK:  cpu time    0.0279: real time    0.0305
    SETDIJ:  cpu time    0.0040: real time    0.0040
    EDDIAG:  cpu time    1.5155: real time    1.5157
  RMM-DIIS:  cpu time   10.7965: real time   10.8017
    ORTHCH:  cpu time    0.3644: real time    0.3646
       DOS:  cpu time    0.0076: real time    0.0076
    CHARGE:  cpu time    0.2723: real time    0.2723
    MIXING:  cpu time    0.0022: real time    0.0022
    --------------------------------------------
      LOOP:  cpu time   12.9904: real time   12.9986

 eigenvalue-minimisations  : 13311
 total energy-change (2. order) :-0.1007392E-03  (-0.9393049E-05)
 number of electron     266.0000633 magnetization 
 augmentation part      128.7551039 magnetization 

 DIPCOR: dipole corrections for dipol
 direction  3 min pos   208,
 dipolmoment           0.000000      0.000000     -0.002200 electrons x Angstroem
 Tr[quadrupol]     -5020.993718

 energy correction for charged system         0.000000 eV
 dipol+quadrupol energy correction           -0.000000 eV
 added-field ion interaction         -0.002199 eV  (added to PSCEN)


 Broyden mixing:
  rms(total) = 0.58178E-02    rms(broyden)= 0.58177E-02
  rms(prec ) = 0.12840E-01
  weight for this iteration     100.00

 eigenvalues of (default mixing * dielectric matrix)
  average eigenvalue GAMMA=   0.8386
  4.0932  2.7754  2.0977  2.0977  1.1751  1.1751  1.1214  1.0704  1.0704  0.7300
  0.6956  0.6956  0.0745  0.1057  0.4469  0.4234  0.4234  0.2265  0.2265  0.2261
  0.2261  0.3652  0.3652  0.3076  0.3076  0.3324  0.3324  0.2924

 Free energy of the ion-electron system (eV)
  ---------------------------------------------------
  alpha Z        PSCENC =       739.32646680
  Ewald energy   TEWEN  =     62055.40875491
  -Hartree energ DENC   =    -83830.59462467
  -exchange      EXHF   =         0.00000000
  -V(xc)+E(xc)   XCENC  =      -407.53856773
  PAW double counting   =     25077.28100572   -25458.60956240
  entropy T*S    EENTRO =         0.03496182
  eigenvalues    EBANDS =      -566.67551050
  atomic energy  EATOM  =     22127.59044454
  Solvation  Ediel_sol  =         0.00000000
  ---------------------------------------------------
  free energy    TOTEN  =      -263.77663151 eV

  energy without entropy =     -263.81159333  energy(sigma->0) =     -263.78828545


--------------------------------------------------------------------------------------------------------


--------------------------------------- Iteration      1(  34)  ---------------------------------------


    POTLOK:  cpu time    0.0265: real time    0.0299
    SETDIJ:  cpu time    0.0039: real time    0.0039
    EDDIAG:  cpu time    1.5227: real time    1.5229
  RMM-DIIS:  cpu time   12.3330: real time   12.3496
    ORTHCH:  cpu time    0.3573: real time    0.3624
       DOS:  cpu time    0.0078: real time    0.0078
    CHARGE:  cpu time    0.2763: real time    0.2764
    MIXING:  cpu time    0.0025: real time    0.0025
    --------------------------------------------
      LOOP:  cpu time   14.5299: real time   14.5554

 eigenvalue-minimisations  : 15226
 total energy-change (2. order) :-0.2368733E-02  (-0.4580061E-04)
 number of electron     266.0000632 magnetization 
 augmentation part      128.7549115 magnetization 

 DIPCOR: dipole corrections for dipol
 direction  3 min pos   203,
 dipolmoment           0.000000      0.000000     -0.013750 electrons x Angstroem
 Tr[quadrupol]     -5021.076867

 energy correction for charged system         0.000000 eV
 dipol+quadrupol energy correction           -0.000014 eV
 added-field ion interaction          0.263483 eV  (added to PSCEN)


 Broyden mixing:
  rms(total) = 0.30123E-01    rms(broyden)= 0.30122E-01
  rms(prec ) = 0.72107E-01
  weight for this iteration     100.00

 eigenvalues of (default mixing * dielectric matrix)
  average eigenvalue GAMMA=   0.8166
  4.0873  2.7436  2.1090  2.1090  1.1864  1.1864  1.1348  1.0688  1.0688  0.6912
  0.6912  0.6934  0.4716  0.4716  0.0745  0.1057  0.4036  0.2265  0.2265  0.3533
  0.3533  0.3442  0.3082  0.3082  0.2261  0.2261  0.2830  0.2652  0.2652

 Free energy of the ion-electron system (eV)
  ---------------------------------------------------
  alpha Z        PSCENC =       739.59213544
  Ewald energy   TEWEN  =     62055.40875491
  -Hartree energ DENC   =    -83831.13064991
  -exchange      EXHF   =         0.00000000
  -V(xc)+E(xc)   XCENC  =      -407.53652876
  PAW double counting   =     25077.31600633   -25458.63745823
  entropy T*S    EENTRO =         0.03500611
  eigenvalues    EBANDS =      -566.41671067
  atomic energy  EATOM  =     22127.59044454
  Solvation  Ediel_sol  =         0.00000000
  ---------------------------------------------------
  free energy    TOTEN  =      -263.77900024 eV

  energy without entropy =     -263.81400636  energy(sigma->0) =     -263.79066895


--------------------------------------------------------------------------------------------------------


--------------------------------------- Iteration      1(  35)  ---------------------------------------


    POTLOK:  cpu time    0.0293: real time    0.0297
    SETDIJ:  cpu time    0.0040: real time    0.0040
    EDDIAG:  cpu time    1.5148: real time    1.5148
  RMM-DIIS:  cpu time   10.7327: real time   10.7356
    ORTHCH:  cpu time    0.3608: real time    0.3611
       DOS:  cpu time    0.0080: real time    0.0080
    CHARGE:  cpu time    0.2795: real time    0.2795
    MIXING:  cpu time    0.0025: real time    0.0025
    --------------------------------------------
      LOOP:  cpu time   12.9316: real time   12.9352

 eigenvalue-minimisations  : 13223
 total energy-change (2. order) : 0.2466944E-03  (-0.6869557E-05)
 number of electron     266.0000632 magnetization 
 augmentation part      128.7549083 magnetization 

 DIPCOR: dipole corrections for dipol
 direction  3 min pos   201,
 dipolmoment           0.000000      0.000000     -0.015110 electrons x Angstroem
 Tr[quadrupol]     -5021.091398

 energy correction for charged system         0.000000 eV
 dipol+quadrupol energy correction           -0.000017 eV
 added-field ion interaction          0.411409 eV  (added to PSCEN)


 Broyden mixing:
  rms(total) = 0.27783E-01    rms(broyden)= 0.27783E-01
  rms(prec ) = 0.67205E-01
  weight for this iteration     100.00

 eigenvalues of (default mixing * dielectric matrix)
  average eigenvalue GAMMA=   0.8161
  4.1821  2.5306  2.1550  2.1550  1.2178  1.2178  1.2149  1.0775  1.0775  0.6610
  0.6610  0.5552  0.5552  0.5494  0.4410  0.4410  0.0745  0.1057  0.2265  0.2265
  0.4135  0.2261  0.2261  0.3636  0.3636  0.3075  0.3075  0.3287  0.3287  0.2932

 Free energy of the ion-electron system (eV)
  ---------------------------------------------------
  alpha Z        PSCENC =       739.74005865
  Ewald energy   TEWEN  =     62055.40875491
  -Hartree energ DENC   =    -83831.22673025
  -exchange      EXHF   =         0.00000000
  -V(xc)+E(xc)   XCENC  =      -407.53527472
  PAW double counting   =     25077.46774711   -25458.78706632
  entropy T*S    EENTRO =         0.03504070
  eigenvalues    EBANDS =      -566.47172817
  atomic energy  EATOM  =     22127.59044454
  Solvation  Ediel_sol  =         0.00000000
  ---------------------------------------------------
  free energy    TOTEN  =      -263.77875355 eV

  energy without entropy =     -263.81379425  energy(sigma->0) =     -263.79043378


--------------------------------------------------------------------------------------------------------


--------------------------------------- Iteration      1(  36)  ---------------------------------------


    POTLOK:  cpu time    0.0270: real time    0.0296
    SETDIJ:  cpu time    0.0040: real time    0.0040
    EDDIAG:  cpu time    1.5139: real time    1.5361
  RMM-DIIS:  cpu time   11.8758: real time   11.8794
    ORTHCH:  cpu time    0.3617: real time    0.3616
       DOS:  cpu time    0.0076: real time    0.0076
    CHARGE:  cpu time    0.2732: real time    0.2733
    MIXING:  cpu time    0.0027: real time    0.0027
    --------------------------------------------
      LOOP:  cpu time   14.0659: real time   14.0944

 eigenvalue-minimisations  : 14661
 total energy-change (2. order) : 0.1342308E-02  (-0.1036841E-04)
 number of electron     266.0000632 magnetization 
 augmentation part      128.7547147 magnetization 

 DIPCOR: dipole corrections for dipol
 direction  3 min pos   200,
 dipolmoment           0.000000      0.000000     -0.012585 electrons x Angstroem
 Tr[quadrupol]     -5021.109383

 energy correction for charged system         0.000000 eV
 dipol+quadrupol energy correction           -0.000012 eV
 added-field ion interaction          0.393414 eV  (added to PSCEN)


 Broyden mixing:
  rms(total) = 0.15070E-01    rms(broyden)= 0.15070E-01
  rms(prec ) = 0.36973E-01
  weight for this iteration     100.00

 eigenvalues of (default mixing * dielectric matrix)
  average eigenvalue GAMMA=   0.8459
  4.4636  2.7153  2.2656  2.2656  1.2443  1.2443  1.3182  1.1073  1.1073  0.6916
  0.6916  0.6950  0.6950  0.5489  0.5489  0.0745  0.1057  0.4464  0.4464  0.2265
  0.2265  0.3766  0.3766  0.2261  0.2261  0.3074  0.3074  0.3458  0.3263  0.3081
  0.2936

 Free energy of the ion-electron system (eV)
  ---------------------------------------------------
  alpha Z        PSCENC =       739.72206913
  Ewald energy   TEWEN  =     62055.40875491
  -Hartree energ DENC   =    -83831.40562391
  -exchange      EXHF   =         0.00000000
  -V(xc)+E(xc)   XCENC  =      -407.53366742
  PAW double counting   =     25077.59646911   -25458.91416760
  entropy T*S    EENTRO =         0.03502573
  eigenvalues    EBANDS =      -566.27671573
  atomic energy  EATOM  =     22127.59044454
  Solvation  Ediel_sol  =         0.00000000
  ---------------------------------------------------
  free energy    TOTEN  =      -263.77741124 eV

  energy without entropy =     -263.81243697  energy(sigma->0) =     -263.78908648


--------------------------------------------------------------------------------------------------------


--------------------------------------- Iteration      1(  37)  ---------------------------------------


    POTLOK:  cpu time    0.0271: real time    0.0303
    SETDIJ:  cpu time    0.0039: real time    0.0039
    EDDIAG:  cpu time    1.5110: real time    1.5116
  RMM-DIIS:  cpu time   12.5758: real time   12.5901
    ORTHCH:  cpu time    0.3606: real time    0.3611
       DOS:  cpu time    0.0079: real time    0.0079
    CHARGE:  cpu time    0.2723: real time    0.2722
    MIXING:  cpu time    0.0026: real time    0.0026
    --------------------------------------------
      LOOP:  cpu time   14.7610: real time   14.7797

 eigenvalue-minimisations  : 15555
 total energy-change (2. order) : 0.3877521E-03  (-0.5048598E-04)
 number of electron     266.0000633 magnetization 
 augmentation part      128.7546289 magnetization 

 DIPCOR: dipole corrections for dipol
 direction  3 min pos   199,
 dipolmoment           0.000000      0.000000     -0.007254 electrons x Angstroem
 Tr[quadrupol]     -5021.158165

 energy correction for charged system         0.000000 eV
 dipol+quadrupol energy correction           -0.000004 eV
 added-field ion interaction          0.256000 eV  (added to PSCEN)


 Broyden mixing:
  rms(total) = 0.75073E-02    rms(broyden)= 0.75041E-02
  rms(prec ) = 0.15133E-01
  weight for this iteration     100.00

 eigenvalues of (default mixing * dielectric matrix)
  average eigenvalue GAMMA=   0.8819
  5.2010  2.8384  2.2402  2.2402  1.8256  1.2067  1.2067  1.0723  1.0723  0.9750
  0.6654  0.6654  0.7145  0.6636  0.6636  0.0745  0.1057  0.4344  0.4344  0.2265
  0.2265  0.4194  0.2261  0.2261  0.3714  0.3714  0.3073  0.3073  0.3338  0.3338
  0.2929  0.2792

 Free energy of the ion-electron system (eV)
  ---------------------------------------------------
  alpha Z        PSCENC =       739.58466216
  Ewald energy   TEWEN  =     62055.40875491
  -Hartree energ DENC   =    -83831.78688729
  -exchange      EXHF   =         0.00000000
  -V(xc)+E(xc)   XCENC  =      -407.53307002
  PAW double counting   =     25077.34771195   -25458.65936295
  entropy T*S    EENTRO =         0.03508824
  eigenvalues    EBANDS =      -565.76436503
  atomic energy  EATOM  =     22127.59044454
  Solvation  Ediel_sol  =         0.00000000
  ---------------------------------------------------
  free energy    TOTEN  =      -263.77702349 eV

  energy without entropy =     -263.81211173  energy(sigma->0) =     -263.78871957


--------------------------------------------------------------------------------------------------------


--------------------------------------- Iteration      1(  38)  ---------------------------------------


    POTLOK:  cpu time    0.0263: real time    0.0295
    SETDIJ:  cpu time    0.0039: real time    0.0039
    EDDIAG:  cpu time    1.5222: real time    1.5231
  RMM-DIIS:  cpu time   11.2371: real time   11.2733
    ORTHCH:  cpu time    0.3641: real time    0.3643
       DOS:  cpu time    0.0076: real time    0.0077
    CHARGE:  cpu time    0.2748: real time    0.2748
    MIXING:  cpu time    0.0028: real time    0.0028
    --------------------------------------------
      LOOP:  cpu time   13.4389: real time   13.4793

 eigenvalue-minimisations  : 13845
 total energy-change (2. order) :-0.3034043E-03  (-0.1412234E-04)
 number of electron     266.0000633 magnetization 
 augmentation part      128.7545547 magnetization 

 DIPCOR: dipole corrections for dipol
 direction  3 min pos   198,
 dipolmoment           0.000000      0.000000     -0.005775 electrons x Angstroem
 Tr[quadrupol]     -5021.204961

 energy correction for charged system         0.000000 eV
 dipol+quadrupol energy correction           -0.000002 eV
 added-field ion interaction          0.227100 eV  (added to PSCEN)


 Broyden mixing:
  rms(total) = 0.12170E-01    rms(broyden)= 0.12170E-01
  rms(prec ) = 0.27196E-01
  weight for this iteration     100.00

 eigenvalues of (default mixing * dielectric matrix)
  average eigenvalue GAMMA=   0.8928
  5.1976  3.4119  2.2026  2.2026  1.7919  1.1964  1.1964  1.1179  1.1179  0.8559
  0.8559  0.7498  0.7498  0.6952  0.6952  0.0745  0.1057  0.4830  0.4161  0.4161
  0.2265  0.2265  0.4003  0.4003  0.2261  0.2261  0.3073  0.3073  0.3511  0.3511
  0.3396  0.2907  0.2775

 Free energy of the ion-electron system (eV)
  ---------------------------------------------------
  alpha Z        PSCENC =       739.55576407
  Ewald energy   TEWEN  =     62055.40875491
  -Hartree energ DENC   =    -83832.10705682
  -exchange      EXHF   =         0.00000000
  -V(xc)+E(xc)   XCENC  =      -407.53293931
  PAW double counting   =     25077.33010531   -25458.64276967
  entropy T*S    EENTRO =         0.03510677
  eigenvalues    EBANDS =      -565.41473669
  atomic energy  EATOM  =     22127.59044454
  Solvation  Ediel_sol  =         0.00000000
  ---------------------------------------------------
  free energy    TOTEN  =      -263.77732689 eV

  energy without entropy =     -263.81243366  energy(sigma->0) =     -263.78902915


--------------------------------------------------------------------------------------------------------


--------------------------------------- Iteration      1(  39)  ---------------------------------------


    POTLOK:  cpu time    0.0266: real time    0.0294
    SETDIJ:  cpu time    0.0039: real time    0.0039
    EDDIAG:  cpu time    1.5096: real time    1.5105
  RMM-DIIS:  cpu time    9.6993: real time    9.7777
    ORTHCH:  cpu time    0.3613: real time    0.3614
       DOS:  cpu time    0.0077: real time    0.0077
    CHARGE:  cpu time    0.2761: real time    0.2762
    MIXING:  cpu time    0.0029: real time    0.0029
    --------------------------------------------
      LOOP:  cpu time   11.8874: real time   11.9698

 eigenvalue-minimisations  : 11969
 total energy-change (2. order) : 0.9834399E-04  (-0.2319643E-05)
 number of electron     266.0000633 magnetization 
 augmentation part      128.7544922 magnetization 

 DIPCOR: dipole corrections for dipol
 direction  3 min pos   198,
 dipolmoment           0.000000      0.000000     -0.005674 electrons x Angstroem
 Tr[quadrupol]     -5021.226898

 energy correction for charged system         0.000000 eV
 dipol+quadrupol energy correction           -0.000002 eV
 added-field ion interaction          0.223139 eV  (added to PSCEN)


 Broyden mixing:
  rms(total) = 0.90786E-02    rms(broyden)= 0.90786E-02
  rms(prec ) = 0.20497E-01
  weight for this iteration     100.00

 eigenvalues of (default mixing * dielectric matrix)
  average eigenvalue GAMMA=   0.8975
  5.2727  3.6722  2.2065  2.2065  1.7139  1.2579  1.2579  1.1585  1.1585  0.8137
  0.8137  0.8545  0.8545  0.7122  0.7122  0.0745  0.1057  0.4846  0.4297  0.4297
  0.2265  0.2265  0.4229  0.4229  0.2261  0.2261  0.3073  0.3073  0.3528  0.3528
  0.3436  0.3378  0.2927  0.2806

 Free energy of the ion-electron system (eV)
  ---------------------------------------------------
  alpha Z        PSCENC =       739.55180333
  Ewald energy   TEWEN  =     62055.40875491
  -Hartree energ DENC   =    -83832.21084773
  -exchange      EXHF   =         0.00000000
  -V(xc)+E(xc)   XCENC  =      -407.53454600
  PAW double counting   =     25077.20377808   -25458.51886997
  entropy T*S    EENTRO =         0.03503734
  eigenvalues    EBANDS =      -565.30278305
  atomic energy  EATOM  =     22127.59044454
  Solvation  Ediel_sol  =         0.00000000
  ---------------------------------------------------
  free energy    TOTEN  =      -263.77722855 eV

  energy without entropy =     -263.81226589  energy(sigma->0) =     -263.78890766


--------------------------------------------------------------------------------------------------------


--------------------------------------- Iteration      1(  40)  ---------------------------------------


    POTLOK:  cpu time    0.0296: real time    0.0298
    SETDIJ:  cpu time    0.0039: real time    0.0039
    EDDIAG:  cpu time    1.5358: real time    1.5369
  RMM-DIIS:  cpu time   10.8687: real time   10.9010
    ORTHCH:  cpu time    0.3607: real time    0.3609
       DOS:  cpu time    0.0079: real time    0.0079
    CHARGE:  cpu time    0.2740: real time    0.2742
    MIXING:  cpu time    0.0031: real time    0.0031
    --------------------------------------------
      LOOP:  cpu time   13.0837: real time   13.1177

 eigenvalue-minimisations  : 13395
 total energy-change (2. order) : 0.1562268E-05  (-0.2272670E-05)
 number of electron     266.0000633 magnetization 
 augmentation part      128.7546646 magnetization 

 DIPCOR: dipole corrections for dipol
 direction  3 min pos   198,
 dipolmoment           0.000000      0.000000     -0.005059 electrons x Angstroem
 Tr[quadrupol]     -5021.246531

 energy correction for charged system         0.000000 eV
 dipol+quadrupol energy correction           -0.000002 eV
 added-field ion interaction          0.198933 eV  (added to PSCEN)


 Broyden mixing:
  rms(total) = 0.75649E-02    rms(broyden)= 0.75649E-02
  rms(prec ) = 0.17521E-01
  weight for this iteration     100.00

 eigenvalues of (default mixing * dielectric matrix)
  average eigenvalue GAMMA=   0.9365
  6.0970  3.6126  2.4098  1.9834  1.9834  1.4212  1.4212  1.2067  1.2067  0.9452
  0.8671  0.8671  0.7814  0.7814  0.6862  0.6862  0.5445  0.0745  0.1057  0.4277
  0.4277  0.2265  0.2265  0.2261  0.2261  0.3073  0.3073  0.3854  0.3854  0.3578
  0.3578  0.3317  0.3317  0.2915  0.2800

 Free energy of the ion-electron system (eV)
  ---------------------------------------------------
  alpha Z        PSCENC =       739.52759711
  Ewald energy   TEWEN  =     62055.40875491
  -Hartree energ DENC   =    -83832.28659930
  -exchange      EXHF   =         0.00000000
  -V(xc)+E(xc)   XCENC  =      -407.53602240
  PAW double counting   =     25077.06045493   -25458.37786074
  entropy T*S    EENTRO =         0.03502266
  eigenvalues    EBANDS =      -565.19901869
  atomic energy  EATOM  =     22127.59044454
  Solvation  Ediel_sol  =         0.00000000
  ---------------------------------------------------
  free energy    TOTEN  =      -263.77722699 eV

  energy without entropy =     -263.81224965  energy(sigma->0) =     -263.78890121


--------------------------------------------------------------------------------------------------------


--------------------------------------- Iteration      1(  41)  ---------------------------------------


    POTLOK:  cpu time    0.0293: real time    0.0298
    SETDIJ:  cpu time    0.0039: real time    0.0039
    EDDIAG:  cpu time    1.5048: real time    1.5054
  RMM-DIIS:  cpu time   10.5071: real time   10.5184
    ORTHCH:  cpu time    0.3617: real time    0.3622
       DOS:  cpu time    0.0078: real time    0.0078
    CHARGE:  cpu time    0.2722: real time    0.2723
    MIXING:  cpu time    0.0033: real time    0.0033
    --------------------------------------------
      LOOP:  cpu time   12.6901: real time   12.7031

 eigenvalue-minimisations  : 12900
 total energy-change (2. order) :-0.9267376E-04  (-0.2357114E-05)
 number of electron     266.0000633 magnetization 
 augmentation part      128.7546663 magnetization 

 DIPCOR: dipole corrections for dipol
 direction  3 min pos   198,
 dipolmoment           0.000000      0.000000     -0.003147 electrons x Angstroem
 Tr[quadrupol]     -5021.282622

 energy correction for charged system         0.000000 eV
 dipol+quadrupol energy correction           -0.000001 eV
 added-field ion interaction          0.123746 eV  (added to PSCEN)


 Broyden mixing:
  rms(total) = 0.72659E-02    rms(broyden)= 0.72659E-02
  rms(prec ) = 0.17614E-01
  weight for this iteration     100.00

 eigenvalues of (default mixing * dielectric matrix)
  average eigenvalue GAMMA=   0.9629
  6.2201  4.2597  2.2851  2.2851  1.6914  1.4860  1.4860  1.2586  1.2586  1.0150
  1.0150  0.8843  0.8843  0.7235  0.7235  0.7091  0.7091  0.0745  0.1057  0.5073
  0.4214  0.4214  0.2265  0.2265  0.2261  0.2261  0.4002  0.3073  0.3073  0.3657
  0.3657  0.3662  0.3354  0.3149  0.2914  0.2791

 Free energy of the ion-electron system (eV)
  ---------------------------------------------------
  alpha Z        PSCENC =       739.45241184
  Ewald energy   TEWEN  =     62055.40875491
  -Hartree energ DENC   =    -83832.45970507
  -exchange      EXHF   =         0.00000000
  -V(xc)+E(xc)   XCENC  =      -407.53644448
  PAW double counting   =     25077.19476174   -25458.51986074
  entropy T*S    EENTRO =         0.03500814
  eigenvalues    EBANDS =      -564.94269054
  atomic energy  EATOM  =     22127.59044454
  Solvation  Ediel_sol  =         0.00000000
  ---------------------------------------------------
  free energy    TOTEN  =      -263.77731966 eV

  energy without entropy =     -263.81232780  energy(sigma->0) =     -263.78898904


--------------------------------------------------------------------------------------------------------


--------------------------------------- Iteration      1(  42)  ---------------------------------------


    POTLOK:  cpu time    0.0295: real time    0.0298
    SETDIJ:  cpu time    0.0047: real time    0.0047
    EDDIAG:  cpu time    1.5075: real time    1.5083
  RMM-DIIS:  cpu time    7.9518: real time    7.9562
    ORTHCH:  cpu time    0.3620: real time    0.3623
       DOS:  cpu time    0.0076: real time    0.0076
    CHARGE:  cpu time    0.2777: real time    0.2779
    MIXING:  cpu time    0.0032: real time    0.0032
    --------------------------------------------
      LOOP:  cpu time   10.1439: real time   10.1499

 eigenvalue-minimisations  :  9626
 total energy-change (2. order) :-0.1198311E-04  (-0.6140109E-06)
 number of electron     266.0000633 magnetization 
 augmentation part      128.7546205 magnetization 

 DIPCOR: dipole corrections for dipol
 direction  3 min pos   199,
 dipolmoment           0.000000      0.000000     -0.002105 electrons x Angstroem
 Tr[quadrupol]     -5021.294609

 energy correction for charged system         0.000000 eV
 dipol+quadrupol energy correction           -0.000000 eV
 added-field ion interaction          0.074304 eV  (added to PSCEN)


 Broyden mixing:
  rms(total) = 0.63516E-02    rms(broyden)= 0.63516E-02
  rms(prec ) = 0.15531E-01
  weight for this iteration     100.00

 eigenvalues of (default mixing * dielectric matrix)
  average eigenvalue GAMMA=   0.9698
  6.3912  4.3286  2.2971  2.0593  2.0593  1.5400  1.5400  1.3520  1.3520  1.0394
  1.0394  0.7398  0.7398  0.8332  0.8332  0.7211  0.7211  0.0745  0.1057  0.5043
  0.5043  0.4275  0.4275  0.2265  0.2265  0.2261  0.2261  0.4097  0.3073  0.3073
  0.3843  0.3587  0.3587  0.3317  0.3169  0.2916  0.2794

 Free energy of the ion-electron system (eV)
  ---------------------------------------------------
  alpha Z        PSCENC =       739.40297010
  Ewald energy   TEWEN  =     62055.40875491
  -Hartree energ DENC   =    -83832.48863410
  -exchange      EXHF   =         0.00000000
  -V(xc)+E(xc)   XCENC  =      -407.53749144
  PAW double counting   =     25077.11961624   -25458.44524288
  entropy T*S    EENTRO =         0.03498905
  eigenvalues    EBANDS =      -564.86273806
  atomic energy  EATOM  =     22127.59044454
  Solvation  Ediel_sol  =         0.00000000
  ---------------------------------------------------
  free energy    TOTEN  =      -263.77733164 eV

  energy without entropy =     -263.81232069  energy(sigma->0) =     -263.78899466


--------------------------------------------------------------------------------------------------------


--------------------------------------- Iteration      1(  43)  ---------------------------------------


    POTLOK:  cpu time    0.0265: real time    0.0296
    SETDIJ:  cpu time    0.0039: real time    0.0039
    EDDIAG:  cpu time    1.5108: real time    1.5390
  RMM-DIIS:  cpu time    9.1094: real time    9.1179
    ORTHCH:  cpu time    0.3648: real time    0.3651
       DOS:  cpu time    0.0074: real time    0.0074
    CHARGE:  cpu time    0.2962: real time    0.2963
    MIXING:  cpu time    0.0038: real time    0.0038
    --------------------------------------------
      LOOP:  cpu time   11.3228: real time   11.3630

 eigenvalue-minimisations  : 11126
 total energy-change (2. order) : 0.8003055E-04  (-0.2475519E-05)
 number of electron     266.0000633 magnetization 
 augmentation part      128.7545053 magnetization 

 DIPCOR: dipole corrections for dipol
 direction  3 min pos   199,
 dipolmoment           0.000000      0.000000     -0.002930 electrons x Angstroem
 Tr[quadrupol]     -5021.301795

 energy correction for charged system         0.000000 eV
 dipol+quadrupol energy correction           -0.000001 eV
 added-field ion interaction          0.103412 eV  (added to PSCEN)


 Broyden mixing:
  rms(total) = 0.14433E-02    rms(broyden)= 0.14425E-02
  rms(prec ) = 0.33585E-02
  weight for this iteration     100.00

 eigenvalues of (default mixing * dielectric matrix)
  average eigenvalue GAMMA=   0.9806
  6.8424  4.1748  2.2676  2.2676  1.6218  1.6218  1.5673  1.5673  1.2622  1.2622
  0.9909  0.9479  0.9479  0.7507  0.7507  0.8138  0.6896  0.6896  0.0745  0.1057
  0.5123  0.4256  0.4256  0.2265  0.2265  0.4404  0.2261  0.2261  0.3073  0.3073
  0.3911  0.3911  0.3598  0.3598  0.3312  0.3188  0.2914  0.2794

 Free energy of the ion-electron system (eV)
  ---------------------------------------------------
  alpha Z        PSCENC =       739.43207767
  Ewald energy   TEWEN  =     62055.40875491
  -Hartree energ DENC   =    -83832.51669982
  -exchange      EXHF   =         0.00000000
  -V(xc)+E(xc)   XCENC  =      -407.53703556
  PAW double counting   =     25077.25215812   -25458.57945394
  entropy T*S    EENTRO =         0.03499584
  eigenvalues    EBANDS =      -564.86249338
  atomic energy  EATOM  =     22127.59044454
  Solvation  Ediel_sol  =         0.00000000
  ---------------------------------------------------
  free energy    TOTEN  =      -263.77725161 eV

  energy without entropy =     -263.81224746  energy(sigma->0) =     -263.78891689


--------------------------------------------------------------------------------------------------------


--------------------------------------- Iteration      1(  44)  ---------------------------------------


    POTLOK:  cpu time    0.0266: real time    0.0299
    SETDIJ:  cpu time    0.0040: real time    0.0040
    EDDIAG:  cpu time    1.5190: real time    1.5198
  RMM-DIIS:  cpu time    5.6918: real time    5.7396
    ORTHCH:  cpu time    0.3638: real time    0.3655
       DOS:  cpu time    0.0079: real time    0.0079
    CHARGE:  cpu time    0.2750: real time    0.2752
    MIXING:  cpu time    0.0036: real time    0.0036
    --------------------------------------------
      LOOP:  cpu time    7.8919: real time    7.9455

 eigenvalue-minimisations  :  6769
 total energy-change (2. order) :-0.3769884E-04  (-0.1085577E-06)
 number of electron     266.0000633 magnetization 
 augmentation part      128.7546712 magnetization 

 DIPCOR: dipole corrections for dipol
 direction  3 min pos   200,
 dipolmoment           0.000000      0.000000     -0.001728 electrons x Angstroem
 Tr[quadrupol]     -5021.307514

 energy correction for charged system         0.000000 eV
 dipol+quadrupol energy correction           -0.000000 eV
 added-field ion interaction          0.054010 eV  (added to PSCEN)


 Broyden mixing:
  rms(total) = 0.28697E-02    rms(broyden)= 0.28697E-02
  rms(prec ) = 0.69899E-02
  weight for this iteration     100.00

 eigenvalues of (default mixing * dielectric matrix)
  average eigenvalue GAMMA=   0.9950
  7.0214  4.1244  2.4143  2.4143  1.7830  1.7830  1.6266  1.6266  1.2501  1.2501
  1.0199  1.0199  0.7584  0.7584  0.8355  0.8355  0.7169  0.7169  0.6756  0.0745
  0.5253  0.1057  0.4242  0.4242  0.2265  0.2265  0.2261  0.2261  0.4018  0.3836
  0.3836  0.3073  0.3073  0.3558  0.3558  0.3308  0.3169  0.2915  0.2795

 Free energy of the ion-electron system (eV)
  ---------------------------------------------------
  alpha Z        PSCENC =       739.38267585
  Ewald energy   TEWEN  =     62055.40875491
  -Hartree energ DENC   =    -83832.53914002
  -exchange      EXHF   =         0.00000000
  -V(xc)+E(xc)   XCENC  =      -407.53711324
  PAW double counting   =     25077.21220395   -25458.53735758
  entropy T*S    EENTRO =         0.03500503
  eigenvalues    EBANDS =      -564.79276275
  atomic energy  EATOM  =     22127.59044454
  Solvation  Ediel_sol  =         0.00000000
  ---------------------------------------------------
  free energy    TOTEN  =      -263.77728931 eV

  energy without entropy =     -263.81229434  energy(sigma->0) =     -263.78895765


--------------------------------------------------------------------------------------------------------


--------------------------------------- Iteration      1(  45)  ---------------------------------------


    POTLOK:  cpu time    0.0267: real time    0.0297
    SETDIJ:  cpu time    0.0039: real time    0.0039
    EDDIAG:  cpu time    1.5051: real time    1.5059
  RMM-DIIS:  cpu time    5.3830: real time    5.3871
    ORTHCH:  cpu time    0.3630: real time    0.3634
       DOS:  cpu time    0.0076: real time    0.0076
    CHARGE:  cpu time    0.2734: real time    0.2736
    MIXING:  cpu time    0.0035: real time    0.0035
    --------------------------------------------
      LOOP:  cpu time    7.5661: real time    7.5747

 eigenvalue-minimisations  :  6235
 total energy-change (2. order) :-0.5311482E-05  (-0.4514147E-07)
 number of electron     266.0000633 magnetization 
 augmentation part      128.7546399 magnetization 

 DIPCOR: dipole corrections for dipol
 direction  3 min pos   200,
 dipolmoment           0.000000      0.000000     -0.001538 electrons x Angstroem
 Tr[quadrupol]     -5021.311691

 energy correction for charged system         0.000000 eV
 dipol+quadrupol energy correction           -0.000000 eV
 added-field ion interaction          0.048063 eV  (added to PSCEN)


 Broyden mixing:
  rms(total) = 0.23560E-02    rms(broyden)= 0.23560E-02
  rms(prec ) = 0.57692E-02
  weight for this iteration     100.00

 eigenvalues of (default mixing * dielectric matrix)
  average eigenvalue GAMMA=   1.0312
  7.3910  3.7262  3.1651  2.1145  2.1145  1.9369  1.9369  1.5474  1.3423  1.3423
  1.1200  1.1200  0.9484  0.9484  0.7461  0.7461  0.7020  0.7020  0.6973  0.6973
  0.0745  0.5430  0.1057  0.4252  0.4252  0.2265  0.2265  0.2261  0.2261  0.4068
  0.3851  0.3851  0.3073  0.3073  0.3571  0.3571  0.3307  0.3176  0.2915  0.2795

 Free energy of the ion-electron system (eV)
  ---------------------------------------------------
  alpha Z        PSCENC =       739.37672942
  Ewald energy   TEWEN  =     62055.40875491
  -Hartree energ DENC   =    -83832.56768040
  -exchange      EXHF   =         0.00000000
  -V(xc)+E(xc)   XCENC  =      -407.53683011
  PAW double counting   =     25077.25106040   -25458.57561802
  entropy T*S    EENTRO =         0.03500101
  eigenvalues    EBANDS =      -564.75915637
  atomic energy  EATOM  =     22127.59044454
  Solvation  Ediel_sol  =         0.00000000
  ---------------------------------------------------
  free energy    TOTEN  =      -263.77729462 eV

  energy without entropy =     -263.81229563  energy(sigma->0) =     -263.78896163


--------------------------------------------------------------------------------------------------------


--------------------------------------- Iteration      1(  46)  ---------------------------------------


    POTLOK:  cpu time    0.0263: real time    0.0296
    SETDIJ:  cpu time    0.0039: real time    0.0039
    EDDIAG:  cpu time    1.5037: real time    1.5072
  RMM-DIIS:  cpu time    7.4555: real time    7.4666
    ORTHCH:  cpu time    0.3653: real time    0.3654
       DOS:  cpu time    0.0078: real time    0.0078
    CHARGE:  cpu time    0.2755: real time    0.2756
    MIXING:  cpu time    0.0038: real time    0.0038
    --------------------------------------------
      LOOP:  cpu time    9.6419: real time    9.6600

 eigenvalue-minimisations  :  9007
 total energy-change (2. order) :-0.6165810E-05  (-0.6191793E-06)
 number of electron     266.0000633 magnetization 
 augmentation part      128.7547387 magnetization 

 DIPCOR: dipole corrections for dipol
 direction  3 min pos   201,
 dipolmoment           0.000000      0.000000     -0.001270 electrons x Angstroem
 Tr[quadrupol]     -5021.320078

 energy correction for charged system         0.000000 eV
 dipol+quadrupol energy correction           -0.000000 eV
 added-field ion interaction          0.034570 eV  (added to PSCEN)


 Broyden mixing:
  rms(total) = 0.36284E-03    rms(broyden)= 0.36224E-03
  rms(prec ) = 0.79208E-03
  weight for this iteration     100.00

 eigenvalues of (default mixing * dielectric matrix)
  average eigenvalue GAMMA=   1.0722
  8.0601  4.1179  4.1179  2.5321  1.9182  1.9182  1.7815  1.7815  1.3402  1.3402
  1.0761  1.0761  0.9751  0.7486  0.7486  0.8625  0.8625  0.7045  0.7045  0.7249
  0.0745  0.5226  0.1057  0.4253  0.4253  0.2265  0.2265  0.4302  0.2261  0.2261
  0.3931  0.3931  0.3073  0.3073  0.3585  0.3585  0.3424  0.3305  0.3181  0.2915
  0.2795

 Free energy of the ion-electron system (eV)
  ---------------------------------------------------
  alpha Z        PSCENC =       739.36323590
  Ewald energy   TEWEN  =     62055.40875491
  -Hartree energ DENC   =    -83832.60843405
  -exchange      EXHF   =         0.00000000
  -V(xc)+E(xc)   XCENC  =      -407.53628281
  PAW double counting   =     25077.27558654   -25458.59876707
  entropy T*S    EENTRO =         0.03501557
  eigenvalues    EBANDS =      -564.70685432
  atomic energy  EATOM  =     22127.59044454
  Solvation  Ediel_sol  =         0.00000000
  ---------------------------------------------------
  free energy    TOTEN  =      -263.77730079 eV

  energy without entropy =     -263.81231636  energy(sigma->0) =     -263.78897265


--------------------------------------------------------------------------------------------------------


--------------------------------------- Iteration      1(  47)  ---------------------------------------


    POTLOK:  cpu time    0.0264: real time    0.0297
    SETDIJ:  cpu time    0.0039: real time    0.0039
    EDDIAG:  cpu time    1.5022: real time    1.5051
  RMM-DIIS:  cpu time    6.6127: real time    6.6172
    ORTHCH:  cpu time    0.3639: real time    0.3641
       DOS:  cpu time    0.0075: real time    0.0075
    CHARGE:  cpu time    0.2746: real time    0.2747
    MIXING:  cpu time    0.0040: real time    0.0040
    --------------------------------------------
      LOOP:  cpu time    8.7951: real time    8.8062

 eigenvalue-minimisations  :  7852
 total energy-change (2. order) :-0.8099669E-05  (-0.3223633E-06)
 number of electron     266.0000633 magnetization 
 augmentation part      128.7547972 magnetization 

 DIPCOR: dipole corrections for dipol
 direction  3 min pos   203,
 dipolmoment           0.000000      0.000000     -0.001072 electrons x Angstroem
 Tr[quadrupol]     -5021.323934

 energy correction for charged system         0.000000 eV
 dipol+quadrupol energy correction           -0.000000 eV
 added-field ion interaction          0.020545 eV  (added to PSCEN)


 Broyden mixing:
  rms(total) = 0.61106E-03    rms(broyden)= 0.61093E-03
  rms(prec ) = 0.14349E-02
  weight for this iteration     100.00

 eigenvalues of (default mixing * dielectric matrix)
  average eigenvalue GAMMA=   1.0728
  8.2083  4.3484  4.3484  2.3933  1.9120  1.9120  1.8417  1.8417  1.3321  1.3321
  1.0289  1.0289  0.9372  0.9372  0.7480  0.7480  0.7899  0.7899  0.7182  0.7182
  0.6147  0.5533  0.0745  0.1057  0.4254  0.4254  0.2265  0.2265  0.2261  0.2261
  0.4113  0.3883  0.3883  0.3073  0.3073  0.3577  0.3577  0.3312  0.2795  0.2915
  0.3165  0.3036

 Free energy of the ion-electron system (eV)
  ---------------------------------------------------
  alpha Z        PSCENC =       739.34921150
  Ewald energy   TEWEN  =     62055.40875491
  -Hartree energ DENC   =    -83832.62782574
  -exchange      EXHF   =         0.00000000
  -V(xc)+E(xc)   XCENC  =      -407.53624032
  PAW double counting   =     25077.24894773   -25458.57123607
  entropy T*S    EENTRO =         0.03501831
  eigenvalues    EBANDS =      -564.67438374
  atomic energy  EATOM  =     22127.59044454
  Solvation  Ediel_sol  =         0.00000000
  ---------------------------------------------------
  free energy    TOTEN  =      -263.77730889 eV

  energy without entropy =     -263.81232720  energy(sigma->0) =     -263.78898166


--------------------------------------------------------------------------------------------------------


--------------------------------------- Iteration      1(  48)  ---------------------------------------


    POTLOK:  cpu time    0.0266: real time    0.0296
    SETDIJ:  cpu time    0.0039: real time    0.0039
    EDDIAG:  cpu time    1.5343: real time    1.5381
  RMM-DIIS:  cpu time    4.9010: real time    4.9037
    ORTHCH:  cpu time    0.3647: real time    0.3650
       DOS:  cpu time    0.0076: real time    0.0076
    --------------------------------------------
      LOOP:  cpu time    6.8382: real time    6.8480

 eigenvalue-minimisations  :  5722
 total energy-change (2. order) :-0.4536560E-07  (-0.2582689E-07)
 number of electron     266.0000633 magnetization 
 augmentation part      128.7547972 magnetization 

 DIPCOR: dipole corrections for dipol
 direction  3 min pos   205,
 dipolmoment           0.000000      0.000000     -0.000806 electrons x Angstroem
 Tr[quadrupol]     -5021.324337

 energy correction for charged system         0.000000 eV
 dipol+quadrupol energy correction           -0.000000 eV
 added-field ion interaction          0.008945 eV  (added to PSCEN)


 Free energy of the ion-electron system (eV)
  ---------------------------------------------------
  alpha Z        PSCENC =       739.33761113
  Ewald energy   TEWEN  =     62055.40875491
  -Hartree energ DENC   =    -83832.63599777
  -exchange      EXHF   =         0.00000000
  -V(xc)+E(xc)   XCENC  =      -407.53609383
  PAW double counting   =     25077.27058857   -25458.59355338
  entropy T*S    EENTRO =         0.03501439
  eigenvalues    EBANDS =      -564.65407749
  atomic energy  EATOM  =     22127.59044454
  Solvation  Ediel_sol  =         0.00000000
  ---------------------------------------------------
  free energy    TOTEN  =      -263.77730893 eV

  energy without entropy =     -263.81232332  energy(sigma->0) =     -263.78898040


--------------------------------------------------------------------------------------------------------


 average (electrostatic) potential at core
  the test charge radii are     1.2598  0.9430
  (the norm of the test charge is              1.0000)
       1 -29.6533       2 -29.3687       3 -29.4065       4 -29.3648       5 -29.3948
       6 -29.3854       7 -29.4203       8 -29.4218       9 -29.3993      10 -29.4039
      11 -29.3876      12 -29.3607      13 -29.3715      14 -29.6525      15 -29.6534
      16 -29.3687      17 -29.3648      18 -29.3854      19 -29.4065      20 -29.3948
      21 -29.4203      22 -29.4218      23 -29.3876      24 -29.3993      25 -29.3607
      26 -29.4039      27 -29.3715      28 -29.6525      29 -71.1554      30 -71.0350
      31 -71.1489      32 -71.1803      33 -71.1584      34 -71.1796      35 -71.0358
      36 -71.0350      37 -71.1803      38 -71.1554      39 -71.1796      40 -71.1489
      41 -71.0358      42 -71.1584
 
 
 
 E-fermi :   0.4493     XC(G=0):  -6.8788     alpha+bet : -6.1674


 k-point     1 :       0.0000    0.0000    0.0000
  band No.  band energies     occupation 
      1      -6.5325      2.00000
      2      -6.1474      2.00000
      3      -5.9189      2.00000
      4      -5.8577      2.00000
      5      -5.6322      2.00000
      6      -5.5694      2.00000
      7      -5.2348      2.00000
      8      -4.8748      2.00000
      9      -4.6573      2.00000
     10      -4.3874      2.00000
     11      -4.3247      2.00000
     12      -4.0436      2.00000
     13      -4.0053      2.00000
     14      -3.9089      2.00000
     15      -3.8537      2.00000
     16      -3.6477      2.00000
     17      -3.5658      2.00000
     18      -3.5500      2.00000
     19      -3.4936      2.00000
     20      -3.4565      2.00000
     21      -3.4106      2.00000
     22      -3.4041      2.00000
     23      -3.3335      2.00000
     24      -3.3305      2.00000
     25      -3.3269      2.00000
     26      -3.3085      2.00000
     27      -3.2940      2.00000
     28      -3.2740      2.00000
     29      -3.2592      2.00000
     30      -3.2255      2.00000
     31      -3.2169      2.00000
     32      -3.2143      2.00000
     33      -3.2085      2.00000
     34      -3.1252      2.00000
     35      -3.0984      2.00000
     36      -3.0720      2.00000
     37      -3.0401      2.00000
     38      -3.0335      2.00000
     39      -3.0265      2.00000
     40      -2.9990      2.00000
     41      -2.9255      2.00000
     42      -2.8995      2.00000
     43      -2.8633      2.00000
     44      -2.8437      2.00000
     45      -2.8326      2.00000
     46      -2.8295      2.00000
     47      -2.7605      2.00000
     48      -2.7346      2.00000
     49      -2.7111      2.00000
     50      -2.6366      2.00000
     51      -2.6222      2.00000
     52      -2.6113      2.00000
     53      -2.5970      2.00000
     54      -2.5944      2.00000
     55      -2.5896      2.00000
     56      -2.5577      2.00000
     57      -2.5534      2.00000
     58      -2.5417      2.00000
     59      -2.5100      2.00000
     60      -2.5099      2.00000
     61      -2.5009      2.00000
     62      -2.4955      2.00000
     63      -2.4926      2.00000
     64      -2.4923      2.00000
     65      -2.4922      2.00000
     66      -2.4688      2.00000
     67      -2.4635      2.00000
     68      -2.4577      2.00000
     69      -2.4517      2.00000
     70      -2.4510      2.00000
     71      -2.4484      2.00000
     72      -2.4242      2.00000
     73      -2.4169      2.00000
     74      -2.3841      2.00000
     75      -2.3530      2.00000
     76      -2.3496      2.00000
     77      -2.3469      2.00000
     78      -2.3284      2.00000
     79      -2.3259      2.00000
     80      -2.3226      2.00000
     81      -2.3202      2.00000
     82      -2.2635      2.00000
     83      -2.2334      2.00000
     84      -2.2324      2.00000
     85      -2.1678      2.00000
     86      -2.1674      2.00000
     87      -2.1607      2.00000
     88      -2.1596      2.00000
     89      -2.0827      2.00000
     90      -2.0566      2.00000
     91      -2.0211      2.00000
     92      -1.9714      2.00000
     93      -1.6938      2.00000
     94      -1.5210      2.00000
     95      -1.3548      2.00000
     96      -1.2624      2.00000
     97      -1.2339      2.00000
     98      -1.2108      2.00000
     99      -1.1272      2.00000
    100      -1.0501      2.00000
    101      -0.9692      2.00000
    102      -0.9021      2.00000
    103      -0.8159      2.00000
    104      -0.8117      2.00000
    105      -0.7970      2.00000
    106      -0.7808      2.00000
    107      -0.7727      2.00000
    108      -0.7485      2.00000
    109      -0.6698      2.00000
    110      -0.6529      2.00000
    111      -0.6327      2.00000
    112      -0.5506      2.00000
    113      -0.5164      2.00000
    114      -0.4874      2.00000
    115      -0.4698      2.00000
    116      -0.4464      2.00000
    117      -0.4198      2.00000
    118      -0.4103      2.00000
    119      -0.4025      2.00000
    120      -0.3693      2.00000
    121      -0.2338      2.00002
    122      -0.1801      2.00008
    123      -0.1423      2.00024
    124      -0.0031      2.00626
    125       0.0861      2.02762
    126       0.1263      2.04474
    127       0.3584      1.68817
    128       0.4077      1.34437
    129       0.4314      1.15130
    130       0.4599      0.91064
    131       0.4855      0.69931
    132       0.5165      0.46552
    133       0.5763      0.12983
    134       0.6101      0.01805
    135       0.6276     -0.01977
    136       0.6406     -0.03999
    137       0.6984     -0.07079
    138       0.7034     -0.07032
    139       0.7305     -0.06311
    140       0.7852     -0.03891
    141       0.7945     -0.03486
    142       0.7999     -0.03261
    143       0.8126     -0.02764
    144       0.8762     -0.01012
    145       0.8929     -0.00743
    146       0.9427     -0.00269
    147       0.9481     -0.00238
    148       0.9976     -0.00074
    149       1.0142     -0.00048
    150       1.0318     -0.00030
    151       1.1449     -0.00001
    152       1.1650     -0.00001
    153       1.1992     -0.00000
    154       1.2069     -0.00000
    155       1.2501     -0.00000
    156       1.2619     -0.00000
    157       1.2833     -0.00000
    158       1.3161     -0.00000
    159       1.3244     -0.00000
    160       1.3614     -0.00000
    161       1.3821     -0.00000
    162       1.4231     -0.00000

 k-point     2 :       0.0667    0.0000    0.0000
  band No.  band energies     occupation 
      1      -6.4464      2.00000
      2      -6.0639      2.00000
      3      -5.8430      2.00000
      4      -5.7790      2.00000
      5      -5.5547      2.00000
      6      -5.4900      2.00000
      7      -5.1585      2.00000
      8      -4.7982      2.00000
      9      -4.5866      2.00000
     10      -4.3136      2.00000
     11      -4.2495      2.00000
     12      -3.9730      2.00000
     13      -3.9417      2.00000
     14      -3.8452      2.00000
     15      -3.7902      2.00000
     16      -3.5854      2.00000
     17      -3.5096      2.00000
     18      -3.4972      2.00000
     19      -3.4527      2.00000
     20      -3.4169      2.00000
     21      -3.3771      2.00000
     22      -3.3554      2.00000
     23      -3.3110      2.00000
     24      -3.2979      2.00000
     25      -3.2901      2.00000
     26      -3.2862      2.00000
     27      -3.2617      2.00000
     28      -3.2432      2.00000
     29      -3.2416      2.00000
     30      -3.2059      2.00000
     31      -3.1994      2.00000
     32      -3.1955      2.00000
     33      -3.1783      2.00000
     34      -3.1071      2.00000
     35      -3.0668      2.00000
     36      -3.0570      2.00000
     37      -3.0252      2.00000
     38      -3.0078      2.00000
     39      -3.0038      2.00000
     40      -2.9788      2.00000
     41      -2.9195      2.00000
     42      -2.8853      2.00000
     43      -2.8477      2.00000
     44      -2.8429      2.00000
     45      -2.8228      2.00000
     46      -2.8202      2.00000
     47      -2.7584      2.00000
     48      -2.7534      2.00000
     49      -2.7274      2.00000
     50      -2.7203      2.00000
     51      -2.7202      2.00000
     52      -2.6827      2.00000
     53      -2.5990      2.00000
     54      -2.5887      2.00000
     55      -2.5857      2.00000
     56      -2.5856      2.00000
     57      -2.5646      2.00000
     58      -2.5580      2.00000
     59      -2.5487      2.00000
     60      -2.5467      2.00000
     61      -2.5237      2.00000
     62      -2.5148      2.00000
     63      -2.5059      2.00000
     64      -2.5024      2.00000
     65      -2.5002      2.00000
     66      -2.4802      2.00000
     67      -2.4735      2.00000
     68      -2.4626      2.00000
     69      -2.4603      2.00000
     70      -2.4467      2.00000
     71      -2.3958      2.00000
     72      -2.3915      2.00000
     73      -2.3825      2.00000
     74      -2.3814      2.00000
     75      -2.3777      2.00000
     76      -2.3700      2.00000
     77      -2.3697      2.00000
     78      -2.3491      2.00000
     79      -2.3378      2.00000
     80      -2.2907      2.00000
     81      -2.2885      2.00000
     82      -2.2528      2.00000
     83      -2.2334      2.00000
     84      -2.2075      2.00000
     85      -2.1954      2.00000
     86      -2.1915      2.00000
     87      -2.1840      2.00000
     88      -2.1754      2.00000
     89      -2.0092      2.00000
     90      -1.9979      2.00000
     91      -1.9460      2.00000
     92      -1.9342      2.00000
     93      -1.6257      2.00000
     94      -1.4945      2.00000
     95      -1.3275      2.00000
     96      -1.2383      2.00000
     97      -1.2140      2.00000
     98      -1.1777      2.00000
     99      -1.0834      2.00000
    100      -0.9965      2.00000
    101      -0.9270      2.00000
    102      -0.8788      2.00000
    103      -0.7903      2.00000
    104      -0.7813      2.00000
    105      -0.7585      2.00000
    106      -0.7505      2.00000
    107      -0.7428      2.00000
    108      -0.7157      2.00000
    109      -0.6393      2.00000
    110      -0.6342      2.00000
    111      -0.6242      2.00000
    112      -0.5325      2.00000
    113      -0.4796      2.00000
    114      -0.4750      2.00000
    115      -0.4324      2.00000
    116      -0.4274      2.00000
    117      -0.4186      2.00000
    118      -0.3902      2.00000
    119      -0.3874      2.00000
    120      -0.3460      2.00000
    121      -0.2505      2.00001
    122      -0.1967      2.00005
    123      -0.1326      2.00031
    124      -0.0039      2.00617
    125      -0.0021      2.00639
    126       0.1079      2.03648
    127       0.3284      1.84428
    128       0.4033      1.37818
    129       0.4166      1.27267
    130       0.4196      1.24855
    131       0.5135      0.48710
    132       0.5422      0.30044
    133       0.5845      0.09762
    134       0.5957      0.05917
    135       0.6133      0.01007
    136       0.6718     -0.06640
    137       0.7071     -0.06976
    138       0.7312     -0.06284
    139       0.7340     -0.06179
    140       0.7468     -0.05641
    141       0.7501     -0.05498
    142       0.8101     -0.02856
    143       0.8250     -0.02323
    144       0.8350     -0.02001
    145       0.8895     -0.00793
    146       0.8923     -0.00752
    147       0.9221     -0.00417
    148       0.9415     -0.00276
    149       0.9935     -0.00082
    150       1.0068     -0.00058
    151       1.1095     -0.00003
    152       1.1220     -0.00002
    153       1.1366     -0.00001
    154       1.1491     -0.00001
    155       1.1805     -0.00000
    156       1.2441     -0.00000
    157       1.2658     -0.00000
    158       1.3055     -0.00000
    159       1.3203     -0.00000
    160       1.3382     -0.00000
    161       1.3982     -0.00000
    162       1.4182     -0.00000

 k-point     3 :       0.1333    0.0000    0.0000
  band No.  band energies     occupation 
      1      -6.1923      2.00000
      2      -5.8183      2.00000
      3      -5.6212      2.00000
      4      -5.5482      2.00000
      5      -5.3279      2.00000
      6      -5.2575      2.00000
      7      -4.9368      2.00000
      8      -4.5749      2.00000
      9      -4.3850      2.00000
     10      -4.1080      2.00000
     11      -4.0316      2.00000
     12      -3.7701      2.00000
     13      -3.7665      2.00000
     14      -3.6680      2.00000
     15      -3.6084      2.00000
     16      -3.4189      2.00000
     17      -3.3663      2.00000
     18      -3.3624      2.00000
     19      -3.3547      2.00000
     20      -3.3175      2.00000
     21      -3.2983      2.00000
     22      -3.2588      2.00000
     23      -3.2345      2.00000
     24      -3.2308      2.00000
     25      -3.2029      2.00000
     26      -3.1961      2.00000
     27      -3.1859      2.00000
     28      -3.1733      2.00000
     29      -3.1567      2.00000
     30      -3.1494      2.00000
     31      -3.1489      2.00000
     32      -3.1477      2.00000
     33      -3.0823      2.00000
     34      -3.0566      2.00000
     35      -3.0195      2.00000
     36      -2.9883      2.00000
     37      -2.9868      2.00000
     38      -2.9517      2.00000
     39      -2.9392      2.00000
     40      -2.9353      2.00000
     41      -2.9055      2.00000
     42      -2.8923      2.00000
     43      -2.8897      2.00000
     44      -2.8621      2.00000
     45      -2.8418      2.00000
     46      -2.8181      2.00000
     47      -2.8143      2.00000
     48      -2.8030      2.00000
     49      -2.7765      2.00000
     50      -2.7487      2.00000
     51      -2.7470      2.00000
     52      -2.7321      2.00000
     53      -2.6715      2.00000
     54      -2.6647      2.00000
     55      -2.6509      2.00000
     56      -2.6419      2.00000
     57      -2.6209      2.00000
     58      -2.6189      2.00000
     59      -2.6169      2.00000
     60      -2.5916      2.00000
     61      -2.5796      2.00000
     62      -2.5702      2.00000
     63      -2.5449      2.00000
     64      -2.5407      2.00000
     65      -2.5249      2.00000
     66      -2.5201      2.00000
     67      -2.5196      2.00000
     68      -2.4906      2.00000
     69      -2.4663      2.00000
     70      -2.4627      2.00000
     71      -2.4605      2.00000
     72      -2.4598      2.00000
     73      -2.4261      2.00000
     74      -2.4238      2.00000
     75      -2.4234      2.00000
     76      -2.3516      2.00000
     77      -2.3329      2.00000
     78      -2.3139      2.00000
     79      -2.2848      2.00000
     80      -2.2623      2.00000
     81      -2.2613      2.00000
     82      -2.2320      2.00000
     83      -2.2003      2.00000
     84      -2.1904      2.00000
     85      -2.1827      2.00000
     86      -2.1734      2.00000
     87      -2.1006      2.00000
     88      -2.0546      2.00000
     89      -1.8751      2.00000
     90      -1.8292      2.00000
     91      -1.8152      2.00000
     92      -1.7304      2.00000
     93      -1.4379      2.00000
     94      -1.4232      2.00000
     95      -1.2790      2.00000
     96      -1.1682      2.00000
     97      -1.1631      2.00000
     98      -1.0934      2.00000
     99      -0.9450      2.00000
    100      -0.8589      2.00000
    101      -0.8358      2.00000
    102      -0.8108      2.00000
    103      -0.7208      2.00000
    104      -0.6930      2.00000
    105      -0.6710      2.00000
    106      -0.6708      2.00000
    107      -0.6648      2.00000
    108      -0.6420      2.00000
    109      -0.6351      2.00000
    110      -0.5647      2.00000
    111      -0.5467      2.00000
    112      -0.4908      2.00000
    113      -0.4642      2.00000
    114      -0.4361      2.00000
    115      -0.3953      2.00000
    116      -0.3882      2.00000
    117      -0.3480      2.00000
    118      -0.3465      2.00000
    119      -0.3409      2.00000
    120      -0.2639      2.00001
    121      -0.2554      2.00001
    122      -0.2503      2.00001
    123      -0.2182      2.00003
    124      -0.0987      2.00074
    125      -0.0101      2.00546
    126       0.0450      2.01490
    127       0.2183      2.06929
    128       0.2762      2.00998
    129       0.3608      1.67427
    130       0.3832      1.52703
    131       0.4240      1.21279
    132       0.4417      1.06497
    133       0.4759      0.77711
    134       0.5462      0.27713
    135       0.6001      0.04538
    136       0.6366     -0.03438
    137       0.6711     -0.06611
    138       0.6869     -0.07048
    139       0.7250     -0.06509
    140       0.7507     -0.05470
    141       0.8204     -0.02479
    142       0.8267     -0.02264
    143       0.8274     -0.02241
    144       0.8400     -0.01855
    145       0.8653     -0.01224
    146       0.9261     -0.00383
    147       0.9557     -0.00201
    148       0.9703     -0.00143
    149       1.0172     -0.00045
    150       1.0198     -0.00042
    151       1.0295     -0.00032
    152       1.0324     -0.00030
    153       1.0723     -0.00010
    154       1.1175     -0.00002
    155       1.1400     -0.00001
    156       1.1580     -0.00001
    157       1.1820     -0.00000
    158       1.2162     -0.00000
    159       1.2557     -0.00000
    160       1.2778     -0.00000
    161       1.3470     -0.00000
    162       1.3722     -0.00000

 k-point     4 :       0.2000    0.0000    0.0000
  band No.  band energies     occupation 
      1      -5.7835      2.00000
      2      -5.4258      2.00000
      3      -5.2726      2.00000
      4      -5.1832      2.00000
      5      -4.9693      2.00000
      6      -4.8901      2.00000
      7      -4.5936      2.00000
      8      -4.2271      2.00000
      9      -4.0886      2.00000
     10      -3.8256      2.00000
     11      -3.7027      2.00000
     12      -3.5424      2.00000
     13      -3.4741      2.00000
     14      -3.4356      2.00000
     15      -3.3463      2.00000
     16      -3.2775      2.00000
     17      -3.2340      2.00000
     18      -3.2236      2.00000
     19      -3.2136      2.00000
     20      -3.2028      2.00000
     21      -3.1958      2.00000
     22      -3.1945      2.00000
     23      -3.1458      2.00000
     24      -3.1187      2.00000
     25      -3.0993      2.00000
     26      -3.0879      2.00000
     27      -3.0868      2.00000
     28      -3.0845      2.00000
     29      -3.0662      2.00000
     30      -3.0545      2.00000
     31      -3.0499      2.00000
     32      -3.0368      2.00000
     33      -3.0150      2.00000
     34      -3.0094      2.00000
     35      -2.9750      2.00000
     36      -2.9632      2.00000
     37      -2.9508      2.00000
     38      -2.9485      2.00000
     39      -2.9423      2.00000
     40      -2.9397      2.00000
     41      -2.9201      2.00000
     42      -2.9057      2.00000
     43      -2.8853      2.00000
     44      -2.8845      2.00000
     45      -2.8435      2.00000
     46      -2.8399      2.00000
     47      -2.8047      2.00000
     48      -2.7737      2.00000
     49      -2.7685      2.00000
     50      -2.7649      2.00000
     51      -2.7638      2.00000
     52      -2.7566      2.00000
     53      -2.7485      2.00000
     54      -2.7383      2.00000
     55      -2.7313      2.00000
     56      -2.7262      2.00000
     57      -2.7131      2.00000
     58      -2.7074      2.00000
     59      -2.6594      2.00000
     60      -2.6500      2.00000
     61      -2.6222      2.00000
     62      -2.6157      2.00000
     63      -2.6126      2.00000
     64      -2.6044      2.00000
     65      -2.5674      2.00000
     66      -2.5642      2.00000
     67      -2.5487      2.00000
     68      -2.5404      2.00000
     69      -2.5357      2.00000
     70      -2.5334      2.00000
     71      -2.4735      2.00000
     72      -2.4707      2.00000
     73      -2.4156      2.00000
     74      -2.4118      2.00000
     75      -2.4051      2.00000
     76      -2.3892      2.00000
     77      -2.3888      2.00000
     78      -2.3365      2.00000
     79      -2.3336      2.00000
     80      -2.3306      2.00000
     81      -2.2970      2.00000
     82      -2.1620      2.00000
     83      -2.0917      2.00000
     84      -2.0486      2.00000
     85      -2.0021      2.00000
     86      -1.9956      2.00000
     87      -1.8967      2.00000
     88      -1.7909      2.00000
     89      -1.7540      2.00000
     90      -1.6205      2.00000
     91      -1.5856      2.00000
     92      -1.4280      2.00000
     93      -1.3366      2.00000
     94      -1.2238      2.00000
     95      -1.1748      2.00000
     96      -1.1049      2.00000
     97      -1.0576      2.00000
     98      -0.9948      2.00000
     99      -0.8366      2.00000
    100      -0.8081      2.00000
    101      -0.7464      2.00000
    102      -0.6621      2.00000
    103      -0.6453      2.00000
    104      -0.6429      2.00000
    105      -0.6304      2.00000
    106      -0.6164      2.00000
    107      -0.5735      2.00000
    108      -0.5689      2.00000
    109      -0.5591      2.00000
    110      -0.5450      2.00000
    111      -0.4828      2.00000
    112      -0.4413      2.00000
    113      -0.4341      2.00000
    114      -0.4210      2.00000
    115      -0.4150      2.00000
    116      -0.3519      2.00000
    117      -0.3188      2.00000
    118      -0.3157      2.00000
    119      -0.3062      2.00000
    120      -0.2532      2.00001
    121      -0.2328      2.00002
    122      -0.1890      2.00006
    123      -0.1852      2.00007
    124      -0.0845      2.00105
    125      -0.0379      2.00306
    126      -0.0202      2.00445
    127       0.0383      2.01332
    128       0.1501      2.05566
    129       0.2034      2.07091
    130       0.2416      2.05737
    131       0.2433      2.05601
    132       0.3777      1.56503
    133       0.3923      1.46166
    134       0.4357      1.11521
    135       0.4971      0.60813
    136       0.5831      0.10302
    137       0.6732     -0.06700
    138       0.6797     -0.06912
    139       0.7009     -0.07060
    140       0.7297     -0.06342
    141       0.7487     -0.05557
    142       0.7850     -0.03900
    143       0.8093     -0.02888
    144       0.8519     -0.01533
    145       0.8642     -0.01249
    146       0.8765     -0.01007
    147       0.9251     -0.00392
    148       0.9689     -0.00148
    149       0.9912     -0.00086
    150       1.0030     -0.00064
    151       1.0051     -0.00061
    152       1.0628     -0.00013
    153       1.0670     -0.00011
    154       1.1047     -0.00004
    155       1.1349     -0.00001
    156       1.1725     -0.00000
    157       1.2256     -0.00000
    158       1.2488     -0.00000
    159       1.2534     -0.00000
    160       1.2821     -0.00000
    161       1.3030     -0.00000
    162       1.3263     -0.00000

 k-point     5 :       0.2667    0.0000    0.0000
  band No.  band energies     occupation 
      1      -5.2460      2.00000
      2      -4.9167      2.00000
      3      -4.8355      2.00000
      4      -4.7196      2.00000
      5      -4.5152      2.00000
      6      -4.4262      2.00000
      7      -4.1784      2.00000
      8      -3.8107      2.00000
      9      -3.7742      2.00000
     10      -3.5731      2.00000
     11      -3.3962      2.00000
     12      -3.3815      2.00000
     13      -3.2921      2.00000
     14      -3.2788      2.00000
     15      -3.2302      2.00000
     16      -3.1846      2.00000
     17      -3.1818      2.00000
     18      -3.1591      2.00000
     19      -3.1304      2.00000
     20      -3.1270      2.00000
     21      -3.1155      2.00000
     22      -3.0858      2.00000
     23      -3.0807      2.00000
     24      -3.0785      2.00000
     25      -3.0670      2.00000
     26      -3.0365      2.00000
     27      -3.0309      2.00000
     28      -3.0268      2.00000
     29      -3.0140      2.00000
     30      -2.9970      2.00000
     31      -2.9963      2.00000
     32      -2.9707      2.00000
     33      -2.9686      2.00000
     34      -2.9610      2.00000
     35      -2.9604      2.00000
     36      -2.9477      2.00000
     37      -2.9406      2.00000
     38      -2.9258      2.00000
     39      -2.9044      2.00000
     40      -2.8985      2.00000
     41      -2.8941      2.00000
     42      -2.8883      2.00000
     43      -2.8843      2.00000
     44      -2.8785      2.00000
     45      -2.8705      2.00000
     46      -2.8665      2.00000
     47      -2.8625      2.00000
     48      -2.8601      2.00000
     49      -2.8005      2.00000
     50      -2.8003      2.00000
     51      -2.7705      2.00000
     52      -2.7584      2.00000
     53      -2.7327      2.00000
     54      -2.7151      2.00000
     55      -2.7116      2.00000
     56      -2.6938      2.00000
     57      -2.6888      2.00000
     58      -2.6630      2.00000
     59      -2.6447      2.00000
     60      -2.6307      2.00000
     61      -2.6211      2.00000
     62      -2.6191      2.00000
     63      -2.5899      2.00000
     64      -2.5862      2.00000
     65      -2.5420      2.00000
     66      -2.5314      2.00000
     67      -2.5276      2.00000
     68      -2.5156      2.00000
     69      -2.5070      2.00000
     70      -2.5046      2.00000
     71      -2.4710      2.00000
     72      -2.4695      2.00000
     73      -2.4591      2.00000
     74      -2.4537      2.00000
     75      -2.4413      2.00000
     76      -2.4262      2.00000
     77      -2.4253      2.00000
     78      -2.4107      2.00000
     79      -2.3151      2.00000
     80      -2.3087      2.00000
     81      -2.1573      2.00000
     82      -1.9419      2.00000
     83      -1.9225      2.00000
     84      -1.9138      2.00000
     85      -1.7911      2.00000
     86      -1.7622      2.00000
     87      -1.6339      2.00000
     88      -1.5930      2.00000
     89      -1.5327      2.00000
     90      -1.4471      2.00000
     91      -1.3985      2.00000
     92      -1.3208      2.00000
     93      -1.1584      2.00000
     94      -1.1347      2.00000
     95      -1.1261      2.00000
     96      -1.0759      2.00000
     97      -0.9884      2.00000
     98      -0.8961      2.00000
     99      -0.8842      2.00000
    100      -0.7954      2.00000
    101      -0.7794      2.00000
    102      -0.7397      2.00000
    103      -0.6475      2.00000
    104      -0.5536      2.00000
    105      -0.5524      2.00000
    106      -0.5471      2.00000
    107      -0.5279      2.00000
    108      -0.5042      2.00000
    109      -0.4795      2.00000
    110      -0.4774      2.00000
    111      -0.4377      2.00000
    112      -0.4274      2.00000
    113      -0.3830      2.00000
    114      -0.3683      2.00000
    115      -0.3667      2.00000
    116      -0.3482      2.00000
    117      -0.3456      2.00000
    118      -0.2886      2.00000
    119      -0.2876      2.00000
    120      -0.2871      2.00000
    121      -0.2734      2.00000
    122      -0.2225      2.00002
    123      -0.1705      2.00011
    124      -0.1361      2.00028
    125      -0.1209      2.00042
    126      -0.1183      2.00045
    127      -0.0168      2.00477
    128       0.1383      2.05029
    129       0.1986      2.07066
    130       0.2261      2.06672
    131       0.3070      1.92784
    132       0.3097      1.91833
    133       0.3443      1.76752
    134       0.4642      0.87483
    135       0.4943      0.63024
    136       0.4997      0.58836
    137       0.5610      0.19907
    138       0.6296     -0.02319
    139       0.6300     -0.02394
    140       0.6729     -0.06685
    141       0.7023     -0.07045
    142       0.7133     -0.06848
    143       0.7612     -0.04990
    144       0.8117     -0.02795
    145       0.8291     -0.02188
    146       0.8663     -0.01204
    147       0.8681     -0.01168
    148       0.8722     -0.01087
    149       0.9091     -0.00543
    150       0.9212     -0.00424
    151       0.9659     -0.00159
    152       1.0025     -0.00065
    153       1.0480     -0.00019
    154       1.0563     -0.00015
    155       1.1026     -0.00004
    156       1.1555     -0.00001
    157       1.1607     -0.00001
    158       1.2207     -0.00000
    159       1.2834     -0.00000
    160       1.2973     -0.00000
    161       1.3434     -0.00000
    162       1.4552     -0.00000

 k-point     6 :       0.3333    0.0000    0.0000
  band No.  band energies     occupation 
      1      -4.6327      2.00000
      2      -4.3808      2.00000
      3      -4.3520      2.00000
      4      -4.2270      2.00000
      5      -4.0341      2.00000
      6      -3.9437      2.00000
      7      -3.7815      2.00000
      8      -3.5539      2.00000
      9      -3.4574      2.00000
     10      -3.4454      2.00000
     11      -3.3887      2.00000
     12      -3.3550      2.00000
     13      -3.3110      2.00000
     14      -3.2653      2.00000
     15      -3.2103      2.00000
     16      -3.1896      2.00000
     17      -3.1636      2.00000
     18      -3.1540      2.00000
     19      -3.1405      2.00000
     20      -3.1261      2.00000
     21      -3.1138      2.00000
     22      -3.0996      2.00000
     23      -3.0723      2.00000
     24      -3.0629      2.00000
     25      -3.0442      2.00000
     26      -3.0414      2.00000
     27      -3.0307      2.00000
     28      -3.0304      2.00000
     29      -3.0273      2.00000
     30      -3.0130      2.00000
     31      -2.9877      2.00000
     32      -2.9870      2.00000
     33      -2.9815      2.00000
     34      -2.9708      2.00000
     35      -2.9699      2.00000
     36      -2.9678      2.00000
     37      -2.9666      2.00000
     38      -2.9563      2.00000
     39      -2.9315      2.00000
     40      -2.9027      2.00000
     41      -2.8970      2.00000
     42      -2.8877      2.00000
     43      -2.8853      2.00000
     44      -2.8630      2.00000
     45      -2.8496      2.00000
     46      -2.8325      2.00000
     47      -2.8143      2.00000
     48      -2.8037      2.00000
     49      -2.8009      2.00000
     50      -2.7759      2.00000
     51      -2.7655      2.00000
     52      -2.7614      2.00000
     53      -2.7580      2.00000
     54      -2.7176      2.00000
     55      -2.6702      2.00000
     56      -2.6492      2.00000
     57      -2.5933      2.00000
     58      -2.5896      2.00000
     59      -2.5150      2.00000
     60      -2.5140      2.00000
     61      -2.5051      2.00000
     62      -2.5031      2.00000
     63      -2.4956      2.00000
     64      -2.4949      2.00000
     65      -2.4687      2.00000
     66      -2.4662      2.00000
     67      -2.4557      2.00000
     68      -2.4494      2.00000
     69      -2.4396      2.00000
     70      -2.4283      2.00000
     71      -2.4098      2.00000
     72      -2.4046      2.00000
     73      -2.3834      2.00000
     74      -2.3781      2.00000
     75      -2.3146      2.00000
     76      -2.2944      2.00000
     77      -2.2739      2.00000
     78      -2.2513      2.00000
     79      -2.1557      2.00000
     80      -2.1037      2.00000
     81      -1.8330      2.00000
     82      -1.7534      2.00000
     83      -1.7521      2.00000
     84      -1.5965      2.00000
     85      -1.5656      2.00000
     86      -1.5582      2.00000
     87      -1.4954      2.00000
     88      -1.4028      2.00000
     89      -1.3920      2.00000
     90      -1.3157      2.00000
     91      -1.3143      2.00000
     92      -1.3141      2.00000
     93      -1.2473      2.00000
     94      -1.1878      2.00000
     95      -1.1011      2.00000
     96      -1.0055      2.00000
     97      -0.9630      2.00000
     98      -0.9188      2.00000
     99      -0.9027      2.00000
    100      -0.8164      2.00000
    101      -0.8001      2.00000
    102      -0.7924      2.00000
    103      -0.6948      2.00000
    104      -0.6295      2.00000
    105      -0.6201      2.00000
    106      -0.5981      2.00000
    107      -0.5843      2.00000
    108      -0.5175      2.00000
    109      -0.5002      2.00000
    110      -0.4484      2.00000
    111      -0.4297      2.00000
    112      -0.4294      2.00000
    113      -0.4134      2.00000
    114      -0.4038      2.00000
    115      -0.3754      2.00000
    116      -0.3722      2.00000
    117      -0.3361      2.00000
    118      -0.3209      2.00000
    119      -0.3185      2.00000
    120      -0.2793      2.00000
    121      -0.2749      2.00000
    122      -0.2138      2.00003
    123      -0.1621      2.00013
    124      -0.1585      2.00015
    125      -0.1187      2.00044
    126      -0.0544      2.00213
    127      -0.0493      2.00239
    128       0.0931      2.03033
    129       0.2907      1.97665
    130       0.3123      1.90929
    131       0.3182      1.88674
    132       0.3409      1.78460
    133       0.3876      1.49627
    134       0.4002      1.40198
    135       0.4505      0.99002
    136       0.5031      0.56248
    137       0.5640      0.18477
    138       0.5668      0.17165
    139       0.6061      0.02852
    140       0.6115      0.01453
    141       0.6356     -0.03292
    142       0.7031     -0.07035
    143       0.7148     -0.06810
    144       0.7602     -0.05035
    145       0.8013     -0.03207
    146       0.8096     -0.02876
    147       0.8178     -0.02571
    148       0.8210     -0.02459
    149       0.9248     -0.00394
    150       0.9326     -0.00334
    151       0.9598     -0.00183
    152       0.9717     -0.00139
    153       0.9828     -0.00106
    154       1.0000     -0.00069
    155       1.1078     -0.00003
    156       1.1418     -0.00001
    157       1.2606     -0.00000
    158       1.2722     -0.00000
    159       1.2800     -0.00000
    160       1.3173     -0.00000
    161       1.3322     -0.00000
    162       1.3559     -0.00000

 k-point     7 :       0.4000    0.0000    0.0000
  band No.  band energies     occupation 
      1      -4.0731      2.00000
      2      -4.0134      2.00000
      3      -3.8609      2.00000
      4      -3.8248      2.00000
      5      -3.6338      2.00000
      6      -3.5679      2.00000
      7      -3.5110      2.00000
      8      -3.4683      2.00000
      9      -3.4526      2.00000
     10      -3.4365      2.00000
     11      -3.3723      2.00000
     12      -3.3627      2.00000
     13      -3.3024      2.00000
     14      -3.2673      2.00000
     15      -3.2418      2.00000
     16      -3.2373      2.00000
     17      -3.1715      2.00000
     18      -3.1697      2.00000
     19      -3.1634      2.00000
     20      -3.1396      2.00000
     21      -3.1339      2.00000
     22      -3.1061      2.00000
     23      -3.1030      2.00000
     24      -3.0962      2.00000
     25      -3.0834      2.00000
     26      -3.0759      2.00000
     27      -3.0745      2.00000
     28      -3.0660      2.00000
     29      -3.0618      2.00000
     30      -3.0594      2.00000
     31      -3.0543      2.00000
     32      -3.0226      2.00000
     33      -3.0191      2.00000
     34      -3.0144      2.00000
     35      -3.0028      2.00000
     36      -2.9932      2.00000
     37      -2.9519      2.00000
     38      -2.9417      2.00000
     39      -2.9397      2.00000
     40      -2.9332      2.00000
     41      -2.9252      2.00000
     42      -2.9168      2.00000
     43      -2.9043      2.00000
     44      -2.8689      2.00000
     45      -2.8510      2.00000
     46      -2.7906      2.00000
     47      -2.7876      2.00000
     48      -2.7838      2.00000
     49      -2.7509      2.00000
     50      -2.7466      2.00000
     51      -2.7363      2.00000
     52      -2.7347      2.00000
     53      -2.6906      2.00000
     54      -2.6725      2.00000
     55      -2.6568      2.00000
     56      -2.6424      2.00000
     57      -2.5845      2.00000
     58      -2.5798      2.00000
     59      -2.5483      2.00000
     60      -2.5445      2.00000
     61      -2.4999      2.00000
     62      -2.4986      2.00000
     63      -2.4746      2.00000
     64      -2.4612      2.00000
     65      -2.4049      2.00000
     66      -2.3909      2.00000
     67      -2.3429      2.00000
     68      -2.3305      2.00000
     69      -2.2608      2.00000
     70      -2.2395      2.00000
     71      -2.1460      2.00000
     72      -2.1289      2.00000
     73      -2.1263      2.00000
     74      -2.1195      2.00000
     75      -2.0459      2.00000
     76      -2.0307      2.00000
     77      -1.8993      2.00000
     78      -1.8504      2.00000
     79      -1.7581      2.00000
     80      -1.6150      2.00000
     81      -1.5944      2.00000
     82      -1.5864      2.00000
     83      -1.5242      2.00000
     84      -1.5206      2.00000
     85      -1.4442      2.00000
     86      -1.3803      2.00000
     87      -1.3690      2.00000
     88      -1.2953      2.00000
     89      -1.2857      2.00000
     90      -1.2719      2.00000
     91      -1.2179      2.00000
     92      -1.2040      2.00000
     93      -1.1614      2.00000
     94      -1.1456      2.00000
     95      -1.1078      2.00000
     96      -1.0114      2.00000
     97      -0.9352      2.00000
     98      -0.9186      2.00000
     99      -0.9169      2.00000
    100      -0.8914      2.00000
    101      -0.8458      2.00000
    102      -0.8098      2.00000
    103      -0.7903      2.00000
    104      -0.7602      2.00000
    105      -0.7483      2.00000
    106      -0.6819      2.00000
    107      -0.6735      2.00000
    108      -0.6343      2.00000
    109      -0.5881      2.00000
    110      -0.5756      2.00000
    111      -0.5591      2.00000
    112      -0.5246      2.00000
    113      -0.5213      2.00000
    114      -0.5110      2.00000
    115      -0.4658      2.00000
    116      -0.4231      2.00000
    117      -0.3954      2.00000
    118      -0.3924      2.00000
    119      -0.3819      2.00000
    120      -0.3130      2.00000
    121      -0.2478      2.00001
    122      -0.2392      2.00001
    123      -0.1802      2.00008
    124      -0.1583      2.00015
    125      -0.1516      2.00018
    126      -0.0819      2.00112
    127      -0.0647      2.00168
    128       0.1285      2.04575
    129       0.1321      2.04739
    130       0.1358      2.04913
    131       0.2655      2.02919
    132       0.3292      1.84084
    133       0.3667      1.63775
    134       0.4021      1.38785
    135       0.4515      0.98201
    136       0.4604      0.90632
    137       0.4978      0.60319
    138       0.5260      0.40089
    139       0.5647      0.18148
    140       0.6343     -0.03097
    141       0.6779     -0.06860
    142       0.7235     -0.06558
    143       0.7416     -0.05870
    144       0.7502     -0.05493
    145       0.8083     -0.02927
    146       0.8383     -0.01904
    147       0.8619     -0.01298
    148       0.8789     -0.00964
    149       0.8890     -0.00801
    150       0.9195     -0.00440
    151       0.9354     -0.00314
    152       0.9552     -0.00203
    153       1.0067     -0.00058
    154       1.0245     -0.00037
    155       1.0868     -0.00006
    156       1.1444     -0.00001
    157       1.1706     -0.00000
    158       1.2326     -0.00000
    159       1.2473     -0.00000
    160       1.3201     -0.00000
    161       1.3666     -0.00000
    162       1.4521     -0.00000

 k-point     8 :       0.4667    0.0000    0.0000
  band No.  band energies     occupation 
      1      -3.8088      2.00000
      2      -3.7943      2.00000
      3      -3.6158      2.00000
      4      -3.6126      2.00000
      5      -3.4891      2.00000
      6      -3.4818      2.00000
      7      -3.4415      2.00000
      8      -3.4122      2.00000
      9      -3.3973      2.00000
     10      -3.3724      2.00000
     11      -3.3650      2.00000
     12      -3.3381      2.00000
     13      -3.3044      2.00000
     14      -3.2937      2.00000
     15      -3.2701      2.00000
     16      -3.2619      2.00000
     17      -3.2011      2.00000
     18      -3.1952      2.00000
     19      -3.1640      2.00000
     20      -3.1492      2.00000
     21      -3.1470      2.00000
     22      -3.1365      2.00000
     23      -3.1350      2.00000
     24      -3.1268      2.00000
     25      -3.1144      2.00000
     26      -3.1122      2.00000
     27      -3.1112      2.00000
     28      -3.1085      2.00000
     29      -3.1011      2.00000
     30      -3.0882      2.00000
     31      -3.0573      2.00000
     32      -3.0367      2.00000
     33      -3.0199      2.00000
     34      -3.0177      2.00000
     35      -3.0053      2.00000
     36      -3.0036      2.00000
     37      -2.9473      2.00000
     38      -2.9432      2.00000
     39      -2.9413      2.00000
     40      -2.9401      2.00000
     41      -2.9398      2.00000
     42      -2.9344      2.00000
     43      -2.9015      2.00000
     44      -2.8876      2.00000
     45      -2.8416      2.00000
     46      -2.7832      2.00000
     47      -2.7821      2.00000
     48      -2.7589      2.00000
     49      -2.7146      2.00000
     50      -2.7130      2.00000
     51      -2.7107      2.00000
     52      -2.7087      2.00000
     53      -2.6756      2.00000
     54      -2.6738      2.00000
     55      -2.6457      2.00000
     56      -2.6425      2.00000
     57      -2.5835      2.00000
     58      -2.5806      2.00000
     59      -2.5758      2.00000
     60      -2.5742      2.00000
     61      -2.4976      2.00000
     62      -2.4960      2.00000
     63      -2.4518      2.00000
     64      -2.4487      2.00000
     65      -2.3257      2.00000
     66      -2.3228      2.00000
     67      -2.2391      2.00000
     68      -2.1949      2.00000
     69      -2.0717      2.00000
     70      -2.0660      2.00000
     71      -1.9410      2.00000
     72      -1.9365      2.00000
     73      -1.9272      2.00000
     74      -1.8967      2.00000
     75      -1.6524      2.00000
     76      -1.6402      2.00000
     77      -1.6077      2.00000
     78      -1.6046      2.00000
     79      -1.5139      2.00000
     80      -1.4714      2.00000
     81      -1.4265      2.00000
     82      -1.3738      2.00000
     83      -1.3552      2.00000
     84      -1.2697      2.00000
     85      -1.2639      2.00000
     86      -1.2425      2.00000
     87      -1.2157      2.00000
     88      -1.2081      2.00000
     89      -1.1997      2.00000
     90      -1.1641      2.00000
     91      -1.1584      2.00000
     92      -1.1180      2.00000
     93      -1.1075      2.00000
     94      -1.0749      2.00000
     95      -1.0577      2.00000
     96      -1.0550      2.00000
     97      -1.0219      2.00000
     98      -0.9855      2.00000
     99      -0.9696      2.00000
    100      -0.9183      2.00000
    101      -0.8965      2.00000
    102      -0.8855      2.00000
    103      -0.8632      2.00000
    104      -0.8393      2.00000
    105      -0.8368      2.00000
    106      -0.8239      2.00000
    107      -0.8051      2.00000
    108      -0.7758      2.00000
    109      -0.7430      2.00000
    110      -0.7090      2.00000
    111      -0.6944      2.00000
    112      -0.6541      2.00000
    113      -0.5692      2.00000
    114      -0.5649      2.00000
    115      -0.4802      2.00000
    116      -0.4801      2.00000
    117      -0.4589      2.00000
    118      -0.4353      2.00000
    119      -0.3975      2.00000
    120      -0.3836      2.00000
    121      -0.3225      2.00000
    122      -0.3222      2.00000
    123      -0.2980      2.00000
    124      -0.2332      2.00002
    125      -0.1981      2.00005
    126      -0.1930      2.00005
    127      -0.1339      2.00030
    128      -0.0013      2.00649
    129       0.0071      2.00762
    130       0.0288      2.01132
    131       0.0394      2.01357
    132       0.0635      2.01995
    133       0.2198      2.06890
    134       0.2739      2.01452
    135       0.3790      1.55660
    136       0.4213      1.23515
    137       0.5137      0.48523
    138       0.6431     -0.04320
    139       0.6475     -0.04831
    140       0.6583     -0.05835
    141       0.7208     -0.06642
    142       0.7570     -0.05183
    143       0.7800     -0.04127
    144       0.8200     -0.02494
    145       0.8221     -0.02419
    146       0.8798     -0.00947
    147       0.9275     -0.00372
    148       0.9370     -0.00304
    149       0.9379     -0.00298
    150       0.9486     -0.00235
    151       1.0056     -0.00060
    152       1.0071     -0.00058
    153       1.0159     -0.00046
    154       1.0285     -0.00033
    155       1.1279     -0.00002
    156       1.1378     -0.00001
    157       1.1509     -0.00001
    158       1.1816     -0.00000
    159       1.2409     -0.00000
    160       1.2730     -0.00000
    161       1.2880     -0.00000
    162       1.3043     -0.00000

 k-point     9 :       0.0000    0.3333    0.0000
  band No.  band energies     occupation 
      1      -6.4511      2.00000
      2      -6.2184      2.00000
      3      -6.0739      2.00000
      4      -5.8821      2.00000
      5      -5.5259      2.00000
      6      -5.5173      2.00000
      7      -5.1268      2.00000
      8      -4.9309      2.00000
      9      -4.6077      2.00000
     10      -4.4232      2.00000
     11      -4.1555      2.00000
     12      -4.1459      2.00000
     13      -4.0955      2.00000
     14      -3.8656      2.00000
     15      -3.8309      2.00000
     16      -3.8224      2.00000
     17      -3.6433      2.00000
     18      -3.5814      2.00000
     19      -3.4385      2.00000
     20      -3.4194      2.00000
     21      -3.4082      2.00000
     22      -3.3622      2.00000
     23      -3.3547      2.00000
     24      -3.3336      2.00000
     25      -3.3085      2.00000
     26      -3.2863      2.00000
     27      -3.2817      2.00000
     28      -3.2784      2.00000
     29      -3.2670      2.00000
     30      -3.2456      2.00000
     31      -3.2343      2.00000
     32      -3.2059      2.00000
     33      -3.1992      2.00000
     34      -3.1441      2.00000
     35      -3.0945      2.00000
     36      -3.0933      2.00000
     37      -3.0591      2.00000
     38      -3.0293      2.00000
     39      -3.0221      2.00000
     40      -2.9434      2.00000
     41      -2.9396      2.00000
     42      -2.8904      2.00000
     43      -2.8781      2.00000
     44      -2.8726      2.00000
     45      -2.8562      2.00000
     46      -2.7833      2.00000
     47      -2.7716      2.00000
     48      -2.7483      2.00000
     49      -2.7017      2.00000
     50      -2.6642      2.00000
     51      -2.6200      2.00000
     52      -2.6147      2.00000
     53      -2.5926      2.00000
     54      -2.5904      2.00000
     55      -2.5504      2.00000
     56      -2.5504      2.00000
     57      -2.5452      2.00000
     58      -2.5446      2.00000
     59      -2.5199      2.00000
     60      -2.5100      2.00000
     61      -2.5100      2.00000
     62      -2.4930      2.00000
     63      -2.4924      2.00000
     64      -2.4923      2.00000
     65      -2.4877      2.00000
     66      -2.4845      2.00000
     67      -2.4648      2.00000
     68      -2.4598      2.00000
     69      -2.4564      2.00000
     70      -2.4523      2.00000
     71      -2.4479      2.00000
     72      -2.4221      2.00000
     73      -2.4184      2.00000
     74      -2.4032      2.00000
     75      -2.3563      2.00000
     76      -2.3520      2.00000
     77      -2.3503      2.00000
     78      -2.3269      2.00000
     79      -2.3245      2.00000
     80      -2.3241      2.00000
     81      -2.3216      2.00000
     82      -2.2610      2.00000
     83      -2.2331      2.00000
     84      -2.2326      2.00000
     85      -2.1677      2.00000
     86      -2.1675      2.00000
     87      -2.1604      2.00000
     88      -2.1599      2.00000
     89      -2.0515      2.00000
     90      -2.0404      2.00000
     91      -1.9438      2.00000
     92      -1.7963      2.00000
     93      -1.7480      2.00000
     94      -1.5127      2.00000
     95      -1.4389      2.00000
     96      -1.2876      2.00000
     97      -1.1971      2.00000
     98      -1.1826      2.00000
     99      -1.1647      2.00000
    100      -1.0183      2.00000
    101      -0.9828      2.00000
    102      -0.9415      2.00000
    103      -0.8908      2.00000
    104      -0.8670      2.00000
    105      -0.8019      2.00000
    106      -0.7898      2.00000
    107      -0.7401      2.00000
    108      -0.7069      2.00000
    109      -0.6888      2.00000
    110      -0.6683      2.00000
    111      -0.6409      2.00000
    112      -0.5934      2.00000
    113      -0.5526      2.00000
    114      -0.5152      2.00000
    115      -0.4793      2.00000
    116      -0.4403      2.00000
    117      -0.4242      2.00000
    118      -0.3950      2.00000
    119      -0.3305      2.00000
    120      -0.2410      2.00001
    121      -0.1964      2.00005
    122      -0.1744      2.00009
    123      -0.1255      2.00037
    124       0.0588      2.01857
    125       0.0642      2.02018
    126       0.1057      2.03552
    127       0.3303      1.83594
    128       0.4021      1.38765
    129       0.4197      1.24749
    130       0.4548      0.95411
    131       0.4805      0.73954
    132       0.4920      0.64834
    133       0.5857      0.09347
    134       0.6284     -0.02122
    135       0.6419     -0.04163
    136       0.6544     -0.05508
    137       0.6730     -0.06691
    138       0.6903     -0.07079
    139       0.7223     -0.06597
    140       0.7644     -0.04840
    141       0.7751     -0.04347
    142       0.7787     -0.04182
    143       0.8132     -0.02741
    144       0.8435     -0.01757
    145       0.8633     -0.01267
    146       0.9249     -0.00393
    147       0.9681     -0.00151
    148       0.9791     -0.00116
    149       1.0390     -0.00025
    150       1.0467     -0.00020
    151       1.1389     -0.00001
    152       1.1412     -0.00001
    153       1.1935     -0.00000
    154       1.2038     -0.00000
    155       1.2566     -0.00000
    156       1.2685     -0.00000
    157       1.2758     -0.00000
    158       1.3089     -0.00000
    159       1.3426     -0.00000
    160       1.3574     -0.00000
    161       1.4204     -0.00000
    162       1.4451     -0.00000

 k-point    10 :       0.0667    0.3333    0.0000
  band No.  band energies     occupation 
      1      -6.3660      2.00000
      2      -6.1362      2.00000
      3      -5.9917      2.00000
      4      -5.8037      2.00000
      5      -5.4482      2.00000
      6      -5.4418      2.00000
      7      -5.0509      2.00000
      8      -4.8554      2.00000
      9      -4.5351      2.00000
     10      -4.3497      2.00000
     11      -4.0872      2.00000
     12      -4.0770      2.00000
     13      -4.0257      2.00000
     14      -3.8001      2.00000
     15      -3.7690      2.00000
     16      -3.7602      2.00000
     17      -3.5838      2.00000
     18      -3.5297      2.00000
     19      -3.3959      2.00000
     20      -3.3737      2.00000
     21      -3.3714      2.00000
     22      -3.3300      2.00000
     23      -3.3293      2.00000
     24      -3.2985      2.00000
     25      -3.2733      2.00000
     26      -3.2667      2.00000
     27      -3.2552      2.00000
     28      -3.2545      2.00000
     29      -3.2373      2.00000
     30      -3.2188      2.00000
     31      -3.2004      2.00000
     32      -3.1903      2.00000
     33      -3.1781      2.00000
     34      -3.1160      2.00000
     35      -3.0821      2.00000
     36      -3.0747      2.00000
     37      -3.0374      2.00000
     38      -3.0058      2.00000
     39      -3.0036      2.00000
     40      -2.9305      2.00000
     41      -2.9280      2.00000
     42      -2.8770      2.00000
     43      -2.8685      2.00000
     44      -2.8586      2.00000
     45      -2.8530      2.00000
     46      -2.7766      2.00000
     47      -2.7764      2.00000
     48      -2.7618      2.00000
     49      -2.7367      2.00000
     50      -2.7264      2.00000
     51      -2.6858      2.00000
     52      -2.6846      2.00000
     53      -2.5972      2.00000
     54      -2.5908      2.00000
     55      -2.5876      2.00000
     56      -2.5854      2.00000
     57      -2.5539      2.00000
     58      -2.5474      2.00000
     59      -2.5467      2.00000
     60      -2.5459      2.00000
     61      -2.5226      2.00000
     62      -2.5050      2.00000
     63      -2.5016      2.00000
     64      -2.4999      2.00000
     65      -2.4978      2.00000
     66      -2.4812      2.00000
     67      -2.4771      2.00000
     68      -2.4638      2.00000
     69      -2.4623      2.00000
     70      -2.4494      2.00000
     71      -2.4420      2.00000
     72      -2.4098      2.00000
     73      -2.3881      2.00000
     74      -2.3795      2.00000
     75      -2.3750      2.00000
     76      -2.3713      2.00000
     77      -2.3651      2.00000
     78      -2.3489      2.00000
     79      -2.3365      2.00000
     80      -2.3159      2.00000
     81      -2.2854      2.00000
     82      -2.2549      2.00000
     83      -2.2436      2.00000
     84      -2.2259      2.00000
     85      -2.1854      2.00000
     86      -2.1832      2.00000
     87      -2.1778      2.00000
     88      -2.1567      2.00000
     89      -1.9718      2.00000
     90      -1.9678      2.00000
     91      -1.8898      2.00000
     92      -1.7510      2.00000
     93      -1.6883      2.00000
     94      -1.4689      2.00000
     95      -1.4095      2.00000
     96      -1.2602      2.00000
     97      -1.1761      2.00000
     98      -1.1547      2.00000
     99      -1.1358      2.00000
    100      -0.9915      2.00000
    101      -0.9327      2.00000
    102      -0.9021      2.00000
    103      -0.8502      2.00000
    104      -0.8326      2.00000
    105      -0.7691      2.00000
    106      -0.7611      2.00000
    107      -0.7180      2.00000
    108      -0.6778      2.00000
    109      -0.6747      2.00000
    110      -0.6371      2.00000
    111      -0.6168      2.00000
    112      -0.5557      2.00000
    113      -0.5299      2.00000
    114      -0.4899      2.00000
    115      -0.4533      2.00000
    116      -0.4092      2.00000
    117      -0.4039      2.00000
    118      -0.3782      2.00000
    119      -0.3184      2.00000
    120      -0.2586      2.00001
    121      -0.2180      2.00003
    122      -0.1831      2.00007
    123      -0.1413      2.00024
    124      -0.0173      2.00472
    125       0.0665      2.02088
    126       0.0964      2.03165
    127       0.2911      1.97555
    128       0.3859      1.50833
    129       0.3920      1.46424
    130       0.4694      0.83115
    131       0.4771      0.76790
    132       0.4869      0.68816
    133       0.5856      0.09360
    134       0.5897      0.07890
    135       0.6667     -0.06391
    136       0.6719     -0.06644
    137       0.6813     -0.06949
    138       0.7129     -0.06858
    139       0.7310     -0.06292
    140       0.7537     -0.05334
    141       0.7692     -0.04622
    142       0.7797     -0.04137
    143       0.7907     -0.03652
    144       0.8359     -0.01976
    145       0.8566     -0.01420
    146       0.9207     -0.00429
    147       0.9232     -0.00407
    148       0.9620     -0.00174
    149       0.9849     -0.00101
    150       1.0364     -0.00027
    151       1.0909     -0.00006
    152       1.0968     -0.00005
    153       1.1475     -0.00001
    154       1.1631     -0.00001
    155       1.1835     -0.00000
    156       1.2509     -0.00000
    157       1.2727     -0.00000
    158       1.2947     -0.00000
    159       1.3135     -0.00000
    160       1.3355     -0.00000
    161       1.4059     -0.00000
    162       1.4168     -0.00000

 k-point    11 :       0.1333    0.3333    0.0000
  band No.  band energies     occupation 
      1      -6.1150      2.00000
      2      -5.8945      2.00000
      3      -5.7500      2.00000
      4      -5.5741      2.00000
      5      -5.2210      2.00000
      6      -5.2208      2.00000
      7      -4.8303      2.00000
      8      -4.6353      2.00000
      9      -4.3280      2.00000
     10      -4.1383      2.00000
     11      -3.9033      2.00000
     12      -3.8807      2.00000
     13      -3.8276      2.00000
     14      -3.6171      2.00000
     15      -3.6021      2.00000
     16      -3.5853      2.00000
     17      -3.4297      2.00000
     18      -3.3999      2.00000
     19      -3.2933      2.00000
     20      -3.2867      2.00000
     21      -3.2694      2.00000
     22      -3.2466      2.00000
     23      -3.2465      2.00000
     24      -3.2223      2.00000
     25      -3.2006      2.00000
     26      -3.1972      2.00000
     27      -3.1809      2.00000
     28      -3.1777      2.00000
     29      -3.1571      2.00000
     30      -3.1494      2.00000
     31      -3.1340      2.00000
     32      -3.1161      2.00000
     33      -3.0973      2.00000
     34      -3.0512      2.00000
     35      -3.0424      2.00000
     36      -3.0363      2.00000
     37      -2.9760      2.00000
     38      -2.9562      2.00000
     39      -2.9487      2.00000
     40      -2.9247      2.00000
     41      -2.9150      2.00000
     42      -2.8973      2.00000
     43      -2.8582      2.00000
     44      -2.8576      2.00000
     45      -2.8542      2.00000
     46      -2.8217      2.00000
     47      -2.8136      2.00000
     48      -2.8122      2.00000
     49      -2.7679      2.00000
     50      -2.7435      2.00000
     51      -2.7407      2.00000
     52      -2.7256      2.00000
     53      -2.6700      2.00000
     54      -2.6666      2.00000
     55      -2.6492      2.00000
     56      -2.6449      2.00000
     57      -2.6222      2.00000
     58      -2.6203      2.00000
     59      -2.6026      2.00000
     60      -2.5930      2.00000
     61      -2.5847      2.00000
     62      -2.5801      2.00000
     63      -2.5340      2.00000
     64      -2.5287      2.00000
     65      -2.5172      2.00000
     66      -2.5141      2.00000
     67      -2.5126      2.00000
     68      -2.4895      2.00000
     69      -2.4731      2.00000
     70      -2.4701      2.00000
     71      -2.4630      2.00000
     72      -2.4604      2.00000
     73      -2.4261      2.00000
     74      -2.4252      2.00000
     75      -2.4150      2.00000
     76      -2.3652      2.00000
     77      -2.3456      2.00000
     78      -2.3180      2.00000
     79      -2.3163      2.00000
     80      -2.2841      2.00000
     81      -2.2691      2.00000
     82      -2.2668      2.00000
     83      -2.2260      2.00000
     84      -2.2098      2.00000
     85      -2.1731      2.00000
     86      -2.1723      2.00000
     87      -2.0951      2.00000
     88      -2.0037      2.00000
     89      -1.7914      2.00000
     90      -1.7565      2.00000
     91      -1.7504      2.00000
     92      -1.6158      2.00000
     93      -1.5401      2.00000
     94      -1.3626      2.00000
     95      -1.3333      2.00000
     96      -1.1994      2.00000
     97      -1.1261      2.00000
     98      -1.0619      2.00000
     99      -1.0546      2.00000
    100      -0.9197      2.00000
    101      -0.7986      2.00000
    102      -0.7967      2.00000
    103      -0.7435      2.00000
    104      -0.7417      2.00000
    105      -0.6813      2.00000
    106      -0.6798      2.00000
    107      -0.6664      2.00000
    108      -0.6653      2.00000
    109      -0.5873      2.00000
    110      -0.5542      2.00000
    111      -0.5451      2.00000
    112      -0.4740      2.00000
    113      -0.4639      2.00000
    114      -0.4312      2.00000
    115      -0.3972      2.00000
    116      -0.3843      2.00000
    117      -0.3687      2.00000
    118      -0.3250      2.00000
    119      -0.3045      2.00000
    120      -0.2925      2.00000
    121      -0.2566      2.00001
    122      -0.2144      2.00003
    123      -0.2103      2.00003
    124      -0.1804      2.00008
    125       0.0493      2.01597
    126       0.0571      2.01808
    127       0.2031      2.07090
    128       0.2713      2.01925
    129       0.3190      1.88376
    130       0.3823      1.53329
    131       0.4261      1.19489
    132       0.5081      0.52605
    133       0.5128      0.49153
    134       0.5429      0.29622
    135       0.6074      0.02504
    136       0.6339     -0.03028
    137       0.7173     -0.06745
    138       0.7246     -0.06521
    139       0.7409     -0.05895
    140       0.7545     -0.05298
    141       0.7753     -0.04339
    142       0.7803     -0.04111
    143       0.8027     -0.03149
    144       0.8272     -0.02250
    145       0.8688     -0.01153
    146       0.8726     -0.01078
    147       0.9070     -0.00566
    148       0.9467     -0.00245
    149       0.9601     -0.00182
    150       0.9928     -0.00083
    151       1.0302     -0.00032
    152       1.0568     -0.00015
    153       1.0974     -0.00005
    154       1.1324     -0.00002
    155       1.1426     -0.00001
    156       1.2092     -0.00000
    157       1.2139     -0.00000
    158       1.2257     -0.00000
    159       1.2634     -0.00000
    160       1.2873     -0.00000
    161       1.3213     -0.00000
    162       1.3545     -0.00000

 k-point    12 :       0.2000    0.3333    0.0000
  band No.  band energies     occupation 
      1      -5.7120      2.00000
      2      -5.5094      2.00000
      3      -5.3648      2.00000
      4      -5.2112      2.00000
      5      -4.8738      2.00000
      6      -4.8628      2.00000
      7      -4.4883      2.00000
      8      -4.2937      2.00000
      9      -4.0233      2.00000
     10      -3.8243      2.00000
     11      -3.6652      2.00000
     12      -3.6104      2.00000
     13      -3.5478      2.00000
     14      -3.4234      2.00000
     15      -3.3576      2.00000
     16      -3.3457      2.00000
     17      -3.2679      2.00000
     18      -3.2563      2.00000
     19      -3.2101      2.00000
     20      -3.2010      2.00000
     21      -3.1687      2.00000
     22      -3.1447      2.00000
     23      -3.1342      2.00000
     24      -3.1224      2.00000
     25      -3.0992      2.00000
     26      -3.0838      2.00000
     27      -3.0828      2.00000
     28      -3.0784      2.00000
     29      -3.0653      2.00000
     30      -3.0613      2.00000
     31      -3.0304      2.00000
     32      -3.0220      2.00000
     33      -3.0116      2.00000
     34      -3.0056      2.00000
     35      -2.9876      2.00000
     36      -2.9813      2.00000
     37      -2.9701      2.00000
     38      -2.9631      2.00000
     39      -2.9410      2.00000
     40      -2.9323      2.00000
     41      -2.9217      2.00000
     42      -2.9046      2.00000
     43      -2.8841      2.00000
     44      -2.8762      2.00000
     45      -2.8495      2.00000
     46      -2.8442      2.00000
     47      -2.7906      2.00000
     48      -2.7718      2.00000
     49      -2.7699      2.00000
     50      -2.7677      2.00000
     51      -2.7607      2.00000
     52      -2.7543      2.00000
     53      -2.7470      2.00000
     54      -2.7347      2.00000
     55      -2.7316      2.00000
     56      -2.7250      2.00000
     57      -2.7207      2.00000
     58      -2.7098      2.00000
     59      -2.6553      2.00000
     60      -2.6499      2.00000
     61      -2.6228      2.00000
     62      -2.6148      2.00000
     63      -2.6074      2.00000
     64      -2.5907      2.00000
     65      -2.5836      2.00000
     66      -2.5683      2.00000
     67      -2.5461      2.00000
     68      -2.5428      2.00000
     69      -2.5303      2.00000
     70      -2.5285      2.00000
     71      -2.4718      2.00000
     72      -2.4703      2.00000
     73      -2.4096      2.00000
     74      -2.4073      2.00000
     75      -2.4053      2.00000
     76      -2.3926      2.00000
     77      -2.3750      2.00000
     78      -2.3453      2.00000
     79      -2.3341      2.00000
     80      -2.3328      2.00000
     81      -2.2904      2.00000
     82      -2.2179      2.00000
     83      -2.1783      2.00000
     84      -2.0838      2.00000
     85      -2.0209      2.00000
     86      -1.9918      2.00000
     87      -1.8812      2.00000
     88      -1.7411      2.00000
     89      -1.6139      2.00000
     90      -1.5725      2.00000
     91      -1.4423      2.00000
     92      -1.3871      2.00000
     93      -1.3791      2.00000
     94      -1.2509      2.00000
     95      -1.2428      2.00000
     96      -1.0990      2.00000
     97      -1.0706      2.00000
     98      -0.9903      2.00000
     99      -0.8963      2.00000
    100      -0.8559      2.00000
    101      -0.7178      2.00000
    102      -0.6930      2.00000
    103      -0.6509      2.00000
    104      -0.6381      2.00000
    105      -0.6184      2.00000
    106      -0.6074      2.00000
    107      -0.5750      2.00000
    108      -0.5623      2.00000
    109      -0.5405      2.00000
    110      -0.5369      2.00000
    111      -0.4906      2.00000
    112      -0.4451      2.00000
    113      -0.4403      2.00000
    114      -0.4192      2.00000
    115      -0.3828      2.00000
    116      -0.3659      2.00000
    117      -0.3416      2.00000
    118      -0.3328      2.00000
    119      -0.3004      2.00000
    120      -0.2490      2.00001
    121      -0.2312      2.00002
    122      -0.2202      2.00002
    123      -0.1887      2.00006
    124      -0.1637      2.00013
    125      -0.0232      2.00418
    126      -0.0213      2.00435
    127       0.1393      2.05075
    128       0.1666      2.06253
    129       0.2117      2.07048
    130       0.2153      2.06994
    131       0.2539      2.04519
    132       0.3652      1.64682
    133       0.3935      1.45262
    134       0.4887      0.67384
    135       0.5828      0.10419
    136       0.6195     -0.00385
    137       0.6300     -0.02390
    138       0.6690     -0.06511
    139       0.7053     -0.07004
    140       0.7416     -0.05868
    141       0.7436     -0.05783
    142       0.7902     -0.03670
    143       0.7928     -0.03558
    144       0.8316     -0.02107
    145       0.8510     -0.01557
    146       0.8722     -0.01085
    147       0.9167     -0.00466
    148       0.9336     -0.00327
    149       0.9405     -0.00281
    150       0.9422     -0.00271
    151       0.9802     -0.00113
    152       1.0293     -0.00032
    153       1.0331     -0.00029
    154       1.0531     -0.00017
    155       1.1201     -0.00002
    156       1.1521     -0.00001
    157       1.2036     -0.00000
    158       1.2264     -0.00000
    159       1.2460     -0.00000
    160       1.2501     -0.00000
    161       1.2933     -0.00000
    162       1.4519     -0.00000

 k-point    13 :       0.2667    0.3333    0.0000
  band No.  band energies     occupation 
      1      -5.1846      2.00000
      2      -5.0134      2.00000
      3      -4.8683      2.00000
      4      -4.7507      2.00000
      5      -4.4393      2.00000
      6      -4.4140      2.00000
      7      -4.0761      2.00000
      8      -3.8857      2.00000
      9      -3.7040      2.00000
     10      -3.5113      2.00000
     11      -3.4845      2.00000
     12      -3.3942      2.00000
     13      -3.3345      2.00000
     14      -3.3303      2.00000
     15      -3.2620      2.00000
     16      -3.2141      2.00000
     17      -3.1615      2.00000
     18      -3.1564      2.00000
     19      -3.1273      2.00000
     20      -3.1182      2.00000
     21      -3.1068      2.00000
     22      -3.1045      2.00000
     23      -3.0919      2.00000
     24      -3.0729      2.00000
     25      -3.0514      2.00000
     26      -3.0219      2.00000
     27      -3.0172      2.00000
     28      -3.0159      2.00000
     29      -2.9992      2.00000
     30      -2.9904      2.00000
     31      -2.9878      2.00000
     32      -2.9686      2.00000
     33      -2.9661      2.00000
     34      -2.9642      2.00000
     35      -2.9523      2.00000
     36      -2.9445      2.00000
     37      -2.9432      2.00000
     38      -2.9238      2.00000
     39      -2.9180      2.00000
     40      -2.9167      2.00000
     41      -2.9014      2.00000
     42      -2.8849      2.00000
     43      -2.8848      2.00000
     44      -2.8728      2.00000
     45      -2.8696      2.00000
     46      -2.8693      2.00000
     47      -2.8601      2.00000
     48      -2.8599      2.00000
     49      -2.8009      2.00000
     50      -2.8009      2.00000
     51      -2.7689      2.00000
     52      -2.7621      2.00000
     53      -2.7291      2.00000
     54      -2.7208      2.00000
     55      -2.7054      2.00000
     56      -2.6938      2.00000
     57      -2.6850      2.00000
     58      -2.6697      2.00000
     59      -2.6417      2.00000
     60      -2.6318      2.00000
     61      -2.6253      2.00000
     62      -2.6182      2.00000
     63      -2.5901      2.00000
     64      -2.5885      2.00000
     65      -2.5376      2.00000
     66      -2.5324      2.00000
     67      -2.5235      2.00000
     68      -2.5180      2.00000
     69      -2.5059      2.00000
     70      -2.5050      2.00000
     71      -2.4700      2.00000
     72      -2.4690      2.00000
     73      -2.4578      2.00000
     74      -2.4552      2.00000
     75      -2.4373      2.00000
     76      -2.4298      2.00000
     77      -2.4219      2.00000
     78      -2.4148      2.00000
     79      -2.3186      2.00000
     80      -2.3141      2.00000
     81      -2.1136      2.00000
     82      -2.0114      2.00000
     83      -2.0015      2.00000
     84      -1.9053      2.00000
     85      -1.7963      2.00000
     86      -1.7910      2.00000
     87      -1.6186      2.00000
     88      -1.5026      2.00000
     89      -1.4590      2.00000
     90      -1.4256      2.00000
     91      -1.3048      2.00000
     92      -1.2480      2.00000
     93      -1.2218      2.00000
     94      -1.1745      2.00000
     95      -1.1367      2.00000
     96      -1.0496      2.00000
     97      -1.0142      2.00000
     98      -0.9286      2.00000
     99      -0.8488      2.00000
    100      -0.8263      2.00000
    101      -0.7827      2.00000
    102      -0.7256      2.00000
    103      -0.6598      2.00000
    104      -0.6123      2.00000
    105      -0.5814      2.00000
    106      -0.5738      2.00000
    107      -0.5374      2.00000
    108      -0.4725      2.00000
    109      -0.4628      2.00000
    110      -0.4592      2.00000
    111      -0.4533      2.00000
    112      -0.4411      2.00000
    113      -0.4260      2.00000
    114      -0.3970      2.00000
    115      -0.3575      2.00000
    116      -0.3438      2.00000
    117      -0.3276      2.00000
    118      -0.3177      2.00000
    119      -0.2971      2.00000
    120      -0.2884      2.00000
    121      -0.2423      2.00001
    122      -0.1770      2.00009
    123      -0.1719      2.00010
    124      -0.1436      2.00023
    125      -0.1021      2.00068
    126      -0.0587      2.00193
    127       0.0082      2.00778
    128       0.1692      2.06350
    129       0.1778      2.06639
    130       0.2328      2.06343
    131       0.2559      2.04280
    132       0.2684      2.02442
    133       0.3139      1.90325
    134       0.4258      1.19752
    135       0.4675      0.84717
    136       0.5445      0.28709
    137       0.5925      0.06938
    138       0.6254     -0.01560
    139       0.6667     -0.06387
    140       0.6809     -0.06940
    141       0.6976     -0.07084
    142       0.7523     -0.05399
    143       0.7683     -0.04662
    144       0.7973     -0.03371
    145       0.8014     -0.03201
    146       0.8482     -0.01628
    147       0.8629     -0.01276
    148       0.8725     -0.01081
    149       0.8867     -0.00835
    150       0.8997     -0.00653
    151       0.9273     -0.00373
    152       0.9542     -0.00208
    153       1.0352     -0.00028
    154       1.0538     -0.00017
    155       1.1522     -0.00001
    156       1.1570     -0.00001
    157       1.1676     -0.00000
    158       1.1762     -0.00000
    159       1.3024     -0.00000
    160       1.3336     -0.00000
    161       1.3967     -0.00000
    162       1.4379     -0.00000

 k-point    14 :       0.3333    0.3333    0.0000
  band No.  band energies     occupation 
      1      -4.5892      2.00000
      2      -4.4740      2.00000
      3      -4.3239      2.00000
      4      -4.2581      2.00000
      5      -3.9902      2.00000
      6      -3.9520      2.00000
      7      -3.6915      2.00000
      8      -3.5296      2.00000
      9      -3.5021      2.00000
     10      -3.4155      2.00000
     11      -3.3976      2.00000
     12      -3.3701      2.00000
     13      -3.3512      2.00000
     14      -3.3065      2.00000
     15      -3.2449      2.00000
     16      -3.1925      2.00000
     17      -3.1461      2.00000
     18      -3.1394      2.00000
     19      -3.1328      2.00000
     20      -3.0990      2.00000
     21      -3.0937      2.00000
     22      -3.0863      2.00000
     23      -3.0793      2.00000
     24      -3.0618      2.00000
     25      -3.0535      2.00000
     26      -3.0412      2.00000
     27      -3.0364      2.00000
     28      -3.0295      2.00000
     29      -3.0236      2.00000
     30      -3.0165      2.00000
     31      -3.0015      2.00000
     32      -2.9886      2.00000
     33      -2.9834      2.00000
     34      -2.9807      2.00000
     35      -2.9755      2.00000
     36      -2.9627      2.00000
     37      -2.9624      2.00000
     38      -2.9540      2.00000
     39      -2.9418      2.00000
     40      -2.9235      2.00000
     41      -2.9168      2.00000
     42      -2.9033      2.00000
     43      -2.8586      2.00000
     44      -2.8564      2.00000
     45      -2.8406      2.00000
     46      -2.8353      2.00000
     47      -2.8144      2.00000
     48      -2.8079      2.00000
     49      -2.7871      2.00000
     50      -2.7762      2.00000
     51      -2.7659      2.00000
     52      -2.7483      2.00000
     53      -2.7458      2.00000
     54      -2.7341      2.00000
     55      -2.6650      2.00000
     56      -2.6536      2.00000
     57      -2.5927      2.00000
     58      -2.5910      2.00000
     59      -2.5140      2.00000
     60      -2.5138      2.00000
     61      -2.5050      2.00000
     62      -2.5032      2.00000
     63      -2.4969      2.00000
     64      -2.4968      2.00000
     65      -2.4720      2.00000
     66      -2.4711      2.00000
     67      -2.4495      2.00000
     68      -2.4467      2.00000
     69      -2.4365      2.00000
     70      -2.4311      2.00000
     71      -2.4087      2.00000
     72      -2.4062      2.00000
     73      -2.3822      2.00000
     74      -2.3795      2.00000
     75      -2.3071      2.00000
     76      -2.2970      2.00000
     77      -2.2660      2.00000
     78      -2.2560      2.00000
     79      -2.1551      2.00000
     80      -2.1365      2.00000
     81      -1.8078      2.00000
     82      -1.7724      2.00000
     83      -1.7567      2.00000
     84      -1.6565      2.00000
     85      -1.5327      2.00000
     86      -1.5301      2.00000
     87      -1.4713      2.00000
     88      -1.4318      2.00000
     89      -1.3642      2.00000
     90      -1.3461      2.00000
     91      -1.3107      2.00000
     92      -1.2637      2.00000
     93      -1.2478      2.00000
     94      -1.1800      2.00000
     95      -1.0778      2.00000
     96      -1.0202      2.00000
     97      -0.9435      2.00000
     98      -0.8790      2.00000
     99      -0.8770      2.00000
    100      -0.8200      2.00000
    101      -0.7881      2.00000
    102      -0.7442      2.00000
    103      -0.7002      2.00000
    104      -0.6811      2.00000
    105      -0.6293      2.00000
    106      -0.6191      2.00000
    107      -0.5832      2.00000
    108      -0.5269      2.00000
    109      -0.5187      2.00000
    110      -0.5004      2.00000
    111      -0.4596      2.00000
    112      -0.4151      2.00000
    113      -0.4079      2.00000
    114      -0.3937      2.00000
    115      -0.3914      2.00000
    116      -0.3605      2.00000
    117      -0.3329      2.00000
    118      -0.3152      2.00000
    119      -0.2829      2.00000
    120      -0.2463      2.00001
    121      -0.2321      2.00002
    122      -0.2138      2.00003
    123      -0.1611      2.00014
    124      -0.1524      2.00018
    125      -0.1147      2.00049
    126      -0.0666      2.00161
    127      -0.0395      2.00296
    128      -0.0041      2.00614
    129       0.1110      2.03780
    130       0.1518      2.05641
    131       0.3352      1.81286
    132       0.3808      1.54369
    133       0.3891      1.48520
    134       0.3974      1.42322
    135       0.5079      0.52741
    136       0.5293      0.37975
    137       0.5483      0.26581
    138       0.5823      0.10621
    139       0.6105      0.01701
    140       0.6419     -0.04163
    141       0.6803     -0.06926
    142       0.7060     -0.06995
    143       0.7356     -0.06114
    144       0.7484     -0.05572
    145       0.7814     -0.04063
    146       0.7996     -0.03276
    147       0.8125     -0.02768
    148       0.8241     -0.02351
    149       0.8746     -0.01040
    150       0.9231     -0.00408
    151       0.9784     -0.00118
    152       1.0634     -0.00013
    153       1.0638     -0.00012
    154       1.0729     -0.00010
    155       1.0897     -0.00006
    156       1.1229     -0.00002
    157       1.2454     -0.00000
    158       1.2524     -0.00000
    159       1.2627     -0.00000
    160       1.2856     -0.00000
    161       1.3458     -0.00000
    162       1.4169     -0.00000

 k-point    15 :       0.4000    0.3333    0.0000
  band No.  band energies     occupation 
      1      -4.0593      2.00000
      2      -4.0294      2.00000
      3      -3.8556      2.00000
      4      -3.8386      2.00000
      5      -3.6237      2.00000
      6      -3.5886      2.00000
      7      -3.4765      2.00000
      8      -3.4557      2.00000
      9      -3.4434      2.00000
     10      -3.4202      2.00000
     11      -3.3776      2.00000
     12      -3.3562      2.00000
     13      -3.3412      2.00000
     14      -3.3083      2.00000
     15      -3.2544      2.00000
     16      -3.2245      2.00000
     17      -3.1629      2.00000
     18      -3.1619      2.00000
     19      -3.1564      2.00000
     20      -3.1352      2.00000
     21      -3.1290      2.00000
     22      -3.1170      2.00000
     23      -3.1004      2.00000
     24      -3.0891      2.00000
     25      -3.0816      2.00000
     26      -3.0808      2.00000
     27      -3.0690      2.00000
     28      -3.0641      2.00000
     29      -3.0584      2.00000
     30      -3.0489      2.00000
     31      -3.0449      2.00000
     32      -3.0312      2.00000
     33      -3.0167      2.00000
     34      -3.0120      2.00000
     35      -3.0055      2.00000
     36      -2.9992      2.00000
     37      -2.9706      2.00000
     38      -2.9455      2.00000
     39      -2.9375      2.00000
     40      -2.9318      2.00000
     41      -2.9256      2.00000
     42      -2.9165      2.00000
     43      -2.8972      2.00000
     44      -2.8782      2.00000
     45      -2.8424      2.00000
     46      -2.8118      2.00000
     47      -2.7917      2.00000
     48      -2.7752      2.00000
     49      -2.7601      2.00000
     50      -2.7531      2.00000
     51      -2.7206      2.00000
     52      -2.7156      2.00000
     53      -2.6988      2.00000
     54      -2.6836      2.00000
     55      -2.6464      2.00000
     56      -2.6401      2.00000
     57      -2.5824      2.00000
     58      -2.5800      2.00000
     59      -2.5479      2.00000
     60      -2.5463      2.00000
     61      -2.5020      2.00000
     62      -2.5012      2.00000
     63      -2.4728      2.00000
     64      -2.4663      2.00000
     65      -2.4079      2.00000
     66      -2.4010      2.00000
     67      -2.3404      2.00000
     68      -2.3342      2.00000
     69      -2.2511      2.00000
     70      -2.2393      2.00000
     71      -2.1417      2.00000
     72      -2.1328      2.00000
     73      -2.1190      2.00000
     74      -2.1161      2.00000
     75      -2.0329      2.00000
     76      -2.0257      2.00000
     77      -1.8935      2.00000
     78      -1.8648      2.00000
     79      -1.7500      2.00000
     80      -1.7015      2.00000
     81      -1.5794      2.00000
     82      -1.5754      2.00000
     83      -1.5460      2.00000
     84      -1.5392      2.00000
     85      -1.3805      2.00000
     86      -1.3702      2.00000
     87      -1.3465      2.00000
     88      -1.3412      2.00000
     89      -1.2922      2.00000
     90      -1.2768      2.00000
     91      -1.2538      2.00000
     92      -1.2175      2.00000
     93      -1.1302      2.00000
     94      -1.1223      2.00000
     95      -1.0934      2.00000
     96      -1.0464      2.00000
     97      -0.9443      2.00000
     98      -0.9060      2.00000
     99      -0.8842      2.00000
    100      -0.8592      2.00000
    101      -0.8507      2.00000
    102      -0.8203      2.00000
    103      -0.7867      2.00000
    104      -0.7610      2.00000
    105      -0.7054      2.00000
    106      -0.7047      2.00000
    107      -0.6297      2.00000
    108      -0.6283      2.00000
    109      -0.5950      2.00000
    110      -0.5814      2.00000
    111      -0.5705      2.00000
    112      -0.5301      2.00000
    113      -0.4838      2.00000
    114      -0.4505      2.00000
    115      -0.4498      2.00000
    116      -0.4215      2.00000
    117      -0.4211      2.00000
    118      -0.3465      2.00000
    119      -0.3116      2.00000
    120      -0.2989      2.00000
    121      -0.2380      2.00001
    122      -0.2281      2.00002
    123      -0.1704      2.00011
    124      -0.1445      2.00022
    125      -0.1368      2.00027
    126      -0.1253      2.00037
    127      -0.0484      2.00243
    128      -0.0269      2.00387
    129       0.0413      2.01402
    130       0.0871      2.02802
    131       0.1438      2.05280
    132       0.2751      2.01209
    133       0.3149      1.89951
    134       0.3865      1.50393
    135       0.3938      1.45050
    136       0.5071      0.53320
    137       0.5209      0.43559
    138       0.5512      0.24955
    139       0.6135      0.00954
    140       0.6343     -0.03095
    141       0.6437     -0.04393
    142       0.6710     -0.06606
    143       0.6882     -0.07062
    144       0.7391     -0.05973
    145       0.7800     -0.04126
    146       0.8478     -0.01638
    147       0.8487     -0.01616
    148       0.8871     -0.00830
    149       0.9326     -0.00334
    150       0.9589     -0.00187
    151       0.9811     -0.00111
    152       0.9981     -0.00073
    153       1.0062     -0.00059
    154       1.0507     -0.00018
    155       1.1435     -0.00001
    156       1.1756     -0.00000
    157       1.2076     -0.00000
    158       1.2233     -0.00000
    159       1.2946     -0.00000
    160       1.3196     -0.00000
    161       1.3811     -0.00000
    162       1.4194     -0.00000

 k-point    16 :       0.4667    0.3333    0.0000
  band No.  band energies     occupation 
      1      -3.8057      2.00000
      2      -3.7984      2.00000
      3      -3.6150      2.00000
      4      -3.6135      2.00000
      5      -3.5029      2.00000
      6      -3.4976      2.00000
      7      -3.4217      2.00000
      8      -3.4096      2.00000
      9      -3.3952      2.00000
     10      -3.3803      2.00000
     11      -3.3337      2.00000
     12      -3.3295      2.00000
     13      -3.3098      2.00000
     14      -3.2983      2.00000
     15      -3.2659      2.00000
     16      -3.2601      2.00000
     17      -3.1966      2.00000
     18      -3.1952      2.00000
     19      -3.1888      2.00000
     20      -3.1743      2.00000
     21      -3.1485      2.00000
     22      -3.1344      2.00000
     23      -3.1230      2.00000
     24      -3.1213      2.00000
     25      -3.1170      2.00000
     26      -3.1157      2.00000
     27      -3.1029      2.00000
     28      -3.1021      2.00000
     29      -3.0911      2.00000
     30      -3.0816      2.00000
     31      -3.0517      2.00000
     32      -3.0409      2.00000
     33      -3.0276      2.00000
     34      -3.0202      2.00000
     35      -3.0151      2.00000
     36      -3.0099      2.00000
     37      -2.9485      2.00000
     38      -2.9442      2.00000
     39      -2.9405      2.00000
     40      -2.9404      2.00000
     41      -2.9337      2.00000
     42      -2.9326      2.00000
     43      -2.9137      2.00000
     44      -2.9012      2.00000
     45      -2.7970      2.00000
     46      -2.7884      2.00000
     47      -2.7843      2.00000
     48      -2.7461      2.00000
     49      -2.7356      2.00000
     50      -2.7214      2.00000
     51      -2.7009      2.00000
     52      -2.6954      2.00000
     53      -2.6849      2.00000
     54      -2.6803      2.00000
     55      -2.6383      2.00000
     56      -2.6371      2.00000
     57      -2.5807      2.00000
     58      -2.5792      2.00000
     59      -2.5762      2.00000
     60      -2.5755      2.00000
     61      -2.5008      2.00000
     62      -2.5000      2.00000
     63      -2.4517      2.00000
     64      -2.4502      2.00000
     65      -2.3239      2.00000
     66      -2.3227      2.00000
     67      -2.2425      2.00000
     68      -2.2209      2.00000
     69      -2.0695      2.00000
     70      -2.0667      2.00000
     71      -1.9419      2.00000
     72      -1.9389      2.00000
     73      -1.9105      2.00000
     74      -1.8947      2.00000
     75      -1.6578      2.00000
     76      -1.6512      2.00000
     77      -1.5874      2.00000
     78      -1.5847      2.00000
     79      -1.5159      2.00000
     80      -1.5011      2.00000
     81      -1.3978      2.00000
     82      -1.3786      2.00000
     83      -1.3725      2.00000
     84      -1.3241      2.00000
     85      -1.2509      2.00000
     86      -1.2378      2.00000
     87      -1.2145      2.00000
     88      -1.2133      2.00000
     89      -1.2069      2.00000
     90      -1.1944      2.00000
     91      -1.1543      2.00000
     92      -1.1490      2.00000
     93      -1.0839      2.00000
     94      -1.0815      2.00000
     95      -1.0551      2.00000
     96      -1.0309      2.00000
     97      -1.0129      2.00000
     98      -1.0045      2.00000
     99      -0.9761      2.00000
    100      -0.9482      2.00000
    101      -0.8977      2.00000
    102      -0.8873      2.00000
    103      -0.8550      2.00000
    104      -0.8507      2.00000
    105      -0.8341      2.00000
    106      -0.8217      2.00000
    107      -0.7901      2.00000
    108      -0.7681      2.00000
    109      -0.7379      2.00000
    110      -0.7357      2.00000
    111      -0.6594      2.00000
    112      -0.6257      2.00000
    113      -0.5896      2.00000
    114      -0.5181      2.00000
    115      -0.5017      2.00000
    116      -0.4872      2.00000
    117      -0.4374      2.00000
    118      -0.3879      2.00000
    119      -0.3823      2.00000
    120      -0.3299      2.00000
    121      -0.3239      2.00000
    122      -0.3077      2.00000
    123      -0.2402      2.00001
    124      -0.2340      2.00002
    125      -0.1863      2.00007
    126      -0.1317      2.00031
    127      -0.1277      2.00035
    128      -0.0074      2.00576
    129       0.0038      2.00717
    130       0.0419      2.01415
    131       0.1342      2.04838
    132       0.2022      2.07088
    133       0.2616      2.03501
    134       0.2653      2.02955
    135       0.2773      2.00778
    136       0.3630      1.66046
    137       0.3657      1.64412
    138       0.4054      1.36217
    139       0.5028      0.56530
    140       0.5657      0.17681
    141       0.6851     -0.07022
    142       0.7146     -0.06815
    143       0.7443     -0.05753
    144       0.8029     -0.03141
    145       0.8421     -0.01794
    146       0.8634     -0.01265
    147       0.8739     -0.01054
    148       0.8949     -0.00716
    149       0.9202     -0.00433
    150       0.9404     -0.00282
    151       0.9752     -0.00127
    152       0.9835     -0.00104
    153       1.0589     -0.00014
    154       1.0763     -0.00009
    155       1.0992     -0.00004
    156       1.0999     -0.00004
    157       1.1660     -0.00000
    158       1.1966     -0.00000
    159       1.2540     -0.00000
    160       1.2803     -0.00000
    161       1.4154     -0.00000
    162       1.4695     -0.00000

 k-point    17 :       0.0000    0.0000    0.5000
  band No.  band energies     occupation 
      1      -6.5325      2.00000
      2      -6.1474      2.00000
      3      -5.9189      2.00000
      4      -5.8577      2.00000
      5      -5.6322      2.00000
      6      -5.5694      2.00000
      7      -5.2348      2.00000
      8      -4.8748      2.00000
      9      -4.6573      2.00000
     10      -4.3874      2.00000
     11      -4.3247      2.00000
     12      -4.0436      2.00000
     13      -4.0053      2.00000
     14      -3.9089      2.00000
     15      -3.8537      2.00000
     16      -3.6477      2.00000
     17      -3.5658      2.00000
     18      -3.5500      2.00000
     19      -3.4936      2.00000
     20      -3.4565      2.00000
     21      -3.4106      2.00000
     22      -3.4041      2.00000
     23      -3.3334      2.00000
     24      -3.3305      2.00000
     25      -3.3269      2.00000
     26      -3.3085      2.00000
     27      -3.2940      2.00000
     28      -3.2740      2.00000
     29      -3.2592      2.00000
     30      -3.2255      2.00000
     31      -3.2169      2.00000
     32      -3.2143      2.00000
     33      -3.2085      2.00000
     34      -3.1252      2.00000
     35      -3.0984      2.00000
     36      -3.0719      2.00000
     37      -3.0401      2.00000
     38      -3.0335      2.00000
     39      -3.0265      2.00000
     40      -2.9990      2.00000
     41      -2.9254      2.00000
     42      -2.8996      2.00000
     43      -2.8633      2.00000
     44      -2.8437      2.00000
     45      -2.8325      2.00000
     46      -2.8294      2.00000
     47      -2.7605      2.00000
     48      -2.7346      2.00000
     49      -2.7110      2.00000
     50      -2.6365      2.00000
     51      -2.6223      2.00000
     52      -2.6113      2.00000
     53      -2.5970      2.00000
     54      -2.5944      2.00000
     55      -2.5896      2.00000
     56      -2.5577      2.00000
     57      -2.5534      2.00000
     58      -2.5418      2.00000
     59      -2.5100      2.00000
     60      -2.5099      2.00000
     61      -2.5008      2.00000
     62      -2.4955      2.00000
     63      -2.4925      2.00000
     64      -2.4923      2.00000
     65      -2.4922      2.00000
     66      -2.4688      2.00000
     67      -2.4634      2.00000
     68      -2.4577      2.00000
     69      -2.4517      2.00000
     70      -2.4510      2.00000
     71      -2.4484      2.00000
     72      -2.4242      2.00000
     73      -2.4169      2.00000
     74      -2.3841      2.00000
     75      -2.3529      2.00000
     76      -2.3496      2.00000
     77      -2.3469      2.00000
     78      -2.3284      2.00000
     79      -2.3259      2.00000
     80      -2.3226      2.00000
     81      -2.3202      2.00000
     82      -2.2635      2.00000
     83      -2.2334      2.00000
     84      -2.2324      2.00000
     85      -2.1678      2.00000
     86      -2.1674      2.00000
     87      -2.1607      2.00000
     88      -2.1596      2.00000
     89      -2.0826      2.00000
     90      -2.0566      2.00000
     91      -2.0211      2.00000
     92      -1.9714      2.00000
     93      -1.6938      2.00000
     94      -1.5210      2.00000
     95      -1.3548      2.00000
     96      -1.2624      2.00000
     97      -1.2339      2.00000
     98      -1.2109      2.00000
     99      -1.1272      2.00000
    100      -1.0501      2.00000
    101      -0.9691      2.00000
    102      -0.9021      2.00000
    103      -0.8159      2.00000
    104      -0.8116      2.00000
    105      -0.7970      2.00000
    106      -0.7808      2.00000
    107      -0.7727      2.00000
    108      -0.7485      2.00000
    109      -0.6698      2.00000
    110      -0.6529      2.00000
    111      -0.6327      2.00000
    112      -0.5506      2.00000
    113      -0.5164      2.00000
    114      -0.4874      2.00000
    115      -0.4698      2.00000
    116      -0.4464      2.00000
    117      -0.4198      2.00000
    118      -0.4103      2.00000
    119      -0.4025      2.00000
    120      -0.3693      2.00000
    121      -0.2338      2.00002
    122      -0.1801      2.00008
    123      -0.1423      2.00024
    124      -0.0031      2.00626
    125       0.0861      2.02762
    126       0.1263      2.04474
    127       0.3584      1.68817
    128       0.4077      1.34417
    129       0.4313      1.15176
    130       0.4599      0.91056
    131       0.4855      0.69926
    132       0.5165      0.46552
    133       0.5763      0.12983
    134       0.6101      0.01793
    135       0.6276     -0.01979
    136       0.6406     -0.03999
    137       0.6984     -0.07079
    138       0.7034     -0.07032
    139       0.7305     -0.06311
    140       0.7852     -0.03891
    141       0.7945     -0.03486
    142       0.7999     -0.03260
    143       0.8126     -0.02764
    144       0.8762     -0.01012
    145       0.8929     -0.00743
    146       0.9426     -0.00269
    147       0.9481     -0.00238
    148       0.9977     -0.00074
    149       1.0144     -0.00048
    150       1.0318     -0.00030
    151       1.1451     -0.00001
    152       1.1661     -0.00000
    153       1.1992     -0.00000
    154       1.2089     -0.00000
    155       1.2522     -0.00000
    156       1.2566     -0.00000
    157       1.2809     -0.00000
    158       1.3129     -0.00000
    159       1.3443     -0.00000
    160       1.3657     -0.00000
    161       1.3700     -0.00000
    162       1.4214     -0.00000

 k-point    18 :       0.0667    0.0000    0.5000
  band No.  band energies     occupation 
      1      -6.4464      2.00000
      2      -6.0640      2.00000
      3      -5.8430      2.00000
      4      -5.7790      2.00000
      5      -5.5547      2.00000
      6      -5.4900      2.00000
      7      -5.1585      2.00000
      8      -4.7982      2.00000
      9      -4.5866      2.00000
     10      -4.3136      2.00000
     11      -4.2495      2.00000
     12      -3.9730      2.00000
     13      -3.9417      2.00000
     14      -3.8452      2.00000
     15      -3.7902      2.00000
     16      -3.5854      2.00000
     17      -3.5096      2.00000
     18      -3.4972      2.00000
     19      -3.4527      2.00000
     20      -3.4169      2.00000
     21      -3.3771      2.00000
     22      -3.3554      2.00000
     23      -3.3110      2.00000
     24      -3.2979      2.00000
     25      -3.2901      2.00000
     26      -3.2862      2.00000
     27      -3.2617      2.00000
     28      -3.2432      2.00000
     29      -3.2415      2.00000
     30      -3.2059      2.00000
     31      -3.1994      2.00000
     32      -3.1955      2.00000
     33      -3.1783      2.00000
     34      -3.1071      2.00000
     35      -3.0669      2.00000
     36      -3.0570      2.00000
     37      -3.0252      2.00000
     38      -3.0078      2.00000
     39      -3.0038      2.00000
     40      -2.9789      2.00000
     41      -2.9195      2.00000
     42      -2.8854      2.00000
     43      -2.8477      2.00000
     44      -2.8429      2.00000
     45      -2.8228      2.00000
     46      -2.8202      2.00000
     47      -2.7584      2.00000
     48      -2.7534      2.00000
     49      -2.7274      2.00000
     50      -2.7203      2.00000
     51      -2.7202      2.00000
     52      -2.6827      2.00000
     53      -2.5990      2.00000
     54      -2.5887      2.00000
     55      -2.5857      2.00000
     56      -2.5856      2.00000
     57      -2.5646      2.00000
     58      -2.5579      2.00000
     59      -2.5487      2.00000
     60      -2.5468      2.00000
     61      -2.5238      2.00000
     62      -2.5148      2.00000
     63      -2.5059      2.00000
     64      -2.5024      2.00000
     65      -2.5002      2.00000
     66      -2.4802      2.00000
     67      -2.4735      2.00000
     68      -2.4626      2.00000
     69      -2.4603      2.00000
     70      -2.4467      2.00000
     71      -2.3958      2.00000
     72      -2.3915      2.00000
     73      -2.3825      2.00000
     74      -2.3814      2.00000
     75      -2.3777      2.00000
     76      -2.3700      2.00000
     77      -2.3697      2.00000
     78      -2.3491      2.00000
     79      -2.3378      2.00000
     80      -2.2907      2.00000
     81      -2.2885      2.00000
     82      -2.2528      2.00000
     83      -2.2335      2.00000
     84      -2.2074      2.00000
     85      -2.1954      2.00000
     86      -2.1915      2.00000
     87      -2.1841      2.00000
     88      -2.1754      2.00000
     89      -2.0092      2.00000
     90      -1.9979      2.00000
     91      -1.9459      2.00000
     92      -1.9342      2.00000
     93      -1.6257      2.00000
     94      -1.4945      2.00000
     95      -1.3275      2.00000
     96      -1.2383      2.00000
     97      -1.2140      2.00000
     98      -1.1777      2.00000
     99      -1.0834      2.00000
    100      -0.9965      2.00000
    101      -0.9270      2.00000
    102      -0.8787      2.00000
    103      -0.7903      2.00000
    104      -0.7813      2.00000
    105      -0.7585      2.00000
    106      -0.7505      2.00000
    107      -0.7428      2.00000
    108      -0.7157      2.00000
    109      -0.6393      2.00000
    110      -0.6342      2.00000
    111      -0.6242      2.00000
    112      -0.5325      2.00000
    113      -0.4796      2.00000
    114      -0.4750      2.00000
    115      -0.4324      2.00000
    116      -0.4274      2.00000
    117      -0.4186      2.00000
    118      -0.3902      2.00000
    119      -0.3874      2.00000
    120      -0.3460      2.00000
    121      -0.2505      2.00001
    122      -0.1967      2.00005
    123      -0.1326      2.00031
    124      -0.0039      2.00617
    125      -0.0021      2.00639
    126       0.1079      2.03648
    127       0.3284      1.84429
    128       0.4033      1.37805
    129       0.4166      1.27299
    130       0.4196      1.24848
    131       0.5135      0.48704
    132       0.5422      0.30051
    133       0.5846      0.09741
    134       0.5957      0.05917
    135       0.6133      0.01006
    136       0.6718     -0.06640
    137       0.7071     -0.06976
    138       0.7312     -0.06284
    139       0.7340     -0.06179
    140       0.7468     -0.05642
    141       0.7501     -0.05498
    142       0.8101     -0.02856
    143       0.8250     -0.02322
    144       0.8350     -0.02001
    145       0.8895     -0.00793
    146       0.8923     -0.00752
    147       0.9221     -0.00417
    148       0.9415     -0.00276
    149       0.9935     -0.00082
    150       1.0068     -0.00058
    151       1.1094     -0.00003
    152       1.1221     -0.00002
    153       1.1364     -0.00001
    154       1.1482     -0.00001
    155       1.1767     -0.00000
    156       1.2366     -0.00000
    157       1.2590     -0.00000
    158       1.3071     -0.00000
    159       1.3191     -0.00000
    160       1.3430     -0.00000
    161       1.3517     -0.00000
    162       1.3933     -0.00000

 k-point    19 :       0.1333    0.0000    0.5000
  band No.  band energies     occupation 
      1      -6.1923      2.00000
      2      -5.8183      2.00000
      3      -5.6212      2.00000
      4      -5.5482      2.00000
      5      -5.3279      2.00000
      6      -5.2575      2.00000
      7      -4.9368      2.00000
      8      -4.5749      2.00000
      9      -4.3850      2.00000
     10      -4.1080      2.00000
     11      -4.0316      2.00000
     12      -3.7701      2.00000
     13      -3.7665      2.00000
     14      -3.6680      2.00000
     15      -3.6084      2.00000
     16      -3.4189      2.00000
     17      -3.3663      2.00000
     18      -3.3624      2.00000
     19      -3.3546      2.00000
     20      -3.3175      2.00000
     21      -3.2983      2.00000
     22      -3.2588      2.00000
     23      -3.2345      2.00000
     24      -3.2309      2.00000
     25      -3.2029      2.00000
     26      -3.1961      2.00000
     27      -3.1859      2.00000
     28      -3.1732      2.00000
     29      -3.1568      2.00000
     30      -3.1494      2.00000
     31      -3.1489      2.00000
     32      -3.1477      2.00000
     33      -3.0823      2.00000
     34      -3.0566      2.00000
     35      -3.0195      2.00000
     36      -2.9883      2.00000
     37      -2.9868      2.00000
     38      -2.9516      2.00000
     39      -2.9392      2.00000
     40      -2.9353      2.00000
     41      -2.9055      2.00000
     42      -2.8923      2.00000
     43      -2.8896      2.00000
     44      -2.8621      2.00000
     45      -2.8418      2.00000
     46      -2.8181      2.00000
     47      -2.8143      2.00000
     48      -2.8030      2.00000
     49      -2.7765      2.00000
     50      -2.7487      2.00000
     51      -2.7470      2.00000
     52      -2.7320      2.00000
     53      -2.6715      2.00000
     54      -2.6647      2.00000
     55      -2.6509      2.00000
     56      -2.6419      2.00000
     57      -2.6209      2.00000
     58      -2.6189      2.00000
     59      -2.6169      2.00000
     60      -2.5915      2.00000
     61      -2.5796      2.00000
     62      -2.5702      2.00000
     63      -2.5449      2.00000
     64      -2.5407      2.00000
     65      -2.5249      2.00000
     66      -2.5201      2.00000
     67      -2.5197      2.00000
     68      -2.4906      2.00000
     69      -2.4663      2.00000
     70      -2.4627      2.00000
     71      -2.4605      2.00000
     72      -2.4598      2.00000
     73      -2.4261      2.00000
     74      -2.4238      2.00000
     75      -2.4234      2.00000
     76      -2.3516      2.00000
     77      -2.3329      2.00000
     78      -2.3139      2.00000
     79      -2.2848      2.00000
     80      -2.2623      2.00000
     81      -2.2613      2.00000
     82      -2.2321      2.00000
     83      -2.2003      2.00000
     84      -2.1904      2.00000
     85      -2.1827      2.00000
     86      -2.1734      2.00000
     87      -2.1006      2.00000
     88      -2.0546      2.00000
     89      -1.8751      2.00000
     90      -1.8292      2.00000
     91      -1.8152      2.00000
     92      -1.7304      2.00000
     93      -1.4379      2.00000
     94      -1.4232      2.00000
     95      -1.2790      2.00000
     96      -1.1682      2.00000
     97      -1.1631      2.00000
     98      -1.0934      2.00000
     99      -0.9450      2.00000
    100      -0.8589      2.00000
    101      -0.8358      2.00000
    102      -0.8108      2.00000
    103      -0.7208      2.00000
    104      -0.6930      2.00000
    105      -0.6710      2.00000
    106      -0.6708      2.00000
    107      -0.6648      2.00000
    108      -0.6420      2.00000
    109      -0.6351      2.00000
    110      -0.5647      2.00000
    111      -0.5467      2.00000
    112      -0.4908      2.00000
    113      -0.4642      2.00000
    114      -0.4361      2.00000
    115      -0.3953      2.00000
    116      -0.3882      2.00000
    117      -0.3480      2.00000
    118      -0.3465      2.00000
    119      -0.3409      2.00000
    120      -0.2639      2.00001
    121      -0.2554      2.00001
    122      -0.2503      2.00001
    123      -0.2182      2.00003
    124      -0.0987      2.00074
    125      -0.0101      2.00546
    126       0.0450      2.01490
    127       0.2183      2.06929
    128       0.2762      2.00998
    129       0.3608      1.67431
    130       0.3832      1.52702
    131       0.4240      1.21256
    132       0.4417      1.06498
    133       0.4759      0.77736
    134       0.5462      0.27708
    135       0.6001      0.04541
    136       0.6366     -0.03439
    137       0.6711     -0.06611
    138       0.6869     -0.07048
    139       0.7249     -0.06509
    140       0.7507     -0.05470
    141       0.8204     -0.02479
    142       0.8267     -0.02264
    143       0.8274     -0.02241
    144       0.8400     -0.01855
    145       0.8653     -0.01224
    146       0.9261     -0.00383
    147       0.9557     -0.00201
    148       0.9703     -0.00143
    149       1.0170     -0.00045
    150       1.0193     -0.00042
    151       1.0294     -0.00032
    152       1.0320     -0.00030
    153       1.0723     -0.00010
    154       1.1176     -0.00002
    155       1.1405     -0.00001
    156       1.1573     -0.00001
    157       1.1824     -0.00000
    158       1.2175     -0.00000
    159       1.2578     -0.00000
    160       1.3200     -0.00000
    161       1.3580     -0.00000
    162       1.3828     -0.00000

 k-point    20 :       0.2000    0.0000    0.5000
  band No.  band energies     occupation 
      1      -5.7835      2.00000
      2      -5.4258      2.00000
      3      -5.2726      2.00000
      4      -5.1832      2.00000
      5      -4.9693      2.00000
      6      -4.8901      2.00000
      7      -4.5936      2.00000
      8      -4.2271      2.00000
      9      -4.0886      2.00000
     10      -3.8256      2.00000
     11      -3.7027      2.00000
     12      -3.5424      2.00000
     13      -3.4741      2.00000
     14      -3.4356      2.00000
     15      -3.3463      2.00000
     16      -3.2775      2.00000
     17      -3.2340      2.00000
     18      -3.2236      2.00000
     19      -3.2136      2.00000
     20      -3.2028      2.00000
     21      -3.1958      2.00000
     22      -3.1945      2.00000
     23      -3.1458      2.00000
     24      -3.1187      2.00000
     25      -3.0993      2.00000
     26      -3.0879      2.00000
     27      -3.0868      2.00000
     28      -3.0846      2.00000
     29      -3.0662      2.00000
     30      -3.0545      2.00000
     31      -3.0498      2.00000
     32      -3.0368      2.00000
     33      -3.0150      2.00000
     34      -3.0094      2.00000
     35      -2.9749      2.00000
     36      -2.9632      2.00000
     37      -2.9508      2.00000
     38      -2.9485      2.00000
     39      -2.9423      2.00000
     40      -2.9397      2.00000
     41      -2.9201      2.00000
     42      -2.9057      2.00000
     43      -2.8853      2.00000
     44      -2.8845      2.00000
     45      -2.8435      2.00000
     46      -2.8400      2.00000
     47      -2.8047      2.00000
     48      -2.7737      2.00000
     49      -2.7685      2.00000
     50      -2.7649      2.00000
     51      -2.7638      2.00000
     52      -2.7566      2.00000
     53      -2.7485      2.00000
     54      -2.7382      2.00000
     55      -2.7313      2.00000
     56      -2.7262      2.00000
     57      -2.7131      2.00000
     58      -2.7074      2.00000
     59      -2.6594      2.00000
     60      -2.6500      2.00000
     61      -2.6222      2.00000
     62      -2.6157      2.00000
     63      -2.6126      2.00000
     64      -2.6044      2.00000
     65      -2.5674      2.00000
     66      -2.5642      2.00000
     67      -2.5487      2.00000
     68      -2.5404      2.00000
     69      -2.5357      2.00000
     70      -2.5334      2.00000
     71      -2.4735      2.00000
     72      -2.4707      2.00000
     73      -2.4156      2.00000
     74      -2.4118      2.00000
     75      -2.4051      2.00000
     76      -2.3892      2.00000
     77      -2.3888      2.00000
     78      -2.3365      2.00000
     79      -2.3336      2.00000
     80      -2.3306      2.00000
     81      -2.2970      2.00000
     82      -2.1621      2.00000
     83      -2.0917      2.00000
     84      -2.0486      2.00000
     85      -2.0021      2.00000
     86      -1.9956      2.00000
     87      -1.8967      2.00000
     88      -1.7909      2.00000
     89      -1.7540      2.00000
     90      -1.6205      2.00000
     91      -1.5856      2.00000
     92      -1.4280      2.00000
     93      -1.3366      2.00000
     94      -1.2238      2.00000
     95      -1.1749      2.00000
     96      -1.1049      2.00000
     97      -1.0576      2.00000
     98      -0.9948      2.00000
     99      -0.8366      2.00000
    100      -0.8081      2.00000
    101      -0.7464      2.00000
    102      -0.6621      2.00000
    103      -0.6453      2.00000
    104      -0.6429      2.00000
    105      -0.6304      2.00000
    106      -0.6164      2.00000
    107      -0.5735      2.00000
    108      -0.5689      2.00000
    109      -0.5591      2.00000
    110      -0.5450      2.00000
    111      -0.4828      2.00000
    112      -0.4413      2.00000
    113      -0.4341      2.00000
    114      -0.4210      2.00000
    115      -0.4150      2.00000
    116      -0.3519      2.00000
    117      -0.3188      2.00000
    118      -0.3157      2.00000
    119      -0.3062      2.00000
    120      -0.2532      2.00001
    121      -0.2328      2.00002
    122      -0.1890      2.00006
    123      -0.1852      2.00007
    124      -0.0845      2.00105
    125      -0.0379      2.00306
    126      -0.0202      2.00445
    127       0.0383      2.01332
    128       0.1501      2.05566
    129       0.2034      2.07091
    130       0.2416      2.05737
    131       0.2433      2.05601
    132       0.3777      1.56499
    133       0.3923      1.46170
    134       0.4357      1.11521
    135       0.4971      0.60817
    136       0.5831      0.10305
    137       0.6733     -0.06700
    138       0.6797     -0.06912
    139       0.7009     -0.07060
    140       0.7297     -0.06342
    141       0.7487     -0.05557
    142       0.7850     -0.03900
    143       0.8093     -0.02888
    144       0.8519     -0.01533
    145       0.8642     -0.01249
    146       0.8765     -0.01007
    147       0.9251     -0.00392
    148       0.9689     -0.00148
    149       0.9912     -0.00086
    150       1.0030     -0.00064
    151       1.0051     -0.00061
    152       1.0628     -0.00013
    153       1.0669     -0.00011
    154       1.1056     -0.00004
    155       1.1335     -0.00001
    156       1.1712     -0.00000
    157       1.2268     -0.00000
    158       1.2453     -0.00000
    159       1.2554     -0.00000
    160       1.2747     -0.00000
    161       1.3037     -0.00000
    162       1.3630     -0.00000

 k-point    21 :       0.2667    0.0000    0.5000
  band No.  band energies     occupation 
      1      -5.2460      2.00000
      2      -4.9167      2.00000
      3      -4.8355      2.00000
      4      -4.7196      2.00000
      5      -4.5152      2.00000
      6      -4.4262      2.00000
      7      -4.1784      2.00000
      8      -3.8106      2.00000
      9      -3.7742      2.00000
     10      -3.5731      2.00000
     11      -3.3962      2.00000
     12      -3.3815      2.00000
     13      -3.2921      2.00000
     14      -3.2788      2.00000
     15      -3.2302      2.00000
     16      -3.1846      2.00000
     17      -3.1818      2.00000
     18      -3.1591      2.00000
     19      -3.1304      2.00000
     20      -3.1270      2.00000
     21      -3.1155      2.00000
     22      -3.0858      2.00000
     23      -3.0807      2.00000
     24      -3.0785      2.00000
     25      -3.0670      2.00000
     26      -3.0365      2.00000
     27      -3.0309      2.00000
     28      -3.0268      2.00000
     29      -3.0140      2.00000
     30      -2.9970      2.00000
     31      -2.9963      2.00000
     32      -2.9707      2.00000
     33      -2.9686      2.00000
     34      -2.9610      2.00000
     35      -2.9604      2.00000
     36      -2.9477      2.00000
     37      -2.9406      2.00000
     38      -2.9258      2.00000
     39      -2.9044      2.00000
     40      -2.8985      2.00000
     41      -2.8941      2.00000
     42      -2.8884      2.00000
     43      -2.8843      2.00000
     44      -2.8785      2.00000
     45      -2.8706      2.00000
     46      -2.8665      2.00000
     47      -2.8625      2.00000
     48      -2.8601      2.00000
     49      -2.8005      2.00000
     50      -2.8003      2.00000
     51      -2.7705      2.00000
     52      -2.7584      2.00000
     53      -2.7327      2.00000
     54      -2.7150      2.00000
     55      -2.7116      2.00000
     56      -2.6938      2.00000
     57      -2.6888      2.00000
     58      -2.6630      2.00000
     59      -2.6447      2.00000
     60      -2.6307      2.00000
     61      -2.6211      2.00000
     62      -2.6190      2.00000
     63      -2.5899      2.00000
     64      -2.5862      2.00000
     65      -2.5420      2.00000
     66      -2.5314      2.00000
     67      -2.5276      2.00000
     68      -2.5156      2.00000
     69      -2.5070      2.00000
     70      -2.5046      2.00000
     71      -2.4710      2.00000
     72      -2.4695      2.00000
     73      -2.4591      2.00000
     74      -2.4537      2.00000
     75      -2.4413      2.00000
     76      -2.4262      2.00000
     77      -2.4253      2.00000
     78      -2.4107      2.00000
     79      -2.3151      2.00000
     80      -2.3087      2.00000
     81      -2.1573      2.00000
     82      -1.9419      2.00000
     83      -1.9225      2.00000
     84      -1.9138      2.00000
     85      -1.7911      2.00000
     86      -1.7622      2.00000
     87      -1.6339      2.00000
     88      -1.5930      2.00000
     89      -1.5327      2.00000
     90      -1.4471      2.00000
     91      -1.3985      2.00000
     92      -1.3208      2.00000
     93      -1.1584      2.00000
     94      -1.1347      2.00000
     95      -1.1261      2.00000
     96      -1.0759      2.00000
     97      -0.9884      2.00000
     98      -0.8961      2.00000
     99      -0.8842      2.00000
    100      -0.7954      2.00000
    101      -0.7794      2.00000
    102      -0.7397      2.00000
    103      -0.6475      2.00000
    104      -0.5536      2.00000
    105      -0.5524      2.00000
    106      -0.5471      2.00000
    107      -0.5279      2.00000
    108      -0.5042      2.00000
    109      -0.4795      2.00000
    110      -0.4774      2.00000
    111      -0.4377      2.00000
    112      -0.4274      2.00000
    113      -0.3830      2.00000
    114      -0.3683      2.00000
    115      -0.3667      2.00000
    116      -0.3482      2.00000
    117      -0.3456      2.00000
    118      -0.2886      2.00000
    119      -0.2876      2.00000
    120      -0.2871      2.00000
    121      -0.2734      2.00000
    122      -0.2225      2.00002
    123      -0.1705      2.00011
    124      -0.1361      2.00028
    125      -0.1209      2.00042
    126      -0.1183      2.00045
    127      -0.0168      2.00477
    128       0.1383      2.05029
    129       0.1986      2.07066
    130       0.2261      2.06672
    131       0.3070      1.92783
    132       0.3097      1.91833
    133       0.3443      1.76753
    134       0.4642      0.87485
    135       0.4943      0.63024
    136       0.4997      0.58837
    137       0.5610      0.19906
    138       0.6296     -0.02320
    139       0.6300     -0.02394
    140       0.6729     -0.06685
    141       0.7023     -0.07045
    142       0.7133     -0.06848
    143       0.7612     -0.04990
    144       0.8117     -0.02795
    145       0.8291     -0.02188
    146       0.8663     -0.01204
    147       0.8681     -0.01168
    148       0.8722     -0.01087
    149       0.9091     -0.00543
    150       0.9212     -0.00424
    151       0.9659     -0.00159
    152       1.0025     -0.00065
    153       1.0481     -0.00019
    154       1.0555     -0.00016
    155       1.1019     -0.00004
    156       1.1521     -0.00001
    157       1.1629     -0.00001
    158       1.2229     -0.00000
    159       1.2811     -0.00000
    160       1.2833     -0.00000
    161       1.3268     -0.00000
    162       1.4009     -0.00000

 k-point    22 :       0.3333    0.0000    0.5000
  band No.  band energies     occupation 
      1      -4.6327      2.00000
      2      -4.3808      2.00000
      3      -4.3520      2.00000
      4      -4.2270      2.00000
      5      -4.0341      2.00000
      6      -3.9437      2.00000
      7      -3.7815      2.00000
      8      -3.5539      2.00000
      9      -3.4574      2.00000
     10      -3.4454      2.00000
     11      -3.3887      2.00000
     12      -3.3551      2.00000
     13      -3.3110      2.00000
     14      -3.2653      2.00000
     15      -3.2103      2.00000
     16      -3.1896      2.00000
     17      -3.1636      2.00000
     18      -3.1540      2.00000
     19      -3.1405      2.00000
     20      -3.1261      2.00000
     21      -3.1137      2.00000
     22      -3.0996      2.00000
     23      -3.0723      2.00000
     24      -3.0629      2.00000
     25      -3.0442      2.00000
     26      -3.0414      2.00000
     27      -3.0307      2.00000
     28      -3.0304      2.00000
     29      -3.0273      2.00000
     30      -3.0130      2.00000
     31      -2.9877      2.00000
     32      -2.9870      2.00000
     33      -2.9815      2.00000
     34      -2.9708      2.00000
     35      -2.9699      2.00000
     36      -2.9678      2.00000
     37      -2.9666      2.00000
     38      -2.9563      2.00000
     39      -2.9315      2.00000
     40      -2.9027      2.00000
     41      -2.8970      2.00000
     42      -2.8877      2.00000
     43      -2.8853      2.00000
     44      -2.8630      2.00000
     45      -2.8496      2.00000
     46      -2.8325      2.00000
     47      -2.8143      2.00000
     48      -2.8037      2.00000
     49      -2.8009      2.00000
     50      -2.7759      2.00000
     51      -2.7656      2.00000
     52      -2.7614      2.00000
     53      -2.7580      2.00000
     54      -2.7176      2.00000
     55      -2.6702      2.00000
     56      -2.6492      2.00000
     57      -2.5933      2.00000
     58      -2.5896      2.00000
     59      -2.5151      2.00000
     60      -2.5140      2.00000
     61      -2.5051      2.00000
     62      -2.5031      2.00000
     63      -2.4956      2.00000
     64      -2.4949      2.00000
     65      -2.4688      2.00000
     66      -2.4662      2.00000
     67      -2.4557      2.00000
     68      -2.4494      2.00000
     69      -2.4396      2.00000
     70      -2.4283      2.00000
     71      -2.4098      2.00000
     72      -2.4046      2.00000
     73      -2.3834      2.00000
     74      -2.3781      2.00000
     75      -2.3146      2.00000
     76      -2.2944      2.00000
     77      -2.2739      2.00000
     78      -2.2513      2.00000
     79      -2.1557      2.00000
     80      -2.1037      2.00000
     81      -1.8330      2.00000
     82      -1.7534      2.00000
     83      -1.7521      2.00000
     84      -1.5965      2.00000
     85      -1.5656      2.00000
     86      -1.5582      2.00000
     87      -1.4954      2.00000
     88      -1.4028      2.00000
     89      -1.3920      2.00000
     90      -1.3157      2.00000
     91      -1.3143      2.00000
     92      -1.3141      2.00000
     93      -1.2473      2.00000
     94      -1.1878      2.00000
     95      -1.1011      2.00000
     96      -1.0055      2.00000
     97      -0.9630      2.00000
     98      -0.9188      2.00000
     99      -0.9027      2.00000
    100      -0.8164      2.00000
    101      -0.8001      2.00000
    102      -0.7924      2.00000
    103      -0.6948      2.00000
    104      -0.6295      2.00000
    105      -0.6201      2.00000
    106      -0.5981      2.00000
    107      -0.5843      2.00000
    108      -0.5175      2.00000
    109      -0.5002      2.00000
    110      -0.4484      2.00000
    111      -0.4297      2.00000
    112      -0.4294      2.00000
    113      -0.4134      2.00000
    114      -0.4038      2.00000
    115      -0.3754      2.00000
    116      -0.3722      2.00000
    117      -0.3361      2.00000
    118      -0.3209      2.00000
    119      -0.3185      2.00000
    120      -0.2793      2.00000
    121      -0.2749      2.00000
    122      -0.2138      2.00003
    123      -0.1621      2.00013
    124      -0.1585      2.00015
    125      -0.1187      2.00044
    126      -0.0544      2.00213
    127      -0.0493      2.00239
    128       0.0931      2.03033
    129       0.2907      1.97665
    130       0.3123      1.90929
    131       0.3182      1.88676
    132       0.3409      1.78461
    133       0.3876      1.49625
    134       0.4002      1.40200
    135       0.4505      0.99001
    136       0.5031      0.56250
    137       0.5640      0.18477
    138       0.5668      0.17165
    139       0.6061      0.02852
    140       0.6115      0.01453
    141       0.6356     -0.03292
    142       0.7031     -0.07035
    143       0.7148     -0.06810
    144       0.7602     -0.05035
    145       0.8013     -0.03207
    146       0.8096     -0.02876
    147       0.8178     -0.02571
    148       0.8210     -0.02459
    149       0.9248     -0.00394
    150       0.9326     -0.00334
    151       0.9599     -0.00183
    152       0.9717     -0.00139
    153       0.9828     -0.00106
    154       0.9999     -0.00070
    155       1.1077     -0.00003
    156       1.1416     -0.00001
    157       1.2659     -0.00000
    158       1.2765     -0.00000
    159       1.2908     -0.00000
    160       1.3176     -0.00000
    161       1.3387     -0.00000
    162       1.4267     -0.00000

 k-point    23 :       0.4000    0.0000    0.5000
  band No.  band energies     occupation 
      1      -4.0731      2.00000
      2      -4.0134      2.00000
      3      -3.8609      2.00000
      4      -3.8248      2.00000
      5      -3.6338      2.00000
      6      -3.5679      2.00000
      7      -3.5110      2.00000
      8      -3.4683      2.00000
      9      -3.4526      2.00000
     10      -3.4366      2.00000
     11      -3.3723      2.00000
     12      -3.3627      2.00000
     13      -3.3025      2.00000
     14      -3.2673      2.00000
     15      -3.2418      2.00000
     16      -3.2373      2.00000
     17      -3.1716      2.00000
     18      -3.1697      2.00000
     19      -3.1634      2.00000
     20      -3.1396      2.00000
     21      -3.1339      2.00000
     22      -3.1061      2.00000
     23      -3.1030      2.00000
     24      -3.0963      2.00000
     25      -3.0834      2.00000
     26      -3.0759      2.00000
     27      -3.0745      2.00000
     28      -3.0660      2.00000
     29      -3.0618      2.00000
     30      -3.0594      2.00000
     31      -3.0543      2.00000
     32      -3.0227      2.00000
     33      -3.0191      2.00000
     34      -3.0144      2.00000
     35      -3.0028      2.00000
     36      -2.9932      2.00000
     37      -2.9519      2.00000
     38      -2.9417      2.00000
     39      -2.9397      2.00000
     40      -2.9332      2.00000
     41      -2.9252      2.00000
     42      -2.9168      2.00000
     43      -2.9043      2.00000
     44      -2.8689      2.00000
     45      -2.8510      2.00000
     46      -2.7906      2.00000
     47      -2.7876      2.00000
     48      -2.7838      2.00000
     49      -2.7509      2.00000
     50      -2.7466      2.00000
     51      -2.7363      2.00000
     52      -2.7347      2.00000
     53      -2.6906      2.00000
     54      -2.6725      2.00000
     55      -2.6567      2.00000
     56      -2.6424      2.00000
     57      -2.5845      2.00000
     58      -2.5797      2.00000
     59      -2.5483      2.00000
     60      -2.5444      2.00000
     61      -2.4999      2.00000
     62      -2.4986      2.00000
     63      -2.4746      2.00000
     64      -2.4612      2.00000
     65      -2.4049      2.00000
     66      -2.3909      2.00000
     67      -2.3429      2.00000
     68      -2.3305      2.00000
     69      -2.2608      2.00000
     70      -2.2395      2.00000
     71      -2.1459      2.00000
     72      -2.1289      2.00000
     73      -2.1263      2.00000
     74      -2.1195      2.00000
     75      -2.0459      2.00000
     76      -2.0307      2.00000
     77      -1.8993      2.00000
     78      -1.8504      2.00000
     79      -1.7581      2.00000
     80      -1.6150      2.00000
     81      -1.5944      2.00000
     82      -1.5864      2.00000
     83      -1.5242      2.00000
     84      -1.5206      2.00000
     85      -1.4442      2.00000
     86      -1.3803      2.00000
     87      -1.3690      2.00000
     88      -1.2953      2.00000
     89      -1.2857      2.00000
     90      -1.2719      2.00000
     91      -1.2179      2.00000
     92      -1.2040      2.00000
     93      -1.1614      2.00000
     94      -1.1456      2.00000
     95      -1.1078      2.00000
     96      -1.0114      2.00000
     97      -0.9352      2.00000
     98      -0.9186      2.00000
     99      -0.9169      2.00000
    100      -0.8914      2.00000
    101      -0.8458      2.00000
    102      -0.8098      2.00000
    103      -0.7903      2.00000
    104      -0.7602      2.00000
    105      -0.7483      2.00000
    106      -0.6819      2.00000
    107      -0.6735      2.00000
    108      -0.6343      2.00000
    109      -0.5881      2.00000
    110      -0.5756      2.00000
    111      -0.5591      2.00000
    112      -0.5246      2.00000
    113      -0.5213      2.00000
    114      -0.5110      2.00000
    115      -0.4658      2.00000
    116      -0.4231      2.00000
    117      -0.3954      2.00000
    118      -0.3924      2.00000
    119      -0.3819      2.00000
    120      -0.3130      2.00000
    121      -0.2478      2.00001
    122      -0.2392      2.00001
    123      -0.1802      2.00008
    124      -0.1583      2.00015
    125      -0.1516      2.00018
    126      -0.0819      2.00112
    127      -0.0647      2.00168
    128       0.1285      2.04575
    129       0.1321      2.04739
    130       0.1358      2.04913
    131       0.2655      2.02918
    132       0.3292      1.84084
    133       0.3667      1.63773
    134       0.4021      1.38786
    135       0.4515      0.98201
    136       0.4604      0.90633
    137       0.4978      0.60319
    138       0.5260      0.40090
    139       0.5647      0.18148
    140       0.6343     -0.03097
    141       0.6779     -0.06860
    142       0.7235     -0.06558
    143       0.7416     -0.05870
    144       0.7502     -0.05492
    145       0.8083     -0.02927
    146       0.8383     -0.01904
    147       0.8619     -0.01298
    148       0.8789     -0.00964
    149       0.8890     -0.00801
    150       0.9195     -0.00440
    151       0.9354     -0.00314
    152       0.9552     -0.00203
    153       1.0068     -0.00058
    154       1.0251     -0.00036
    155       1.0876     -0.00006
    156       1.1447     -0.00001
    157       1.1696     -0.00000
    158       1.2296     -0.00000
    159       1.2368     -0.00000
    160       1.3100     -0.00000
    161       1.3923     -0.00000
    162       1.4801     -0.00000

 k-point    24 :       0.4667    0.0000    0.5000
  band No.  band energies     occupation 
      1      -3.8088      2.00000
      2      -3.7943      2.00000
      3      -3.6158      2.00000
      4      -3.6126      2.00000
      5      -3.4891      2.00000
      6      -3.4818      2.00000
      7      -3.4415      2.00000
      8      -3.4122      2.00000
      9      -3.3973      2.00000
     10      -3.3724      2.00000
     11      -3.3651      2.00000
     12      -3.3382      2.00000
     13      -3.3044      2.00000
     14      -3.2937      2.00000
     15      -3.2701      2.00000
     16      -3.2619      2.00000
     17      -3.2011      2.00000
     18      -3.1952      2.00000
     19      -3.1640      2.00000
     20      -3.1492      2.00000
     21      -3.1470      2.00000
     22      -3.1365      2.00000
     23      -3.1350      2.00000
     24      -3.1268      2.00000
     25      -3.1144      2.00000
     26      -3.1122      2.00000
     27      -3.1111      2.00000
     28      -3.1085      2.00000
     29      -3.1012      2.00000
     30      -3.0882      2.00000
     31      -3.0573      2.00000
     32      -3.0366      2.00000
     33      -3.0199      2.00000
     34      -3.0177      2.00000
     35      -3.0053      2.00000
     36      -3.0036      2.00000
     37      -2.9473      2.00000
     38      -2.9432      2.00000
     39      -2.9413      2.00000
     40      -2.9401      2.00000
     41      -2.9398      2.00000
     42      -2.9344      2.00000
     43      -2.9015      2.00000
     44      -2.8876      2.00000
     45      -2.8416      2.00000
     46      -2.7832      2.00000
     47      -2.7821      2.00000
     48      -2.7589      2.00000
     49      -2.7146      2.00000
     50      -2.7130      2.00000
     51      -2.7107      2.00000
     52      -2.7087      2.00000
     53      -2.6756      2.00000
     54      -2.6738      2.00000
     55      -2.6457      2.00000
     56      -2.6424      2.00000
     57      -2.5835      2.00000
     58      -2.5806      2.00000
     59      -2.5758      2.00000
     60      -2.5742      2.00000
     61      -2.4976      2.00000
     62      -2.4960      2.00000
     63      -2.4518      2.00000
     64      -2.4488      2.00000
     65      -2.3257      2.00000
     66      -2.3228      2.00000
     67      -2.2391      2.00000
     68      -2.1949      2.00000
     69      -2.0717      2.00000
     70      -2.0660      2.00000
     71      -1.9410      2.00000
     72      -1.9365      2.00000
     73      -1.9272      2.00000
     74      -1.8967      2.00000
     75      -1.6524      2.00000
     76      -1.6402      2.00000
     77      -1.6077      2.00000
     78      -1.6046      2.00000
     79      -1.5139      2.00000
     80      -1.4714      2.00000
     81      -1.4265      2.00000
     82      -1.3739      2.00000
     83      -1.3552      2.00000
     84      -1.2696      2.00000
     85      -1.2639      2.00000
     86      -1.2425      2.00000
     87      -1.2157      2.00000
     88      -1.2081      2.00000
     89      -1.1997      2.00000
     90      -1.1641      2.00000
     91      -1.1584      2.00000
     92      -1.1180      2.00000
     93      -1.1075      2.00000
     94      -1.0749      2.00000
     95      -1.0577      2.00000
     96      -1.0550      2.00000
     97      -1.0219      2.00000
     98      -0.9855      2.00000
     99      -0.9696      2.00000
    100      -0.9183      2.00000
    101      -0.8965      2.00000
    102      -0.8855      2.00000
    103      -0.8632      2.00000
    104      -0.8393      2.00000
    105      -0.8368      2.00000
    106      -0.8239      2.00000
    107      -0.8051      2.00000
    108      -0.7758      2.00000
    109      -0.7430      2.00000
    110      -0.7090      2.00000
    111      -0.6944      2.00000
    112      -0.6541      2.00000
    113      -0.5692      2.00000
    114      -0.5649      2.00000
    115      -0.4802      2.00000
    116      -0.4801      2.00000
    117      -0.4589      2.00000
    118      -0.4353      2.00000
    119      -0.3975      2.00000
    120      -0.3836      2.00000
    121      -0.3225      2.00000
    122      -0.3222      2.00000
    123      -0.2980      2.00000
    124      -0.2332      2.00002
    125      -0.1981      2.00005
    126      -0.1930      2.00005
    127      -0.1339      2.00030
    128      -0.0013      2.00649
    129       0.0071      2.00762
    130       0.0289      2.01132
    131       0.0394      2.01357
    132       0.0635      2.01995
    133       0.2198      2.06890
    134       0.2739      2.01453
    135       0.3790      1.55662
    136       0.4213      1.23513
    137       0.5137      0.48525
    138       0.6431     -0.04320
    139       0.6475     -0.04832
    140       0.6583     -0.05835
    141       0.7208     -0.06642
    142       0.7570     -0.05183
    143       0.7800     -0.04127
    144       0.8200     -0.02494
    145       0.8221     -0.02419
    146       0.8798     -0.00947
    147       0.9275     -0.00372
    148       0.9370     -0.00304
    149       0.9379     -0.00298
    150       0.9486     -0.00235
    151       1.0057     -0.00060
    152       1.0061     -0.00059
    153       1.0159     -0.00046
    154       1.0283     -0.00033
    155       1.1278     -0.00002
    156       1.1375     -0.00001
    157       1.1538     -0.00001
    158       1.1805     -0.00000
    159       1.2347     -0.00000
    160       1.2705     -0.00000
    161       1.2866     -0.00000
    162       1.2964     -0.00000

 k-point    25 :       0.0000    0.3333    0.5000
  band No.  band energies     occupation 
      1      -6.4511      2.00000
      2      -6.2184      2.00000
      3      -6.0739      2.00000
      4      -5.8821      2.00000
      5      -5.5259      2.00000
      6      -5.5173      2.00000
      7      -5.1268      2.00000
      8      -4.9309      2.00000
      9      -4.6077      2.00000
     10      -4.4232      2.00000
     11      -4.1555      2.00000
     12      -4.1459      2.00000
     13      -4.0955      2.00000
     14      -3.8656      2.00000
     15      -3.8309      2.00000
     16      -3.8224      2.00000
     17      -3.6433      2.00000
     18      -3.5814      2.00000
     19      -3.4385      2.00000
     20      -3.4194      2.00000
     21      -3.4082      2.00000
     22      -3.3622      2.00000
     23      -3.3547      2.00000
     24      -3.3336      2.00000
     25      -3.3085      2.00000
     26      -3.2863      2.00000
     27      -3.2818      2.00000
     28      -3.2784      2.00000
     29      -3.2670      2.00000
     30      -3.2456      2.00000
     31      -3.2344      2.00000
     32      -3.2059      2.00000
     33      -3.1992      2.00000
     34      -3.1441      2.00000
     35      -3.0945      2.00000
     36      -3.0933      2.00000
     37      -3.0591      2.00000
     38      -3.0292      2.00000
     39      -3.0221      2.00000
     40      -2.9434      2.00000
     41      -2.9396      2.00000
     42      -2.8903      2.00000
     43      -2.8781      2.00000
     44      -2.8726      2.00000
     45      -2.8562      2.00000
     46      -2.7833      2.00000
     47      -2.7716      2.00000
     48      -2.7482      2.00000
     49      -2.7017      2.00000
     50      -2.6642      2.00000
     51      -2.6200      2.00000
     52      -2.6147      2.00000
     53      -2.5925      2.00000
     54      -2.5903      2.00000
     55      -2.5504      2.00000
     56      -2.5504      2.00000
     57      -2.5452      2.00000
     58      -2.5446      2.00000
     59      -2.5199      2.00000
     60      -2.5100      2.00000
     61      -2.5100      2.00000
     62      -2.4930      2.00000
     63      -2.4924      2.00000
     64      -2.4923      2.00000
     65      -2.4877      2.00000
     66      -2.4845      2.00000
     67      -2.4648      2.00000
     68      -2.4598      2.00000
     69      -2.4564      2.00000
     70      -2.4523      2.00000
     71      -2.4479      2.00000
     72      -2.4221      2.00000
     73      -2.4184      2.00000
     74      -2.4032      2.00000
     75      -2.3563      2.00000
     76      -2.3520      2.00000
     77      -2.3503      2.00000
     78      -2.3269      2.00000
     79      -2.3245      2.00000
     80      -2.3241      2.00000
     81      -2.3216      2.00000
     82      -2.2610      2.00000
     83      -2.2331      2.00000
     84      -2.2326      2.00000
     85      -2.1677      2.00000
     86      -2.1675      2.00000
     87      -2.1604      2.00000
     88      -2.1599      2.00000
     89      -2.0514      2.00000
     90      -2.0404      2.00000
     91      -1.9438      2.00000
     92      -1.7963      2.00000
     93      -1.7480      2.00000
     94      -1.5127      2.00000
     95      -1.4389      2.00000
     96      -1.2876      2.00000
     97      -1.1971      2.00000
     98      -1.1826      2.00000
     99      -1.1647      2.00000
    100      -1.0182      2.00000
    101      -0.9828      2.00000
    102      -0.9415      2.00000
    103      -0.8908      2.00000
    104      -0.8670      2.00000
    105      -0.8019      2.00000
    106      -0.7898      2.00000
    107      -0.7401      2.00000
    108      -0.7069      2.00000
    109      -0.6888      2.00000
    110      -0.6683      2.00000
    111      -0.6409      2.00000
    112      -0.5933      2.00000
    113      -0.5526      2.00000
    114      -0.5152      2.00000
    115      -0.4793      2.00000
    116      -0.4403      2.00000
    117      -0.4242      2.00000
    118      -0.3950      2.00000
    119      -0.3305      2.00000
    120      -0.2410      2.00001
    121      -0.1964      2.00005
    122      -0.1744      2.00009
    123      -0.1255      2.00037
    124       0.0588      2.01857
    125       0.0642      2.02018
    126       0.1057      2.03552
    127       0.3303      1.83593
    128       0.4021      1.38791
    129       0.4197      1.24748
    130       0.4547      0.95428
    131       0.4806      0.73934
    132       0.4920      0.64813
    133       0.5857      0.09346
    134       0.6285     -0.02126
    135       0.6419     -0.04163
    136       0.6544     -0.05507
    137       0.6730     -0.06691
    138       0.6903     -0.07079
    139       0.7223     -0.06597
    140       0.7644     -0.04841
    141       0.7751     -0.04347
    142       0.7787     -0.04182
    143       0.8132     -0.02741
    144       0.8435     -0.01757
    145       0.8633     -0.01267
    146       0.9249     -0.00393
    147       0.9681     -0.00151
    148       0.9791     -0.00116
    149       1.0390     -0.00025
    150       1.0467     -0.00020
    151       1.1393     -0.00001
    152       1.1398     -0.00001
    153       1.1915     -0.00000
    154       1.2035     -0.00000
    155       1.2546     -0.00000
    156       1.2661     -0.00000
    157       1.2828     -0.00000
    158       1.2961     -0.00000
    159       1.3439     -0.00000
    160       1.3494     -0.00000
    161       1.3998     -0.00000
    162       1.4535     -0.00000

 k-point    26 :       0.0667    0.3333    0.5000
  band No.  band energies     occupation 
      1      -6.3660      2.00000
      2      -6.1362      2.00000
      3      -5.9917      2.00000
      4      -5.8037      2.00000
      5      -5.4482      2.00000
      6      -5.4418      2.00000
      7      -5.0509      2.00000
      8      -4.8554      2.00000
      9      -4.5351      2.00000
     10      -4.3497      2.00000
     11      -4.0872      2.00000
     12      -4.0770      2.00000
     13      -4.0257      2.00000
     14      -3.8001      2.00000
     15      -3.7690      2.00000
     16      -3.7602      2.00000
     17      -3.5838      2.00000
     18      -3.5296      2.00000
     19      -3.3959      2.00000
     20      -3.3737      2.00000
     21      -3.3714      2.00000
     22      -3.3301      2.00000
     23      -3.3293      2.00000
     24      -3.2985      2.00000
     25      -3.2733      2.00000
     26      -3.2667      2.00000
     27      -3.2552      2.00000
     28      -3.2545      2.00000
     29      -3.2373      2.00000
     30      -3.2188      2.00000
     31      -3.2004      2.00000
     32      -3.1903      2.00000
     33      -3.1781      2.00000
     34      -3.1160      2.00000
     35      -3.0821      2.00000
     36      -3.0747      2.00000
     37      -3.0374      2.00000
     38      -3.0058      2.00000
     39      -3.0036      2.00000
     40      -2.9305      2.00000
     41      -2.9280      2.00000
     42      -2.8770      2.00000
     43      -2.8685      2.00000
     44      -2.8586      2.00000
     45      -2.8531      2.00000
     46      -2.7766      2.00000
     47      -2.7765      2.00000
     48      -2.7618      2.00000
     49      -2.7367      2.00000
     50      -2.7264      2.00000
     51      -2.6858      2.00000
     52      -2.6846      2.00000
     53      -2.5972      2.00000
     54      -2.5908      2.00000
     55      -2.5876      2.00000
     56      -2.5855      2.00000
     57      -2.5539      2.00000
     58      -2.5474      2.00000
     59      -2.5467      2.00000
     60      -2.5459      2.00000
     61      -2.5227      2.00000
     62      -2.5050      2.00000
     63      -2.5016      2.00000
     64      -2.4999      2.00000
     65      -2.4979      2.00000
     66      -2.4812      2.00000
     67      -2.4771      2.00000
     68      -2.4637      2.00000
     69      -2.4623      2.00000
     70      -2.4493      2.00000
     71      -2.4420      2.00000
     72      -2.4098      2.00000
     73      -2.3881      2.00000
     74      -2.3795      2.00000
     75      -2.3750      2.00000
     76      -2.3712      2.00000
     77      -2.3651      2.00000
     78      -2.3489      2.00000
     79      -2.3365      2.00000
     80      -2.3159      2.00000
     81      -2.2854      2.00000
     82      -2.2549      2.00000
     83      -2.2436      2.00000
     84      -2.2259      2.00000
     85      -2.1854      2.00000
     86      -2.1832      2.00000
     87      -2.1778      2.00000
     88      -2.1567      2.00000
     89      -1.9719      2.00000
     90      -1.9678      2.00000
     91      -1.8898      2.00000
     92      -1.7510      2.00000
     93      -1.6883      2.00000
     94      -1.4689      2.00000
     95      -1.4095      2.00000
     96      -1.2602      2.00000
     97      -1.1761      2.00000
     98      -1.1547      2.00000
     99      -1.1358      2.00000
    100      -0.9914      2.00000
    101      -0.9327      2.00000
    102      -0.9021      2.00000
    103      -0.8502      2.00000
    104      -0.8326      2.00000
    105      -0.7691      2.00000
    106      -0.7612      2.00000
    107      -0.7180      2.00000
    108      -0.6778      2.00000
    109      -0.6747      2.00000
    110      -0.6371      2.00000
    111      -0.6168      2.00000
    112      -0.5557      2.00000
    113      -0.5299      2.00000
    114      -0.4899      2.00000
    115      -0.4533      2.00000
    116      -0.4092      2.00000
    117      -0.4039      2.00000
    118      -0.3782      2.00000
    119      -0.3184      2.00000
    120      -0.2586      2.00001
    121      -0.2180      2.00003
    122      -0.1831      2.00007
    123      -0.1413      2.00024
    124      -0.0173      2.00472
    125       0.0665      2.02088
    126       0.0964      2.03165
    127       0.2911      1.97556
    128       0.3859      1.50833
    129       0.3919      1.46436
    130       0.4694      0.83103
    131       0.4771      0.76764
    132       0.4869      0.68824
    133       0.5856      0.09359
    134       0.5897      0.07891
    135       0.6667     -0.06391
    136       0.6719     -0.06644
    137       0.6813     -0.06949
    138       0.7129     -0.06858
    139       0.7310     -0.06292
    140       0.7537     -0.05334
    141       0.7692     -0.04622
    142       0.7797     -0.04137
    143       0.7907     -0.03652
    144       0.8359     -0.01976
    145       0.8566     -0.01420
    146       0.9207     -0.00429
    147       0.9232     -0.00407
    148       0.9620     -0.00174
    149       0.9849     -0.00101
    150       1.0364     -0.00027
    151       1.0909     -0.00006
    152       1.0974     -0.00005
    153       1.1486     -0.00001
    154       1.1670     -0.00000
    155       1.1888     -0.00000
    156       1.2488     -0.00000
    157       1.2740     -0.00000
    158       1.2831     -0.00000
    159       1.3002     -0.00000
    160       1.3469     -0.00000
    161       1.3745     -0.00000
    162       1.4174     -0.00000

 k-point    27 :       0.1333    0.3333    0.5000
  band No.  band energies     occupation 
      1      -6.1150      2.00000
      2      -5.8945      2.00000
      3      -5.7500      2.00000
      4      -5.5741      2.00000
      5      -5.2210      2.00000
      6      -5.2208      2.00000
      7      -4.8303      2.00000
      8      -4.6353      2.00000
      9      -4.3280      2.00000
     10      -4.1383      2.00000
     11      -3.9033      2.00000
     12      -3.8807      2.00000
     13      -3.8276      2.00000
     14      -3.6171      2.00000
     15      -3.6021      2.00000
     16      -3.5853      2.00000
     17      -3.4297      2.00000
     18      -3.3999      2.00000
     19      -3.2933      2.00000
     20      -3.2867      2.00000
     21      -3.2695      2.00000
     22      -3.2466      2.00000
     23      -3.2465      2.00000
     24      -3.2224      2.00000
     25      -3.2006      2.00000
     26      -3.1972      2.00000
     27      -3.1809      2.00000
     28      -3.1777      2.00000
     29      -3.1571      2.00000
     30      -3.1494      2.00000
     31      -3.1340      2.00000
     32      -3.1161      2.00000
     33      -3.0973      2.00000
     34      -3.0513      2.00000
     35      -3.0424      2.00000
     36      -3.0363      2.00000
     37      -2.9760      2.00000
     38      -2.9562      2.00000
     39      -2.9487      2.00000
     40      -2.9247      2.00000
     41      -2.9150      2.00000
     42      -2.8973      2.00000
     43      -2.8582      2.00000
     44      -2.8576      2.00000
     45      -2.8542      2.00000
     46      -2.8217      2.00000
     47      -2.8136      2.00000
     48      -2.8122      2.00000
     49      -2.7679      2.00000
     50      -2.7435      2.00000
     51      -2.7407      2.00000
     52      -2.7256      2.00000
     53      -2.6700      2.00000
     54      -2.6666      2.00000
     55      -2.6492      2.00000
     56      -2.6449      2.00000
     57      -2.6222      2.00000
     58      -2.6203      2.00000
     59      -2.6026      2.00000
     60      -2.5930      2.00000
     61      -2.5847      2.00000
     62      -2.5801      2.00000
     63      -2.5340      2.00000
     64      -2.5287      2.00000
     65      -2.5172      2.00000
     66      -2.5141      2.00000
     67      -2.5126      2.00000
     68      -2.4895      2.00000
     69      -2.4731      2.00000
     70      -2.4701      2.00000
     71      -2.4630      2.00000
     72      -2.4604      2.00000
     73      -2.4261      2.00000
     74      -2.4252      2.00000
     75      -2.4150      2.00000
     76      -2.3652      2.00000
     77      -2.3456      2.00000
     78      -2.3180      2.00000
     79      -2.3163      2.00000
     80      -2.2841      2.00000
     81      -2.2691      2.00000
     82      -2.2668      2.00000
     83      -2.2260      2.00000
     84      -2.2097      2.00000
     85      -2.1731      2.00000
     86      -2.1722      2.00000
     87      -2.0951      2.00000
     88      -2.0037      2.00000
     89      -1.7914      2.00000
     90      -1.7565      2.00000
     91      -1.7504      2.00000
     92      -1.6158      2.00000
     93      -1.5401      2.00000
     94      -1.3626      2.00000
     95      -1.3333      2.00000
     96      -1.1994      2.00000
     97      -1.1261      2.00000
     98      -1.0619      2.00000
     99      -1.0546      2.00000
    100      -0.9197      2.00000
    101      -0.7986      2.00000
    102      -0.7967      2.00000
    103      -0.7435      2.00000
    104      -0.7417      2.00000
    105      -0.6813      2.00000
    106      -0.6798      2.00000
    107      -0.6664      2.00000
    108      -0.6653      2.00000
    109      -0.5873      2.00000
    110      -0.5542      2.00000
    111      -0.5451      2.00000
    112      -0.4741      2.00000
    113      -0.4639      2.00000
    114      -0.4312      2.00000
    115      -0.3972      2.00000
    116      -0.3843      2.00000
    117      -0.3687      2.00000
    118      -0.3250      2.00000
    119      -0.3045      2.00000
    120      -0.2925      2.00000
    121      -0.2567      2.00001
    122      -0.2144      2.00003
    123      -0.2103      2.00003
    124      -0.1804      2.00008
    125       0.0493      2.01597
    126       0.0571      2.01808
    127       0.2031      2.07090
    128       0.2714      2.01924
    129       0.3190      1.88372
    130       0.3823      1.53328
    131       0.4261      1.19499
    132       0.5081      0.52605
    133       0.5128      0.49161
    134       0.5429      0.29620
    135       0.6074      0.02503
    136       0.6339     -0.03028
    137       0.7173     -0.06745
    138       0.7246     -0.06521
    139       0.7409     -0.05895
    140       0.7545     -0.05298
    141       0.7753     -0.04339
    142       0.7803     -0.04111
    143       0.8027     -0.03149
    144       0.8272     -0.02250
    145       0.8688     -0.01153
    146       0.8726     -0.01078
    147       0.9070     -0.00566
    148       0.9467     -0.00245
    149       0.9601     -0.00182
    150       0.9926     -0.00083
    151       1.0306     -0.00031
    152       1.0569     -0.00015
    153       1.0975     -0.00005
    154       1.1398     -0.00001
    155       1.1462     -0.00001
    156       1.2103     -0.00000
    157       1.2182     -0.00000
    158       1.2285     -0.00000
    159       1.2627     -0.00000
    160       1.2918     -0.00000
    161       1.3299     -0.00000
    162       1.3448     -0.00000

 k-point    28 :       0.2000    0.3333    0.5000
  band No.  band energies     occupation 
      1      -5.7120      2.00000
      2      -5.5094      2.00000
      3      -5.3648      2.00000
      4      -5.2112      2.00000
      5      -4.8738      2.00000
      6      -4.8628      2.00000
      7      -4.4883      2.00000
      8      -4.2937      2.00000
      9      -4.0232      2.00000
     10      -3.8243      2.00000
     11      -3.6652      2.00000
     12      -3.6104      2.00000
     13      -3.5478      2.00000
     14      -3.4234      2.00000
     15      -3.3576      2.00000
     16      -3.3457      2.00000
     17      -3.2679      2.00000
     18      -3.2562      2.00000
     19      -3.2101      2.00000
     20      -3.2009      2.00000
     21      -3.1687      2.00000
     22      -3.1446      2.00000
     23      -3.1342      2.00000
     24      -3.1224      2.00000
     25      -3.0992      2.00000
     26      -3.0838      2.00000
     27      -3.0828      2.00000
     28      -3.0784      2.00000
     29      -3.0653      2.00000
     30      -3.0613      2.00000
     31      -3.0304      2.00000
     32      -3.0220      2.00000
     33      -3.0116      2.00000
     34      -3.0056      2.00000
     35      -2.9876      2.00000
     36      -2.9813      2.00000
     37      -2.9701      2.00000
     38      -2.9631      2.00000
     39      -2.9410      2.00000
     40      -2.9323      2.00000
     41      -2.9217      2.00000
     42      -2.9046      2.00000
     43      -2.8841      2.00000
     44      -2.8762      2.00000
     45      -2.8495      2.00000
     46      -2.8442      2.00000
     47      -2.7906      2.00000
     48      -2.7718      2.00000
     49      -2.7699      2.00000
     50      -2.7677      2.00000
     51      -2.7607      2.00000
     52      -2.7543      2.00000
     53      -2.7470      2.00000
     54      -2.7347      2.00000
     55      -2.7316      2.00000
     56      -2.7249      2.00000
     57      -2.7207      2.00000
     58      -2.7098      2.00000
     59      -2.6553      2.00000
     60      -2.6499      2.00000
     61      -2.6228      2.00000
     62      -2.6148      2.00000
     63      -2.6074      2.00000
     64      -2.5907      2.00000
     65      -2.5836      2.00000
     66      -2.5683      2.00000
     67      -2.5461      2.00000
     68      -2.5428      2.00000
     69      -2.5303      2.00000
     70      -2.5285      2.00000
     71      -2.4718      2.00000
     72      -2.4703      2.00000
     73      -2.4096      2.00000
     74      -2.4073      2.00000
     75      -2.4053      2.00000
     76      -2.3927      2.00000
     77      -2.3750      2.00000
     78      -2.3453      2.00000
     79      -2.3341      2.00000
     80      -2.3328      2.00000
     81      -2.2904      2.00000
     82      -2.2179      2.00000
     83      -2.1783      2.00000
     84      -2.0838      2.00000
     85      -2.0209      2.00000
     86      -1.9917      2.00000
     87      -1.8812      2.00000
     88      -1.7411      2.00000
     89      -1.6139      2.00000
     90      -1.5725      2.00000
     91      -1.4423      2.00000
     92      -1.3871      2.00000
     93      -1.3791      2.00000
     94      -1.2509      2.00000
     95      -1.2428      2.00000
     96      -1.0990      2.00000
     97      -1.0706      2.00000
     98      -0.9903      2.00000
     99      -0.8963      2.00000
    100      -0.8559      2.00000
    101      -0.7178      2.00000
    102      -0.6930      2.00000
    103      -0.6509      2.00000
    104      -0.6381      2.00000
    105      -0.6184      2.00000
    106      -0.6074      2.00000
    107      -0.5750      2.00000
    108      -0.5623      2.00000
    109      -0.5405      2.00000
    110      -0.5369      2.00000
    111      -0.4906      2.00000
    112      -0.4451      2.00000
    113      -0.4403      2.00000
    114      -0.4192      2.00000
    115      -0.3828      2.00000
    116      -0.3659      2.00000
    117      -0.3416      2.00000
    118      -0.3328      2.00000
    119      -0.3004      2.00000
    120      -0.2490      2.00001
    121      -0.2312      2.00002
    122      -0.2202      2.00002
    123      -0.1887      2.00006
    124      -0.1637      2.00013
    125      -0.0232      2.00418
    126      -0.0213      2.00435
    127       0.1393      2.05075
    128       0.1666      2.06253
    129       0.2117      2.07048
    130       0.2153      2.06994
    131       0.2539      2.04520
    132       0.3652      1.64682
    133       0.3935      1.45260
    134       0.4887      0.67383
    135       0.5828      0.10416
    136       0.6195     -0.00385
    137       0.6300     -0.02390
    138       0.6690     -0.06511
    139       0.7053     -0.07004
    140       0.7416     -0.05868
    141       0.7436     -0.05783
    142       0.7902     -0.03670
    143       0.7928     -0.03558
    144       0.8316     -0.02107
    145       0.8510     -0.01557
    146       0.8722     -0.01085
    147       0.9167     -0.00466
    148       0.9336     -0.00327
    149       0.9405     -0.00281
    150       0.9422     -0.00271
    151       0.9803     -0.00113
    152       1.0294     -0.00032
    153       1.0326     -0.00030
    154       1.0532     -0.00017
    155       1.1226     -0.00002
    156       1.1561     -0.00001
    157       1.1938     -0.00000
    158       1.2220     -0.00000
    159       1.2412     -0.00000
    160       1.2610     -0.00000
    161       1.2918     -0.00000
    162       1.3854     -0.00000

 k-point    29 :       0.2667    0.3333    0.5000
  band No.  band energies     occupation 
      1      -5.1846      2.00000
      2      -5.0134      2.00000
      3      -4.8683      2.00000
      4      -4.7507      2.00000
      5      -4.4393      2.00000
      6      -4.4139      2.00000
      7      -4.0761      2.00000
      8      -3.8857      2.00000
      9      -3.7040      2.00000
     10      -3.5113      2.00000
     11      -3.4845      2.00000
     12      -3.3941      2.00000
     13      -3.3345      2.00000
     14      -3.3303      2.00000
     15      -3.2620      2.00000
     16      -3.2141      2.00000
     17      -3.1615      2.00000
     18      -3.1564      2.00000
     19      -3.1273      2.00000
     20      -3.1182      2.00000
     21      -3.1068      2.00000
     22      -3.1045      2.00000
     23      -3.0919      2.00000
     24      -3.0729      2.00000
     25      -3.0514      2.00000
     26      -3.0219      2.00000
     27      -3.0172      2.00000
     28      -3.0159      2.00000
     29      -2.9992      2.00000
     30      -2.9904      2.00000
     31      -2.9878      2.00000
     32      -2.9685      2.00000
     33      -2.9661      2.00000
     34      -2.9642      2.00000
     35      -2.9523      2.00000
     36      -2.9445      2.00000
     37      -2.9432      2.00000
     38      -2.9238      2.00000
     39      -2.9180      2.00000
     40      -2.9167      2.00000
     41      -2.9014      2.00000
     42      -2.8849      2.00000
     43      -2.8848      2.00000
     44      -2.8728      2.00000
     45      -2.8696      2.00000
     46      -2.8693      2.00000
     47      -2.8601      2.00000
     48      -2.8599      2.00000
     49      -2.8009      2.00000
     50      -2.8009      2.00000
     51      -2.7689      2.00000
     52      -2.7621      2.00000
     53      -2.7291      2.00000
     54      -2.7208      2.00000
     55      -2.7053      2.00000
     56      -2.6938      2.00000
     57      -2.6850      2.00000
     58      -2.6698      2.00000
     59      -2.6417      2.00000
     60      -2.6318      2.00000
     61      -2.6253      2.00000
     62      -2.6182      2.00000
     63      -2.5901      2.00000
     64      -2.5885      2.00000
     65      -2.5376      2.00000
     66      -2.5324      2.00000
     67      -2.5235      2.00000
     68      -2.5179      2.00000
     69      -2.5059      2.00000
     70      -2.5050      2.00000
     71      -2.4700      2.00000
     72      -2.4690      2.00000
     73      -2.4577      2.00000
     74      -2.4552      2.00000
     75      -2.4373      2.00000
     76      -2.4298      2.00000
     77      -2.4219      2.00000
     78      -2.4148      2.00000
     79      -2.3186      2.00000
     80      -2.3142      2.00000
     81      -2.1136      2.00000
     82      -2.0114      2.00000
     83      -2.0015      2.00000
     84      -1.9053      2.00000
     85      -1.7963      2.00000
     86      -1.7910      2.00000
     87      -1.6186      2.00000
     88      -1.5026      2.00000
     89      -1.4590      2.00000
     90      -1.4256      2.00000
     91      -1.3048      2.00000
     92      -1.2480      2.00000
     93      -1.2218      2.00000
     94      -1.1745      2.00000
     95      -1.1367      2.00000
     96      -1.0496      2.00000
     97      -1.0142      2.00000
     98      -0.9286      2.00000
     99      -0.8488      2.00000
    100      -0.8263      2.00000
    101      -0.7827      2.00000
    102      -0.7256      2.00000
    103      -0.6598      2.00000
    104      -0.6123      2.00000
    105      -0.5814      2.00000
    106      -0.5738      2.00000
    107      -0.5374      2.00000
    108      -0.4725      2.00000
    109      -0.4628      2.00000
    110      -0.4592      2.00000
    111      -0.4533      2.00000
    112      -0.4411      2.00000
    113      -0.4260      2.00000
    114      -0.3970      2.00000
    115      -0.3575      2.00000
    116      -0.3437      2.00000
    117      -0.3276      2.00000
    118      -0.3177      2.00000
    119      -0.2971      2.00000
    120      -0.2884      2.00000
    121      -0.2423      2.00001
    122      -0.1770      2.00009
    123      -0.1719      2.00010
    124      -0.1436      2.00023
    125      -0.1021      2.00068
    126      -0.0587      2.00193
    127       0.0082      2.00778
    128       0.1692      2.06350
    129       0.1778      2.06639
    130       0.2328      2.06343
    131       0.2559      2.04280
    132       0.2684      2.02441
    133       0.3139      1.90325
    134       0.4258      1.19751
    135       0.4675      0.84718
    136       0.5445      0.28708
    137       0.5925      0.06938
    138       0.6254     -0.01560
    139       0.6667     -0.06387
    140       0.6809     -0.06940
    141       0.6976     -0.07084
    142       0.7523     -0.05399
    143       0.7683     -0.04662
    144       0.7973     -0.03371
    145       0.8014     -0.03201
    146       0.8482     -0.01628
    147       0.8629     -0.01276
    148       0.8725     -0.01081
    149       0.8867     -0.00835
    150       0.8997     -0.00653
    151       0.9273     -0.00373
    152       0.9542     -0.00208
    153       1.0352     -0.00028
    154       1.0537     -0.00017
    155       1.1521     -0.00001
    156       1.1562     -0.00001
    157       1.1666     -0.00000
    158       1.1748     -0.00000
    159       1.3009     -0.00000
    160       1.3376     -0.00000
    161       1.3554     -0.00000
    162       1.4348     -0.00000

 k-point    30 :       0.3333    0.3333    0.5000
  band No.  band energies     occupation 
      1      -4.5892      2.00000
      2      -4.4740      2.00000
      3      -4.3238      2.00000
      4      -4.2581      2.00000
      5      -3.9902      2.00000
      6      -3.9520      2.00000
      7      -3.6915      2.00000
      8      -3.5297      2.00000
      9      -3.5021      2.00000
     10      -3.4155      2.00000
     11      -3.3976      2.00000
     12      -3.3701      2.00000
     13      -3.3512      2.00000
     14      -3.3065      2.00000
     15      -3.2449      2.00000
     16      -3.1925      2.00000
     17      -3.1461      2.00000
     18      -3.1394      2.00000
     19      -3.1328      2.00000
     20      -3.0990      2.00000
     21      -3.0938      2.00000
     22      -3.0863      2.00000
     23      -3.0793      2.00000
     24      -3.0618      2.00000
     25      -3.0536      2.00000
     26      -3.0412      2.00000
     27      -3.0364      2.00000
     28      -3.0295      2.00000
     29      -3.0236      2.00000
     30      -3.0165      2.00000
     31      -3.0015      2.00000
     32      -2.9886      2.00000
     33      -2.9834      2.00000
     34      -2.9807      2.00000
     35      -2.9755      2.00000
     36      -2.9627      2.00000
     37      -2.9624      2.00000
     38      -2.9540      2.00000
     39      -2.9418      2.00000
     40      -2.9236      2.00000
     41      -2.9168      2.00000
     42      -2.9033      2.00000
     43      -2.8586      2.00000
     44      -2.8564      2.00000
     45      -2.8406      2.00000
     46      -2.8353      2.00000
     47      -2.8144      2.00000
     48      -2.8079      2.00000
     49      -2.7871      2.00000
     50      -2.7762      2.00000
     51      -2.7659      2.00000
     52      -2.7483      2.00000
     53      -2.7458      2.00000
     54      -2.7341      2.00000
     55      -2.6650      2.00000
     56      -2.6536      2.00000
     57      -2.5927      2.00000
     58      -2.5910      2.00000
     59      -2.5140      2.00000
     60      -2.5138      2.00000
     61      -2.5050      2.00000
     62      -2.5033      2.00000
     63      -2.4969      2.00000
     64      -2.4968      2.00000
     65      -2.4720      2.00000
     66      -2.4711      2.00000
     67      -2.4495      2.00000
     68      -2.4467      2.00000
     69      -2.4365      2.00000
     70      -2.4311      2.00000
     71      -2.4088      2.00000
     72      -2.4063      2.00000
     73      -2.3822      2.00000
     74      -2.3795      2.00000
     75      -2.3071      2.00000
     76      -2.2970      2.00000
     77      -2.2660      2.00000
     78      -2.2560      2.00000
     79      -2.1551      2.00000
     80      -2.1365      2.00000
     81      -1.8078      2.00000
     82      -1.7724      2.00000
     83      -1.7567      2.00000
     84      -1.6565      2.00000
     85      -1.5327      2.00000
     86      -1.5301      2.00000
     87      -1.4713      2.00000
     88      -1.4318      2.00000
     89      -1.3642      2.00000
     90      -1.3461      2.00000
     91      -1.3107      2.00000
     92      -1.2637      2.00000
     93      -1.2478      2.00000
     94      -1.1800      2.00000
     95      -1.0778      2.00000
     96      -1.0202      2.00000
     97      -0.9435      2.00000
     98      -0.8790      2.00000
     99      -0.8770      2.00000
    100      -0.8200      2.00000
    101      -0.7881      2.00000
    102      -0.7442      2.00000
    103      -0.7002      2.00000
    104      -0.6811      2.00000
    105      -0.6293      2.00000
    106      -0.6191      2.00000
    107      -0.5832      2.00000
    108      -0.5269      2.00000
    109      -0.5187      2.00000
    110      -0.5004      2.00000
    111      -0.4596      2.00000
    112      -0.4151      2.00000
    113      -0.4079      2.00000
    114      -0.3937      2.00000
    115      -0.3914      2.00000
    116      -0.3605      2.00000
    117      -0.3329      2.00000
    118      -0.3152      2.00000
    119      -0.2829      2.00000
    120      -0.2463      2.00001
    121      -0.2321      2.00002
    122      -0.2138      2.00003
    123      -0.1611      2.00014
    124      -0.1524      2.00018
    125      -0.1147      2.00049
    126      -0.0666      2.00161
    127      -0.0395      2.00296
    128      -0.0041      2.00614
    129       0.1110      2.03780
    130       0.1518      2.05641
    131       0.3352      1.81285
    132       0.3808      1.54370
    133       0.3891      1.48520
    134       0.3974      1.42323
    135       0.5079      0.52740
    136       0.5293      0.37976
    137       0.5483      0.26582
    138       0.5823      0.10623
    139       0.6105      0.01701
    140       0.6419     -0.04163
    141       0.6803     -0.06926
    142       0.7060     -0.06995
    143       0.7356     -0.06114
    144       0.7484     -0.05572
    145       0.7814     -0.04063
    146       0.7996     -0.03276
    147       0.8125     -0.02768
    148       0.8241     -0.02351
    149       0.8746     -0.01041
    150       0.9231     -0.00408
    151       0.9784     -0.00118
    152       1.0634     -0.00013
    153       1.0638     -0.00012
    154       1.0728     -0.00010
    155       1.0895     -0.00006
    156       1.1233     -0.00002
    157       1.2437     -0.00000
    158       1.2540     -0.00000
    159       1.2627     -0.00000
    160       1.2899     -0.00000
    161       1.3451     -0.00000
    162       1.3982     -0.00000

 k-point    31 :       0.4000    0.3333    0.5000
  band No.  band energies     occupation 
      1      -4.0593      2.00000
      2      -4.0294      2.00000
      3      -3.8556      2.00000
      4      -3.8386      2.00000
      5      -3.6237      2.00000
      6      -3.5886      2.00000
      7      -3.4765      2.00000
      8      -3.4557      2.00000
      9      -3.4434      2.00000
     10      -3.4202      2.00000
     11      -3.3776      2.00000
     12      -3.3562      2.00000
     13      -3.3411      2.00000
     14      -3.3082      2.00000
     15      -3.2544      2.00000
     16      -3.2245      2.00000
     17      -3.1629      2.00000
     18      -3.1619      2.00000
     19      -3.1564      2.00000
     20      -3.1352      2.00000
     21      -3.1290      2.00000
     22      -3.1170      2.00000
     23      -3.1004      2.00000
     24      -3.0891      2.00000
     25      -3.0816      2.00000
     26      -3.0808      2.00000
     27      -3.0690      2.00000
     28      -3.0641      2.00000
     29      -3.0584      2.00000
     30      -3.0489      2.00000
     31      -3.0449      2.00000
     32      -3.0312      2.00000
     33      -3.0167      2.00000
     34      -3.0120      2.00000
     35      -3.0056      2.00000
     36      -2.9992      2.00000
     37      -2.9706      2.00000
     38      -2.9455      2.00000
     39      -2.9375      2.00000
     40      -2.9318      2.00000
     41      -2.9256      2.00000
     42      -2.9165      2.00000
     43      -2.8972      2.00000
     44      -2.8782      2.00000
     45      -2.8424      2.00000
     46      -2.8118      2.00000
     47      -2.7917      2.00000
     48      -2.7752      2.00000
     49      -2.7601      2.00000
     50      -2.7531      2.00000
     51      -2.7206      2.00000
     52      -2.7156      2.00000
     53      -2.6988      2.00000
     54      -2.6835      2.00000
     55      -2.6464      2.00000
     56      -2.6400      2.00000
     57      -2.5823      2.00000
     58      -2.5799      2.00000
     59      -2.5479      2.00000
     60      -2.5463      2.00000
     61      -2.5020      2.00000
     62      -2.5012      2.00000
     63      -2.4728      2.00000
     64      -2.4663      2.00000
     65      -2.4079      2.00000
     66      -2.4010      2.00000
     67      -2.3404      2.00000
     68      -2.3342      2.00000
     69      -2.2511      2.00000
     70      -2.2393      2.00000
     71      -2.1417      2.00000
     72      -2.1328      2.00000
     73      -2.1190      2.00000
     74      -2.1161      2.00000
     75      -2.0329      2.00000
     76      -2.0257      2.00000
     77      -1.8935      2.00000
     78      -1.8648      2.00000
     79      -1.7500      2.00000
     80      -1.7015      2.00000
     81      -1.5794      2.00000
     82      -1.5754      2.00000
     83      -1.5460      2.00000
     84      -1.5392      2.00000
     85      -1.3805      2.00000
     86      -1.3702      2.00000
     87      -1.3465      2.00000
     88      -1.3412      2.00000
     89      -1.2922      2.00000
     90      -1.2768      2.00000
     91      -1.2538      2.00000
     92      -1.2176      2.00000
     93      -1.1302      2.00000
     94      -1.1223      2.00000
     95      -1.0933      2.00000
     96      -1.0464      2.00000
     97      -0.9443      2.00000
     98      -0.9060      2.00000
     99      -0.8842      2.00000
    100      -0.8592      2.00000
    101      -0.8506      2.00000
    102      -0.8203      2.00000
    103      -0.7867      2.00000
    104      -0.7610      2.00000
    105      -0.7054      2.00000
    106      -0.7047      2.00000
    107      -0.6297      2.00000
    108      -0.6283      2.00000
    109      -0.5950      2.00000
    110      -0.5814      2.00000
    111      -0.5705      2.00000
    112      -0.5301      2.00000
    113      -0.4838      2.00000
    114      -0.4505      2.00000
    115      -0.4498      2.00000
    116      -0.4215      2.00000
    117      -0.4211      2.00000
    118      -0.3465      2.00000
    119      -0.3116      2.00000
    120      -0.2989      2.00000
    121      -0.2380      2.00001
    122      -0.2281      2.00002
    123      -0.1704      2.00011
    124      -0.1445      2.00022
    125      -0.1368      2.00027
    126      -0.1253      2.00037
    127      -0.0484      2.00243
    128      -0.0269      2.00387
    129       0.0413      2.01402
    130       0.0871      2.02802
    131       0.1438      2.05280
    132       0.2751      2.01209
    133       0.3149      1.89950
    134       0.3865      1.50392
    135       0.3938      1.45050
    136       0.5071      0.53320
    137       0.5209      0.43558
    138       0.5512      0.24955
    139       0.6135      0.00955
    140       0.6343     -0.03095
    141       0.6437     -0.04393
    142       0.6710     -0.06606
    143       0.6882     -0.07062
    144       0.7391     -0.05973
    145       0.7800     -0.04126
    146       0.8478     -0.01638
    147       0.8487     -0.01616
    148       0.8871     -0.00830
    149       0.9326     -0.00334
    150       0.9588     -0.00187
    151       0.9812     -0.00110
    152       0.9981     -0.00073
    153       1.0061     -0.00059
    154       1.0508     -0.00018
    155       1.1432     -0.00001
    156       1.1755     -0.00000
    157       1.2080     -0.00000
    158       1.2304     -0.00000
    159       1.2932     -0.00000
    160       1.3114     -0.00000
    161       1.3720     -0.00000
    162       1.4644     -0.00000

 k-point    32 :       0.4667    0.3333    0.5000
  band No.  band energies     occupation 
      1      -3.8057      2.00000
      2      -3.7984      2.00000
      3      -3.6150      2.00000
      4      -3.6135      2.00000
      5      -3.5029      2.00000
      6      -3.4976      2.00000
      7      -3.4217      2.00000
      8      -3.4096      2.00000
      9      -3.3952      2.00000
     10      -3.3803      2.00000
     11      -3.3337      2.00000
     12      -3.3295      2.00000
     13      -3.3098      2.00000
     14      -3.2983      2.00000
     15      -3.2659      2.00000
     16      -3.2601      2.00000
     17      -3.1965      2.00000
     18      -3.1952      2.00000
     19      -3.1888      2.00000
     20      -3.1743      2.00000
     21      -3.1485      2.00000
     22      -3.1344      2.00000
     23      -3.1230      2.00000
     24      -3.1213      2.00000
     25      -3.1170      2.00000
     26      -3.1157      2.00000
     27      -3.1029      2.00000
     28      -3.1021      2.00000
     29      -3.0911      2.00000
     30      -3.0816      2.00000
     31      -3.0517      2.00000
     32      -3.0408      2.00000
     33      -3.0276      2.00000
     34      -3.0202      2.00000
     35      -3.0151      2.00000
     36      -3.0099      2.00000
     37      -2.9485      2.00000
     38      -2.9442      2.00000
     39      -2.9405      2.00000
     40      -2.9404      2.00000
     41      -2.9337      2.00000
     42      -2.9326      2.00000
     43      -2.9137      2.00000
     44      -2.9012      2.00000
     45      -2.7970      2.00000
     46      -2.7883      2.00000
     47      -2.7843      2.00000
     48      -2.7460      2.00000
     49      -2.7356      2.00000
     50      -2.7214      2.00000
     51      -2.7009      2.00000
     52      -2.6954      2.00000
     53      -2.6849      2.00000
     54      -2.6803      2.00000
     55      -2.6383      2.00000
     56      -2.6371      2.00000
     57      -2.5807      2.00000
     58      -2.5792      2.00000
     59      -2.5762      2.00000
     60      -2.5755      2.00000
     61      -2.5008      2.00000
     62      -2.5000      2.00000
     63      -2.4517      2.00000
     64      -2.4502      2.00000
     65      -2.3239      2.00000
     66      -2.3227      2.00000
     67      -2.2425      2.00000
     68      -2.2209      2.00000
     69      -2.0695      2.00000
     70      -2.0667      2.00000
     71      -1.9419      2.00000
     72      -1.9389      2.00000
     73      -1.9105      2.00000
     74      -1.8947      2.00000
     75      -1.6578      2.00000
     76      -1.6512      2.00000
     77      -1.5874      2.00000
     78      -1.5847      2.00000
     79      -1.5159      2.00000
     80      -1.5011      2.00000
     81      -1.3978      2.00000
     82      -1.3786      2.00000
     83      -1.3725      2.00000
     84      -1.3241      2.00000
     85      -1.2509      2.00000
     86      -1.2378      2.00000
     87      -1.2145      2.00000
     88      -1.2133      2.00000
     89      -1.2069      2.00000
     90      -1.1944      2.00000
     91      -1.1543      2.00000
     92      -1.1490      2.00000
     93      -1.0839      2.00000
     94      -1.0815      2.00000
     95      -1.0551      2.00000
     96      -1.0309      2.00000
     97      -1.0129      2.00000
     98      -1.0045      2.00000
     99      -0.9761      2.00000
    100      -0.9482      2.00000
    101      -0.8977      2.00000
    102      -0.8873      2.00000
    103      -0.8550      2.00000
    104      -0.8507      2.00000
    105      -0.8341      2.00000
    106      -0.8217      2.00000
    107      -0.7901      2.00000
    108      -0.7681      2.00000
    109      -0.7379      2.00000
    110      -0.7357      2.00000
    111      -0.6594      2.00000
    112      -0.6257      2.00000
    113      -0.5896      2.00000
    114      -0.5181      2.00000
    115      -0.5017      2.00000
    116      -0.4871      2.00000
    117      -0.4374      2.00000
    118      -0.3879      2.00000
    119      -0.3823      2.00000
    120      -0.3299      2.00000
    121      -0.3239      2.00000
    122      -0.3077      2.00000
    123      -0.2402      2.00001
    124      -0.2340      2.00002
    125      -0.1863      2.00007
    126      -0.1317      2.00031
    127      -0.1277      2.00035
    128      -0.0074      2.00576
    129       0.0038      2.00717
    130       0.0419      2.01415
    131       0.1342      2.04837
    132       0.2022      2.07088
    133       0.2616      2.03501
    134       0.2653      2.02954
    135       0.2773      2.00778
    136       0.3630      1.66048
    137       0.3657      1.64413
    138       0.4054      1.36217
    139       0.5028      0.56532
    140       0.5657      0.17681
    141       0.6851     -0.07022
    142       0.7146     -0.06815
    143       0.7443     -0.05754
    144       0.8029     -0.03141
    145       0.8421     -0.01793
    146       0.8634     -0.01265
    147       0.8739     -0.01054
    148       0.8949     -0.00716
    149       0.9202     -0.00433
    150       0.9404     -0.00282
    151       0.9752     -0.00128
    152       0.9835     -0.00104
    153       1.0589     -0.00014
    154       1.0760     -0.00009
    155       1.0991     -0.00004
    156       1.1002     -0.00004
    157       1.1657     -0.00001
    158       1.1938     -0.00000
    159       1.2550     -0.00000
    160       1.2834     -0.00000
    161       1.4162     -0.00000
    162       1.4505     -0.00000


--------------------------------------------------------------------------------------------------------


 soft charge-density along one line, spin component           1
         0         1         2         3         4         5         6         7         8         9
 total charge-density along one line
 
 pseudopotential strength for first ion, spin component:           1
 -5.115  -0.000  -0.000  -0.026  -0.000  -5.377  -0.000  -0.000
 -0.000  -5.197  -0.017   0.000   0.025  -0.000  -5.474  -0.020
 -0.000  -0.017  -5.214   0.000  -0.014  -0.000  -0.020  -5.493
 -0.026   0.000   0.000  -5.174   0.000  -0.031   0.000   0.000
 -0.000   0.025  -0.014   0.000  -5.115  -0.000   0.029  -0.017
 -5.377  -0.000  -0.000  -0.031  -0.000  -5.564  -0.000  -0.000
 -0.000  -5.474  -0.020   0.000   0.029  -0.000  -5.677  -0.023
 -0.000  -0.020  -5.493   0.000  -0.017  -0.000  -0.023  -5.699
 -0.031   0.000   0.000  -5.446   0.000  -0.037   0.000   0.000
 -0.000   0.029  -0.017   0.000  -5.377  -0.000   0.034  -0.020
 -0.000   0.010   0.017  -0.000  -0.005  -0.000   0.011   0.020
  0.000  -0.019  -0.033   0.000   0.011   0.000  -0.022  -0.038
  0.000  -0.001  -0.002  -0.000  -0.003   0.000   0.000  -0.002
 -0.000   0.002   0.002   0.000   0.000  -0.000   0.002   0.003
  0.001  -0.000  -0.000  -0.000   0.000   0.002  -0.000  -0.000
 total augmentation occupancy for first ion, spin component:           1
  2.578   0.000   0.000  -0.210  -0.000  -1.249   0.000  -0.000   0.076   0.000  -0.000   0.000   0.000   0.000   0.046
  0.000   1.735  -0.233   0.000  -0.187   0.000  -0.760   0.092   0.000   0.073  -0.044  -0.004   0.192   0.092   0.000
  0.000  -0.233   1.846   0.000   0.084   0.000   0.095  -0.899   0.000  -0.079  -0.455  -0.008  -0.029   0.332  -0.000
 -0.210   0.000   0.000   2.244   0.000   0.081   0.000   0.000  -1.077   0.000   0.000   0.000  -0.000   0.000   0.226
  0.000  -0.187   0.084   0.000   2.482   0.000   0.067  -0.084   0.000  -1.176   0.079   0.002  -0.084   0.006   0.000
 -1.249   0.000   0.000   0.081   0.000   0.642   0.000   0.000  -0.037   0.000   0.000   0.000   0.000   0.000   0.006
  0.000  -0.760   0.095   0.000   0.067   0.000   0.374  -0.044   0.000  -0.019   0.004   0.003  -0.122  -0.019   0.000
  0.000   0.092  -0.899   0.000  -0.084   0.000  -0.044   0.486   0.000   0.054   0.225   0.004   0.007  -0.172  -0.000
  0.076   0.000   0.000  -1.077   0.000  -0.037   0.000   0.000   0.560   0.000   0.000   0.000   0.000   0.000  -0.162
  0.000   0.073  -0.079   0.000  -1.176   0.000  -0.019   0.054   0.000   0.588  -0.030  -0.001   0.028  -0.017   0.000
  0.000  -0.044  -0.455   0.000   0.079   0.000   0.004   0.225   0.000  -0.030   1.794   0.040   0.112   0.126   0.000
  0.000  -0.004  -0.008   0.000   0.002  -0.000   0.003   0.004   0.000  -0.001   0.040   0.002  -0.003   0.007   0.000
  0.000   0.192  -0.029   0.000  -0.084   0.000  -0.122   0.007   0.000   0.028   0.112  -0.003   0.279  -0.003  -0.000
  0.000   0.092   0.332   0.000   0.006  -0.000  -0.019  -0.172   0.000  -0.017   0.126   0.007  -0.003   0.206   0.000
  0.046   0.000   0.000   0.226  -0.000   0.006   0.000  -0.000  -0.162   0.000   0.000   0.000   0.000  -0.000   0.261


------------------------ aborting loop because EDIFF is reached ----------------------------------------


    CHARGE:  cpu time    0.2711: real time    0.2712
    FORLOC:  cpu time    0.0053: real time    0.0053
    FORNL :  cpu time   11.2076: real time   11.2124
    STRESS:  cpu time   13.9844: real time   13.9942
    FORCOR:  cpu time    0.0300: real time    0.0303
    FORHAR:  cpu time    0.0106: real time    0.0106
    MIXING:  cpu time    0.0039: real time    0.0039
    OFIELD:  cpu time    0.0000: real time    0.0000

  FORCE on cell =-STRESS in cart. coord.  units (eV):
  Direction    XX          YY          ZZ          XY          YZ          ZX
  --------------------------------------------------------------------------------------
  Alpha Z   739.32867   739.32867   739.32867
  Ewald   73360.53334 70872.82292-82177.99369    -0.00000  1572.36475     0.00000
  Hartree 79581.35858 77207.32808-72956.34171     0.00009  1579.07103     0.00012
  E(xc)   -1319.08661 -1314.93894 -1317.40486    -0.00001     0.24100    -0.00002
  Local  ************************152633.69229    -0.00034 -3152.26453    -0.00045
  n-local  -360.71543  -367.46019  -369.91156    -0.66697     4.76008    -0.10690
  augment  1500.69362  1502.31255  1497.04693     0.00287    -0.96196     0.00122
  Kinetic  1940.43815  1939.41059  1950.65645    -1.62168    -3.70693    -0.52544
  Fock        0.00000     0.00000     0.00000     0.00000     0.00000     0.00000
  -------------------------------------------------------------------------------------
  Total     -22.52758   -39.20074    -0.92747     0.00000    -0.49657     0.00000
  in kB     -29.52493   -51.37699    -1.21555     0.00000    -0.65081     0.00000
  external pressure =      -27.37 kB  Pullay stress =        0.00 kB


 VOLUME and BASIS-vectors are now :
 -----------------------------------------------------------------------------
  energy-cutoff  :      400.00
  volume of cell :     1222.46
      direct lattice vectors                 reciprocal lattice vectors
     2.929699898  0.000000000  0.000000000     0.341331889  0.000000000  0.000000000
     0.000000000 14.554100037  0.000000000     0.000000000  0.068709161  0.000000000
     0.000000000  0.000000000 28.670000076     0.000000000  0.000000000  0.034879665

  length of vectors
     2.929699898 14.554100037 28.670000076     0.341331889  0.068709161  0.034879665


 FORCES acting on ions
    electron-ion (+dipol)            ewald-force                    non-local-force                 convergence-correction
 -----------------------------------------------------------------------------------------------
   -.238E-04 -.807E+02 0.924E+03   -.435E-05 0.821E+02 -.922E+03   0.867E-18 -.140E+01 -.221E+01   -.742E-09 0.259E-04 0.244E-02
   -.203E-04 -.672E+02 0.642E+03   -.467E-05 0.681E+02 -.643E+03   0.542E-19 -.909E+00 0.688E+00   -.251E-09 0.385E-03 0.368E-02
   -.240E-04 -.629E+02 -.243E+03   -.449E-05 0.640E+02 0.243E+03   -.434E-18 -.105E+01 0.717E+00   -.314E-09 0.970E-05 -.137E-02
   -.256E-04 -.656E+02 0.349E+03   -.447E-05 0.665E+02 -.350E+03   0.000E+00 -.981E+00 0.784E+00   -.401E-09 -.124E-03 0.253E-02
   -.169E-04 -.694E+02 -.534E+03   -.493E-05 0.704E+02 0.533E+03   0.000E+00 -.974E+00 0.106E+01   -.118E-09 0.151E-03 -.216E-02
   -.234E-04 -.664E+02 0.564E+02   -.449E-05 0.675E+02 -.571E+02   -.108E-18 -.108E+01 0.711E+00   -.393E-09 0.118E-03 0.980E-03
   -.798E-05 -.391E+02 -.867E+03   -.248E-05 0.404E+02 0.865E+03   -.434E-18 -.130E+01 0.261E+01   0.985E-11 -.515E-03 -.198E-02
   -.930E-05 0.395E+02 0.867E+03   -.248E-05 -.408E+02 -.865E+03   0.000E+00 0.130E+01 -.262E+01   -.171E-09 0.688E-03 0.250E-02
   -.289E-04 0.692E+02 0.535E+03   -.492E-05 -.702E+02 -.533E+03   0.867E-18 0.977E+00 -.107E+01   -.349E-09 -.404E-03 0.338E-02
   -.264E-04 0.634E+02 0.243E+03   -.452E-05 -.644E+02 -.242E+03   0.000E+00 0.104E+01 -.714E+00   -.255E-09 0.185E-04 0.287E-02
   -.290E-04 0.659E+02 -.562E+02   -.446E-05 -.670E+02 0.569E+02   -.108E-18 0.108E+01 -.717E+00   -.210E-09 -.151E-03 0.967E-03
   -.199E-04 0.660E+02 -.349E+03   -.450E-05 -.670E+02 0.350E+03   0.000E+00 0.972E+00 -.783E+00   -.249E-09 -.107E-04 -.103E-02
   -.271E-04 0.670E+02 -.642E+03   -.467E-05 -.679E+02 0.642E+03   -.542E-19 0.909E+00 -.690E+00   -.389E-09 -.268E-03 -.229E-02
   -.106E-04 0.811E+02 -.925E+03   -.436E-05 -.825E+02 0.923E+03   0.000E+00 0.141E+01 0.223E+01   -.961E-10 0.833E-04 -.200E-02
   -.311E-04 -.807E+02 0.924E+03   0.435E-05 0.821E+02 -.922E+03   0.867E-18 -.140E+01 -.221E+01   -.723E-09 0.259E-04 0.244E-02
   -.274E-04 -.672E+02 0.642E+03   0.467E-05 0.681E+02 -.643E+03   0.542E-19 -.909E+00 0.688E+00   -.221E-09 0.385E-03 0.368E-02
   -.324E-04 -.656E+02 0.349E+03   0.447E-05 0.665E+02 -.350E+03   0.000E+00 -.981E+00 0.784E+00   -.383E-09 -.124E-03 0.253E-02
   -.302E-04 -.664E+02 0.564E+02   0.449E-05 0.675E+02 -.571E+02   -.108E-18 -.108E+01 0.711E+00   -.378E-09 0.118E-03 0.980E-03
   -.309E-04 -.629E+02 -.243E+03   0.449E-05 0.640E+02 0.243E+03   -.434E-18 -.105E+01 0.717E+00   -.305E-09 0.969E-05 -.137E-02
   -.244E-04 -.694E+02 -.534E+03   0.493E-05 0.704E+02 0.533E+03   0.000E+00 -.974E+00 0.106E+01   -.970E-10 0.151E-03 -.216E-02
   -.117E-04 -.391E+02 -.867E+03   0.248E-05 0.404E+02 0.865E+03   -.434E-18 -.130E+01 0.261E+01   0.389E-10 -.515E-03 -.198E-02
   -.130E-04 0.395E+02 0.867E+03   0.248E-05 -.408E+02 -.865E+03   0.000E+00 0.130E+01 -.262E+01   -.153E-09 0.688E-03 0.250E-02
   -.358E-04 0.659E+02 -.562E+02   0.446E-05 -.670E+02 0.569E+02   -.108E-18 0.108E+01 -.717E+00   -.188E-09 -.151E-03 0.967E-03
   -.364E-04 0.692E+02 0.535E+03   0.492E-05 -.702E+02 -.533E+03   0.867E-18 0.977E+00 -.107E+01   -.317E-09 -.404E-03 0.338E-02
   -.268E-04 0.660E+02 -.349E+03   0.450E-05 -.670E+02 0.350E+03   0.000E+00 0.972E+00 -.783E+00   -.239E-09 -.107E-04 -.103E-02
   -.334E-04 0.634E+02 0.243E+03   0.452E-05 -.644E+02 -.242E+03   0.000E+00 0.104E+01 -.714E+00   -.237E-09 0.185E-04 0.287E-02
   -.342E-04 0.670E+02 -.642E+03   0.467E-05 -.679E+02 0.642E+03   -.542E-19 0.909E+00 -.690E+00   -.375E-09 -.268E-03 -.229E-02
   -.180E-04 0.811E+02 -.925E+03   0.436E-05 -.825E+02 0.923E+03   0.000E+00 0.141E+01 0.223E+01   -.860E-10 0.833E-04 -.200E-02
   0.188E-02 0.119E+02 0.811E+03   -.693E-05 -.120E+02 -.811E+03   0.000E+00 0.841E-01 0.622E-01   0.150E-07 0.445E-03 0.672E-02
   0.135E-02 0.103E+03 0.242E+04   -.521E-05 -.103E+03 -.241E+04   0.173E-17 0.241E+00 -.186E+01   0.128E-07 -.219E-02 0.656E-02
   0.205E-02 0.136E+01 0.110E+01   -.667E-05 -.136E+01 -.111E+01   -.217E-18 -.164E-02 0.208E-03   0.198E-07 0.127E-03 0.230E-02
   0.223E-02 -.138E+02 0.160E+04   -.732E-05 0.137E+02 -.160E+04   0.000E+00 0.580E-01 0.711E-01   0.131E-07 0.452E-04 0.112E-01
   0.216E-02 -.149E+02 -.812E+03   -.695E-05 0.150E+02 0.812E+03   0.000E+00 -.878E-01 -.771E-01   0.288E-07 0.308E-04 -.362E-02
   0.169E-02 0.170E+02 -.160E+04   -.732E-05 -.169E+02 0.160E+04   -.434E-18 -.560E-01 -.513E-01   0.165E-07 0.360E-03 -.703E-02
   0.113E-02 -.105E+03 -.242E+04   -.522E-05 0.106E+03 0.241E+04   -.173E-17 -.244E+00 0.184E+01   0.129E-07 0.135E-02 -.548E-02
   0.138E-02 0.103E+03 0.242E+04   0.521E-05 -.103E+03 -.241E+04   0.173E-17 0.241E+00 -.186E+01   0.133E-07 -.219E-02 0.656E-02
   0.224E-02 -.138E+02 0.160E+04   0.732E-05 0.137E+02 -.160E+04   0.000E+00 0.580E-01 0.711E-01   0.135E-07 0.451E-04 0.112E-01
   0.190E-02 0.119E+02 0.811E+03   0.693E-05 -.120E+02 -.811E+03   0.000E+00 0.841E-01 0.622E-01   0.153E-07 0.445E-03 0.672E-02
   0.171E-02 0.170E+02 -.160E+04   0.732E-05 -.169E+02 0.160E+04   -.434E-18 -.560E-01 -.513E-01   0.169E-07 0.360E-03 -.703E-02
   0.207E-02 0.136E+01 0.110E+01   0.667E-05 -.136E+01 -.111E+01   -.217E-18 -.164E-02 0.208E-03   0.200E-07 0.127E-03 0.230E-02
   0.115E-02 -.105E+03 -.242E+04   0.522E-05 0.106E+03 0.241E+04   -.173E-17 -.244E+00 0.184E+01   0.132E-07 0.135E-02 -.548E-02
   0.218E-02 -.149E+02 -.812E+03   0.695E-05 0.150E+02 0.812E+03   0.000E+00 -.878E-01 -.771E-01   0.290E-07 0.308E-04 -.362E-02
 -----------------------------------------------------------------------------------------------
   0.244E-01 0.122E-01 -.382E-01   0.234E-12 0.000E+00 -.114E-12   0.000E+00 -.190E-01 -.246E-01   0.233E-06 0.343E-03 0.383E-01
 
 
 POSITION                                       TOTAL-FORCE (eV/Angst)
 -----------------------------------------------------------------------------------
      1.18126      7.70257      0.21462         0.000000      0.002900     -0.000048
      1.18126      9.57264      2.42130         0.000000     -0.000388      0.001192
      1.18126      0.59490      9.12437         0.000000     -0.001677     -0.001384
      1.18126     11.49546      4.62266         0.000000     -0.002171     -0.000264
      1.18126      2.53079     11.33964         0.000000     -0.002304      0.000217
      1.18126     13.33935      6.84303         0.000000      0.000288      0.000781
      1.18126      4.44779     13.49538         0.000000     -0.001783     -0.000760
      1.18126      2.82925      0.17163         0.000000     -0.002739      0.001183
      1.18126      4.75088      2.32808         0.000000      0.002870      0.001356
      1.18126      6.67958      4.54880         0.000000      0.003107     -0.001433
      1.18126      8.49196      6.82821         0.000000      0.000777     -0.001164
      1.18126     10.33358      9.04688         0.000000      0.002582     -0.001045
      1.18126     12.26362     11.24565         0.000000     -0.001000      0.002237
      1.18126     14.12632     13.46031         0.000000     -0.000662      0.000841
      2.64610      0.42552      0.21462         0.000000      0.002900     -0.000048
      2.64610      2.29559      2.42130         0.000000     -0.000388      0.001192
      2.64610      4.21841      4.62266         0.000000     -0.002171     -0.000264
      2.64610      6.06230      6.84303         0.000000      0.000288      0.000781
      2.64610      7.87195      9.12437         0.000000     -0.001677     -0.001384
      2.64610      9.80784     11.33964         0.000000     -0.002304      0.000217
      2.64610     11.72484     13.49538         0.000000     -0.001783     -0.000760
      2.64610     10.10630      0.17163         0.000000     -0.002739      0.001183
      2.64610      1.21491      6.82821         0.000000      0.000777     -0.001164
      2.64610     12.02793      2.32808         0.000000      0.002870      0.001356
      2.64610      3.05653      9.04688         0.000000      0.002582     -0.001045
      2.64610     13.95663      4.54880         0.000000      0.003107     -0.001433
      2.64610      4.98657     11.24565         0.000000     -0.001000      0.002237
      2.64610      6.84927     13.46031         0.000000     -0.000662      0.000841
      1.18126      1.81992      4.63695        -0.000000      0.000230     -0.003708
      1.18126     12.56705      0.21921         0.000000      0.000833      0.001556
      1.18126      3.63931      6.83692        -0.000000     -0.000427      0.000688
      1.18126     14.46177      2.34815         0.000000      0.002678     -0.002537
      1.18126      5.45314      9.02783        -0.000000      0.000375      0.001458
      1.18126      7.37318     11.33058        -0.000000     -0.002283      0.000994
      1.18126      9.26175     13.44445        -0.000000     -0.001204     -0.000160
      2.64610      5.29000      0.21921         0.000000      0.000833      0.001556
      2.64610      7.18472      2.34815         0.000000      0.002678     -0.002537
      2.64610      9.09697      4.63695        -0.000000      0.000230     -0.003708
      2.64610      0.09613     11.33058        -0.000000     -0.002283      0.000994
      2.64610     10.91636      6.83692        -0.000000     -0.000427      0.000688
      2.64610      1.98470     13.44445        -0.000000     -0.001204     -0.000160
      2.64610     12.73019      9.02783        -0.000000      0.000375      0.001458
 -----------------------------------------------------------------------------------
    total drift:                                0.024426     -0.006451     -0.024495


--------------------------------------------------------------------------------------------------------


  FREE ENERGIE OF THE ION-ELECTRON SYSTEM (eV)
  ---------------------------------------------------
  free  energy   TOTEN  =      -263.77730893 eV

  energy  without entropy=     -263.81232332  energy(sigma->0) =     -263.78898040
 


--------------------------------------------------------------------------------------------------------


    POTLOK:  cpu time    0.0314: real time    0.0315


--------------------------------------------------------------------------------------------------------


 stress matrix after NEB project (eV)
    -22.52758      0.00000      0.00000
      0.00000    -39.20074     -0.49657
      0.00000     -0.49657     -0.92747
  FORCES: max atom, RMS     0.003715    0.002370
  FORCE total and by dimension    0.015361    0.003708
  Stress total and by dimension   45.227681   39.200739


--------------------------------------------------------------------------------------------------------


    WAVPRE:  cpu time    0.0105: real time    0.0166
    FEWALD:  cpu time    0.0007: real time    0.0007
    ORTHCH:  cpu time    1.8698: real time    1.9006
     LOOP+:  cpu time  649.4862: real time  650.7923


--------------------------------------- Iteration      2(   1)  ---------------------------------------


    POTLOK:  cpu time    0.0298: real time    0.0341
    SETDIJ:  cpu time    0.0040: real time    0.0040
     EDDAV:  cpu time   13.9539: real time   13.9733
       DOS:  cpu time    0.0074: real time    0.0077
    CHARGE:  cpu time    0.2764: real time    0.2766
    MIXING:  cpu time    0.0008: real time    0.0008
    --------------------------------------------
      LOOP:  cpu time   14.2724: real time   14.2964

 eigenvalue-minimisations  : 10836
 total energy-change (2. order) :-0.5349440E-05  (-0.2168666E-04)
 number of electron     266.0000633 magnetization 
 augmentation part      128.7546566 magnetization 

 DIPCOR: dipole corrections for dipol
 direction  3 min pos   208,
 dipolmoment           0.000000      0.000000     -0.000609 electrons x Angstroem
 Tr[quadrupol]     -5021.343010

 energy correction for charged system         0.000000 eV
 dipol+quadrupol energy correction           -0.000000 eV
 added-field ion interaction         -0.000608 eV  (added to PSCEN)


 Broyden mixing:
  rms(total) = 0.58700E-03    rms(broyden)= 0.58685E-03
  rms(prec ) = 0.12241E-02
  weight for this iteration     100.00

 Free energy of the ion-electron system (eV)
  ---------------------------------------------------
  alpha Z        PSCENC =       739.32805794
  Ewald energy   TEWEN  =     62055.26396424
  -Hartree energ DENC   =    -83832.48167341
  -exchange      EXHF   =         0.00000000
  -V(xc)+E(xc)   XCENC  =      -407.53581983
  PAW double counting   =     25077.26977120   -25458.59265583
  entropy T*S    EENTRO =         0.03502858
  eigenvalues    EBANDS =      -564.65443166
  atomic energy  EATOM  =     22127.59044454
  Solvation  Ediel_sol  =         0.00000000
  ---------------------------------------------------
  free energy    TOTEN  =      -263.77731424 eV

  energy without entropy =     -263.81234281  energy(sigma->0) =     -263.78899043


--------------------------------------------------------------------------------------------------------


--------------------------------------- Iteration      2(   2)  ---------------------------------------


    POTLOK:  cpu time    0.0300: real time    0.0302
    SETDIJ:  cpu time    0.0040: real time    0.0040
    EDDIAG:  cpu time    1.5168: real time    1.5177
  RMM-DIIS:  cpu time   12.3088: real time   12.3177
    ORTHCH:  cpu time    0.3682: real time    0.3685
       DOS:  cpu time    0.0079: real time    0.0079
    CHARGE:  cpu time    0.2710: real time    0.2712
    MIXING:  cpu time    0.0006: real time    0.0006
    --------------------------------------------
      LOOP:  cpu time   14.5073: real time   14.5179

 eigenvalue-minimisations  : 15159
 total energy-change (2. order) :-0.9008512E-03  (-0.3022068E-04)
 number of electron     266.0000632 magnetization 
 augmentation part      128.7549009 magnetization 

 DIPCOR: dipole corrections for dipol
 direction  3 min pos   208,
 dipolmoment           0.000000      0.000000     -0.004665 electrons x Angstroem
 Tr[quadrupol]     -5021.341529

 energy correction for charged system         0.000000 eV
 dipol+quadrupol energy correction           -0.000002 eV
 added-field ion interaction         -0.004663 eV  (added to PSCEN)


 Broyden mixing:
  rms(total) = 0.19546E-01    rms(broyden)= 0.19546E-01
  rms(prec ) = 0.45728E-01
  weight for this iteration     100.00

 eigenvalues of (default mixing * dielectric matrix)
  average eigenvalue GAMMA=   0.0265
  0.0265

 Free energy of the ion-electron system (eV)
  ---------------------------------------------------
  alpha Z        PSCENC =       739.32400176
  Ewald energy   TEWEN  =     62055.26396424
  -Hartree energ DENC   =    -83832.45606576
  -exchange      EXHF   =         0.00000000
  -V(xc)+E(xc)   XCENC  =      -407.53605836
  PAW double counting   =     25077.26317349   -25458.58487219
  entropy T*S    EENTRO =         0.03505558
  eigenvalues    EBANDS =      -564.67785840
  atomic energy  EATOM  =     22127.59044454
  Solvation  Ediel_sol  =         0.00000000
  ---------------------------------------------------
  free energy    TOTEN  =      -263.77821509 eV

  energy without entropy =     -263.81327067  energy(sigma->0) =     -263.78990028


--------------------------------------------------------------------------------------------------------


--------------------------------------- Iteration      2(   3)  ---------------------------------------


    POTLOK:  cpu time    0.0293: real time    0.0297
    SETDIJ:  cpu time    0.0041: real time    0.0041
    EDDIAG:  cpu time    1.5083: real time    1.5092
  RMM-DIIS:  cpu time   11.0168: real time   11.0295
    ORTHCH:  cpu time    0.3627: real time    0.3700
       DOS:  cpu time    0.0077: real time    0.0078
    CHARGE:  cpu time    0.2730: real time    0.2748
    MIXING:  cpu time    0.0006: real time    0.0006
    --------------------------------------------
      LOOP:  cpu time   13.2024: real time   13.2257

 eigenvalue-minimisations  : 13541
 total energy-change (2. order) : 0.8992205E-03  (-0.1399259E-04)
 number of electron     266.0000633 magnetization 
 augmentation part      128.7547690 magnetization 

 DIPCOR: dipole corrections for dipol
 direction  3 min pos   207,
 dipolmoment           0.000000      0.000000     -0.000800 electrons x Angstroem
 Tr[quadrupol]     -5021.341966

 energy correction for charged system         0.000000 eV
 dipol+quadrupol energy correction           -0.000000 eV
 added-field ion interaction          0.002425 eV  (added to PSCEN)


 Broyden mixing:
  rms(total) = 0.74647E-03    rms(broyden)= 0.73037E-03
  rms(prec ) = 0.99260E-03
  weight for this iteration     100.00

 eigenvalues of (default mixing * dielectric matrix)
  average eigenvalue GAMMA=   0.1163
  0.2067  0.0258

 Free energy of the ion-electron system (eV)
  ---------------------------------------------------
  alpha Z        PSCENC =       739.33109181
  Ewald energy   TEWEN  =     62055.26396424
  -Hartree energ DENC   =    -83832.46145595
  -exchange      EXHF   =         0.00000000
  -V(xc)+E(xc)   XCENC  =      -407.53604542
  PAW double counting   =     25077.26421682   -25458.58602852
  entropy T*S    EENTRO =         0.03505519
  eigenvalues    EBANDS =      -564.67855859
  atomic energy  EATOM  =     22127.59044454
  Solvation  Ediel_sol  =         0.00000000
  ---------------------------------------------------
  free energy    TOTEN  =      -263.77731587 eV

  energy without entropy =     -263.81237106  energy(sigma->0) =     -263.78900093


--------------------------------------------------------------------------------------------------------


--------------------------------------- Iteration      2(   4)  ---------------------------------------


    POTLOK:  cpu time    0.0290: real time    0.0292
    SETDIJ:  cpu time    0.0039: real time    0.0039
    EDDIAG:  cpu time    1.5111: real time    1.5117
  RMM-DIIS:  cpu time    9.3070: real time    9.3147
    ORTHCH:  cpu time    0.3620: real time    0.3621
       DOS:  cpu time    0.0077: real time    0.0077
    CHARGE:  cpu time    0.2726: real time    0.2727
    MIXING:  cpu time    0.0007: real time    0.0007
    --------------------------------------------
      LOOP:  cpu time   11.4940: real time   11.5027

 eigenvalue-minimisations  : 11201
 total energy-change (2. order) :-0.4818503E-06  (-0.3407520E-05)
 number of electron     266.0000633 magnetization 
 augmentation part      128.7545810 magnetization 

 DIPCOR: dipole corrections for dipol
 direction  3 min pos   209,
 dipolmoment           0.000000      0.000000     -0.000744 electrons x Angstroem
 Tr[quadrupol]     -5021.346339

 energy correction for charged system         0.000000 eV
 dipol+quadrupol energy correction           -0.000000 eV
 added-field ion interaction         -0.003745 eV  (added to PSCEN)


 Broyden mixing:
  rms(total) = 0.95926E-03    rms(broyden)= 0.95893E-03
  rms(prec ) = 0.16182E-02
  weight for this iteration     100.00

 eigenvalues of (default mixing * dielectric matrix)
  average eigenvalue GAMMA=   0.1313
  0.0257  0.2026  0.1657

 Free energy of the ion-electron system (eV)
  ---------------------------------------------------
  alpha Z        PSCENC =       739.32492093
  Ewald energy   TEWEN  =     62055.26396424
  -Hartree energ DENC   =    -83832.53415341
  -exchange      EXHF   =         0.00000000
  -V(xc)+E(xc)   XCENC  =      -407.53590275
  PAW double counting   =     25077.27734238   -25458.60044482
  entropy T*S    EENTRO =         0.03496348
  eigenvalues    EBANDS =      -564.59845093
  atomic energy  EATOM  =     22127.59044454
  Solvation  Ediel_sol  =         0.00000000
  ---------------------------------------------------
  free energy    TOTEN  =      -263.77731635 eV

  energy without entropy =     -263.81227983  energy(sigma->0) =     -263.78897084


--------------------------------------------------------------------------------------------------------


--------------------------------------- Iteration      2(   5)  ---------------------------------------


    POTLOK:  cpu time    0.0290: real time    0.0294
    SETDIJ:  cpu time    0.0039: real time    0.0039
    EDDIAG:  cpu time    1.5413: real time    1.5464
  RMM-DIIS:  cpu time    7.5079: real time    7.5178
    ORTHCH:  cpu time    0.3635: real time    0.3638
       DOS:  cpu time    0.0078: real time    0.0078
    CHARGE:  cpu time    0.2765: real time    0.2766
    MIXING:  cpu time    0.0007: real time    0.0007
    --------------------------------------------
      LOOP:  cpu time    9.7306: real time    9.7464

 eigenvalue-minimisations  :  9033
 total energy-change (2. order) : 0.1627744E-05  (-0.7343458E-06)
 number of electron     266.0000633 magnetization 
 augmentation part      128.7547893 magnetization 

 DIPCOR: dipole corrections for dipol
 direction  3 min pos   210,
 dipolmoment           0.000000      0.000000     -0.000724 electrons x Angstroem
 Tr[quadrupol]     -5021.341779

 energy correction for charged system         0.000000 eV
 dipol+quadrupol energy correction           -0.000000 eV
 added-field ion interaction         -0.006561 eV  (added to PSCEN)


 Broyden mixing:
  rms(total) = 0.52650E-03    rms(broyden)= 0.52639E-03
  rms(prec ) = 0.71741E-03
  weight for this iteration     100.00

 eigenvalues of (default mixing * dielectric matrix)
  average eigenvalue GAMMA=   0.2460
  0.4144  0.4144  0.0257  0.1294

 Free energy of the ion-electron system (eV)
  ---------------------------------------------------
  alpha Z        PSCENC =       739.32210509
  Ewald energy   TEWEN  =     62055.26396424
  -Hartree energ DENC   =    -83832.46341183
  -exchange      EXHF   =         0.00000000
  -V(xc)+E(xc)   XCENC  =      -407.53594223
  PAW double counting   =     25077.26561320   -25458.58838339
  entropy T*S    EENTRO =         0.03505555
  eigenvalues    EBANDS =      -564.66675990
  atomic energy  EATOM  =     22127.59044454
  Solvation  Ediel_sol  =         0.00000000
  ---------------------------------------------------
  free energy    TOTEN  =      -263.77731472 eV

  energy without entropy =     -263.81237027  energy(sigma->0) =     -263.78899991


--------------------------------------------------------------------------------------------------------


--------------------------------------- Iteration      2(   6)  ---------------------------------------


    POTLOK:  cpu time    0.0262: real time    0.0298
    SETDIJ:  cpu time    0.0039: real time    0.0039
    EDDIAG:  cpu time    1.5380: real time    1.5398
  RMM-DIIS:  cpu time    6.2274: real time    6.2317
    ORTHCH:  cpu time    0.3721: real time    0.3763
       DOS:  cpu time    0.0076: real time    0.0076
    --------------------------------------------
      LOOP:  cpu time    8.1753: real time    8.1892

 eigenvalue-minimisations  :  7398
 total energy-change (2. order) : 0.4777175E-06  (-0.2267395E-06)
 number of electron     266.0000633 magnetization 
 augmentation part      128.7547893 magnetization 

 DIPCOR: dipole corrections for dipol
 direction  3 min pos   210,
 dipolmoment           0.000000      0.000000     -0.000736 electrons x Angstroem
 Tr[quadrupol]     -5021.343232

 energy correction for charged system         0.000000 eV
 dipol+quadrupol energy correction           -0.000000 eV
 added-field ion interaction         -0.006672 eV  (added to PSCEN)


 Free energy of the ion-electron system (eV)
  ---------------------------------------------------
  alpha Z        PSCENC =       739.32199410
  Ewald energy   TEWEN  =     62055.26396424
  -Hartree energ DENC   =    -83832.48741890
  -exchange      EXHF   =         0.00000000
  -V(xc)+E(xc)   XCENC  =      -407.53592297
  PAW double counting   =     25077.26820213   -25458.59137308
  entropy T*S    EENTRO =         0.03502834
  eigenvalues    EBANDS =      -564.64223265
  atomic energy  EATOM  =     22127.59044454
  Solvation  Ediel_sol  =         0.00000000
  ---------------------------------------------------
  free energy    TOTEN  =      -263.77731425 eV

  energy without entropy =     -263.81234259  energy(sigma->0) =     -263.78899036


--------------------------------------------------------------------------------------------------------


 average (electrostatic) potential at core
  the test charge radii are     1.2598  0.9430
  (the norm of the test charge is              1.0000)
       1 -29.6531       2 -29.3688       3 -29.4064       4 -29.3648       5 -29.3947
       6 -29.3853       7 -29.4201       8 -29.4219       9 -29.3993      10 -29.4039
      11 -29.3875      12 -29.3606      13 -29.3714      14 -29.6524      15 -29.6531
      16 -29.3688      17 -29.3648      18 -29.3853      19 -29.4064      20 -29.3947
      21 -29.4202      22 -29.4219      23 -29.3875      24 -29.3993      25 -29.3606
      26 -29.4039      27 -29.3714      28 -29.6524      29 -71.1554      30 -71.0350
      31 -71.1488      32 -71.1802      33 -71.1583      34 -71.1796      35 -71.0358
      36 -71.0350      37 -71.1802      38 -71.1554      39 -71.1796      40 -71.1488
      41 -71.0358      42 -71.1583
 
 
 
 E-fermi :   0.4494     XC(G=0):  -6.8770     alpha+bet : -6.1675


 k-point     1 :       0.0000    0.0000    0.0000
  band No.  band energies     occupation 
      1      -6.5324      2.00000
      2      -6.1474      2.00000
      3      -5.9189      2.00000
      4      -5.8577      2.00000
      5      -5.6321      2.00000
      6      -5.5693      2.00000
      7      -5.2348      2.00000
      8      -4.8747      2.00000
      9      -4.6572      2.00000
     10      -4.3874      2.00000
     11      -4.3246      2.00000
     12      -4.0436      2.00000
     13      -4.0053      2.00000
     14      -3.9089      2.00000
     15      -3.8537      2.00000
     16      -3.6477      2.00000
     17      -3.5657      2.00000
     18      -3.5499      2.00000
     19      -3.4936      2.00000
     20      -3.4565      2.00000
     21      -3.4106      2.00000
     22      -3.4040      2.00000
     23      -3.3334      2.00000
     24      -3.3304      2.00000
     25      -3.3269      2.00000
     26      -3.3084      2.00000
     27      -3.2940      2.00000
     28      -3.2740      2.00000
     29      -3.2592      2.00000
     30      -3.2255      2.00000
     31      -3.2168      2.00000
     32      -3.2143      2.00000
     33      -3.2085      2.00000
     34      -3.1252      2.00000
     35      -3.0984      2.00000
     36      -3.0719      2.00000
     37      -3.0401      2.00000
     38      -3.0334      2.00000
     39      -3.0265      2.00000
     40      -2.9990      2.00000
     41      -2.9254      2.00000
     42      -2.8995      2.00000
     43      -2.8632      2.00000
     44      -2.8436      2.00000
     45      -2.8325      2.00000
     46      -2.8294      2.00000
     47      -2.7605      2.00000
     48      -2.7346      2.00000
     49      -2.7110      2.00000
     50      -2.6365      2.00000
     51      -2.6222      2.00000
     52      -2.6112      2.00000
     53      -2.5970      2.00000
     54      -2.5944      2.00000
     55      -2.5896      2.00000
     56      -2.5577      2.00000
     57      -2.5533      2.00000
     58      -2.5417      2.00000
     59      -2.5100      2.00000
     60      -2.5099      2.00000
     61      -2.5008      2.00000
     62      -2.4954      2.00000
     63      -2.4926      2.00000
     64      -2.4923      2.00000
     65      -2.4922      2.00000
     66      -2.4687      2.00000
     67      -2.4635      2.00000
     68      -2.4577      2.00000
     69      -2.4516      2.00000
     70      -2.4510      2.00000
     71      -2.4484      2.00000
     72      -2.4242      2.00000
     73      -2.4168      2.00000
     74      -2.3840      2.00000
     75      -2.3529      2.00000
     76      -2.3495      2.00000
     77      -2.3469      2.00000
     78      -2.3284      2.00000
     79      -2.3259      2.00000
     80      -2.3226      2.00000
     81      -2.3202      2.00000
     82      -2.2635      2.00000
     83      -2.2334      2.00000
     84      -2.2324      2.00000
     85      -2.1678      2.00000
     86      -2.1674      2.00000
     87      -2.1607      2.00000
     88      -2.1596      2.00000
     89      -2.0826      2.00000
     90      -2.0566      2.00000
     91      -2.0211      2.00000
     92      -1.9714      2.00000
     93      -1.6938      2.00000
     94      -1.5210      2.00000
     95      -1.3548      2.00000
     96      -1.2624      2.00000
     97      -1.2339      2.00000
     98      -1.2108      2.00000
     99      -1.1272      2.00000
    100      -1.0500      2.00000
    101      -0.9690      2.00000
    102      -0.9020      2.00000
    103      -0.8158      2.00000
    104      -0.8116      2.00000
    105      -0.7970      2.00000
    106      -0.7807      2.00000
    107      -0.7726      2.00000
    108      -0.7485      2.00000
    109      -0.6697      2.00000
    110      -0.6528      2.00000
    111      -0.6327      2.00000
    112      -0.5506      2.00000
    113      -0.5163      2.00000
    114      -0.4873      2.00000
    115      -0.4697      2.00000
    116      -0.4463      2.00000
    117      -0.4197      2.00000
    118      -0.4102      2.00000
    119      -0.4024      2.00000
    120      -0.3693      2.00000
    121      -0.2338      2.00002
    122      -0.1800      2.00008
    123      -0.1422      2.00024
    124      -0.0031      2.00626
    125       0.0861      2.02762
    126       0.1264      2.04475
    127       0.3585      1.68805
    128       0.4077      1.34430
    129       0.4314      1.15127
    130       0.4600      0.91071
    131       0.4856      0.69930
    132       0.5166      0.46545
    133       0.5764      0.12999
    134       0.6101      0.01809
    135       0.6277     -0.01976
    136       0.6407     -0.03998
    137       0.6984     -0.07079
    138       0.7034     -0.07032
    139       0.7305     -0.06314
    140       0.7853     -0.03891
    141       0.7946     -0.03487
    142       0.7999     -0.03262
    143       0.8126     -0.02764
    144       0.8763     -0.01012
    145       0.8929     -0.00744
    146       0.9427     -0.00269
    147       0.9482     -0.00238
    148       0.9976     -0.00074
    149       1.0143     -0.00048
    150       1.0319     -0.00030
    151       1.1429     -0.00001
    152       1.1645     -0.00001
    153       1.1985     -0.00000
    154       1.2045     -0.00000
    155       1.2409     -0.00000
    156       1.2536     -0.00000
    157       1.2679     -0.00000
    158       1.2756     -0.00000
    159       1.3039     -0.00000
    160       1.3437     -0.00000
    161       1.3492     -0.00000
    162       1.3715     -0.00000

 k-point     2 :       0.0667    0.0000    0.0000
  band No.  band energies     occupation 
      1      -6.4463      2.00000
      2      -6.0639      2.00000
      3      -5.8430      2.00000
      4      -5.7789      2.00000
      5      -5.5547      2.00000
      6      -5.4900      2.00000
      7      -5.1585      2.00000
      8      -4.7982      2.00000
      9      -4.5866      2.00000
     10      -4.3136      2.00000
     11      -4.2495      2.00000
     12      -3.9729      2.00000
     13      -3.9416      2.00000
     14      -3.8452      2.00000
     15      -3.7902      2.00000
     16      -3.5854      2.00000
     17      -3.5096      2.00000
     18      -3.4972      2.00000
     19      -3.4526      2.00000
     20      -3.4168      2.00000
     21      -3.3770      2.00000
     22      -3.3553      2.00000
     23      -3.3109      2.00000
     24      -3.2979      2.00000
     25      -3.2901      2.00000
     26      -3.2861      2.00000
     27      -3.2616      2.00000
     28      -3.2432      2.00000
     29      -3.2415      2.00000
     30      -3.2058      2.00000
     31      -3.1994      2.00000
     32      -3.1955      2.00000
     33      -3.1782      2.00000
     34      -3.1071      2.00000
     35      -3.0668      2.00000
     36      -3.0570      2.00000
     37      -3.0251      2.00000
     38      -3.0078      2.00000
     39      -3.0038      2.00000
     40      -2.9788      2.00000
     41      -2.9195      2.00000
     42      -2.8853      2.00000
     43      -2.8477      2.00000
     44      -2.8429      2.00000
     45      -2.8227      2.00000
     46      -2.8202      2.00000
     47      -2.7584      2.00000
     48      -2.7534      2.00000
     49      -2.7273      2.00000
     50      -2.7203      2.00000
     51      -2.7202      2.00000
     52      -2.6827      2.00000
     53      -2.5990      2.00000
     54      -2.5887      2.00000
     55      -2.5857      2.00000
     56      -2.5856      2.00000
     57      -2.5646      2.00000
     58      -2.5579      2.00000
     59      -2.5486      2.00000
     60      -2.5467      2.00000
     61      -2.5237      2.00000
     62      -2.5147      2.00000
     63      -2.5059      2.00000
     64      -2.5024      2.00000
     65      -2.5001      2.00000
     66      -2.4802      2.00000
     67      -2.4735      2.00000
     68      -2.4626      2.00000
     69      -2.4603      2.00000
     70      -2.4467      2.00000
     71      -2.3957      2.00000
     72      -2.3914      2.00000
     73      -2.3825      2.00000
     74      -2.3813      2.00000
     75      -2.3776      2.00000
     76      -2.3700      2.00000
     77      -2.3697      2.00000
     78      -2.3490      2.00000
     79      -2.3378      2.00000
     80      -2.2907      2.00000
     81      -2.2885      2.00000
     82      -2.2527      2.00000
     83      -2.2334      2.00000
     84      -2.2074      2.00000
     85      -2.1954      2.00000
     86      -2.1914      2.00000
     87      -2.1840      2.00000
     88      -2.1753      2.00000
     89      -2.0092      2.00000
     90      -1.9979      2.00000
     91      -1.9459      2.00000
     92      -1.9341      2.00000
     93      -1.6256      2.00000
     94      -1.4944      2.00000
     95      -1.3274      2.00000
     96      -1.2383      2.00000
     97      -1.2139      2.00000
     98      -1.1776      2.00000
     99      -1.0833      2.00000
    100      -0.9964      2.00000
    101      -0.9269      2.00000
    102      -0.8787      2.00000
    103      -0.7902      2.00000
    104      -0.7812      2.00000
    105      -0.7585      2.00000
    106      -0.7504      2.00000
    107      -0.7427      2.00000
    108      -0.7157      2.00000
    109      -0.6392      2.00000
    110      -0.6341      2.00000
    111      -0.6241      2.00000
    112      -0.5324      2.00000
    113      -0.4795      2.00000
    114      -0.4749      2.00000
    115      -0.4324      2.00000
    116      -0.4273      2.00000
    117      -0.4185      2.00000
    118      -0.3901      2.00000
    119      -0.3873      2.00000
    120      -0.3459      2.00000
    121      -0.2504      2.00001
    122      -0.1967      2.00005
    123      -0.1325      2.00031
    124      -0.0039      2.00617
    125      -0.0021      2.00639
    126       0.1080      2.03648
    127       0.3285      1.84417
    128       0.4034      1.37811
    129       0.4167      1.27266
    130       0.4197      1.24850
    131       0.5135      0.48704
    132       0.5422      0.30039
    133       0.5846      0.09761
    134       0.5957      0.05923
    135       0.6134      0.01009
    136       0.6718     -0.06639
    137       0.7071     -0.06977
    138       0.7313     -0.06285
    139       0.7340     -0.06179
    140       0.7468     -0.05644
    141       0.7501     -0.05500
    142       0.8102     -0.02855
    143       0.8250     -0.02325
    144       0.8351     -0.02002
    145       0.8896     -0.00792
    146       0.8923     -0.00752
    147       0.9221     -0.00417
    148       0.9415     -0.00276
    149       0.9934     -0.00082
    150       1.0067     -0.00059
    151       1.1092     -0.00003
    152       1.1200     -0.00002
    153       1.1346     -0.00001
    154       1.1475     -0.00001
    155       1.1701     -0.00000
    156       1.2217     -0.00000
    157       1.2455     -0.00000
    158       1.2859     -0.00000
    159       1.3004     -0.00000
    160       1.3076     -0.00000
    161       1.3408     -0.00000
    162       1.3480     -0.00000

 k-point     3 :       0.1333    0.0000    0.0000
  band No.  band energies     occupation 
      1      -6.1922      2.00000
      2      -5.8183      2.00000
      3      -5.6212      2.00000
      4      -5.5482      2.00000
      5      -5.3278      2.00000
      6      -5.2575      2.00000
      7      -4.9368      2.00000
      8      -4.5749      2.00000
      9      -4.3850      2.00000
     10      -4.1079      2.00000
     11      -4.0316      2.00000
     12      -3.7700      2.00000
     13      -3.7665      2.00000
     14      -3.6680      2.00000
     15      -3.6084      2.00000
     16      -3.4188      2.00000
     17      -3.3663      2.00000
     18      -3.3623      2.00000
     19      -3.3546      2.00000
     20      -3.3174      2.00000
     21      -3.2982      2.00000
     22      -3.2587      2.00000
     23      -3.2344      2.00000
     24      -3.2308      2.00000
     25      -3.2029      2.00000
     26      -3.1961      2.00000
     27      -3.1859      2.00000
     28      -3.1732      2.00000
     29      -3.1567      2.00000
     30      -3.1493      2.00000
     31      -3.1489      2.00000
     32      -3.1476      2.00000
     33      -3.0822      2.00000
     34      -3.0566      2.00000
     35      -3.0194      2.00000
     36      -2.9883      2.00000
     37      -2.9867      2.00000
     38      -2.9516      2.00000
     39      -2.9391      2.00000
     40      -2.9353      2.00000
     41      -2.9055      2.00000
     42      -2.8922      2.00000
     43      -2.8896      2.00000
     44      -2.8621      2.00000
     45      -2.8418      2.00000
     46      -2.8181      2.00000
     47      -2.8142      2.00000
     48      -2.8030      2.00000
     49      -2.7765      2.00000
     50      -2.7487      2.00000
     51      -2.7470      2.00000
     52      -2.7320      2.00000
     53      -2.6715      2.00000
     54      -2.6647      2.00000
     55      -2.6509      2.00000
     56      -2.6419      2.00000
     57      -2.6209      2.00000
     58      -2.6189      2.00000
     59      -2.6169      2.00000
     60      -2.5915      2.00000
     61      -2.5795      2.00000
     62      -2.5702      2.00000
     63      -2.5448      2.00000
     64      -2.5407      2.00000
     65      -2.5248      2.00000
     66      -2.5201      2.00000
     67      -2.5196      2.00000
     68      -2.4906      2.00000
     69      -2.4663      2.00000
     70      -2.4627      2.00000
     71      -2.4605      2.00000
     72      -2.4598      2.00000
     73      -2.4261      2.00000
     74      -2.4238      2.00000
     75      -2.4234      2.00000
     76      -2.3515      2.00000
     77      -2.3329      2.00000
     78      -2.3139      2.00000
     79      -2.2847      2.00000
     80      -2.2623      2.00000
     81      -2.2612      2.00000
     82      -2.2320      2.00000
     83      -2.2002      2.00000
     84      -2.1903      2.00000
     85      -2.1826      2.00000
     86      -2.1733      2.00000
     87      -2.1006      2.00000
     88      -2.0545      2.00000
     89      -1.8751      2.00000
     90      -1.8291      2.00000
     91      -1.8151      2.00000
     92      -1.7304      2.00000
     93      -1.4379      2.00000
     94      -1.4232      2.00000
     95      -1.2790      2.00000
     96      -1.1682      2.00000
     97      -1.1631      2.00000
     98      -1.0933      2.00000
     99      -0.9450      2.00000
    100      -0.8588      2.00000
    101      -0.8357      2.00000
    102      -0.8107      2.00000
    103      -0.7207      2.00000
    104      -0.6929      2.00000
    105      -0.6710      2.00000
    106      -0.6707      2.00000
    107      -0.6647      2.00000
    108      -0.6419      2.00000
    109      -0.6350      2.00000
    110      -0.5646      2.00000
    111      -0.5466      2.00000
    112      -0.4907      2.00000
    113      -0.4641      2.00000
    114      -0.4360      2.00000
    115      -0.3952      2.00000
    116      -0.3881      2.00000
    117      -0.3480      2.00000
    118      -0.3464      2.00000
    119      -0.3409      2.00000
    120      -0.2638      2.00001
    121      -0.2553      2.00001
    122      -0.2503      2.00001
    123      -0.2181      2.00003
    124      -0.0986      2.00074
    125      -0.0101      2.00545
    126       0.0451      2.01490
    127       0.2184      2.06928
    128       0.2763      2.00997
    129       0.3608      1.67439
    130       0.3833      1.52693
    131       0.4240      1.21270
    132       0.4417      1.06493
    133       0.4760      0.77705
    134       0.5463      0.27707
    135       0.6002      0.04533
    136       0.6367     -0.03440
    137       0.6712     -0.06610
    138       0.6870     -0.07048
    139       0.7250     -0.06510
    140       0.7507     -0.05473
    141       0.8204     -0.02481
    142       0.8268     -0.02265
    143       0.8275     -0.02242
    144       0.8400     -0.01856
    145       0.8653     -0.01226
    146       0.9261     -0.00384
    147       0.9558     -0.00201
    148       0.9703     -0.00143
    149       1.0168     -0.00045
    150       1.0193     -0.00042
    151       1.0284     -0.00033
    152       1.0319     -0.00030
    153       1.0707     -0.00010
    154       1.1149     -0.00003
    155       1.1395     -0.00001
    156       1.1503     -0.00001
    157       1.1807     -0.00000
    158       1.2016     -0.00000
    159       1.2510     -0.00000
    160       1.2661     -0.00000
    161       1.3136     -0.00000
    162       1.3425     -0.00000

 k-point     4 :       0.2000    0.0000    0.0000
  band No.  band energies     occupation 
      1      -5.7835      2.00000
      2      -5.4258      2.00000
      3      -5.2726      2.00000
      4      -5.1832      2.00000
      5      -4.9693      2.00000
      6      -4.8901      2.00000
      7      -4.5936      2.00000
      8      -4.2271      2.00000
      9      -4.0886      2.00000
     10      -3.8256      2.00000
     11      -3.7027      2.00000
     12      -3.5423      2.00000
     13      -3.4740      2.00000
     14      -3.4356      2.00000
     15      -3.3463      2.00000
     16      -3.2775      2.00000
     17      -3.2339      2.00000
     18      -3.2235      2.00000
     19      -3.2136      2.00000
     20      -3.2028      2.00000
     21      -3.1958      2.00000
     22      -3.1944      2.00000
     23      -3.1457      2.00000
     24      -3.1187      2.00000
     25      -3.0993      2.00000
     26      -3.0879      2.00000
     27      -3.0868      2.00000
     28      -3.0845      2.00000
     29      -3.0662      2.00000
     30      -3.0545      2.00000
     31      -3.0498      2.00000
     32      -3.0368      2.00000
     33      -3.0150      2.00000
     34      -3.0094      2.00000
     35      -2.9749      2.00000
     36      -2.9631      2.00000
     37      -2.9508      2.00000
     38      -2.9484      2.00000
     39      -2.9422      2.00000
     40      -2.9397      2.00000
     41      -2.9201      2.00000
     42      -2.9056      2.00000
     43      -2.8853      2.00000
     44      -2.8844      2.00000
     45      -2.8434      2.00000
     46      -2.8399      2.00000
     47      -2.8047      2.00000
     48      -2.7737      2.00000
     49      -2.7685      2.00000
     50      -2.7649      2.00000
     51      -2.7638      2.00000
     52      -2.7565      2.00000
     53      -2.7484      2.00000
     54      -2.7382      2.00000
     55      -2.7312      2.00000
     56      -2.7262      2.00000
     57      -2.7131      2.00000
     58      -2.7074      2.00000
     59      -2.6594      2.00000
     60      -2.6500      2.00000
     61      -2.6222      2.00000
     62      -2.6157      2.00000
     63      -2.6126      2.00000
     64      -2.6044      2.00000
     65      -2.5674      2.00000
     66      -2.5642      2.00000
     67      -2.5487      2.00000
     68      -2.5404      2.00000
     69      -2.5357      2.00000
     70      -2.5334      2.00000
     71      -2.4735      2.00000
     72      -2.4707      2.00000
     73      -2.4156      2.00000
     74      -2.4118      2.00000
     75      -2.4050      2.00000
     76      -2.3892      2.00000
     77      -2.3888      2.00000
     78      -2.3365      2.00000
     79      -2.3335      2.00000
     80      -2.3306      2.00000
     81      -2.2970      2.00000
     82      -2.1620      2.00000
     83      -2.0917      2.00000
     84      -2.0486      2.00000
     85      -2.0021      2.00000
     86      -1.9956      2.00000
     87      -1.8966      2.00000
     88      -1.7909      2.00000
     89      -1.7540      2.00000
     90      -1.6204      2.00000
     91      -1.5856      2.00000
     92      -1.4279      2.00000
     93      -1.3366      2.00000
     94      -1.2238      2.00000
     95      -1.1748      2.00000
     96      -1.1048      2.00000
     97      -1.0576      2.00000
     98      -0.9948      2.00000
     99      -0.8365      2.00000
    100      -0.8081      2.00000
    101      -0.7464      2.00000
    102      -0.6620      2.00000
    103      -0.6452      2.00000
    104      -0.6428      2.00000
    105      -0.6303      2.00000
    106      -0.6163      2.00000
    107      -0.5734      2.00000
    108      -0.5688      2.00000
    109      -0.5590      2.00000
    110      -0.5450      2.00000
    111      -0.4828      2.00000
    112      -0.4412      2.00000
    113      -0.4341      2.00000
    114      -0.4209      2.00000
    115      -0.4150      2.00000
    116      -0.3518      2.00000
    117      -0.3186      2.00000
    118      -0.3157      2.00000
    119      -0.3061      2.00000
    120      -0.2532      2.00001
    121      -0.2327      2.00002
    122      -0.1889      2.00006
    123      -0.1852      2.00007
    124      -0.0845      2.00105
    125      -0.0379      2.00306
    126      -0.0202      2.00445
    127       0.0384      2.01332
    128       0.1502      2.05565
    129       0.2035      2.07091
    130       0.2417      2.05737
    131       0.2433      2.05599
    132       0.3778      1.56505
    133       0.3924      1.46163
    134       0.4358      1.11501
    135       0.4972      0.60818
    136       0.5832      0.10294
    137       0.6733     -0.06700
    138       0.6798     -0.06912
    139       0.7009     -0.07060
    140       0.7298     -0.06341
    141       0.7488     -0.05558
    142       0.7851     -0.03900
    143       0.8094     -0.02887
    144       0.8520     -0.01532
    145       0.8642     -0.01250
    146       0.8765     -0.01008
    147       0.9251     -0.00391
    148       0.9690     -0.00148
    149       0.9912     -0.00086
    150       1.0029     -0.00065
    151       1.0051     -0.00061
    152       1.0624     -0.00013
    153       1.0669     -0.00011
    154       1.1045     -0.00004
    155       1.1316     -0.00002
    156       1.1689     -0.00000
    157       1.2239     -0.00000
    158       1.2374     -0.00000
    159       1.2506     -0.00000
    160       1.2569     -0.00000
    161       1.2843     -0.00000
    162       1.3034     -0.00000

 k-point     5 :       0.2667    0.0000    0.0000
  band No.  band energies     occupation 
      1      -5.2459      2.00000
      2      -4.9166      2.00000
      3      -4.8355      2.00000
      4      -4.7196      2.00000
      5      -4.5152      2.00000
      6      -4.4262      2.00000
      7      -4.1784      2.00000
      8      -3.8106      2.00000
      9      -3.7741      2.00000
     10      -3.5731      2.00000
     11      -3.3961      2.00000
     12      -3.3815      2.00000
     13      -3.2921      2.00000
     14      -3.2788      2.00000
     15      -3.2301      2.00000
     16      -3.1846      2.00000
     17      -3.1818      2.00000
     18      -3.1591      2.00000
     19      -3.1304      2.00000
     20      -3.1269      2.00000
     21      -3.1155      2.00000
     22      -3.0857      2.00000
     23      -3.0806      2.00000
     24      -3.0784      2.00000
     25      -3.0670      2.00000
     26      -3.0364      2.00000
     27      -3.0309      2.00000
     28      -3.0267      2.00000
     29      -3.0140      2.00000
     30      -2.9970      2.00000
     31      -2.9963      2.00000
     32      -2.9707      2.00000
     33      -2.9686      2.00000
     34      -2.9609      2.00000
     35      -2.9604      2.00000
     36      -2.9477      2.00000
     37      -2.9405      2.00000
     38      -2.9258      2.00000
     39      -2.9044      2.00000
     40      -2.8984      2.00000
     41      -2.8941      2.00000
     42      -2.8883      2.00000
     43      -2.8842      2.00000
     44      -2.8785      2.00000
     45      -2.8705      2.00000
     46      -2.8665      2.00000
     47      -2.8625      2.00000
     48      -2.8600      2.00000
     49      -2.8004      2.00000
     50      -2.8003      2.00000
     51      -2.7704      2.00000
     52      -2.7584      2.00000
     53      -2.7327      2.00000
     54      -2.7150      2.00000
     55      -2.7115      2.00000
     56      -2.6938      2.00000
     57      -2.6888      2.00000
     58      -2.6630      2.00000
     59      -2.6447      2.00000
     60      -2.6307      2.00000
     61      -2.6211      2.00000
     62      -2.6190      2.00000
     63      -2.5898      2.00000
     64      -2.5862      2.00000
     65      -2.5420      2.00000
     66      -2.5313      2.00000
     67      -2.5276      2.00000
     68      -2.5155      2.00000
     69      -2.5070      2.00000
     70      -2.5046      2.00000
     71      -2.4710      2.00000
     72      -2.4695      2.00000
     73      -2.4591      2.00000
     74      -2.4537      2.00000
     75      -2.4413      2.00000
     76      -2.4261      2.00000
     77      -2.4253      2.00000
     78      -2.4106      2.00000
     79      -2.3151      2.00000
     80      -2.3087      2.00000
     81      -2.1572      2.00000
     82      -1.9419      2.00000
     83      -1.9225      2.00000
     84      -1.9137      2.00000
     85      -1.7911      2.00000
     86      -1.7622      2.00000
     87      -1.6339      2.00000
     88      -1.5930      2.00000
     89      -1.5326      2.00000
     90      -1.4470      2.00000
     91      -1.3985      2.00000
     92      -1.3207      2.00000
     93      -1.1583      2.00000
     94      -1.1346      2.00000
     95      -1.1261      2.00000
     96      -1.0758      2.00000
     97      -0.9883      2.00000
     98      -0.8960      2.00000
     99      -0.8841      2.00000
    100      -0.7953      2.00000
    101      -0.7793      2.00000
    102      -0.7397      2.00000
    103      -0.6474      2.00000
    104      -0.5535      2.00000
    105      -0.5523      2.00000
    106      -0.5470      2.00000
    107      -0.5278      2.00000
    108      -0.5041      2.00000
    109      -0.4794      2.00000
    110      -0.4774      2.00000
    111      -0.4375      2.00000
    112      -0.4274      2.00000
    113      -0.3829      2.00000
    114      -0.3682      2.00000
    115      -0.3666      2.00000
    116      -0.3481      2.00000
    117      -0.3455      2.00000
    118      -0.2885      2.00000
    119      -0.2875      2.00000
    120      -0.2871      2.00000
    121      -0.2733      2.00000
    122      -0.2225      2.00002
    123      -0.1705      2.00011
    124      -0.1361      2.00028
    125      -0.1208      2.00042
    126      -0.1183      2.00045
    127      -0.0168      2.00477
    128       0.1384      2.05031
    129       0.1986      2.07066
    130       0.2261      2.06673
    131       0.3071      1.92781
    132       0.3098      1.91826
    133       0.3443      1.76755
    134       0.4643      0.87460
    135       0.4943      0.63036
    136       0.4998      0.58846
    137       0.5611      0.19895
    138       0.6297     -0.02323
    139       0.6301     -0.02397
    140       0.6730     -0.06686
    141       0.7024     -0.07045
    142       0.7134     -0.06848
    143       0.7613     -0.04990
    144       0.8118     -0.02795
    145       0.8291     -0.02188
    146       0.8663     -0.01205
    147       0.8681     -0.01168
    148       0.8722     -0.01087
    149       0.9091     -0.00543
    150       0.9212     -0.00424
    151       0.9659     -0.00159
    152       1.0025     -0.00065
    153       1.0480     -0.00019
    154       1.0555     -0.00016
    155       1.1018     -0.00004
    156       1.1520     -0.00001
    157       1.1596     -0.00001
    158       1.2197     -0.00000
    159       1.2798     -0.00000
    160       1.2813     -0.00000
    161       1.3222     -0.00000
    162       1.3987     -0.00000

 k-point     6 :       0.3333    0.0000    0.0000
  band No.  band energies     occupation 
      1      -4.6327      2.00000
      2      -4.3807      2.00000
      3      -4.3520      2.00000
      4      -4.2270      2.00000
      5      -4.0341      2.00000
      6      -3.9437      2.00000
      7      -3.7814      2.00000
      8      -3.5538      2.00000
      9      -3.4573      2.00000
     10      -3.4454      2.00000
     11      -3.3887      2.00000
     12      -3.3550      2.00000
     13      -3.3109      2.00000
     14      -3.2653      2.00000
     15      -3.2102      2.00000
     16      -3.1896      2.00000
     17      -3.1635      2.00000
     18      -3.1540      2.00000
     19      -3.1405      2.00000
     20      -3.1260      2.00000
     21      -3.1137      2.00000
     22      -3.0996      2.00000
     23      -3.0723      2.00000
     24      -3.0629      2.00000
     25      -3.0441      2.00000
     26      -3.0413      2.00000
     27      -3.0307      2.00000
     28      -3.0304      2.00000
     29      -3.0273      2.00000
     30      -3.0129      2.00000
     31      -2.9877      2.00000
     32      -2.9870      2.00000
     33      -2.9815      2.00000
     34      -2.9707      2.00000
     35      -2.9699      2.00000
     36      -2.9678      2.00000
     37      -2.9666      2.00000
     38      -2.9562      2.00000
     39      -2.9315      2.00000
     40      -2.9026      2.00000
     41      -2.8970      2.00000
     42      -2.8877      2.00000
     43      -2.8853      2.00000
     44      -2.8630      2.00000
     45      -2.8495      2.00000
     46      -2.8324      2.00000
     47      -2.8142      2.00000
     48      -2.8037      2.00000
     49      -2.8009      2.00000
     50      -2.7759      2.00000
     51      -2.7655      2.00000
     52      -2.7613      2.00000
     53      -2.7580      2.00000
     54      -2.7176      2.00000
     55      -2.6702      2.00000
     56      -2.6491      2.00000
     57      -2.5933      2.00000
     58      -2.5896      2.00000
     59      -2.5150      2.00000
     60      -2.5139      2.00000
     61      -2.5051      2.00000
     62      -2.5031      2.00000
     63      -2.4955      2.00000
     64      -2.4948      2.00000
     65      -2.4687      2.00000
     66      -2.4662      2.00000
     67      -2.4556      2.00000
     68      -2.4494      2.00000
     69      -2.4396      2.00000
     70      -2.4282      2.00000
     71      -2.4097      2.00000
     72      -2.4046      2.00000
     73      -2.3833      2.00000
     74      -2.3780      2.00000
     75      -2.3145      2.00000
     76      -2.2944      2.00000
     77      -2.2738      2.00000
     78      -2.2513      2.00000
     79      -2.1557      2.00000
     80      -2.1037      2.00000
     81      -1.8330      2.00000
     82      -1.7533      2.00000
     83      -1.7520      2.00000
     84      -1.5964      2.00000
     85      -1.5655      2.00000
     86      -1.5582      2.00000
     87      -1.4954      2.00000
     88      -1.4027      2.00000
     89      -1.3920      2.00000
     90      -1.3156      2.00000
     91      -1.3143      2.00000
     92      -1.3140      2.00000
     93      -1.2472      2.00000
     94      -1.1878      2.00000
     95      -1.1010      2.00000
     96      -1.0054      2.00000
     97      -0.9630      2.00000
     98      -0.9187      2.00000
     99      -0.9027      2.00000
    100      -0.8163      2.00000
    101      -0.8000      2.00000
    102      -0.7923      2.00000
    103      -0.6948      2.00000
    104      -0.6295      2.00000
    105      -0.6200      2.00000
    106      -0.5980      2.00000
    107      -0.5842      2.00000
    108      -0.5174      2.00000
    109      -0.5000      2.00000
    110      -0.4483      2.00000
    111      -0.4296      2.00000
    112      -0.4293      2.00000
    113      -0.4133      2.00000
    114      -0.4037      2.00000
    115      -0.3754      2.00000
    116      -0.3721      2.00000
    117      -0.3360      2.00000
    118      -0.3208      2.00000
    119      -0.3184      2.00000
    120      -0.2792      2.00000
    121      -0.2748      2.00000
    122      -0.2137      2.00003
    123      -0.1621      2.00013
    124      -0.1584      2.00015
    125      -0.1187      2.00044
    126      -0.0543      2.00213
    127      -0.0492      2.00239
    128       0.0932      2.03033
    129       0.2907      1.97665
    130       0.3123      1.90926
    131       0.3183      1.88667
    132       0.3410      1.78462
    133       0.3876      1.49627
    134       0.4003      1.40203
    135       0.4506      0.99007
    136       0.5032      0.56253
    137       0.5640      0.18481
    138       0.5668      0.17167
    139       0.6061      0.02854
    140       0.6115      0.01454
    141       0.6356     -0.03288
    142       0.7031     -0.07035
    143       0.7149     -0.06810
    144       0.7603     -0.05035
    145       0.8013     -0.03205
    146       0.8097     -0.02876
    147       0.8179     -0.02571
    148       0.8211     -0.02458
    149       0.9249     -0.00394
    150       0.9327     -0.00334
    151       0.9599     -0.00183
    152       0.9717     -0.00139
    153       0.9828     -0.00106
    154       0.9999     -0.00070
    155       1.1077     -0.00003
    156       1.1414     -0.00001
    157       1.2481     -0.00000
    158       1.2661     -0.00000
    159       1.2728     -0.00000
[truncated: 13,046,476 more chars]
