# Supplementary material for: Manufacture-friendly nanostructured metals stabilized by dual-phase honeycomb shell
Source: Nat Commun. 2022 Apr 19;13:2034. doi: 10.1038/s41467-022-29782-8 (PMC9019002; doi:10.1038/s41467-022-29782-8)
Supplement: Supplementary file 3 — Source Data [file 41467_2022_29782_MOESM3_ESM.zip › Source data/Source data for first principle calculations/alfa001-Ti2Cu0123/slab/ti2cu0-13/POSCAR]

15Ang-Ti2Cu-relaxed-CONTCAR-013         
   1.00000000000000     
     2.9296998978000000    0.0000000000000000    0.0000000000000000
     0.0000000000000000   14.5541000365999995    0.0000000000000000
     0.0000000000000000    0.0000000000000000   28.6700000762999991
   Ti   Cu
    28    14
Direct
  0.4032000019999984  0.5292372333648689  0.0074857864427176
  0.4032000019999984  0.6577278634314392  0.0844539753898405
  0.4032000019999984  0.0408747791726437  0.3182549243975691
  0.4032000019999984  0.7898431933372977  0.1612368170825497
  0.4032000019999984  0.1738884118413979  0.3955228624454102
  0.4032000019999984  0.9165353069150395  0.2386825752069354
  0.4032000019999984  0.3056035827247522  0.4707144672390406
  0.4032000019999984  0.1943951379379956  0.0059865196084091
  0.4032000019999984  0.3264286997973604  0.0812025402999846
  0.4032000019999984  0.4589483516338865  0.1586605462546557
  0.4032000019999984  0.5834752563979705  0.2381657784492894
  0.4032000019999984  0.7100114781989951  0.3155520067305013
  0.4032000019999984  0.8426227110933018  0.3922444100456197
  0.4032000019999984  0.9706075284412672  0.4694909357192397
  0.9031999609999986  0.0292371953648657  0.0074857864427176
  0.9031999609999986  0.1577278974314419  0.0844539753898405
  0.9031999609999986  0.2898432443372985  0.1612368170825497
  0.9031999609999986  0.4165353759150415  0.2386825752069354
  0.9031999609999986  0.5408747741726395  0.3182549243975691
  0.9031999609999986  0.6738884288413960  0.3955228624454102
  0.9031999609999986  0.8056036167247551  0.4707144672390406
  0.9031999609999986  0.6943951899379998  0.0059865196084091
  0.9031999609999986  0.0834752903979733  0.2381657784492894
  0.9031999609999986  0.8264287337973634  0.0812025402999846
  0.9031999609999986  0.2100115121989908  0.3155520067305013
  0.9031999609999986  0.9589484206338815  0.1586605462546557
  0.9031999609999986  0.3426227460933011  0.3922444100456197
  0.9031999609999986  0.4706075624412699  0.4694909357192397
  0.4032000019999984  0.1250451725748961  0.1617352596185443
  0.4032000019999984  0.8634717284691412  0.0076458187576033
  0.4032000019999984  0.2500541666289930  0.2384696214941332
  0.4032000019999984  0.9936563323076332  0.0819026043386872
  0.4032000019999984  0.3746805825937127  0.3148878501933803
  0.4032000019999984  0.5066050379568333  0.3952067217319755
  0.4032000019999984  0.6363671261805841  0.4689380555539427
  0.9031999609999986  0.3634717284691412  0.0076458187576033
  0.9031999609999986  0.4936563323076331  0.0819026043386872
  0.9031999609999986  0.6250451895749012  0.1617352596185443
  0.9031999609999986  0.0066050309568291  0.3952067217319755
  0.9031999609999986  0.7500541836289910  0.2384696214941332
  0.9031999609999986  0.1363671261805842  0.4689380555539427
  0.9031999609999986  0.8746806515937149  0.3148878501933803
 
  0.00000000E+00  0.00000000E+00  0.00000000E+00
  0.00000000E+00  0.00000000E+00  0.00000000E+00
  0.00000000E+00  0.00000000E+00  0.00000000E+00
  0.00000000E+00  0.00000000E+00  0.00000000E+00
  0.00000000E+00  0.00000000E+00  0.00000000E+00
  0.00000000E+00  0.00000000E+00  0.00000000E+00
  0.00000000E+00  0.00000000E+00  0.00000000E+00
  0.00000000E+00  0.00000000E+00  0.00000000E+00
  0.00000000E+00  0.00000000E+00  0.00000000E+00
  0.00000000E+00  0.00000000E+00  0.00000000E+00
  0.00000000E+00  0.00000000E+00  0.00000000E+00
  0.00000000E+00  0.00000000E+00  0.00000000E+00
  0.00000000E+00  0.00000000E+00  0.00000000E+00
  0.00000000E+00  0.00000000E+00  0.00000000E+00
  0.00000000E+00  0.00000000E+00  0.00000000E+00
  0.00000000E+00  0.00000000E+00  0.00000000E+00
  0.00000000E+00  0.00000000E+00  0.00000000E+00
  0.00000000E+00  0.00000000E+00  0.00000000E+00
  0.00000000E+00  0.00000000E+00  0.00000000E+00
  0.00000000E+00  0.00000000E+00  0.00000000E+00
  0.00000000E+00  0.00000000E+00  0.00000000E+00
  0.00000000E+00  0.00000000E+00  0.00000000E+00
  0.00000000E+00  0.00000000E+00  0.00000000E+00
  0.00000000E+00  0.00000000E+00  0.00000000E+00
  0.00000000E+00  0.00000000E+00  0.00000000E+00
  0.00000000E+00  0.00000000E+00  0.00000000E+00
  0.00000000E+00  0.00000000E+00  0.00000000E+00
  0.00000000E+00  0.00000000E+00  0.00000000E+00
  0.00000000E+00  0.00000000E+00  0.00000000E+00
  0.00000000E+00  0.00000000E+00  0.00000000E+00
  0.00000000E+00  0.00000000E+00  0.00000000E+00
  0.00000000E+00  0.00000000E+00  0.00000000E+00
  0.00000000E+00  0.00000000E+00  0.00000000E+00
  0.00000000E+00  0.00000000E+00  0.00000000E+00
  0.00000000E+00  0.00000000E+00  0.00000000E+00
  0.00000000E+00  0.00000000E+00  0.00000000E+00
  0.00000000E+00  0.00000000E+00  0.00000000E+00
  0.00000000E+00  0.00000000E+00  0.00000000E+00
  0.00000000E+00  0.00000000E+00  0.00000000E+00
  0.00000000E+00  0.00000000E+00  0.00000000E+00
  0.00000000E+00  0.00000000E+00  0.00000000E+00
  0.00000000E+00  0.00000000E+00  0.00000000E+00
