# Supplementary material for: Manufacture-friendly nanostructured metals stabilized by dual-phase honeycomb shell
Source: Nat Commun. 2022 Apr 19;13:2034. doi: 10.1038/s41467-022-29782-8 (PMC9019002; doi:10.1038/s41467-022-29782-8)
Supplement: Supplementary file 3 — Source Data [file 41467_2022_29782_MOESM3_ESM.zip › Source data/Source data for first principle calculations/alfa001-Ti2Cu0123/slab/ti2cu0-13/supercell-Ti2Cu-0-13-slab]

15Ang-Ti2Cu-relaxed-CONTCAR-013
1.0
        2.9296998978         0.0000000000         0.0000000000
        0.0000000000        14.5541000366         0.0000000000
        0.0000000000         0.0000000000        28.6700000763
   Ti   Cu
   28   14
Direct
     0.403200002         0.513360038         0.002070000 
     0.403200002         0.646929961         0.081200004 
     0.403200002         0.047609999         0.318560019 
     0.403200002         0.780489961         0.160320003 
     0.403200002         0.181180003         0.397680027 
     0.403200002         0.914049960         0.239439995 
     0.403200002         0.314739986         0.476800001 
     0.403200002         0.185269989         0.000000000 
     0.403200002         0.318830006         0.079119999 
     0.403200002         0.452389971         0.158239999 
     0.403200002         0.585959963         0.237360007 
     0.403200002         0.719519963         0.316490010 
     0.403200002         0.853079962         0.395610018 
     0.403200002         0.986639962         0.474730026 
     0.903199961         0.013360000         0.002070000 
     0.903199961         0.146929995         0.081200004 
     0.903199961         0.280490012         0.160320003 
     0.903199961         0.414050029         0.239439995 
     0.903199961         0.547609994         0.318560019 
     0.903199961         0.681180020         0.397680027 
     0.903199961         0.814740020         0.476800001 
     0.903199961         0.685270041         0.000000000 
     0.903199961         0.085959997         0.237360007 
     0.903199961         0.818830040         0.079119999 
     0.903199961         0.219519997         0.316490010 
     0.903199961         0.952390040         0.158239999 
     0.903199961         0.353079997         0.395610018 
     0.903199961         0.486639996         0.474730026 
     0.403200002         0.116440000         0.159280009 
     0.403200002         0.849319984         0.001040000 
     0.403200002         0.250000000         0.238400001 
     0.403200002         0.982879983         0.080160002 
     0.403200002         0.383569974         0.317519992 
     0.403200002         0.517130008         0.396649979 
     0.403200002         0.650690008         0.475769986 
     0.903199961         0.349319984         0.001040000 
     0.903199961         0.482879983         0.080160002 
     0.903199961         0.616440017         0.159280009 
     0.903199961         0.017130001         0.396649979 
     0.903199961         0.750000017         0.238400001 
     0.903199961         0.150690008         0.475769986 
     0.903199961         0.883570043         0.317519992 
