# Supplementary material for: Manufacture-friendly nanostructured metals stabilized by dual-phase honeycomb shell
Source: Nat Commun. 2022 Apr 19;13:2034. doi: 10.1038/s41467-022-29782-8 (PMC9019002; doi:10.1038/s41467-022-29782-8)
Supplement: Supplementary file 3 — Source Data [file 41467_2022_29782_MOESM3_ESM.zip › Source data/Source data for first principle calculations/hollow-alfa01-10-beta112/bulk/alfa01-10/OSZICAR]

       N       E                     dE             d eps       ncg     rms          rms(c)
DAV:   1     0.155520927705E+03    0.15552E+03   -0.12561E+04  4800   0.108E+03
DAV:   2    -0.700070124977E+02   -0.22553E+03   -0.21817E+03  4854   0.240E+02
DAV:   3    -0.100166033024E+03   -0.30159E+02   -0.28416E+02  7854   0.765E+01
DAV:   4    -0.101725126120E+03   -0.15591E+01   -0.15057E+01  7416   0.190E+01
DAV:   5    -0.101775713403E+03   -0.50587E-01   -0.49619E-01  7380   0.236E+00    0.380E+01
RMM:   6    -0.910318787567E+02    0.10744E+02   -0.29114E+01  4800   0.372E+01    0.109E+01
RMM:   7    -0.902430642327E+02    0.78881E+00   -0.10808E+01  4848   0.180E+01    0.364E+00
RMM:   8    -0.901257416706E+02    0.11732E+00   -0.25374E+00  5590   0.669E+00    0.295E+00
RMM:   9    -0.899382516516E+02    0.18749E+00   -0.16509E+00  6103   0.500E+00    0.246E+00
RMM:  10    -0.897750791792E+02    0.16317E+00   -0.71197E-01  5160   0.424E+00    0.983E-01
RMM:  11    -0.897992254075E+02   -0.24146E-01   -0.25781E-01  6470   0.170E+00    0.116E+00
RMM:  12    -0.897758027491E+02    0.23423E-01   -0.75298E-02  6065   0.961E-01    0.665E-01
RMM:  13    -0.897691050311E+02    0.66977E-02   -0.85710E-02  5797   0.130E+00    0.344E-01
RMM:  14    -0.897661871878E+02    0.29178E-02   -0.16212E-02  5573   0.614E-01    0.183E-01
RMM:  15    -0.897659087543E+02    0.27843E-03   -0.47627E-03  5939   0.308E-01    0.133E-01
RMM:  16    -0.897657901350E+02    0.11862E-03   -0.34330E-03  5905   0.268E-01    0.721E-02
RMM:  17    -0.897657606196E+02    0.29515E-04   -0.48791E-04  6056   0.107E-01    0.680E-02
RMM:  18    -0.897656522044E+02    0.10842E-03   -0.72174E-05  5609   0.813E-02    0.319E-02
RMM:  19    -0.897656221917E+02    0.30013E-04    0.22367E-05  6571   0.470E-02    0.137E-02
RMM:  20    -0.897656049052E+02    0.17286E-04    0.11162E-04  6416   0.208E-02    0.832E-03
RMM:  21    -0.897655883723E+02    0.16533E-04    0.11307E-04  6162   0.151E-02    0.435E-03
RMM:  22    -0.897655774773E+02    0.10895E-04    0.96137E-05  5842   0.607E-03    0.268E-03
RMM:  23    -0.897655698839E+02    0.75934E-05    0.73445E-05  4694   0.332E-03    0.209E-03
RMM:  24    -0.897655642523E+02    0.56316E-05    0.53827E-05  4012   0.279E-03    0.104E-03
RMM:  25    -0.897655596399E+02    0.46124E-05    0.46111E-05  3224   0.182E-03    0.665E-04
RMM:  26    -0.897655553202E+02    0.43197E-05    0.41017E-05  2958   0.128E-03    0.409E-04
RMM:  27    -0.897655526710E+02    0.26492E-05    0.26493E-05  2667   0.797E-04    0.358E-04
RMM:  28    -0.897655506455E+02    0.20255E-05    0.19969E-05  2775   0.751E-04    0.223E-04
RMM:  29    -0.897655480979E+02    0.25477E-05    0.23992E-05  2637   0.626E-04    0.149E-04
RMM:  30    -0.897655464094E+02    0.16884E-05    0.15826E-05  2200   0.515E-04    0.148E-04
RMM:  31    -0.897655451669E+02    0.12425E-05    0.12041E-05  1443   0.366E-04    0.108E-04
RMM:  32    -0.897655442435E+02    0.92337E-06    0.90050E-06  1152   0.335E-04    0.144E-04
RMM:  33    -0.897655433218E+02    0.92174E-06    0.89666E-06  1289   0.349E-04    0.938E-05
RMM:  34    -0.897655418362E+02    0.14856E-05    0.12282E-05  1427   0.341E-04    0.776E-05
RMM:  35    -0.897655410103E+02    0.82588E-06    0.74919E-06   908   0.262E-04    0.850E-05
RMM:  36    -0.897655405030E+02    0.50733E-06    0.47509E-06   881   0.264E-04    0.937E-05
RMM:  37    -0.897655401079E+02    0.39508E-06    0.38633E-06   863   0.267E-04    0.972E-05
RMM:  38    -0.897655397797E+02    0.32815E-06    0.32453E-06   821   0.267E-04    0.103E-04
RMM:  39    -0.897655394854E+02    0.29431E-06    0.29196E-06   801   0.268E-04    0.108E-04
RMM:  40    -0.897655392271E+02    0.25829E-06    0.25558E-06   783   0.269E-04    0.114E-04
RMM:  41    -0.897655389914E+02    0.23572E-06    0.23366E-06   767   0.269E-04    0.119E-04
RMM:  42    -0.897655387809E+02    0.21050E-06    0.20822E-06   752   0.266E-04    0.127E-04
RMM:  43    -0.897655385873E+02    0.19364E-06    0.19237E-06   749   0.267E-04    0.137E-04
RMM:  44    -0.897655384156E+02    0.17173E-06    0.17370E-06   822   0.293E-04    0.146E-04
RMM:  45    -0.897655382561E+02    0.15942E-06    0.16142E-06   753   0.302E-04    0.143E-04
RMM:  46    -0.897655381083E+02    0.14782E-06    0.14714E-06   713   0.297E-04    0.136E-04
RMM:  47    -0.897655379702E+02    0.13809E-06    0.13772E-06   697   0.292E-04    0.130E-04
RMM:  48    -0.897655378437E+02    0.12658E-06    0.12636E-06   738   0.297E-04    0.121E-04
RMM:  49    -0.897655377240E+02    0.11966E-06    0.11907E-06   727   0.297E-04    0.115E-04
RMM:  50    -0.897655376137E+02    0.11026E-06    0.10993E-06   634   0.294E-04    0.118E-04
RMM:  51    -0.897655375094E+02    0.10436E-06    0.10408E-06   655   0.299E-04    0.118E-04
RMM:  52    -0.897655374117E+02    0.97726E-07    0.96620E-07   616   0.298E-04
   1 F= -.89765537E+02 E0= -.89771425E+02  d E =-.897655E+02
       N       E                     dE             d eps       ncg     rms          rms(c)
DAV:   1    -0.897654546362E+02    0.82873E-04    0.46730E-04  5442   0.760E-03    0.202E-03
RMM:   2    -0.897654537751E+02    0.86108E-06    0.26335E-05  6165   0.109E-02    0.931E-03
RMM:   3    -0.897654468037E+02    0.69714E-05    0.34720E-05  5487   0.788E-03    0.151E-03
RMM:   4    -0.897654456703E+02    0.11335E-05    0.11026E-05  4244   0.289E-03    0.637E-04
RMM:   5    -0.897654451618E+02    0.50846E-06    0.54886E-06  3016   0.175E-03    0.756E-04
RMM:   6    -0.897654449279E+02    0.23389E-06    0.24351E-06  2564   0.139E-03    0.518E-04
RMM:   7    -0.897654447628E+02    0.16509E-06    0.17564E-06  2456   0.105E-03    0.395E-04
RMM:   8    -0.897654446488E+02    0.11406E-06    0.12012E-06  2109   0.710E-04    0.241E-04
RMM:   9    -0.897654445519E+02    0.96909E-07    0.97016E-07  1540   0.486E-04
   2 F= -.89765445E+02 E0= -.89771496E+02  d E =0.928598E-04
       N       E                     dE             d eps       ncg     rms          rms(c)
DAV:   1    -0.897654444131E+02    0.23567E-06   -0.20391E-05  5400   0.228E-02    0.173E-03
RMM:   2    -0.897654458301E+02   -0.14170E-05   -0.52201E-06  5812   0.930E-03    0.660E-03
RMM:   3    -0.897654442899E+02    0.15402E-05   -0.19093E-06  5229   0.565E-03    0.167E-03
RMM:   4    -0.897654442448E+02    0.45060E-07   -0.22007E-07  3511   0.238E-03
   3 F= -.89765444E+02 E0= -.89771498E+02  d E =0.931668E-04
       N       E                     dE             d eps       ncg     rms          rms(c)
DAV:   1    -0.897654453319E+02   -0.10420E-05   -0.11230E-04  5274   0.459E-02    0.381E-03
RMM:   2    -0.897654511900E+02   -0.58582E-05   -0.23003E-05  5794   0.198E-02    0.134E-02
RMM:   3    -0.897654450330E+02    0.61570E-05   -0.86238E-06  5526   0.115E-02    0.390E-03
RMM:   4    -0.897654448855E+02    0.14754E-06   -0.21377E-06  5647   0.530E-03    0.191E-03
RMM:   5    -0.897654448514E+02    0.34093E-07   -0.36628E-07  3836   0.287E-03
   4 F= -.89765445E+02 E0= -.89771498E+02  d E =0.925603E-04
       N       E                     dE             d eps       ncg     rms          rms(c)
DAV:   1    -0.897654462097E+02   -0.13243E-05   -0.44518E-04  5082   0.917E-02    0.701E-03
RMM:   2    -0.897654696772E+02   -0.23467E-04   -0.90269E-05  5898   0.376E-02    0.266E-02
RMM:   3    -0.897654450587E+02    0.24618E-04   -0.34614E-05  5642   0.229E-02    0.674E-03
RMM:   4    -0.897654447423E+02    0.31641E-06   -0.76555E-06  6167   0.930E-03    0.347E-03
RMM:   5    -0.897654447654E+02   -0.23161E-07   -0.16293E-06  5547   0.457E-03    0.300E-03
RMM:   6    -0.897654446233E+02    0.14215E-06   -0.99065E-07  4634   0.370E-03    0.201E-03
RMM:   7    -0.897654445684E+02    0.54861E-07   -0.10577E-06  4936   0.493E-03    0.160E-03
RMM:   8    -0.897654444928E+02    0.75659E-07   -0.13572E-07  2776   0.243E-03
   5 F= -.89765444E+02 E0= -.89771497E+02  d E =0.929189E-04
       N       E                     dE             d eps       ncg     rms          rms(c)
DAV:   1    -0.897654453725E+02   -0.80408E-06   -0.13571E-04  5112   0.506E-02    0.380E-03
RMM:   2    -0.897654518119E+02   -0.64394E-05   -0.25462E-05  5853   0.203E-02    0.139E-02
RMM:   3    -0.897654450801E+02    0.67318E-05   -0.93496E-06  5569   0.119E-02    0.383E-03
RMM:   4    -0.897654449415E+02    0.13860E-06   -0.20898E-06  5614   0.515E-03    0.190E-03
RMM:   5    -0.897654449273E+02    0.14256E-07   -0.40147E-07  3927   0.285E-03
   6 F= -.89765445E+02 E0= -.89771498E+02  d E =0.924844E-04
       N       E                     dE             d eps       ncg     rms          rms(c)
DAV:   1    -0.897654449468E+02   -0.53117E-08   -0.42513E-06  5670   0.978E-03    0.158E-03
RMM:   2    -0.897654469452E+02   -0.19984E-05   -0.71682E-06  5989   0.937E-03    0.784E-03
RMM:   3    -0.897654448449E+02    0.21004E-05   -0.28937E-06  5419   0.675E-03    0.108E-03
RMM:   4    -0.897654448468E+02   -0.19124E-08   -0.32438E-07  3516   0.204E-03
   7 F= -.89765445E+02 E0= -.89771498E+02  d E =0.925649E-04
       N       E                     dE             d eps       ncg     rms          rms(c)
DAV:   1    -0.897654450497E+02   -0.20489E-06   -0.15612E-05  5196   0.170E-02    0.139E-03
RMM:   2    -0.897654453343E+02   -0.28452E-06   -0.27267E-06  5521   0.727E-03    0.341E-03
RMM:   3    -0.897654450273E+02    0.30694E-06   -0.53884E-07  3753   0.375E-03    0.133E-03
RMM:   4    -0.897654450030E+02    0.24329E-07   -0.15820E-07  2581   0.173E-03
   8 F= -.89765445E+02 E0= -.89771500E+02  d E =-.156230E-06
