# Supplementary material for: Manufacture-friendly nanostructured metals stabilized by dual-phase honeycomb shell
Source: Nat Commun. 2022 Apr 19;13:2034. doi: 10.1038/s41467-022-29782-8 (PMC9019002; doi:10.1038/s41467-022-29782-8)
Supplement: Supplementary file 3 — Source Data [file 41467_2022_29782_MOESM3_ESM.zip › Source data/Source data for first principle calculations/hollow-alfa01-10-beta112/bulk/alfa01-10/OUTCAR]

 vasp.5.4.4.18Apr17-6-g9f103f2a35 (build Jun 12 2020 19:44:23) complex          
  
 executed on             LinuxIFC date 2021.11.01  09:52:20
 running on   48 total cores
 distrk:  each k-point on   48 cores,    1 groups
 distr:  one band on NCORES_PER_BAND=   8 cores,    6 groups


--------------------------------------------------------------------------------------------------------


 INCAR:
 POTCAR:    PAW_PBE Ti 08Apr2002                  
 POTCAR:    PAW_PBE Al 04Jan2001                  
 POTCAR:    PAW_PBE Ti 08Apr2002                  
   VRHFIN =Ti: d3 s1                                                            
   LEXCH  = PE                                                                  
   EATOM  =    94.7928 eV,    6.9671 Ry                                         
                                                                                
   TITEL  = PAW_PBE Ti 08Apr2002                                                
   LULTRA =        F    use ultrasoft PP ?                                      
   IUNSCR =        1    unscreen: 0-lin 1-nonlin 2-no                           
   RPACOR =    2.200    partial core radius                                     
   POMASS =   47.880; ZVAL   =    4.000    mass and valenz                      
   RCORE  =    2.800    outmost cutoff radius                                   
   RWIGS  =    2.500; RWIGS  =    1.323    wigner-seitz radius (au A)           
   ENMAX  =  178.330; ENMIN  =  133.747 eV                                      
   RCLOC  =    2.215    cutoff for local pot                                    
   LCOR   =        T    correct aug charges                                     
   LPAW   =        T    paw PP                                                  
   EAUG   =  328.883                                                            
   DEXC   =    0.000                                                            
   RMAX   =    2.868    core radius for proj-oper                               
   RAUG   =    1.300    factor for augmentation sphere                          
   RDEP   =    2.885    radius for radial grids                                 
   RDEPT  =    2.320    core radius for aug-charge                              
                                                                                
   Atomic configuration                                                         
    9 entries                                                                   
     n  l   j            E        occ.                                          
     1  0  0.50     -4865.3608   2.0000                                         
     2  0  0.50      -533.1367   2.0000                                         
     2  1  1.50      -440.5031   6.0000                                         
     3  0  0.50       -59.3186   2.0000                                         
     3  1  1.50       -35.7012   6.0000                                         
     3  2  2.50        -1.9157   3.0000                                         
     4  0  0.50        -3.7291   1.0000                                         
     4  1  1.50        -4.0817   0.0000                                         
     4  3  2.50        -1.3606   0.0000                                         
   Description                                                                  
     l       E           TYP  RCUT    TYP  RCUT                                 
     2     -1.9156924     23  2.800                                             
     2     -0.4062961     23  2.800                                             
     0     -3.7290832     23  2.800                                             
     0     20.4087390     23  2.800                                             
     1     -5.4423304     23  2.800                                             
  local pseudopotential read in
  partial core-charges read in
  partial kinetic energy density read in
  atomic valenz-charges read in
  non local Contribution for L=           2  read in
    real space projection operators read in
  non local Contribution for L=           2  read in
    real space projection operators read in
  non local Contribution for L=           0  read in
    real space projection operators read in
  non local Contribution for L=           0  read in
    real space projection operators read in
  non local Contribution for L=           1  read in
    real space projection operators read in
    PAW grid and wavefunctions read in
 
   number of l-projection  operators is LMAX  =           5
   number of lm-projection operators is LMMAX =          15
 
 POTCAR:    PAW_PBE Al 04Jan2001                  
   VRHFIN =Al: s2p1                                                             
   LEXCH  = PE                                                                  
   EATOM  =    53.5387 eV,    3.9350 Ry                                         
                                                                                
   TITEL  = PAW_PBE Al 04Jan2001                                                
   LULTRA =        F    use ultrasoft PP ?                                      
   IUNSCR =        1    unscreen: 0-lin 1-nonlin 2-no                           
   RPACOR =    1.500    partial core radius                                     
   POMASS =   26.981; ZVAL   =    3.000    mass and valenz                      
   RCORE  =    1.900    outmost cutoff radius                                   
   RWIGS  =    2.650; RWIGS  =    1.402    wigner-seitz radius (au A)           
   ENMAX  =  240.300; ENMIN  =  180.225 eV                                      
   ICORE  =        2    local potential                                         
   LCOR   =        T    correct aug charges                                     
   LPAW   =        T    paw PP                                                  
   EAUG   =  291.052                                                            
   DEXC   =    0.000                                                            
   RMAX   =    1.939    core radius for proj-oper                               
   RAUG   =    1.300    factor for augmentation sphere                          
   RDEP   =    1.966    radius for radial grids                                 
   RDEPT  =    1.856    core radius for aug-charge                              
                                                                                
   Atomic configuration                                                         
    6 entries                                                                   
     n  l   j            E        occ.                                          
     1  0  0.50     -1511.1048   2.0000                                         
     2  0  0.50      -108.1629   2.0000                                         
     2  1  1.50       -69.6402   6.0000                                         
     3  0  0.50        -7.7528   2.0000                                         
     3  1  1.50        -2.7121   1.0000                                         
     3  2  2.50        -2.7212   0.0000                                         
   Description                                                                  
     l       E           TYP  RCUT    TYP  RCUT                                 
     0     -7.7528455     23  1.900                                             
     0     -3.3096929     23  1.900                                             
     1     -2.7120682     23  1.900                                             
     1     13.6058260     23  1.900                                             
     2     -2.7211652      7  1.900                                             
  local pseudopotential read in
  partial core-charges read in
  partial kinetic energy density read in
  atomic valenz-charges read in
  non local Contribution for L=           0  read in
    real space projection operators read in
  non local Contribution for L=           0  read in
    real space projection operators read in
  non local Contribution for L=           1  read in
    real space projection operators read in
  non local Contribution for L=           1  read in
    real space projection operators read in
    PAW grid and wavefunctions read in
 
   number of l-projection  operators is LMAX  =           4
   number of lm-projection operators is LMMAX =           8
 
  PAW_PBE Ti 08Apr2002                  :
 energy of atom  1       EATOM=  -94.7928
 kinetic energy error for atom=    0.0005 (will be added to EATOM!!)
  PAW_PBE Al 04Jan2001                  :
 energy of atom  2       EATOM=  -53.5387
 kinetic energy error for atom=    0.0005 (will be added to EATOM!!)
 
 
 POSCAR: BPOSCAR-alfa-relaxed-010-vac            
  positions in direct lattice
  velocities in cartesian coordinates
 exchange correlation table for  LEXCH =        8
   RHO(1)=    0.500       N(1)  =     2000
   RHO(2)=  100.500       N(2)  =     4000

 VTST: version 3.2, (02/03/18)

 CHAIN: initializing optimizer
 
 OPT: Using VASP Conjugate-Gradient optimizer
 CHAIN: Read ICHAIN            0
 
 POSCAR: BPOSCAR-alfa-relaxed-010-vac            
  positions in direct lattice
  velocities in cartesian coordinates
 


--------------------------------------------------------------------------------------------------------


 ion  position               nearest neighbor table
   1  0.495  0.664  0.056-   6 2.84   6 2.84   6 2.84   6 2.84   7 2.84   7 2.84   2 2.90   2 2.90
                             5 2.91   5 2.91
   2  0.495  0.164  0.222-   7 2.83   7 2.83   7 2.83   7 2.83   8 2.85   8 2.85   1 2.90   1 2.90
                            12 2.91  12 2.91
   3  0.495  0.164  0.556-   9 2.83   9 2.83   9 2.83   9 2.83  10 2.85  10 2.85   4 2.91   4 2.91
                            12 2.91  12 2.91
   4  0.495  0.664  0.722-  10 2.83  10 2.83  10 2.83  10 2.83  11 2.84  11 2.84   3 2.91   3 2.91
                             5 2.92   5 2.92
   5  0.495  0.164  0.889-   6 2.83   6 2.83  11 2.84  11 2.84  11 2.84  11 2.84   1 2.91   1 2.91
                             4 2.92   4 2.92
   6  0.995  0.164  0.998-   5 2.83   5 2.83   1 2.84   1 2.84   1 2.84   1 2.84  11 2.91  11 2.91
                             7 2.93   7 2.93
   7  0.995  0.664  0.167-   2 2.83   2 2.83   2 2.83   2 2.83   1 2.84   1 2.84   8 2.91   8 2.91
                             6 2.93   6 2.93
   8  0.995  0.164  0.333-  12 2.83  12 2.83  12 2.83  12 2.83   2 2.85   2 2.85   7 2.91   9 2.91
                             7 2.91   9 2.91
   9  0.995  0.664  0.500-   3 2.83   3 2.83   3 2.83   3 2.83  12 2.85  12 2.85   8 2.91  10 2.91
                            10 2.91   8 2.91
  10  0.995  0.164  0.667-   4 2.83   4 2.83   4 2.83   4 2.83   3 2.85   3 2.85  11 2.90  11 2.90
                             9 2.91   9 2.91
  11  0.995  0.664  0.832-   5 2.84   5 2.84   5 2.84   5 2.84   4 2.84   4 2.84  10 2.90  10 2.90
                             6 2.91   6 2.91
  12  0.495  0.664  0.389-   8 2.83   8 2.83   8 2.83   8 2.83   9 2.85   9 2.85   2 2.91   2 2.91
                             3 2.91   3 2.91
 
  LATTYP: Found a simple orthorhombic cell.
 ALAT       =     2.8548998833
 B/A-ratio  =     1.6071667714
 C/A-ratio  =     5.3316305780
  
  Lattice vectors:
  
 A1 = (   0.0000000000,  -2.8548998833,   0.0000000000)
 A2 = (  -4.5883002281,   0.0000000000,   0.0000000000)
 A3 = (   0.0000000000,   0.0000000000, -15.2212715149)


Analysis of symmetry for initial positions (statically):
=====================================================================
 Subroutine PRICEL returns:
 Original cell was already a primitive cell.
 

 Routine SETGRP: Setting up the symmetry group for a 
 simple orthorhombic supercell.


 Subroutine GETGRP returns: Found  4 space group operations
 (whereof  1 operations were pure point group operations)
 out of a pool of  8 trial point group operations.


The static configuration has the point symmetry C_1 .
 The point group associated with its full space group is C_2v.


Analysis of symmetry for dynamics (positions and initial velocities):
=====================================================================
 Subroutine PRICEL returns:
 Original cell was already a primitive cell.
 

 Routine SETGRP: Setting up the symmetry group for a 
 simple orthorhombic supercell.


 Subroutine GETGRP returns: Found  4 space group operations
 (whereof  1 operations were pure point group operations)
 out of a pool of  8 trial point group operations.


The dynamic configuration has the point symmetry C_1 .
 The point group associated with its full space group is C_2v.


Analysis of constrained symmetry for selective dynamics:
=====================================================================
 Subroutine PRICEL returns:
 Original cell was already a primitive cell.
 

 Routine SETGRP: Setting up the symmetry group for a 
 simple orthorhombic supercell.


 Subroutine GETGRP returns: Found  4 space group operations
 (whereof  1 operations were pure point group operations)
 out of a pool of  8 trial point group operations.


The constrained configuration has the point symmetry C_1 .
 The point group associated with its full space group is C_2v.


 Subroutine INISYM returns: Found  4 space group operations
 (whereof  1 operations are pure point group operations),
 and found     1 'primitive' translations

 
 
 KPOINTS: KPT-Resolved Value to Generate K-Mesh: 0

Automatic generation of k-mesh.
Space group operators:
 irot       det(A)        alpha          n_x          n_y          n_z        tau_x        tau_y        tau_z
    1     1.000000     0.000000     1.000000     0.000000     0.000000     0.000000     0.000000     0.000000
    2     1.000000   180.000000     0.000000     0.000000     1.000000    -0.010020    -0.672700     0.000000
    3    -1.000000   180.000000     1.000000     0.000000     0.000000    -0.010020     0.000000     0.000000
    4    -1.000000   180.000000     0.000000     1.000000     0.000000     0.000000    -0.672700     0.000000
 
 Subroutine IBZKPT returns following result:
 ===========================================
 
 Found     80 irreducible k-points:
 
 Following reciprocal coordinates:
            Coordinates               Weight
  0.000000  0.000000  0.000000      1.000000
  0.111111  0.000000  0.000000      2.000000
  0.222222  0.000000  0.000000      2.000000
  0.333333  0.000000  0.000000      2.000000
  0.444444  0.000000  0.000000      2.000000
  0.000000  0.071429  0.000000      2.000000
  0.111111  0.071429  0.000000      4.000000
  0.222222  0.071429  0.000000      4.000000
  0.333333  0.071429  0.000000      4.000000
  0.444444  0.071429  0.000000      4.000000
  0.000000  0.142857  0.000000      2.000000
  0.111111  0.142857  0.000000      4.000000
  0.222222  0.142857  0.000000      4.000000
  0.333333  0.142857  0.000000      4.000000
  0.444444  0.142857  0.000000      4.000000
  0.000000  0.214286  0.000000      2.000000
  0.111111  0.214286  0.000000      4.000000
  0.222222  0.214286  0.000000      4.000000
  0.333333  0.214286  0.000000      4.000000
  0.444444  0.214286  0.000000      4.000000
  0.000000  0.285714  0.000000      2.000000
  0.111111  0.285714  0.000000      4.000000
  0.222222  0.285714  0.000000      4.000000
  0.333333  0.285714  0.000000      4.000000
  0.444444  0.285714  0.000000      4.000000
  0.000000  0.357143  0.000000      2.000000
  0.111111  0.357143  0.000000      4.000000
  0.222222  0.357143  0.000000      4.000000
  0.333333  0.357143  0.000000      4.000000
  0.444444  0.357143  0.000000      4.000000
  0.000000  0.428571  0.000000      2.000000
  0.111111  0.428571  0.000000      4.000000
  0.222222  0.428571  0.000000      4.000000
  0.333333  0.428571  0.000000      4.000000
  0.444444  0.428571  0.000000      4.000000
  0.000000  0.500000  0.000000      1.000000
  0.111111  0.500000  0.000000      2.000000
  0.222222  0.500000  0.000000      2.000000
  0.333333  0.500000  0.000000      2.000000
  0.444444  0.500000  0.000000      2.000000
  0.000000  0.000000  0.333333      2.000000
  0.111111  0.000000  0.333333      4.000000
  0.222222  0.000000  0.333333      4.000000
  0.333333  0.000000  0.333333      4.000000
  0.444444  0.000000  0.333333      4.000000
  0.000000  0.071429  0.333333      4.000000
  0.111111  0.071429  0.333333      8.000000
  0.222222  0.071429  0.333333      8.000000
  0.333333  0.071429  0.333333      8.000000
  0.444444  0.071429  0.333333      8.000000
  0.000000  0.142857  0.333333      4.000000
  0.111111  0.142857  0.333333      8.000000
  0.222222  0.142857  0.333333      8.000000
  0.333333  0.142857  0.333333      8.000000
  0.444444  0.142857  0.333333      8.000000
  0.000000  0.214286  0.333333      4.000000
  0.111111  0.214286  0.333333      8.000000
  0.222222  0.214286  0.333333      8.000000
  0.333333  0.214286  0.333333      8.000000
  0.444444  0.214286  0.333333      8.000000
  0.000000  0.285714  0.333333      4.000000
  0.111111  0.285714  0.333333      8.000000
  0.222222  0.285714  0.333333      8.000000
  0.333333  0.285714  0.333333      8.000000
  0.444444  0.285714  0.333333      8.000000
  0.000000  0.357143  0.333333      4.000000
  0.111111  0.357143  0.333333      8.000000
  0.222222  0.357143  0.333333      8.000000
  0.333333  0.357143  0.333333      8.000000
  0.444444  0.357143  0.333333      8.000000
  0.000000  0.428571  0.333333      4.000000
  0.111111  0.428571  0.333333      8.000000
  0.222222  0.428571  0.333333      8.000000
  0.333333  0.428571  0.333333      8.000000
  0.444444  0.428571  0.333333      8.000000
  0.000000  0.500000  0.333333      2.000000
  0.111111  0.500000  0.333333      4.000000
  0.222222  0.500000  0.333333      4.000000
  0.333333  0.500000  0.333333      4.000000
  0.444444  0.500000  0.333333      4.000000
 
 Following cartesian coordinates:
            Coordinates               Weight
  0.000000  0.000000  0.000000      1.000000
  0.024216  0.000000  0.000000      2.000000
  0.048432  0.000000  0.000000      2.000000
  0.072649  0.000000  0.000000      2.000000
  0.096865  0.000000  0.000000      2.000000
  0.000000  0.025020  0.000000      2.000000
  0.024216  0.025020  0.000000      4.000000
  0.048432  0.025020  0.000000      4.000000
  0.072649  0.025020  0.000000      4.000000
  0.096865  0.025020  0.000000      4.000000
  0.000000  0.050039  0.000000      2.000000
  0.024216  0.050039  0.000000      4.000000
  0.048432  0.050039  0.000000      4.000000
  0.072649  0.050039  0.000000      4.000000
  0.096865  0.050039  0.000000      4.000000
  0.000000  0.075059  0.000000      2.000000
  0.024216  0.075059  0.000000      4.000000
  0.048432  0.075059  0.000000      4.000000
  0.072649  0.075059  0.000000      4.000000
  0.096865  0.075059  0.000000      4.000000
  0.000000  0.100079  0.000000      2.000000
  0.024216  0.100079  0.000000      4.000000
  0.048432  0.100079  0.000000      4.000000
  0.072649  0.100079  0.000000      4.000000
  0.096865  0.100079  0.000000      4.000000
  0.000000  0.125098  0.000000      2.000000
  0.024216  0.125098  0.000000      4.000000
  0.048432  0.125098  0.000000      4.000000
  0.072649  0.125098  0.000000      4.000000
  0.096865  0.125098  0.000000      4.000000
  0.000000  0.150118  0.000000      2.000000
  0.024216  0.150118  0.000000      4.000000
  0.048432  0.150118  0.000000      4.000000
  0.072649  0.150118  0.000000      4.000000
  0.096865  0.150118  0.000000      4.000000
  0.000000  0.175137  0.000000      1.000000
  0.024216  0.175137  0.000000      2.000000
  0.048432  0.175137  0.000000      2.000000
  0.072649  0.175137  0.000000      2.000000
  0.096865  0.175137  0.000000      2.000000
  0.000000  0.000000  0.021899      2.000000
  0.024216  0.000000  0.021899      4.000000
  0.048432  0.000000  0.021899      4.000000
  0.072649  0.000000  0.021899      4.000000
  0.096865  0.000000  0.021899      4.000000
  0.000000  0.025020  0.021899      4.000000
  0.024216  0.025020  0.021899      8.000000
  0.048432  0.025020  0.021899      8.000000
  0.072649  0.025020  0.021899      8.000000
  0.096865  0.025020  0.021899      8.000000
  0.000000  0.050039  0.021899      4.000000
  0.024216  0.050039  0.021899      8.000000
  0.048432  0.050039  0.021899      8.000000
  0.072649  0.050039  0.021899      8.000000
  0.096865  0.050039  0.021899      8.000000
  0.000000  0.075059  0.021899      4.000000
  0.024216  0.075059  0.021899      8.000000
  0.048432  0.075059  0.021899      8.000000
  0.072649  0.075059  0.021899      8.000000
  0.096865  0.075059  0.021899      8.000000
  0.000000  0.100079  0.021899      4.000000
  0.024216  0.100079  0.021899      8.000000
  0.048432  0.100079  0.021899      8.000000
  0.072649  0.100079  0.021899      8.000000
  0.096865  0.100079  0.021899      8.000000
  0.000000  0.125098  0.021899      4.000000
  0.024216  0.125098  0.021899      8.000000
  0.048432  0.125098  0.021899      8.000000
  0.072649  0.125098  0.021899      8.000000
  0.096865  0.125098  0.021899      8.000000
  0.000000  0.150118  0.021899      4.000000
  0.024216  0.150118  0.021899      8.000000
  0.048432  0.150118  0.021899      8.000000
  0.072649  0.150118  0.021899      8.000000
  0.096865  0.150118  0.021899      8.000000
  0.000000  0.175137  0.021899      2.000000
  0.024216  0.175137  0.021899      4.000000
  0.048432  0.175137  0.021899      4.000000
  0.072649  0.175137  0.021899      4.000000
  0.096865  0.175137  0.021899      4.000000
 


--------------------------------------------------------------------------------------------------------


 Dimension of arrays:
   k-points           NKPTS =     80   k-points in BZ     NKDIM =     80   number of bands    NBANDS=     30
   number of dos      NEDOS =    301   number of ions     NIONS =     12
   non local maximal  LDIM  =      5   non local SUM 2l+1 LMDIM =     15
   total plane-waves  NPLWV =  26880
   max r-space proj   IRMAX =      1   max aug-charges    IRDMAX=   9509
   dimension x,y,z NGX =    24 NGY =   14 NGZ =   80
   dimension x,y,z NGXF=    48 NGYF=   28 NGZF=  160
   support grid    NGXF=    48 NGYF=   28 NGZF=  160
   ions per type =              11   1
   NGX,Y,Z   is equivalent  to a cutoff of   8.70,  8.15,  8.74 a.u.
   NGXF,Y,Z  is equivalent  to a cutoff of  17.39, 16.30, 17.48 a.u.

 SYSTEM =  TiCu                                    
 POSCAR =  BPOSCAR-alfa-relaxed-010-vac            

 Startparameter for this run:
   NWRITE =      2    write-flag & timer
   PREC   = normal    normal or accurate (medium, high low for compatibility)
   ISTART =      0    job   : 0-new  1-cont  2-samecut
   ICHARG =      2    charge: 1-file 2-atom 10-const
   ISPIN  =      1    spin polarized calculation?
   LNONCOLLINEAR =      F non collinear calculations
   LSORBIT =      F    spin-orbit coupling
   INIWAV =      1    electr: 0-lowe 1-rand  2-diag
   LASPH  =      F    aspherical Exc in radial PAW
   METAGGA=      F    non-selfconsistent MetaGGA calc.

 Electronic Relaxation 1
   ENCUT  =  400.0 eV  29.40 Ry    5.42 a.u.   7.48  4.66 24.82*2*pi/ulx,y,z
   ENINI  =  400.0     initial cutoff
   ENAUG  =  328.9 eV  augmentation charge cutoff
   NELM   =    200;   NELMIN=  2; NELMDL= -5     # of ELM steps 
   EDIFF  = 0.1E-06   stopping-criterion for ELM
   LREAL  =      F    real-space projection
   NLSPLINE    = F    spline interpolate recip. space projectors
   LCOMPAT=      F    compatible to vasp.4.4
   GGA_COMPAT  = T    GGA compatible to vasp.4.4-vasp.4.6
   LMAXPAW     = -100 max onsite density
   LMAXMIX     =    2 max onsite mixed and CHGCAR
   VOSKOWN=      0    Vosko Wilk Nusair interpolation
   ROPT   =    0.00000   0.00000
 Ionic relaxation
   EDIFFG = -.1E-02   stopping-criterion for IOM
   NSW    =    200    number of steps for IOM
   NBLOCK =      1;   KBLOCK =    200    inner block; outer block 
   IBRION =      2    ionic relax: 0-MD 1-quasi-New 2-CG
   NFREE  =      1    steps in history (QN), initial steepest desc. (CG)
   ISIF   =      2    stress and relaxation
   IWAVPR =     11    prediction:  0-non 1-charg 2-wave 3-comb
   ISYM   =      2    0-nonsym 1-usesym 2-fastsym
   LCORR  =      T    Harris-Foulkes like correction to forces

   POTIM  = 0.2000    time-step for ionic-motion
   TEIN   =    0.0    initial temperature
   TEBEG  =    0.0;   TEEND  =   0.0 temperature during run
   SMASS  =  -3.00    Nose mass-parameter (am)
   estimated Nose-frequenzy (Omega)   =  0.10E-29 period in steps =****** mass=  -0.481E-27a.u.
   SCALEE = 1.0000    scale energy and forces
   NPACO  =    256;   APACO  = 16.0  distance and # of slots for P.C.
   PSTRESS=    0.0 pullay stress

  Mass of Ions in am
   POMASS =  47.88 26.98
  Ionic Valenz
   ZVAL   =   4.00  3.00
  Atomic Wigner-Seitz radii
   RWIGS  =  -1.00 -1.00
  virtual crystal weights 
   VCA    =   1.00  1.00
   NELECT =      47.0000    total number of electrons
   NUPDOWN=      -1.0000    fix difference up-down

 DOS related values:
   EMIN   =  10.00;   EMAX   =-10.00  energy-range for DOS
   EFERMI =   0.00
   ISMEAR =     1;   SIGMA  =   0.20  broadening in eV -4-tet -1-fermi 0-gaus

 Electronic relaxation 2 (details)
   IALGO  =     68    algorithm
   LDIAG  =      T    sub-space diagonalisation (order eigenvalues)
   LSUBROT=      F    optimize rotation matrix (better conditioning)
   TURBO    =      0    0=normal 1=particle mesh
   IRESTART =      0    0=no restart 2=restart with 2 vectors
   NREBOOT  =      0    no. of reboots
   NMIN     =      0    reboot dimension
   EREF     =   0.00    reference energy to select bands
   IMIX   =      4    mixing-type and parameters
     AMIX     =   0.40;   BMIX     =  1.00
     AMIX_MAG =   1.60;   BMIX_MAG =  1.00
     AMIN     =   0.10
     WC   =   100.;   INIMIX=   1;  MIXPRE=   1;  MAXMIX= -45

 Intra band minimization:
   WEIMIN = 0.0010     energy-eigenvalue tresh-hold
   EBREAK =  0.83E-09  absolut break condition
   DEPER  =   0.30     relativ break condition  

   TIME   =   0.40     timestep for ELM

  volume/ion in A,a.u.               =      16.62       112.13
  Fermi-wavevector in a.u.,A,eV,Ry     =   1.011291  1.911063 13.914813  1.022710
  Thomas-Fermi vector in A             =   2.144332
 
 Write flags
   LWAVE        =      F    write WAVECAR
   LDOWNSAMPLE  =      F    k-point downsampling of WAVECAR
   LCHARG       =      F    write CHGCAR
   LVTOT        =      F    write LOCPOT, total local potential
   LVHAR        =      F    write LOCPOT, Hartree potential only
   LELF         =      F    write electronic localiz. function (ELF)
   LORBIT       =      0    0 simple, 1 ext, 2 COOP (PROOUT), +10 PAW based schemes


 Dipole corrections
   LMONO  =      F    monopole corrections only (constant potential shift)
   LDIPOL =      F    correct potential (dipole corrections)
   IDIPOL =      0    1-x, 2-y, 3-z, 4-all directions 
   EPSILON=  1.0000000 bulk dielectric constant

 Exchange correlation treatment:
   GGA     =    --    GGA type
   LEXCH   =     8    internal setting for exchange type
   VOSKOWN=      0    Vosko Wilk Nusair interpolation
   LHFCALC =     F    Hartree Fock is set to
   LHFONE  =     F    Hartree Fock one center treatment
   AEXX    =    0.0000 exact exchange contribution

 Linear response parameters
   LEPSILON=     F    determine dielectric tensor
   LRPA    =     F    only Hartree local field effects (RPA)
   LNABLA  =     F    use nabla operator in PAW spheres
   LVEL    =     F    velocity operator in full k-point grid
   LINTERFAST=   F  fast interpolation
   KINTER  =     0    interpolate to denser k-point grid
   CSHIFT  =0.1000    complex shift for real part using Kramers Kronig
   OMEGAMAX=  -1.0    maximum frequency
   DEG_THRESHOLD= 0.2000000E-02 threshold for treating states as degnerate
   RTIME   =   -0.100 relaxation time in fs
  (WPLASMAI=    0.000 imaginary part of plasma frequency in eV, 0.658/RTIME)
   DFIELD  = 0.0000000 0.0000000 0.0000000 field for delta impulse in time
 
 Orbital magnetization related:
   ORBITALMAG=     F  switch on orbital magnetization
   LCHIMAG   =     F  perturbation theory with respect to B field
   DQ        =  0.001000  dq finite difference perturbation B field
   LLRAUG    =     F  two centre corrections for induced B field


--------------------------------------------------------------------------------------------------------


 conjugate gradient relaxation of ions
   using selective dynamics as specified on POSCAR
 charge density and potential will be updated during run
 non-spin polarized calculation
 RMM-DIIS sequential band-by-band and
  variant of blocked Davidson during initial phase
 perform sub-space diagonalisation
    before iterative eigenvector-optimisation
 modified Broyden-mixing scheme, WC =      100.0
 initial mixing is a Kerker type mixing with AMIX =  0.4000 and BMIX =      1.0000
 Hartree-type preconditioning will be used
 using additional bands            6
 reciprocal scheme for non local part
 use partial core corrections
 calculate Harris-corrections to forces 
   (improved forces if not selfconsistent)
 use gradient corrections 
 use of overlap-Matrix (Vanderbilt PP)
 Methfessel and Paxton  Order N= 1 SIGMA  =   0.20


--------------------------------------------------------------------------------------------------------


  energy-cutoff  :      400.00
  volume of cell :      199.39
      direct lattice vectors                 reciprocal lattice vectors
     4.588300228  0.000000000  0.000000000     0.217945634  0.000000000  0.000000000
     0.000000000  2.854899883  0.000000000     0.000000000  0.350274980  0.000000000
     0.000000000  0.000000000 15.221271515     0.000000000  0.000000000  0.065697534

  length of vectors
     4.588300228  2.854899883 15.221271515     0.217945634  0.350274980  0.065697534


 
 k-points in units of 2pi/SCALE and weight: KPT-Resolved Value to Generate K-Mesh: 0
   0.00000000  0.00000000  0.00000000       0.003
   0.02421618  0.00000000  0.00000000       0.005
   0.04843236  0.00000000  0.00000000       0.005
   0.07264854  0.00000000  0.00000000       0.005
   0.09686473  0.00000000  0.00000000       0.005
   0.00000000  0.02501964  0.00000000       0.005
   0.02421618  0.02501964  0.00000000       0.011
   0.04843236  0.02501964  0.00000000       0.011
   0.07264854  0.02501964  0.00000000       0.011
   0.09686473  0.02501964  0.00000000       0.011
   0.00000000  0.05003928  0.00000000       0.005
   0.02421618  0.05003928  0.00000000       0.011
   0.04843236  0.05003928  0.00000000       0.011
   0.07264854  0.05003928  0.00000000       0.011
   0.09686473  0.05003928  0.00000000       0.011
   0.00000000  0.07505892  0.00000000       0.005
   0.02421618  0.07505892  0.00000000       0.011
   0.04843236  0.07505892  0.00000000       0.011
   0.07264854  0.07505892  0.00000000       0.011
   0.09686473  0.07505892  0.00000000       0.011
   0.00000000  0.10007857  0.00000000       0.005
   0.02421618  0.10007857  0.00000000       0.011
   0.04843236  0.10007857  0.00000000       0.011
   0.07264854  0.10007857  0.00000000       0.011
   0.09686473  0.10007857  0.00000000       0.011
   0.00000000  0.12509821  0.00000000       0.005
   0.02421618  0.12509821  0.00000000       0.011
   0.04843236  0.12509821  0.00000000       0.011
   0.07264854  0.12509821  0.00000000       0.011
   0.09686473  0.12509821  0.00000000       0.011
   0.00000000  0.15011785  0.00000000       0.005
   0.02421618  0.15011785  0.00000000       0.011
   0.04843236  0.15011785  0.00000000       0.011
   0.07264854  0.15011785  0.00000000       0.011
   0.09686473  0.15011785  0.00000000       0.011
   0.00000000  0.17513749  0.00000000       0.003
   0.02421618  0.17513749  0.00000000       0.005
   0.04843236  0.17513749  0.00000000       0.005
   0.07264854  0.17513749  0.00000000       0.005
   0.09686473  0.17513749  0.00000000       0.005
   0.00000000  0.00000000  0.02189918       0.005
   0.02421618  0.00000000  0.02189918       0.011
   0.04843236  0.00000000  0.02189918       0.011
   0.07264854  0.00000000  0.02189918       0.011
   0.09686473  0.00000000  0.02189918       0.011
   0.00000000  0.02501964  0.02189918       0.011
   0.02421618  0.02501964  0.02189918       0.021
   0.04843236  0.02501964  0.02189918       0.021
   0.07264854  0.02501964  0.02189918       0.021
   0.09686473  0.02501964  0.02189918       0.021
   0.00000000  0.05003928  0.02189918       0.011
   0.02421618  0.05003928  0.02189918       0.021
   0.04843236  0.05003928  0.02189918       0.021
   0.07264854  0.05003928  0.02189918       0.021
   0.09686473  0.05003928  0.02189918       0.021
   0.00000000  0.07505892  0.02189918       0.011
   0.02421618  0.07505892  0.02189918       0.021
   0.04843236  0.07505892  0.02189918       0.021
   0.07264854  0.07505892  0.02189918       0.021
   0.09686473  0.07505892  0.02189918       0.021
   0.00000000  0.10007857  0.02189918       0.011
   0.02421618  0.10007857  0.02189918       0.021
   0.04843236  0.10007857  0.02189918       0.021
   0.07264854  0.10007857  0.02189918       0.021
   0.09686473  0.10007857  0.02189918       0.021
   0.00000000  0.12509821  0.02189918       0.011
   0.02421618  0.12509821  0.02189918       0.021
   0.04843236  0.12509821  0.02189918       0.021
   0.07264854  0.12509821  0.02189918       0.021
   0.09686473  0.12509821  0.02189918       0.021
   0.00000000  0.15011785  0.02189918       0.011
   0.02421618  0.15011785  0.02189918       0.021
   0.04843236  0.15011785  0.02189918       0.021
   0.07264854  0.15011785  0.02189918       0.021
   0.09686473  0.15011785  0.02189918       0.021
   0.00000000  0.17513749  0.02189918       0.005
   0.02421618  0.17513749  0.02189918       0.011
   0.04843236  0.17513749  0.02189918       0.011
   0.07264854  0.17513749  0.02189918       0.011
   0.09686473  0.17513749  0.02189918       0.011
 
 k-points in reciprocal lattice and weights: KPT-Resolved Value to Generate K-Mesh: 0
   0.00000000  0.00000000  0.00000000       0.003
   0.11111111  0.00000000  0.00000000       0.005
   0.22222222  0.00000000  0.00000000       0.005
   0.33333333  0.00000000  0.00000000       0.005
   0.44444444  0.00000000  0.00000000       0.005
   0.00000000  0.07142857  0.00000000       0.005
   0.11111111  0.07142857  0.00000000       0.011
   0.22222222  0.07142857  0.00000000       0.011
   0.33333333  0.07142857  0.00000000       0.011
   0.44444444  0.07142857  0.00000000       0.011
   0.00000000  0.14285714  0.00000000       0.005
   0.11111111  0.14285714  0.00000000       0.011
   0.22222222  0.14285714  0.00000000       0.011
   0.33333333  0.14285714  0.00000000       0.011
   0.44444444  0.14285714  0.00000000       0.011
   0.00000000  0.21428571  0.00000000       0.005
   0.11111111  0.21428571  0.00000000       0.011
   0.22222222  0.21428571  0.00000000       0.011
   0.33333333  0.21428571  0.00000000       0.011
   0.44444444  0.21428571  0.00000000       0.011
   0.00000000  0.28571429  0.00000000       0.005
   0.11111111  0.28571429  0.00000000       0.011
   0.22222222  0.28571429  0.00000000       0.011
   0.33333333  0.28571429  0.00000000       0.011
   0.44444444  0.28571429  0.00000000       0.011
   0.00000000  0.35714286  0.00000000       0.005
   0.11111111  0.35714286  0.00000000       0.011
   0.22222222  0.35714286  0.00000000       0.011
   0.33333333  0.35714286  0.00000000       0.011
   0.44444444  0.35714286  0.00000000       0.011
   0.00000000  0.42857143  0.00000000       0.005
   0.11111111  0.42857143  0.00000000       0.011
   0.22222222  0.42857143  0.00000000       0.011
   0.33333333  0.42857143  0.00000000       0.011
   0.44444444  0.42857143  0.00000000       0.011
   0.00000000  0.50000000  0.00000000       0.003
   0.11111111  0.50000000  0.00000000       0.005
   0.22222222  0.50000000  0.00000000       0.005
   0.33333333  0.50000000  0.00000000       0.005
   0.44444444  0.50000000  0.00000000       0.005
   0.00000000  0.00000000  0.33333333       0.005
   0.11111111  0.00000000  0.33333333       0.011
   0.22222222  0.00000000  0.33333333       0.011
   0.33333333  0.00000000  0.33333333       0.011
   0.44444444  0.00000000  0.33333333       0.011
   0.00000000  0.07142857  0.33333333       0.011
   0.11111111  0.07142857  0.33333333       0.021
   0.22222222  0.07142857  0.33333333       0.021
   0.33333333  0.07142857  0.33333333       0.021
   0.44444444  0.07142857  0.33333333       0.021
   0.00000000  0.14285714  0.33333333       0.011
   0.11111111  0.14285714  0.33333333       0.021
   0.22222222  0.14285714  0.33333333       0.021
   0.33333333  0.14285714  0.33333333       0.021
   0.44444444  0.14285714  0.33333333       0.021
   0.00000000  0.21428571  0.33333333       0.011
   0.11111111  0.21428571  0.33333333       0.021
   0.22222222  0.21428571  0.33333333       0.021
   0.33333333  0.21428571  0.33333333       0.021
   0.44444444  0.21428571  0.33333333       0.021
   0.00000000  0.28571429  0.33333333       0.011
   0.11111111  0.28571429  0.33333333       0.021
   0.22222222  0.28571429  0.33333333       0.021
   0.33333333  0.28571429  0.33333333       0.021
   0.44444444  0.28571429  0.33333333       0.021
   0.00000000  0.35714286  0.33333333       0.011
   0.11111111  0.35714286  0.33333333       0.021
   0.22222222  0.35714286  0.33333333       0.021
   0.33333333  0.35714286  0.33333333       0.021
   0.44444444  0.35714286  0.33333333       0.021
   0.00000000  0.42857143  0.33333333       0.011
   0.11111111  0.42857143  0.33333333       0.021
   0.22222222  0.42857143  0.33333333       0.021
   0.33333333  0.42857143  0.33333333       0.021
   0.44444444  0.42857143  0.33333333       0.021
   0.00000000  0.50000000  0.33333333       0.005
   0.11111111  0.50000000  0.33333333       0.011
   0.22222222  0.50000000  0.33333333       0.011
   0.33333333  0.50000000  0.33333333       0.011
   0.44444444  0.50000000  0.33333333       0.011
 
 position of ions in fractional coordinates (direct lattice) 
   0.49499002  0.66364998  0.05614311
   0.49499002  0.16365001  0.22222223
   0.49499002  0.16365001  0.55555560
   0.49499002  0.66364998  0.72222226
   0.49499002  0.16365001  0.88930138
   0.99499002  0.16365001  0.99849377
   0.99499002  0.66364998  0.16666667
   0.99499002  0.16365001  0.33333333
   0.99499002  0.66364998  0.50000000
   0.99499002  0.16365001  0.66666667
   0.99499002  0.66364998  0.83225276
   0.49499002  0.66364998  0.38888890
 
 position of ions in cartesian coordinates  (Angst):
   2.27116280  1.89465424  0.85456951
   2.27116280  0.46720439  3.38250495
   2.27116280  0.46720439  8.45626258
   2.27116280  1.89465424 10.99314117
   2.27116280  0.46720439 13.53629773
   4.56531292  0.46720439 15.19834481
   4.56531292  1.89465424  2.53687859
   4.56531292  0.46720439  5.07375717
   4.56531292  1.89465424  7.61063576
   4.56531292  0.46720439 10.14751435
   4.56531292  1.89465424 12.66794530
   2.27116280  1.89465424  5.91938352
 


--------------------------------------------------------------------------------------------------------


 k-point  1 :   0.0000 0.0000 0.0000  plane waves:    3639
 k-point  2 :   0.1111 0.0000 0.0000  plane waves:    3633
 k-point  3 :   0.2222 0.0000 0.0000  plane waves:    3627
 k-point  4 :   0.3333 0.0000 0.0000  plane waves:    3633
 k-point  5 :   0.4444 0.0000 0.0000  plane waves:    3629
 k-point  6 :   0.0000 0.0714 0.0000  plane waves:    3633
 k-point  7 :   0.1111 0.0714 0.0000  plane waves:    3646
 k-point  8 :   0.2222 0.0714 0.0000  plane waves:    3638
 k-point  9 :   0.3333 0.0714 0.0000  plane waves:    3631
 k-point 10 :   0.4444 0.0714 0.0000  plane waves:    3637
 k-point 11 :   0.0000 0.1429 0.0000  plane waves:    3643
 k-point 12 :   0.1111 0.1429 0.0000  plane waves:    3642
 k-point 13 :   0.2222 0.1429 0.0000  plane waves:    3640
 k-point 14 :   0.3333 0.1429 0.0000  plane waves:    3631
 k-point 15 :   0.4444 0.1429 0.0000  plane waves:    3620
 k-point 16 :   0.0000 0.2143 0.0000  plane waves:    3609
 k-point 17 :   0.1111 0.2143 0.0000  plane waves:    3623
 k-point 18 :   0.2222 0.2143 0.0000  plane waves:    3634
 k-point 19 :   0.3333 0.2143 0.0000  plane waves:    3625
 k-point 20 :   0.4444 0.2143 0.0000  plane waves:    3603
 k-point 21 :   0.0000 0.2857 0.0000  plane waves:    3623
 k-point 22 :   0.1111 0.2857 0.0000  plane waves:    3618
 k-point 23 :   0.2222 0.2857 0.0000  plane waves:    3625
 k-point 24 :   0.3333 0.2857 0.0000  plane waves:    3620
 k-point 25 :   0.4444 0.2857 0.0000  plane waves:    3597
 k-point 26 :   0.0000 0.3571 0.0000  plane waves:    3600
 k-point 27 :   0.1111 0.3571 0.0000  plane waves:    3623
 k-point 28 :   0.2222 0.3571 0.0000  plane waves:    3616
 k-point 29 :   0.3333 0.3571 0.0000  plane waves:    3612
 k-point 30 :   0.4444 0.3571 0.0000  plane waves:    3595
 k-point 31 :   0.0000 0.4286 0.0000  plane waves:    3628
 k-point 32 :   0.1111 0.4286 0.0000  plane waves:    3616
 k-point 33 :   0.2222 0.4286 0.0000  plane waves:    3624
 k-point 34 :   0.3333 0.4286 0.0000  plane waves:    3610
 k-point 35 :   0.4444 0.4286 0.0000  plane waves:    3603
 k-point 36 :   0.0000 0.5000 0.0000  plane waves:    3602
 k-point 37 :   0.1111 0.5000 0.0000  plane waves:    3628
 k-point 38 :   0.2222 0.5000 0.0000  plane waves:    3612
 k-point 39 :   0.3333 0.5000 0.0000  plane waves:    3622
 k-point 40 :   0.4444 0.5000 0.0000  plane waves:    3608
 k-point 41 :   0.0000 0.0000 0.3333  plane waves:    3632
 k-point 42 :   0.1111 0.0000 0.3333  plane waves:    3625
 k-point 43 :   0.2222 0.0000 0.3333  plane waves:    3642
 k-point 44 :   0.3333 0.0000 0.3333  plane waves:    3631
 k-point 45 :   0.4444 0.0000 0.3333  plane waves:    3655
 k-point 46 :   0.0000 0.0714 0.3333  plane waves:    3638
 k-point 47 :   0.1111 0.0714 0.3333  plane waves:    3627
 k-point 48 :   0.2222 0.0714 0.3333  plane waves:    3636
 k-point 49 :   0.3333 0.0714 0.3333  plane waves:    3629
 k-point 50 :   0.4444 0.0714 0.3333  plane waves:    3636
 k-point 51 :   0.0000 0.1429 0.3333  plane waves:    3642
 k-point 52 :   0.1111 0.1429 0.3333  plane waves:    3636
 k-point 53 :   0.2222 0.1429 0.3333  plane waves:    3639
 k-point 54 :   0.3333 0.1429 0.3333  plane waves:    3629
 k-point 55 :   0.4444 0.1429 0.3333  plane waves:    3622
 k-point 56 :   0.0000 0.2143 0.3333  plane waves:    3645
 k-point 57 :   0.1111 0.2143 0.3333  plane waves:    3645
 k-point 58 :   0.2222 0.2143 0.3333  plane waves:    3633
 k-point 59 :   0.3333 0.2143 0.3333  plane waves:    3620
 k-point 60 :   0.4444 0.2143 0.3333  plane waves:    3604
 k-point 61 :   0.0000 0.2857 0.3333  plane waves:    3623
 k-point 62 :   0.1111 0.2857 0.3333  plane waves:    3631
 k-point 63 :   0.2222 0.2857 0.3333  plane waves:    3625
 k-point 64 :   0.3333 0.2857 0.3333  plane waves:    3614
 k-point 65 :   0.4444 0.2857 0.3333  plane waves:    3599
 k-point 66 :   0.0000 0.3571 0.3333  plane waves:    3630
 k-point 67 :   0.1111 0.3571 0.3333  plane waves:    3624
 k-point 68 :   0.2222 0.3571 0.3333  plane waves:    3608
 k-point 69 :   0.3333 0.3571 0.3333  plane waves:    3602
 k-point 70 :   0.4444 0.3571 0.3333  plane waves:    3592
 k-point 71 :   0.0000 0.4286 0.3333  plane waves:    3632
 k-point 72 :   0.1111 0.4286 0.3333  plane waves:    3624
 k-point 73 :   0.2222 0.4286 0.3333  plane waves:    3618
 k-point 74 :   0.3333 0.4286 0.3333  plane waves:    3605
 k-point 75 :   0.4444 0.4286 0.3333  plane waves:    3591
 k-point 76 :   0.0000 0.5000 0.3333  plane waves:    3614
 k-point 77 :   0.1111 0.5000 0.3333  plane waves:    3606
 k-point 78 :   0.2222 0.5000 0.3333  plane waves:    3626
 k-point 79 :   0.3333 0.5000 0.3333  plane waves:    3608
 k-point 80 :   0.4444 0.5000 0.3333  plane waves:    3592

 maximum and minimum number of plane-waves per node :       475      427

 maximum number of plane-waves:      3655
 maximum index in each direction: 
   IXMAX=    7   IYMAX=    4   IZMAX=   24
   IXMIN=   -7   IYMIN=   -5   IZMIN=  -25


 parallel 3D FFT for wavefunctions:
    minimum data exchange during FFTs selected (reduces bandwidth)
 parallel 3D FFT for charge:
    minimum data exchange during FFTs selected (reduces bandwidth)


 total amount of memory used by VASP MPI-rank0    42943. kBytes
=======================================================================

   base      :      30000. kBytes
   nonl-proj :       9075. kBytes
   fftplans  :        269. kBytes
   grid      :        391. kBytes
   one-center:         21. kBytes
   wavefun   :       3187. kBytes
 
     INWAV:  cpu time    0.0000: real time    0.0001
 Broyden mixing: mesh for mixing (old mesh)
   NGX = 15   NGY =  9   NGZ = 49
  (NGX  = 48   NGY  = 28   NGZ  =160)
  gives a total of   6615 points

 initial charge density was supplied:
 charge density of overlapping atoms calculated
 number of electron      47.0000000 magnetization 
 keeping initial charge density in first step


--------------------------------------------------------------------------------------------------------


 Maximum index for augmentation-charges          512 (set IRDMAX)


--------------------------------------------------------------------------------------------------------


 First call to EWALD:  gamma=   0.303
 Maximum number of real-space cells 3x 5x 1
 Maximum number of reciprocal cells 2x 2x 6

    FEWALD:  cpu time    0.0018: real time    0.0018


--------------------------------------- Iteration      1(   1)  ---------------------------------------


    POTLOK:  cpu time    0.0136: real time    0.0171
    SETDIJ:  cpu time    0.0030: real time    0.0030
     EDDAV:  cpu time    1.3890: real time    1.3895
       DOS:  cpu time    0.0027: real time    0.0027
    --------------------------------------------
      LOOP:  cpu time    1.4082: real time    1.4122

 eigenvalue-minimisations  :  4800
 total energy-change (2. order) : 0.1555209E+03  (-0.1256100E+04)
 number of electron      47.0000000 magnetization 
 augmentation part       47.0000000 magnetization 

 Free energy of the ion-electron system (eV)
  ---------------------------------------------------
  alpha Z        PSCENC =       228.19255348
  Ewald energy   TEWEN  =     -1497.86698792
  -Hartree energ DENC   =       -90.25872523
  -exchange      EXHF   =         0.00000000
  -V(xc)+E(xc)   XCENC  =      -432.56308639
  PAW double counting   =      1446.87379588     -969.81389434
  entropy T*S    EENTRO =        -0.00009754
  eigenvalues    EBANDS =       374.70427618
  atomic energy  EATOM  =      1096.25309358
  Solvation  Ediel_sol  =         0.00000000
  ---------------------------------------------------
  free energy    TOTEN  =       155.52092771 eV

  energy without entropy =      155.52102524  energy(sigma->0) =      155.52096022


--------------------------------------------------------------------------------------------------------


--------------------------------------- Iteration      1(   2)  ---------------------------------------


     EDDAV:  cpu time    1.3953: real time    1.3998
       DOS:  cpu time    0.0029: real time    0.0029
    --------------------------------------------
      LOOP:  cpu time    1.3982: real time    1.4028

 eigenvalue-minimisations  :  4854
 total energy-change (2. order) :-0.2255279E+03  (-0.2181695E+03)
 number of electron      47.0000000 magnetization 
 augmentation part       47.0000000 magnetization 

 Free energy of the ion-electron system (eV)
  ---------------------------------------------------
  alpha Z        PSCENC =       228.19255348
  Ewald energy   TEWEN  =     -1497.86698792
  -Hartree energ DENC   =       -90.25872523
  -exchange      EXHF   =         0.00000000
  -V(xc)+E(xc)   XCENC  =      -432.56308639
  PAW double counting   =      1446.87379588     -969.81389434
  entropy T*S    EENTRO =         0.00071745
  eigenvalues    EBANDS =       149.17552098
  atomic energy  EATOM  =      1096.25309358
  Solvation  Ediel_sol  =         0.00000000
  ---------------------------------------------------
  free energy    TOTEN  =       -70.00701250 eV

  energy without entropy =      -70.00772995  energy(sigma->0) =      -70.00725165


--------------------------------------------------------------------------------------------------------


--------------------------------------- Iteration      1(   3)  ---------------------------------------


     EDDAV:  cpu time    2.0038: real time    2.0074
       DOS:  cpu time    0.0032: real time    0.0032
    --------------------------------------------
      LOOP:  cpu time    2.0070: real time    2.0106

 eigenvalue-minimisations  :  7854
 total energy-change (2. order) :-0.3015902E+02  (-0.2841601E+02)
 number of electron      47.0000000 magnetization 
 augmentation part       47.0000000 magnetization 

 Free energy of the ion-electron system (eV)
  ---------------------------------------------------
  alpha Z        PSCENC =       228.19255348
  Ewald energy   TEWEN  =     -1497.86698792
  -Hartree energ DENC   =       -90.25872523
  -exchange      EXHF   =         0.00000000
  -V(xc)+E(xc)   XCENC  =      -432.56308639
  PAW double counting   =      1446.87379588     -969.81389434
  entropy T*S    EENTRO =         0.00611567
  eigenvalues    EBANDS =       119.01110224
  atomic energy  EATOM  =      1096.25309358
  Solvation  Ediel_sol  =         0.00000000
  ---------------------------------------------------
  free energy    TOTEN  =      -100.16603302 eV

  energy without entropy =     -100.17214870  energy(sigma->0) =     -100.16807158


--------------------------------------------------------------------------------------------------------


--------------------------------------- Iteration      1(   4)  ---------------------------------------


     EDDAV:  cpu time    1.9028: real time    1.9228
       DOS:  cpu time    0.0033: real time    0.0034
    --------------------------------------------
      LOOP:  cpu time    1.9061: real time    1.9262

 eigenvalue-minimisations  :  7416
 total energy-change (2. order) :-0.1559093E+01  (-0.1505676E+01)
 number of electron      47.0000000 magnetization 
 augmentation part       47.0000000 magnetization 

 Free energy of the ion-electron system (eV)
  ---------------------------------------------------
  alpha Z        PSCENC =       228.19255348
  Ewald energy   TEWEN  =     -1497.86698792
  -Hartree energ DENC   =       -90.25872523
  -exchange      EXHF   =         0.00000000
  -V(xc)+E(xc)   XCENC  =      -432.56308639
  PAW double counting   =      1446.87379588     -969.81389434
  entropy T*S    EENTRO =         0.00316330
  eigenvalues    EBANDS =       117.45496151
  atomic energy  EATOM  =      1096.25309358
  Solvation  Ediel_sol  =         0.00000000
  ---------------------------------------------------
  free energy    TOTEN  =      -101.72512612 eV

  energy without entropy =     -101.72828942  energy(sigma->0) =     -101.72618055


--------------------------------------------------------------------------------------------------------


--------------------------------------- Iteration      1(   5)  ---------------------------------------


     EDDAV:  cpu time    1.8900: real time    1.8908
       DOS:  cpu time    0.0033: real time    0.0033
    CHARGE:  cpu time    0.0300: real time    0.0304
    MIXING:  cpu time    0.0007: real time    0.0007
    --------------------------------------------
      LOOP:  cpu time    1.9239: real time    1.9252

 eigenvalue-minimisations  :  7380
 total energy-change (2. order) :-0.5058728E-01  (-0.4961850E-01)
 number of electron      46.9999981 magnetization 
 augmentation part        8.8956622 magnetization 

 Broyden mixing:
  rms(total) = 0.37973E+01    rms(broyden)= 0.37973E+01
  rms(prec ) = 0.39626E+01
  weight for this iteration     100.00

 Free energy of the ion-electron system (eV)
  ---------------------------------------------------
  alpha Z        PSCENC =       228.19255348
  Ewald energy   TEWEN  =     -1497.86698792
  -Hartree energ DENC   =       -90.25872523
  -exchange      EXHF   =         0.00000000
  -V(xc)+E(xc)   XCENC  =      -432.56308639
  PAW double counting   =      1446.87379588     -969.81389434
  entropy T*S    EENTRO =         0.00292643
  eigenvalues    EBANDS =       117.40461110
  atomic energy  EATOM  =      1096.25309358
  Solvation  Ediel_sol  =         0.00000000
  ---------------------------------------------------
  free energy    TOTEN  =      -101.77571340 eV

  energy without entropy =     -101.77863984  energy(sigma->0) =     -101.77668888


--------------------------------------------------------------------------------------------------------


--------------------------------------- Iteration      1(   6)  ---------------------------------------


    POTLOK:  cpu time    0.0095: real time    0.0128
    SETDIJ:  cpu time    0.0025: real time    0.0025
    EDDIAG:  cpu time    0.4255: real time    0.4256
  RMM-DIIS:  cpu time    0.3685: real time    0.3687
    ORTHCH:  cpu time    0.0574: real time    0.0574
       DOS:  cpu time    0.0040: real time    0.0040
    CHARGE:  cpu time    0.0299: real time    0.0299
    MIXING:  cpu time    0.0005: real time    0.0005
    --------------------------------------------
      LOOP:  cpu time    0.8977: real time    0.9013

 eigenvalue-minimisations  :  4800
 total energy-change (2. order) : 0.1074383E+02  (-0.2911361E+01)
 number of electron      46.9999976 magnetization 
 augmentation part       11.0053315 magnetization 

 Broyden mixing:
  rms(total) = 0.10913E+01    rms(broyden)= 0.10913E+01
  rms(prec ) = 0.11713E+01
  weight for this iteration     100.00

 eigenvalues of (default mixing * dielectric matrix)
  average eigenvalue GAMMA=   1.3674
  1.3674

 Free energy of the ion-electron system (eV)
  ---------------------------------------------------
  alpha Z        PSCENC =       228.19255348
  Ewald energy   TEWEN  =     -1497.86698792
  -Hartree energ DENC   =       -56.84307742
  -exchange      EXHF   =         0.00000000
  -V(xc)+E(xc)   XCENC  =      -430.20493271
  PAW double counting   =      2236.03917040    -1757.63148244
  entropy T*S    EENTRO =         0.01022578
  eigenvalues    EBANDS =        91.01955850
  atomic energy  EATOM  =      1096.25309358
  Solvation  Ediel_sol  =         0.00000000
  ---------------------------------------------------
  free energy    TOTEN  =       -91.03187876 eV

  energy without entropy =      -91.04210454  energy(sigma->0) =      -91.03528735


--------------------------------------------------------------------------------------------------------


--------------------------------------- Iteration      1(   7)  ---------------------------------------


    POTLOK:  cpu time    0.0105: real time    0.0126
    SETDIJ:  cpu time    0.0025: real time    0.0025
    EDDIAG:  cpu time    0.3907: real time    0.3908
  RMM-DIIS:  cpu time    0.3803: real time    0.3805
    ORTHCH:  cpu time    0.0516: real time    0.0517
       DOS:  cpu time    0.0036: real time    0.0036
    CHARGE:  cpu time    0.0295: real time    0.0295
    MIXING:  cpu time    0.0004: real time    0.0004
    --------------------------------------------
      LOOP:  cpu time    0.8691: real time    0.8715

 eigenvalue-minimisations  :  4848
 total energy-change (2. order) : 0.7888145E+00  (-0.1080821E+01)
 number of electron      46.9999974 magnetization 
 augmentation part       12.2008929 magnetization 

 Broyden mixing:
  rms(total) = 0.36446E+00    rms(broyden)= 0.36446E+00
  rms(prec ) = 0.72248E+00
  weight for this iteration     100.00

 eigenvalues of (default mixing * dielectric matrix)
  average eigenvalue GAMMA=   0.9695
  1.3631  0.5760

 Free energy of the ion-electron system (eV)
  ---------------------------------------------------
  alpha Z        PSCENC =       228.19255348
  Ewald energy   TEWEN  =     -1497.86698792
  -Hartree energ DENC   =       -44.57867631
  -exchange      EXHF   =         0.00000000
  -V(xc)+E(xc)   XCENC  =      -428.59693212
  PAW double counting   =      2855.74762705    -2378.96904422
  entropy T*S    EENTRO =         0.01742374
  eigenvalues    EBANDS =        79.55787849
  atomic energy  EATOM  =      1096.25309358
  Solvation  Ediel_sol  =         0.00000000
  ---------------------------------------------------
  free energy    TOTEN  =       -90.24306423 eV

  energy without entropy =      -90.26048798  energy(sigma->0) =      -90.24887215


--------------------------------------------------------------------------------------------------------


--------------------------------------- Iteration      1(   8)  ---------------------------------------


    POTLOK:  cpu time    0.0092: real time    0.0126
    SETDIJ:  cpu time    0.0024: real time    0.0024
    EDDIAG:  cpu time    0.3892: real time    0.3892
  RMM-DIIS:  cpu time    0.4379: real time    0.4380
    ORTHCH:  cpu time    0.0514: real time    0.0514
       DOS:  cpu time    0.0036: real time    0.0036
    CHARGE:  cpu time    0.0293: real time    0.0293
    MIXING:  cpu time    0.0004: real time    0.0004
    --------------------------------------------
      LOOP:  cpu time    0.9235: real time    0.9271

 eigenvalue-minimisations  :  5590
 total energy-change (2. order) : 0.1173226E+00  (-0.2537402E+00)
 number of electron      46.9999974 magnetization 
 augmentation part       12.4220234 magnetization 

 Broyden mixing:
  rms(total) = 0.29537E+00    rms(broyden)= 0.29536E+00
  rms(prec ) = 0.85774E+00
  weight for this iteration     100.00

 eigenvalues of (default mixing * dielectric matrix)
  average eigenvalue GAMMA=   0.8016
  1.3416  0.8351  0.2280

 Free energy of the ion-electron system (eV)
  ---------------------------------------------------
  alpha Z        PSCENC =       228.19255348
  Ewald energy   TEWEN  =     -1497.86698792
  -Hartree energ DENC   =       -44.24575698
  -exchange      EXHF   =         0.00000000
  -V(xc)+E(xc)   XCENC  =      -428.54588742
  PAW double counting   =      2906.62820800    -2430.38104197
  entropy T*S    EENTRO =        -0.01142890
  eigenvalues    EBANDS =        79.85150648
  atomic energy  EATOM  =      1096.25309358
  Solvation  Ediel_sol  =         0.00000000
  ---------------------------------------------------
  free energy    TOTEN  =       -90.12574167 eV

  energy without entropy =      -90.11431277  energy(sigma->0) =      -90.12193204


--------------------------------------------------------------------------------------------------------


--------------------------------------- Iteration      1(   9)  ---------------------------------------


    POTLOK:  cpu time    0.0092: real time    0.0124
    SETDIJ:  cpu time    0.0024: real time    0.0024
    EDDIAG:  cpu time    0.3890: real time    0.3894
  RMM-DIIS:  cpu time    0.4676: real time    0.4678
    ORTHCH:  cpu time    0.0517: real time    0.0517
       DOS:  cpu time    0.0036: real time    0.0036
    CHARGE:  cpu time    0.0293: real time    0.0293
    MIXING:  cpu time    0.0004: real time    0.0004
    --------------------------------------------
      LOOP:  cpu time    0.9530: real time    0.9569

 eigenvalue-minimisations  :  6103
 total energy-change (2. order) : 0.1874900E+00  (-0.1650863E+00)
 number of electron      46.9999974 magnetization 
 augmentation part       12.3355652 magnetization 

 Broyden mixing:
  rms(total) = 0.24557E+00    rms(broyden)= 0.24556E+00
  rms(prec ) = 0.37489E+00
  weight for this iteration     100.00

 eigenvalues of (default mixing * dielectric matrix)
  average eigenvalue GAMMA=   0.7263
  1.3030  1.1310  0.3301  0.1411

 Free energy of the ion-electron system (eV)
  ---------------------------------------------------
  alpha Z        PSCENC =       228.19255348
  Ewald energy   TEWEN  =     -1497.86698792
  -Hartree energ DENC   =       -44.68603944
  -exchange      EXHF   =         0.00000000
  -V(xc)+E(xc)   XCENC  =      -428.51832950
  PAW double counting   =      2970.89954324    -2495.41536011
  entropy T*S    EENTRO =         0.01605691
  eigenvalues    EBANDS =        81.18721811
  atomic energy  EATOM  =      1096.25309358
  Solvation  Ediel_sol  =         0.00000000
  ---------------------------------------------------
  free energy    TOTEN  =       -89.93825165 eV

  energy without entropy =      -89.95430856  energy(sigma->0) =      -89.94360396


--------------------------------------------------------------------------------------------------------


--------------------------------------- Iteration      1(  10)  ---------------------------------------


    POTLOK:  cpu time    0.0092: real time    0.0125
    SETDIJ:  cpu time    0.0024: real time    0.0024
    EDDIAG:  cpu time    0.3893: real time    0.3895
  RMM-DIIS:  cpu time    0.4061: real time    0.4061
    ORTHCH:  cpu time    0.0513: real time    0.0513
       DOS:  cpu time    0.0037: real time    0.0037
    CHARGE:  cpu time    0.0293: real time    0.0294
    MIXING:  cpu time    0.0004: real time    0.0004
    --------------------------------------------
      LOOP:  cpu time    0.8917: real time    0.8952

 eigenvalue-minimisations  :  5160
 total energy-change (2. order) : 0.1631725E+00  (-0.7119694E-01)
 number of electron      46.9999974 magnetization 
 augmentation part       12.2623333 magnetization 

 Broyden mixing:
  rms(total) = 0.98274E-01    rms(broyden)= 0.98270E-01
  rms(prec ) = 0.13092E+00
  weight for this iteration     100.00

 eigenvalues of (default mixing * dielectric matrix)
  average eigenvalue GAMMA=   0.8227
  1.5077  1.0679  1.0679  0.3191  0.1510

 Free energy of the ion-electron system (eV)
  ---------------------------------------------------
  alpha Z        PSCENC =       228.19255348
  Ewald energy   TEWEN  =     -1497.86698792
  -Hartree energ DENC   =       -44.86629301
  -exchange      EXHF   =         0.00000000
  -V(xc)+E(xc)   XCENC  =      -428.48196509
  PAW double counting   =      3046.01780788    -2571.34492902
  entropy T*S    EENTRO =         0.01761710
  eigenvalues    EBANDS =        82.30402382
  atomic energy  EATOM  =      1096.25309358
  Solvation  Ediel_sol  =         0.00000000
  ---------------------------------------------------
  free energy    TOTEN  =       -89.77507918 eV

  energy without entropy =      -89.79269628  energy(sigma->0) =      -89.78095155


--------------------------------------------------------------------------------------------------------


--------------------------------------- Iteration      1(  11)  ---------------------------------------


    POTLOK:  cpu time    0.0092: real time    0.0123
    SETDIJ:  cpu time    0.0024: real time    0.0024
    EDDIAG:  cpu time    0.3890: real time    0.3891
  RMM-DIIS:  cpu time    0.4883: real time    0.4884
    ORTHCH:  cpu time    0.0517: real time    0.0517
       DOS:  cpu time    0.0035: real time    0.0035
    CHARGE:  cpu time    0.0293: real time    0.0293
    MIXING:  cpu time    0.0004: real time    0.0004
    --------------------------------------------
      LOOP:  cpu time    0.9737: real time    0.9771

 eigenvalue-minimisations  :  6470
 total energy-change (2. order) :-0.2414623E-01  (-0.2578089E-01)
 number of electron      46.9999974 magnetization 
 augmentation part       12.2610326 magnetization 

 Broyden mixing:
  rms(total) = 0.11578E+00    rms(broyden)= 0.11578E+00
  rms(prec ) = 0.23272E+00
  weight for this iteration     100.00

 eigenvalues of (default mixing * dielectric matrix)
  average eigenvalue GAMMA=   0.9023
  2.1326  1.2973  1.2973  0.1516  0.2676  0.2676

 Free energy of the ion-electron system (eV)
  ---------------------------------------------------
  alpha Z        PSCENC =       228.19255348
  Ewald energy   TEWEN  =     -1497.86698792
  -Hartree energ DENC   =       -44.67916769
  -exchange      EXHF   =         0.00000000
  -V(xc)+E(xc)   XCENC  =      -428.42492797
  PAW double counting   =      3091.24268855    -2616.84326262
  entropy T*S    EENTRO =         0.01820554
  eigenvalues    EBANDS =        82.30857966
  atomic energy  EATOM  =      1096.25309358
  Solvation  Ediel_sol  =         0.00000000
  ---------------------------------------------------
  free energy    TOTEN  =       -89.79922541 eV

  energy without entropy =      -89.81743095  energy(sigma->0) =      -89.80529392


--------------------------------------------------------------------------------------------------------


--------------------------------------- Iteration      1(  12)  ---------------------------------------


    POTLOK:  cpu time    0.0091: real time    0.0124
    SETDIJ:  cpu time    0.0025: real time    0.0025
    EDDIAG:  cpu time    0.3887: real time    0.3889
  RMM-DIIS:  cpu time    0.4622: real time    0.4623
    ORTHCH:  cpu time    0.0928: real time    0.0928
       DOS:  cpu time    0.0036: real time    0.0036
    CHARGE:  cpu time    0.0295: real time    0.0295
    MIXING:  cpu time    0.0004: real time    0.0004
    --------------------------------------------
      LOOP:  cpu time    0.9888: real time    0.9924

 eigenvalue-minimisations  :  6065
 total energy-change (2. order) : 0.2342266E-01  (-0.7529840E-02)
 number of electron      46.9999974 magnetization 
 augmentation part       12.2933504 magnetization 

 Broyden mixing:
  rms(total) = 0.66490E-01    rms(broyden)= 0.66489E-01
  rms(prec ) = 0.10717E+00
  weight for this iteration     100.00

 eigenvalues of (default mixing * dielectric matrix)
  average eigenvalue GAMMA=   0.8344
  2.1791  1.3218  1.3218  0.3564  0.3564  0.1484  0.1569

 Free energy of the ion-electron system (eV)
  ---------------------------------------------------
  alpha Z        PSCENC =       228.19255348
  Ewald energy   TEWEN  =     -1497.86698792
  -Hartree energ DENC   =       -44.30275594
  -exchange      EXHF   =         0.00000000
  -V(xc)+E(xc)   XCENC  =      -428.34916156
  PAW double counting   =      3148.50059907    -2674.41602797
  entropy T*S    EENTRO =         0.01531964
  eigenvalues    EBANDS =        82.19756487
  atomic energy  EATOM  =      1096.25309358
  Solvation  Ediel_sol  =         0.00000000
  ---------------------------------------------------
  free energy    TOTEN  =       -89.77580275 eV

  energy without entropy =      -89.79112239  energy(sigma->0) =      -89.78090930


--------------------------------------------------------------------------------------------------------


--------------------------------------- Iteration      1(  13)  ---------------------------------------


    POTLOK:  cpu time    0.0092: real time    0.0124
    SETDIJ:  cpu time    0.0025: real time    0.0025
    EDDIAG:  cpu time    0.3892: real time    0.3893
  RMM-DIIS:  cpu time    0.4398: real time    0.4401
    ORTHCH:  cpu time    0.0516: real time    0.0516
       DOS:  cpu time    0.0036: real time    0.0036
    CHARGE:  cpu time    0.0523: real time    0.0523
    MIXING:  cpu time    0.0005: real time    0.0005
    --------------------------------------------
      LOOP:  cpu time    0.9487: real time    0.9522

 eigenvalue-minimisations  :  5797
 total energy-change (2. order) : 0.6697718E-02  (-0.8571020E-02)
 number of electron      46.9999974 magnetization 
 augmentation part       12.3018734 magnetization 

 Broyden mixing:
  rms(total) = 0.34391E-01    rms(broyden)= 0.34389E-01
  rms(prec ) = 0.60654E-01
  weight for this iteration     100.00

 eigenvalues of (default mixing * dielectric matrix)
  average eigenvalue GAMMA=   0.8133
  2.2255  1.2855  1.2855  0.8193  0.2925  0.2925  0.1529  0.1529

 Free energy of the ion-electron system (eV)
  ---------------------------------------------------
  alpha Z        PSCENC =       228.19255348
  Ewald energy   TEWEN  =     -1497.86698792
  -Hartree energ DENC   =       -44.19348837
  -exchange      EXHF   =         0.00000000
  -V(xc)+E(xc)   XCENC  =      -428.30906824
  PAW double counting   =      3184.15489134    -2710.28461307
  entropy T*S    EENTRO =         0.01659476
  eigenvalues    EBANDS =        82.26791942
  atomic energy  EATOM  =      1096.25309358
  Solvation  Ediel_sol  =         0.00000000
  ---------------------------------------------------
  free energy    TOTEN  =       -89.76910503 eV

  energy without entropy =      -89.78569979  energy(sigma->0) =      -89.77463662


--------------------------------------------------------------------------------------------------------


--------------------------------------- Iteration      1(  14)  ---------------------------------------


    POTLOK:  cpu time    0.0090: real time    0.0122
    SETDIJ:  cpu time    0.0024: real time    0.0024
    EDDIAG:  cpu time    0.3927: real time    0.3929
  RMM-DIIS:  cpu time    0.4284: real time    0.4288
    ORTHCH:  cpu time    0.0516: real time    0.0517
       DOS:  cpu time    0.0036: real time    0.0036
    CHARGE:  cpu time    0.0294: real time    0.0294
    MIXING:  cpu time    0.0005: real time    0.0005
    --------------------------------------------
      LOOP:  cpu time    0.9177: real time    0.9215

 eigenvalue-minimisations  :  5573
 total energy-change (2. order) : 0.2917843E-02  (-0.1621250E-02)
 number of electron      46.9999974 magnetization 
 augmentation part       12.2880786 magnetization 

 Broyden mixing:
  rms(total) = 0.18348E-01    rms(broyden)= 0.18348E-01
  rms(prec ) = 0.26211E-01
  weight for this iteration     100.00

 eigenvalues of (default mixing * dielectric matrix)
  average eigenvalue GAMMA=   0.8025
  2.2342  1.2918  1.2918  0.7489  0.7489  0.3009  0.3009  0.1526  0.1526

 Free energy of the ion-electron system (eV)
  ---------------------------------------------------
  alpha Z        PSCENC =       228.19255348
  Ewald energy   TEWEN  =     -1497.86698792
  -Hartree energ DENC   =       -44.28487847
  -exchange      EXHF   =         0.00000000
  -V(xc)+E(xc)   XCENC  =      -428.30419679
  PAW double counting   =      3201.65123507    -2727.94214681
  entropy T*S    EENTRO =         0.01626150
  eigenvalues    EBANDS =        82.51887918
  atomic energy  EATOM  =      1096.25309358
  Solvation  Ediel_sol  =         0.00000000
  ---------------------------------------------------
  free energy    TOTEN  =       -89.76618719 eV

  energy without entropy =      -89.78244868  energy(sigma->0) =      -89.77160769


--------------------------------------------------------------------------------------------------------


--------------------------------------- Iteration      1(  15)  ---------------------------------------


    POTLOK:  cpu time    0.0096: real time    0.0124
    SETDIJ:  cpu time    0.0024: real time    0.0024
    EDDIAG:  cpu time    0.4357: real time    0.4359
  RMM-DIIS:  cpu time    0.4614: real time    0.4615
    ORTHCH:  cpu time    0.0518: real time    0.0519
       DOS:  cpu time    0.0036: real time    0.0036
    CHARGE:  cpu time    0.0297: real time    0.0297
    MIXING:  cpu time    0.0006: real time    0.0006
    --------------------------------------------
      LOOP:  cpu time    0.9949: real time    0.9979

 eigenvalue-minimisations  :  5939
 total energy-change (2. order) : 0.2784334E-03  (-0.4762683E-03)
 number of electron      46.9999974 magnetization 
 augmentation part       12.2860975 magnetization 

 Broyden mixing:
  rms(total) = 0.13267E-01    rms(broyden)= 0.13267E-01
  rms(prec ) = 0.17686E-01
  weight for this iteration     100.00

 eigenvalues of (default mixing * dielectric matrix)
  average eigenvalue GAMMA=   0.8537
  2.4320  1.3758  1.3758  1.0539  1.0539  0.3434  0.2984  0.2984  0.1526  0.1526

 Free energy of the ion-electron system (eV)
  ---------------------------------------------------
  alpha Z        PSCENC =       228.19255348
  Ewald energy   TEWEN  =     -1497.86698792
  -Hartree energ DENC   =       -44.28851700
  -exchange      EXHF   =         0.00000000
  -V(xc)+E(xc)   XCENC  =      -428.30050171
  PAW double counting   =      3205.64952294    -2731.96118311
  entropy T*S    EENTRO =         0.01668141
  eigenvalues    EBANDS =        82.53942958
  atomic energy  EATOM  =      1096.25309358
  Solvation  Ediel_sol  =         0.00000000
  ---------------------------------------------------
  free energy    TOTEN  =       -89.76590875 eV

  energy without entropy =      -89.78259017  energy(sigma->0) =      -89.77146923


--------------------------------------------------------------------------------------------------------


--------------------------------------- Iteration      1(  16)  ---------------------------------------


    POTLOK:  cpu time    0.0099: real time    0.0126
    SETDIJ:  cpu time    0.0025: real time    0.0025
    EDDIAG:  cpu time    0.4318: real time    0.4319
  RMM-DIIS:  cpu time    0.4544: real time    0.4544
    ORTHCH:  cpu time    0.0515: real time    0.0516
       DOS:  cpu time    0.0036: real time    0.0036
    CHARGE:  cpu time    0.0293: real time    0.0293
    MIXING:  cpu time    0.0009: real time    0.0011
    --------------------------------------------
      LOOP:  cpu time    0.9839: real time    0.9870

 eigenvalue-minimisations  :  5905
 total energy-change (2. order) : 0.1186193E-03  (-0.3432993E-03)
 number of electron      46.9999974 magnetization 
 augmentation part       12.2864584 magnetization 

 Broyden mixing:
  rms(total) = 0.72065E-02    rms(broyden)= 0.72061E-02
  rms(prec ) = 0.98984E-02
  weight for this iteration     100.00

 eigenvalues of (default mixing * dielectric matrix)
  average eigenvalue GAMMA=   0.8843
  2.4345  1.5514  1.5514  1.1256  1.1256  0.6655  0.3784  0.2951  0.2951  0.1525
  0.1525

 Free energy of the ion-electron system (eV)
  ---------------------------------------------------
  alpha Z        PSCENC =       228.19255348
  Ewald energy   TEWEN  =     -1497.86698792
  -Hartree energ DENC   =       -44.28290552
  -exchange      EXHF   =         0.00000000
  -V(xc)+E(xc)   XCENC  =      -428.29329065
  PAW double counting   =      3212.22103561    -2738.55559604
  entropy T*S    EENTRO =         0.01696841
  eigenvalues    EBANDS =        82.54933893
  atomic energy  EATOM  =      1096.25309358
  Solvation  Ediel_sol  =         0.00000000
  ---------------------------------------------------
  free energy    TOTEN  =       -89.76579014 eV

  energy without entropy =      -89.78275854  energy(sigma->0) =      -89.77144627


--------------------------------------------------------------------------------------------------------


--------------------------------------- Iteration      1(  17)  ---------------------------------------


    POTLOK:  cpu time    0.0094: real time    0.0121
    SETDIJ:  cpu time    0.0025: real time    0.0025
    EDDIAG:  cpu time    0.4315: real time    0.4316
  RMM-DIIS:  cpu time    0.4623: real time    0.4624
    ORTHCH:  cpu time    0.0519: real time    0.0519
       DOS:  cpu time    0.0036: real time    0.0036
    CHARGE:  cpu time    0.0292: real time    0.0292
    MIXING:  cpu time    0.0006: real time    0.0006
    --------------------------------------------
      LOOP:  cpu time    0.9911: real time    0.9939

 eigenvalue-minimisations  :  6056
 total energy-change (2. order) : 0.2951544E-04  (-0.4879087E-04)
 number of electron      46.9999974 magnetization 
 augmentation part       12.2852865 magnetization 

 Broyden mixing:
  rms(total) = 0.68046E-02    rms(broyden)= 0.68046E-02
  rms(prec ) = 0.97088E-02
  weight for this iteration     100.00

 eigenvalues of (default mixing * dielectric matrix)
  average eigenvalue GAMMA=   0.8739
  2.5398  1.9384  1.3445  1.1757  1.1757  0.7559  0.1525  0.1525  0.3742  0.2927
  0.2927  0.2916

 Free energy of the ion-electron system (eV)
  ---------------------------------------------------
  alpha Z        PSCENC =       228.19255348
  Ewald energy   TEWEN  =     -1497.86698792
  -Hartree energ DENC   =       -44.29884339
  -exchange      EXHF   =         0.00000000
  -V(xc)+E(xc)   XCENC  =      -428.29319015
  PAW double counting   =      3213.75105206    -2740.08926179
  entropy T*S    EENTRO =         0.01711841
  eigenvalues    EBANDS =        82.56870511
  atomic energy  EATOM  =      1096.25309358
  Solvation  Ediel_sol  =         0.00000000
  ---------------------------------------------------
  free energy    TOTEN  =       -89.76576062 eV

  energy without entropy =      -89.78287903  energy(sigma->0) =      -89.77146676


--------------------------------------------------------------------------------------------------------


--------------------------------------- Iteration      1(  18)  ---------------------------------------


    POTLOK:  cpu time    0.0091: real time    0.0120
    SETDIJ:  cpu time    0.0025: real time    0.0025
    EDDIAG:  cpu time    0.4313: real time    0.4316
  RMM-DIIS:  cpu time    0.4383: real time    0.4383
    ORTHCH:  cpu time    0.0515: real time    0.0515
       DOS:  cpu time    0.0036: real time    0.0036
    CHARGE:  cpu time    0.0292: real time    0.0292
    MIXING:  cpu time    0.0007: real time    0.0007
    --------------------------------------------
      LOOP:  cpu time    0.9662: real time    0.9695

 eigenvalue-minimisations  :  5609
 total energy-change (2. order) : 0.1084152E-03  (-0.7217398E-05)
 number of electron      46.9999974 magnetization 
 augmentation part       12.2842434 magnetization 

 Broyden mixing:
  rms(total) = 0.31882E-02    rms(broyden)= 0.31881E-02
  rms(prec ) = 0.45329E-02
  weight for this iteration     100.00

 eigenvalues of (default mixing * dielectric matrix)
  average eigenvalue GAMMA=   0.9055
  2.5815  2.1050  1.4411  1.1144  1.1144  0.9211  0.9211  0.1525  0.1525  0.3710
  0.2949  0.2949  0.3075

 Free energy of the ion-electron system (eV)
  ---------------------------------------------------
  alpha Z        PSCENC =       228.19255348
  Ewald energy   TEWEN  =     -1497.86698792
  -Hartree energ DENC   =       -44.31641489
  -exchange      EXHF   =         0.00000000
  -V(xc)+E(xc)   XCENC  =      -428.29392243
  PAW double counting   =      3214.62865519    -2740.96706645
  entropy T*S    EENTRO =         0.01714662
  eigenvalues    EBANDS =        82.58729063
  atomic energy  EATOM  =      1096.25309358
  Solvation  Ediel_sol  =         0.00000000
  ---------------------------------------------------
  free energy    TOTEN  =       -89.76565220 eV

  energy without entropy =      -89.78279882  energy(sigma->0) =      -89.77136774


--------------------------------------------------------------------------------------------------------


--------------------------------------- Iteration      1(  19)  ---------------------------------------


    POTLOK:  cpu time    0.0122: real time    0.0124
    SETDIJ:  cpu time    0.0025: real time    0.0024
    EDDIAG:  cpu time    0.4315: real time    0.4316
  RMM-DIIS:  cpu time    0.5046: real time    0.5100
    ORTHCH:  cpu time    0.0514: real time    0.0516
       DOS:  cpu time    0.0037: real time    0.0037
    CHARGE:  cpu time    0.0293: real time    0.0293
    MIXING:  cpu time    0.0007: real time    0.0007
    --------------------------------------------
      LOOP:  cpu time    1.0359: real time    1.0418

 eigenvalue-minimisations  :  6571
 total energy-change (2. order) : 0.3001264E-04  ( 0.2236671E-05)
 number of electron      46.9999974 magnetization 
 augmentation part       12.2842049 magnetization 

 Broyden mixing:
  rms(total) = 0.13740E-02    rms(broyden)= 0.13739E-02
  rms(prec ) = 0.18679E-02
  weight for this iteration     100.00

 eigenvalues of (default mixing * dielectric matrix)
  average eigenvalue GAMMA=   0.8815
  2.5954  2.1179  1.5019  1.1633  1.1633  0.9537  0.9537  0.1525  0.1525  0.3521
  0.2952  0.2952  0.3224  0.3224

 Free energy of the ion-electron system (eV)
  ---------------------------------------------------
  alpha Z        PSCENC =       228.19255348
  Ewald energy   TEWEN  =     -1497.86698792
  -Hartree energ DENC   =       -44.32142853
  -exchange      EXHF   =         0.00000000
  -V(xc)+E(xc)   XCENC  =      -428.29430682
  PAW double counting   =      3214.50795682    -2740.84029477
  entropy T*S    EENTRO =         0.01722371
  eigenvalues    EBANDS =        82.58656827
  atomic energy  EATOM  =      1096.25309358
  Solvation  Ediel_sol  =         0.00000000
  ---------------------------------------------------
  free energy    TOTEN  =       -89.76562219 eV

  energy without entropy =      -89.78284591  energy(sigma->0) =      -89.77136343


--------------------------------------------------------------------------------------------------------


--------------------------------------- Iteration      1(  20)  ---------------------------------------


    POTLOK:  cpu time    0.0091: real time    0.0125
    SETDIJ:  cpu time    0.0024: real time    0.0024
    EDDIAG:  cpu time    0.4313: real time    0.4315
  RMM-DIIS:  cpu time    0.4912: real time    0.5109
    ORTHCH:  cpu time    0.0514: real time    0.0514
       DOS:  cpu time    0.0036: real time    0.0036
    CHARGE:  cpu time    0.0293: real time    0.0293
    MIXING:  cpu time    0.0007: real time    0.0007
    --------------------------------------------
      LOOP:  cpu time    1.0189: real time    1.0423

 eigenvalue-minimisations  :  6416
 total energy-change (2. order) : 0.1728649E-04  ( 0.1116163E-04)
 number of electron      46.9999974 magnetization 
 augmentation part       12.2842293 magnetization 

 Broyden mixing:
  rms(total) = 0.83214E-03    rms(broyden)= 0.83211E-03
  rms(prec ) = 0.12273E-02
  weight for this iteration     100.00

 eigenvalues of (default mixing * dielectric matrix)
  average eigenvalue GAMMA=   0.9128
  2.6386  2.3623  1.4951  1.2802  1.2802  0.9695  0.9695  0.8273  0.1525  0.1525
  0.3782  0.2942  0.2942  0.3023  0.2956

 Free energy of the ion-electron system (eV)
  ---------------------------------------------------
  alpha Z        PSCENC =       228.19255348
  Ewald energy   TEWEN  =     -1497.86698792
  -Hartree energ DENC   =       -44.32309652
  -exchange      EXHF   =         0.00000000
  -V(xc)+E(xc)   XCENC  =      -428.29449925
  PAW double counting   =      3214.41776820    -2740.74807126
  entropy T*S    EENTRO =         0.01728310
  eigenvalues    EBANDS =        82.58635167
  atomic energy  EATOM  =      1096.25309358
  Solvation  Ediel_sol  =         0.00000000
  ---------------------------------------------------
  free energy    TOTEN  =       -89.76560491 eV

  energy without entropy =      -89.78288801  energy(sigma->0) =      -89.77136594


--------------------------------------------------------------------------------------------------------


--------------------------------------- Iteration      1(  21)  ---------------------------------------


    POTLOK:  cpu time    0.0091: real time    0.0125
    SETDIJ:  cpu time    0.0024: real time    0.0024
    EDDIAG:  cpu time    0.4310: real time    0.4310
  RMM-DIIS:  cpu time    0.4724: real time    0.4725
    ORTHCH:  cpu time    0.0516: real time    0.0516
       DOS:  cpu time    0.0036: real time    0.0036
    CHARGE:  cpu time    0.0294: real time    0.0294
    MIXING:  cpu time    0.0008: real time    0.0008
    --------------------------------------------
      LOOP:  cpu time    1.0002: real time    1.0038

 eigenvalue-minimisations  :  6162
 total energy-change (2. order) : 0.1653290E-04  ( 0.1130651E-04)
 number of electron      46.9999974 magnetization 
 augmentation part       12.2838802 magnetization 

 Broyden mixing:
  rms(total) = 0.43533E-03    rms(broyden)= 0.43531E-03
  rms(prec ) = 0.61512E-03
  weight for this iteration     100.00

 eigenvalues of (default mixing * dielectric matrix)
  average eigenvalue GAMMA=   0.9381
  2.7343  2.3930  1.7740  1.2563  1.2563  0.9763  0.9763  0.9866  0.7778  0.1525
  0.1525  0.3792  0.2949  0.2949  0.3122  0.2921

 Free energy of the ion-electron system (eV)
  ---------------------------------------------------
  alpha Z        PSCENC =       228.19255348
  Ewald energy   TEWEN  =     -1497.86698792
  -Hartree energ DENC   =       -44.32793826
  -exchange      EXHF   =         0.00000000
  -V(xc)+E(xc)   XCENC  =      -428.29507125
  PAW double counting   =      3214.24966710    -2740.57761473
  entropy T*S    EENTRO =         0.01734601
  eigenvalues    EBANDS =        82.58936362
  atomic energy  EATOM  =      1096.25309358
  Solvation  Ediel_sol  =         0.00000000
  ---------------------------------------------------
  free energy    TOTEN  =       -89.76558837 eV

  energy without entropy =      -89.78293438  energy(sigma->0) =      -89.77137037


--------------------------------------------------------------------------------------------------------


--------------------------------------- Iteration      1(  22)  ---------------------------------------


    POTLOK:  cpu time    0.0090: real time    0.0122
    SETDIJ:  cpu time    0.0024: real time    0.0024
    EDDIAG:  cpu time    0.4307: real time    0.4309
  RMM-DIIS:  cpu time    0.4415: real time    0.4416
    ORTHCH:  cpu time    0.0513: real time    0.0513
       DOS:  cpu time    0.0036: real time    0.0036
    CHARGE:  cpu time    0.0293: real time    0.0293
    MIXING:  cpu time    0.0008: real time    0.0008
    --------------------------------------------
      LOOP:  cpu time    0.9686: real time    0.9721

 eigenvalue-minimisations  :  5842
 total energy-change (2. order) : 0.1089500E-04  ( 0.9613698E-05)
 number of electron      46.9999974 magnetization 
 augmentation part       12.2837521 magnetization 

 Broyden mixing:
  rms(total) = 0.26778E-03    rms(broyden)= 0.26778E-03
  rms(prec ) = 0.39025E-03
  weight for this iteration     100.00

 eigenvalues of (default mixing * dielectric matrix)
  average eigenvalue GAMMA=   0.9156
  2.7188  2.4713  1.7595  1.2728  1.2728  1.0223  1.0223  0.9901  0.7642  0.1525
  0.1525  0.3974  0.3726  0.2949  0.2949  0.3127  0.2933

 Free energy of the ion-electron system (eV)
  ---------------------------------------------------
  alpha Z        PSCENC =       228.19255348
  Ewald energy   TEWEN  =     -1497.86698792
  -Hartree energ DENC   =       -44.32934376
  -exchange      EXHF   =         0.00000000
  -V(xc)+E(xc)   XCENC  =      -428.29525893
  PAW double counting   =      3214.19049776    -2740.51781943
  entropy T*S    EENTRO =         0.01739106
  eigenvalues    EBANDS =        82.59029668
  atomic energy  EATOM  =      1096.25309358
  Solvation  Ediel_sol  =         0.00000000
  ---------------------------------------------------
  free energy    TOTEN  =       -89.76557748 eV

  energy without entropy =      -89.78296854  energy(sigma->0) =      -89.77137450


--------------------------------------------------------------------------------------------------------


--------------------------------------- Iteration      1(  23)  ---------------------------------------


    POTLOK:  cpu time    0.0090: real time    0.0124
    SETDIJ:  cpu time    0.0024: real time    0.0024
    EDDIAG:  cpu time    0.4406: real time    0.4408
  RMM-DIIS:  cpu time    0.3720: real time    0.3723
    ORTHCH:  cpu time    0.0517: real time    0.0517
       DOS:  cpu time    0.0036: real time    0.0036
    CHARGE:  cpu time    0.0295: real time    0.0295
    MIXING:  cpu time    0.0008: real time    0.0008
    --------------------------------------------
      LOOP:  cpu time    0.9097: real time    0.9135

 eigenvalue-minimisations  :  4694
 total energy-change (2. order) : 0.7593427E-05  ( 0.7344500E-05)
 number of electron      46.9999974 magnetization 
 augmentation part       12.2837071 magnetization 

 Broyden mixing:
  rms(total) = 0.20930E-03    rms(broyden)= 0.20929E-03
  rms(prec ) = 0.30968E-03
  weight for this iteration     100.00

 eigenvalues of (default mixing * dielectric matrix)
  average eigenvalue GAMMA=   0.9731
  3.0233  2.5553  1.7021  1.7021  1.2104  1.2104  1.0747  1.0747  0.8891  0.8891
  0.1525  0.1525  0.3788  0.2947  0.2947  0.3168  0.2936  0.3005

 Free energy of the ion-electron system (eV)
  ---------------------------------------------------
  alpha Z        PSCENC =       228.19255348
  Ewald energy   TEWEN  =     -1497.86698792
  -Hartree energ DENC   =       -44.32961570
  -exchange      EXHF   =         0.00000000
  -V(xc)+E(xc)   XCENC  =      -428.29529709
  PAW double counting   =      3214.17672201    -2740.50394175
  entropy T*S    EENTRO =         0.01742921
  eigenvalues    EBANDS =        82.59047431
  atomic energy  EATOM  =      1096.25309358
  Solvation  Ediel_sol  =         0.00000000
  ---------------------------------------------------
  free energy    TOTEN  =       -89.76556988 eV

  energy without entropy =      -89.78299909  energy(sigma->0) =      -89.77137962


--------------------------------------------------------------------------------------------------------


--------------------------------------- Iteration      1(  24)  ---------------------------------------


    POTLOK:  cpu time    0.0090: real time    0.0125
    SETDIJ:  cpu time    0.0024: real time    0.0024
    EDDIAG:  cpu time    0.4342: real time    0.4344
  RMM-DIIS:  cpu time    0.3391: real time    0.3391
    ORTHCH:  cpu time    0.0518: real time    0.0518
       DOS:  cpu time    0.0036: real time    0.0036
    CHARGE:  cpu time    0.0294: real time    0.0294
    MIXING:  cpu time    0.0009: real time    0.0009
    --------------------------------------------
      LOOP:  cpu time    0.8703: real time    0.8740

 eigenvalue-minimisations  :  4012
 total energy-change (2. order) : 0.5631633E-05  ( 0.5382712E-05)
 number of electron      46.9999974 magnetization 
 augmentation part       12.2836437 magnetization 

 Broyden mixing:
  rms(total) = 0.10443E-03    rms(broyden)= 0.10443E-03
  rms(prec ) = 0.14859E-03
  weight for this iteration     100.00

 eigenvalues of (default mixing * dielectric matrix)
  average eigenvalue GAMMA=   0.9506
  2.9011  2.5346  1.8035  1.8035  1.2183  1.2183  1.0330  1.0330  0.8982  0.8982
  0.4982  0.1525  0.1525  0.3793  0.2948  0.2948  0.2928  0.3097  0.3449

 Free energy of the ion-electron system (eV)
  ---------------------------------------------------
  alpha Z        PSCENC =       228.19255348
  Ewald energy   TEWEN  =     -1497.86698792
  -Hartree energ DENC   =       -44.33009547
  -exchange      EXHF   =         0.00000000
  -V(xc)+E(xc)   XCENC  =      -428.29535568
  PAW double counting   =      3214.15730648    -2740.48440002
  entropy T*S    EENTRO =         0.01745719
  eigenvalues    EBANDS =        82.59086412
  atomic energy  EATOM  =      1096.25309358
  Solvation  Ediel_sol  =         0.00000000
  ---------------------------------------------------
  free energy    TOTEN  =       -89.76556425 eV

  energy without entropy =      -89.78302144  energy(sigma->0) =      -89.77138332


--------------------------------------------------------------------------------------------------------


--------------------------------------- Iteration      1(  25)  ---------------------------------------


    POTLOK:  cpu time    0.0091: real time    0.0128
    SETDIJ:  cpu time    0.0024: real time    0.0024
    EDDIAG:  cpu time    0.4312: real time    0.4315
  RMM-DIIS:  cpu time    0.2841: real time    0.2844
    ORTHCH:  cpu time    0.0515: real time    0.0515
       DOS:  cpu time    0.0036: real time    0.0036
    CHARGE:  cpu time    0.0294: real time    0.0294
    MIXING:  cpu time    0.0009: real time    0.0009
    --------------------------------------------
      LOOP:  cpu time    0.8122: real time    0.8165

 eigenvalue-minimisations  :  3224
 total energy-change (2. order) : 0.4612364E-05  ( 0.4611136E-05)
 number of electron      46.9999974 magnetization 
 augmentation part       12.2836418 magnetization 

 Broyden mixing:
  rms(total) = 0.66513E-04    rms(broyden)= 0.66512E-04
  rms(prec ) = 0.96609E-04
  weight for this iteration     100.00

 eigenvalues of (default mixing * dielectric matrix)
  average eigenvalue GAMMA=   0.9296
  2.8527  2.5471  1.8298  1.8298  1.2394  1.2394  1.0407  1.0407  0.8675  0.8675
  0.6824  0.1525  0.1525  0.3842  0.3742  0.2947  0.2947  0.3154  0.2933  0.2933

 Free energy of the ion-electron system (eV)
  ---------------------------------------------------
  alpha Z        PSCENC =       228.19255348
  Ewald energy   TEWEN  =     -1497.86698792
  -Hartree energ DENC   =       -44.32997490
  -exchange      EXHF   =         0.00000000
  -V(xc)+E(xc)   XCENC  =      -428.29534464
  PAW double counting   =      3214.15780571    -2740.48497348
  entropy T*S    EENTRO =         0.01748368
  eigenvalues    EBANDS =        82.59078486
  atomic energy  EATOM  =      1096.25309358
  Solvation  Ediel_sol  =         0.00000000
  ---------------------------------------------------
  free energy    TOTEN  =       -89.76555964 eV

  energy without entropy =      -89.78304332  energy(sigma->0) =      -89.77138753


--------------------------------------------------------------------------------------------------------


--------------------------------------- Iteration      1(  26)  ---------------------------------------


    POTLOK:  cpu time    0.0090: real time    0.0123
    SETDIJ:  cpu time    0.0024: real time    0.0024
    EDDIAG:  cpu time    0.3892: real time    0.3892
  RMM-DIIS:  cpu time    0.2507: real time    0.2508
    ORTHCH:  cpu time    0.0516: real time    0.0516
       DOS:  cpu time    0.0036: real time    0.0037
    CHARGE:  cpu time    0.0293: real time    0.0293
    MIXING:  cpu time    0.0010: real time    0.0010
    --------------------------------------------
      LOOP:  cpu time    0.7368: real time    0.7404

 eigenvalue-minimisations  :  2958
 total energy-change (2. order) : 0.4319722E-05  ( 0.4101719E-05)
 number of electron      46.9999974 magnetization 
 augmentation part       12.2836287 magnetization 

 Broyden mixing:
  rms(total) = 0.40894E-04    rms(broyden)= 0.40894E-04
  rms(prec ) = 0.61979E-04
  weight for this iteration     100.00

 eigenvalues of (default mixing * dielectric matrix)
  average eigenvalue GAMMA=   0.9104
  2.8319  2.5261  1.8374  1.8374  1.2409  1.2409  1.0451  1.0451  0.8175  0.8175
  0.6963  0.6963  0.1525  0.1525  0.3787  0.2948  0.2948  0.3201  0.2955  0.2985
  0.2985

 Free energy of the ion-electron system (eV)
  ---------------------------------------------------
  alpha Z        PSCENC =       228.19255348
  Ewald energy   TEWEN  =     -1497.86698792
  -Hartree energ DENC   =       -44.32990270
  -exchange      EXHF   =         0.00000000
  -V(xc)+E(xc)   XCENC  =      -428.29534210
  PAW double counting   =      3214.15157313    -2740.47876347
  entropy T*S    EENTRO =         0.01751373
  eigenvalues    EBANDS =        82.59070696
  atomic energy  EATOM  =      1096.25309358
  Solvation  Ediel_sol  =         0.00000000
  ---------------------------------------------------
  free energy    TOTEN  =       -89.76555532 eV

  energy without entropy =      -89.78306905  energy(sigma->0) =      -89.77139323


--------------------------------------------------------------------------------------------------------


--------------------------------------- Iteration      1(  27)  ---------------------------------------


    POTLOK:  cpu time    0.0090: real time    0.0124
    SETDIJ:  cpu time    0.0024: real time    0.0024
    EDDIAG:  cpu time    0.3896: real time    0.3897
  RMM-DIIS:  cpu time    0.2404: real time    0.2404
    ORTHCH:  cpu time    0.0517: real time    0.0517
       DOS:  cpu time    0.0036: real time    0.0036
    CHARGE:  cpu time    0.0294: real time    0.0294
    MIXING:  cpu time    0.0010: real time    0.0010
    --------------------------------------------
      LOOP:  cpu time    0.7271: real time    0.7306

 eigenvalue-minimisations  :  2667
 total energy-change (2. order) : 0.2649175E-05  ( 0.2649277E-05)
 number of electron      46.9999974 magnetization 
 augmentation part       12.2836333 magnetization 

 Broyden mixing:
  rms(total) = 0.35779E-04    rms(broyden)= 0.35778E-04
  rms(prec ) = 0.54029E-04
  weight for this iteration     100.00

 eigenvalues of (default mixing * dielectric matrix)
  average eigenvalue GAMMA=   0.9428
  2.7808  2.6882  1.6225  1.6225  1.5684  1.5684  1.2033  1.2033  0.9607  0.9607
  0.7879  0.7879  0.5185  0.1525  0.1525  0.3791  0.2948  0.2948  0.3225  0.3075
  0.2926  0.2721

 Free energy of the ion-electron system (eV)
  ---------------------------------------------------
  alpha Z        PSCENC =       228.19255348
  Ewald energy   TEWEN  =     -1497.86698792
  -Hartree energ DENC   =       -44.32981776
  -exchange      EXHF   =         0.00000000
  -V(xc)+E(xc)   XCENC  =      -428.29533271
  PAW double counting   =      3214.15141981    -2740.47862112
  entropy T*S    EENTRO =         0.01752917
  eigenvalues    EBANDS =        82.59061080
  atomic energy  EATOM  =      1096.25309358
  Solvation  Ediel_sol  =         0.00000000
  ---------------------------------------------------
  free energy    TOTEN  =       -89.76555267 eV

  energy without entropy =      -89.78308184  energy(sigma->0) =      -89.77139573


--------------------------------------------------------------------------------------------------------


--------------------------------------- Iteration      1(  28)  ---------------------------------------


    POTLOK:  cpu time    0.0091: real time    0.0122
    SETDIJ:  cpu time    0.0024: real time    0.0024
    EDDIAG:  cpu time    0.4320: real time    0.4321
  RMM-DIIS:  cpu time    0.2319: real time    0.2319
    ORTHCH:  cpu time    0.0517: real time    0.0517
       DOS:  cpu time    0.0035: real time    0.0035
    CHARGE:  cpu time    0.0294: real time    0.0294
    MIXING:  cpu time    0.0010: real time    0.0010
    --------------------------------------------
      LOOP:  cpu time    0.7610: real time    0.7642

 eigenvalue-minimisations  :  2775
 total energy-change (2. order) : 0.2025471E-05  ( 0.1996852E-05)
 number of electron      46.9999974 magnetization 
 augmentation part       12.2836356 magnetization 

 Broyden mixing:
  rms(total) = 0.22288E-04    rms(broyden)= 0.22287E-04
  rms(prec ) = 0.28789E-04
  weight for this iteration     100.00

 eigenvalues of (default mixing * dielectric matrix)
  average eigenvalue GAMMA=   0.9965
  2.7218  2.7218  2.2346  2.2346  1.5850  1.5850  1.2076  1.2076  0.9735  0.9735
  0.8631  0.8631  0.7979  0.1525  0.1525  0.4910  0.3789  0.2948  0.2948  0.3252
  0.3083  0.2923  0.2609

 Free energy of the ion-electron system (eV)
  ---------------------------------------------------
  alpha Z        PSCENC =       228.19255348
  Ewald energy   TEWEN  =     -1497.86698792
  -Hartree energ DENC   =       -44.32974440
  -exchange      EXHF   =         0.00000000
  -V(xc)+E(xc)   XCENC  =      -428.29532695
  PAW double counting   =      3214.14262227    -2740.46978626
  entropy T*S    EENTRO =         0.01754133
  eigenvalues    EBANDS =        82.59048423
  atomic energy  EATOM  =      1096.25309358
  Solvation  Ediel_sol  =         0.00000000
  ---------------------------------------------------
  free energy    TOTEN  =       -89.76555065 eV

  energy without entropy =      -89.78309198  energy(sigma->0) =      -89.77139776


--------------------------------------------------------------------------------------------------------


--------------------------------------- Iteration      1(  29)  ---------------------------------------


    POTLOK:  cpu time    0.0091: real time    0.0123
    SETDIJ:  cpu time    0.0024: real time    0.0024
    EDDIAG:  cpu time    0.4323: real time    0.4325
  RMM-DIIS:  cpu time    0.2260: real time    0.2260
    ORTHCH:  cpu time    0.0526: real time    0.0526
       DOS:  cpu time    0.0036: real time    0.0036
    CHARGE:  cpu time    0.0294: real time    0.0294
    MIXING:  cpu time    0.0011: real time    0.0011
    --------------------------------------------
      LOOP:  cpu time    0.7565: real time    0.7599

 eigenvalue-minimisations  :  2637
 total energy-change (2. order) : 0.2547684E-05  ( 0.2399171E-05)
 number of electron      46.9999974 magnetization 
 augmentation part       12.2836403 magnetization 

 Broyden mixing:
  rms(total) = 0.14867E-04    rms(broyden)= 0.14867E-04
  rms(prec ) = 0.17477E-04
  weight for this iteration     100.00

 eigenvalues of (default mixing * dielectric matrix)
  average eigenvalue GAMMA=   0.9933
  2.7385  2.7385  2.5635  1.6622  1.6351  1.6351  1.2207  1.2207  1.0678  1.0678
  0.9769  0.9769  0.7523  0.6424  0.1525  0.1525  0.4811  0.3789  0.2948  0.2948
  0.3249  0.3081  0.2924  0.2600

 Free energy of the ion-electron system (eV)
  ---------------------------------------------------
  alpha Z        PSCENC =       228.19255348
  Ewald energy   TEWEN  =     -1497.86698792
  -Hartree energ DENC   =       -44.32962073
  -exchange      EXHF   =         0.00000000
  -V(xc)+E(xc)   XCENC  =      -428.29531190
  PAW double counting   =      3214.14068182    -2740.46790251
  entropy T*S    EENTRO =         0.01756265
  eigenvalues    EBANDS =        82.59038344
  atomic energy  EATOM  =      1096.25309358
  Solvation  Ediel_sol  =         0.00000000
  ---------------------------------------------------
  free energy    TOTEN  =       -89.76554810 eV

  energy without entropy =      -89.78311075  energy(sigma->0) =      -89.77140231


--------------------------------------------------------------------------------------------------------


--------------------------------------- Iteration      1(  30)  ---------------------------------------


    POTLOK:  cpu time    0.0097: real time    0.0131
    SETDIJ:  cpu time    0.0024: real time    0.0024
    EDDIAG:  cpu time    0.4064: real time    0.4070
  RMM-DIIS:  cpu time    0.2413: real time    0.2414
    ORTHCH:  cpu time    0.0513: real time    0.0513
       DOS:  cpu time    0.0035: real time    0.0035
    CHARGE:  cpu time    0.0298: real time    0.0298
    MIXING:  cpu time    0.0012: real time    0.0012
    --------------------------------------------
      LOOP:  cpu time    0.7458: real time    0.7499

 eigenvalue-minimisations  :  2200
 total energy-change (2. order) : 0.1688439E-05  ( 0.1582649E-05)
 number of electron      46.9999974 magnetization 
 augmentation part       12.2836393 magnetization 

 Broyden mixing:
  rms(total) = 0.14839E-04    rms(broyden)= 0.14839E-04
  rms(prec ) = 0.20252E-04
  weight for this iteration     100.00

 eigenvalues of (default mixing * dielectric matrix)
  average eigenvalue GAMMA=   0.9713
  2.7759  2.7759  2.5972  1.5316  1.5316  1.5486  1.3541  1.3541  1.0269  1.0269
  1.0148  1.0148  0.7592  0.5406  0.5406  0.1525  0.1525  0.4311  0.3787  0.2948
  0.2948  0.3255  0.3084  0.2923  0.2599

 Free energy of the ion-electron system (eV)
  ---------------------------------------------------
  alpha Z        PSCENC =       228.19255348
  Ewald energy   TEWEN  =     -1497.86698792
  -Hartree energ DENC   =       -44.32954782
  -exchange      EXHF   =         0.00000000
  -V(xc)+E(xc)   XCENC  =      -428.29530320
  PAW double counting   =      3214.14231307    -2740.46957254
  entropy T*S    EENTRO =         0.01757620
  eigenvalues    EBANDS =        82.59032875
  atomic energy  EATOM  =      1096.25309358
  Solvation  Ediel_sol  =         0.00000000
  ---------------------------------------------------
  free energy    TOTEN  =       -89.76554641 eV

  energy without entropy =      -89.78312261  energy(sigma->0) =      -89.77140514


--------------------------------------------------------------------------------------------------------


--------------------------------------- Iteration      1(  31)  ---------------------------------------


    POTLOK:  cpu time    0.0123: real time    0.0125
    SETDIJ:  cpu time    0.0025: real time    0.0025
    EDDIAG:  cpu time    0.4112: real time    0.4113
  RMM-DIIS:  cpu time    0.2156: real time    0.2156
    ORTHCH:  cpu time    0.0513: real time    0.0513
       DOS:  cpu time    0.0036: real time    0.0036
    CHARGE:  cpu time    0.0295: real time    0.0295
    MIXING:  cpu time    0.0013: real time    0.0013
    --------------------------------------------
      LOOP:  cpu time    0.7273: real time    0.7276

 eigenvalue-minimisations  :  1443
 total energy-change (2. order) : 0.1242519E-05  ( 0.1204071E-05)
 number of electron      46.9999974 magnetization 
 augmentation part       12.2836369 magnetization 

 Broyden mixing:
  rms(total) = 0.10751E-04    rms(broyden)= 0.10751E-04
  rms(prec ) = 0.15068E-04
  weight for this iteration     100.00

 eigenvalues of (default mixing * dielectric matrix)
  average eigenvalue GAMMA=   0.9622
  2.6847  2.6847  2.6534  1.7674  1.4909  1.4909  1.3317  1.3317  0.9926  0.9926
  1.0021  1.0021  0.7505  0.7429  0.6667  0.5358  0.1525  0.1525  0.4387  0.3788
  0.2948  0.2948  0.3252  0.3082  0.2924  0.2598

 Free energy of the ion-electron system (eV)
  ---------------------------------------------------
  alpha Z        PSCENC =       228.19255348
  Ewald energy   TEWEN  =     -1497.86698792
  -Hartree energ DENC   =       -44.32954614
  -exchange      EXHF   =         0.00000000
  -V(xc)+E(xc)   XCENC  =      -428.29530283
  PAW double counting   =      3214.14264226    -2740.46989733
  entropy T*S    EENTRO =         0.01758582
  eigenvalues    EBANDS =        82.59031392
  atomic energy  EATOM  =      1096.25309358
  Solvation  Ediel_sol  =         0.00000000
  ---------------------------------------------------
  free energy    TOTEN  =       -89.76554517 eV

  energy without entropy =      -89.78313099  energy(sigma->0) =      -89.77140711


--------------------------------------------------------------------------------------------------------


--------------------------------------- Iteration      1(  32)  ---------------------------------------


    POTLOK:  cpu time    0.0089: real time    0.0121
    SETDIJ:  cpu time    0.0024: real time    0.0024
    EDDIAG:  cpu time    0.4359: real time    0.4364
  RMM-DIIS:  cpu time    0.2444: real time    0.2444
    ORTHCH:  cpu time    0.0515: real time    0.0515
       DOS:  cpu time    0.0036: real time    0.0036
    CHARGE:  cpu time    0.0297: real time    0.0297
    MIXING:  cpu time    0.0012: real time    0.0012
    --------------------------------------------
      LOOP:  cpu time    0.7779: real time    0.7815

 eigenvalue-minimisations  :  1152
 total energy-change (2. order) : 0.9233663E-06  ( 0.9005017E-06)
 number of electron      46.9999974 magnetization 
 augmentation part       12.2836341 magnetization 

 Broyden mixing:
  rms(total) = 0.14373E-04    rms(broyden)= 0.14373E-04
  rms(prec ) = 0.20278E-04
  weight for this iteration     100.00

 eigenvalues of (default mixing * dielectric matrix)
  average eigenvalue GAMMA=   0.9737
  2.7511  2.7511  2.3218  1.7024  1.5914  1.5914  1.3307  1.3307  1.1924  1.1924
  0.9418  0.9418  0.8121  0.8121  0.8082  0.6548  0.6548  0.1525  0.1525  0.4505
  0.3789  0.2948  0.2948  0.3251  0.3082  0.2924  0.2598

 Free energy of the ion-electron system (eV)
  ---------------------------------------------------
  alpha Z        PSCENC =       228.19255348
  Ewald energy   TEWEN  =     -1497.86698792
  -Hartree energ DENC   =       -44.32956386
  -exchange      EXHF   =         0.00000000
  -V(xc)+E(xc)   XCENC  =      -428.29530489
  PAW double counting   =      3214.14253896    -2740.46979555
  entropy T*S    EENTRO =         0.01759301
  eigenvalues    EBANDS =        82.59032895
  atomic energy  EATOM  =      1096.25309358
  Solvation  Ediel_sol  =         0.00000000
  ---------------------------------------------------
  free energy    TOTEN  =       -89.76554424 eV

  energy without entropy =      -89.78313725  energy(sigma->0) =      -89.77140858


--------------------------------------------------------------------------------------------------------


--------------------------------------- Iteration      1(  33)  ---------------------------------------


    POTLOK:  cpu time    0.0091: real time    0.0125
    SETDIJ:  cpu time    0.0025: real time    0.0025
    EDDIAG:  cpu time    0.4325: real time    0.4327
  RMM-DIIS:  cpu time    0.2220: real time    0.2220
    ORTHCH:  cpu time    0.0515: real time    0.0515
       DOS:  cpu time    0.0036: real time    0.0036
    CHARGE:  cpu time    0.0295: real time    0.0295
    MIXING:  cpu time    0.0013: real time    0.0013
    --------------------------------------------
      LOOP:  cpu time    0.7520: real time    0.7555

 eigenvalue-minimisations  :  1289
 total energy-change (2. order) : 0.9217424E-06  ( 0.8966568E-06)
 number of electron      46.9999974 magnetization 
 augmentation part       12.2836331 magnetization 

 Broyden mixing:
  rms(total) = 0.93805E-05    rms(broyden)= 0.93805E-05
  rms(prec ) = 0.13713E-04
  weight for this iteration     100.00

 eigenvalues of (default mixing * dielectric matrix)
  average eigenvalue GAMMA=   1.0016
  2.7376  2.6627  2.6627  2.4313  1.5861  1.5861  1.4515  1.4515  1.2199  1.2199
  0.9435  0.9435  0.9223  0.9223  0.7403  0.7403  0.1525  0.1525  0.4774  0.4774
  0.3789  0.4099  0.2948  0.2948  0.3251  0.3081  0.2924  0.2598

 Free energy of the ion-electron system (eV)
  ---------------------------------------------------
  alpha Z        PSCENC =       228.19255348
  Ewald energy   TEWEN  =     -1497.86698792
  -Hartree energ DENC   =       -44.32954076
  -exchange      EXHF   =         0.00000000
  -V(xc)+E(xc)   XCENC  =      -428.29530190
  PAW double counting   =      3214.14245293    -2740.46969156
  entropy T*S    EENTRO =         0.01760109
  eigenvalues    EBANDS =        82.59027774
  atomic energy  EATOM  =      1096.25309358
  Solvation  Ediel_sol  =         0.00000000
  ---------------------------------------------------
  free energy    TOTEN  =       -89.76554332 eV

  energy without entropy =      -89.78314441  energy(sigma->0) =      -89.77141035


--------------------------------------------------------------------------------------------------------


--------------------------------------- Iteration      1(  34)  ---------------------------------------


    POTLOK:  cpu time    0.0090: real time    0.0126
    SETDIJ:  cpu time    0.0024: real time    0.0024
    EDDIAG:  cpu time    0.3889: real time    0.3889
  RMM-DIIS:  cpu time    0.2021: real time    0.2022
    ORTHCH:  cpu time    0.0948: real time    0.0948
       DOS:  cpu time    0.0037: real time    0.0037
    CHARGE:  cpu time    0.0297: real time    0.0297
    MIXING:  cpu time    0.0014: real time    0.0014
    --------------------------------------------
      LOOP:  cpu time    0.7318: real time    0.7356

 eigenvalue-minimisations  :  1427
 total energy-change (2. order) : 0.1485608E-05  ( 0.1228175E-05)
 number of electron      46.9999974 magnetization 
 augmentation part       12.2836317 magnetization 

 Broyden mixing:
  rms(total) = 0.77638E-05    rms(broyden)= 0.77636E-05
  rms(prec ) = 0.11042E-04
  weight for this iteration     100.00

 eigenvalues of (default mixing * dielectric matrix)
  average eigenvalue GAMMA=   0.9678
  2.7837  2.5937  2.5937  2.4232  1.5851  1.5851  1.4979  1.4979  1.2180  1.2180
  0.9410  0.9410  0.9091  0.9091  0.7366  0.7366  0.1525  0.1525  0.4929  0.4929
  0.3788  0.2948  0.2948  0.2924  0.3081  0.3253  0.3444  0.2598  0.1086

 Free energy of the ion-electron system (eV)
  ---------------------------------------------------
  alpha Z        PSCENC =       228.19255348
  Ewald energy   TEWEN  =     -1497.86698792
  -Hartree energ DENC   =       -44.32951108
  -exchange      EXHF   =         0.00000000
  -V(xc)+E(xc)   XCENC  =      -428.29529772
  PAW double counting   =      3214.14292247    -2740.47016197
  entropy T*S    EENTRO =         0.01761565
  eigenvalues    EBANDS =        82.59023168
  atomic energy  EATOM  =      1096.25309358
  Solvation  Ediel_sol  =         0.00000000
  ---------------------------------------------------
  free energy    TOTEN  =       -89.76554184 eV

  energy without entropy =      -89.78315749  energy(sigma->0) =      -89.77141372


--------------------------------------------------------------------------------------------------------


--------------------------------------- Iteration      1(  35)  ---------------------------------------


    POTLOK:  cpu time    0.0090: real time    0.0123
    SETDIJ:  cpu time    0.0024: real time    0.0024
    EDDIAG:  cpu time    0.3892: real time    0.3892
  RMM-DIIS:  cpu time    0.4379: real time    0.4380
    ORTHCH:  cpu time    0.0513: real time    0.0513
       DOS:  cpu time    0.0038: real time    0.0041
    CHARGE:  cpu time    0.0689: real time    0.0689
    MIXING:  cpu time    0.0014: real time    0.0014
    --------------------------------------------
      LOOP:  cpu time    0.9639: real time    0.9677

 eigenvalue-minimisations  :   908
 total energy-change (2. order) : 0.8258821E-06  ( 0.7491884E-06)
 number of electron      46.9999974 magnetization 
 augmentation part       12.2836295 magnetization 

 Broyden mixing:
  rms(total) = 0.84995E-05    rms(broyden)= 0.84994E-05
  rms(prec ) = 0.12054E-04
  weight for this iteration     100.00

 eigenvalues of (default mixing * dielectric matrix)
  average eigenvalue GAMMA=   0.9433
  2.7715  2.5358  2.5358  2.4806  1.6051  1.6051  1.5175  1.5175  1.2177  1.2177
  0.9356  0.9356  0.9035  0.9035  0.7264  0.7264  0.1088  0.1525  0.1525  0.4991
  0.4991  0.3789  0.2948  0.2948  0.3250  0.3082  0.2923  0.2599  0.2983  0.2983

 Free energy of the ion-electron system (eV)
  ---------------------------------------------------
  alpha Z        PSCENC =       228.19255348
  Ewald energy   TEWEN  =     -1497.86698792
  -Hartree energ DENC   =       -44.32951125
  -exchange      EXHF   =         0.00000000
  -V(xc)+E(xc)   XCENC  =      -428.29529770
  PAW double counting   =      3214.14290291    -2740.47014292
  entropy T*S    EENTRO =         0.01762337
  eigenvalues    EBANDS =        82.59022545
  atomic energy  EATOM  =      1096.25309358
  Solvation  Ediel_sol  =         0.00000000
  ---------------------------------------------------
  free energy    TOTEN  =       -89.76554101 eV

  energy without entropy =      -89.78316438  energy(sigma->0) =      -89.77141547


--------------------------------------------------------------------------------------------------------


--------------------------------------- Iteration      1(  36)  ---------------------------------------


    POTLOK:  cpu time    0.0090: real time    0.0123
    SETDIJ:  cpu time    0.0025: real time    0.0025
    EDDIAG:  cpu time    0.3890: real time    0.3891
  RMM-DIIS:  cpu time    0.4577: real time    0.4659
    ORTHCH:  cpu time    0.0513: real time    0.0513
       DOS:  cpu time    0.0036: real time    0.0036
    CHARGE:  cpu time    0.0295: real time    0.0295
    MIXING:  cpu time    0.0015: real time    0.0015
    --------------------------------------------
      LOOP:  cpu time    0.9441: real time    0.9557

 eigenvalue-minimisations  :   881
 total energy-change (2. order) : 0.5073346E-06  ( 0.4750871E-06)
 number of electron      46.9999974 magnetization 
 augmentation part       12.2836280 magnetization 

 Broyden mixing:
  rms(total) = 0.93716E-05    rms(broyden)= 0.93715E-05
  rms(prec ) = 0.13414E-04
  weight for this iteration     100.00

 eigenvalues of (default mixing * dielectric matrix)
  average eigenvalue GAMMA=   0.9264
  2.6331  2.6331  2.5539  2.5539  1.5996  1.5996  1.5068  1.5068  1.2201  1.2201
  0.9299  0.9299  0.8923  0.8923  0.7396  0.7396  0.2696  0.5493  0.4757  0.1525
  0.1525  0.3789  0.2948  0.2948  0.3251  0.3082  0.2923  0.2806  0.2806  0.2602
  0.2514

 Free energy of the ion-electron system (eV)
  ---------------------------------------------------
  alpha Z        PSCENC =       228.19255348
  Ewald energy   TEWEN  =     -1497.86698792
  -Hartree energ DENC   =       -44.32951308
  -exchange      EXHF   =         0.00000000
  -V(xc)+E(xc)   XCENC  =      -428.29529797
  PAW double counting   =      3214.14285769    -2740.47009747
  entropy T*S    EENTRO =         0.01762807
  eigenvalues    EBANDS =        82.59022312
  atomic energy  EATOM  =      1096.25309358
  Solvation  Ediel_sol  =         0.00000000
  ---------------------------------------------------
  free energy    TOTEN  =       -89.76554050 eV

  energy without entropy =      -89.78316857  energy(sigma->0) =      -89.77141652


--------------------------------------------------------------------------------------------------------


--------------------------------------- Iteration      1(  37)  ---------------------------------------


    POTLOK:  cpu time    0.0516: real time    0.0550
    SETDIJ:  cpu time    0.0025: real time    0.0025
    EDDIAG:  cpu time    0.4004: real time    0.4197
  RMM-DIIS:  cpu time    0.3259: real time    0.3350
    ORTHCH:  cpu time    0.0514: real time    0.0514
       DOS:  cpu time    0.0036: real time    0.0036
    CHARGE:  cpu time    0.0298: real time    0.0298
    MIXING:  cpu time    0.0016: real time    0.0016
    --------------------------------------------
      LOOP:  cpu time    0.8668: real time    0.8985

 eigenvalue-minimisations  :   863
 total energy-change (2. order) : 0.3950809E-06  ( 0.3863261E-06)
 number of electron      46.9999974 magnetization 
 augmentation part       12.2836269 magnetization 

 Broyden mixing:
  rms(total) = 0.97241E-05    rms(broyden)= 0.97241E-05
  rms(prec ) = 0.13860E-04
  weight for this iteration     100.00

 eigenvalues of (default mixing * dielectric matrix)
  average eigenvalue GAMMA=   0.9053
  2.5688  2.5688  2.6341  2.6341  1.6011  1.6011  1.5010  1.5010  1.2203  1.2203
  0.9305  0.9305  0.8923  0.8923  0.7358  0.7358  0.2087  0.2087  0.5434  0.4802
  0.1525  0.1525  0.3789  0.3063  0.3063  0.2948  0.2948  0.3250  0.3082  0.2597
  0.2923  0.2888

 Free energy of the ion-electron system (eV)
  ---------------------------------------------------
  alpha Z        PSCENC =       228.19255348
  Ewald energy   TEWEN  =     -1497.86698792
  -Hartree energ DENC   =       -44.32951117
  -exchange      EXHF   =         0.00000000
  -V(xc)+E(xc)   XCENC  =      -428.29529779
  PAW double counting   =      3214.14282513    -2740.47006479
  entropy T*S    EENTRO =         0.01763184
  eigenvalues    EBANDS =        82.59021754
  atomic energy  EATOM  =      1096.25309358
  Solvation  Ediel_sol  =         0.00000000
  ---------------------------------------------------
  free energy    TOTEN  =       -89.76554011 eV

  energy without entropy =      -89.78317195  energy(sigma->0) =      -89.77141739


--------------------------------------------------------------------------------------------------------


--------------------------------------- Iteration      1(  38)  ---------------------------------------


    POTLOK:  cpu time    0.0091: real time    0.0122
    SETDIJ:  cpu time    0.0025: real time    0.0025
    EDDIAG:  cpu time    0.4336: real time    0.4340
  RMM-DIIS:  cpu time    0.5060: real time    0.5064
    ORTHCH:  cpu time    0.0514: real time    0.0515
       DOS:  cpu time    0.0036: real time    0.0036
    CHARGE:  cpu time    0.0297: real time    0.0297
    MIXING:  cpu time    0.0016: real time    0.0016
    --------------------------------------------
      LOOP:  cpu time    1.0375: real time    1.0416

 eigenvalue-minimisations  :   821
 total energy-change (2. order) : 0.3281514E-06  ( 0.3245251E-06)
 number of electron      46.9999974 magnetization 
 augmentation part       12.2836258 magnetization 

 Broyden mixing:
  rms(total) = 0.10330E-04    rms(broyden)= 0.10330E-04
  rms(prec ) = 0.14894E-04
  weight for this iteration     100.00

 eigenvalues of (default mixing * dielectric matrix)
  average eigenvalue GAMMA=   0.8910
  2.5748  2.5748  2.6388  2.6241  1.5981  1.5981  1.5051  1.5051  1.2189  1.2189
  0.9324  0.9324  0.8967  0.8967  0.7282  0.7282  0.3812  0.5394  0.2193  0.2193
  0.4852  0.1525  0.1525  0.3789  0.2948  0.2948  0.2598  0.2924  0.3250  0.3079
  0.3125  0.3084  0.3084

 Free energy of the ion-electron system (eV)
  ---------------------------------------------------
  alpha Z        PSCENC =       228.19255348
  Ewald energy   TEWEN  =     -1497.86698792
  -Hartree energ DENC   =       -44.32951115
  -exchange      EXHF   =         0.00000000
  -V(xc)+E(xc)   XCENC  =      -428.29529777
  PAW double counting   =      3214.14283505    -2740.47007459
  entropy T*S    EENTRO =         0.01763504
  eigenvalues    EBANDS =        82.59021450
  atomic energy  EATOM  =      1096.25309358
  Solvation  Ediel_sol  =         0.00000000
  ---------------------------------------------------
  free energy    TOTEN  =       -89.76553978 eV

  energy without entropy =      -89.78317482  energy(sigma->0) =      -89.77141813


--------------------------------------------------------------------------------------------------------


--------------------------------------- Iteration      1(  39)  ---------------------------------------


    POTLOK:  cpu time    0.0091: real time    0.0121
    SETDIJ:  cpu time    0.0025: real time    0.0025
    EDDIAG:  cpu time    0.4335: real time    0.4336
  RMM-DIIS:  cpu time    0.4057: real time    0.4058
    ORTHCH:  cpu time    0.0521: real time    0.0521
       DOS:  cpu time    0.0036: real time    0.0036
    CHARGE:  cpu time    0.0297: real time    0.0297
    MIXING:  cpu time    0.0016: real time    0.0016
    --------------------------------------------
      LOOP:  cpu time    0.9377: real time    0.9410

 eigenvalue-minimisations  :   801
 total energy-change (2. order) : 0.2943084E-06  ( 0.2919605E-06)
 number of electron      46.9999974 magnetization 
 augmentation part       12.2836249 magnetization 

 Broyden mixing:
  rms(total) = 0.10839E-04    rms(broyden)= 0.10839E-04
  rms(prec ) = 0.15659E-04
  weight for this iteration     100.00

 eigenvalues of (default mixing * dielectric matrix)
  average eigenvalue GAMMA=   0.8771
  2.5839  2.5839  2.6329  2.6279  1.5948  1.5948  1.5019  1.5019  1.2196  1.2196
  0.9338  0.9338  0.8968  0.8968  0.7317  0.7317  0.3784  0.3784  0.5183  0.4940
  0.1525  0.1525  0.2997  0.2997  0.3789  0.2948  0.2948  0.2924  0.3081  0.3238
  0.3238  0.2598  0.2422  0.2422

 Free energy of the ion-electron system (eV)
  ---------------------------------------------------
  alpha Z        PSCENC =       228.19255348
  Ewald energy   TEWEN  =     -1497.86698792
  -Hartree energ DENC   =       -44.32951127
  -exchange      EXHF   =         0.00000000
  -V(xc)+E(xc)   XCENC  =      -428.29529780
  PAW double counting   =      3214.14283175    -2740.47007130
  entropy T*S    EENTRO =         0.01763807
  eigenvalues    EBANDS =        82.59021192
  atomic energy  EATOM  =      1096.25309358
  Solvation  Ediel_sol  =         0.00000000
  ---------------------------------------------------
  free energy    TOTEN  =       -89.76553949 eV

  energy without entropy =      -89.78317756  energy(sigma->0) =      -89.77141884


--------------------------------------------------------------------------------------------------------


--------------------------------------- Iteration      1(  40)  ---------------------------------------


    POTLOK:  cpu time    0.0126: real time    0.0129
    SETDIJ:  cpu time    0.0027: real time    0.0027
    EDDIAG:  cpu time    0.4441: real time    0.4451
  RMM-DIIS:  cpu time    0.3825: real time    0.3826
    ORTHCH:  cpu time    0.0512: real time    0.0512
       DOS:  cpu time    0.0037: real time    0.0037
    CHARGE:  cpu time    0.0295: real time    0.0295
    MIXING:  cpu time    0.0018: real time    0.0018
    --------------------------------------------
      LOOP:  cpu time    0.9281: real time    0.9295

 eigenvalue-minimisations  :   783
 total energy-change (2. order) : 0.2582854E-06  ( 0.2555755E-06)
 number of electron      46.9999974 magnetization 
 augmentation part       12.2836240 magnetization 

 Broyden mixing:
  rms(total) = 0.11366E-04    rms(broyden)= 0.11366E-04
  rms(prec ) = 0.16543E-04
  weight for this iteration     100.00

 eigenvalues of (default mixing * dielectric matrix)
  average eigenvalue GAMMA=   0.8764
  2.6026  2.6026  2.6925  2.5239  1.5997  1.5997  1.4907  1.4907  1.2194  1.2194
  0.9331  0.9331  0.4652  0.8927  0.8927  0.4797  0.4797  0.7579  0.7579  0.5421
  0.3883  0.3883  0.4663  0.1525  0.1525  0.3789  0.2948  0.2948  0.3251  0.3082
  0.2924  0.3381  0.3381  0.2598  0.1205

 Free energy of the ion-electron system (eV)
  ---------------------------------------------------
  alpha Z        PSCENC =       228.19255348
  Ewald energy   TEWEN  =     -1497.86698792
  -Hartree energ DENC   =       -44.32951108
  -exchange      EXHF   =         0.00000000
  -V(xc)+E(xc)   XCENC  =      -428.29529777
  PAW double counting   =      3214.14283205    -2740.47007158
  entropy T*S    EENTRO =         0.01764078
  eigenvalues    EBANDS =        82.59020923
  atomic energy  EATOM  =      1096.25309358
  Solvation  Ediel_sol  =         0.00000000
  ---------------------------------------------------
  free energy    TOTEN  =       -89.76553923 eV

  energy without entropy =      -89.78318001  energy(sigma->0) =      -89.77141949


--------------------------------------------------------------------------------------------------------


--------------------------------------- Iteration      1(  41)  ---------------------------------------


    POTLOK:  cpu time    0.0090: real time    0.0125
    SETDIJ:  cpu time    0.0024: real time    0.0024
    EDDIAG:  cpu time    0.4334: real time    0.4336
  RMM-DIIS:  cpu time    0.3074: real time    0.3075
    ORTHCH:  cpu time    0.0513: real time    0.0513
       DOS:  cpu time    0.0036: real time    0.0036
    CHARGE:  cpu time    0.0294: real time    0.0294
    MIXING:  cpu time    0.0018: real time    0.0018
    --------------------------------------------
      LOOP:  cpu time    0.8384: real time    0.8420

 eigenvalue-minimisations  :   767
 total energy-change (2. order) : 0.2357165E-06  ( 0.2336590E-06)
 number of electron      46.9999974 magnetization 
 augmentation part       12.2836232 magnetization 

 Broyden mixing:
  rms(total) = 0.11870E-04    rms(broyden)= 0.11870E-04
  rms(prec ) = 0.17414E-04
  weight for this iteration     100.00

 eigenvalues of (default mixing * dielectric matrix)
  average eigenvalue GAMMA=   0.9057
  2.7672  2.5987  2.5987  2.4992  1.6029  1.6029  1.5085  1.5085  0.9579  0.9579
  1.2124  1.2124  0.6172  0.9134  0.9134  0.9014  0.9014  0.5161  0.5161  0.6473
  0.6473  0.6711  0.6272  0.1525  0.1525  0.4404  0.3789  0.3497  0.3497  0.2948
  0.2948  0.3251  0.3082  0.2924  0.2598  0.1091

 Free energy of the ion-electron system (eV)
  ---------------------------------------------------
  alpha Z        PSCENC =       228.19255348
  Ewald energy   TEWEN  =     -1497.86698792
  -Hartree energ DENC   =       -44.32951118
  -exchange      EXHF   =         0.00000000
  -V(xc)+E(xc)   XCENC  =      -428.29529777
  PAW double counting   =      3214.14283791    -2740.47007757
  entropy T*S    EENTRO =         0.01764338
  eigenvalues    EBANDS =        82.59020710
  atomic energy  EATOM  =      1096.25309358
  Solvation  Ediel_sol  =         0.00000000
  ---------------------------------------------------
  free energy    TOTEN  =       -89.76553899 eV

  energy without entropy =      -89.78318237  energy(sigma->0) =      -89.77142012


--------------------------------------------------------------------------------------------------------


--------------------------------------- Iteration      1(  42)  ---------------------------------------


    POTLOK:  cpu time    0.0092: real time    0.0119
    SETDIJ:  cpu time    0.0025: real time    0.0025
    EDDIAG:  cpu time    0.3889: real time    0.3890
  RMM-DIIS:  cpu time    0.3339: real time    0.3339
    ORTHCH:  cpu time    0.0513: real time    0.0513
       DOS:  cpu time    0.0036: real time    0.0036
    CHARGE:  cpu time    0.0294: real time    0.0294
    MIXING:  cpu time    0.0019: real time    0.0019
    --------------------------------------------
      LOOP:  cpu time    0.8206: real time    0.8234

 eigenvalue-minimisations  :   752
 total energy-change (2. order) : 0.2104955E-06  ( 0.2082190E-06)
 number of electron      46.9999974 magnetization 
 augmentation part       12.2836225 magnetization 

 Broyden mixing:
  rms(total) = 0.12739E-04    rms(broyden)= 0.12739E-04
  rms(prec ) = 0.19467E-04
  weight for this iteration     100.00

 eigenvalues of (default mixing * dielectric matrix)
  average eigenvalue GAMMA=   0.9345
  2.7681  2.7681  2.3355  2.3355  1.4256  1.4256  1.5951  1.5951  1.5808  1.5808
  0.6638  1.2096  1.2096  0.7461  0.7461  0.9074  0.9074  0.9002  0.9002  0.7938
  0.7938  0.5529  0.5529  0.5515  0.1525  0.1525  0.4454  0.3789  0.3591  0.3591
  0.2948  0.2948  0.3251  0.2924  0.3082  0.2598  0.1095

 Free energy of the ion-electron system (eV)
  ---------------------------------------------------
  alpha Z        PSCENC =       228.19255348
  Ewald energy   TEWEN  =     -1497.86698792
  -Hartree energ DENC   =       -44.32951240
  -exchange      EXHF   =         0.00000000
  -V(xc)+E(xc)   XCENC  =      -428.29529775
  PAW double counting   =      3214.14285755    -2740.47009685
  entropy T*S    EENTRO =         0.01764571
  eigenvalues    EBANDS =        82.59020583
  atomic energy  EATOM  =      1096.25309358
  Solvation  Ediel_sol  =         0.00000000
  ---------------------------------------------------
  free energy    TOTEN  =       -89.76553878 eV

  energy without entropy =      -89.78318449  energy(sigma->0) =      -89.77142068


--------------------------------------------------------------------------------------------------------


--------------------------------------- Iteration      1(  43)  ---------------------------------------


    POTLOK:  cpu time    0.0090: real time    0.0118
    SETDIJ:  cpu time    0.0024: real time    0.0024
    EDDIAG:  cpu time    0.3890: real time    0.3891
  RMM-DIIS:  cpu time    0.3337: real time    0.3339
    ORTHCH:  cpu time    0.0515: real time    0.0515
       DOS:  cpu time    0.0036: real time    0.0036
    CHARGE:  cpu time    0.0296: real time    0.0296
    MIXING:  cpu time    0.0020: real time    0.0020
    --------------------------------------------
      LOOP:  cpu time    0.8209: real time    0.8239

 eigenvalue-minimisations  :   749
 total energy-change (2. order) : 0.1936428E-06  ( 0.1923722E-06)
 number of electron      46.9999974 magnetization 
 augmentation part       12.2836220 magnetization 

 Broyden mixing:
  rms(total) = 0.13674E-04    rms(broyden)= 0.13674E-04
  rms(prec ) = 0.22370E-04
  weight for this iteration     100.00

 eigenvalues of (default mixing * dielectric matrix)
  average eigenvalue GAMMA=   0.9677
  2.9868  2.6054  2.4109  1.7261  1.7261  2.0069  2.0069  1.7159  1.1331  1.1331
  1.3817  1.3817  1.2635  1.2635  0.6703  0.9137  0.9137  0.9091  0.9091  0.7850
  0.7850  0.7715  0.5427  0.5427  0.5622  0.1525  0.1525  0.4446  0.3789  0.2948
  0.2948  0.3251  0.3082  0.2924  0.3573  0.3573  0.2598  0.1095

 Free energy of the ion-electron system (eV)
  ---------------------------------------------------
  alpha Z        PSCENC =       228.19255348
  Ewald energy   TEWEN  =     -1497.86698792
  -Hartree energ DENC   =       -44.32951083
  -exchange      EXHF   =         0.00000000
  -V(xc)+E(xc)   XCENC  =      -428.29529725
  PAW double counting   =      3214.14267706    -2740.46991644
  entropy T*S    EENTRO =         0.01764789
  eigenvalues    EBANDS =        82.59020185
  atomic energy  EATOM  =      1096.25309358
  Solvation  Ediel_sol  =         0.00000000
  ---------------------------------------------------
  free energy    TOTEN  =       -89.76553859 eV

  energy without entropy =      -89.78318648  energy(sigma->0) =      -89.77142122


--------------------------------------------------------------------------------------------------------


--------------------------------------- Iteration      1(  44)  ---------------------------------------


    POTLOK:  cpu time    0.0091: real time    0.0125
    SETDIJ:  cpu time    0.0024: real time    0.0024
    EDDIAG:  cpu time    0.3894: real time    0.3897
  RMM-DIIS:  cpu time    0.3371: real time    0.3371
    ORTHCH:  cpu time    0.0516: real time    0.0516
       DOS:  cpu time    0.0036: real time    0.0036
    CHARGE:  cpu time    0.0526: real time    0.0526
    MIXING:  cpu time    0.0019: real time    0.0019
    --------------------------------------------
      LOOP:  cpu time    0.8476: real time    0.8514

 eigenvalue-minimisations  :   822
 total energy-change (2. order) : 0.1717258E-06  ( 0.1736954E-06)
 number of electron      46.9999974 magnetization 
 augmentation part       12.2836217 magnetization 

 Broyden mixing:
  rms(total) = 0.14609E-04    rms(broyden)= 0.14609E-04
  rms(prec ) = 0.26271E-04
  weight for this iteration     100.00

 eigenvalues of (default mixing * dielectric matrix)
  average eigenvalue GAMMA=   0.9844
  3.0249  2.6533  2.6533  2.1241  2.1241  1.4938  1.4938  1.3980  1.3980  1.6445
  1.4039  1.4039  1.3038  1.3038  0.6719  0.9287  0.9287  0.9696  0.8032  0.8032
  0.8685  0.8015  0.8015  0.5533  0.5533  0.5569  0.1525  0.1525  0.4446  0.3789
  0.3577  0.3577  0.2948  0.2948  0.2924  0.3082  0.3251  0.2598  0.1095

 Free energy of the ion-electron system (eV)
  ---------------------------------------------------
  alpha Z        PSCENC =       228.19255348
  Ewald energy   TEWEN  =     -1497.86698792
  -Hartree energ DENC   =       -44.32949850
  -exchange      EXHF   =         0.00000000
  -V(xc)+E(xc)   XCENC  =      -428.29529500
  PAW double counting   =      3214.14253959    -2740.46978003
  entropy T*S    EENTRO =         0.01764980
  eigenvalues    EBANDS =        82.59018658
  atomic energy  EATOM  =      1096.25309358
  Solvation  Ediel_sol  =         0.00000000
  ---------------------------------------------------
  free energy    TOTEN  =       -89.76553842 eV

  energy without entropy =      -89.78318822  energy(sigma->0) =      -89.77142168


--------------------------------------------------------------------------------------------------------


--------------------------------------- Iteration      1(  45)  ---------------------------------------


    POTLOK:  cpu time    0.0090: real time    0.0122
    SETDIJ:  cpu time    0.0024: real time    0.0024
    EDDIAG:  cpu time    0.3889: real time    0.3890
  RMM-DIIS:  cpu time    0.2802: real time    0.2803
    ORTHCH:  cpu time    0.0518: real time    0.0518
       DOS:  cpu time    0.0035: real time    0.0037
    CHARGE:  cpu time    0.0293: real time    0.0293
    MIXING:  cpu time    0.0021: real time    0.0021
    --------------------------------------------
      LOOP:  cpu time    0.7672: real time    0.7707

 eigenvalue-minimisations  :   753
 total energy-change (2. order) : 0.1594187E-06  ( 0.1614154E-06)
 number of electron      46.9999974 magnetization 
 augmentation part       12.2836215 magnetization 

 Broyden mixing:
  rms(total) = 0.14283E-04    rms(broyden)= 0.14283E-04
  rms(prec ) = 0.26580E-04
  weight for this iteration     100.00

 eigenvalues of (default mixing * dielectric matrix)
  average eigenvalue GAMMA=   0.9748
  3.2039  2.6157  2.6157  2.0739  2.0739  1.5284  1.5284  1.4022  1.4022  1.6139
  1.4175  1.4175  0.6723  1.2836  1.2836  0.9375  0.9375  0.9630  0.8223  0.8223
  0.8828  0.7649  0.7649  0.5533  0.5533  0.5642  0.5642  0.1525  0.1525  0.4446
  0.3789  0.2948  0.2948  0.3251  0.3082  0.2924  0.3576  0.3576  0.2598  0.1095

 Free energy of the ion-electron system (eV)
  ---------------------------------------------------
  alpha Z        PSCENC =       228.19255348
  Ewald energy   TEWEN  =     -1497.86698792
  -Hartree energ DENC   =       -44.32948220
  -exchange      EXHF   =         0.00000000
  -V(xc)+E(xc)   XCENC  =      -428.29529261
  PAW double counting   =      3214.14257441    -2740.46981552
  entropy T*S    EENTRO =         0.01765174
  eigenvalues    EBANDS =        82.59016680
  atomic energy  EATOM  =      1096.25309358
  Solvation  Ediel_sol  =         0.00000000
  ---------------------------------------------------
  free energy    TOTEN  =       -89.76553826 eV

  energy without entropy =      -89.78319000  energy(sigma->0) =      -89.77142217


--------------------------------------------------------------------------------------------------------


--------------------------------------- Iteration      1(  46)  ---------------------------------------


    POTLOK:  cpu time    0.0091: real time    0.0123
    SETDIJ:  cpu time    0.0024: real time    0.0024
    EDDIAG:  cpu time    0.4425: real time    0.4425
  RMM-DIIS:  cpu time    0.2225: real time    0.2232
    ORTHCH:  cpu time    0.0602: real time    0.0606
       DOS:  cpu time    0.0036: real time    0.0036
    CHARGE:  cpu time    0.0322: real time    0.0322
    MIXING:  cpu time    0.0022: real time    0.0022
    --------------------------------------------
      LOOP:  cpu time    0.7749: real time    0.7791

 eigenvalue-minimisations  :   713
 total energy-change (2. order) : 0.1478240E-06  ( 0.1471356E-06)
 number of electron      46.9999974 magnetization 
 augmentation part       12.2836213 magnetization 

 Broyden mixing:
  rms(total) = 0.13560E-04    rms(broyden)= 0.13560E-04
  rms(prec ) = 0.24972E-04
  weight for this iteration     100.00

 eigenvalues of (default mixing * dielectric matrix)
  average eigenvalue GAMMA=   0.9812
  3.0992  2.5845  2.5845  2.1581  2.1581  1.5451  1.5451  1.4461  1.4461  1.6178
  1.3886  1.3886  1.2994  1.2994  0.6726  0.9313  0.9313  0.9422  0.9422  0.9151
  0.9151  0.7764  0.7764  0.7406  0.7406  0.5487  0.5487  0.5571  0.1525  0.1525
  0.4446  0.3789  0.2948  0.2948  0.3251  0.3082  0.2924  0.3576  0.3576  0.2598
  0.1095

 Free energy of the ion-electron system (eV)
  ---------------------------------------------------
  alpha Z        PSCENC =       228.19255348
  Ewald energy   TEWEN  =     -1497.86698792
  -Hartree energ DENC   =       -44.32947392
  -exchange      EXHF   =         0.00000000
  -V(xc)+E(xc)   XCENC  =      -428.29529162
  PAW double counting   =      3214.14260193    -2740.46984269
  entropy T*S    EENTRO =         0.01765359
  eigenvalues    EBANDS =        82.59015547
  atomic energy  EATOM  =      1096.25309358
  Solvation  Ediel_sol  =         0.00000000
  ---------------------------------------------------
  free energy    TOTEN  =       -89.76553811 eV

  energy without entropy =      -89.78319169  energy(sigma->0) =      -89.77142264


--------------------------------------------------------------------------------------------------------


--------------------------------------- Iteration      1(  47)  ---------------------------------------


    POTLOK:  cpu time    0.0095: real time    0.0130
    SETDIJ:  cpu time    0.0024: real time    0.0025
    EDDIAG:  cpu time    0.4499: real time    0.4560
  RMM-DIIS:  cpu time    0.3121: real time    0.3165
    ORTHCH:  cpu time    0.0518: real time    0.0547
       DOS:  cpu time    0.0036: real time    0.0036
    CHARGE:  cpu time    0.0296: real time    0.0296
    MIXING:  cpu time    0.0023: real time    0.0023
    --------------------------------------------
      LOOP:  cpu time    0.8611: real time    0.8781

 eigenvalue-minimisations  :   697
 total energy-change (2. order) : 0.1380913E-06  ( 0.1377183E-06)
 number of electron      46.9999974 magnetization 
 augmentation part       12.2836210 magnetization 

 Broyden mixing:
  rms(total) = 0.13011E-04    rms(broyden)= 0.13011E-04
  rms(prec ) = 0.23552E-04
  weight for this iteration     100.00

 eigenvalues of (default mixing * dielectric matrix)
  average eigenvalue GAMMA=   1.0384
  3.0615  2.7109  2.7109  2.6999  1.8423  1.8423  2.0381  1.5945  1.5945  1.6854
  1.3357  1.3357  1.4706  1.4706  0.6729  1.2258  1.2258  0.9165  0.9165  0.9251
  0.9251  0.8406  0.8406  0.8102  0.8102  0.7239  0.5507  0.5507  0.5585  0.1525
  0.1525  0.4446  0.3789  0.3576  0.3576  0.2948  0.2948  0.3251  0.3082  0.2924
  0.2598  0.1095

 Free energy of the ion-electron system (eV)
  ---------------------------------------------------
  alpha Z        PSCENC =       228.19255348
  Ewald energy   TEWEN  =     -1497.86698792
  -Hartree energ DENC   =       -44.32946974
  -exchange      EXHF   =         0.00000000
  -V(xc)+E(xc)   XCENC  =      -428.29529118
  PAW double counting   =      3214.14261397    -2740.46985428
  entropy T*S    EENTRO =         0.01765537
  eigenvalues    EBANDS =        82.59014876
  atomic energy  EATOM  =      1096.25309358
  Solvation  Ediel_sol  =         0.00000000
  ---------------------------------------------------
  free energy    TOTEN  =       -89.76553797 eV

  energy without entropy =      -89.78319334  energy(sigma->0) =      -89.77142309


--------------------------------------------------------------------------------------------------------


--------------------------------------- Iteration      1(  48)  ---------------------------------------


    POTLOK:  cpu time    0.0090: real time    0.0123
    SETDIJ:  cpu time    0.0024: real time    0.0024
    EDDIAG:  cpu time    0.3882: real time    0.3884
  RMM-DIIS:  cpu time    0.2667: real time    0.2668
    ORTHCH:  cpu time    0.0514: real time    0.0514
       DOS:  cpu time    0.0037: real time    0.0037
    CHARGE:  cpu time    0.0297: real time    0.0297
    MIXING:  cpu time    0.0023: real time    0.0023
    --------------------------------------------
      LOOP:  cpu time    0.7534: real time    0.7571

 eigenvalue-minimisations  :   738
 total energy-change (2. order) : 0.1265755E-06  ( 0.1263599E-06)
 number of electron      46.9999974 magnetization 
 augmentation part       12.2836209 magnetization 

 Broyden mixing:
  rms(total) = 0.12139E-04    rms(broyden)= 0.12139E-04
  rms(prec ) = 0.21778E-04
  weight for this iteration     100.00

 eigenvalues of (default mixing * dielectric matrix)
  average eigenvalue GAMMA=   1.0597
  3.1036  3.1036  1.9608  1.9608  2.5508  2.3718  2.3718  1.8223  1.8223  1.8054
  1.3713  1.3713  1.4766  1.4766  0.6729  1.2003  1.2003  0.8795  0.8795  0.9430
  0.9430  0.8940  0.8940  0.7935  0.7935  0.7592  0.7592  0.5506  0.5506  0.5582
  0.1525  0.1525  0.4446  0.3789  0.3576  0.3576  0.2948  0.2948  0.3251  0.3082
  0.2924  0.2598  0.1095

 Free energy of the ion-electron system (eV)
  ---------------------------------------------------
  alpha Z        PSCENC =       228.19255348
  Ewald energy   TEWEN  =     -1497.86698792
  -Hartree energ DENC   =       -44.32946004
  -exchange      EXHF   =         0.00000000
  -V(xc)+E(xc)   XCENC  =      -428.29528995
  PAW double counting   =      3214.14256493    -2740.46980469
  entropy T*S    EENTRO =         0.01765702
  eigenvalues    EBANDS =        82.59013575
  atomic energy  EATOM  =      1096.25309358
  Solvation  Ediel_sol  =         0.00000000
  ---------------------------------------------------
  free energy    TOTEN  =       -89.76553784 eV

  energy without entropy =      -89.78319486  energy(sigma->0) =      -89.77142352


--------------------------------------------------------------------------------------------------------


--------------------------------------- Iteration      1(  49)  ---------------------------------------


    POTLOK:  cpu time    0.0090: real time    0.0123
    SETDIJ:  cpu time    0.0024: real time    0.0024
    EDDIAG:  cpu time    0.4071: real time    0.4072
  RMM-DIIS:  cpu time    0.2978: real time    0.2978
    ORTHCH:  cpu time    0.0513: real time    0.0514
       DOS:  cpu time    0.0036: real time    0.0036
    CHARGE:  cpu time    0.0295: real time    0.0297
    MIXING:  cpu time    0.0024: real time    0.0024
    --------------------------------------------
      LOOP:  cpu time    0.8033: real time    0.8069

 eigenvalue-minimisations  :   727
 total energy-change (2. order) : 0.1196579E-06  ( 0.1190737E-06)
 number of electron      46.9999974 magnetization 
 augmentation part       12.2836208 magnetization 

 Broyden mixing:
  rms(total) = 0.11476E-04    rms(broyden)= 0.11476E-04
  rms(prec ) = 0.19865E-04
  weight for this iteration     100.00

 eigenvalues of (default mixing * dielectric matrix)
  average eigenvalue GAMMA=   1.0500
  3.0842  3.0842  1.9802  1.9802  2.3906  2.3481  2.3481  1.8875  1.8875  1.8532
  1.3794  1.3794  1.5355  1.5355  0.6729  1.2036  1.2036  0.8720  0.8720  0.9233
  0.9233  0.9294  0.9294  0.7999  0.7999  0.7246  0.7246  0.5505  0.5505  0.5600
  0.5600  0.1525  0.1525  0.4446  0.3789  0.3576  0.3576  0.2948  0.2948  0.3251
  0.3082  0.2924  0.2598  0.1095

 Free energy of the ion-electron system (eV)
  ---------------------------------------------------
  alpha Z        PSCENC =       228.19255348
  Ewald energy   TEWEN  =     -1497.86698792
  -Hartree energ DENC   =       -44.32945780
  -exchange      EXHF   =         0.00000000
  -V(xc)+E(xc)   XCENC  =      -428.29528982
  PAW double counting   =      3214.14252189    -2740.46976234
  entropy T*S    EENTRO =         0.01765867
  eigenvalues    EBANDS =        82.59013254
  atomic energy  EATOM  =      1096.25309358
  Solvation  Ediel_sol  =         0.00000000
  ---------------------------------------------------
  free energy    TOTEN  =       -89.76553772 eV

  energy without entropy =      -89.78319639  energy(sigma->0) =      -89.77142395


--------------------------------------------------------------------------------------------------------


--------------------------------------- Iteration      1(  50)  ---------------------------------------


    POTLOK:  cpu time    0.0596: real time    0.0628
    SETDIJ:  cpu time    0.0024: real time    0.0024
    EDDIAG:  cpu time    0.3875: real time    0.3876
  RMM-DIIS:  cpu time    0.3284: real time    0.3290
    ORTHCH:  cpu time    0.0620: real time    0.0622
       DOS:  cpu time    0.0036: real time    0.0036
    CHARGE:  cpu time    0.0297: real time    0.0297
    MIXING:  cpu time    0.0022: real time    0.0022
    --------------------------------------------
      LOOP:  cpu time    0.8754: real time    0.8795

 eigenvalue-minimisations  :   634
 total energy-change (2. order) : 0.1102603E-06  ( 0.1099301E-06)
 number of electron      46.9999974 magnetization 
 augmentation part       12.2836204 magnetization 

 Broyden mixing:
  rms(total) = 0.11755E-04    rms(broyden)= 0.11755E-04
  rms(prec ) = 0.20295E-04
  weight for this iteration     100.00

 eigenvalues of (default mixing * dielectric matrix)
  average eigenvalue GAMMA=   1.0173
  3.2027  3.2027  2.5623  2.0453  2.0453  2.1838  2.1838  1.6723  1.6723  1.7951
  0.7742  1.1915  1.1915  1.2750  1.2750  1.0604  1.0604  0.9175  0.9175  0.4907
  0.4907  0.7258  0.7258  0.7264  0.5441  0.5441  0.1539  0.1539  0.5444  0.4921
  0.1655  0.3907  0.3907  0.2252  0.2252  0.3268  0.3216  0.2737  0.2737  0.2779

 Free energy of the ion-electron system (eV)
  ---------------------------------------------------
  alpha Z        PSCENC =       228.19255348
  Ewald energy   TEWEN  =     -1497.86698792
  -Hartree energ DENC   =       -44.32945813
  -exchange      EXHF   =         0.00000000
  -V(xc)+E(xc)   XCENC  =      -428.29528987
  PAW double counting   =      3214.14251393    -2740.46975439
  entropy T*S    EENTRO =         0.01766015
  eigenvalues    EBANDS =        82.59013156
  atomic energy  EATOM  =      1096.25309358
  Solvation  Ediel_sol  =         0.00000000
  ---------------------------------------------------
  free energy    TOTEN  =       -89.76553761 eV

  energy without entropy =      -89.78319776  energy(sigma->0) =      -89.77142433


--------------------------------------------------------------------------------------------------------


--------------------------------------- Iteration      1(  51)  ---------------------------------------


    POTLOK:  cpu time    0.0123: real time    0.0126
    SETDIJ:  cpu time    0.0024: real time    0.0024
    EDDIAG:  cpu time    0.4365: real time    0.4366
  RMM-DIIS:  cpu time    0.3775: real time    0.3776
    ORTHCH:  cpu time    0.0513: real time    0.0513
       DOS:  cpu time    0.0036: real time    0.0036
    CHARGE:  cpu time    0.0299: real time    0.0300
    MIXING:  cpu time    0.0022: real time    0.0022
    --------------------------------------------
      LOOP:  cpu time    0.9157: real time    0.9163

 eigenvalue-minimisations  :   655
 total energy-change (2. order) : 0.1043559E-06  ( 0.1040842E-06)
 number of electron      46.9999974 magnetization 
 augmentation part       12.2836201 magnetization 

 Broyden mixing:
  rms(total) = 0.11754E-04    rms(broyden)= 0.11754E-04
  rms(prec ) = 0.20200E-04
  weight for this iteration     100.00

 eigenvalues of (default mixing * dielectric matrix)
  average eigenvalue GAMMA=   1.0011
  3.3020  3.3020  2.5681  2.0147  2.0147  2.1043  2.1043  1.6651  1.6651  0.9489
  1.8821  1.1556  1.1556  1.2872  1.2872  1.0534  1.0534  0.8886  0.8886  0.1999
  0.1999  0.6457  0.6457  0.0403  0.2886  0.2886  0.7705  0.7705  0.5928  0.5499
  0.5499  0.1602  0.4921  0.2277  0.3753  0.3753  0.3284  0.3284  0.3173  0.2753
  0.2834

 Free energy of the ion-electron system (eV)
  ---------------------------------------------------
  alpha Z        PSCENC =       228.19255348
  Ewald energy   TEWEN  =     -1497.86698792
  -Hartree energ DENC   =       -44.32945571
  -exchange      EXHF   =         0.00000000
  -V(xc)+E(xc)   XCENC  =      -428.29528956
  PAW double counting   =      3214.14254391    -2740.46978477
  entropy T*S    EENTRO =         0.01766159
  eigenvalues    EBANDS =        82.59012789
  atomic energy  EATOM  =      1096.25309358
  Solvation  Ediel_sol  =         0.00000000
  ---------------------------------------------------
  free energy    TOTEN  =       -89.76553751 eV

  energy without entropy =      -89.78319910  energy(sigma->0) =      -89.77142471


--------------------------------------------------------------------------------------------------------


--------------------------------------- Iteration      1(  52)  ---------------------------------------


    POTLOK:  cpu time    0.0091: real time    0.0125
    SETDIJ:  cpu time    0.0024: real time    0.0024
    EDDIAG:  cpu time    0.4359: real time    0.4360
  RMM-DIIS:  cpu time    0.3483: real time    0.3484
    ORTHCH:  cpu time    0.0516: real time    0.0516
       DOS:  cpu time    0.0037: real time    0.0037
    --------------------------------------------
      LOOP:  cpu time    0.8509: real time    0.8547

 eigenvalue-minimisations  :   616
 total energy-change (2. order) : 0.9772566E-07  ( 0.9662008E-07)
 number of electron      46.9999974 magnetization 
 augmentation part       12.2836201 magnetization 

 Free energy of the ion-electron system (eV)
  ---------------------------------------------------
  alpha Z        PSCENC =       228.19255348
  Ewald energy   TEWEN  =     -1497.86698792
  -Hartree energ DENC   =       -44.32945545
  -exchange      EXHF   =         0.00000000
  -V(xc)+E(xc)   XCENC  =      -428.29528953
  PAW double counting   =      3214.14254381    -2740.46978463
  entropy T*S    EENTRO =         0.01766293
  eigenvalues    EBANDS =        82.59012632
  atomic energy  EATOM  =      1096.25309358
  Solvation  Ediel_sol  =         0.00000000
  ---------------------------------------------------
  free energy    TOTEN  =       -89.76553741 eV

  energy without entropy =      -89.78320034  energy(sigma->0) =      -89.77142505


--------------------------------------------------------------------------------------------------------


 average (electrostatic) potential at core
  the test charge radii are     1.2598  1.0406
  (the norm of the test charge is              1.0000)
       1 -25.9980       2 -26.0014       3 -25.9430       4 -25.9985       5 -25.9948
       6 -25.9792       7 -25.9689       8 -25.8868       9 -25.8855      10 -25.9315
      11 -25.9887      12 -75.9609
 
 
 
 E-fermi :   3.6007     XC(G=0): -11.1701     alpha+bet :-11.7130


 k-point     1 :       0.0000    0.0000    0.0000
  band No.  band energies     occupation 
      1      -3.9536      2.00000
      2      -2.2831      2.00000
      3      -1.9177      2.00000
      4      -0.4351      2.00000
      5      -0.2853      2.00000
      6       0.8984      2.00000
      7       1.1141      2.00000
      8       1.3085      2.00000
      9       1.4634      2.00000
     10       1.6075      2.00000
     11       1.6300      2.00000
     12       1.7919      2.00000
     13       1.8494      2.00000
     14       2.2203      2.00000
     15       2.3008      2.00000
     16       2.4444      2.00000
     17       2.8353      2.00000
     18       2.9362      2.00003
     19       3.1537      2.00696
     20       3.5169      1.64542
     21       3.5934      1.06236
     22       3.7617      0.01737
     23       4.1859     -0.00028
     24       4.2239     -0.00010
     25       4.2815     -0.00002
     26       4.3066     -0.00001
     27       4.3600     -0.00000
     28       4.3787     -0.00000
     29       4.4386     -0.00000
     30       4.4458     -0.00000

 k-point     2 :       0.1111    0.0000    0.0000
  band No.  band energies     occupation 
      1      -3.8728      2.00000
      2      -2.1819      2.00000
      3      -1.8182      2.00000
      4      -0.3858      2.00000
      5      -0.2292      2.00000
      6       0.7774      2.00000
      7       1.0402      2.00000
      8       1.2122      2.00000
      9       1.3955      2.00000
     10       1.4707      2.00000
     11       1.7151      2.00000
     12       1.8155      2.00000
     13       2.0009      2.00000
     14       2.2899      2.00000
     15       2.3226      2.00000
     16       2.4397      2.00000
     17       2.7864      2.00000
     18       2.8783      2.00000
     19       3.1903      2.01347
     20       3.3935      2.05700
     21       3.5894      1.09563
     22       3.7653      0.00880
     23       4.0205     -0.01146
     24       4.2094     -0.00015
     25       4.2401     -0.00006
     26       4.3202     -0.00000
     27       4.3475     -0.00000
     28       4.3813     -0.00000
     29       4.4341     -0.00000
     30       4.5146     -0.00000

 k-point     3 :       0.2222    0.0000    0.0000
  band No.  band energies     occupation 
      1      -3.6435      2.00000
      2      -1.8863      2.00000
      3      -1.5271      2.00000
      4      -0.2870      2.00000
      5      -0.0611      2.00000
      6       0.4197      2.00000
      7       0.8851      2.00000
      8       0.9780      2.00000
      9       1.2031      2.00000
     10       1.4328      2.00000
     11       1.6139      2.00000
     12       1.8029      2.00000
     13       2.2882      2.00000
     14       2.3166      2.00000
     15       2.3499      2.00000
     16       2.5137      2.00000
     17       2.8188      2.00000
     18       2.8977      2.00001
     19       3.1705      2.00951
     20       3.2384      2.02796
     21       3.5768      1.20120
     22       3.7096      0.21294
     23       3.8258     -0.06745
     24       4.0347     -0.00890
     25       4.0858     -0.00321
     26       4.2202     -0.00011
     27       4.2628     -0.00003
     28       4.2863     -0.00001
     29       4.4384     -0.00000
     30       4.5487     -0.00000

 k-point     4 :       0.3333    0.0000    0.0000
  band No.  band energies     occupation 
      1      -3.3164      2.00000
      2      -1.4255      2.00000
      3      -1.0686      2.00000
      4      -0.4474      2.00000
      5       0.1906      2.00000
      6       0.2682      2.00000
      7       0.5063      2.00000
      8       0.7992      2.00000
      9       0.9484      2.00000
     10       1.2618      2.00000
     11       1.3093      2.00000
     12       1.6211      2.00000
     13       2.4401      2.00000
     14       2.4755      2.00000
     15       2.5146      2.00000
     16       2.6985      2.00000
     17       2.9190      2.00002
     18       3.0142      2.00027
     19       3.1132      2.00304
     20       3.2270      2.02385
     21       3.5340      1.53154
     22       3.6019      0.98996
     23       3.8345     -0.06987
     24       3.8668     -0.06795
     25       3.9414     -0.03683
     26       3.9918     -0.01843
     27       4.0807     -0.00358
     28       4.1822     -0.00031
     29       4.3565     -0.00000
     30       4.4461     -0.00000

 k-point     5 :       0.4444    0.0000    0.0000
  band No.  band energies     occupation 
      1      -3.0291      2.00000
      2      -0.9881      2.00000
      3      -0.6610      2.00000
      4      -0.4998      2.00000
      5      -0.0913      2.00000
      6       0.1606      2.00000
      7       0.5378      2.00000
      8       0.6094      2.00000
      9       0.9026      2.00000
     10       0.9378      2.00000
     11       1.0329      2.00000
     12       1.4169      2.00000
     13       2.6013      2.00000
     14       2.6745      2.00000
     15       2.7701      2.00000
     16       2.8350      2.00000
     17       2.9115      2.00001
     18       3.0252      2.00036
     19       3.1794      2.01115
     20       3.2376      2.02765
     21       3.4267      2.01178
     22       3.5069      1.70530
     23       3.7075      0.22389
     24       3.7628      0.01478
     25       3.9244     -0.04444
     26       3.9969     -0.01702
     27       4.0751     -0.00403
     28       4.0894     -0.00297
     29       4.1957     -0.00021
     30       4.2263     -0.00009

 k-point     6 :       0.0000    0.0714    0.0000
  band No.  band energies     occupation 
      1      -3.8578      2.00000
      2      -2.1734      2.00000
      3      -1.8095      2.00000
      4      -0.3401      2.00000
      5      -0.1922      2.00000
      6       0.9895      2.00000
      7       1.1968      2.00000
      8       1.3907      2.00000
      9       1.5475      2.00000
     10       1.6565      2.00000
     11       1.6870      2.00000
     12       1.8575      2.00000
     13       1.8739      2.00000
     14       2.2789      2.00000
     15       2.3076      2.00000
     16       2.4498      2.00000
     17       2.7893      2.00000
     18       2.8668      2.00000
     19       3.0988      2.00222
     20       3.4440      1.97147
     21       3.5521      1.39881
     22       3.6948      0.29311
     23       3.9991     -0.01643
     24       4.1612     -0.00054
     25       4.2041     -0.00017
     26       4.3158     -0.00001
     27       4.3625     -0.00000
     28       4.3689     -0.00000
     29       4.3990     -0.00000
     30       4.4095     -0.00000

 k-point     7 :       0.1111    0.0714    0.0000
  band No.  band energies     occupation 
      1      -3.7782      2.00000
      2      -2.0735      2.00000
      3      -1.7114      2.00000
      4      -0.2921      2.00000
      5      -0.1365      2.00000
      6       0.8666      2.00000
      7       1.1238      2.00000
      8       1.2890      2.00000
      9       1.4648      2.00000
     10       1.5592      2.00000
     11       1.7790      2.00000
     12       1.9004      2.00000
     13       2.0229      2.00000
     14       2.2885      2.00000
     15       2.3623      2.00000
     16       2.4304      2.00000
     17       2.7437      2.00000
     18       2.8321      2.00000
     19       3.1511      2.00662
     20       3.3223      2.06409
     21       3.5496      1.41782
     22       3.7034      0.24541
     23       3.8620     -0.06908
     24       4.1526     -0.00067
     25       4.1562     -0.00061
     26       4.2828     -0.00002
     27       4.3393     -0.00000
     28       4.3495     -0.00000
     29       4.3791     -0.00000
     30       4.4743     -0.00000

 k-point     8 :       0.2222    0.0714    0.0000
  band No.  band energies     occupation 
      1      -3.5522      2.00000
      2      -1.7814      2.00000
      3      -1.4242      2.00000
      4      -0.1973      2.00000
      5       0.0299      2.00000
      6       0.5091      2.00000
      7       0.9729      2.00000
      8       1.0611      2.00000
      9       1.2861      2.00000
     10       1.5237      2.00000
     11       1.6883      2.00000
     12       1.8928      2.00000
     13       2.3027      2.00000
     14       2.3215      2.00000
     15       2.3544      2.00000
     16       2.5168      2.00000
     17       2.8050      2.00000
     18       2.8821      2.00000
     19       3.1132      2.00304
     20       3.1994      2.01563
     21       3.5194      1.62937
     22       3.6351      0.71369
     23       3.7759     -0.01387
     24       3.9911     -0.01862
     25       4.0310     -0.00951
     26       4.1988     -0.00020
     27       4.2222     -0.00010
     28       4.2604     -0.00003
     29       4.2849     -0.00001
     30       4.4718     -0.00000

 k-point     9 :       0.3333    0.0714    0.0000
  band No.  band energies     occupation 
      1      -3.2309      2.00000
      2      -1.3257      2.00000
      3      -0.9716      2.00000
      4      -0.3571      2.00000
      5       0.2773      2.00000
      6       0.3591      2.00000
      7       0.5947      2.00000
      8       0.8854      2.00000
      9       1.0339      2.00000
     10       1.3453      2.00000
     11       1.3837      2.00000
     12       1.7098      2.00000
     13       2.4708      2.00000
     14       2.4989      2.00000
     15       2.5253      2.00000
     16       2.7073      2.00000
     17       2.9389      2.00003
     18       3.0176      2.00030
     19       3.0790      2.00140
     20       3.1943      2.01440
     21       3.4895      1.79877
     22       3.5916      1.07720
     23       3.7788     -0.01928
     24       3.8488     -0.07084
     25       3.8855     -0.06176
     26       3.9781     -0.02265
     27       4.0414     -0.00785
     28       4.1035     -0.00218
     29       4.1989     -0.00020
     30       4.3171     -0.00001

 k-point    10 :       0.4444    0.0714    0.0000
  band No.  band energies     occupation 
      1      -2.9504      2.00000
      2      -0.8895      2.00000
      3      -0.5672      2.00000
      4      -0.4092      2.00000
      5      -0.0025      2.00000
      6       0.2443      2.00000
      7       0.6210      2.00000
      8       0.6905      2.00000
      9       0.9822      2.00000
     10       1.0209      2.00000
     11       1.1199      2.00000
     12       1.5137      2.00000
     13       2.6405      2.00000
     14       2.7137      2.00000
     15       2.8000      2.00000
     16       2.8642      2.00000
     17       2.9432      2.00003
     18       3.0522      2.00073
     19       3.1772      2.01072
     20       3.2129      2.01937
     21       3.4212      2.02199
     22       3.4775      1.85450
     23       3.6621      0.50708
     24       3.7277      0.12992
     25       3.8712     -0.06672
     26       3.9304     -0.04170
     27       4.0392     -0.00819
     28       4.0547     -0.00609
     29       4.1153     -0.00166
     30       4.1627     -0.00052

 k-point    11 :       0.0000    0.1429    0.0000
  band No.  band energies     occupation 
      1      -3.5747      2.00000
      2      -1.8531      2.00000
      3      -1.4951      2.00000
      4      -0.0712      2.00000
      5       0.0695      2.00000
      6       1.2407      2.00000
      7       1.4169      2.00000
      8       1.6045      2.00000
      9       1.7225      2.00000
     10       1.7669      2.00000
     11       1.8732      2.00000
     12       1.8786      2.00000
     13       2.0835      2.00000
     14       2.3143      2.00000
     15       2.3668      2.00000
     16       2.4725      2.00000
     17       2.6470      2.00000
     18       2.6955      2.00000
     19       2.9944      2.00016
     20       3.2329      2.02593
     21       3.4376      1.98783
     22       3.5082      1.69777
     23       3.5577      1.35490
     24       4.0111     -0.01349
     25       4.0484     -0.00688
     26       4.0817     -0.00351
     27       4.1986     -0.00020
     28       4.2596     -0.00003
     29       4.4143     -0.00000
     30       4.4599     -0.00000

 k-point    12 :       0.1111    0.1429    0.0000
  band No.  band energies     occupation 
      1      -3.4984      2.00000
      2      -1.7573      2.00000
      3      -1.4015      2.00000
      4      -0.0277      2.00000
      5       0.1234      2.00000
      6       1.1116      2.00000
      7       1.3503      2.00000
      8       1.4856      2.00000
      9       1.6387      2.00000
     10       1.7924      2.00000
     11       1.9195      2.00000
     12       2.0663      2.00000
     13       2.1307      2.00000
     14       2.2755      2.00000
     15       2.3922      2.00000
     16       2.4330      2.00000
     17       2.6275      2.00000
     18       2.7112      2.00000
     19       3.0551      2.00079
     20       3.1215      2.00363
     21       3.4023      2.04864
     22       3.4989      1.75003
     23       3.5392      1.49447
     24       3.9844     -0.02064
     25       4.0250     -0.01060
     26       4.0749     -0.00404
     27       4.1772     -0.00036
     28       4.2153     -0.00012
     29       4.4412     -0.00000
     30       4.4658     -0.00000

 k-point    13 :       0.2222    0.1429    0.0000
  band No.  band energies     occupation 
      1      -3.2827      2.00000
      2      -1.4770      2.00000
      3      -1.1275      2.00000
      4       0.0543      2.00000
      5       0.2828      2.00000
      6       0.7577      2.00000
      7       1.2141      2.00000
      8       1.2884      2.00000
      9       1.5010      2.00000
     10       1.7596      2.00000
     11       1.8474      2.00000
     12       2.0927      2.00000
     13       2.3103      2.00000
     14       2.3544      2.00000
     15       2.3865      2.00000
     16       2.5190      2.00000
     17       2.7374      2.00000
     18       2.8218      2.00000
     19       2.9472      2.00004
     20       3.0358      2.00048
     21       3.3523      2.07082
     22       3.5069      1.70529
     23       3.6161      0.87039
     24       3.8848     -0.06200
     25       3.9216     -0.04575
     26       4.0105     -0.01361
     27       4.0755     -0.00400
     28       4.1903     -0.00025
     29       4.2425     -0.00006
     30       4.3211     -0.00000

 k-point    14 :       0.3333    0.1429    0.0000
  band No.  band energies     occupation 
      1      -2.9785      2.00000
      2      -1.0389      2.00000
      3      -0.6955      2.00000
      4      -0.1002      2.00000
      5       0.5138      2.00000
      6       0.6091      2.00000
      7       0.8352      2.00000
      8       1.1137      2.00000
      9       1.2657      2.00000
     10       1.5388      2.00000
     11       1.5773      2.00000
     12       1.9255      2.00000
     13       2.5433      2.00000
     14       2.5757      2.00000
     15       2.5837      2.00000
     16       2.6814      2.00000
     17       2.9122      2.00001
     18       2.9699      2.00008
     19       3.0163      2.00029
     20       3.0750      2.00128
     21       3.4253      2.01444
     22       3.5267      1.58187
     23       3.6664      0.47651
     24       3.7178      0.17349
     25       3.7590      0.02439
     26       3.8522     -0.07061
     27       3.9441     -0.03566
     28       3.9583     -0.02980
     29       4.0608     -0.00539
     30       4.1426     -0.00086

 k-point    15 :       0.4444    0.1429    0.0000
  band No.  band energies     occupation 
      1      -2.7174      2.00000
      2      -0.6064      2.00000
      3      -0.3021      2.00000
      4      -0.1563      2.00000
      5       0.2421      2.00000
      6       0.4696      2.00000
      7       0.8413      2.00000
      8       0.9017      2.00000
      9       1.1838      2.00000
     10       1.2470      2.00000
     11       1.3574      2.00000
     12       1.7709      2.00000
     13       2.7269      2.00000
     14       2.8221      2.00000
     15       2.8673      2.00000
     16       2.8929      2.00001
     17       3.0633      2.00096
     18       3.0992      2.00224
     19       3.1241      2.00384
     20       3.1396      2.00528
     21       3.3788      2.06616
     22       3.4358      1.99224
     23       3.5288      1.56746
     24       3.6353      0.71274
     25       3.6996      0.26620
     26       3.7442      0.06846
     27       3.8309     -0.06905
     28       3.8716     -0.06661
     29       3.9396     -0.03759
     30       3.9991     -0.01642

 k-point    16 :       0.0000    0.2143    0.0000
  band No.  band energies     occupation 
      1      -3.1154      2.00000
      2      -1.3483      2.00000
      3      -1.0050      2.00000
      4       0.3222      2.00000
      5       0.4462      2.00000
      6       1.5841      2.00000
      7       1.6890      2.00000
      8       1.7839      2.00000
      9       1.8440      2.00000
     10       1.8769      2.00000
     11       1.9645      2.00000
     12       2.0890      2.00000
     13       2.2173      2.00000
     14       2.2793      2.00000
     15       2.3908      2.00000
     16       2.4222      2.00000
     17       2.4334      2.00000
     18       2.6180      2.00000
     19       2.9455      2.00004
     20       2.9558      2.00005
     21       3.0556      2.00080
     22       3.2477      2.03161
     23       3.3235      2.06451
     24       3.7489      0.05329
     25       3.8679     -0.06765
     26       3.9159     -0.04838
     27       3.9614     -0.02861
     28       4.1622     -0.00053
     29       4.4041     -0.00000
     30       4.4361     -0.00000

 k-point    17 :       0.1111    0.2143    0.0000
  band No.  band energies     occupation 
      1      -3.0448      2.00000
      2      -1.2606      2.00000
      3      -0.9207      2.00000
      4       0.3554      2.00000
      5       0.4943      2.00000
      6       1.4365      2.00000
      7       1.6482      2.00000
      8       1.7078      2.00000
      9       1.8303      2.00000
     10       1.9760      2.00000
     11       2.0164      2.00000
     12       2.1391      2.00000
     13       2.2357      2.00000
     14       2.2784      2.00000
     15       2.3368      2.00000
     16       2.4360      2.00000
     17       2.4822      2.00000
     18       2.6661      2.00000
     19       2.8541      2.00000
     20       2.8905      2.00001
     21       3.0811      2.00148
     22       3.2784      2.04507
     23       3.3607      2.07073
     24       3.7336      0.10660
     25       3.8749     -0.06557
     26       3.9141     -0.04921
     27       3.9292     -0.04225
     28       4.1073     -0.00200
     29       4.3055     -0.00001
     30       4.4030     -0.00000

 k-point    18 :       0.2222    0.2143    0.0000
  band No.  band energies     occupation 
      1      -2.8464      2.00000
      2      -1.0043      2.00000
      3      -0.6741      2.00000
      4       0.4133      2.00000
      5       0.6328      2.00000
      6       1.1024      2.00000
      7       1.5331      2.00000
      8       1.6002      2.00000
      9       1.7376      2.00000
     10       1.9049      2.00000
     11       1.9827      2.00000
     12       2.1411      2.00000
     13       2.3261      2.00000
     14       2.3858      2.00000
     15       2.4868      2.00000
     16       2.5497      2.00000
     17       2.5953      2.00000
     18       2.7188      2.00000
     19       2.7512      2.00000
     20       2.7907      2.00000
     21       3.2099      2.01850
     22       3.3515      2.07078
     23       3.4421      1.97667
     24       3.7061      0.23096
     25       3.8026     -0.05208
     26       3.8615     -0.06919
     27       3.9100     -0.05112
     28       3.9671     -0.02648
     29       4.0963     -0.00256
     30       4.2060     -0.00016

 k-point    19 :       0.3333    0.2143    0.0000
  band No.  band energies     occupation 
      1      -2.5707      2.00000
      2      -0.6024      2.00000
      3      -0.2858      2.00000
      4       0.2773      2.00000
      5       0.8242      2.00000
      6       0.9464      2.00000
      7       1.1472      2.00000
      8       1.3704      2.00000
      9       1.5771      2.00000
     10       1.6789      2.00000
     11       1.8025      2.00000
     12       2.1269      2.00000
     13       2.5485      2.00000
     14       2.6093      2.00000
     15       2.6891      2.00000
     16       2.7346      2.00000
     17       2.7664      2.00000
     18       2.8097      2.00000
     19       2.9064      2.00001
     20       2.9563      2.00005
     21       3.3122      2.06023
     22       3.4295      2.00620
     23       3.4848      1.82152
     24       3.6060      0.95574
     25       3.6475      0.61595
     26       3.7646      0.01027
     27       3.8008     -0.05026
     28       3.8582     -0.06982
     29       3.8885     -0.06055
     30       3.9650     -0.02725

 k-point    20 :       0.4444    0.2143    0.0000
  band No.  band energies     occupation 
      1      -2.3401      2.00000
      2      -0.1785      2.00000
      3       0.0850      2.00000
      4       0.2020      2.00000
      5       0.5761      2.00000
      6       0.7596      2.00000
      7       1.1015      2.00000
      8       1.1443      2.00000
      9       1.4024      2.00000
     10       1.5226      2.00000
     11       1.6852      2.00000
     12       2.0816      2.00000
     13       2.7531      2.00000
     14       2.8875      2.00001
     15       2.9225      2.00002
     16       2.9724      2.00008
     17       2.9907      2.00014
     18       3.0231      2.00034
     19       3.0923      2.00191
     20       3.2046      2.01700
     21       3.2419      2.02932
     22       3.2896      2.05022
     23       3.3423      2.06963
     24       3.3994      2.05163
     25       3.4979      1.75576
     26       3.6001      1.00564
     27       3.6413      0.66466
     28       3.6661      0.47827
     29       3.8470     -0.07090
     30       3.9024     -0.05457

 k-point    21 :       0.0000    0.2857    0.0000
  band No.  band energies     occupation 
      1      -2.4969      2.00000
      2      -0.7023      2.00000
      3      -0.3907      2.00000
      4       0.7553      2.00000
      5       0.8496      2.00000
      6       1.7813      2.00000
      7       1.8537      2.00000
      8       1.8655      2.00000
      9       1.8969      2.00000
     10       1.9230      2.00000
     11       1.9587      2.00000
     12       2.1007      2.00000
     13       2.1331      2.00000
     14       2.1400      2.00000
     15       2.1841      2.00000
     16       2.3272      2.00000
     17       2.5785      2.00000
     18       2.5967      2.00000
     19       2.6544      2.00000
     20       2.7455      2.00000
     21       2.8425      2.00000
     22       3.0653      2.00101
     23       3.2042      2.01689
     24       3.4908      1.79253
     25       3.7186      0.16964
     26       3.8197     -0.06476
     27       3.8823     -0.06297
     28       4.1092     -0.00191
     29       4.2286     -0.00008
     30       4.3830     -0.00000

 k-point    22 :       0.1111    0.2857    0.0000
  band No.  band energies     occupation 
      1      -2.4346      2.00000
      2      -0.6292      2.00000
      3      -0.3233      2.00000
      4       0.7655      2.00000
      5       0.8791      2.00000
      6       1.6574      2.00000
      7       1.8609      2.00000
      8       1.8920      2.00000
      9       1.9106      2.00000
     10       1.9527      2.00000
     11       1.9701      2.00000
     12       2.1221      2.00000
     13       2.1444      2.00000
     14       2.1770      2.00000
     15       2.1861      2.00000
     16       2.3653      2.00000
     17       2.5081      2.00000
     18       2.5596      2.00000
     19       2.6475      2.00000
     20       2.7850      2.00000
     21       2.9025      2.00001
     22       3.1134      2.00306
     23       3.2344      2.02647
     24       3.4925      1.78382
     25       3.7046      0.23883
     26       3.8206     -0.06521
     27       3.8667     -0.06799
     28       4.0642     -0.00504
     29       4.1576     -0.00059
     30       4.3016     -0.00001

 k-point    23 :       0.2222    0.2857    0.0000
  band No.  band energies     occupation 
      1      -2.2612      2.00000
      2      -0.4152      2.00000
      3      -0.1268      2.00000
      4       0.7778      2.00000
      5       0.9618      2.00000
      6       1.4101      2.00000
      7       1.7798      2.00000
      8       1.8080      2.00000
      9       1.8307      2.00000
     10       1.8827      2.00000
     11       2.0396      2.00000
     12       2.1444      2.00000
     13       2.2774      2.00000
     14       2.2809      2.00000
     15       2.3044      2.00000
     16       2.4379      2.00000
     17       2.4703      2.00000
     18       2.5053      2.00000
     19       2.7846      2.00000
     20       2.9195      2.00002
     21       3.0413      2.00055
     22       3.2137      2.01960
     23       3.2868      2.04892
     24       3.4888      1.80226
     25       3.6530      0.57401
     26       3.7617      0.01753
     27       3.8407     -0.07072
     28       3.9377     -0.03845
     29       4.0110     -0.01350
     30       4.1290     -0.00120

 k-point    24 :       0.3333    0.2857    0.0000
  band No.  band energies     occupation 
      1      -2.0254      2.00000
      2      -0.0779      2.00000
      3       0.1811      2.00000
      4       0.6820      2.00000
      5       1.0768      2.00000
      6       1.2386      2.00000
      7       1.3950      2.00000
      8       1.4819      2.00000
      9       1.6829      2.00000
     10       1.7902      2.00000
     11       2.0118      2.00000
     12       2.2621      2.00000
     13       2.4490      2.00000
     14       2.5173      2.00000
     15       2.5303      2.00000
     16       2.6219      2.00000
     17       2.6276      2.00000
     18       2.6637      2.00000
     19       2.9836      2.00011
     20       3.0980      2.00218
     21       3.1784      2.01097
     22       3.2791      2.04536
     23       3.3054      2.05735
     24       3.3998      2.05121
     25       3.5464      1.44158
     26       3.6752      0.41552
     27       3.7714     -0.00494
     28       3.8391     -0.07057
     29       3.8586     -0.06974
     30       3.9445     -0.03546

 k-point    25 :       0.4444    0.2857    0.0000
  band No.  band energies     occupation 
      1      -1.8353      2.00000
      2       0.3202      2.00000
      3       0.5144      2.00000
      4       0.5748      2.00000
      5       0.8964      2.00000
      6       1.0063      2.00000
      7       1.2441      2.00000
      8       1.2971      2.00000
      9       1.5186      2.00000
     10       1.6447      2.00000
     11       2.0179      2.00000
     12       2.3525      2.00000
     13       2.5961      2.00000
     14       2.7838      2.00000
     15       2.8277      2.00000
     16       2.8533      2.00000
     17       2.8730      2.00000
     18       2.9228      2.00002
     19       3.0763      2.00132
     20       3.1179      2.00337
     21       3.1318      2.00450
     22       3.1950      2.01457
     23       3.2660      2.03942
     24       3.2983      2.05423
     25       3.4065      2.04377
     26       3.5718      1.24207
     27       3.6267      0.78260
     28       3.7587      0.02530
     29       3.9001     -0.05558
     30       3.9338     -0.04016

 k-point    26 :       0.0000    0.3571    0.0000
  band No.  band energies     occupation 
      1      -1.7418      2.00000
      2       0.0228      2.00000
      3       0.2703      2.00000
      4       1.1050      2.00000
      5       1.1765      2.00000
      6       1.7248      2.00000
      7       1.7324      2.00000
      8       1.7617      2.00000
      9       1.7939      2.00000
     10       1.8509      2.00000
     11       1.9140      2.00000
     12       1.9571      2.00000
     13       1.9807      2.00000
     14       2.0087      2.00000
     15       2.0836      2.00000
     16       2.2308      2.00000
     17       2.2477      2.00000
     18       2.5463      2.00000
     19       2.6410      2.00000
     20       2.6590      2.00000
     21       2.8546      2.00000
     22       2.8816      2.00000
     23       3.1081      2.00273
     24       3.4766      1.85809
     25       3.5771      1.19861
     26       3.8206     -0.06522
     27       3.9193     -0.04682
     28       4.0661     -0.00485
     29       4.0888     -0.00301
     30       4.1368     -0.00100

 k-point    27 :       0.1111    0.3571    0.0000
  band No.  band energies     occupation 
      1      -1.6909      2.00000
      2       0.0715      2.00000
      3       0.3085      2.00000
      4       1.0687      2.00000
      5       1.1525      2.00000
      6       1.6238      2.00000
      7       1.7120      2.00000
      8       1.7608      2.00000
      9       1.8339      2.00000
     10       1.9122      2.00000
     11       2.0157      2.00000
     12       2.0299      2.00000
     13       2.0473      2.00000
     14       2.0656      2.00000
     15       2.1181      2.00000
     16       2.1722      2.00000
     17       2.2779      2.00000
     18       2.4655      2.00000
     19       2.5836      2.00000
     20       2.8087      2.00000
     21       2.8469      2.00000
     22       2.9149      2.00001
     23       3.0939      2.00198
     24       3.4655      1.90252
     25       3.5927      1.06769
     26       3.8153     -0.06228
     27       3.9048     -0.05348
     28       4.0766     -0.00391
     29       4.0886     -0.00302
     30       4.2379     -0.00006

 k-point    28 :       0.2222    0.3571    0.0000
  band No.  band energies     occupation 
      1      -1.5518      2.00000
      2       0.2161      2.00000
      3       0.4212      2.00000
      4       0.9991      2.00000
      5       1.1343      2.00000
      6       1.5008      2.00000
      7       1.6346      2.00000
      8       1.6880      2.00000
      9       1.7936      2.00000
     10       1.9160      2.00000
     11       2.0613      2.00000
     12       2.1089      2.00000
     13       2.2184      2.00000
     14       2.2299      2.00000
     15       2.2379      2.00000
     16       2.3036      2.00000
     17       2.3708      2.00000
     18       2.3966      2.00000
     19       2.6739      2.00000
     20       2.8966      2.00001
     21       2.9376      2.00003
     22       3.0233      2.00035
     23       3.1287      2.00422
     24       3.4638      1.90884
     25       3.5620      1.32108
     26       3.7386      0.08781
     27       3.8977     -0.05667
     28       4.0254     -0.01053
     29       4.0402     -0.00803
     30       4.1089     -0.00193

 k-point    29 :       0.3333    0.3571    0.0000
  band No.  band energies     occupation 
      1      -1.3695      2.00000
      2       0.4510      2.00000
      3       0.6037      2.00000
      4       0.9388      2.00000
      5       1.1683      2.00000
      6       1.3538      2.00000
      7       1.4532      2.00000
      8       1.5135      2.00000
      9       1.5540      2.00000
     10       1.7484      2.00000
     11       2.0680      2.00000
     12       2.2589      2.00000
     13       2.3495      2.00000
     14       2.4702      2.00000
     15       2.4759      2.00000
     16       2.5105      2.00000
     17       2.5425      2.00000
     18       2.5732      2.00000
     19       2.9005      2.00001
     20       3.0380      2.00051
     21       3.0760      2.00131
     22       3.1129      2.00303
     23       3.2246      2.02306
     24       3.3905      2.05931
     25       3.4967      1.76216
     26       3.5987      1.01741
     27       3.8564     -0.07010
     28       3.9022     -0.05464
     29       3.9733     -0.02426
     30       4.0459     -0.00721

 k-point    30 :       0.4444    0.3571    0.0000
  band No.  band energies     occupation 
      1      -1.2303      2.00000
      2       0.7640      2.00000
      3       0.8433      2.00000
      4       0.8943      2.00000
      5       1.1270      2.00000
      6       1.1455      2.00000
      7       1.2387      2.00000
      8       1.2749      2.00000
      9       1.4988      2.00000
     10       1.5785      2.00000
     11       2.0382      2.00000
     12       2.4073      2.00000
     13       2.4307      2.00000
     14       2.6777      2.00000
     15       2.7286      2.00000
     16       2.7593      2.00000
     17       2.7782      2.00000
     18       2.8661      2.00000
     19       2.9902      2.00014
     20       3.0274      2.00039
     21       3.0479      2.00066
     22       3.1382      2.00513
     23       3.2451      2.03055
     24       3.3134      2.06073
     25       3.4007      2.05029
     26       3.5544      1.38098
     27       3.7915     -0.03923
     28       3.8129     -0.06071
     29       4.0090     -0.01397
     30       4.0849     -0.00327

 k-point    31 :       0.0000    0.4286    0.0000
  band No.  band energies     occupation 
      1      -0.8822      2.00000
      2       0.7231      2.00000
      3       0.8153      2.00000
      4       1.0177      2.00000
      5       1.3845      2.00000
      6       1.4333      2.00000
      7       1.5910      2.00000
      8       1.6649      2.00000
      9       1.6706      2.00000
     10       1.7267      2.00000
     11       1.7610      2.00000
     12       1.8220      2.00000
     13       1.8340      2.00000
     14       1.8999      2.00000
     15       1.9809      2.00000
     16       1.9998      2.00000
     17       2.1829      2.00000
     18       2.5561      2.00000
     19       2.5819      2.00000
     20       2.6084      2.00000
     21       2.8044      2.00000
     22       2.8895      2.00001
     23       3.0862      2.00166
     24       3.4923      1.78496
     25       3.5106      1.68339
     26       3.7958     -0.04474
     27       3.8936     -0.05841
     28       3.9487     -0.03370
     29       4.0135     -0.01294
     30       4.1671     -0.00046

 k-point    32 :       0.1111    0.4286    0.0000
  band No.  band energies     occupation 
      1      -0.8477      2.00000
      2       0.7287      2.00000
      3       0.8257      2.00000
      4       0.9675      2.00000
      5       1.2568      2.00000
      6       1.4022      2.00000
      7       1.5504      2.00000
      8       1.5899      2.00000
      9       1.6326      2.00000
     10       1.7868      2.00000
     11       1.9089      2.00000
     12       1.9349      2.00000
     13       1.9768      2.00000
     14       2.0064      2.00000
     15       2.0194      2.00000
     16       2.0734      2.00000
     17       2.2490      2.00000
     18       2.4527      2.00000
     19       2.5714      2.00000
     20       2.7630      2.00000
     21       2.7779      2.00000
     22       2.8257      2.00000
     23       3.0054      2.00021
     24       3.4442      1.97092
     25       3.5802      1.17295
     26       3.8314     -0.06918
     27       3.9230     -0.04510
     28       3.9896     -0.01907
     29       4.0709     -0.00439
     30       4.1527     -0.00067

 k-point    33 :       0.2222    0.4286    0.0000
  band No.  band energies     occupation 
      1      -0.7584      2.00000
      2       0.7676      2.00000
      3       0.8372      2.00000
      4       0.8966      2.00000
      5       1.1528      2.00000
      6       1.3283      2.00000
      7       1.4896      2.00000
      8       1.5352      2.00000
      9       1.6270      2.00000
     10       1.7743      2.00000
     11       1.8728      2.00000
     12       2.0220      2.00000
     13       2.1255      2.00000
     14       2.2244      2.00000
     15       2.2894      2.00000
     16       2.3193      2.00000
     17       2.4123      2.00000
     18       2.5394      2.00000
     19       2.6049      2.00000
     20       2.7300      2.00000
     21       2.7999      2.00000
     22       2.9254      2.00002
     23       3.0315      2.00043
     24       3.4093      2.04025
     25       3.6538      0.56817
     26       3.8070     -0.05618
     27       3.9433     -0.03600
     28       4.0571     -0.00580
     29       4.1461     -0.00079
     30       4.1725     -0.00040

 k-point    34 :       0.3333    0.4286    0.0000
  band No.  band energies     occupation 
      1      -0.6534      2.00000
      2       0.8562      2.00000
      3       0.8765      2.00000
      4       0.8848      2.00000
      5       1.1480      2.00000
      6       1.2894      2.00000
      7       1.3666      2.00000
      8       1.4326      2.00000
      9       1.5069      2.00000
     10       1.6946      2.00000
     11       1.7793      2.00000
     12       2.1441      2.00000
     13       2.2026      2.00000
     14       2.4248      2.00000
     15       2.4874      2.00000
     16       2.5143      2.00000
     17       2.6546      2.00000
     18       2.6869      2.00000
     19       2.8785      2.00000
     20       2.9114      2.00001
     21       2.9508      2.00004
     22       3.0409      2.00055
     23       3.1818      2.01163
     24       3.3320      2.06722
     25       3.6370      0.69854
     26       3.6492      0.60293
     27       3.9382     -0.03820
     28       4.0187     -0.01184
     29       4.1013     -0.00229
     30       4.1721     -0.00041

 k-point    35 :       0.4444    0.4286    0.0000
  band No.  band energies     occupation 
      1      -0.5831      2.00000
      2       0.9131      2.00000
      3       0.9904      2.00000
      4       1.0164      2.00000
      5       1.1388      2.00000
      6       1.1806      2.00000
      7       1.2761      2.00000
      8       1.3026      2.00000
      9       1.3712      2.00000
     10       1.5607      2.00000
     11       1.7074      2.00000
     12       2.2756      2.00000
     13       2.3588      2.00000
     14       2.6373      2.00000
     15       2.6902      2.00000
     16       2.7315      2.00000
     17       2.7524      2.00000
     18       2.9057      2.00001
     19       2.9379      2.00003
     20       2.9499      2.00004
     21       3.0264      2.00038
     22       3.1110      2.00291
     23       3.1570      2.00741
     24       3.3796      2.06580
     25       3.4929      1.78182
     26       3.6461      0.62707
     27       3.8271     -0.06790
     28       3.9350     -0.03963
     29       4.1262     -0.00129
     30       4.2798     -0.00002

 k-point    36 :       0.0000    0.5000    0.0000
  band No.  band energies     occupation 
      1      -0.0678      2.00000
      2       0.1526      2.00000
      3       1.2898      2.00000
      4       1.3098      2.00000
      5       1.3605      2.00000
      6       1.3763      2.00000
      7       1.4392      2.00000
      8       1.5510      2.00000
      9       1.6498      2.00000
     10       1.6535      2.00000
     11       1.6930      2.00000
     12       1.7022      2.00000
     13       1.8041      2.00000
     14       1.8457      2.00000
     15       1.8763      2.00000
     16       1.9851      2.00000
     17       2.1320      2.00000
     18       2.5590      2.00000
     19       2.5660      2.00000
     20       2.5667      2.00000
     21       2.8402      2.00000
     22       2.8549      2.00000
     23       3.0963      2.00210
     24       3.4815      1.83663
     25       3.4934      1.77930
     26       3.7685      0.00132
     27       3.8377     -0.07040
     28       3.9339     -0.04014
     29       3.9606     -0.02893
     30       4.3069     -0.00001

 k-point    37 :       0.1111    0.5000    0.0000
  band No.  band energies     occupation 
      1      -0.0807      2.00000
      2       0.2072      2.00000
      3       1.1407      2.00000
      4       1.1737      2.00000
      5       1.3261      2.00000
      6       1.3283      2.00000
      7       1.4320      2.00000
      8       1.5330      2.00000
      9       1.5392      2.00000
     10       1.7368      2.00000
     11       1.8159      2.00000
     12       1.8785      2.00000
     13       1.9274      2.00000
     14       1.9481      2.00000
     15       1.9929      2.00000
     16       2.0620      2.00000
     17       2.2310      2.00000
     18       2.4658      2.00000
     19       2.5591      2.00000
     20       2.7301      2.00000
     21       2.7592      2.00000
     22       2.8051      2.00000
     23       2.9874      2.00013
     24       3.4201      2.02387
     25       3.5867      1.11812
     26       3.8380     -0.07043
     27       3.8966     -0.05713
     28       4.0005     -0.01606
     29       4.0408     -0.00794
     30       4.3059     -0.00001

 k-point    38 :       0.2222    0.5000    0.0000
  band No.  band energies     occupation 
      1      -0.1114      2.00000
      2       0.3495      2.00000
      3       0.9813      2.00000
      4       1.0415      2.00000
      5       1.2392      2.00000
      6       1.2870      2.00000
      7       1.3918      2.00000
      8       1.5000      2.00000
      9       1.5424      2.00000
     10       1.6824      2.00000
     11       1.8210      2.00000
     12       2.0216      2.00000
     13       2.0511      2.00000
     14       2.1311      2.00000
     15       2.2925      2.00000
     16       2.3828      2.00000
     17       2.5048      2.00000
     18       2.5501      2.00000
     19       2.6236      2.00000
     20       2.6747      2.00000
     21       2.6782      2.00000
     22       2.9381      2.00003
     23       2.9607      2.00006
     24       3.4141      2.03341
     25       3.7342      0.10429
     26       3.9158     -0.04844
     27       3.9253     -0.04403
     28       4.0357     -0.00873
     29       4.1649     -0.00049
     30       4.3124     -0.00001

 k-point    39 :       0.3333    0.5000    0.0000
  band No.  band energies     occupation 
      1      -0.1437      2.00000
      2       0.5141      2.00000
      3       0.9366      2.00000
      4       1.0223      2.00000
      5       1.2108      2.00000
      6       1.2441      2.00000
      7       1.3978      2.00000
      8       1.4110      2.00000
      9       1.4525      2.00000
     10       1.5575      2.00000
     11       1.7044      2.00000
     12       2.1139      2.00000
     13       2.1589      2.00000
     14       2.3796      2.00000
     15       2.5078      2.00000
     16       2.5354      2.00000
     17       2.6700      2.00000
     18       2.7292      2.00000
     19       2.8499      2.00000
     20       2.8681      2.00000
     21       2.9334      2.00003
     22       3.0571      2.00083
     23       3.0797      2.00143
     24       3.4477      1.96129
     25       3.7301      0.12022
     26       3.8086     -0.05750
     27       3.8595     -0.06958
     28       3.8753     -0.06544
     29       4.2921     -0.00001
     30       4.3782     -0.00000

 k-point    40 :       0.4444    0.5000    0.0000
  band No.  band energies     occupation 
      1      -0.1634      2.00000
      2       0.6241      2.00000
      3       1.0134      2.00000
      4       1.0813      2.00000
      5       1.1732      2.00000
      6       1.2137      2.00000
      7       1.2613      2.00000
      8       1.3387      2.00000
      9       1.4293      2.00000
     10       1.4575      2.00000
     11       1.5807      2.00000
     12       2.2480      2.00000
     13       2.3233      2.00000
     14       2.6099      2.00000
     15       2.6747      2.00000
     16       2.7143      2.00000
     17       2.7402      2.00000
     18       2.8968      2.00001
     19       2.9096      2.00001
     20       2.9763      2.00009
     21       2.9770      2.00009
     22       3.1035      2.00246
     23       3.1317      2.00450
     24       3.4138      2.03389
     25       3.6917      0.31128
     26       3.7627      0.01487
     27       3.7983     -0.04765
     28       3.8498     -0.07079
     29       4.2348     -0.00007
     30       4.3007     -0.00001

 k-point    41 :       0.0000    0.0000    0.3333
  band No.  band energies     occupation 
      1      -3.9509      2.00000
      2      -2.3999      2.00000
      3      -1.6216      2.00000
      4      -0.9886      2.00000
      5       0.2610      2.00000
      6       0.7891      2.00000
      7       0.9855      2.00000
      8       1.2884      2.00000
      9       1.5089      2.00000
     10       1.6172      2.00000
     11       1.6921      2.00000
     12       1.7507      2.00000
     13       1.8867      2.00000
     14       2.2053      2.00000
     15       2.2546      2.00000
     16       2.4678      2.00000
     17       2.8590      2.00000
     18       2.9397      2.00003
     19       3.1645      2.00852
     20       3.4549      1.93919
     21       3.5400      1.48865
     22       3.9376     -0.03848
     23       4.1429     -0.00086
     24       4.1993     -0.00019
     25       4.2231     -0.00010
     26       4.2737     -0.00002
     27       4.2849     -0.00001
     28       4.3993     -0.00000
     29       4.4407     -0.00000
     30       4.4678     -0.00000

 k-point    42 :       0.1111    0.0000    0.3333
  band No.  band energies     occupation 
      1      -3.8704      2.00000
      2      -2.2949      2.00000
      3      -1.5313      2.00000
      4      -0.9109      2.00000
      5       0.2695      2.00000
      6       0.7150      2.00000
      7       0.9375      2.00000
      8       1.1443      2.00000
      9       1.4360      2.00000
     10       1.5710      2.00000
     11       1.6949      2.00000
     12       1.7875      2.00000
     13       2.0138      2.00000
     14       2.1568      2.00000
     15       2.4079      2.00000
     16       2.4919      2.00000
     17       2.7867      2.00000
     18       2.8795      2.00000
     19       3.1787      2.01102
     20       3.3592      2.07082
     21       3.5318      1.54663
     22       3.9117     -0.05033
     23       3.9870     -0.01982
     24       4.1565     -0.00061
     25       4.2053     -0.00016
     26       4.3084     -0.00001
     27       4.3500     -0.00000
     28       4.3627     -0.00000
     29       4.4643     -0.00000
     30       4.5430     -0.00000

 k-point    43 :       0.2222    0.0000    0.3333
  band No.  band energies     occupation 
      1      -3.6417      2.00000
      2      -1.9873      2.00000
      3      -1.2699      2.00000
      4      -0.6898      2.00000
      5       0.1728      2.00000
      6       0.5427      2.00000
      7       0.7839      2.00000
      8       0.9132      2.00000
      9       1.2924      2.00000
     10       1.4881      2.00000
     11       1.5675      2.00000
     12       1.7640      2.00000
     13       2.2009      2.00000
     14       2.2760      2.00000
     15       2.4828      2.00000
     16       2.6071      2.00000
     17       2.7199      2.00000
     18       2.8711      2.00000
     19       3.1524      2.00679
     20       3.2974      2.05381
     21       3.5243      1.59728
     22       3.6761      0.40993
     23       3.9062     -0.05283
     24       4.0346     -0.00890
     25       4.0797     -0.00366
     26       4.2008     -0.00019
     27       4.2570     -0.00004
     28       4.3225     -0.00000
     29       4.4218     -0.00000
     30       4.5613     -0.00000

 k-point    44 :       0.3333    0.0000    0.3333
  band No.  band energies     occupation 
      1      -3.3153      2.00000
      2      -1.5020      2.00000
      3      -0.8945      2.00000
      4      -0.4468      2.00000
      5      -0.1451      2.00000
      6       0.4115      2.00000
      7       0.5983      2.00000
      8       0.8411      2.00000
      9       0.9658      2.00000
     10       1.2333      2.00000
     11       1.3108      2.00000
     12       1.5918      2.00000
     13       2.3888      2.00000
     14       2.4827      2.00000
     15       2.5733      2.00000
     16       2.7299      2.00000
     17       2.8421      2.00000
     18       2.9622      2.00006
     19       3.1722      2.00982
     20       3.2996      2.05481
     21       3.4606      1.92034
     22       3.5766      1.20272
     23       3.8588     -0.06970
     24       3.9033     -0.05416
     25       3.9214     -0.04584
     26       4.0071     -0.01441
     27       4.0911     -0.00286
     28       4.1994     -0.00019
     29       4.3357     -0.00000
     30       4.4444     -0.00000

 k-point    45 :       0.4444    0.0000    0.3333
  band No.  band energies     occupation 
      1      -3.0287      2.00000
      2      -0.9483      2.00000
      3      -0.8274      2.00000
      4      -0.2511      2.00000
      5      -0.1777      2.00000
      6       0.1834      2.00000
      7       0.4052      2.00000
      8       0.7125      2.00000
      9       0.8348      2.00000
     10       0.9545      2.00000
     11       1.0484      2.00000
     12       1.4110      2.00000
     13       2.6031      2.00000
     14       2.6797      2.00000
     15       2.7659      2.00000
     16       2.8702      2.00000
     17       2.8981      2.00001
     18       3.0276      2.00039
     19       3.1161      2.00324
     20       3.2707      2.04154
     21       3.4348      1.99448
     22       3.5040      1.72224
     23       3.6919      0.31056
     24       3.7834     -0.02732
     25       3.9382     -0.03822
     26       3.9788     -0.02241
     27       4.0424     -0.00771
     28       4.1291     -0.00120
     29       4.1796     -0.00033
     30       4.2980     -0.00001

 k-point    46 :       0.0000    0.0714    0.3333
  band No.  band energies     occupation 
      1      -3.8554      2.00000
      2      -2.2876      2.00000
      3      -1.5180      2.00000
      4      -0.8897      2.00000
      5       0.3520      2.00000
      6       0.8761      2.00000
      7       1.0737      2.00000
      8       1.3740      2.00000
      9       1.5909      2.00000
     10       1.6412      2.00000
     11       1.7668      2.00000
     12       1.8341      2.00000
     13       1.9023      2.00000
     14       2.2480      2.00000
     15       2.2565      2.00000
     16       2.4827      2.00000
     17       2.8317      2.00000
     18       2.8758      2.00000
     19       3.1087      2.00276
     20       3.3877      2.06130
     21       3.4441      1.97119
     22       3.9053     -0.05325
     23       3.9769     -0.02305
     24       4.1583     -0.00058
     25       4.1674     -0.00046
     26       4.2034     -0.00017
     27       4.2778     -0.00002
     28       4.3824     -0.00000
     29       4.3990     -0.00000
     30       4.4102     -0.00000

 k-point    47 :       0.1111    0.0714    0.3333
  band No.  band energies     occupation 
      1      -3.7759      2.00000
      2      -2.1838      2.00000
      3      -1.4289      2.00000
      4      -0.8132      2.00000
      5       0.3601      2.00000
      6       0.8016      2.00000
      7       1.0278      2.00000
      8       1.2229      2.00000
      9       1.5086      2.00000
     10       1.6441      2.00000
     11       1.7741      2.00000
     12       1.8638      2.00000
     13       2.0305      2.00000
     14       2.1690      2.00000
     15       2.4174      2.00000
     16       2.5006      2.00000
     17       2.7570      2.00000
     18       2.8441      2.00000
     19       3.1233      2.00377
     20       3.2883      2.04965
     21       3.4633      1.91057
     22       3.8108     -0.05916
     23       3.9126     -0.04989
     24       4.1406     -0.00091
     25       4.1512     -0.00070
     26       4.1982     -0.00020
     27       4.2774     -0.00002
     28       4.3263     -0.00000
     29       4.4405     -0.00000
     30       4.4974     -0.00000

 k-point    48 :       0.2222    0.0714    0.3333
  band No.  band energies     occupation 
      1      -3.5506      2.00000
      2      -1.8797      2.00000
      3      -1.1715      2.00000
      4      -0.5957      2.00000
      5       0.2601      2.00000
      6       0.6319      2.00000
      7       0.8773      2.00000
      8       1.0000      2.00000
      9       1.3730      2.00000
     10       1.5685      2.00000
     11       1.6468      2.00000
     12       1.8521      2.00000
     13       2.2146      2.00000
     14       2.2795      2.00000
     15       2.4881      2.00000
     16       2.6112      2.00000
     17       2.7070      2.00000
     18       2.8622      2.00000
     19       3.0945      2.00201
     20       3.2694      2.04094
     21       3.4583      1.92819
     22       3.5660      1.28941
     23       3.8996     -0.05580
     24       4.0228     -0.01101
     25       4.0459     -0.00721
     26       4.1313     -0.00114
     27       4.1994     -0.00019
     28       4.2402     -0.00006
     29       4.2970     -0.00001
     30       4.4693     -0.00000

 k-point    49 :       0.3333    0.0714    0.3333
  band No.  band energies     occupation 
      1      -3.2299      2.00000
      2      -1.3998      2.00000
      3      -0.8018      2.00000
      4      -0.3568      2.00000
      5      -0.0549      2.00000
      6       0.5035      2.00000
      7       0.6876      2.00000
      8       0.9302      2.00000
      9       1.0478      2.00000
     10       1.3072      2.00000
     11       1.3905      2.00000
     12       1.6832      2.00000
     13       2.4130      2.00000
     14       2.5036      2.00000
     15       2.5831      2.00000
     16       2.7296      2.00000
     17       2.8606      2.00000
     18       2.9772      2.00010
     19       3.1558      2.00724
     20       3.2775      2.04463
     21       3.4001      2.05087
     22       3.5408      1.48268
     23       3.8351     -0.07000
     24       3.8792     -0.06411
     25       3.9169     -0.04789
     26       3.9547     -0.03125
     27       4.0459     -0.00721
     28       4.1105     -0.00186
     29       4.1705     -0.00042
     30       4.2875     -0.00001

 k-point    50 :       0.4444    0.0714    0.3333
  band No.  band energies     occupation 
      1      -2.9499      2.00000
      2      -0.8503      2.00000
      3      -0.7310      2.00000
      4      -0.1620      2.00000
      5      -0.0883      2.00000
      6       0.2652      2.00000
      7       0.4850      2.00000
      8       0.7927      2.00000
      9       0.9199      2.00000
     10       1.0408      2.00000
     11       1.1316      2.00000
     12       1.5082      2.00000
     13       2.6417      2.00000
     14       2.7202      2.00000
     15       2.7930      2.00000
     16       2.9070      2.00001
     17       2.9299      2.00002
     18       3.0391      2.00052
     19       3.1146      2.00314
     20       3.2731      2.04263
     21       3.4036      2.04720
     22       3.4828      1.83070
     23       3.6669      0.47274
     24       3.7365      0.09541
     25       3.8867     -0.06126
     26       3.9073     -0.05234
     27       4.0246     -0.01066
     28       4.0760     -0.00396
     29       4.1144     -0.00170
     30       4.2666     -0.00003

 k-point    51 :       0.0000    0.1429    0.3333
  band No.  band energies     occupation 
      1      -3.5728      2.00000
      2      -1.9593      2.00000
      3      -1.2180      2.00000
      4      -0.6065      2.00000
      5       0.6044      2.00000
      6       1.1125      2.00000
      7       1.3144      2.00000
      8       1.5972      2.00000
      9       1.7002      2.00000
     10       1.8062      2.00000
     11       1.9370      2.00000
     12       1.9435      2.00000
     13       2.0490      2.00000
     14       2.2184      2.00000
     15       2.3208      2.00000
     16       2.5108      2.00000
     17       2.7391      2.00000
     18       2.7416      2.00000
     19       3.0072      2.00022
     20       3.1787      2.01102
     21       3.2180      2.02093
     22       3.5732      1.23071
     23       3.7412      0.07854
     24       3.9942     -0.01776
     25       4.0127     -0.01312
     26       4.0339     -0.00902
     27       4.2427     -0.00006
     28       4.2675     -0.00003
     29       4.3413     -0.00000
     30       4.4342     -0.00000

 k-point    52 :       0.1111    0.1429    0.3333
  band No.  band energies     occupation 
      1      -3.4967      2.00000
      2      -1.8596      2.00000
      3      -1.1335      2.00000
      4      -0.5344      2.00000
      5       0.6115      2.00000
      6       1.0385      2.00000
      7       1.2757      2.00000
      8       1.4236      2.00000
      9       1.6902      2.00000
     10       1.8350      2.00000
     11       1.9539      2.00000
     12       2.0259      2.00000
     13       2.1042      2.00000
     14       2.1729      2.00000
     15       2.4155      2.00000
     16       2.5081      2.00000
     17       2.6641      2.00000
     18       2.7698      2.00000
     19       2.9677      2.00007
     20       3.1368      2.00499
     21       3.2804      2.04598
     22       3.4451      1.96859
     23       3.7574      0.02869
     24       3.9657     -0.02699
     25       4.0068     -0.01447
     26       4.0353     -0.00880
     27       4.1984     -0.00020
     28       4.2309     -0.00008
     29       4.3800     -0.00000
     30       4.3915     -0.00000

 k-point    53 :       0.2222    0.1429    0.3333
  band No.  band energies     occupation 
      1      -3.2815      2.00000
      2      -1.5674      2.00000
      3      -0.8895      2.00000
      4      -0.3299      2.00000
      5       0.5041      2.00000
      6       0.8785      2.00000
      7       1.1364      2.00000
      8       1.2371      2.00000
      9       1.5802      2.00000
     10       1.7507      2.00000
     11       1.8328      2.00000
     12       2.0603      2.00000
     13       2.2406      2.00000
     14       2.3152      2.00000
     15       2.4774      2.00000
     16       2.6019      2.00000
     17       2.6659      2.00000
     18       2.7964      2.00000
     19       2.9568      2.00005
     20       3.1501      2.00649
     21       3.2604      2.03693
     22       3.3779      2.06657
     23       3.7944     -0.04302
     24       3.8789     -0.06422
     25       3.9637     -0.02774
     26       3.9808     -0.02176
     27       4.0648     -0.00497
     28       4.1528     -0.00067
     29       4.2256     -0.00009
     30       4.2639     -0.00003

 k-point    54 :       0.3333    0.1429    0.3333
  band No.  band energies     occupation 
      1      -2.9778      2.00000
      2      -1.1056      2.00000
      3      -0.5389      2.00000
      4      -0.1036      2.00000
      5       0.1969      2.00000
      6       0.7572      2.00000
      7       0.9319      2.00000
      8       1.1741      2.00000
      9       1.2601      2.00000
     10       1.4838      2.00000
     11       1.5848      2.00000
     12       1.9130      2.00000
     13       2.4676      2.00000
     14       2.5675      2.00000
     15       2.6070      2.00000
     16       2.7135      2.00000
     17       2.8543      2.00000
     18       3.0037      2.00020
     19       3.0712      2.00117
     20       3.1376      2.00507
     21       3.3564      2.07091
     22       3.4303      2.00441
     23       3.7001      0.26351
     24       3.7870     -0.03284
     25       3.8176     -0.06364
     26       3.8674     -0.06780
     27       3.9034     -0.05411
     28       3.9734     -0.02425
     29       4.1095     -0.00190
     30       4.1896     -0.00025

 k-point    55 :       0.4444    0.1429    0.3333
  band No.  band energies     occupation 
      1      -2.7171      2.00000
      2      -0.5698      2.00000
      3      -0.4567      2.00000
      4       0.0831      2.00000
      5       0.1602      2.00000
      6       0.4839      2.00000
      7       0.6938      2.00000
      8       0.9985      2.00000
      9       1.1493      2.00000
     10       1.2746      2.00000
     11       1.3546      2.00000
     12       1.7683      2.00000
     13       2.7195      2.00000
     14       2.8216      2.00000
     15       2.8610      2.00000
     16       2.9315      2.00002
     17       3.0377      2.00051
     18       3.0700      2.00113
     19       3.1271      2.00409
     20       3.2132      2.01946
     21       3.3191      2.06294
     22       3.4595      1.92405
     23       3.5431      1.46575
     24       3.6351      0.71417
     25       3.6942      0.29664
     26       3.7584      0.02611
     27       3.8011     -0.05061
     28       3.8851     -0.06190
     29       3.9236     -0.04481
     30       4.0128     -0.01309

 k-point    56 :       0.0000    0.2143    0.3333
  band No.  band energies     occupation 
      1      -3.1142      2.00000
      2      -1.4406      2.00000
      3      -0.7549      2.00000
      4      -0.1806      2.00000
      5       0.9543      2.00000
      6       1.4225      2.00000
      7       1.6341      2.00000
      8       1.7574      2.00000
      9       1.8460      2.00000
     10       1.9507      2.00000
     11       2.0167      2.00000
     12       2.1296      2.00000
     13       2.1458      2.00000
     14       2.2051      2.00000
     15       2.3321      2.00000
     16       2.3914      2.00000
     17       2.5712      2.00000
     18       2.7544      2.00000
     19       2.8316      2.00000
     20       2.9414      2.00003
     21       3.0699      2.00113
     22       3.1181      2.00338
     23       3.4542      1.94163
     24       3.7326      0.11015
     25       3.8502     -0.07076
     26       3.8893     -0.06021
     27       4.0580     -0.00570
     28       4.1444     -0.00083
     29       4.2978     -0.00001
     30       4.4342     -0.00000

 k-point    57 :       0.1111    0.2143    0.3333
  band No.  band energies     occupation 
      1      -3.0438      2.00000
      2      -1.3490      2.00000
      3      -0.6801      2.00000
      4      -0.1184      2.00000
      5       0.9597      2.00000
      6       1.3547      2.00000
      7       1.6060      2.00000
      8       1.6565      2.00000
      9       1.8788      2.00000
     10       1.9371      2.00000
     11       2.0592      2.00000
     12       2.1131      2.00000
     13       2.1748      2.00000
     14       2.2922      2.00000
     15       2.3673      2.00000
     16       2.4311      2.00000
     17       2.5056      2.00000
     18       2.7008      2.00000
     19       2.8058      2.00000
     20       2.9858      2.00012
     21       3.0399      2.00054
     22       3.1383      2.00514
     23       3.4820      1.83428
     24       3.7164      0.18011
     25       3.8542     -0.07038
     26       3.8836     -0.06249
     27       4.0245     -0.01068
     28       4.0992     -0.00240
     29       4.2274     -0.00009
     30       4.3941     -0.00000

 k-point    58 :       0.2222    0.2143    0.3333
  band No.  band energies     occupation 
      1      -2.8457      2.00000
      2      -1.0807      2.00000
      3      -0.4643      2.00000
      4       0.0573      2.00000
      5       0.8476      2.00000
      6       1.2141      2.00000
      7       1.4956      2.00000
      8       1.5565      2.00000
      9       1.7856      2.00000
     10       1.8564      2.00000
     11       1.9279      2.00000
     12       2.1941      2.00000
     13       2.2937      2.00000
     14       2.3967      2.00000
     15       2.4895      2.00000
     16       2.5044      2.00000
     17       2.5794      2.00000
     18       2.6514      2.00000
     19       2.8195      2.00000
     20       2.9260      2.00002
     21       3.1488      2.00633
     22       3.2574      2.03566
     23       3.5559      1.36941
     24       3.6848      0.35381
     25       3.8154     -0.06232
     26       3.8528     -0.07054
     27       3.8917     -0.05921
     28       3.9816     -0.02153
     29       4.0547     -0.00609
     30       4.1659     -0.00048

 k-point    59 :       0.3333    0.2143    0.3333
  band No.  band energies     occupation 
      1      -2.5703      2.00000
      2      -0.6561      2.00000
      3      -0.1521      2.00000
      4       0.2589      2.00000
      5       0.5526      2.00000
      6       1.0994      2.00000
      7       1.2461      2.00000
      8       1.4472      2.00000
      9       1.5360      2.00000
     10       1.6511      2.00000
     11       1.7592      2.00000
     12       2.1278      2.00000
     13       2.4977      2.00000
     14       2.6079      2.00000
     15       2.6394      2.00000
     16       2.7193      2.00000
     17       2.7877      2.00000
     18       2.8362      2.00000
     19       2.9371      2.00003
     20       3.0671      2.00106
     21       3.2739      2.04298
     22       3.3425      2.06967
     23       3.5525      1.39563
     24       3.6220      0.82136
     25       3.6507      0.59168
     26       3.7310      0.11657
     27       3.7838     -0.02796
     28       3.8354     -0.07005
     29       3.8794     -0.06403
     30       4.0137     -0.01290

 k-point    60 :       0.4444    0.2143    0.3333
  band No.  band energies     occupation 
      1      -2.3400      2.00000
      2      -0.1484      2.00000
      3      -0.0483      2.00000
      4       0.4155      2.00000
      5       0.5108      2.00000
      6       0.7599      2.00000
      7       0.9395      2.00000
      8       1.2185      2.00000
      9       1.4302      2.00000
     10       1.5838      2.00000
     11       1.6435      2.00000
     12       2.0754      2.00000
     13       2.7367      2.00000
     14       2.8763      2.00000
     15       2.9093      2.00001
     16       2.9899      2.00014
     17       2.9964      2.00017
     18       3.0535      2.00076
     19       3.1262      2.00401
     20       3.1633      2.00833
     21       3.2297      2.02479
     22       3.2901      2.05045
     23       3.3823      2.06446
     24       3.4004      2.05061
     25       3.4775      1.85415
     26       3.5832      1.14760
     27       3.6327      0.73300
     28       3.6884      0.33110
     29       3.8442     -0.07090
     30       3.9005     -0.05542

 k-point    61 :       0.0000    0.2857    0.3333
  band No.  band energies     occupation 
      1      -2.4964      2.00000
      2      -0.7741      2.00000
      3      -0.1848      2.00000
      4       0.3176      2.00000
      5       1.2929      2.00000
      6       1.6841      2.00000
      7       1.7713      2.00000
      8       1.8850      2.00000
      9       1.8949      2.00000
     10       1.9222      2.00000
     11       2.0143      2.00000
     12       2.0180      2.00000
     13       2.0949      2.00000
     14       2.1399      2.00000
     15       2.3273      2.00000
     16       2.3589      2.00000
     17       2.4889      2.00000
     18       2.4987      2.00000
     19       2.7232      2.00000
     20       2.7854      2.00000
     21       2.8724      2.00000
     22       3.0167      2.00029
     23       3.2054      2.01723
     24       3.5010      1.73855
     25       3.6941      0.29745
     26       3.8241     -0.06677
     27       3.9434     -0.03593
     28       4.0862     -0.00318
     29       4.1811     -0.00032
     30       4.3715     -0.00000

 k-point    62 :       0.1111    0.2857    0.3333
  band No.  band energies     occupation 
      1      -2.4342      2.00000
      2      -0.6967      2.00000
      3      -0.1284      2.00000
      4       0.3593      2.00000
      5       1.2835      2.00000
      6       1.6027      2.00000
      7       1.8049      2.00000
      8       1.8760      2.00000
      9       1.8976      2.00000
     10       1.9305      2.00000
     11       1.9883      2.00000
     12       2.0838      2.00000
     13       2.1399      2.00000
     14       2.1690      2.00000
     15       2.2878      2.00000
     16       2.3812      2.00000
     17       2.4473      2.00000
     18       2.5265      2.00000
     19       2.6771      2.00000
     20       2.7933      2.00000
     21       2.9463      2.00004
     22       3.0647      2.00100
     23       3.2362      2.02714
     24       3.5045      1.71936
     25       3.6987      0.27130
     26       3.8061     -0.05537
     27       3.9105     -0.05086
     28       4.0556     -0.00597
     29       4.1390     -0.00094
     30       4.3025     -0.00001

 k-point    63 :       0.2222    0.2857    0.3333
  band No.  band energies     occupation 
      1      -2.2610      2.00000
      2      -0.4701      2.00000
      3       0.0348      2.00000
      4       0.4779      2.00000
      5       1.1728      2.00000
      6       1.4809      2.00000
      7       1.7716      2.00000
      8       1.8003      2.00000
      9       1.8287      2.00000
     10       1.8718      2.00000
     11       1.9367      2.00000
     12       2.1637      2.00000
     13       2.2601      2.00000
     14       2.2838      2.00000
     15       2.3279      2.00000
     16       2.3950      2.00000
     17       2.4536      2.00000
     18       2.6053      2.00000
     19       2.7463      2.00000
     20       2.9366      2.00003
     21       3.0730      2.00122
     22       3.1648      2.00857
     23       3.2972      2.05369
     24       3.5126      1.67157
     25       3.6628      0.50164
     26       3.7163      0.18055
     27       3.8281     -0.06824
     28       3.9405     -0.03722
     29       4.0241     -0.01077
     30       4.0906     -0.00289

 k-point    64 :       0.3333    0.2857    0.3333
  band No.  band energies     occupation 
      1      -2.0254      2.00000
      2      -0.1122      2.00000
      3       0.2783      2.00000
      4       0.6300      2.00000
      5       0.9171      2.00000
      6       1.3932      2.00000
      7       1.4295      2.00000
      8       1.5296      2.00000
      9       1.6473      2.00000
     10       1.8566      2.00000
     11       1.8993      2.00000
     12       2.1892      2.00000
     13       2.4634      2.00000
     14       2.5181      2.00000
     15       2.5220      2.00000
     16       2.6005      2.00000
     17       2.6193      2.00000
     18       2.8055      2.00000
     19       2.9575      2.00005
     20       3.1176      2.00335
     21       3.1826      2.01181
     22       3.2330      2.02598
     23       3.3331      2.06753
     24       3.3870      2.06171
     25       3.5456      1.44743
     26       3.6282      0.76994
     27       3.7317      0.11398
     28       3.8316     -0.06924
     29       3.8763     -0.06511
     30       3.9189     -0.04699

 k-point    65 :       0.4444    0.2857    0.3333
  band No.  band energies     occupation 
      1      -1.8353      2.00000
      2       0.3352      2.00000
      3       0.4231      2.00000
      4       0.7309      2.00000
      5       0.8712      2.00000
      6       0.9800      2.00000
      7       1.1045      2.00000
      8       1.3234      2.00000
      9       1.5721      2.00000
     10       1.8419      2.00000
     11       1.8836      2.00000
     12       2.2201      2.00000
     13       2.6724      2.00000
     14       2.8028      2.00000
     15       2.8227      2.00000
     16       2.8778      2.00000
     17       2.9093      2.00001
     18       2.9624      2.00006
     19       3.0691      2.00111
     20       3.1159      2.00323
     21       3.1338      2.00469
     22       3.1873      2.01279
     23       3.2225      2.02236
     24       3.2906      2.05068
     25       3.3702      2.06915
     26       3.5123      1.67355
     27       3.6556      0.55480
     28       3.8033     -0.05276
     29       3.8948     -0.05790
     30       3.9381     -0.03825

 k-point    66 :       0.0000    0.3571    0.3333
  band No.  band energies     occupation 
      1      -1.7417      2.00000
      2      -0.0210      2.00000
      3       0.4099      2.00000
      4       0.7870      2.00000
      5       1.4880      2.00000
      6       1.7039      2.00000
      7       1.7328      2.00000
      8       1.7640      2.00000
      9       1.7969      2.00000
     10       1.8196      2.00000
     11       1.8591      2.00000
     12       1.9043      2.00000
     13       1.9879      2.00000
     14       2.0611      2.00000
     15       2.1444      2.00000
     16       2.1875      2.00000
     17       2.2952      2.00000
     18       2.4571      2.00000
     19       2.6266      2.00000
     20       2.6477      2.00000
     21       2.8741      2.00000
     22       2.9216      2.00002
     23       3.1121      2.00297
     24       3.4693      1.88827
     25       3.5857      1.12730
     26       3.7934     -0.04171
     27       3.9481     -0.03393
     28       4.0620     -0.00527
     29       4.0937     -0.00271
     30       4.1200     -0.00149

 k-point    67 :       0.1111    0.3571    0.3333
  band No.  band energies     occupation 
      1      -1.6909      2.00000
      2       0.0333      2.00000
      3       0.4327      2.00000
      4       0.7893      2.00000
      5       1.4210      2.00000
      6       1.5862      2.00000
      7       1.7110      2.00000
      8       1.7641      2.00000
      9       1.8172      2.00000
     10       1.9072      2.00000
     11       1.9608      2.00000
     12       2.0181      2.00000
     13       2.0304      2.00000
     14       2.0953      2.00000
     15       2.1546      2.00000
     16       2.2065      2.00000
     17       2.2874      2.00000
     18       2.4247      2.00000
     19       2.5959      2.00000
     20       2.7189      2.00000
     21       2.8936      2.00001
     22       2.9350      2.00003
     23       3.1048      2.00254
     24       3.4625      1.91355
     25       3.6031      0.98018
     26       3.7824     -0.02563
     27       3.9373     -0.03859
     28       4.0628     -0.00518
     29       4.0841     -0.00333
     30       4.2714     -0.00002

 k-point    68 :       0.2222    0.3571    0.3333
  band No.  band energies     occupation 
      1      -1.5518      2.00000
      2       0.1922      2.00000
      3       0.5068      2.00000
      4       0.8122      2.00000
      5       1.2884      2.00000
      6       1.5141      2.00000
      7       1.6320      2.00000
      8       1.6916      2.00000
      9       1.8138      2.00000
     10       1.8454      2.00000
     11       1.9865      2.00000
     12       2.1622      2.00000
     13       2.1871      2.00000
     14       2.2217      2.00000
     15       2.2870      2.00000
     16       2.3305      2.00000
     17       2.3599      2.00000
     18       2.4454      2.00000
     19       2.6613      2.00000
     20       2.8176      2.00000
     21       2.9543      2.00005
     22       3.0468      2.00064
     23       3.1329      2.00461
     24       3.4563      1.93466
     25       3.5909      1.08321
     26       3.7179      0.17292
     27       3.8844     -0.06216
     28       4.0091     -0.01394
     29       4.0227     -0.01104
     30       4.2180     -0.00011

 k-point    69 :       0.3333    0.3571    0.3333
  band No.  band energies     occupation 
      1      -1.3695      2.00000
      2       0.4434      2.00000
      3       0.6421      2.00000
      4       0.8772      2.00000
      5       1.1491      2.00000
      6       1.4059      2.00000
      7       1.4757      2.00000
      8       1.5169      2.00000
      9       1.5673      2.00000
     10       1.7818      2.00000
     11       1.9599      2.00000
     12       2.1650      2.00000
     13       2.4156      2.00000
     14       2.4534      2.00000
     15       2.4961      2.00000
     16       2.5537      2.00000
     17       2.5851      2.00000
     18       2.6189      2.00000
     19       2.8578      2.00000
     20       3.0069      2.00022
     21       3.0643      2.00099
     22       3.1173      2.00332
     23       3.2464      2.03108
     24       3.3816      2.06485
     25       3.5018      1.73448
     26       3.5984      1.01949
     27       3.7889     -0.03567
     28       3.9021     -0.05469
     29       3.9604     -0.02898
     30       4.1171     -0.00159

 k-point    70 :       0.4444    0.3571    0.3333
  band No.  band energies     occupation 
      1      -1.2303      2.00000
      2       0.7667      2.00000
      3       0.8222      2.00000
      4       0.9572      2.00000
      5       1.0819      2.00000
      6       1.1339      2.00000
      7       1.1596      2.00000
      8       1.3145      2.00000
      9       1.5058      2.00000
     10       1.7882      2.00000
     11       1.8800      2.00000
     12       2.1908      2.00000
     13       2.5862      2.00000
     14       2.7043      2.00000
     15       2.7636      2.00000
     16       2.7864      2.00000
     17       2.8324      2.00000
     18       2.8681      2.00000
     19       2.9921      2.00015
     20       3.0231      2.00034
     21       3.0409      2.00055
     22       3.1475      2.00617
     23       3.2334      2.02613
     24       3.2708      2.04158
     25       3.3836      2.06380
     26       3.5235      1.60299
     27       3.7804     -0.02212
     28       3.8341     -0.06979
     29       3.9145     -0.04901
     30       4.0557     -0.00597

 k-point    71 :       0.0000    0.4286    0.3333
  band No.  band energies     occupation 
      1      -0.8822      2.00000
      2       0.7169      2.00000
      3       0.8365      2.00000
      4       1.0198      2.00000
      5       1.2663      2.00000
      6       1.5517      2.00000
      7       1.5887      2.00000
      8       1.6577      2.00000
      9       1.6644      2.00000
     10       1.7301      2.00000
     11       1.7508      2.00000
     12       1.7863      2.00000
     13       1.8714      2.00000
     14       1.9008      2.00000
     15       1.9549      2.00000
     16       2.0967      2.00000
     17       2.1952      2.00000
     18       2.4290      2.00000
     19       2.5587      2.00000
     20       2.5819      2.00000
     21       2.8919      2.00001
     22       2.9200      2.00002
     23       3.0678      2.00107
     24       3.4869      1.81159
     25       3.5270      1.57941
     26       3.7684      0.00165
     27       3.8874     -0.06097
     28       3.9694     -0.02563
     29       4.0153     -0.01254
     30       4.1530     -0.00067

 k-point    72 :       0.1111    0.4286    0.3333
  band No.  band energies     occupation 
      1      -0.8477      2.00000
      2       0.7353      2.00000
      3       0.8166      2.00000
      4       0.9872      2.00000
      5       1.2018      2.00000
      6       1.4221      2.00000
      7       1.5424      2.00000
      8       1.6015      2.00000
      9       1.6646      2.00000
     10       1.8215      2.00000
     11       1.8534      2.00000
     12       1.9407      2.00000
     13       1.9495      2.00000
     14       1.9814      2.00000
     15       2.0183      2.00000
     16       2.1616      2.00000
     17       2.2597      2.00000
     18       2.4454      2.00000
     19       2.5277      2.00000
     20       2.6748      2.00000
     21       2.8263      2.00000
     22       2.8576      2.00000
     23       3.0097      2.00024
     24       3.4527      1.94641
     25       3.5948      1.05045
     26       3.8010     -0.05056
     27       3.9207     -0.04613
     28       4.0161     -0.01238
     29       4.0674     -0.00473
     30       4.1370     -0.00099

 k-point    73 :       0.2222    0.4286    0.3333
  band No.  band energies     occupation 
      1      -0.7582      2.00000
      2       0.7671      2.00000
      3       0.8024      2.00000
      4       0.9581      2.00000
      5       1.1235      2.00000
      6       1.3075      2.00000
      7       1.4918      2.00000
      8       1.5763      2.00000
      9       1.6247      2.00000
     10       1.8020      2.00000
     11       1.8453      2.00000
     12       2.0219      2.00000
     13       2.0379      2.00000
     14       2.2316      2.00000
     15       2.2746      2.00000
     16       2.4300      2.00000
     17       2.4772      2.00000
     18       2.5247      2.00000
     19       2.5755      2.00000
     20       2.6715      2.00000
     21       2.7899      2.00000
     22       2.9365      2.00003
     23       3.0214      2.00033
     24       3.4160      2.03054
     25       3.6775      0.40072
     26       3.8115     -0.05971
     27       3.9252     -0.04408
     28       4.0582     -0.00568
     29       4.1292     -0.00120
     30       4.1815     -0.00032

 k-point    74 :       0.3333    0.4286    0.3333
  band No.  band energies     occupation 
      1      -0.6531      2.00000
      2       0.7973      2.00000
      3       0.8701      2.00000
      4       0.9855      2.00000
      5       1.1132      2.00000
      6       1.2561      2.00000
      7       1.4031      2.00000
      8       1.4516      2.00000
      9       1.5127      2.00000
     10       1.6799      2.00000
     11       1.7742      2.00000
     12       2.0715      2.00000
     13       2.2120      2.00000
     14       2.4435      2.00000
     15       2.4898      2.00000
     16       2.5626      2.00000
     17       2.6733      2.00000
     18       2.7271      2.00000
     19       2.8414      2.00000
     20       2.9054      2.00001
     21       2.9325      2.00002
     22       3.0119      2.00025
     23       3.1861      2.01252
     24       3.3548      2.07091
     25       3.6363      0.70396
     26       3.7003      0.26213
     27       3.8910     -0.05950
     28       3.9955     -0.01739
     29       4.0538     -0.00620
     30       4.1943     -0.00022

 k-point    75 :       0.4444    0.4286    0.3333
  band No.  band energies     occupation 
      1      -0.5829      2.00000
      2       0.8790      2.00000
      3       0.9925      2.00000
      4       1.0678      2.00000
      5       1.1377      2.00000
      6       1.1722      2.00000
      7       1.2517      2.00000
      8       1.3112      2.00000
      9       1.3865      2.00000
     10       1.5916      2.00000
     11       1.6772      2.00000
     12       2.1672      2.00000
     13       2.4277      2.00000
     14       2.6417      2.00000
     15       2.7017      2.00000
     16       2.7349      2.00000
     17       2.7907      2.00000
     18       2.8879      2.00001
     19       2.9398      2.00003
     20       2.9498      2.00004
     21       3.0477      2.00065
     22       3.1044      2.00251
     23       3.2011      2.01609
     24       3.3424      2.06966
     25       3.5478      1.43077
     26       3.6222      0.81997
     27       3.8507     -0.07073
     28       3.8819     -0.06313
     29       3.9854     -0.02033
     30       4.1478     -0.00076

 k-point    76 :       0.0000    0.5000    0.3333
  band No.  band energies     occupation 
      1      -0.0677      2.00000
      2       0.1533      2.00000
      3       1.2864      2.00000
      4       1.3003      2.00000
      5       1.3477      2.00000
      6       1.3712      2.00000
      7       1.4523      2.00000
      8       1.5496      2.00000
      9       1.6309      2.00000
     10       1.6504      2.00000
     11       1.6912      2.00000
     12       1.7440      2.00000
     13       1.8066      2.00000
     14       1.8558      2.00000
     15       1.8780      2.00000
     16       2.0087      2.00000
     17       2.1726      2.00000
     18       2.4395      2.00000
     19       2.5151      2.00000
     20       2.5575      2.00000
     21       2.8940      2.00001
     22       2.9232      2.00002
     23       3.0844      2.00159
     24       3.4690      1.88930
     25       3.5081      1.69872
     26       3.7741     -0.01034
     27       3.8049     -0.05433
     28       3.9302     -0.04179
     29       3.9795     -0.02219
     30       4.3140     -0.00001

 k-point    77 :       0.1111    0.5000    0.3333
  band No.  band energies     occupation 
      1      -0.0806      2.00000
      2       0.2083      2.00000
      3       1.1432      2.00000
      4       1.1518      2.00000
      5       1.2913      2.00000
      6       1.3518      2.00000
      7       1.4507      2.00000
      8       1.5282      2.00000
      9       1.5860      2.00000
     10       1.7584      2.00000
     11       1.7872      2.00000
     12       1.8632      2.00000
     13       1.9053      2.00000
     14       1.9396      2.00000
     15       1.9616      2.00000
     16       2.1309      2.00000
     17       2.2675      2.00000
     18       2.4323      2.00000
     19       2.5495      2.00000
     20       2.6454      2.00000
     21       2.7993      2.00000
     22       2.8273      2.00000
     23       2.9866      2.00013
     24       3.4381      1.98677
     25       3.5995      1.01011
     26       3.8302     -0.06886
     27       3.8717     -0.06657
     28       3.9984     -0.01661
     29       4.0524     -0.00637
     30       4.3263     -0.00000

 k-point    78 :       0.2222    0.5000    0.3333
  band No.  band energies     occupation 
      1      -0.1117      2.00000
      2       0.3528      2.00000
      3       0.9964      2.00000
      4       0.9985      2.00000
      5       1.2103      2.00000
      6       1.3184      2.00000
      7       1.4333      2.00000
      8       1.5209      2.00000
      9       1.5689      2.00000
     10       1.6586      2.00000
     11       1.7950      2.00000
     12       1.9526      2.00000
     13       2.0009      2.00000
     14       2.2449      2.00000
     15       2.3156      2.00000
     16       2.4030      2.00000
     17       2.4290      2.00000
     18       2.5805      2.00000
     19       2.6282      2.00000
     20       2.6730      2.00000
     21       2.7002      2.00000
     22       2.9111      2.00001
     23       2.9309      2.00002
     24       3.4391      1.98436
     25       3.7405      0.08097
     26       3.9218     -0.04566
     27       3.9584     -0.02977
     28       4.0242     -0.01074
     29       4.1118     -0.00180
     30       4.2702     -0.00002

 k-point    79 :       0.3333    0.5000    0.3333
  band No.  band energies     occupation 
      1      -0.1444      2.00000
      2       0.5230      2.00000
      3       0.9572      2.00000
      4       0.9606      2.00000
      5       1.1860      2.00000
      6       1.3052      2.00000
      7       1.3825      2.00000
      8       1.4383      2.00000
      9       1.4847      2.00000
     10       1.5480      2.00000
     11       1.6834      2.00000
     12       2.0650      2.00000
     13       2.1299      2.00000
     14       2.4434      2.00000
     15       2.5101      2.00000
     16       2.5280      2.00000
     17       2.6628      2.00000
     18       2.7844      2.00000
     19       2.8401      2.00000
     20       2.8867      2.00001
     21       2.9205      2.00002
     22       2.9875      2.00013
     23       3.0977      2.00216
     24       3.4790      1.84759
     25       3.7402      0.08214
     26       3.8337     -0.06972
     27       3.8709     -0.06683
     28       3.9571     -0.03027
     29       4.1014     -0.00228
     30       4.1565     -0.00061

 k-point    80 :       0.4444    0.5000    0.3333
  band No.  band energies     occupation 
      1      -0.1644      2.00000
      2       0.6342      2.00000
      3       1.0253      2.00000
      4       1.0348      2.00000
      5       1.1733      2.00000
      6       1.1926      2.00000
      7       1.3079      2.00000
      8       1.3875      2.00000
      9       1.4072      2.00000
     10       1.4681      2.00000
     11       1.5424      2.00000
     12       2.1886      2.00000
     13       2.3567      2.00000
     14       2.6179      2.00000
     15       2.6774      2.00000
     16       2.7374      2.00000
     17       2.7505      2.00000
     18       2.8789      2.00000
     19       2.9130      2.00001
     20       2.9398      2.00003
     21       3.0141      2.00027
     22       3.1192      2.00347
     23       3.1411      2.00543
     24       3.5602      1.33558
     25       3.6366      0.70215
     26       3.7315      0.11478
     27       3.7492      0.05250
     28       3.8255     -0.06734
     29       4.1152     -0.00167
     30       4.1929     -0.00023


--------------------------------------------------------------------------------------------------------


 soft charge-density along one line, spin component           1
         0         1         2         3         4         5         6         7         8         9
 total charge-density along one line
 
 pseudopotential strength for first ion, spin component:           1
 -3.375  -0.000  -0.000  -0.000   0.000  -3.328  -0.000  -0.000
 -0.000  -3.341   0.000   0.000   0.000  -0.000  -3.288   0.000
 -0.000   0.000  -3.350  -0.000   0.015  -0.000   0.000  -3.298
 -0.000   0.000  -0.000  -3.373  -0.000  -0.000   0.000  -0.000
  0.000   0.000   0.015  -0.000  -3.375   0.000   0.000   0.018
 -3.328  -0.000  -0.000  -0.000   0.000  -3.150  -0.000  -0.000
 -0.000  -3.288   0.000   0.000   0.000  -0.000  -3.102   0.000
 -0.000   0.000  -3.298  -0.000   0.018  -0.000   0.000  -3.115
 -0.000   0.000  -0.000  -3.325  -0.000  -0.000   0.000  -0.000
  0.000   0.000   0.018  -0.000  -3.328   0.000   0.000   0.021
 -0.000   0.000  -0.003   0.000   0.004  -0.000   0.000  -0.004
  0.000  -0.000   0.005  -0.000  -0.008   0.000  -0.000   0.006
  0.000  -0.001  -0.000  -0.000  -0.000   0.000  -0.001  -0.000
 -0.000  -0.000   0.001   0.000   0.000  -0.000  -0.000   0.001
 -0.000  -0.000   0.000  -0.000  -0.000  -0.000  -0.000   0.000
 total augmentation occupancy for first ion, spin component:           1
  2.826   0.000   0.000   0.000   0.000  -1.509   0.000   0.000   0.000   0.000   0.000   0.000   0.000   0.000   0.000
  0.000   3.152   0.000   0.000   0.000   0.000  -1.625   0.000   0.000   0.000   0.000   0.000  -0.170   0.000   0.000
  0.000   0.000   3.105   0.000  -0.064   0.000   0.000  -1.584   0.000   0.018  -0.041   0.002   0.000   0.146   0.000
  0.000   0.000   0.000   2.726   0.000   0.000   0.000   0.000  -1.454   0.000   0.000   0.000   0.000   0.000  -0.004
  0.000   0.000  -0.064   0.000   3.136   0.000   0.000   0.019   0.000  -1.582   0.044  -0.002   0.000   0.076   0.000
 -1.509   0.000   0.000   0.000   0.000   0.818   0.000   0.000   0.000   0.000   0.000   0.000   0.000   0.000   0.000
  0.000  -1.625   0.000   0.000   0.000   0.000   0.855   0.000   0.000   0.000   0.000   0.000   0.067   0.000   0.000
  0.000   0.000  -1.584   0.000   0.019   0.000   0.000   0.825   0.000  -0.003   0.018  -0.001   0.000  -0.057   0.000
  0.000   0.000   0.000  -1.454   0.000   0.000   0.000   0.000   0.787   0.000   0.000   0.000   0.000   0.000   0.001
  0.000   0.000   0.018   0.000  -1.582   0.000   0.000  -0.003   0.000   0.816  -0.018   0.001   0.000  -0.031   0.000
  0.000   0.000  -0.041   0.000   0.044   0.000   0.000   0.018   0.000  -0.018   2.057   0.056   0.000  -0.004   0.000
  0.000   0.000   0.002   0.000  -0.002   0.000   0.000  -0.001   0.000   0.001   0.056   0.002   0.000   0.000   0.000
  0.000  -0.170   0.000   0.000   0.000   0.000   0.067   0.000   0.000   0.000   0.000   0.000   0.342   0.000   0.000
  0.000   0.000   0.146   0.000   0.076   0.000   0.000  -0.057   0.000  -0.031  -0.004   0.000   0.000   0.350   0.000
  0.000   0.000   0.000  -0.004   0.000   0.000   0.000   0.000   0.001   0.000   0.000   0.000   0.000   0.000   0.313


------------------------ aborting loop because EDIFF is reached ----------------------------------------


 ----------------------------------------------------------------------------- 
|                                                                             |
|  ADVICE TO THIS USER RUNNING 'VASP/VAMP'   (HEAR YOUR MASTER'S VOICE ...):  |
|                                                                             |
|      Your highest band is occupied at some k-points! Unless you are         |
|      performing a calculation for an insulator or semiconductor, without    |
|      unoccupied bands, you have included TOO FEW BANDS!! Please increase    |
|      the parameter NBANDS in file INCAR to ensure that the highest band     |
|      is unoccupied at all k-points. It is always recommended to             |
|      include a few unoccupied bands to accelerate the convergence of        |
|      molecular dynamics runs (even for insulators or semiconductors).       |
|      Because the presence of unoccupied bands improves wavefunction         |
|      prediction, and helps to suppress 'band-crossings.'                    |
|      Following all k-points will be listed (with the Fermi weights of       |
|      the highest band given in paranthesis) ... :                           |
|                                                                             |
|                         19       (-0.01362)                                 |
|                         20       (-0.02728)                                 |
|                         24       (-0.01773)                                 |
|                         25       (-0.02008)                                 |
|                         60       (-0.02771)                                 |
|                         64       (-0.02349)                                 |
|                         65       (-0.01913)                                 |
|                                                                             |
|      The total occupancy of band no.    30 is  -0.00464 electrons ...       |
|                                                                             |
 ----------------------------------------------------------------------------- 

    CHARGE:  cpu time    0.0298: real time    0.0298
    FORLOC:  cpu time    0.0005: real time    0.0005
    FORNL :  cpu time    0.2929: real time    0.2931
    STRESS:  cpu time    0.5759: real time    0.5761
    FORCOR:  cpu time    0.0087: real time    0.0087
    FORHAR:  cpu time    0.0025: real time    0.0025
    MIXING:  cpu time    0.0022: real time    0.0086
    OFIELD:  cpu time    0.0000: real time    0.0000

  FORCE on cell =-STRESS in cart. coord.  units (eV):
  Direction    XX          YY          ZZ          XY          YZ          ZX
  --------------------------------------------------------------------------------------
  Alpha Z   228.19255   228.19255   228.19255
  Ewald    -483.92247  -494.19333  -519.75421     0.00000    -0.00000    -0.00000
  Hartree    19.18086    20.13358     5.01472    -0.00000    -0.00000     0.00000
  E(xc)    -177.69969  -178.32819  -177.53903    -0.00000    -0.00000    -0.00001
  Local      71.09222    74.95091   112.06436     0.00000     0.00000    -0.00000
  n-local    -8.39915   -12.44426   -12.63320     0.62437    -0.00272     0.03758
  augment    63.88611    65.90106    65.79570     0.00012     0.00001     0.00001
  Kinetic   291.84776   300.84943   299.92774    -1.60936     0.11557    -0.12132
  Fock        0.00000     0.00000     0.00000     0.00000     0.00000     0.00000
  -------------------------------------------------------------------------------------
  Total       4.17818     5.06175     1.06863     0.00000     0.00000     0.00000
  in kB      33.57410    40.67409     8.58708     0.00000     0.00000     0.00000
  external pressure =       27.61 kB  Pullay stress =        0.00 kB


 VOLUME and BASIS-vectors are now :
 -----------------------------------------------------------------------------
  energy-cutoff  :      400.00
  volume of cell :      199.39
      direct lattice vectors                 reciprocal lattice vectors
     4.588300228  0.000000000  0.000000000     0.217945634  0.000000000  0.000000000
     0.000000000  2.854899883  0.000000000     0.000000000  0.350274980  0.000000000
     0.000000000  0.000000000 15.221271515     0.000000000  0.000000000  0.065697534

  length of vectors
     4.588300228  2.854899883 15.221271515     0.217945634  0.350274980  0.065697534


 FORCES acting on ions
    electron-ion (+dipol)            ewald-force                    non-local-force                 convergence-correction
 -----------------------------------------------------------------------------------------------
   0.492E-05 0.295E-05 -.962E+01   0.492E-14 0.119E-05 0.962E+01   0.000E+00 0.000E+00 0.628E-02   0.452E-11 -.321E-11 -.675E-04
   0.235E-05 0.555E-05 -.204E+02   -.998E-14 -.114E-05 0.199E+02   0.000E+00 0.000E+00 0.879E+00   0.281E-10 0.329E-11 -.540E-03
   0.458E-05 0.562E-05 0.203E+02   -.503E-14 -.114E-05 -.199E+02   0.000E+00 0.000E+00 -.840E+00   0.988E-11 0.388E-11 0.325E-04
   0.332E-05 0.479E-05 0.872E+01   0.411E-14 0.120E-05 -.887E+01   0.000E+00 0.000E+00 0.166E+00   0.655E-11 0.121E-10 0.252E-03
   0.502E-05 0.559E-05 -.889E+00   0.365E-14 -.119E-05 0.808E+00   0.000E+00 0.000E+00 0.788E-01   -.461E-10 0.424E-11 0.623E-03
   0.434E-05 0.536E-05 -.699E+01   -.218E-14 -.118E-05 0.707E+01   0.000E+00 0.000E+00 -.870E-01   -.262E-10 -.170E-10 0.297E-03
   0.391E-05 0.389E-05 -.134E+02   0.720E-14 0.119E-05 0.138E+02   0.000E+00 0.000E+00 -.724E+00   -.696E-10 -.202E-11 -.530E-03
   0.236E-05 0.446E-05 -.103E+02   -.618E-14 -.104E-05 0.104E+02   0.000E+00 0.000E+00 0.117E+00   -.945E-11 0.132E-10 -.446E-03
   0.534E-05 0.394E-05 0.170E+02   0.314E-14 0.120E-05 -.174E+02   0.000E+00 0.000E+00 0.482E+00   0.154E-11 -.344E-10 -.132E-04
   0.350E-05 0.588E-05 0.128E+02   -.212E-14 -.121E-05 -.129E+02   0.000E+00 0.000E+00 -.818E-01   -.336E-10 -.644E-11 0.163E-03
   0.331E-05 0.377E-05 0.257E+01   -.424E-14 0.121E-05 -.254E+01   0.000E+00 0.000E+00 -.345E-01   0.254E-10 0.363E-11 0.532E-03
   -.184E-03 0.164E-03 -.105E-01   0.437E-14 0.903E-06 -.431E-01   0.000E+00 0.000E+00 0.276E+00   -.659E-12 -.348E-12 -.230E-03
 -----------------------------------------------------------------------------------------------
   -.141E-03 0.216E-03 -.236E+00   -.233E-14 0.738E-15 0.497E-13   0.000E+00 0.000E+00 0.237E+00   -.110E-09 -.231E-10 0.728E-04
 
 
 POSITION                                       TOTAL-FORCE (eV/Angst)
 -----------------------------------------------------------------------------------
      2.27116      1.89465      0.85457         0.000000      0.000000     -0.001523
      2.27116      0.46720      3.38250         0.000000      0.000000      0.356827
      2.27116      0.46720      8.45626         0.000000      0.000000     -0.437014
      2.27116      1.89465     10.99314         0.000000      0.000000      0.024814
      2.27116      0.46720     13.53630         0.000000      0.000000     -0.001721
      4.56531      0.46720     15.19834         0.000000      0.000000     -0.001118
      4.56531      1.89465      2.53688         0.000000      0.000000     -0.345517
      4.56531      0.46720      5.07376         0.000000      0.000000      0.222939
      4.56531      1.89465      7.61064         0.000000      0.000000      0.121265
      4.56531      0.46720     10.14751         0.000000      0.000000     -0.158690
      4.56531      1.89465     12.66795         0.000000      0.000000     -0.002078
      2.27116      1.89465      5.91938         0.000000      0.000000      0.221816
 -----------------------------------------------------------------------------------
    total drift:                               -0.000141      0.000216      0.000612


--------------------------------------------------------------------------------------------------------


  FREE ENERGIE OF THE ION-ELECTRON SYSTEM (eV)
  ---------------------------------------------------
  free  energy   TOTEN  =       -89.76553741 eV

  energy  without entropy=      -89.78320034  energy(sigma->0) =      -89.77142505
 


--------------------------------------------------------------------------------------------------------


    POTLOK:  cpu time    0.0203: real time    0.0214


--------------------------------------------------------------------------------------------------------


 stress matrix after NEB project (eV)
      4.17818      0.00000      0.00000
      0.00000      5.06175      0.00000
      0.00000      0.00000      1.06863
  FORCES: max atom, RMS     0.002078    0.000951
  FORCE total and by dimension    0.003293    0.002078
  Stress total and by dimension    6.649851    5.061752


--------------------------------------------------------------------------------------------------------


    WAVPRE:  cpu time    0.0035: real time    0.0100
    FEWALD:  cpu time    0.0003: real time    0.0003
    ORTHCH:  cpu time    0.0948: real time    0.0948
     LOOP+:  cpu time   50.9257: real time   51.2055


--------------------------------------- Iteration      2(   1)  ---------------------------------------


    POTLOK:  cpu time    0.0103: real time    0.0143
    SETDIJ:  cpu time    0.0025: real time    0.0025
     EDDAV:  cpu time    1.5427: real time    1.5628
       DOS:  cpu time    0.0035: real time    0.0035
    CHARGE:  cpu time    0.0302: real time    0.0302
    MIXING:  cpu time    0.0004: real time    0.0004
    --------------------------------------------
      LOOP:  cpu time    1.5895: real time    1.6137

 eigenvalue-minimisations  :  5442
 total energy-change (2. order) : 0.8287317E-04  ( 0.4673030E-04)
 number of electron      46.9999974 magnetization 
 augmentation part       12.2835014 magnetization 

 Broyden mixing:
  rms(total) = 0.20176E-03    rms(broyden)= 0.20174E-03
  rms(prec ) = 0.46886E-03
  weight for this iteration     100.00

 Free energy of the ion-electron system (eV)
  ---------------------------------------------------
  alpha Z        PSCENC =       228.19255348
  Ewald energy   TEWEN  =     -1497.86662765
  -Hartree energ DENC   =       -44.32980799
  -exchange      EXHF   =         0.00000000
  -V(xc)+E(xc)   XCENC  =      -428.29528936
  PAW double counting   =      3214.14253934    -2740.46978016
  entropy T*S    EENTRO =         0.01811128
  eigenvalues    EBANDS =        82.58975285
  atomic energy  EATOM  =      1096.25309358
  Solvation  Ediel_sol  =         0.00000000
  ---------------------------------------------------
  free energy    TOTEN  =       -89.76545464 eV

  energy without entropy =      -89.78356592  energy(sigma->0) =      -89.77149173


--------------------------------------------------------------------------------------------------------


--------------------------------------- Iteration      2(   2)  ---------------------------------------


    POTLOK:  cpu time    0.0093: real time    0.0127
    SETDIJ:  cpu time    0.0025: real time    0.0025
    EDDIAG:  cpu time    0.3903: real time    0.3906
  RMM-DIIS:  cpu time    0.4774: real time    0.4782
    ORTHCH:  cpu time    0.0521: real time    0.0521
       DOS:  cpu time    0.0036: real time    0.0036
    CHARGE:  cpu time    0.0294: real time    0.0294
    MIXING:  cpu time    0.0003: real time    0.0003
    --------------------------------------------
      LOOP:  cpu time    0.9648: real time    0.9694

 eigenvalue-minimisations  :  6165
 total energy-change (2. order) : 0.8610830E-06  ( 0.2633535E-05)
 number of electron      46.9999974 magnetization 
 augmentation part       12.2836087 magnetization 

 Broyden mixing:
  rms(total) = 0.93131E-03    rms(broyden)= 0.93129E-03
  rms(prec ) = 0.26650E-02
  weight for this iteration     100.00

 eigenvalues of (default mixing * dielectric matrix)
  average eigenvalue GAMMA=   0.1619
  0.1619

 Free energy of the ion-electron system (eV)
  ---------------------------------------------------
  alpha Z        PSCENC =       228.19255348
  Ewald energy   TEWEN  =     -1497.86662765
  -Hartree energ DENC   =       -44.32898056
  -exchange      EXHF   =         0.00000000
  -V(xc)+E(xc)   XCENC  =      -428.29523773
  PAW double counting   =      3214.14404554    -2740.47123706
  entropy T*S    EENTRO =         0.01810891
  eigenvalues    EBANDS =        82.58882773
  atomic energy  EATOM  =      1096.25309358
  Solvation  Ediel_sol  =         0.00000000
  ---------------------------------------------------
  free energy    TOTEN  =       -89.76545378 eV

  energy without entropy =      -89.78356268  energy(sigma->0) =      -89.77149008


--------------------------------------------------------------------------------------------------------


--------------------------------------- Iteration      2(   3)  ---------------------------------------


    POTLOK:  cpu time    0.0091: real time    0.0123
    SETDIJ:  cpu time    0.0024: real time    0.0024
    EDDIAG:  cpu time    0.3890: real time    0.3893
  RMM-DIIS:  cpu time    0.3981: real time    0.3984
    ORTHCH:  cpu time    0.0968: real time    0.0970
       DOS:  cpu time    0.0036: real time    0.0036
    CHARGE:  cpu time    0.0294: real time    0.0295
    MIXING:  cpu time    0.0004: real time    0.0004
    --------------------------------------------
      LOOP:  cpu time    0.9289: real time    0.9329

 eigenvalue-minimisations  :  5487
 total energy-change (2. order) : 0.6971393E-05  ( 0.3471955E-05)
 number of electron      46.9999974 magnetization 
 augmentation part       12.2835602 magnetization 

 Broyden mixing:
  rms(total) = 0.15107E-03    rms(broyden)= 0.15103E-03
  rms(prec ) = 0.24159E-03
  weight for this iteration     100.00

 eigenvalues of (default mixing * dielectric matrix)
  average eigenvalue GAMMA=   0.2486
  0.3410  0.1562

 Free energy of the ion-electron system (eV)
  ---------------------------------------------------
  alpha Z        PSCENC =       228.19255348
  Ewald energy   TEWEN  =     -1497.86662765
  -Hartree energ DENC   =       -44.32929476
  -exchange      EXHF   =         0.00000000
  -V(xc)+E(xc)   XCENC  =      -428.29523862
  PAW double counting   =      3214.14380696    -2740.47101184
  entropy T*S    EENTRO =         0.01814149
  eigenvalues    EBANDS =        82.58913057
  atomic energy  EATOM  =      1096.25309358
  Solvation  Ediel_sol  =         0.00000000
  ---------------------------------------------------
  free energy    TOTEN  =       -89.76544680 eV

  energy without entropy =      -89.78358829  energy(sigma->0) =      -89.77149397


--------------------------------------------------------------------------------------------------------


--------------------------------------- Iteration      2(   4)  ---------------------------------------


    POTLOK:  cpu time    0.0089: real time    0.0124
    SETDIJ:  cpu time    0.0024: real time    0.0024
    EDDIAG:  cpu time    0.3891: real time    0.3893
  RMM-DIIS:  cpu time    0.3410: real time    0.3413
    ORTHCH:  cpu time    0.0518: real time    0.0518
       DOS:  cpu time    0.0037: real time    0.0037
    CHARGE:  cpu time    0.0293: real time    0.0293
    MIXING:  cpu time    0.0004: real time    0.0004
    --------------------------------------------
      LOOP:  cpu time    0.8267: real time    0.8306

 eigenvalue-minimisations  :  4244
 total energy-change (2. order) : 0.1133467E-05  ( 0.1102586E-05)
 number of electron      46.9999974 magnetization 
 augmentation part       12.2835591 magnetization 

 Broyden mixing:
  rms(total) = 0.63715E-04    rms(broyden)= 0.63706E-04
  rms(prec ) = 0.89951E-04
  weight for this iteration     100.00

 eigenvalues of (default mixing * dielectric matrix)
  average eigenvalue GAMMA=   0.5636
  1.2518  0.1598  0.2791

 Free energy of the ion-electron system (eV)
  ---------------------------------------------------
  alpha Z        PSCENC =       228.19255348
  Ewald energy   TEWEN  =     -1497.86662765
  -Hartree energ DENC   =       -44.32929071
  -exchange      EXHF   =         0.00000000
  -V(xc)+E(xc)   XCENC  =      -428.29523492
  PAW double counting   =      3214.14292786    -2740.47015016
  entropy T*S    EENTRO =         0.01814998
  eigenvalues    EBANDS =        82.58913288
  atomic energy  EATOM  =      1096.25309358
  Solvation  Ediel_sol  =         0.00000000
  ---------------------------------------------------
  free energy    TOTEN  =       -89.76544567 eV

  energy without entropy =      -89.78359565  energy(sigma->0) =      -89.77149566


--------------------------------------------------------------------------------------------------------


--------------------------------------- Iteration      2(   5)  ---------------------------------------


    POTLOK:  cpu time    0.0089: real time    0.0126
    SETDIJ:  cpu time    0.0024: real time    0.0024
    EDDIAG:  cpu time    0.4349: real time    0.4352
  RMM-DIIS:  cpu time    0.2506: real time    0.2508
    ORTHCH:  cpu time    0.0515: real time    0.0515
       DOS:  cpu time    0.0037: real time    0.0037
    CHARGE:  cpu time    0.0294: real time    0.0294
    MIXING:  cpu time    0.0004: real time    0.0004
    --------------------------------------------
      LOOP:  cpu time    0.7818: real time    0.7860

 eigenvalue-minimisations  :  3016
 total energy-change (2. order) : 0.5084557E-06  ( 0.5488565E-06)
 number of electron      46.9999974 magnetization 
 augmentation part       12.2835712 magnetization 

 Broyden mixing:
  rms(total) = 0.75613E-04    rms(broyden)= 0.75611E-04
  rms(prec ) = 0.16442E-03
  weight for this iteration     100.00

 eigenvalues of (default mixing * dielectric matrix)
  average eigenvalue GAMMA=   0.6046
  1.6719  0.1572  0.2947  0.2947

 Free energy of the ion-electron system (eV)
  ---------------------------------------------------
  alpha Z        PSCENC =       228.19255348
  Ewald energy   TEWEN  =     -1497.86662765
  -Hartree energ DENC   =       -44.32917571
  -exchange      EXHF   =         0.00000000
  -V(xc)+E(xc)   XCENC  =      -428.29522633
  PAW double counting   =      3214.14024131    -2740.46749710
  entropy T*S    EENTRO =         0.01814932
  eigenvalues    EBANDS =        82.58904395
  atomic energy  EATOM  =      1096.25309358
  Solvation  Ediel_sol  =         0.00000000
  ---------------------------------------------------
  free energy    TOTEN  =       -89.76544516 eV

  energy without entropy =      -89.78359448  energy(sigma->0) =      -89.77149494


--------------------------------------------------------------------------------------------------------


--------------------------------------- Iteration      2(   6)  ---------------------------------------


    POTLOK:  cpu time    0.0091: real time    0.0124
    SETDIJ:  cpu time    0.0024: real time    0.0024
    EDDIAG:  cpu time    0.4361: real time    0.4361
  RMM-DIIS:  cpu time    0.2012: real time    0.2013
    ORTHCH:  cpu time    0.0517: real time    0.0517
       DOS:  cpu time    0.0036: real time    0.0036
    CHARGE:  cpu time    0.0294: real time    0.0294
    MIXING:  cpu time    0.0004: real time    0.0004
    --------------------------------------------
      LOOP:  cpu time    0.7338: real time    0.7373

 eigenvalue-minimisations  :  2564
 total energy-change (2. order) : 0.2338859E-06  ( 0.2435132E-06)
 number of electron      46.9999974 magnetization 
 augmentation part       12.2835645 magnetization 

 Broyden mixing:
  rms(total) = 0.51843E-04    rms(broyden)= 0.51842E-04
  rms(prec ) = 0.96567E-04
  weight for this iteration     100.00

 eigenvalues of (default mixing * dielectric matrix)
  average eigenvalue GAMMA=   0.6688
  2.1876  0.4749  0.3565  0.1624  0.1624

 Free energy of the ion-electron system (eV)
  ---------------------------------------------------
  alpha Z        PSCENC =       228.19255348
  Ewald energy   TEWEN  =     -1497.86662765
  -Hartree energ DENC   =       -44.32919086
  -exchange      EXHF   =         0.00000000
  -V(xc)+E(xc)   XCENC  =      -428.29522251
  PAW double counting   =      3214.13848347    -2740.46576455
  entropy T*S    EENTRO =         0.01815461
  eigenvalues    EBANDS =        82.58907551
  atomic energy  EATOM  =      1096.25309358
  Solvation  Ediel_sol  =         0.00000000
  ---------------------------------------------------
  free energy    TOTEN  =       -89.76544493 eV

  energy without entropy =      -89.78359954  energy(sigma->0) =      -89.77149646


--------------------------------------------------------------------------------------------------------


--------------------------------------- Iteration      2(   7)  ---------------------------------------


    POTLOK:  cpu time    0.0089: real time    0.0127
    SETDIJ:  cpu time    0.0025: real time    0.0025
    EDDIAG:  cpu time    0.4014: real time    0.4015
  RMM-DIIS:  cpu time    0.2141: real time    0.2141
    ORTHCH:  cpu time    0.0514: real time    0.0514
       DOS:  cpu time    0.0036: real time    0.0036
    CHARGE:  cpu time    0.0294: real time    0.0294
    MIXING:  cpu time    0.0004: real time    0.0004
    --------------------------------------------
      LOOP:  cpu time    0.7117: real time    0.7157

 eigenvalue-minimisations  :  2456
 total energy-change (2. order) : 0.1650892E-06  ( 0.1756369E-06)
 number of electron      46.9999974 magnetization 
 augmentation part       12.2835680 magnetization 

 Broyden mixing:
  rms(total) = 0.39531E-04    rms(broyden)= 0.39531E-04
  rms(prec ) = 0.80217E-04
  weight for this iteration     100.00

 eigenvalues of (default mixing * dielectric matrix)
  average eigenvalue GAMMA=   0.6706
  2.4308  0.4939  0.4939  0.2821  0.1586  0.1643

 Free energy of the ion-electron system (eV)
  ---------------------------------------------------
  alpha Z        PSCENC =       228.19255348
  Ewald energy   TEWEN  =     -1497.86662765
  -Hartree energ DENC   =       -44.32915197
  -exchange      EXHF   =         0.00000000
  -V(xc)+E(xc)   XCENC  =      -428.29521950
  PAW double counting   =      3214.13674751    -2740.46405101
  entropy T*S    EENTRO =         0.01815474
  eigenvalues    EBANDS =        82.58905608
  atomic energy  EATOM  =      1096.25309358
  Solvation  Ediel_sol  =         0.00000000
  ---------------------------------------------------
  free energy    TOTEN  =       -89.76544476 eV

  energy without entropy =      -89.78359950  energy(sigma->0) =      -89.77149634


--------------------------------------------------------------------------------------------------------


--------------------------------------- Iteration      2(   8)  ---------------------------------------


    POTLOK:  cpu time    0.0122: real time    0.0125
    SETDIJ:  cpu time    0.0024: real time    0.0024
    EDDIAG:  cpu time    0.3891: real time    0.3891
  RMM-DIIS:  cpu time    0.1964: real time    0.1965
    ORTHCH:  cpu time    0.0515: real time    0.0515
       DOS:  cpu time    0.0037: real time    0.0037
    CHARGE:  cpu time    0.0292: real time    0.0292
    MIXING:  cpu time    0.0004: real time    0.0004
    --------------------------------------------
      LOOP:  cpu time    0.6848: real time    0.6854

 eigenvalue-minimisations  :  2109
 total energy-change (2. order) : 0.1140572E-06  ( 0.1201189E-06)
 number of electron      46.9999974 magnetization 
 augmentation part       12.2835681 magnetization 

 Broyden mixing:
  rms(total) = 0.24147E-04    rms(broyden)= 0.24147E-04
  rms(prec ) = 0.55629E-04
  weight for this iteration     100.00

 eigenvalues of (default mixing * dielectric matrix)
  average eigenvalue GAMMA=   0.7205
  2.4816  0.7856  0.7856  0.3796  0.2905  0.1604  0.1604

 Free energy of the ion-electron system (eV)
  ---------------------------------------------------
  alpha Z        PSCENC =       228.19255348
  Ewald energy   TEWEN  =     -1497.86662765
  -Hartree energ DENC   =       -44.32913559
  -exchange      EXHF   =         0.00000000
  -V(xc)+E(xc)   XCENC  =      -428.29521849
  PAW double counting   =      3214.13538171    -2740.46270093
  entropy T*S    EENTRO =         0.01815520
  eigenvalues    EBANDS =        82.58905404
  atomic energy  EATOM  =      1096.25309358
  Solvation  Ediel_sol  =         0.00000000
  ---------------------------------------------------
  free energy    TOTEN  =       -89.76544465 eV

  energy without entropy =      -89.78359985  energy(sigma->0) =      -89.77149638


--------------------------------------------------------------------------------------------------------


--------------------------------------- Iteration      2(   9)  ---------------------------------------


    POTLOK:  cpu time    0.0089: real time    0.0126
    SETDIJ:  cpu time    0.0024: real time    0.0024
    EDDIAG:  cpu time    0.4367: real time    0.4369
  RMM-DIIS:  cpu time    0.1980: real time    0.1980
    ORTHCH:  cpu time    0.0512: real time    0.0512
       DOS:  cpu time    0.0036: real time    0.0036
    --------------------------------------------
      LOOP:  cpu time    0.7008: real time    0.7047

 eigenvalue-minimisations  :  1540
 total energy-change (2. order) : 0.9690939E-07  ( 0.9701617E-07)
 number of electron      46.9999974 magnetization 
 augmentation part       12.2835681 magnetization 

 Free energy of the ion-electron system (eV)
  ---------------------------------------------------
  alpha Z        PSCENC =       228.19255348
  Ewald energy   TEWEN  =     -1497.86662765
  -Hartree energ DENC   =       -44.32913257
  -exchange      EXHF   =         0.00000000
  -V(xc)+E(xc)   XCENC  =      -428.29521933
  PAW double counting   =      3214.13481867    -2740.46214405
  entropy T*S    EENTRO =         0.01815541
  eigenvalues    EBANDS =        82.58905791
  atomic energy  EATOM  =      1096.25309358
  Solvation  Ediel_sol  =         0.00000000
  ---------------------------------------------------
  free energy    TOTEN  =       -89.76544455 eV

  energy without entropy =      -89.78359996  energy(sigma->0) =      -89.77149635


--------------------------------------------------------------------------------------------------------


 average (electrostatic) potential at core
  the test charge radii are     1.2598  1.0406
  (the norm of the test charge is              1.0000)
       1 -25.9982       2 -26.0015       3 -25.9429       4 -25.9986       5 -25.9950
       6 -25.9794       7 -25.9690       8 -25.8868       9 -25.8855      10 -25.9315
      11 -25.9888      12 -75.9608
 
 
 
 E-fermi :   3.6008     XC(G=0): -11.1701     alpha+bet :-11.7130


 k-point     1 :       0.0000    0.0000    0.0000
  band No.  band energies     occupation 
      1      -3.9535      2.00000
      2      -2.2831      2.00000
      3      -1.9177      2.00000
      4      -0.4351      2.00000
      5      -0.2853      2.00000
      6       0.8984      2.00000
      7       1.1140      2.00000
      8       1.3085      2.00000
      9       1.4634      2.00000
     10       1.6075      2.00000
     11       1.6301      2.00000
     12       1.7918      2.00000
     13       1.8493      2.00000
     14       2.2203      2.00000
     15       2.3007      2.00000
     16       2.4444      2.00000
     17       2.8353      2.00000
     18       2.9361      2.00003
     19       3.1537      2.00695
     20       3.5168      1.64605
     21       3.5934      1.06321
     22       3.7617      0.01762
     23       4.1858     -0.00028
     24       4.2238     -0.00010
     25       4.2813     -0.00002
     26       4.3065     -0.00001
     27       4.3592     -0.00000
     28       4.3783     -0.00000
     29       4.4187     -0.00000
     30       4.4406     -0.00000

 k-point     2 :       0.1111    0.0000    0.0000
  band No.  band energies     occupation 
      1      -3.8727      2.00000
      2      -2.1820      2.00000
      3      -1.8182      2.00000
      4      -0.3858      2.00000
      5      -0.2292      2.00000
      6       0.7774      2.00000
      7       1.0402      2.00000
      8       1.2122      2.00000
      9       1.3955      2.00000
     10       1.4707      2.00000
     11       1.7152      2.00000
     12       1.8155      2.00000
     13       2.0008      2.00000
     14       2.2898      2.00000
     15       2.3226      2.00000
     16       2.4397      2.00000
     17       2.7863      2.00000
     18       2.8782      2.00000
     19       3.1903      2.01345
     20       3.3935      2.05708
     21       3.5894      1.09653
     22       3.7652      0.00904
     23       4.0205     -0.01149
     24       4.2093     -0.00015
     25       4.2400     -0.00006
     26       4.3178     -0.00000
     27       4.3462     -0.00000
     28       4.3702     -0.00000
     29       4.4294     -0.00000
     30       4.4979     -0.00000

 k-point     3 :       0.2222    0.0000    0.0000
  band No.  band energies     occupation 
      1      -3.6434      2.00000
      2      -1.8864      2.00000
      3      -1.5271      2.00000
      4      -0.2870      2.00000
      5      -0.0611      2.00000
      6       0.4197      2.00000
      7       0.8851      2.00000
      8       0.9779      2.00000
      9       1.2031      2.00000
     10       1.4328      2.00000
     11       1.6139      2.00000
     12       1.8029      2.00000
     13       2.2882      2.00000
     14       2.3166      2.00000
     15       2.3499      2.00000
     16       2.5137      2.00000
     17       2.8187      2.00000
     18       2.8976      2.00001
     19       3.1705      2.00950
     20       3.2384      2.02792
     21       3.5767      1.20221
     22       3.7096      0.21347
     23       3.8258     -0.06741
     24       4.0346     -0.00892
     25       4.0858     -0.00322
     26       4.2201     -0.00011
     27       4.2626     -0.00003
     28       4.2863     -0.00001
     29       4.4360     -0.00000
     30       4.4801     -0.00000

 k-point     4 :       0.3333    0.0000    0.0000
  band No.  band energies     occupation 
      1      -3.3163      2.00000
      2      -1.4255      2.00000
      3      -1.0686      2.00000
      4      -0.4474      2.00000
      5       0.1906      2.00000
      6       0.2682      2.00000
      7       0.5063      2.00000
      8       0.7992      2.00000
      9       0.9484      2.00000
     10       1.2618      2.00000
     11       1.3093      2.00000
     12       1.6211      2.00000
     13       2.4401      2.00000
     14       2.4755      2.00000
     15       2.5146      2.00000
     16       2.6984      2.00000
     17       2.9189      2.00002
     18       3.0142      2.00027
     19       3.1131      2.00304
     20       3.2269      2.02381
     21       3.5340      1.53236
     22       3.6019      0.99091
     23       3.8345     -0.06986
     24       3.8668     -0.06799
     25       3.9413     -0.03689
     26       3.9917     -0.01848
     27       4.0807     -0.00359
     28       4.1820     -0.00031
     29       4.3489     -0.00000
     30       4.3825     -0.00000

 k-point     5 :       0.4444    0.0000    0.0000
  band No.  band energies     occupation 
      1      -3.0291      2.00000
      2      -0.9881      2.00000
      3      -0.6610      2.00000
      4      -0.4998      2.00000
      5      -0.0914      2.00000
      6       0.1606      2.00000
      7       0.5378      2.00000
      8       0.6094      2.00000
      9       0.9025      2.00000
     10       0.9378      2.00000
     11       1.0329      2.00000
     12       1.4170      2.00000
     13       2.6013      2.00000
     14       2.6745      2.00000
     15       2.7700      2.00000
     16       2.8349      2.00000
     17       2.9115      2.00001
     18       3.0252      2.00036
     19       3.1794      2.01113
     20       3.2375      2.02762
     21       3.4267      2.01200
     22       3.5069      1.70588
     23       3.7075      0.22447
     24       3.7628      0.01503
     25       3.9244     -0.04450
     26       3.9968     -0.01705
     27       4.0751     -0.00404
     28       4.0894     -0.00298
     29       4.1908     -0.00025
     30       4.2077     -0.00015

 k-point     6 :       0.0000    0.0714    0.0000
  band No.  band energies     occupation 
      1      -3.8578      2.00000
      2      -2.1734      2.00000
      3      -1.8095      2.00000
      4      -0.3401      2.00000
      5      -0.1922      2.00000
      6       0.9895      2.00000
      7       1.1968      2.00000
      8       1.3907      2.00000
      9       1.5475      2.00000
     10       1.6566      2.00000
     11       1.6870      2.00000
     12       1.8574      2.00000
     13       1.8739      2.00000
     14       2.2789      2.00000
     15       2.3075      2.00000
     16       2.4499      2.00000
     17       2.7893      2.00000
     18       2.8667      2.00000
     19       3.0988      2.00221
     20       3.4440      1.97174
     21       3.5520      1.39960
     22       3.6948      0.29364
     23       3.9990     -0.01646
     24       4.1611     -0.00054
     25       4.2040     -0.00017
     26       4.3155     -0.00001
     27       4.3598     -0.00000
     28       4.3679     -0.00000
     29       4.3982     -0.00000
     30       4.3985     -0.00000

 k-point     7 :       0.1111    0.0714    0.0000
  band No.  band energies     occupation 
      1      -3.7781      2.00000
      2      -2.0735      2.00000
      3      -1.7114      2.00000
      4      -0.2921      2.00000
      5      -0.1365      2.00000
      6       0.8666      2.00000
      7       1.1237      2.00000
      8       1.2890      2.00000
      9       1.4648      2.00000
     10       1.5592      2.00000
     11       1.7790      2.00000
     12       1.9004      2.00000
     13       2.0229      2.00000
     14       2.2884      2.00000
     15       2.3623      2.00000
     16       2.4304      2.00000
     17       2.7436      2.00000
     18       2.8321      2.00000
     19       3.1511      2.00661
     20       3.3222      2.06405
     21       3.5495      1.41864
     22       3.7034      0.24591
     23       3.8620     -0.06911
     24       4.1525     -0.00068
     25       4.1561     -0.00062
     26       4.2827     -0.00002
     27       4.3382     -0.00000
     28       4.3490     -0.00000
     29       4.3778     -0.00000
     30       4.4517     -0.00000

 k-point     8 :       0.2222    0.0714    0.0000
  band No.  band energies     occupation 
      1      -3.5522      2.00000
      2      -1.7814      2.00000
      3      -1.4242      2.00000
      4      -0.1973      2.00000
      5       0.0299      2.00000
      6       0.5091      2.00000
      7       0.9729      2.00000
      8       1.0611      2.00000
      9       1.2861      2.00000
     10       1.5236      2.00000
     11       1.6883      2.00000
     12       1.8928      2.00000
     13       2.3027      2.00000
     14       2.3214      2.00000
     15       2.3544      2.00000
     16       2.5168      2.00000
     17       2.8049      2.00000
     18       2.8820      2.00000
     19       3.1132      2.00304
     20       3.1993      2.01561
     21       3.5193      1.63017
     22       3.6351      0.71451
     23       3.7759     -0.01370
     24       3.9911     -0.01866
     25       4.0310     -0.00954
     26       4.1987     -0.00020
     27       4.2222     -0.00010
     28       4.2593     -0.00003
     29       4.2847     -0.00001
     30       4.4141     -0.00000

 k-point     9 :       0.3333    0.0714    0.0000
  band No.  band energies     occupation 
      1      -3.2308      2.00000
      2      -1.3258      2.00000
      3      -0.9716      2.00000
      4      -0.3570      2.00000
      5       0.2773      2.00000
      6       0.3591      2.00000
      7       0.5946      2.00000
      8       0.8854      2.00000
      9       1.0338      2.00000
     10       1.3453      2.00000
     11       1.3837      2.00000
     12       1.7098      2.00000
     13       2.4707      2.00000
     14       2.4989      2.00000
     15       2.5253      2.00000
     16       2.7072      2.00000
     17       2.9388      2.00003
     18       3.0176      2.00030
     19       3.0790      2.00140
     20       3.1943      2.01437
     21       3.4895      1.79929
     22       3.5916      1.07819
     23       3.7787     -0.01908
     24       3.8488     -0.07085
     25       3.8854     -0.06182
     26       3.9780     -0.02270
     27       4.0414     -0.00787
     28       4.1035     -0.00218
     29       4.1975     -0.00020
     30       4.3165     -0.00001

 k-point    10 :       0.4444    0.0714    0.0000
  band No.  band energies     occupation 
      1      -2.9503      2.00000
      2      -0.8895      2.00000
      3      -0.5672      2.00000
      4      -0.4092      2.00000
      5      -0.0026      2.00000
      6       0.2443      2.00000
      7       0.6210      2.00000
      8       0.6905      2.00000
      9       0.9821      2.00000
     10       1.0209      2.00000
     11       1.1199      2.00000
     12       1.5137      2.00000
     13       2.6406      2.00000
     14       2.7136      2.00000
     15       2.8000      2.00000
     16       2.8642      2.00000
     17       2.9431      2.00003
     18       3.0522      2.00073
     19       3.1771      2.01070
     20       3.2129      2.01934
     21       3.4212      2.02220
     22       3.4774      1.85490
     23       3.6620      0.50788
     24       3.7277      0.13028
     25       3.8711     -0.06677
     26       3.9304     -0.04176
     27       4.0392     -0.00820
     28       4.0546     -0.00610
     29       4.1112     -0.00183
     30       4.1540     -0.00065

 k-point    11 :       0.0000    0.1429    0.0000
  band No.  band energies     occupation 
      1      -3.5746      2.00000
      2      -1.8532      2.00000
      3      -1.4951      2.00000
      4      -0.0712      2.00000
      5       0.0695      2.00000
      6       1.2407      2.00000
      7       1.4169      2.00000
      8       1.6045      2.00000
      9       1.7226      2.00000
     10       1.7669      2.00000
     11       1.8731      2.00000
     12       1.8786      2.00000
     13       2.0835      2.00000
     14       2.3143      2.00000
     15       2.3668      2.00000
     16       2.4725      2.00000
     17       2.6470      2.00000
     18       2.6955      2.00000
     19       2.9944      2.00016
     20       3.2329      2.02590
     21       3.4376      1.98811
     22       3.5082      1.69822
     23       3.5577      1.35593
     24       4.0110     -0.01352
     25       4.0483     -0.00690
     26       4.0816     -0.00352
     27       4.1986     -0.00020
     28       4.2595     -0.00003
     29       4.4121     -0.00000
     30       4.4550     -0.00000

 k-point    12 :       0.1111    0.1429    0.0000
  band No.  band energies     occupation 
      1      -3.4983      2.00000
      2      -1.7573      2.00000
      3      -1.4015      2.00000
      4      -0.0278      2.00000
      5       0.1234      2.00000
      6       1.1116      2.00000
      7       1.3502      2.00000
      8       1.4856      2.00000
      9       1.6387      2.00000
     10       1.7924      2.00000
     11       1.9195      2.00000
     12       2.0662      2.00000
     13       2.1307      2.00000
     14       2.2755      2.00000
     15       2.3922      2.00000
     16       2.4330      2.00000
     17       2.6274      2.00000
     18       2.7111      2.00000
     19       3.0551      2.00079
     20       3.1214      2.00363
     21       3.4022      2.04877
     22       3.4989      1.75063
     23       3.5392      1.49502
     24       3.9843     -0.02068
     25       4.0249     -0.01063
     26       4.0749     -0.00405
     27       4.1772     -0.00036
     28       4.2153     -0.00012
     29       4.4336     -0.00000
     30       4.4604     -0.00000

 k-point    13 :       0.2222    0.1429    0.0000
  band No.  band energies     occupation 
      1      -3.2826      2.00000
      2      -1.4770      2.00000
      3      -1.1275      2.00000
      4       0.0543      2.00000
      5       0.2828      2.00000
      6       0.7577      2.00000
      7       1.2141      2.00000
      8       1.2884      2.00000
      9       1.5009      2.00000
     10       1.7595      2.00000
     11       1.8474      2.00000
     12       2.0927      2.00000
     13       2.3103      2.00000
     14       2.3543      2.00000
     15       2.3865      2.00000
     16       2.5189      2.00000
     17       2.7373      2.00000
     18       2.8218      2.00000
     19       2.9472      2.00004
     20       3.0358      2.00048
     21       3.3523      2.07082
     22       3.5069      1.70589
     23       3.6161      0.87104
     24       3.8848     -0.06205
     25       3.9215     -0.04582
     26       4.0105     -0.01362
     27       4.0754     -0.00401
     28       4.1901     -0.00025
     29       4.2408     -0.00006
     30       4.3083     -0.00001

 k-point    14 :       0.3333    0.1429    0.0000
  band No.  band energies     occupation 
      1      -2.9784      2.00000
      2      -1.0389      2.00000
      3      -0.6955      2.00000
      4      -0.1002      2.00000
      5       0.5138      2.00000
      6       0.6091      2.00000
      7       0.8352      2.00000
      8       1.1136      2.00000
      9       1.2657      2.00000
     10       1.5388      2.00000
     11       1.5772      2.00000
     12       1.9256      2.00000
     13       2.5433      2.00000
     14       2.5757      2.00000
     15       2.5836      2.00000
     16       2.6814      2.00000
     17       2.9121      2.00001
     18       2.9699      2.00008
     19       3.0163      2.00029
     20       3.0750      2.00128
     21       3.4253      2.01456
     22       3.5266      1.58269
     23       3.6663      0.47719
     24       3.7177      0.17417
     25       3.7590      0.02470
     26       3.8522     -0.07062
     27       3.9440     -0.03574
     28       3.9583     -0.02984
     29       4.0608     -0.00540
     30       4.1118     -0.00180

 k-point    15 :       0.4444    0.1429    0.0000
  band No.  band energies     occupation 
      1      -2.7173      2.00000
      2      -0.6064      2.00000
      3      -0.3022      2.00000
      4      -0.1563      2.00000
      5       0.2421      2.00000
      6       0.4695      2.00000
      7       0.8413      2.00000
      8       0.9017      2.00000
      9       1.1838      2.00000
     10       1.2470      2.00000
     11       1.3574      2.00000
     12       1.7710      2.00000
     13       2.7269      2.00000
     14       2.8220      2.00000
     15       2.8673      2.00000
     16       2.8928      2.00001
     17       3.0632      2.00096
     18       3.0991      2.00223
     19       3.1241      2.00383
     20       3.1395      2.00526
     21       3.3788      2.06621
     22       3.4358      1.99244
     23       3.5288      1.56813
     24       3.6352      0.71352
     25       3.6995      0.26694
     26       3.7442      0.06878
     27       3.8308     -0.06901
     28       3.8716     -0.06664
     29       3.9396     -0.03765
     30       3.9990     -0.01646

 k-point    16 :       0.0000    0.2143    0.0000
  band No.  band energies     occupation 
      1      -3.1153      2.00000
      2      -1.3483      2.00000
      3      -1.0050      2.00000
      4       0.3222      2.00000
      5       0.4462      2.00000
      6       1.5840      2.00000
      7       1.6889      2.00000
      8       1.7840      2.00000
      9       1.8440      2.00000
     10       1.8768      2.00000
     11       1.9645      2.00000
     12       2.0889      2.00000
     13       2.2173      2.00000
     14       2.2793      2.00000
     15       2.3908      2.00000
     16       2.4222      2.00000
     17       2.4334      2.00000
     18       2.6180      2.00000
     19       2.9455      2.00004
     20       2.9558      2.00005
     21       3.0556      2.00079
     22       3.2477      2.03156
     23       3.3235      2.06448
     24       3.7489      0.05352
     25       3.8679     -0.06769
     26       3.9158     -0.04845
     27       3.9614     -0.02865
     28       4.1622     -0.00053
     29       4.3958     -0.00000
     30       4.4275     -0.00000

 k-point    17 :       0.1111    0.2143    0.0000
  band No.  band energies     occupation 
      1      -3.0447      2.00000
      2      -1.2607      2.00000
      3      -0.9207      2.00000
      4       0.3554      2.00000
      5       0.4943      2.00000
      6       1.4365      2.00000
      7       1.6481      2.00000
      8       1.7078      2.00000
      9       1.8303      2.00000
     10       1.9760      2.00000
     11       2.0164      2.00000
     12       2.1390      2.00000
     13       2.2357      2.00000
     14       2.2784      2.00000
     15       2.3368      2.00000
     16       2.4360      2.00000
     17       2.4822      2.00000
     18       2.6661      2.00000
     19       2.8541      2.00000
     20       2.8904      2.00001
     21       3.0812      2.00148
     22       3.2784      2.04501
     23       3.3607      2.07073
     24       3.7336      0.10686
     25       3.8748     -0.06562
     26       3.9140     -0.04930
     27       3.9292     -0.04228
     28       4.1073     -0.00200
     29       4.3014     -0.00001
     30       4.3982     -0.00000

 k-point    18 :       0.2222    0.2143    0.0000
  band No.  band energies     occupation 
      1      -2.8463      2.00000
      2      -1.0043      2.00000
      3      -0.6741      2.00000
      4       0.4133      2.00000
      5       0.6328      2.00000
      6       1.1024      2.00000
      7       1.5330      2.00000
      8       1.6002      2.00000
      9       1.7376      2.00000
     10       1.9049      2.00000
     11       1.9827      2.00000
     12       2.1410      2.00000
     13       2.3260      2.00000
     14       2.3857      2.00000
     15       2.4868      2.00000
     16       2.5496      2.00000
     17       2.5953      2.00000
     18       2.7188      2.00000
     19       2.7512      2.00000
     20       2.7907      2.00000
     21       3.2100      2.01849
     22       3.3514      2.07077
     23       3.4421      1.97686
     24       3.7061      0.23132
     25       3.8025     -0.05194
     26       3.8614     -0.06922
     27       3.9099     -0.05116
     28       3.9671     -0.02653
     29       4.0963     -0.00256
     30       4.1985     -0.00020

 k-point    19 :       0.3333    0.2143    0.0000
  band No.  band energies     occupation 
      1      -2.5706      2.00000
      2      -0.6024      2.00000
      3      -0.2858      2.00000
      4       0.2773      2.00000
      5       0.8242      2.00000
      6       0.9464      2.00000
      7       1.1472      2.00000
      8       1.3703      2.00000
      9       1.5770      2.00000
     10       1.6789      2.00000
     11       1.8025      2.00000
     12       2.1269      2.00000
     13       2.5485      2.00000
     14       2.6092      2.00000
     15       2.6890      2.00000
     16       2.7346      2.00000
     17       2.7663      2.00000
     18       2.8096      2.00000
     19       2.9063      2.00001
     20       2.9563      2.00005
     21       3.3123      2.06021
     22       3.4294      2.00642
     23       3.4848      1.82193
     24       3.6059      0.95678
     25       3.6475      0.61688
     26       3.7646      0.01059
     27       3.8007     -0.05012
     28       3.8581     -0.06983
     29       3.8884     -0.06062
     30       3.9234     -0.04493

 k-point    20 :       0.4444    0.2143    0.0000
  band No.  band energies     occupation 
      1      -2.3400      2.00000
      2      -0.1785      2.00000
      3       0.0850      2.00000
      4       0.2020      2.00000
      5       0.5761      2.00000
      6       0.7595      2.00000
      7       1.1015      2.00000
      8       1.1443      2.00000
      9       1.4024      2.00000
     10       1.5226      2.00000
     11       1.6851      2.00000
     12       2.0817      2.00000
     13       2.7531      2.00000
     14       2.8874      2.00001
     15       2.9225      2.00002
     16       2.9723      2.00008
     17       2.9907      2.00014
     18       3.0230      2.00034
     19       3.0923      2.00191
     20       3.2045      2.01697
     21       3.2419      2.02927
     22       3.2895      2.05017
     23       3.3422      2.06961
     24       3.3994      2.05170
     25       3.4978      1.75646
     26       3.6001      1.00626
     27       3.6412      0.66558
     28       3.6661      0.47901
     29       3.8469     -0.07091
     30       3.9024     -0.05462

 k-point    21 :       0.0000    0.2857    0.0000
  band No.  band energies     occupation 
      1      -2.4968      2.00000
      2      -0.7023      2.00000
      3      -0.3907      2.00000
      4       0.7553      2.00000
      5       0.8496      2.00000
      6       1.7813      2.00000
      7       1.8536      2.00000
      8       1.8655      2.00000
      9       1.8968      2.00000
     10       1.9229      2.00000
     11       1.9587      2.00000
     12       2.1007      2.00000
     13       2.1330      2.00000
     14       2.1399      2.00000
     15       2.1840      2.00000
     16       2.3272      2.00000
     17       2.5785      2.00000
     18       2.5966      2.00000
     19       2.6544      2.00000
     20       2.7455      2.00000
     21       2.8425      2.00000
     22       3.0653      2.00101
     23       3.2042      2.01688
     24       3.4908      1.79288
     25       3.7186      0.16987
     26       3.8197     -0.06468
     27       3.8822     -0.06304
     28       4.1091     -0.00192
     29       4.2283     -0.00009
     30       4.3558     -0.00000

 k-point    22 :       0.1111    0.2857    0.0000
  band No.  band energies     occupation 
      1      -2.4345      2.00000
      2      -0.6292      2.00000
      3      -0.3233      2.00000
      4       0.7655      2.00000
      5       0.8791      2.00000
      6       1.6575      2.00000
      7       1.8608      2.00000
      8       1.8919      2.00000
      9       1.9105      2.00000
     10       1.9527      2.00000
     11       1.9701      2.00000
     12       2.1220      2.00000
     13       2.1444      2.00000
     14       2.1770      2.00000
     15       2.1861      2.00000
     16       2.3653      2.00000
     17       2.5081      2.00000
     18       2.5596      2.00000
     19       2.6475      2.00000
     20       2.7850      2.00000
     21       2.9025      2.00001
     22       3.1133      2.00305
     23       3.2344      2.02645
     24       3.4925      1.78415
     25       3.7046      0.23917
     26       3.8206     -0.06514
     27       3.8666     -0.06803
     28       4.0641     -0.00505
     29       4.1574     -0.00060
     30       4.2954     -0.00001

 k-point    23 :       0.2222    0.2857    0.0000
  band No.  band energies     occupation 
      1      -2.2612      2.00000
      2      -0.4153      2.00000
      3      -0.1268      2.00000
      4       0.7778      2.00000
      5       0.9618      2.00000
      6       1.4102      2.00000
      7       1.7798      2.00000
      8       1.8080      2.00000
      9       1.8307      2.00000
     10       1.8826      2.00000
     11       2.0396      2.00000
     12       2.1444      2.00000
     13       2.2774      2.00000
     14       2.2808      2.00000
     15       2.3043      2.00000
     16       2.4379      2.00000
     17       2.4703      2.00000
     18       2.5053      2.00000
     19       2.7846      2.00000
     20       2.9195      2.00002
     21       3.0413      2.00055
     22       3.2137      2.01957
     23       3.2868      2.04890
     24       3.4888      1.80262
     25       3.6530      0.57457
     26       3.7616      0.01792
     27       3.8407     -0.07071
     28       3.9376     -0.03850
     29       4.0110     -0.01353
     30       4.1251     -0.00132

 k-point    24 :       0.3333    0.2857    0.0000
  band No.  band energies     occupation 
      1      -2.0253      2.00000
      2      -0.0779      2.00000
      3       0.1811      2.00000
      4       0.6820      2.00000
      5       1.0768      2.00000
      6       1.2386      2.00000
      7       1.3949      2.00000
      8       1.4819      2.00000
      9       1.6829      2.00000
     10       1.7902      2.00000
     11       2.0118      2.00000
     12       2.2621      2.00000
     13       2.4490      2.00000
     14       2.5173      2.00000
     15       2.5302      2.00000
     16       2.6219      2.00000
     17       2.6276      2.00000
     18       2.6637      2.00000
     19       2.9836      2.00011
     20       3.0980      2.00217
     21       3.1784      2.01095
     22       3.2791      2.04533
     23       3.3054      2.05731
     24       3.3998      2.05134
     25       3.5464      1.44224
     26       3.6752      0.41626
     27       3.7714     -0.00471
     28       3.8391     -0.07055
     29       3.8585     -0.06977
     30       3.9199     -0.04655

 k-point    25 :       0.4444    0.2857    0.0000
  band No.  band energies     occupation 
      1      -1.8352      2.00000
      2       0.3202      2.00000
      3       0.5144      2.00000
      4       0.5748      2.00000
      5       0.8964      2.00000
      6       1.0063      2.00000
      7       1.2441      2.00000
      8       1.2971      2.00000
      9       1.5186      2.00000
     10       1.6447      2.00000
     11       2.0179      2.00000
     12       2.3525      2.00000
     13       2.5960      2.00000
     14       2.7838      2.00000
     15       2.8276      2.00000
     16       2.8532      2.00000
     17       2.8730      2.00000
     18       2.9228      2.00002
     19       3.0763      2.00132
     20       3.1179      2.00336
     21       3.1317      2.00449
     22       3.1950      2.01455
     23       3.2660      2.03936
     24       3.2984      2.05420
     25       3.4065      2.04388
     26       3.5718      1.24292
     27       3.6266      0.78349
     28       3.7586      0.02558
     29       3.9000     -0.05566
     30       3.9338     -0.04021

 k-point    26 :       0.0000    0.3571    0.0000
  band No.  band energies     occupation 
      1      -1.7417      2.00000
      2       0.0228      2.00000
      3       0.2703      2.00000
      4       1.1050      2.00000
      5       1.1765      2.00000
      6       1.7248      2.00000
      7       1.7324      2.00000
      8       1.7617      2.00000
      9       1.7938      2.00000
     10       1.8509      2.00000
     11       1.9140      2.00000
     12       1.9570      2.00000
     13       1.9806      2.00000
     14       2.0087      2.00000
     15       2.0836      2.00000
     16       2.2307      2.00000
     17       2.2477      2.00000
     18       2.5463      2.00000
     19       2.6410      2.00000
     20       2.6590      2.00000
     21       2.8545      2.00000
     22       2.8816      2.00000
     23       3.1081      2.00272
     24       3.4767      1.85831
     25       3.5771      1.19921
     26       3.8206     -0.06514
     27       3.9192     -0.04690
     28       4.0660     -0.00486
     29       4.0888     -0.00302
     30       4.1317     -0.00113

 k-point    27 :       0.1111    0.3571    0.0000
  band No.  band energies     occupation 
      1      -1.6909      2.00000
      2       0.0715      2.00000
      3       0.3085      2.00000
      4       1.0687      2.00000
      5       1.1525      2.00000
      6       1.6238      2.00000
      7       1.7119      2.00000
      8       1.7607      2.00000
      9       1.8339      2.00000
     10       1.9122      2.00000
     11       2.0156      2.00000
     12       2.0299      2.00000
     13       2.0472      2.00000
     14       2.0656      2.00000
     15       2.1181      2.00000
     16       2.1721      2.00000
     17       2.2779      2.00000
     18       2.4655      2.00000
     19       2.5836      2.00000
     20       2.8088      2.00000
     21       2.8469      2.00000
     22       2.9148      2.00001
     23       3.0939      2.00198
     24       3.4655      1.90271
     25       3.5927      1.06836
     26       3.8153     -0.06218
     27       3.9047     -0.05355
     28       4.0766     -0.00391
     29       4.0885     -0.00303
     30       4.1274     -0.00125

 k-point    28 :       0.2222    0.3571    0.0000
  band No.  band energies     occupation 
      1      -1.5517      2.00000
      2       0.2160      2.00000
      3       0.4212      2.00000
      4       0.9991      2.00000
      5       1.1343      2.00000
      6       1.5008      2.00000
      7       1.6346      2.00000
      8       1.6880      2.00000
      9       1.7936      2.00000
     10       1.9159      2.00000
     11       2.0613      2.00000
     12       2.1089      2.00000
     13       2.2184      2.00000
     14       2.2299      2.00000
     15       2.2378      2.00000
     16       2.3036      2.00000
     17       2.3708      2.00000
     18       2.3966      2.00000
     19       2.6739      2.00000
     20       2.8966      2.00001
     21       2.9376      2.00003
     22       3.0233      2.00035
     23       3.1287      2.00422
     24       3.4638      1.90907
     25       3.5620      1.32176
     26       3.7385      0.08837
     27       3.8976     -0.05673
     28       4.0254     -0.01055
     29       4.0402     -0.00804
     30       4.1056     -0.00208

 k-point    29 :       0.3333    0.3571    0.0000
  band No.  band energies     occupation 
      1      -1.3694      2.00000
      2       0.4509      2.00000
      3       0.6037      2.00000
      4       0.9388      2.00000
      5       1.1683      2.00000
      6       1.3538      2.00000
      7       1.4532      2.00000
      8       1.5135      2.00000
      9       1.5540      2.00000
     10       1.7484      2.00000
     11       2.0680      2.00000
     12       2.2589      2.00000
     13       2.3494      2.00000
     14       2.4701      2.00000
     15       2.4758      2.00000
     16       2.5105      2.00000
     17       2.5425      2.00000
     18       2.5731      2.00000
     19       2.9005      2.00001
     20       3.0380      2.00051
     21       3.0760      2.00131
     22       3.1129      2.00302
     23       3.2246      2.02303
     24       3.3905      2.05937
     25       3.4967      1.76268
     26       3.5986      1.01843
     27       3.8564     -0.07011
     28       3.9022     -0.05470
     29       3.9733     -0.02429
     30       4.0459     -0.00723

 k-point    30 :       0.4444    0.3571    0.0000
  band No.  band energies     occupation 
      1      -1.2303      2.00000
      2       0.7639      2.00000
      3       0.8433      2.00000
      4       0.8943      2.00000
      5       1.1270      2.00000
      6       1.1455      2.00000
      7       1.2387      2.00000
      8       1.2748      2.00000
      9       1.4987      2.00000
     10       1.5785      2.00000
     11       2.0382      2.00000
     12       2.4073      2.00000
     13       2.4307      2.00000
     14       2.6777      2.00000
     15       2.7287      2.00000
     16       2.7592      2.00000
     17       2.7782      2.00000
     18       2.8661      2.00000
     19       2.9901      2.00014
     20       3.0274      2.00039
     21       3.0479      2.00066
     22       3.1382      2.00512
     23       3.2450      2.03051
     24       3.3134      2.06069
     25       3.4007      2.05037
     26       3.5544      1.38173
     27       3.7914     -0.03909
     28       3.8129     -0.06063
     29       4.0089     -0.01401
     30       4.0849     -0.00328

 k-point    31 :       0.0000    0.4286    0.0000
  band No.  band energies     occupation 
      1      -0.8821      2.00000
      2       0.7230      2.00000
      3       0.8153      2.00000
      4       1.0178      2.00000
      5       1.3845      2.00000
      6       1.4333      2.00000
      7       1.5910      2.00000
      8       1.6649      2.00000
      9       1.6706      2.00000
     10       1.7267      2.00000
     11       1.7609      2.00000
     12       1.8220      2.00000
     13       1.8339      2.00000
     14       1.8999      2.00000
     15       1.9809      2.00000
     16       1.9998      2.00000
     17       2.1829      2.00000
     18       2.5560      2.00000
     19       2.5820      2.00000
     20       2.6084      2.00000
     21       2.8044      2.00000
     22       2.8894      2.00001
     23       3.0862      2.00166
     24       3.4923      1.78516
     25       3.5106      1.68393
     26       3.7957     -0.04454
     27       3.8935     -0.05849
     28       3.9487     -0.03375
     29       4.0135     -0.01296
     30       4.1643     -0.00050

 k-point    32 :       0.1111    0.4286    0.0000
  band No.  band energies     occupation 
      1      -0.8476      2.00000
      2       0.7287      2.00000
      3       0.8257      2.00000
      4       0.9675      2.00000
      5       1.2568      2.00000
      6       1.4022      2.00000
      7       1.5504      2.00000
      8       1.5899      2.00000
      9       1.6326      2.00000
     10       1.7868      2.00000
     11       1.9089      2.00000
     12       1.9349      2.00000
     13       1.9767      2.00000
     14       2.0064      2.00000
     15       2.0194      2.00000
     16       2.0733      2.00000
     17       2.2490      2.00000
     18       2.4527      2.00000
     19       2.5713      2.00000
     20       2.7630      2.00000
     21       2.7778      2.00000
     22       2.8256      2.00000
     23       3.0054      2.00021
     24       3.4443      1.97103
     25       3.5802      1.17375
     26       3.8313     -0.06914
     27       3.9229     -0.04518
     28       3.9895     -0.01911
     29       4.0709     -0.00440
     30       4.1513     -0.00070

 k-point    33 :       0.2222    0.4286    0.0000
  band No.  band energies     occupation 
      1      -0.7583      2.00000
      2       0.7676      2.00000
      3       0.8371      2.00000
      4       0.8966      2.00000
      5       1.1529      2.00000
      6       1.3283      2.00000
      7       1.4896      2.00000
      8       1.5352      2.00000
      9       1.6270      2.00000
     10       1.7743      2.00000
     11       1.8728      2.00000
     12       2.0220      2.00000
     13       2.1255      2.00000
     14       2.2244      2.00000
     15       2.2894      2.00000
     16       2.3193      2.00000
     17       2.4123      2.00000
     18       2.5393      2.00000
     19       2.6049      2.00000
     20       2.7300      2.00000
     21       2.7999      2.00000
     22       2.9254      2.00002
     23       3.0315      2.00043
     24       3.4093      2.04031
     25       3.6538      0.56898
     26       3.8070     -0.05605
     27       3.9432     -0.03606
     28       4.0571     -0.00582
     29       4.1459     -0.00080
     30       4.1721     -0.00041

 k-point    34 :       0.3333    0.4286    0.0000
  band No.  band energies     occupation 
      1      -0.6533      2.00000
      2       0.8563      2.00000
      3       0.8764      2.00000
      4       0.8847      2.00000
      5       1.1480      2.00000
      6       1.2893      2.00000
      7       1.3666      2.00000
      8       1.4326      2.00000
      9       1.5069      2.00000
     10       1.6945      2.00000
     11       1.7793      2.00000
     12       2.1441      2.00000
     13       2.2026      2.00000
     14       2.4248      2.00000
     15       2.4873      2.00000
     16       2.5142      2.00000
     17       2.6547      2.00000
     18       2.6869      2.00000
     19       2.8785      2.00000
     20       2.9113      2.00001
     21       2.9508      2.00004
     22       3.0409      2.00055
     23       3.1818      2.01162
     24       3.3320      2.06720
     25       3.6370      0.69946
     26       3.6492      0.60385
     27       3.9382     -0.03825
     28       4.0186     -0.01187
     29       4.1013     -0.00229
     30       4.1698     -0.00043

 k-point    35 :       0.4444    0.4286    0.0000
  band No.  band energies     occupation 
      1      -0.5831      2.00000
      2       0.9132      2.00000
      3       0.9904      2.00000
      4       1.0163      2.00000
      5       1.1388      2.00000
      6       1.1806      2.00000
      7       1.2760      2.00000
      8       1.3026      2.00000
      9       1.3712      2.00000
     10       1.5607      2.00000
     11       1.7074      2.00000
     12       2.2756      2.00000
     13       2.3589      2.00000
     14       2.6373      2.00000
     15       2.6902      2.00000
     16       2.7314      2.00000
     17       2.7524      2.00000
     18       2.9057      2.00001
     19       2.9379      2.00003
     20       2.9498      2.00004
     21       3.0264      2.00038
     22       3.1110      2.00290
     23       3.1570      2.00740
     24       3.3796      2.06583
     25       3.4929      1.78241
     26       3.6461      0.62788
     27       3.8271     -0.06786
     28       3.9349     -0.03969
     29       4.1259     -0.00130
     30       4.2746     -0.00002

 k-point    36 :       0.0000    0.5000    0.0000
  band No.  band energies     occupation 
      1      -0.0678      2.00000
      2       0.1527      2.00000
      3       1.2897      2.00000
      4       1.3098      2.00000
      5       1.3604      2.00000
      6       1.3763      2.00000
      7       1.4392      2.00000
      8       1.5510      2.00000
      9       1.6498      2.00000
     10       1.6535      2.00000
     11       1.6929      2.00000
     12       1.7022      2.00000
     13       1.8040      2.00000
     14       1.8457      2.00000
     15       1.8763      2.00000
     16       1.9851      2.00000
     17       2.1320      2.00000
     18       2.5591      2.00000
     19       2.5660      2.00000
     20       2.5667      2.00000
     21       2.8401      2.00000
     22       2.8549      2.00000
     23       3.0964      2.00209
     24       3.4815      1.83680
     25       3.4934      1.77978
     26       3.7684      0.00170
     27       3.8376     -0.07037
     28       3.9338     -0.04021
     29       3.9606     -0.02896
     30       4.2412     -0.00006

 k-point    37 :       0.1111    0.5000    0.0000
  band No.  band energies     occupation 
      1      -0.0806      2.00000
      2       0.2073      2.00000
      3       1.1407      2.00000
      4       1.1736      2.00000
      5       1.3261      2.00000
      6       1.3283      2.00000
      7       1.4320      2.00000
      8       1.5330      2.00000
      9       1.5391      2.00000
     10       1.7367      2.00000
     11       1.8159      2.00000
     12       1.8785      2.00000
     13       1.9273      2.00000
     14       1.9480      2.00000
     15       1.9929      2.00000
     16       2.0619      2.00000
     17       2.2309      2.00000
     18       2.4658      2.00000
     19       2.5591      2.00000
     20       2.7301      2.00000
     21       2.7591      2.00000
     22       2.8050      2.00000
     23       2.9874      2.00013
     24       3.4202      2.02393
     25       3.5867      1.11899
     26       3.8379     -0.07041
     27       3.8965     -0.05721
     28       4.0004     -0.01611
     29       4.0408     -0.00796
     30       4.2679     -0.00003

 k-point    38 :       0.2222    0.5000    0.0000
  band No.  band energies     occupation 
      1      -0.1114      2.00000
      2       0.3496      2.00000
      3       0.9813      2.00000
      4       1.0415      2.00000
      5       1.2392      2.00000
      6       1.2870      2.00000
      7       1.3918      2.00000
      8       1.5000      2.00000
      9       1.5424      2.00000
     10       1.6823      2.00000
     11       1.8210      2.00000
     12       2.0216      2.00000
     13       2.0510      2.00000
     14       2.1311      2.00000
     15       2.2924      2.00000
     16       2.3827      2.00000
     17       2.5048      2.00000
     18       2.5501      2.00000
     19       2.6235      2.00000
     20       2.6747      2.00000
     21       2.6781      2.00000
     22       2.9382      2.00003
     23       2.9607      2.00006
     24       3.4142      2.03346
     25       3.7341      0.10476
     26       3.9157     -0.04850
     27       3.9252     -0.04411
     28       4.0356     -0.00876
     29       4.1596     -0.00056
     30       4.2030     -0.00018

 k-point    39 :       0.3333    0.5000    0.0000
  band No.  band energies     occupation 
      1      -0.1436      2.00000
      2       0.5142      2.00000
      3       0.9365      2.00000
      4       1.0223      2.00000
      5       1.2108      2.00000
      6       1.2441      2.00000
      7       1.3978      2.00000
      8       1.4110      2.00000
      9       1.4525      2.00000
     10       1.5575      2.00000
     11       1.7044      2.00000
     12       2.1139      2.00000
     13       2.1590      2.00000
     14       2.3796      2.00000
     15       2.5078      2.00000
     16       2.5354      2.00000
     17       2.6700      2.00000
     18       2.7292      2.00000
     19       2.8499      2.00000
     20       2.8680      2.00000
     21       2.9334      2.00003
     22       3.0571      2.00083
     23       3.0798      2.00143
     24       3.4477      1.96144
     25       3.7300      0.12075
     26       3.8086     -0.05737
     27       3.8595     -0.06960
     28       3.8753     -0.06548
     29       4.2866     -0.00001
     30       4.3159     -0.00001

 k-point    40 :       0.4444    0.5000    0.0000
  band No.  band energies     occupation 
      1      -0.1633      2.00000
      2       0.6242      2.00000
      3       1.0133      2.00000
      4       1.0812      2.00000
      5       1.1732      2.00000
      6       1.2137      2.00000
      7       1.2613      2.00000
      8       1.3387      2.00000
      9       1.4293      2.00000
     10       1.4575      2.00000
     11       1.5807      2.00000
     12       2.2480      2.00000
     13       2.3233      2.00000
     14       2.6099      2.00000
     15       2.6747      2.00000
     16       2.7143      2.00000
     17       2.7401      2.00000
     18       2.8968      2.00001
     19       2.9096      2.00001
     20       2.9763      2.00009
     21       2.9769      2.00009
     22       3.1035      2.00246
     23       3.1317      2.00448
     24       3.4138      2.03400
     25       3.6917      0.31205
     26       3.7627      0.01512
     27       3.7983     -0.04751
     28       3.8497     -0.07080
     29       4.2341     -0.00007
     30       4.2828     -0.00002

 k-point    41 :       0.0000    0.0000    0.3333
  band No.  band energies     occupation 
      1      -3.9509      2.00000
      2      -2.4000      2.00000
      3      -1.6216      2.00000
      4      -0.9886      2.00000
      5       0.2610      2.00000
      6       0.7891      2.00000
      7       0.9854      2.00000
      8       1.2884      2.00000
      9       1.5089      2.00000
     10       1.6173      2.00000
     11       1.6921      2.00000
     12       1.7507      2.00000
     13       1.8866      2.00000
     14       2.2053      2.00000
     15       2.2546      2.00000
     16       2.4679      2.00000
     17       2.8590      2.00000
     18       2.9396      2.00003
     19       3.1644      2.00850
     20       3.4549      1.93948
     21       3.5400      1.48937
     22       3.9375     -0.03853
     23       4.1429     -0.00086
     24       4.1993     -0.00019
     25       4.2230     -0.00010
     26       4.2737     -0.00002
     27       4.2847     -0.00001
     28       4.3976     -0.00000
     29       4.4401     -0.00000
     30       4.4581     -0.00000

 k-point    42 :       0.1111    0.0000    0.3333
  band No.  band energies     occupation 
      1      -3.8703      2.00000
      2      -2.2949      2.00000
      3      -1.5313      2.00000
      4      -0.9109      2.00000
      5       0.2695      2.00000
      6       0.7151      2.00000
      7       0.9374      2.00000
      8       1.1442      2.00000
      9       1.4360      2.00000
     10       1.5710      2.00000
     11       1.6949      2.00000
     12       1.7876      2.00000
     13       2.0137      2.00000
     14       2.1568      2.00000
     15       2.4079      2.00000
     16       2.4919      2.00000
     17       2.7867      2.00000
     18       2.8795      2.00000
     19       3.1787      2.01100
     20       3.3592      2.07083
     21       3.5318      1.54725
     22       3.9116     -0.05039
     23       3.9870     -0.01986
     24       4.1565     -0.00061
     25       4.2052     -0.00017
     26       4.3083     -0.00001
     27       4.3498     -0.00000
     28       4.3625     -0.00000
     29       4.4623     -0.00000
     30       4.5086     -0.00000

 k-point    43 :       0.2222    0.0000    0.3333
  band No.  band energies     occupation 
      1      -3.6416      2.00000
      2      -1.9873      2.00000
      3      -1.2699      2.00000
      4      -0.6898      2.00000
      5       0.1728      2.00000
      6       0.5427      2.00000
      7       0.7838      2.00000
      8       0.9132      2.00000
      9       1.2924      2.00000
     10       1.4880      2.00000
     11       1.5675      2.00000
     12       1.7640      2.00000
     13       2.2009      2.00000
     14       2.2760      2.00000
     15       2.4828      2.00000
     16       2.6071      2.00000
     17       2.7198      2.00000
     18       2.8711      2.00000
     19       3.1524      2.00677
     20       3.2974      2.05377
     21       3.5243      1.59796
     22       3.6760      0.41070
     23       3.9062     -0.05288
     24       4.0346     -0.00892
     25       4.0796     -0.00367
     26       4.2007     -0.00019
     27       4.2569     -0.00004
     28       4.3222     -0.00000
     29       4.4182     -0.00000
     30       4.5013     -0.00000

 k-point    44 :       0.3333    0.0000    0.3333
  band No.  band energies     occupation 
      1      -3.3152      2.00000
      2      -1.5020      2.00000
      3      -0.8945      2.00000
      4      -0.4468      2.00000
      5      -0.1451      2.00000
      6       0.4114      2.00000
      7       0.5982      2.00000
      8       0.8411      2.00000
      9       0.9658      2.00000
     10       1.2333      2.00000
     11       1.3108      2.00000
     12       1.5918      2.00000
     13       2.3887      2.00000
     14       2.4827      2.00000
     15       2.5732      2.00000
     16       2.7299      2.00000
     17       2.8421      2.00000
     18       2.9622      2.00006
     19       3.1722      2.00980
     20       3.2996      2.05477
     21       3.4605      1.92078
     22       3.5766      1.20356
     23       3.8588     -0.06972
     24       3.9033     -0.05421
     25       3.9213     -0.04591
     26       4.0071     -0.01444
     27       4.0911     -0.00287
     28       4.1976     -0.00020
     29       4.3230     -0.00000
     30       4.3722     -0.00000

 k-point    45 :       0.4444    0.0000    0.3333
  band No.  band energies     occupation 
      1      -3.0286      2.00000
      2      -0.9483      2.00000
      3      -0.8273      2.00000
      4      -0.2511      2.00000
      5      -0.1777      2.00000
      6       0.1834      2.00000
      7       0.4052      2.00000
      8       0.7124      2.00000
      9       0.8348      2.00000
     10       0.9544      2.00000
     11       1.0483      2.00000
     12       1.4111      2.00000
     13       2.6031      2.00000
     14       2.6797      2.00000
     15       2.7659      2.00000
     16       2.8701      2.00000
     17       2.8981      2.00001
     18       3.0275      2.00039
     19       3.1161      2.00323
     20       3.2707      2.04150
     21       3.4348      1.99470
     22       3.5039      1.72290
     23       3.6918      0.31118
     24       3.7834     -0.02709
     25       3.9381     -0.03827
     26       3.9788     -0.02244
     27       4.0424     -0.00772
     28       4.1273     -0.00126
     29       4.1789     -0.00034
     30       4.2034     -0.00017

 k-point    46 :       0.0000    0.0714    0.3333
  band No.  band energies     occupation 
      1      -3.8554      2.00000
      2      -2.2877      2.00000
      3      -1.5180      2.00000
      4      -0.8897      2.00000
      5       0.3520      2.00000
      6       0.8761      2.00000
      7       1.0736      2.00000
      8       1.3740      2.00000
      9       1.5908      2.00000
     10       1.6412      2.00000
     11       1.7668      2.00000
     12       1.8341      2.00000
     13       1.9022      2.00000
     14       2.2480      2.00000
     15       2.2565      2.00000
     16       2.4827      2.00000
     17       2.8317      2.00000
     18       2.8757      2.00000
     19       3.1087      2.00276
     20       3.3877      2.06136
     21       3.4441      1.97146
     22       3.9053     -0.05329
     23       3.9769     -0.02309
     24       4.1582     -0.00058
     25       4.1674     -0.00046
     26       4.2034     -0.00017
     27       4.2778     -0.00002
     28       4.3820     -0.00000
     29       4.3980     -0.00000
     30       4.4080     -0.00000

 k-point    47 :       0.1111    0.0714    0.3333
  band No.  band energies     occupation 
      1      -3.7759      2.00000
      2      -2.1838      2.00000
      3      -1.4290      2.00000
      4      -0.8132      2.00000
      5       0.3601      2.00000
      6       0.8016      2.00000
      7       1.0278      2.00000
      8       1.2229      2.00000
      9       1.5086      2.00000
     10       1.6441      2.00000
     11       1.7741      2.00000
     12       1.8639      2.00000
     13       2.0304      2.00000
     14       2.1689      2.00000
     15       2.4174      2.00000
     16       2.5006      2.00000
     17       2.7569      2.00000
     18       2.8441      2.00000
     19       3.1232      2.00376
     20       3.2883      2.04960
     21       3.4633      1.91088
     22       3.8107     -0.05907
     23       3.9126     -0.04994
     24       4.1406     -0.00091
     25       4.1512     -0.00070
     26       4.1981     -0.00020
     27       4.2773     -0.00002
     28       4.3260     -0.00000
     29       4.4381     -0.00000
     30       4.4769     -0.00000

 k-point    48 :       0.2222    0.0714    0.3333
  band No.  band energies     occupation 
      1      -3.5505      2.00000
      2      -1.8798      2.00000
      3      -1.1715      2.00000
      4      -0.5957      2.00000
      5       0.2601      2.00000
      6       0.6319      2.00000
      7       0.8772      2.00000
      8       0.9999      2.00000
      9       1.3730      2.00000
     10       1.5684      2.00000
     11       1.6468      2.00000
     12       1.8522      2.00000
     13       2.2146      2.00000
     14       2.2794      2.00000
     15       2.4881      2.00000
     16       2.6112      2.00000
     17       2.7069      2.00000
     18       2.8622      2.00000
     19       3.0944      2.00201
     20       3.2694      2.04090
     21       3.4583      1.92856
     22       3.5659      1.29026
     23       3.8996     -0.05585
     24       4.0228     -0.01103
     25       4.0458     -0.00723
     26       4.1313     -0.00114
     27       4.1994     -0.00019
     28       4.2399     -0.00006
     29       4.2926     -0.00001
     30       4.4609     -0.00000

 k-point    49 :       0.3333    0.0714    0.3333
  band No.  band energies     occupation 
      1      -3.2299      2.00000
      2      -1.3998      2.00000
      3      -0.8018      2.00000
      4      -0.3568      2.00000
      5      -0.0548      2.00000
      6       0.5035      2.00000
      7       0.6876      2.00000
      8       0.9302      2.00000
      9       1.0478      2.00000
     10       1.3072      2.00000
     11       1.3904      2.00000
     12       1.6832      2.00000
     13       2.4129      2.00000
     14       2.5036      2.00000
     15       2.5831      2.00000
     16       2.7296      2.00000
     17       2.8605      2.00000
     18       2.9772      2.00009
     19       3.1558      2.00723
     20       3.2775      2.04458
     21       3.4001      2.05099
     22       3.5408      1.48338
     23       3.8351     -0.06997
     24       3.8791     -0.06415
     25       3.9169     -0.04795
     26       3.9546     -0.03129
     27       4.0459     -0.00723
     28       4.1105     -0.00186
     29       4.1702     -0.00043
     30       4.2838     -0.00002

 k-point    50 :       0.4444    0.0714    0.3333
  band No.  band energies     occupation 
      1      -2.9499      2.00000
      2      -0.8503      2.00000
      3      -0.7310      2.00000
      4      -0.1620      2.00000
      5      -0.0884      2.00000
      6       0.2652      2.00000
      7       0.4850      2.00000
      8       0.7927      2.00000
      9       0.9198      2.00000
     10       1.0408      2.00000
     11       1.1316      2.00000
     12       1.5083      2.00000
     13       2.6417      2.00000
     14       2.7202      2.00000
     15       2.7930      2.00000
     16       2.9069      2.00001
     17       2.9299      2.00002
     18       3.0391      2.00052
     19       3.1146      2.00313
     20       3.2731      2.04258
     21       3.4035      2.04732
     22       3.4828      1.83116
     23       3.6669      0.47351
     24       3.7365      0.09584
     25       3.8867     -0.06131
     26       3.9072     -0.05240
     27       4.0246     -0.01068
     28       4.0759     -0.00397
     29       4.0982     -0.00246
     30       4.1952     -0.00022

 k-point    51 :       0.0000    0.1429    0.3333
  band No.  band energies     occupation 
      1      -3.5728      2.00000
      2      -1.9593      2.00000
      3      -1.2180      2.00000
      4      -0.6065      2.00000
      5       0.6044      2.00000
      6       1.1125      2.00000
      7       1.3144      2.00000
      8       1.5972      2.00000
      9       1.7002      2.00000
     10       1.8061      2.00000
     11       1.9369      2.00000
     12       1.9435      2.00000
     13       2.0489      2.00000
     14       2.2184      2.00000
     15       2.3208      2.00000
     16       2.5108      2.00000
     17       2.7390      2.00000
     18       2.7416      2.00000
     19       3.0072      2.00022
     20       3.1787      2.01100
     21       3.2180      2.02090
     22       3.5731      1.23180
     23       3.7412      0.07890
     24       3.9942     -0.01778
     25       4.0126     -0.01316
     26       4.0339     -0.00904
     27       4.2426     -0.00006
     28       4.2672     -0.00003
     29       4.3410     -0.00000
     30       4.4331     -0.00000

 k-point    52 :       0.1111    0.1429    0.3333
  band No.  band energies     occupation 
      1      -3.4966      2.00000
      2      -1.8596      2.00000
      3      -1.1336      2.00000
      4      -0.5344      2.00000
      5       0.6115      2.00000
      6       1.0385      2.00000
      7       1.2757      2.00000
      8       1.4236      2.00000
      9       1.6902      2.00000
     10       1.8350      2.00000
     11       1.9539      2.00000
     12       2.0258      2.00000
     13       2.1042      2.00000
     14       2.1729      2.00000
     15       2.4155      2.00000
     16       2.5081      2.00000
     17       2.6641      2.00000
     18       2.7698      2.00000
     19       2.9677      2.00007
     20       3.1368      2.00498
     21       3.2804      2.04595
     22       3.4450      1.96894
     23       3.7574      0.02897
     24       3.9657     -0.02703
     25       4.0068     -0.01450
     26       4.0352     -0.00882
     27       4.1982     -0.00020
     28       4.2308     -0.00008
     29       4.3711     -0.00000
     30       4.3876     -0.00000

 k-point    53 :       0.2222    0.1429    0.3333
  band No.  band energies     occupation 
      1      -3.2814      2.00000
      2      -1.5674      2.00000
      3      -0.8895      2.00000
      4      -0.3299      2.00000
      5       0.5042      2.00000
      6       0.8786      2.00000
      7       1.1363      2.00000
      8       1.2370      2.00000
      9       1.5802      2.00000
     10       1.7507      2.00000
     11       1.8328      2.00000
     12       2.0603      2.00000
     13       2.2406      2.00000
     14       2.3152      2.00000
     15       2.4774      2.00000
     16       2.6019      2.00000
     17       2.6658      2.00000
     18       2.7964      2.00000
     19       2.9567      2.00005
     20       3.1500      2.00647
     21       3.2603      2.03688
     22       3.3779      2.06660
     23       3.7944     -0.04291
     24       3.8788     -0.06426
     25       3.9636     -0.02779
     26       3.9808     -0.02179
     27       4.0648     -0.00499
     28       4.1524     -0.00068
     29       4.2242     -0.00010
     30       4.2605     -0.00003

 k-point    54 :       0.3333    0.1429    0.3333
  band No.  band energies     occupation 
      1      -2.9778      2.00000
      2      -1.1056      2.00000
      3      -0.5389      2.00000
      4      -0.1036      2.00000
      5       0.1969      2.00000
      6       0.7571      2.00000
      7       0.9319      2.00000
      8       1.1741      2.00000
      9       1.2601      2.00000
     10       1.4837      2.00000
     11       1.5848      2.00000
     12       1.9131      2.00000
     13       2.4676      2.00000
     14       2.5674      2.00000
     15       2.6070      2.00000
     16       2.7135      2.00000
     17       2.8542      2.00000
     18       3.0036      2.00020
     19       3.0712      2.00116
     20       3.1376      2.00506
     21       3.3564      2.07091
     22       3.4303      2.00457
     23       3.7000      0.26429
     24       3.7869     -0.03267
     25       3.8176     -0.06357
     26       3.8674     -0.06783
     27       3.9034     -0.05415
     28       3.9733     -0.02430
     29       4.0400     -0.00808
     30       4.1149     -0.00168

 k-point    55 :       0.4444    0.1429    0.3333
  band No.  band energies     occupation 
      1      -2.7170      2.00000
      2      -0.5698      2.00000
      3      -0.4567      2.00000
      4       0.0831      2.00000
      5       0.1602      2.00000
      6       0.4839      2.00000
      7       0.6938      2.00000
      8       0.9985      2.00000
      9       1.1493      2.00000
     10       1.2745      2.00000
     11       1.3545      2.00000
     12       1.7684      2.00000
     13       2.7195      2.00000
     14       2.8216      2.00000
     15       2.8609      2.00000
     16       2.9315      2.00002
     17       3.0377      2.00050
     18       3.0700      2.00113
     19       3.1270      2.00407
     20       3.2132      2.01942
     21       3.3191      2.06290
     22       3.4595      1.92426
     23       3.5431      1.46676
     24       3.6351      0.71490
     25       3.6942      0.29736
     26       3.7583      0.02642
     27       3.8010     -0.05048
     28       3.8851     -0.06195
     29       3.9236     -0.04486
     30       4.0128     -0.01312

 k-point    56 :       0.0000    0.2143    0.3333
  band No.  band energies     occupation 
      1      -3.1142      2.00000
      2      -1.4407      2.00000
      3      -0.7549      2.00000
      4      -0.1806      2.00000
      5       0.9543      2.00000
      6       1.4225      2.00000
      7       1.6341      2.00000
      8       1.7574      2.00000
      9       1.8460      2.00000
     10       1.9507      2.00000
     11       2.0167      2.00000
     12       2.1296      2.00000
     13       2.1457      2.00000
     14       2.2051      2.00000
     15       2.3321      2.00000
     16       2.3914      2.00000
     17       2.5712      2.00000
     18       2.7544      2.00000
     19       2.8316      2.00000
     20       2.9415      2.00003
     21       3.0699      2.00113
     22       3.1180      2.00337
     23       3.4541      1.94198
     24       3.7327      0.11041
     25       3.8502     -0.07077
     26       3.8893     -0.06027
     27       4.0580     -0.00571
     28       4.1444     -0.00083
     29       4.2972     -0.00001
     30       4.4175     -0.00000

 k-point    57 :       0.1111    0.2143    0.3333
  band No.  band energies     occupation 
      1      -3.0437      2.00000
      2      -1.3491      2.00000
      3      -0.6801      2.00000
      4      -0.1184      2.00000
      5       0.9597      2.00000
      6       1.3547      2.00000
      7       1.6059      2.00000
      8       1.6565      2.00000
      9       1.8788      2.00000
     10       1.9371      2.00000
     11       2.0592      2.00000
     12       2.1131      2.00000
     13       2.1748      2.00000
     14       2.2922      2.00000
     15       2.3673      2.00000
     16       2.4311      2.00000
     17       2.5055      2.00000
     18       2.7008      2.00000
     19       2.8058      2.00000
     20       2.9858      2.00012
     21       3.0399      2.00053
     22       3.1383      2.00513
     23       3.4820      1.83479
     24       3.7164      0.18040
     25       3.8542     -0.07040
     26       3.8835     -0.06254
     27       4.0245     -0.01070
     28       4.0991     -0.00241
     29       4.2274     -0.00009
     30       4.3774     -0.00000

 k-point    58 :       0.2222    0.2143    0.3333
  band No.  band energies     occupation 
      1      -2.8457      2.00000
      2      -1.0807      2.00000
      3      -0.4643      2.00000
      4       0.0573      2.00000
      5       0.8476      2.00000
      6       1.2141      2.00000
      7       1.4955      2.00000
      8       1.5564      2.00000
      9       1.7856      2.00000
     10       1.8564      2.00000
     11       1.9279      2.00000
     12       2.1941      2.00000
     13       2.2937      2.00000
     14       2.3966      2.00000
     15       2.4895      2.00000
     16       2.5043      2.00000
     17       2.5794      2.00000
     18       2.6514      2.00000
     19       2.8195      2.00000
     20       2.9260      2.00002
     21       3.1488      2.00632
     22       3.2575      2.03564
     23       3.5558      1.37019
     24       3.6848      0.35423
     25       3.8154     -0.06223
     26       3.8527     -0.07056
     27       3.8917     -0.05925
     28       3.9815     -0.02157
     29       4.0547     -0.00610
     30       4.1648     -0.00049

 k-point    59 :       0.3333    0.2143    0.3333
  band No.  band energies     occupation 
      1      -2.5703      2.00000
      2      -0.6562      2.00000
      3      -0.1521      2.00000
      4       0.2589      2.00000
      5       0.5526      2.00000
      6       1.0993      2.00000
      7       1.2461      2.00000
      8       1.4472      2.00000
      9       1.5360      2.00000
     10       1.6510      2.00000
     11       1.7592      2.00000
     12       2.1278      2.00000
     13       2.4977      2.00000
     14       2.6078      2.00000
     15       2.6394      2.00000
     16       2.7193      2.00000
     17       2.7877      2.00000
     18       2.8362      2.00000
     19       2.9371      2.00003
     20       3.0671      2.00105
     21       3.2739      2.04294
     22       3.3425      2.06966
     23       3.5525      1.39638
     24       3.6219      0.82235
     25       3.6506      0.59267
     26       3.7310      0.11705
     27       3.7838     -0.02775
     28       3.8354     -0.07003
     29       3.8794     -0.06406
     30       3.9190     -0.04698

 k-point    60 :       0.4444    0.2143    0.3333
  band No.  band energies     occupation 
      1      -2.3399      2.00000
      2      -0.1484      2.00000
      3      -0.0483      2.00000
      4       0.4155      2.00000
      5       0.5108      2.00000
      6       0.7599      2.00000
      7       0.9395      2.00000
      8       1.2185      2.00000
      9       1.4302      2.00000
     10       1.5837      2.00000
     11       1.6435      2.00000
     12       2.0754      2.00000
     13       2.7367      2.00000
     14       2.8763      2.00000
     15       2.9093      2.00001
     16       2.9898      2.00014
     17       2.9964      2.00016
     18       3.0535      2.00075
     19       3.1262      2.00400
     20       3.1632      2.00832
     21       3.2296      2.02475
     22       3.2900      2.05040
     23       3.3823      2.06451
     24       3.4004      2.05068
     25       3.4775      1.85471
     26       3.5832      1.14839
     27       3.6327      0.73382
     28       3.6884      0.33182
     29       3.8442     -0.07090
     30       3.9005     -0.05547

 k-point    61 :       0.0000    0.2857    0.3333
  band No.  band energies     occupation 
      1      -2.4964      2.00000
      2      -0.7742      2.00000
      3      -0.1848      2.00000
      4       0.3176      2.00000
      5       1.2929      2.00000
      6       1.6841      2.00000
      7       1.7713      2.00000
      8       1.8849      2.00000
      9       1.8948      2.00000
     10       1.9221      2.00000
     11       2.0143      2.00000
     12       2.0179      2.00000
     13       2.0949      2.00000
     14       2.1399      2.00000
     15       2.3273      2.00000
     16       2.3588      2.00000
     17       2.4889      2.00000
     18       2.4987      2.00000
     19       2.7233      2.00000
     20       2.7854      2.00000
     21       2.8724      2.00000
     22       3.0166      2.00029
     23       3.2054      2.01721
     24       3.5011      1.73894
     25       3.6941      0.29787
     26       3.8240     -0.06671
     27       3.9434     -0.03600
     28       4.0862     -0.00319
     29       4.1809     -0.00032
     30       4.3575     -0.00000

 k-point    62 :       0.1111    0.2857    0.3333
  band No.  band energies     occupation 
      1      -2.4342      2.00000
      2      -0.6967      2.00000
      3      -0.1284      2.00000
      4       0.3593      2.00000
      5       1.2835      2.00000
      6       1.6028      2.00000
      7       1.8049      2.00000
      8       1.8759      2.00000
      9       1.8976      2.00000
     10       1.9304      2.00000
     11       1.9882      2.00000
     12       2.0837      2.00000
     13       2.1399      2.00000
     14       2.1690      2.00000
     15       2.2877      2.00000
     16       2.3812      2.00000
     17       2.4473      2.00000
     18       2.5265      2.00000
     19       2.6771      2.00000
     20       2.7933      2.00000
     21       2.9463      2.00004
     22       3.0647      2.00099
     23       3.2362      2.02712
     24       3.5045      1.71973
     25       3.6987      0.27172
     26       3.8060     -0.05524
     27       3.9105     -0.05093
     28       4.0556     -0.00599
     29       4.1387     -0.00095
     30       4.2919     -0.00001

 k-point    63 :       0.2222    0.2857    0.3333
  band No.  band energies     occupation 
      1      -2.2610      2.00000
      2      -0.4702      2.00000
      3       0.0348      2.00000
      4       0.4779      2.00000
      5       1.1728      2.00000
      6       1.4810      2.00000
      7       1.7715      2.00000
      8       1.8002      2.00000
      9       1.8287      2.00000
     10       1.8718      2.00000
     11       1.9367      2.00000
     12       2.1637      2.00000
     13       2.2601      2.00000
     14       2.2837      2.00000
     15       2.3278      2.00000
     16       2.3950      2.00000
     17       2.4536      2.00000
     18       2.6053      2.00000
     19       2.7463      2.00000
     20       2.9366      2.00003
     21       3.0730      2.00122
     22       3.1647      2.00855
     23       3.2972      2.05366
     24       3.5126      1.67199
     25       3.6628      0.50215
     26       3.7162      0.18123
     27       3.8280     -0.06819
     28       3.9404     -0.03728
     29       4.0240     -0.01080
     30       4.0906     -0.00290

 k-point    64 :       0.3333    0.2857    0.3333
  band No.  band energies     occupation 
      1      -2.0253      2.00000
      2      -0.1122      2.00000
      3       0.2783      2.00000
      4       0.6300      2.00000
      5       0.9171      2.00000
      6       1.3931      2.00000
      7       1.4294      2.00000
      8       1.5296      2.00000
      9       1.6473      2.00000
     10       1.8566      2.00000
     11       1.8993      2.00000
     12       2.1892      2.00000
     13       2.4633      2.00000
     14       2.5181      2.00000
     15       2.5219      2.00000
     16       2.6005      2.00000
     17       2.6193      2.00000
     18       2.8055      2.00000
     19       2.9575      2.00005
     20       3.1176      2.00334
     21       3.1826      2.01179
     22       3.2330      2.02595
     23       3.3331      2.06750
     24       3.3870      2.06179
     25       3.5456      1.44802
     26       3.6282      0.77081
     27       3.7316      0.11445
     28       3.8316     -0.06921
     29       3.8762     -0.06518
     30       3.9189     -0.04704

 k-point    65 :       0.4444    0.2857    0.3333
  band No.  band energies     occupation 
      1      -1.8352      2.00000
      2       0.3351      2.00000
      3       0.4231      2.00000
      4       0.7309      2.00000
      5       0.8712      2.00000
      6       0.9800      2.00000
      7       1.1045      2.00000
      8       1.3234      2.00000
      9       1.5721      2.00000
     10       1.8418      2.00000
     11       1.8836      2.00000
     12       2.2201      2.00000
     13       2.6724      2.00000
     14       2.8027      2.00000
     15       2.8227      2.00000
     16       2.8778      2.00000
     17       2.9092      2.00001
     18       2.9624      2.00006
     19       3.0691      2.00111
     20       3.1158      2.00322
     21       3.1337      2.00468
     22       3.1873      2.01277
     23       3.2225      2.02233
     24       3.2906      2.05064
     25       3.3702      2.06917
     26       3.5122      1.67431
     27       3.6556      0.55551
     28       3.8033     -0.05268
     29       3.8947     -0.05797
     30       3.9381     -0.03830

 k-point    66 :       0.0000    0.3571    0.3333
  band No.  band energies     occupation 
      1      -1.7417      2.00000
      2      -0.0211      2.00000
      3       0.4098      2.00000
      4       0.7870      2.00000
      5       1.4880      2.00000
      6       1.7039      2.00000
      7       1.7328      2.00000
      8       1.7639      2.00000
      9       1.7968      2.00000
     10       1.8196      2.00000
     11       1.8591      2.00000
     12       1.9043      2.00000
     13       1.9879      2.00000
     14       2.0611      2.00000
     15       2.1444      2.00000
     16       2.1874      2.00000
     17       2.2952      2.00000
     18       2.4571      2.00000
     19       2.6266      2.00000
     20       2.6478      2.00000
     21       2.8740      2.00000
     22       2.9216      2.00002
     23       3.1121      2.00297
     24       3.4693      1.88846
     25       3.5857      1.12791
     26       3.7933     -0.04150
     27       3.9480     -0.03400
     28       4.0619     -0.00528
     29       4.0936     -0.00272
     30       4.1178     -0.00157

 k-point    67 :       0.1111    0.3571    0.3333
  band No.  band energies     occupation 
      1      -1.6909      2.00000
      2       0.0333      2.00000
      3       0.4327      2.00000
      4       0.7893      2.00000
      5       1.4210      2.00000
      6       1.5862      2.00000
      7       1.7109      2.00000
      8       1.7641      2.00000
      9       1.8172      2.00000
     10       1.9072      2.00000
     11       1.9608      2.00000
     12       2.0180      2.00000
     13       2.0303      2.00000
     14       2.0953      2.00000
     15       2.1546      2.00000
     16       2.2065      2.00000
     17       2.2874      2.00000
     18       2.4247      2.00000
     19       2.5959      2.00000
     20       2.7189      2.00000
     21       2.8936      2.00001
     22       2.9350      2.00003
     23       3.1049      2.00253
     24       3.4625      1.91373
     25       3.6031      0.98084
     26       3.7823     -0.02537
     27       3.9373     -0.03866
     28       4.0627     -0.00520
     29       4.0840     -0.00334
     30       4.1514     -0.00070

 k-point    68 :       0.2222    0.3571    0.3333
  band No.  band energies     occupation 
      1      -1.5518      2.00000
      2       0.1922      2.00000
      3       0.5068      2.00000
      4       0.8122      2.00000
      5       1.2884      2.00000
      6       1.5140      2.00000
      7       1.6319      2.00000
      8       1.6916      2.00000
      9       1.8138      2.00000
     10       1.8453      2.00000
     11       1.9865      2.00000
     12       2.1622      2.00000
     13       2.1871      2.00000
     14       2.2216      2.00000
     15       2.2870      2.00000
     16       2.3304      2.00000
     17       2.3599      2.00000
     18       2.4454      2.00000
     19       2.6613      2.00000
     20       2.8176      2.00000
     21       2.9543      2.00005
     22       3.0468      2.00064
     23       3.1329      2.00460
     24       3.4564      1.93487
     25       3.5909      1.08392
     26       3.7178      0.17362
     27       3.8844     -0.06220
     28       4.0091     -0.01397
     29       4.0226     -0.01107
     30       4.1882     -0.00027

 k-point    69 :       0.3333    0.3571    0.3333
  band No.  band energies     occupation 
      1      -1.3694      2.00000
      2       0.4433      2.00000
      3       0.6421      2.00000
      4       0.8772      2.00000
      5       1.1491      2.00000
      6       1.4058      2.00000
      7       1.4757      2.00000
      8       1.5168      2.00000
      9       1.5673      2.00000
     10       1.7818      2.00000
     11       1.9599      2.00000
     12       2.1649      2.00000
     13       2.4156      2.00000
     14       2.4533      2.00000
     15       2.4961      2.00000
     16       2.5537      2.00000
     17       2.5851      2.00000
     18       2.6188      2.00000
     19       2.8578      2.00000
     20       3.0069      2.00022
     21       3.0642      2.00098
     22       3.1172      2.00331
     23       3.2464      2.03106
     24       3.3816      2.06489
     25       3.5018      1.73508
     26       3.5984      1.02059
     27       3.7889     -0.03552
     28       3.9021     -0.05475
     29       3.9604     -0.02903
     30       4.1114     -0.00182

 k-point    70 :       0.4444    0.3571    0.3333
  band No.  band energies     occupation 
      1      -1.2302      2.00000
      2       0.7667      2.00000
      3       0.8222      2.00000
      4       0.9572      2.00000
      5       1.0819      2.00000
      6       1.1338      2.00000
      7       1.1595      2.00000
      8       1.3145      2.00000
      9       1.5058      2.00000
     10       1.7882      2.00000
     11       1.8800      2.00000
     12       2.1908      2.00000
     13       2.5862      2.00000
     14       2.7043      2.00000
     15       2.7635      2.00000
     16       2.7864      2.00000
     17       2.8323      2.00000
     18       2.8681      2.00000
     19       2.9921      2.00015
     20       3.0230      2.00034
     21       3.0409      2.00055
     22       3.1475      2.00616
     23       3.2334      2.02609
     24       3.2708      2.04154
     25       3.3835      2.06386
     26       3.5234      1.60371
     27       3.7803     -0.02196
     28       3.8340     -0.06977
     29       3.9145     -0.04905
     30       4.0557     -0.00598

 k-point    71 :       0.0000    0.4286    0.3333
  band No.  band energies     occupation 
      1      -0.8821      2.00000
      2       0.7169      2.00000
      3       0.8365      2.00000
      4       1.0198      2.00000
      5       1.2663      2.00000
      6       1.5517      2.00000
      7       1.5886      2.00000
      8       1.6577      2.00000
      9       1.6644      2.00000
     10       1.7300      2.00000
     11       1.7507      2.00000
     12       1.7863      2.00000
     13       1.8714      2.00000
     14       1.9008      2.00000
     15       1.9549      2.00000
     16       2.0967      2.00000
     17       2.1952      2.00000
     18       2.4289      2.00000
     19       2.5587      2.00000
     20       2.5819      2.00000
     21       2.8919      2.00001
     22       2.9199      2.00002
     23       3.0678      2.00107
     24       3.4869      1.81176
     25       3.5270      1.57999
     26       3.7683      0.00201
     27       3.8873     -0.06105
     28       3.9694     -0.02569
     29       4.0153     -0.01256
     30       4.1512     -0.00070

 k-point    72 :       0.1111    0.4286    0.3333
  band No.  band energies     occupation 
      1      -0.8476      2.00000
      2       0.7353      2.00000
      3       0.8166      2.00000
      4       0.9872      2.00000
      5       1.2018      2.00000
      6       1.4221      2.00000
      7       1.5424      2.00000
      8       1.6015      2.00000
      9       1.6646      2.00000
     10       1.8214      2.00000
     11       1.8534      2.00000
     12       1.9406      2.00000
     13       1.9495      2.00000
     14       1.9814      2.00000
     15       2.0183      2.00000
     16       2.1616      2.00000
     17       2.2596      2.00000
     18       2.4454      2.00000
     19       2.5277      2.00000
     20       2.6748      2.00000
     21       2.8263      2.00000
     22       2.8576      2.00000
     23       3.0097      2.00024
     24       3.4527      1.94652
     25       3.5948      1.05124
     26       3.8010     -0.05040
     27       3.9206     -0.04622
     28       4.0160     -0.01241
     29       4.0673     -0.00474
     30       4.1364     -0.00101

 k-point    73 :       0.2222    0.4286    0.3333
  band No.  band energies     occupation 
      1      -0.7582      2.00000
      2       0.7671      2.00000
      3       0.8024      2.00000
      4       0.9581      2.00000
      5       1.1235      2.00000
      6       1.3075      2.00000
      7       1.4917      2.00000
      8       1.5762      2.00000
      9       1.6247      2.00000
     10       1.8020      2.00000
     11       1.8453      2.00000
     12       2.0219      2.00000
     13       2.0379      2.00000
     14       2.2316      2.00000
     15       2.2745      2.00000
     16       2.4300      2.00000
     17       2.4772      2.00000
     18       2.5247      2.00000
     19       2.5754      2.00000
     20       2.6715      2.00000
     21       2.7899      2.00000
     22       2.9366      2.00003
     23       3.0215      2.00033
     24       3.4161      2.03061
     25       3.6774      0.40145
     26       3.8115     -0.05960
     27       3.9251     -0.04415
     28       4.0581     -0.00569
     29       4.1292     -0.00120
     30       4.1812     -0.00032

 k-point    74 :       0.3333    0.4286    0.3333
  band No.  band energies     occupation 
      1      -0.6531      2.00000
      2       0.7973      2.00000
      3       0.8701      2.00000
      4       0.9855      2.00000
      5       1.1132      2.00000
      6       1.2561      2.00000
      7       1.4031      2.00000
      8       1.4516      2.00000
      9       1.5126      2.00000
     10       1.6799      2.00000
     11       1.7742      2.00000
     12       2.0715      2.00000
     13       2.2120      2.00000
     14       2.4434      2.00000
     15       2.4898      2.00000
     16       2.5626      2.00000
     17       2.6733      2.00000
     18       2.7271      2.00000
     19       2.8414      2.00000
     20       2.9053      2.00001
     21       2.9325      2.00002
     22       3.0118      2.00025
     23       3.1861      2.01251
     24       3.3548      2.07091
     25       3.6363      0.70505
     26       3.7003      0.26285
     27       3.8910     -0.05955
     28       3.9955     -0.01742
     29       4.0537     -0.00621
     30       4.1846     -0.00029

 k-point    75 :       0.4444    0.4286    0.3333
  band No.  band energies     occupation 
      1      -0.5829      2.00000
      2       0.8790      2.00000
      3       0.9924      2.00000
      4       1.0677      2.00000
      5       1.1377      2.00000
      6       1.1721      2.00000
      7       1.2517      2.00000
      8       1.3112      2.00000
      9       1.3865      2.00000
     10       1.5915      2.00000
     11       1.6772      2.00000
     12       2.1673      2.00000
     13       2.4277      2.00000
     14       2.6417      2.00000
     15       2.7018      2.00000
     16       2.7348      2.00000
     17       2.7906      2.00000
     18       2.8879      2.00001
     19       2.9398      2.00003
     20       2.9498      2.00004
     21       3.0477      2.00065
     22       3.1044      2.00251
     23       3.2011      2.01606
     24       3.3424      2.06964
     25       3.5478      1.43167
     26       3.6221      0.82069
     27       3.8507     -0.07074
     28       3.8818     -0.06317
     29       3.9854     -0.02036
     30       4.1475     -0.00077

 k-point    76 :       0.0000    0.5000    0.3333
  band No.  band energies     occupation 
      1      -0.0676      2.00000
      2       0.1534      2.00000
      3       1.2863      2.00000
      4       1.3002      2.00000
      5       1.3476      2.00000
      6       1.3711      2.00000
      7       1.4523      2.00000
      8       1.5495      2.00000
      9       1.6309      2.00000
     10       1.6505      2.00000
     11       1.6911      2.00000
     12       1.7440      2.00000
     13       1.8065      2.00000
     14       1.8558      2.00000
     15       1.8779      2.00000
     16       2.0087      2.00000
     17       2.1726      2.00000
     18       2.4395      2.00000
     19       2.5150      2.00000
     20       2.5576      2.00000
     21       2.8939      2.00001
     22       2.9232      2.00002
     23       3.0844      2.00159
     24       3.4690      1.88943
     25       3.5080      1.69924
     26       3.7740     -0.01001
     27       3.8048     -0.05418
     28       3.9301     -0.04186
     29       3.9795     -0.02222
     30       4.2382     -0.00006

 k-point    77 :       0.1111    0.5000    0.3333
  band No.  band energies     occupation 
      1      -0.0805      2.00000
      2       0.2084      2.00000
      3       1.1432      2.00000
      4       1.1517      2.00000
      5       1.2913      2.00000
      6       1.3518      2.00000
      7       1.4507      2.00000
      8       1.5281      2.00000
      9       1.5860      2.00000
     10       1.7583      2.00000
     11       1.7872      2.00000
     12       1.8632      2.00000
     13       1.9053      2.00000
     14       1.9395      2.00000
     15       1.9615      2.00000
     16       2.1309      2.00000
     17       2.2675      2.00000
     18       2.4324      2.00000
     19       2.5495      2.00000
     20       2.6454      2.00000
     21       2.7992      2.00000
     22       2.8273      2.00000
     23       2.9866      2.00012
     24       3.4381      1.98685
     25       3.5995      1.01096
     26       3.8301     -0.06881
     27       3.8717     -0.06661
     28       3.9983     -0.01666
     29       4.0524     -0.00638
     30       4.2752     -0.00002

 k-point    78 :       0.2222    0.5000    0.3333
  band No.  band energies     occupation 
      1      -0.1116      2.00000
      2       0.3529      2.00000
      3       0.9963      2.00000
      4       0.9984      2.00000
      5       1.2103      2.00000
      6       1.3184      2.00000
      7       1.4333      2.00000
      8       1.5209      2.00000
      9       1.5688      2.00000
     10       1.6586      2.00000
     11       1.7950      2.00000
     12       1.9527      2.00000
     13       2.0009      2.00000
     14       2.2448      2.00000
     15       2.3156      2.00000
     16       2.4030      2.00000
     17       2.4290      2.00000
     18       2.5804      2.00000
     19       2.6281      2.00000
     20       2.6729      2.00000
     21       2.7002      2.00000
     22       2.9112      2.00001
     23       2.9310      2.00002
     24       3.4391      1.98443
     25       3.7405      0.08139
     26       3.9217     -0.04572
     27       3.9583     -0.02983
     28       4.0241     -0.01077
     29       4.1110     -0.00184
     30       4.2328     -0.00007

 k-point    79 :       0.3333    0.5000    0.3333
  band No.  band energies     occupation 
      1      -0.1443      2.00000
      2       0.5230      2.00000
      3       0.9572      2.00000
      4       0.9605      2.00000
      5       1.1860      2.00000
      6       1.3052      2.00000
      7       1.3825      2.00000
      8       1.4382      2.00000
      9       1.4847      2.00000
     10       1.5480      2.00000
     11       1.6834      2.00000
     12       2.0650      2.00000
     13       2.1299      2.00000
     14       2.4433      2.00000
     15       2.5100      2.00000
     16       2.5280      2.00000
     17       2.6628      2.00000
     18       2.7844      2.00000
     19       2.8401      2.00000
     20       2.8867      2.00001
     21       2.9204      2.00002
     22       2.9875      2.00013
     23       3.0977      2.00216
     24       3.4791      1.84781
     25       3.7401      0.08263
     26       3.8337     -0.06969
     27       3.8708     -0.06687
     28       3.9571     -0.03033
     29       4.1014     -0.00229
     30       4.1563     -0.00061

 k-point    80 :       0.4444    0.5000    0.3333
  band No.  band energies     occupation 
      1      -0.1643      2.00000
      2       0.6343      2.00000
      3       1.0252      2.00000
      4       1.0348      2.00000
      5       1.1733      2.00000
      6       1.1925      2.00000
      7       1.3079      2.00000
      8       1.3874      2.00000
      9       1.4072      2.00000
     10       1.4680      2.00000
     11       1.5424      2.00000
     12       2.1886      2.00000
     13       2.3567      2.00000
     14       2.6179      2.00000
     15       2.6774      2.00000
     16       2.7374      2.00000
     17       2.7505      2.00000
     18       2.8788      2.00000
     19       2.9129      2.00001
     20       2.9398      2.00003
     21       3.0141      2.00027
     22       3.1192      2.00346
     23       3.1410      2.00542
     24       3.5602      1.33626
     25       3.6365      0.70326
     26       3.7314      0.11531
     27       3.7492      0.05284
     28       3.8255     -0.06729
     29       4.1151     -0.00167
     30       4.1884     -0.00026


--------------------------------------------------------------------------------------------------------


 soft charge-density along one line, spin component           1
         0         1         2         3         4         5         6         7         8         9
 total charge-density along one line
 
 pseudopotential strength for first ion, spin component:           1
 -3.375  -0.000  -0.000  -0.000   0.000  -3.328  -0.000  -0.000
 -0.000  -3.341   0.000   0.000   0.000  -0.000  -3.288   0.000
 -0.000   0.000  -3.350  -0.000   0.015  -0.000   0.000  -3.298
 -0.000   0.000  -0.000  -3.373  -0.000  -0.000   0.000  -0.000
  0.000   0.000   0.015  -0.000  -3.375   0.000   0.000   0.018
 -3.328  -0.000  -0.000  -0.000   0.000  -3.150  -0.000  -0.000
 -0.000  -3.288   0.000   0.000   0.000  -0.000  -3.102   0.000
 -0.000   0.000  -3.298  -0.000   0.018  -0.000   0.000  -3.115
 -0.000   0.000  -0.000  -3.326  -0.000  -0.000   0.000  -0.000
  0.000   0.000   0.018  -0.000  -3.328   0.000   0.000   0.021
 -0.000   0.000  -0.003   0.000   0.004  -0.000   0.000  -0.004
  0.000  -0.000   0.005  -0.000  -0.008   0.000  -0.000   0.006
  0.000  -0.001  -0.000  -0.000  -0.000   0.000  -0.001  -0.000
 -0.000  -0.000   0.001   0.000   0.000  -0.000  -0.000   0.001
 -0.000  -0.000   0.000  -0.000  -0.000  -0.000  -0.000   0.000
 total augmentation occupancy for first ion, spin component:           1
  2.826   0.000   0.000   0.000   0.000  -1.509   0.000   0.000   0.000   0.000   0.000   0.000   0.000   0.000   0.000
  0.000   3.151   0.000   0.000   0.000   0.000  -1.625   0.000   0.000   0.000   0.000   0.000  -0.170   0.000   0.000
  0.000   0.000   3.105   0.000  -0.064   0.000   0.000  -1.583   0.000   0.018  -0.041   0.002   0.000   0.145   0.000
  0.000   0.000   0.000   2.726   0.000   0.000   0.000   0.000  -1.454   0.000   0.000   0.000   0.000   0.000  -0.004
  0.000   0.000  -0.064   0.000   3.136   0.000   0.000   0.019   0.000  -1.582   0.044  -0.002   0.000   0.076   0.000
 -1.509   0.000   0.000   0.000   0.000   0.818   0.000   0.000   0.000   0.000   0.000   0.000   0.000   0.000   0.000
  0.000  -1.625   0.000   0.000   0.000   0.000   0.855   0.000   0.000   0.000   0.000   0.000   0.067   0.000   0.000
  0.000   0.000  -1.583   0.000   0.019   0.000   0.000   0.825   0.000  -0.003   0.018  -0.001   0.000  -0.057   0.000
  0.000   0.000   0.000  -1.454   0.000   0.000   0.000   0.000   0.787   0.000   0.000   0.000   0.000   0.000   0.001
  0.000   0.000   0.018   0.000  -1.582   0.000   0.000  -0.003   0.000   0.816  -0.018   0.001   0.000  -0.031   0.000
  0.000   0.000  -0.041   0.000   0.044   0.000   0.000   0.018   0.000  -0.018   2.057   0.056   0.000  -0.004   0.000
  0.000   0.000   0.002   0.000  -0.002   0.000   0.000  -0.001   0.000   0.001   0.056   0.002   0.000   0.000   0.000
  0.000  -0.170   0.000   0.000   0.000   0.000   0.067   0.000   0.000   0.000   0.000   0.000   0.342   0.000   0.000
  0.000   0.000   0.145   0.000   0.076   0.000   0.000  -0.057   0.000  -0.031  -0.004   0.000   0.000   0.350   0.000
  0.000   0.000   0.000  -0.004   0.000   0.000   0.000   0.000   0.001   0.000   0.000   0.000   0.000   0.000   0.313


------------------------ aborting loop because EDIFF is reached ----------------------------------------


 ----------------------------------------------------------------------------- 
|                                                                             |
|  ADVICE TO THIS USER RUNNING 'VASP/VAMP'   (HEAR YOUR MASTER'S VOICE ...):  |
|                                                                             |
|      Your highest band is occupied at some k-points! Unless you are         |
|      performing a calculation for an insulator or semiconductor, without    |
|      unoccupied bands, you have included TOO FEW BANDS!! Please increase    |
|      the parameter NBANDS in file INCAR to ensure that the highest band     |
|      is unoccupied at all k-points. It is always recommended to             |
|      include a few unoccupied bands to accelerate the convergence of        |
|      molecular dynamics runs (even for insulators or semiconductors).       |
|      Because the presence of unoccupied bands improves wavefunction         |
|      prediction, and helps to suppress 'band-crossings.'                    |
|      Following all k-points will be listed (with the Fermi weights of       |
|      the highest band given in paranthesis) ... :                           |
|                                                                             |
|                         19       (-0.02246)                                 |
|                         20       (-0.02731)                                 |
|                         24       (-0.02327)                                 |
|                         25       (-0.02010)                                 |
|                         59       (-0.02349)                                 |
|                         60       (-0.02773)                                 |
|                         64       (-0.02352)                                 |
|                         65       (-0.01915)                                 |
|                                                                             |
|      The total occupancy of band no.    30 is  -0.00595 electrons ...       |
|                                                                             |
 ----------------------------------------------------------------------------- 

    CHARGE:  cpu time    0.0295: real time    0.0295
    FORLOC:  cpu time    0.0005: real time    0.0005
    FORNL :  cpu time    0.2928: real time    0.2928
    STRESS:  cpu time    0.5770: real time    0.5770
    FORCOR:  cpu time    0.0085: real time    0.0085
    FORHAR:  cpu time    0.0024: real time    0.0024
    MIXING:  cpu time    0.0004: real time    0.0004
    OFIELD:  cpu time    0.0000: real time    0.0000

  FORCE on cell =-STRESS in cart. coord.  units (eV):
  Direction    XX          YY          ZZ          XY          YZ          ZX
  --------------------------------------------------------------------------------------
  Alpha Z   228.19255   228.19255   228.19255
  Ewald    -483.92212  -494.19295  -519.75458     0.00000    -0.00000    -0.00000
  Hartree    19.18087    20.13384     5.01426    -0.00000    -0.00000     0.00000
  E(xc)    -177.69919  -178.32831  -177.53907    -0.00000    -0.00000    -0.00001
  Local      71.09122    74.94926   112.06477     0.00000     0.00000    -0.00000
  n-local    -8.39559   -12.44398   -12.63186     0.62369    -0.00258     0.03758
  augment    63.88529    65.90156    65.79599     0.00012     0.00001     0.00001
  Kinetic   291.84313   300.84948   299.92940    -1.60583     0.11531    -0.12180
  Fock        0.00000     0.00000     0.00000     0.00000     0.00000     0.00000
  -------------------------------------------------------------------------------------
  Total       4.17616     5.06144     1.07147     0.00000     0.00000     0.00000
  in kB      33.55788    40.67159     8.60989     0.00000     0.00000     0.00000
  external pressure =       27.61 kB  Pullay stress =        0.00 kB


 VOLUME and BASIS-vectors are now :
 -----------------------------------------------------------------------------
  energy-cutoff  :      400.00
  volume of cell :      199.39
      direct lattice vectors                 reciprocal lattice vectors
     4.588300228  0.000000000  0.000000000     0.217945634  0.000000000  0.000000000
     0.000000000  2.854899883  0.000000000     0.000000000  0.350274980  0.000000000
     0.000000000  0.000000000 15.221271515     0.000000000  0.000000000  0.065697534

  length of vectors
     4.588300228  2.854899883 15.221271515     0.217945634  0.350274980  0.065697534


 FORCES acting on ions
    electron-ion (+dipol)            ewald-force                    non-local-force                 convergence-correction
 -----------------------------------------------------------------------------------------------
   0.493E-05 0.296E-05 -.963E+01   0.102E-13 0.119E-05 0.962E+01   0.000E+00 0.000E+00 0.659E-02   0.716E-10 -.105E-10 -.602E-04
   0.235E-05 0.555E-05 -.204E+02   -.872E-14 -.114E-05 0.199E+02   0.000E+00 0.000E+00 0.879E+00   0.120E-10 -.196E-11 -.677E-03
   0.458E-05 0.562E-05 0.203E+02   -.445E-14 -.114E-05 -.199E+02   0.000E+00 0.000E+00 -.840E+00   -.983E-11 -.641E-11 -.127E-03
   0.332E-05 0.479E-05 0.872E+01   0.445E-14 0.120E-05 -.887E+01   0.000E+00 0.000E+00 0.166E+00   -.885E-10 0.822E-11 0.720E-03
   0.502E-05 0.559E-05 -.893E+00   -.934E-15 -.119E-05 0.812E+00   0.000E+00 0.000E+00 0.789E-01   0.717E-10 0.869E-13 0.852E-03
   0.434E-05 0.536E-05 -.699E+01   -.974E-14 -.118E-05 0.708E+01   0.000E+00 0.000E+00 -.871E-01   -.174E-09 -.286E-10 0.368E-03
   0.391E-05 0.389E-05 -.134E+02   0.811E-14 0.119E-05 0.138E+02   0.000E+00 0.000E+00 -.724E+00   -.143E-10 0.113E-11 -.557E-03
   0.236E-05 0.446E-05 -.103E+02   -.651E-14 -.104E-05 0.104E+02   0.000E+00 0.000E+00 0.116E+00   -.371E-10 0.916E-11 -.780E-03
   0.534E-05 0.394E-05 0.170E+02   0.303E-14 0.120E-05 -.174E+02   0.000E+00 0.000E+00 0.482E+00   -.119E-10 -.204E-10 -.430E-03
   0.350E-05 0.588E-05 0.128E+02   -.163E-14 -.121E-05 -.129E+02   0.000E+00 0.000E+00 -.818E-01   0.104E-09 0.479E-11 0.444E-03
   0.331E-05 0.377E-05 0.257E+01   -.482E-15 0.121E-05 -.254E+01   0.000E+00 0.000E+00 -.345E-01   -.172E-10 0.246E-10 0.950E-03
   -.184E-03 0.164E-03 -.877E-02   0.440E-14 0.903E-06 -.445E-01   0.000E+00 0.000E+00 0.276E+00   0.140E-10 0.174E-14 -.545E-03
 -----------------------------------------------------------------------------------------------
   -.141E-03 0.216E-03 -.236E+00   -.233E-14 0.738E-15 -.213E-13   0.000E+00 0.000E+00 0.237E+00   -.796E-10 -.199E-10 0.158E-03
 
 
 POSITION                                       TOTAL-FORCE (eV/Angst)
 -----------------------------------------------------------------------------------
      2.27116      1.89465      0.85454         0.000000      0.000000     -0.001067
      2.27116      0.46720      3.38250         0.000000      0.000000      0.357106
      2.27116      0.46720      8.45626         0.000000      0.000000     -0.436791
      2.27116      1.89465     10.99314         0.000000      0.000000      0.024396
      2.27116      0.46720     13.53626         0.000000      0.000000     -0.001525
      4.56531      0.46720     15.19832         0.000000      0.000000     -0.001440
      4.56531      1.89465      2.53688         0.000000      0.000000     -0.345641
      4.56531      0.46720      5.07376         0.000000      0.000000      0.223017
      4.56531      1.89465      7.61064         0.000000      0.000000      0.121126
      4.56531      0.46720     10.14751         0.000000      0.000000     -0.158869
      4.56531      1.89465     12.66791         0.000000      0.000000     -0.002149
      2.27116      1.89465      5.91938         0.000000      0.000000      0.221836
 -----------------------------------------------------------------------------------
    total drift:                               -0.000141      0.000216      0.000597


--------------------------------------------------------------------------------------------------------


  FREE ENERGIE OF THE ION-ELECTRON SYSTEM (eV)
  ---------------------------------------------------
  free  energy   TOTEN  =       -89.76544455 eV

  energy  without entropy=      -89.78359996  energy(sigma->0) =      -89.77149635
 
 d Force = 0.2042635E-06[ 0.199E-06, 0.209E-06]  d Energy =-0.9285978E-04 0.931E-04
 d Force =-0.3602690E-03[-0.360E-03,-0.360E-03]  d Ewald  =-0.3602690E-03 0.114E-11


--------------------------------------------------------------------------------------------------------


    POTLOK:  cpu time    0.0120: real time    0.0120


--------------------------------------------------------------------------------------------------------


 stress matrix after NEB project (eV)
      4.17616      0.00000      0.00000
      0.00000      5.06144      0.00000
      0.00000      0.00000      1.07147
  FORCES: max atom, RMS     0.002149    0.000920
  FORCE total and by dimension    0.003187    0.002149
  Stress total and by dimension    6.648804    5.061441
 Steepest descent step on ions:
 trial-energy change:    0.000093  1 .order   -0.000000   -0.000000   -0.000000
  (g-gl).g = 0.209E-06      g.g   = 0.209E-06  gl.gl    = 0.000E+00
 g(Force)  = 0.209E-06   g(Stress)= 0.000E+00 ortho     = 0.000E+00
 gamma     =   0.00000
 trial     =   1.00000
 opt step  =   4.00000  (harmonic =  20.81948) maximal distance =0.00000000
 next E    =   -89.765540   (d E  =  -0.00000)


--------------------------------------------------------------------------------------------------------


    WAVPRE:  cpu time    0.0033: real time    0.0103
    FEWALD:  cpu time    0.0003: real time    0.0003
    ORTHCH:  cpu time    0.0949: real time    0.0949
     LOOP+:  cpu time    8.9567: real time    9.0199


--------------------------------------- Iteration      3(   1)  ---------------------------------------


    POTLOK:  cpu time    0.0101: real time    0.0144
    SETDIJ:  cpu time    0.0024: real time    0.0024
     EDDAV:  cpu time    1.5308: real time    1.5311
       DOS:  cpu time    0.0036: real time    0.0036
    CHARGE:  cpu time    0.0294: real time    0.0294
    MIXING:  cpu time    0.0002: real time    0.0002
    --------------------------------------------
      LOOP:  cpu time    1.5766: real time    1.5811

 eigenvalue-minimisations  :  5400
 total energy-change (2. order) : 0.2356651E-06  (-0.2039124E-05)
 number of electron      46.9999974 magnetization 
 augmentation part       12.2835675 magnetization 

 Broyden mixing:
  rms(total) = 0.17276E-03    rms(broyden)= 0.17275E-03
  rms(prec ) = 0.36538E-03
  weight for this iteration     100.00

 Free energy of the ion-electron system (eV)
  ---------------------------------------------------
  alpha Z        PSCENC =       228.19255348
  Ewald energy   TEWEN  =     -1497.86554434
  -Hartree energ DENC   =       -44.33020093
  -exchange      EXHF   =         0.00000000
  -V(xc)+E(xc)   XCENC  =      -428.29522029
  PAW double counting   =      3214.13466143    -2740.46198875
  entropy T*S    EENTRO =         0.01815797
  eigenvalues    EBANDS =        82.58904343
  atomic energy  EATOM  =      1096.25309358
  Solvation  Ediel_sol  =         0.00000000
  ---------------------------------------------------
  free energy    TOTEN  =       -89.76544441 eV

  energy without entropy =      -89.78360239  energy(sigma->0) =      -89.77149707


--------------------------------------------------------------------------------------------------------


--------------------------------------- Iteration      3(   2)  ---------------------------------------


    POTLOK:  cpu time    0.0224: real time    0.0264
    SETDIJ:  cpu time    0.0074: real time    0.0074
    EDDIAG:  cpu time    0.3920: real time    0.3921
  RMM-DIIS:  cpu time    0.4423: real time    0.4424
    ORTHCH:  cpu time    0.0981: real time    0.0981
       DOS:  cpu time    0.0036: real time    0.0036
    CHARGE:  cpu time    0.0295: real time    0.0295
    MIXING:  cpu time    0.0003: real time    0.0003
    --------------------------------------------
      LOOP:  cpu time    0.9956: real time    0.9998

 eigenvalue-minimisations  :  5812
 total energy-change (2. order) :-0.1416975E-05  (-0.5220064E-06)
 number of electron      46.9999974 magnetization 
 augmentation part       12.2835530 magnetization 

 Broyden mixing:
  rms(total) = 0.65973E-03    rms(broyden)= 0.65972E-03
  rms(prec ) = 0.18779E-02
  weight for this iteration     100.00

 eigenvalues of (default mixing * dielectric matrix)
  average eigenvalue GAMMA=   0.1703
  0.1703

 Free energy of the ion-electron system (eV)
  ---------------------------------------------------
  alpha Z        PSCENC =       228.19255348
  Ewald energy   TEWEN  =     -1497.86554434
  -Hartree energ DENC   =       -44.33032905
  -exchange      EXHF   =         0.00000000
  -V(xc)+E(xc)   XCENC  =      -428.29521986
  PAW double counting   =      3214.13490218    -2740.46222884
  entropy T*S    EENTRO =         0.01817430
  eigenvalues    EBANDS =        82.58915274
  atomic energy  EATOM  =      1096.25309358
  Solvation  Ediel_sol  =         0.00000000
  ---------------------------------------------------
  free energy    TOTEN  =       -89.76544583 eV

  energy without entropy =      -89.78362013  energy(sigma->0) =      -89.77150393


--------------------------------------------------------------------------------------------------------


--------------------------------------- Iteration      3(   3)  ---------------------------------------


    POTLOK:  cpu time    0.0091: real time    0.0125
    SETDIJ:  cpu time    0.0024: real time    0.0024
    EDDIAG:  cpu time    0.3890: real time    0.3891
  RMM-DIIS:  cpu time    0.3683: real time    0.3684
    ORTHCH:  cpu time    0.0519: real time    0.0519
       DOS:  cpu time    0.0037: real time    0.0037
    CHARGE:  cpu time    0.0293: real time    0.0293
    MIXING:  cpu time    0.0003: real time    0.0003
    --------------------------------------------
      LOOP:  cpu time    0.8541: real time    0.8576

 eigenvalue-minimisations  :  5229
 total energy-change (2. order) : 0.1540219E-05  (-0.1909288E-06)
 number of electron      46.9999974 magnetization 
 augmentation part       12.2835701 magnetization 

 Broyden mixing:
  rms(total) = 0.16690E-03    rms(broyden)= 0.16688E-03
  rms(prec ) = 0.24131E-03
  weight for this iteration     100.00

 eigenvalues of (default mixing * dielectric matrix)
  average eigenvalue GAMMA=   0.2056
  0.2499  0.1613

 Free energy of the ion-electron system (eV)
  ---------------------------------------------------
  alpha Z        PSCENC =       228.19255348
  Ewald energy   TEWEN  =     -1497.86554434
  -Hartree energ DENC   =       -44.33017885
  -exchange      EXHF   =         0.00000000
  -V(xc)+E(xc)   XCENC  =      -428.29521937
  PAW double counting   =      3214.13472933    -2740.46205009
  entropy T*S    EENTRO =         0.01815810
  eigenvalues    EBANDS =        82.58901387
  atomic energy  EATOM  =      1096.25309358
  Solvation  Ediel_sol  =         0.00000000
  ---------------------------------------------------
  free energy    TOTEN  =       -89.76544429 eV

  energy without entropy =      -89.78360239  energy(sigma->0) =      -89.77149699


--------------------------------------------------------------------------------------------------------


--------------------------------------- Iteration      3(   4)  ---------------------------------------


    POTLOK:  cpu time    0.0090: real time    0.0124
    SETDIJ:  cpu time    0.0024: real time    0.0024
    EDDIAG:  cpu time    0.4366: real time    0.4371
  RMM-DIIS:  cpu time    0.2839: real time    0.2841
    ORTHCH:  cpu time    0.0517: real time    0.0517
       DOS:  cpu time    0.0036: real time    0.0036
    --------------------------------------------
      LOOP:  cpu time    0.7873: real time    0.7913

 eigenvalue-minimisations  :  3511
 total energy-change (2. order) : 0.4506001E-07  (-0.2200732E-07)
 number of electron      46.9999974 magnetization 
 augmentation part       12.2835701 magnetization 

 Free energy of the ion-electron system (eV)
  ---------------------------------------------------
  alpha Z        PSCENC =       228.19255348
  Ewald energy   TEWEN  =     -1497.86554434
  -Hartree energ DENC   =       -44.33019134
  -exchange      EXHF   =         0.00000000
  -V(xc)+E(xc)   XCENC  =      -428.29521961
  PAW double counting   =      3214.13474951    -2740.46207456
  entropy T*S    EENTRO =         0.01816029
  eigenvalues    EBANDS =        82.58902875
  atomic energy  EATOM  =      1096.25309358
  Solvation  Ediel_sol  =         0.00000000
  ---------------------------------------------------
  free energy    TOTEN  =       -89.76544424 eV

  energy without entropy =      -89.78360453  energy(sigma->0) =      -89.77149767


--------------------------------------------------------------------------------------------------------


 average (electrostatic) potential at core
  the test charge radii are     1.2598  1.0406
  (the norm of the test charge is              1.0000)
       1 -25.9982       2 -26.0015       3 -25.9429       4 -25.9985       5 -25.9950
       6 -25.9795       7 -25.9691       8 -25.8868       9 -25.8854      10 -25.9315
      11 -25.9887      12 -75.9608
 
 
 
 E-fermi :   3.6008     XC(G=0): -11.1701     alpha+bet :-11.7130


 k-point     1 :       0.0000    0.0000    0.0000
  band No.  band energies     occupation 
      1      -3.9535      2.00000
      2      -2.2831      2.00000
      3      -1.9177      2.00000
      4      -0.4351      2.00000
      5      -0.2853      2.00000
      6       0.8984      2.00000
      7       1.1140      2.00000
      8       1.3085      2.00000
      9       1.4634      2.00000
     10       1.6075      2.00000
     11       1.6301      2.00000
     12       1.7918      2.00000
     13       1.8493      2.00000
     14       2.2203      2.00000
     15       2.3007      2.00000
     16       2.4444      2.00000
     17       2.8353      2.00000
     18       2.9361      2.00003
     19       3.1537      2.00695
     20       3.5168      1.64614
     21       3.5934      1.06321
     22       3.7617      0.01765
     23       4.1858     -0.00028
     24       4.2238     -0.00010
     25       4.2812     -0.00002
     26       4.3065     -0.00001
     27       4.3592     -0.00000
     28       4.3783     -0.00000
     29       4.4187     -0.00000
     30       4.4406     -0.00000

 k-point     2 :       0.1111    0.0000    0.0000
  band No.  band energies     occupation 
      1      -3.8727      2.00000
      2      -2.1820      2.00000
      3      -1.8182      2.00000
      4      -0.3858      2.00000
      5      -0.2292      2.00000
      6       0.7774      2.00000
      7       1.0401      2.00000
      8       1.2122      2.00000
      9       1.3955      2.00000
     10       1.4707      2.00000
     11       1.7152      2.00000
     12       1.8155      2.00000
     13       2.0008      2.00000
     14       2.2898      2.00000
     15       2.3226      2.00000
     16       2.4397      2.00000
     17       2.7863      2.00000
     18       2.8782      2.00000
     19       3.1903      2.01344
     20       3.3934      2.05710
     21       3.5894      1.09657
     22       3.7652      0.00902
     23       4.0205     -0.01149
     24       4.2093     -0.00015
     25       4.2400     -0.00006
     26       4.3178     -0.00000
     27       4.3462     -0.00000
     28       4.3702     -0.00000
     29       4.4294     -0.00000
     30       4.4978     -0.00000

 k-point     3 :       0.2222    0.0000    0.0000
  band No.  band energies     occupation 
      1      -3.6434      2.00000
      2      -1.8864      2.00000
      3      -1.5271      2.00000
      4      -0.2870      2.00000
      5      -0.0611      2.00000
      6       0.4197      2.00000
      7       0.8850      2.00000
      8       0.9780      2.00000
      9       1.2031      2.00000
     10       1.4328      2.00000
     11       1.6139      2.00000
     12       1.8029      2.00000
     13       2.2882      2.00000
     14       2.3166      2.00000
     15       2.3499      2.00000
     16       2.5137      2.00000
     17       2.8187      2.00000
     18       2.8976      2.00001
     19       3.1705      2.00950
     20       3.2383      2.02791
     21       3.5767      1.20236
     22       3.7096      0.21340
     23       3.8258     -0.06741
     24       4.0346     -0.00892
     25       4.0858     -0.00322
     26       4.2201     -0.00011
     27       4.2626     -0.00003
     28       4.2863     -0.00001
     29       4.4360     -0.00000
     30       4.4791     -0.00000

 k-point     4 :       0.3333    0.0000    0.0000
  band No.  band energies     occupation 
      1      -3.3163      2.00000
      2      -1.4255      2.00000
      3      -1.0686      2.00000
      4      -0.4474      2.00000
      5       0.1906      2.00000
      6       0.2682      2.00000
      7       0.5063      2.00000
      8       0.7992      2.00000
      9       0.9484      2.00000
     10       1.2618      2.00000
     11       1.3093      2.00000
     12       1.6211      2.00000
     13       2.4401      2.00000
     14       2.4755      2.00000
     15       2.5146      2.00000
     16       2.6984      2.00000
     17       2.9189      2.00002
     18       3.0142      2.00027
     19       3.1131      2.00304
     20       3.2269      2.02380
     21       3.5339      1.53248
     22       3.6019      0.99103
     23       3.8345     -0.06987
     24       3.8667     -0.06800
     25       3.9413     -0.03690
     26       3.9917     -0.01847
     27       4.0807     -0.00359
     28       4.1820     -0.00031
     29       4.3488     -0.00000
     30       4.3818     -0.00000

 k-point     5 :       0.4444    0.0000    0.0000
  band No.  band energies     occupation 
      1      -3.0291      2.00000
      2      -0.9881      2.00000
      3      -0.6611      2.00000
      4      -0.4998      2.00000
      5      -0.0914      2.00000
      6       0.1606      2.00000
      7       0.5378      2.00000
      8       0.6094      2.00000
      9       0.9025      2.00000
     10       0.9378      2.00000
     11       1.0329      2.00000
     12       1.4170      2.00000
     13       2.6013      2.00000
     14       2.6745      2.00000
     15       2.7700      2.00000
     16       2.8349      2.00000
     17       2.9115      2.00001
     18       3.0251      2.00036
     19       3.1793      2.01113
     20       3.2376      2.02762
     21       3.4267      2.01200
     22       3.5069      1.70604
     23       3.7075      0.22428
     24       3.7627      0.01508
     25       3.9244     -0.04450
     26       3.9968     -0.01706
     27       4.0750     -0.00404
     28       4.0894     -0.00298
     29       4.1907     -0.00025
     30       4.2077     -0.00015

 k-point     6 :       0.0000    0.0714    0.0000
  band No.  band energies     occupation 
      1      -3.8578      2.00000
      2      -2.1735      2.00000
      3      -1.8095      2.00000
      4      -0.3401      2.00000
      5      -0.1922      2.00000
      6       0.9895      2.00000
      7       1.1968      2.00000
      8       1.3907      2.00000
      9       1.5475      2.00000
     10       1.6566      2.00000
     11       1.6870      2.00000
     12       1.8575      2.00000
     13       1.8739      2.00000
     14       2.2789      2.00000
     15       2.3075      2.00000
     16       2.4499      2.00000
     17       2.7893      2.00000
     18       2.8667      2.00000
     19       3.0987      2.00221
     20       3.4440      1.97178
     21       3.5520      1.39963
     22       3.6948      0.29369
     23       3.9990     -0.01646
     24       4.1611     -0.00054
     25       4.2040     -0.00017
     26       4.3156     -0.00001
     27       4.3598     -0.00000
     28       4.3679     -0.00000
     29       4.3982     -0.00000
     30       4.3985     -0.00000

 k-point     7 :       0.1111    0.0714    0.0000
  band No.  band energies     occupation 
      1      -3.7781      2.00000
      2      -2.0736      2.00000
      3      -1.7114      2.00000
      4      -0.2921      2.00000
      5      -0.1365      2.00000
      6       0.8666      2.00000
      7       1.1237      2.00000
      8       1.2890      2.00000
      9       1.4648      2.00000
     10       1.5592      2.00000
     11       1.7790      2.00000
     12       1.9004      2.00000
     13       2.0229      2.00000
     14       2.2884      2.00000
     15       2.3623      2.00000
     16       2.4304      2.00000
     17       2.7436      2.00000
     18       2.8321      2.00000
     19       3.1511      2.00660
     20       3.3222      2.06405
     21       3.5495      1.41870
     22       3.7034      0.24585
     23       3.8620     -0.06911
     24       4.1525     -0.00068
     25       4.1561     -0.00062
     26       4.2827     -0.00002
     27       4.3382     -0.00000
     28       4.3490     -0.00000
     29       4.3778     -0.00000
     30       4.4517     -0.00000

 k-point     8 :       0.2222    0.0714    0.0000
  band No.  band energies     occupation 
      1      -3.5522      2.00000
      2      -1.7814      2.00000
      3      -1.4241      2.00000
      4      -0.1973      2.00000
      5       0.0299      2.00000
      6       0.5091      2.00000
      7       0.9729      2.00000
      8       1.0611      2.00000
      9       1.2861      2.00000
     10       1.5236      2.00000
     11       1.6883      2.00000
     12       1.8928      2.00000
     13       2.3027      2.00000
     14       2.3214      2.00000
     15       2.3544      2.00000
     16       2.5168      2.00000
     17       2.8049      2.00000
     18       2.8821      2.00000
     19       3.1132      2.00304
     20       3.1993      2.01560
     21       3.5193      1.63027
     22       3.6351      0.71451
     23       3.7759     -0.01372
     24       3.9911     -0.01866
     25       4.0310     -0.00954
     26       4.1987     -0.00020
     27       4.2222     -0.00010
     28       4.2593     -0.00003
     29       4.2847     -0.00001
     30       4.4141     -0.00000

 k-point     9 :       0.3333    0.0714    0.0000
  band No.  band energies     occupation 
      1      -3.2308      2.00000
      2      -1.3258      2.00000
      3      -0.9716      2.00000
      4      -0.3570      2.00000
      5       0.2773      2.00000
      6       0.3591      2.00000
      7       0.5946      2.00000
      8       0.8854      2.00000
      9       1.0338      2.00000
     10       1.3453      2.00000
     11       1.3836      2.00000
     12       1.7098      2.00000
     13       2.4708      2.00000
     14       2.4989      2.00000
     15       2.5253      2.00000
     16       2.7072      2.00000
     17       2.9388      2.00003
     18       3.0176      2.00030
     19       3.0789      2.00140
     20       3.1943      2.01436
     21       3.4895      1.79937
     22       3.5916      1.07840
     23       3.7788     -0.01914
     24       3.8488     -0.07085
     25       3.8854     -0.06182
     26       3.9780     -0.02270
     27       4.0414     -0.00787
     28       4.1035     -0.00218
     29       4.1975     -0.00021
     30       4.3165     -0.00001

 k-point    10 :       0.4444    0.0714    0.0000
  band No.  band energies     occupation 
      1      -2.9503      2.00000
      2      -0.8895      2.00000
      3      -0.5672      2.00000
      4      -0.4092      2.00000
      5      -0.0026      2.00000
      6       0.2443      2.00000
      7       0.6210      2.00000
      8       0.6905      2.00000
      9       0.9821      2.00000
     10       1.0209      2.00000
     11       1.1198      2.00000
     12       1.5137      2.00000
     13       2.6406      2.00000
     14       2.7136      2.00000
     15       2.8000      2.00000
     16       2.8642      2.00000
     17       2.9431      2.00003
     18       3.0522      2.00073
     19       3.1771      2.01070
     20       3.2129      2.01935
     21       3.4212      2.02221
     22       3.4774      1.85497
     23       3.6621      0.50760
     24       3.7277      0.13038
     25       3.8712     -0.06677
     26       3.9303     -0.04178
     27       4.0392     -0.00820
     28       4.0547     -0.00610
     29       4.1112     -0.00183
     30       4.1539     -0.00065

 k-point    11 :       0.0000    0.1429    0.0000
  band No.  band energies     occupation 
      1      -3.5746      2.00000
      2      -1.8532      2.00000
      3      -1.4951      2.00000
      4      -0.0712      2.00000
      5       0.0695      2.00000
      6       1.2407      2.00000
      7       1.4168      2.00000
      8       1.6045      2.00000
      9       1.7226      2.00000
     10       1.7669      2.00000
     11       1.8731      2.00000
     12       1.8786      2.00000
     13       2.0834      2.00000
     14       2.3142      2.00000
     15       2.3668      2.00000
     16       2.4724      2.00000
     17       2.6470      2.00000
     18       2.6955      2.00000
     19       2.9944      2.00016
     20       3.2329      2.02590
     21       3.4376      1.98819
     22       3.5082      1.69814
     23       3.5577      1.35595
     24       4.0110     -0.01352
     25       4.0483     -0.00691
     26       4.0817     -0.00352
     27       4.1987     -0.00020
     28       4.2595     -0.00003
     29       4.4121     -0.00000
     30       4.4550     -0.00000

 k-point    12 :       0.1111    0.1429    0.0000
  band No.  band energies     occupation 
      1      -3.4983      2.00000
      2      -1.7573      2.00000
      3      -1.4015      2.00000
      4      -0.0277      2.00000
      5       0.1234      2.00000
      6       1.1117      2.00000
      7       1.3502      2.00000
      8       1.4856      2.00000
      9       1.6387      2.00000
     10       1.7924      2.00000
     11       1.9195      2.00000
     12       2.0662      2.00000
     13       2.1307      2.00000
     14       2.2755      2.00000
     15       2.3922      2.00000
     16       2.4330      2.00000
     17       2.6274      2.00000
     18       2.7111      2.00000
     19       3.0551      2.00079
     20       3.1214      2.00362
     21       3.4022      2.04879
     22       3.4989      1.75069
     23       3.5392      1.49496
     24       3.9843     -0.02068
     25       4.0249     -0.01064
     26       4.0749     -0.00405
     27       4.1772     -0.00036
     28       4.2153     -0.00012
     29       4.4335     -0.00000
     30       4.4602     -0.00000

 k-point    13 :       0.2222    0.1429    0.0000
  band No.  band energies     occupation 
      1      -3.2826      2.00000
      2      -1.4770      2.00000
      3      -1.1275      2.00000
      4       0.0543      2.00000
      5       0.2827      2.00000
      6       0.7577      2.00000
      7       1.2141      2.00000
      8       1.2884      2.00000
      9       1.5009      2.00000
     10       1.7595      2.00000
     11       1.8474      2.00000
     12       2.0927      2.00000
     13       2.3103      2.00000
     14       2.3543      2.00000
     15       2.3865      2.00000
     16       2.5190      2.00000
     17       2.7373      2.00000
     18       2.8218      2.00000
     19       2.9472      2.00004
     20       3.0358      2.00048
     21       3.3523      2.07082
     22       3.5069      1.70604
     23       3.6161      0.87087
     24       3.8848     -0.06206
     25       3.9215     -0.04581
     26       4.0105     -0.01362
     27       4.0754     -0.00401
     28       4.1902     -0.00025
     29       4.2408     -0.00006
     30       4.3082     -0.00001

 k-point    14 :       0.3333    0.1429    0.0000
  band No.  band energies     occupation 
      1      -2.9784      2.00000
      2      -1.0389      2.00000
      3      -0.6955      2.00000
      4      -0.1002      2.00000
      5       0.5138      2.00000
      6       0.6091      2.00000
      7       0.8351      2.00000
      8       1.1136      2.00000
      9       1.2656      2.00000
     10       1.5388      2.00000
     11       1.5772      2.00000
     12       1.9256      2.00000
     13       2.5433      2.00000
     14       2.5757      2.00000
     15       2.5836      2.00000
     16       2.6813      2.00000
     17       2.9122      2.00001
     18       2.9698      2.00008
     19       3.0164      2.00029
     20       3.0750      2.00127
     21       3.4253      2.01458
     22       3.5266      1.58299
     23       3.6664      0.47698
     24       3.7177      0.17423
     25       3.7590      0.02472
     26       3.8522     -0.07062
     27       3.9440     -0.03573
     28       3.9583     -0.02985
     29       4.0608     -0.00540
     30       4.1108     -0.00185

 k-point    15 :       0.4444    0.1429    0.0000
  band No.  band energies     occupation 
      1      -2.7173      2.00000
      2      -0.6064      2.00000
      3      -0.3022      2.00000
      4      -0.1563      2.00000
      5       0.2421      2.00000
      6       0.4696      2.00000
      7       0.8413      2.00000
      8       0.9017      2.00000
      9       1.1838      2.00000
     10       1.2469      2.00000
     11       1.3574      2.00000
     12       1.7710      2.00000
     13       2.7269      2.00000
     14       2.8220      2.00000
     15       2.8673      2.00000
     16       2.8928      2.00001
     17       3.0632      2.00096
     18       3.0991      2.00223
     19       3.1241      2.00383
     20       3.1396      2.00526
     21       3.3788      2.06623
     22       3.4358      1.99243
     23       3.5288      1.56797
     24       3.6352      0.71361
     25       3.6995      0.26699
     26       3.7442      0.06872
     27       3.8308     -0.06901
     28       3.8715     -0.06665
     29       3.9395     -0.03767
     30       3.9991     -0.01645

 k-point    16 :       0.0000    0.2143    0.0000
  band No.  band energies     occupation 
      1      -3.1153      2.00000
      2      -1.3484      2.00000
      3      -1.0050      2.00000
      4       0.3222      2.00000
      5       0.4462      2.00000
      6       1.5840      2.00000
      7       1.6889      2.00000
      8       1.7840      2.00000
      9       1.8440      2.00000
     10       1.8768      2.00000
     11       1.9644      2.00000
     12       2.0889      2.00000
     13       2.2173      2.00000
     14       2.2792      2.00000
     15       2.3908      2.00000
     16       2.4222      2.00000
     17       2.4334      2.00000
     18       2.6180      2.00000
     19       2.9455      2.00004
     20       2.9558      2.00005
     21       3.0556      2.00079
     22       3.2476      2.03154
     23       3.3235      2.06449
     24       3.7489      0.05350
     25       3.8679     -0.06769
     26       3.9158     -0.04846
     27       3.9614     -0.02864
     28       4.1622     -0.00053
     29       4.3958     -0.00000
     30       4.4275     -0.00000

 k-point    17 :       0.1111    0.2143    0.0000
  band No.  band energies     occupation 
      1      -3.0447      2.00000
      2      -1.2607      2.00000
      3      -0.9207      2.00000
      4       0.3554      2.00000
      5       0.4943      2.00000
      6       1.4366      2.00000
      7       1.6481      2.00000
      8       1.7078      2.00000
      9       1.8303      2.00000
     10       1.9760      2.00000
     11       2.0164      2.00000
     12       2.1390      2.00000
     13       2.2357      2.00000
     14       2.2784      2.00000
     15       2.3368      2.00000
     16       2.4359      2.00000
     17       2.4823      2.00000
     18       2.6661      2.00000
     19       2.8541      2.00000
     20       2.8904      2.00001
     21       3.0812      2.00148
     22       3.2783      2.04498
     23       3.3607      2.07073
     24       3.7336      0.10683
     25       3.8748     -0.06562
     26       3.9140     -0.04931
     27       3.9292     -0.04227
     28       4.1073     -0.00200
     29       4.3014     -0.00001
     30       4.3980     -0.00000

 k-point    18 :       0.2222    0.2143    0.0000
[truncated: 642,446 more chars]
