# Supplementary material for: Manufacture-friendly nanostructured metals stabilized by dual-phase honeycomb shell
Source: Nat Commun. 2022 Apr 19;13:2034. doi: 10.1038/s41467-022-29782-8 (PMC9019002; doi:10.1038/s41467-022-29782-8)
Supplement: Supplementary file 3 — Source Data [file 41467_2022_29782_MOESM3_ESM.zip › Source data/Source data for first principle calculations/hollow-alfa01-10-beta112/bulk/alfa01-10/POSCAR-alpha-01-10-strain-surface-bulk]

BPOSCAR-alfa-relaxed-010-vac
1.0
        4.5883002281         0.0000000000         0.0000000000
        0.0000000000         2.8548998833         0.0000000000
        0.0000000000         0.0000000000        15.2212715149
   Ti   Al
   11   1
Selective dynamics
Direct
     0.494990016         0.663649978         0.055555558   T T T
     0.494990016         0.163650009         0.222222233   F F F
     0.494990016         0.163650009         0.555555597   F F F
     0.494990016         0.663649978         0.722222264   F F F
     0.494990016         0.163650009         0.888888931   T T T
     0.994990016         0.163650009         0.000000000   T T T
     0.994990016         0.663649978         0.166666667   F F F
     0.994990016         0.163650009         0.333333333   F F F
     0.994990016         0.663649978         0.500000000   F F F
     0.994990016         0.163650009         0.666666667   F F F
     0.994990016         0.663649978         0.833333333   T T T
     0.494990016         0.663649978         0.388888899   F F F
