# Supplementary material for: Manufacture-friendly nanostructured metals stabilized by dual-phase honeycomb shell
Source: Nat Commun. 2022 Apr 19;13:2034. doi: 10.1038/s41467-022-29782-8 (PMC9019002; doi:10.1038/s41467-022-29782-8)
Supplement: Supplementary file 3 — Source Data [file 41467_2022_29782_MOESM3_ESM.zip › Source data/Source data for first principle calculations/hollow-alfa01-10-beta112/bulk/beta112/CONTCAR]

BPOSCAR-beta-Ti-relaxed-112-slab        
   1.00000000000000     
     4.5883002280999996    0.0000000000000000    0.0000000000000000
     0.0000000000000000    2.8548998832999999    0.0000000000000000
     0.0000000000000000    0.0000000000000000   15.7287883759000007
   Ti   V 
     9     3
Selective dynamics
Direct
  0.2516000030000001  0.7607323432930446  0.0916739535098968   T   T   T
  0.7516000290000022  0.6000000260000036  0.3333333329999988   F   F   F
  0.2516000030000001  0.6000000260000036  0.5833427009999994   F   F   F
  0.7516000290000022  0.7555549293414424  0.8276328923900416   T   T   T
  0.7516000290000022  0.7822043675578206  0.9989160602411876   T   T   T
  0.7516000290000022  0.2666699859999966  0.1666666670000012   F   F   F
  0.2516000030000001  0.2666699859999966  0.4166760339999982   F   F   F
  0.7516000290000022  0.2666699859999966  0.6666853409999973   F   F   F
  0.2516000030000001  0.2879984394557473  0.9108937600678271   T   T   T
  0.2516000030000001  0.9333300010000016  0.2500093530000029   F   F   F
  0.7516000290000022  0.9333300010000016  0.5000000000000000   F   F   F
  0.2516000030000001  0.9333300010000016  0.7500093680000006   F   F   F
 
  0.00000000E+00  0.00000000E+00  0.00000000E+00
  0.00000000E+00  0.00000000E+00  0.00000000E+00
  0.00000000E+00  0.00000000E+00  0.00000000E+00
  0.00000000E+00  0.00000000E+00  0.00000000E+00
  0.00000000E+00  0.00000000E+00  0.00000000E+00
  0.00000000E+00  0.00000000E+00  0.00000000E+00
  0.00000000E+00  0.00000000E+00  0.00000000E+00
  0.00000000E+00  0.00000000E+00  0.00000000E+00
  0.00000000E+00  0.00000000E+00  0.00000000E+00
  0.00000000E+00  0.00000000E+00  0.00000000E+00
  0.00000000E+00  0.00000000E+00  0.00000000E+00
  0.00000000E+00  0.00000000E+00  0.00000000E+00
