# Supplementary material for: Manufacture-friendly nanostructured metals stabilized by dual-phase honeycomb shell
Source: Nat Commun. 2022 Apr 19;13:2034. doi: 10.1038/s41467-022-29782-8 (PMC9019002; doi:10.1038/s41467-022-29782-8)
Supplement: Supplementary file 3 — Source Data [file 41467_2022_29782_MOESM3_ESM.zip › Source data/Source data for first principle calculations/hollow-alfa01-10-beta112/bulk/beta112/OSZICAR]

       N       E                     dE             d eps       ncg     rms          rms(c)
DAV:   1     0.177966956425E+03    0.17797E+03   -0.13754E+04  7920   0.104E+03
DAV:   2    -0.754955756566E+02   -0.25346E+03   -0.24324E+03  7920   0.241E+02
DAV:   3    -0.108452069648E+03   -0.32956E+02   -0.30438E+02 13836   0.820E+01
DAV:   4    -0.110104664787E+03   -0.16526E+01   -0.15746E+01 12828   0.216E+01
DAV:   5    -0.110161583355E+03   -0.56919E-01   -0.56411E-01 11748   0.368E+00    0.366E+01
RMM:   6    -0.989625040232E+02    0.11199E+02   -0.56510E+01  7920   0.626E+01    0.139E+01
RMM:   7    -0.128563383317E+03   -0.29601E+02   -0.91959E+01 10403   0.540E+01    0.289E+01
RMM:   8    -0.105304932726E+03    0.23258E+02   -0.35038E+01 10676   0.273E+01    0.214E+01
RMM:   9    -0.956382879913E+02    0.96666E+01   -0.20042E+01  8586   0.290E+01    0.889E+00
RMM:  10    -0.957374844826E+02   -0.99196E-01   -0.12046E+01 11150   0.107E+01    0.547E+00
RMM:  11    -0.956017407914E+02    0.13574E+00   -0.18961E+00  9899   0.744E+00    0.487E+00
RMM:  12    -0.953568793411E+02    0.24486E+00   -0.65629E-01  8008   0.623E+00    0.310E+00
RMM:  13    -0.952905166477E+02    0.66363E-01   -0.53190E-01  8822   0.476E+00    0.220E+00
RMM:  14    -0.953142816464E+02   -0.23765E-01   -0.72113E-01 10800   0.399E+00    0.207E+00
RMM:  15    -0.952919755677E+02    0.22306E-01   -0.25074E-01 10582   0.244E+00    0.197E+00
RMM:  16    -0.952484250456E+02    0.43551E-01   -0.14756E-01  8049   0.299E+00    0.686E-01
RMM:  17    -0.952508570246E+02   -0.24320E-02   -0.92310E-02 11041   0.959E-01    0.563E-01
RMM:  18    -0.952461480412E+02    0.47090E-02   -0.18092E-02  7984   0.123E+00    0.210E-01
RMM:  19    -0.952460881928E+02    0.59848E-04   -0.34214E-03 10903   0.245E-01    0.138E-01
RMM:  20    -0.952458779302E+02    0.21026E-03   -0.94787E-04 10040   0.161E-01    0.721E-02
RMM:  21    -0.952458346469E+02    0.43283E-04   -0.23613E-04  9240   0.797E-02    0.466E-02
RMM:  22    -0.952458210122E+02    0.13635E-04   -0.11771E-04 10420   0.519E-02    0.337E-02
RMM:  23    -0.952458033127E+02    0.17699E-04   -0.51396E-05  9427   0.424E-02    0.112E-02
RMM:  24    -0.952458020671E+02    0.12457E-05   -0.20172E-05 11463   0.154E-02    0.891E-03
RMM:  25    -0.952457994038E+02    0.26633E-05   -0.48871E-06  9218   0.136E-02    0.528E-03
RMM:  26    -0.952457991440E+02    0.25974E-06   -0.22323E-06 10516   0.536E-03    0.202E-03
RMM:  27    -0.952457989566E+02    0.18747E-06   -0.17835E-07  5928   0.328E-03    0.156E-03
RMM:  28    -0.952457986528E+02    0.30377E-06   -0.46113E-08  4709   0.278E-03    0.134E-03
RMM:  29    -0.952457987413E+02   -0.88513E-07   -0.20850E-08  4612   0.293E-03
   1 F= -.95245799E+02 E0= -.95243312E+02  d E =-.952458E+02
       N       E                     dE             d eps       ncg     rms          rms(c)
DAV:   1    -0.952457990348E+02   -0.38197E-06   -0.35602E-06  9264   0.805E-03    0.941E-04
RMM:   2    -0.952457999239E+02   -0.88910E-06   -0.12865E-06  9090   0.540E-03    0.731E-03
RMM:   3    -0.952457991033E+02    0.82059E-06   -0.27235E-07  5759   0.399E-03    0.219E-03
RMM:   4    -0.952457990262E+02    0.77082E-07   -0.15150E-07  4653   0.293E-03
   2 F= -.95245799E+02 E0= -.95243313E+02  d E =-.284879E-06
       N       E                     dE             d eps       ncg     rms          rms(c)
DAV:   1    -0.952457999001E+02   -0.79685E-06   -0.35212E-05  9972   0.234E-02    0.282E-03
RMM:   2    -0.952458089582E+02   -0.90580E-05   -0.11127E-05 10318   0.167E-02    0.249E-02
RMM:   3    -0.952458001969E+02    0.87612E-05   -0.32605E-06  8163   0.127E-02    0.549E-03
RMM:   4    -0.952457997642E+02    0.43276E-06   -0.23704E-06  9623   0.659E-03    0.149E-03
RMM:   5    -0.952457997633E+02    0.91200E-09   -0.32625E-07  5807   0.373E-03
   3 F= -.95245800E+02 E0= -.95243315E+02  d E =-.102194E-05
       N       E                     dE             d eps       ncg     rms          rms(c)
DAV:   1    -0.952458016584E+02   -0.18942E-05   -0.14010E-04  8760   0.467E-02    0.590E-03
RMM:   2    -0.952458542645E+02   -0.52606E-04   -0.58301E-05 10658   0.331E-02    0.555E-02
RMM:   3    -0.952458027504E+02    0.51514E-04   -0.19693E-05  8323   0.293E-02    0.109E-02
RMM:   4    -0.952458012842E+02    0.14662E-05   -0.10527E-05 10816   0.112E-02    0.512E-03
RMM:   5    -0.952458010311E+02    0.25308E-06   -0.18822E-06  9670   0.579E-03    0.352E-03
RMM:   6    -0.952458010746E+02   -0.43515E-07   -0.15547E-06  8679   0.781E-03    0.371E-03
RMM:   7    -0.952458008377E+02    0.23688E-06   -0.24155E-07  5172   0.455E-03    0.871E-04
RMM:   8    -0.952458008521E+02   -0.14305E-07   -0.28682E-07  5209   0.316E-03
   4 F= -.95245801E+02 E0= -.95243317E+02  d E =-.211074E-05
       N       E                     dE             d eps       ncg     rms          rms(c)
DAV:   1    -0.952458040065E+02   -0.31688E-05   -0.55286E-04  7968   0.926E-02    0.103E-02
RMM:   2    -0.952459428628E+02   -0.13886E-03   -0.16760E-04 10298   0.644E-02    0.956E-02
RMM:   3    -0.952458081941E+02    0.13467E-03   -0.48646E-05  8263   0.483E-02    0.200E-02
RMM:   4    -0.952458023288E+02    0.58654E-05   -0.31249E-05 10490   0.228E-02    0.571E-03
RMM:   5    -0.952458027475E+02   -0.41877E-06   -0.56852E-06 11166   0.862E-03    0.714E-03
RMM:   6    -0.952458025256E+02    0.22197E-06   -0.34179E-06  9636   0.107E-02    0.621E-03
RMM:   7    -0.952458018716E+02    0.65401E-06   -0.11007E-06  7948   0.796E-03    0.177E-03
RMM:   8    -0.952458020653E+02   -0.19373E-06   -0.18456E-06  9469   0.724E-03    0.430E-03
RMM:   9    -0.952458018066E+02    0.25872E-06   -0.47057E-07  6481   0.574E-03    0.101E-03
RMM:  10    -0.952458018060E+02    0.56525E-09   -0.20254E-07  4910   0.192E-03
   5 F= -.95245802E+02 E0= -.95243322E+02  d E =-.306469E-05
