# Supplementary material for: Manufacture-friendly nanostructured metals stabilized by dual-phase honeycomb shell
Source: Nat Commun. 2022 Apr 19;13:2034. doi: 10.1038/s41467-022-29782-8 (PMC9019002; doi:10.1038/s41467-022-29782-8)
Supplement: Supplementary file 3 — Source Data [file 41467_2022_29782_MOESM3_ESM.zip › Source data/Source data for first principle calculations/hollow-alfa01-10-beta112/bulk/beta112/OUTCAR]

 vasp.5.4.4.18Apr17-6-g9f103f2a35 (build Jun 12 2020 19:44:23) complex          
  
 executed on             LinuxIFC date 2021.11.01  10:10:20
 running on   48 total cores
 distrk:  each k-point on   48 cores,    1 groups
 distr:  one band on NCORES_PER_BAND=   8 cores,    6 groups


--------------------------------------------------------------------------------------------------------


 INCAR:
 POTCAR:    PAW_PBE Ti 08Apr2002                  
 POTCAR:    PAW_PBE V 08Apr2002                   
 POTCAR:    PAW_PBE Ti 08Apr2002                  
   VRHFIN =Ti: d3 s1                                                            
   LEXCH  = PE                                                                  
   EATOM  =    94.7928 eV,    6.9671 Ry                                         
                                                                                
   TITEL  = PAW_PBE Ti 08Apr2002                                                
   LULTRA =        F    use ultrasoft PP ?                                      
   IUNSCR =        1    unscreen: 0-lin 1-nonlin 2-no                           
   RPACOR =    2.200    partial core radius                                     
   POMASS =   47.880; ZVAL   =    4.000    mass and valenz                      
   RCORE  =    2.800    outmost cutoff radius                                   
   RWIGS  =    2.500; RWIGS  =    1.323    wigner-seitz radius (au A)           
   ENMAX  =  178.330; ENMIN  =  133.747 eV                                      
   RCLOC  =    2.215    cutoff for local pot                                    
   LCOR   =        T    correct aug charges                                     
   LPAW   =        T    paw PP                                                  
   EAUG   =  328.883                                                            
   DEXC   =    0.000                                                            
   RMAX   =    2.868    core radius for proj-oper                               
   RAUG   =    1.300    factor for augmentation sphere                          
   RDEP   =    2.885    radius for radial grids                                 
   RDEPT  =    2.320    core radius for aug-charge                              
                                                                                
   Atomic configuration                                                         
    9 entries                                                                   
     n  l   j            E        occ.                                          
     1  0  0.50     -4865.3608   2.0000                                         
     2  0  0.50      -533.1367   2.0000                                         
     2  1  1.50      -440.5031   6.0000                                         
     3  0  0.50       -59.3186   2.0000                                         
     3  1  1.50       -35.7012   6.0000                                         
     3  2  2.50        -1.9157   3.0000                                         
     4  0  0.50        -3.7291   1.0000                                         
     4  1  1.50        -4.0817   0.0000                                         
     4  3  2.50        -1.3606   0.0000                                         
   Description                                                                  
     l       E           TYP  RCUT    TYP  RCUT                                 
     2     -1.9156924     23  2.800                                             
     2     -0.4062961     23  2.800                                             
     0     -3.7290832     23  2.800                                             
     0     20.4087390     23  2.800                                             
     1     -5.4423304     23  2.800                                             
  local pseudopotential read in
  partial core-charges read in
  partial kinetic energy density read in
  atomic valenz-charges read in
  non local Contribution for L=           2  read in
    real space projection operators read in
  non local Contribution for L=           2  read in
    real space projection operators read in
  non local Contribution for L=           0  read in
    real space projection operators read in
  non local Contribution for L=           0  read in
    real space projection operators read in
  non local Contribution for L=           1  read in
    real space projection operators read in
    PAW grid and wavefunctions read in
 
   number of l-projection  operators is LMAX  =           5
   number of lm-projection operators is LMMAX =          15
 
 POTCAR:    PAW_PBE V 08Apr2002                   
   VRHFIN =V: p6 d4 s1                                                          
   LEXCH  = PE                                                                  
   EATOM  =   170.8679 eV,   12.5584 Ry                                         
                                                                                
   TITEL  = PAW_PBE V 08Apr2002                                                 
   LULTRA =        F    use ultrasoft PP ?                                      
   IUNSCR =        1    unscreen: 0-lin 1-nonlin 2-no                           
   RPACOR =    2.000    partial core radius                                     
   POMASS =   50.941; ZVAL   =    5.000    mass and valenz                      
   RCORE  =    2.700    outmost cutoff radius                                   
   RWIGS  =    2.500; RWIGS  =    1.323    wigner-seitz radius (au A)           
   ENMAX  =  192.543; ENMIN  =  144.408 eV                                      
   RCLOC  =    1.779    cutoff for local pot                                    
   LCOR   =        T    correct aug charges                                     
   LPAW   =        T    paw PP                                                  
   EAUG   =  358.662                                                            
   DEXC   =    0.000                                                            
   RMAX   =    2.768    core radius for proj-oper                               
   RAUG   =    1.300    factor for augmentation sphere                          
   RDEP   =    2.762    radius for radial grids                                 
   RDEPT  =    2.240    core radius for aug-charge                              
                                                                                
   Atomic configuration                                                         
    9 entries                                                                   
     n  l   j            E        occ.                                          
     1  0  0.50     -5360.7193   2.0000                                         
     2  0  0.50      -598.4546   2.0000                                         
     2  1  1.50      -499.0155   6.0000                                         
     3  0  0.50       -66.5711   2.0000                                         
     3  1  1.50       -40.5282   6.0000                                         
     3  2  2.50        -2.4291   4.0000                                         
     4  0  0.50        -3.8743   1.0000                                         
     4  1  0.50        -2.7212   0.0000                                         
     4  3  2.50        -1.3606   0.0000                                         
   Description                                                                  
     l       E           TYP  RCUT    TYP  RCUT                                 
     2     -2.4290901     23  2.700                                             
     2     -3.7896727     23  2.700                                             
     0     -3.8742752     23  2.700                                             
     0     27.2116520     23  2.700                                             
     1     -2.7211652     23  2.700                                             
     1     27.2116520     23  2.700                                             
  local pseudopotential read in
  partial core-charges read in
  partial kinetic energy density read in
  atomic valenz-charges read in
  non local Contribution for L=           2  read in
    real space projection operators read in
  non local Contribution for L=           2  read in
    real space projection operators read in
  non local Contribution for L=           0  read in
    real space projection operators read in
  non local Contribution for L=           0  read in
    real space projection operators read in
  non local Contribution for L=           1  read in
    real space projection operators read in
  non local Contribution for L=           1  read in
    real space projection operators read in
    PAW grid and wavefunctions read in
 
   number of l-projection  operators is LMAX  =           6
   number of lm-projection operators is LMMAX =          18
 
  PAW_PBE Ti 08Apr2002                  :
 energy of atom  1       EATOM=  -94.7928
 kinetic energy error for atom=    0.0005 (will be added to EATOM!!)
  PAW_PBE V 08Apr2002                   :
 energy of atom  2       EATOM= -170.8679
 kinetic energy error for atom=    0.0010 (will be added to EATOM!!)
 
 
 POSCAR: BPOSCAR-beta-Ti-relaxed-112-slab        
  positions in direct lattice
  velocities in cartesian coordinates
 exchange correlation table for  LEXCH =        8
   RHO(1)=    0.500       N(1)  =     2000
   RHO(2)=  100.500       N(2)  =     4000

 VTST: version 3.2, (02/03/18)

 CHAIN: initializing optimizer
 
 OPT: Using VASP Conjugate-Gradient optimizer
 CHAIN: Read ICHAIN            0
 
 POSCAR: BPOSCAR-beta-Ti-relaxed-112-slab        
  positions in direct lattice
  velocities in cartesian coordinates
 


--------------------------------------------------------------------------------------------------------


 ion  position               nearest neighbor table
   1  0.252  0.761  0.092-  10 2.54   5 2.72   5 2.72   6 2.94   6 2.94   6 2.96   6 2.96   9 3.15

   2  0.752  0.600  0.333-  11 2.79   6 2.79  10 2.81  10 2.81   7 2.81   7 2.81
   3  0.252  0.600  0.583-  12 2.79   7 2.79   8 2.81   8 2.81  11 2.81  11 2.81
   4  0.752  0.755  0.828-  12 2.65  12 2.65   5 2.70   8 2.89   8 2.92   9 2.96   9 2.96   9 3.05
                             9 3.05
   5  0.752  0.782  0.999-   4 2.70   1 2.72   1 2.72   6 2.98   6 3.02   9 3.03   9 3.03   9 3.04
                             9 3.04
   6  0.752  0.267  0.167-   2 2.79  10 2.81  10 2.81   1 2.94   1 2.94   1 2.96   1 2.96   5 2.98
                             5 3.02
   7  0.252  0.267  0.417-   3 2.79  10 2.79  11 2.81  11 2.81   2 2.81   2 2.81
   8  0.752  0.267  0.667-  11 2.79  12 2.81  12 2.81   3 2.81   3 2.81   4 2.89   4 2.92
   9  0.252  0.288  0.911-  12 2.73   4 2.96   4 2.96   5 3.03   5 3.03   5 3.04   5 3.04   4 3.05
                             4 3.05  12 3.13   1 3.15
  10  0.252  0.933  0.250-   1 2.54   7 2.79   2 2.81   2 2.81   6 2.81   6 2.81
  11  0.752  0.933  0.500-   2 2.79   8 2.79   7 2.81   7 2.81   3 2.81   3 2.81
  12  0.252  0.933  0.750-   4 2.65   4 2.65   9 2.73   3 2.79   8 2.81   8 2.81   9 3.13
 
  LATTYP: Found a simple orthorhombic cell.
 ALAT       =     2.8548998833
 B/A-ratio  =     1.6071667714
 C/A-ratio  =     5.5094010364
  
  Lattice vectors:
  
 A1 = (   0.0000000000,  -2.8548998833,   0.0000000000)
 A2 = (  -4.5883002281,   0.0000000000,   0.0000000000)
 A3 = (   0.0000000000,   0.0000000000, -15.7287883759)


Analysis of symmetry for initial positions (statically):
=====================================================================
 Subroutine PRICEL returns:
 Original cell was already a primitive cell.
 

 Routine SETGRP: Setting up the symmetry group for a 
 simple orthorhombic supercell.


 Subroutine GETGRP returns: Found  2 space group operations
 (whereof  1 operations were pure point group operations)
 out of a pool of  8 trial point group operations.


The static configuration has the point symmetry C_1 .
 The point group associated with its full space group is C_1h.


Analysis of symmetry for dynamics (positions and initial velocities):
=====================================================================
 Subroutine PRICEL returns:
 Original cell was already a primitive cell.
 

 Routine SETGRP: Setting up the symmetry group for a 
 simple orthorhombic supercell.


 Subroutine GETGRP returns: Found  2 space group operations
 (whereof  1 operations were pure point group operations)
 out of a pool of  8 trial point group operations.


The dynamic configuration has the point symmetry C_1 .
 The point group associated with its full space group is C_1h.


Analysis of constrained symmetry for selective dynamics:
=====================================================================
 Subroutine PRICEL returns:
 Original cell was already a primitive cell.
 

 Routine SETGRP: Setting up the symmetry group for a 
 simple orthorhombic supercell.


 Subroutine GETGRP returns: Found  2 space group operations
 (whereof  1 operations were pure point group operations)
 out of a pool of  8 trial point group operations.


The constrained configuration has the point symmetry C_1 .
 The point group associated with its full space group is C_1h.


 Subroutine INISYM returns: Found  2 space group operations
 (whereof  1 operations are pure point group operations),
 and found     1 'primitive' translations

 
 
 KPOINTS: KPT-Resolved Value to Generate K-Mesh: 0

Automatic generation of k-mesh.
Space group operators:
 irot       det(A)        alpha          n_x          n_y          n_z        tau_x        tau_y        tau_z
    1     1.000000     0.000000     1.000000     0.000000     0.000000     0.000000     0.000000     0.000000
    2    -1.000000   180.000000     1.000000     0.000000     0.000000    -0.496800     0.000000     0.000000
 
 Subroutine IBZKPT returns following result:
 ===========================================
 
 Found    110 irreducible k-points:
 
 Following reciprocal coordinates:
            Coordinates               Weight
  0.000000  0.000000  0.000000      1.000000
  0.111111  0.000000  0.000000      2.000000
  0.222222  0.000000  0.000000      2.000000
  0.333333  0.000000  0.000000      2.000000
  0.444444  0.000000  0.000000      2.000000
  0.000000  0.071429  0.000000      2.000000
  0.111111  0.071429  0.000000      4.000000
  0.222222  0.071429  0.000000      4.000000
  0.333333  0.071429  0.000000      4.000000
  0.444444  0.071429  0.000000      4.000000
  0.000000  0.142857  0.000000      2.000000
  0.111111  0.142857  0.000000      4.000000
  0.222222  0.142857  0.000000      4.000000
  0.333333  0.142857  0.000000      4.000000
  0.444444  0.142857  0.000000      4.000000
  0.000000  0.214286  0.000000      2.000000
  0.111111  0.214286  0.000000      4.000000
  0.222222  0.214286  0.000000      4.000000
  0.333333  0.214286  0.000000      4.000000
  0.444444  0.214286  0.000000      4.000000
  0.000000  0.285714  0.000000      2.000000
  0.111111  0.285714  0.000000      4.000000
  0.222222  0.285714  0.000000      4.000000
  0.333333  0.285714  0.000000      4.000000
  0.444444  0.285714  0.000000      4.000000
  0.000000  0.357143  0.000000      2.000000
  0.111111  0.357143  0.000000      4.000000
  0.222222  0.357143  0.000000      4.000000
  0.333333  0.357143  0.000000      4.000000
  0.444444  0.357143  0.000000      4.000000
  0.000000  0.428571  0.000000      2.000000
  0.111111  0.428571  0.000000      4.000000
  0.222222  0.428571  0.000000      4.000000
  0.333333  0.428571  0.000000      4.000000
  0.444444  0.428571  0.000000      4.000000
  0.000000  0.500000  0.000000      1.000000
  0.111111  0.500000  0.000000      2.000000
  0.222222  0.500000  0.000000      2.000000
  0.333333  0.500000  0.000000      2.000000
  0.444444  0.500000  0.000000      2.000000
  0.000000  0.000000  0.333333      2.000000
  0.111111  0.000000  0.333333      4.000000
  0.222222  0.000000  0.333333      4.000000
  0.333333  0.000000  0.333333      4.000000
  0.444444  0.000000  0.333333      4.000000
  0.000000  0.071429  0.333333      2.000000
  0.111111  0.071429  0.333333      4.000000
  0.222222  0.071429  0.333333      4.000000
  0.333333  0.071429  0.333333      4.000000
  0.444444  0.071429  0.333333      4.000000
  0.000000  0.142857  0.333333      2.000000
  0.111111  0.142857  0.333333      4.000000
  0.222222  0.142857  0.333333      4.000000
  0.333333  0.142857  0.333333      4.000000
  0.444444  0.142857  0.333333      4.000000
  0.000000  0.214286  0.333333      2.000000
  0.111111  0.214286  0.333333      4.000000
  0.222222  0.214286  0.333333      4.000000
  0.333333  0.214286  0.333333      4.000000
  0.444444  0.214286  0.333333      4.000000
  0.000000  0.285714  0.333333      2.000000
  0.111111  0.285714  0.333333      4.000000
  0.222222  0.285714  0.333333      4.000000
  0.333333  0.285714  0.333333      4.000000
  0.444444  0.285714  0.333333      4.000000
  0.000000  0.357143  0.333333      2.000000
  0.111111  0.357143  0.333333      4.000000
  0.222222  0.357143  0.333333      4.000000
  0.333333  0.357143  0.333333      4.000000
  0.444444  0.357143  0.333333      4.000000
  0.000000  0.428571  0.333333      2.000000
  0.111111  0.428571  0.333333      4.000000
  0.222222  0.428571  0.333333      4.000000
  0.333333  0.428571  0.333333      4.000000
  0.444444  0.428571  0.333333      4.000000
  0.000000  0.500000  0.333333      2.000000
  0.111111  0.500000  0.333333      4.000000
  0.222222  0.500000  0.333333      4.000000
  0.333333  0.500000  0.333333      4.000000
  0.444444  0.500000  0.333333      4.000000
  0.000000 -0.428571  0.333333      2.000000
  0.111111 -0.428571  0.333333      4.000000
  0.222222 -0.428571  0.333333      4.000000
  0.333333 -0.428571  0.333333      4.000000
  0.444444 -0.428571  0.333333      4.000000
  0.000000 -0.357143  0.333333      2.000000
  0.111111 -0.357143  0.333333      4.000000
  0.222222 -0.357143  0.333333      4.000000
  0.333333 -0.357143  0.333333      4.000000
  0.444444 -0.357143  0.333333      4.000000
  0.000000 -0.285714  0.333333      2.000000
  0.111111 -0.285714  0.333333      4.000000
  0.222222 -0.285714  0.333333      4.000000
  0.333333 -0.285714  0.333333      4.000000
  0.444444 -0.285714  0.333333      4.000000
  0.000000 -0.214286  0.333333      2.000000
  0.111111 -0.214286  0.333333      4.000000
  0.222222 -0.214286  0.333333      4.000000
  0.333333 -0.214286  0.333333      4.000000
  0.444444 -0.214286  0.333333      4.000000
  0.000000 -0.142857  0.333333      2.000000
  0.111111 -0.142857  0.333333      4.000000
  0.222222 -0.142857  0.333333      4.000000
  0.333333 -0.142857  0.333333      4.000000
  0.444444 -0.142857  0.333333      4.000000
  0.000000 -0.071429  0.333333      2.000000
  0.111111 -0.071429  0.333333      4.000000
  0.222222 -0.071429  0.333333      4.000000
  0.333333 -0.071429  0.333333      4.000000
  0.444444 -0.071429  0.333333      4.000000
 
 Following cartesian coordinates:
            Coordinates               Weight
  0.000000  0.000000  0.000000      1.000000
  0.024216  0.000000  0.000000      2.000000
  0.048432  0.000000  0.000000      2.000000
  0.072649  0.000000  0.000000      2.000000
  0.096865  0.000000  0.000000      2.000000
  0.000000  0.025020  0.000000      2.000000
  0.024216  0.025020  0.000000      4.000000
  0.048432  0.025020  0.000000      4.000000
  0.072649  0.025020  0.000000      4.000000
  0.096865  0.025020  0.000000      4.000000
  0.000000  0.050039  0.000000      2.000000
  0.024216  0.050039  0.000000      4.000000
  0.048432  0.050039  0.000000      4.000000
  0.072649  0.050039  0.000000      4.000000
  0.096865  0.050039  0.000000      4.000000
  0.000000  0.075059  0.000000      2.000000
  0.024216  0.075059  0.000000      4.000000
  0.048432  0.075059  0.000000      4.000000
  0.072649  0.075059  0.000000      4.000000
  0.096865  0.075059  0.000000      4.000000
  0.000000  0.100079  0.000000      2.000000
  0.024216  0.100079  0.000000      4.000000
  0.048432  0.100079  0.000000      4.000000
  0.072649  0.100079  0.000000      4.000000
  0.096865  0.100079  0.000000      4.000000
  0.000000  0.125098  0.000000      2.000000
  0.024216  0.125098  0.000000      4.000000
  0.048432  0.125098  0.000000      4.000000
  0.072649  0.125098  0.000000      4.000000
  0.096865  0.125098  0.000000      4.000000
  0.000000  0.150118  0.000000      2.000000
  0.024216  0.150118  0.000000      4.000000
  0.048432  0.150118  0.000000      4.000000
  0.072649  0.150118  0.000000      4.000000
  0.096865  0.150118  0.000000      4.000000
  0.000000  0.175137  0.000000      1.000000
  0.024216  0.175137  0.000000      2.000000
  0.048432  0.175137  0.000000      2.000000
  0.072649  0.175137  0.000000      2.000000
  0.096865  0.175137  0.000000      2.000000
  0.000000  0.000000  0.021193      2.000000
  0.024216  0.000000  0.021193      4.000000
  0.048432  0.000000  0.021193      4.000000
  0.072649  0.000000  0.021193      4.000000
  0.096865  0.000000  0.021193      4.000000
  0.000000  0.025020  0.021193      2.000000
  0.024216  0.025020  0.021193      4.000000
  0.048432  0.025020  0.021193      4.000000
  0.072649  0.025020  0.021193      4.000000
  0.096865  0.025020  0.021193      4.000000
  0.000000  0.050039  0.021193      2.000000
  0.024216  0.050039  0.021193      4.000000
  0.048432  0.050039  0.021193      4.000000
  0.072649  0.050039  0.021193      4.000000
  0.096865  0.050039  0.021193      4.000000
  0.000000  0.075059  0.021193      2.000000
  0.024216  0.075059  0.021193      4.000000
  0.048432  0.075059  0.021193      4.000000
  0.072649  0.075059  0.021193      4.000000
  0.096865  0.075059  0.021193      4.000000
  0.000000  0.100079  0.021193      2.000000
  0.024216  0.100079  0.021193      4.000000
  0.048432  0.100079  0.021193      4.000000
  0.072649  0.100079  0.021193      4.000000
  0.096865  0.100079  0.021193      4.000000
  0.000000  0.125098  0.021193      2.000000
  0.024216  0.125098  0.021193      4.000000
  0.048432  0.125098  0.021193      4.000000
  0.072649  0.125098  0.021193      4.000000
  0.096865  0.125098  0.021193      4.000000
  0.000000  0.150118  0.021193      2.000000
  0.024216  0.150118  0.021193      4.000000
  0.048432  0.150118  0.021193      4.000000
  0.072649  0.150118  0.021193      4.000000
  0.096865  0.150118  0.021193      4.000000
  0.000000  0.175137  0.021193      2.000000
  0.024216  0.175137  0.021193      4.000000
  0.048432  0.175137  0.021193      4.000000
  0.072649  0.175137  0.021193      4.000000
  0.096865  0.175137  0.021193      4.000000
  0.000000 -0.150118  0.021193      2.000000
  0.024216 -0.150118  0.021193      4.000000
  0.048432 -0.150118  0.021193      4.000000
  0.072649 -0.150118  0.021193      4.000000
  0.096865 -0.150118  0.021193      4.000000
  0.000000 -0.125098  0.021193      2.000000
  0.024216 -0.125098  0.021193      4.000000
  0.048432 -0.125098  0.021193      4.000000
  0.072649 -0.125098  0.021193      4.000000
  0.096865 -0.125098  0.021193      4.000000
  0.000000 -0.100079  0.021193      2.000000
  0.024216 -0.100079  0.021193      4.000000
  0.048432 -0.100079  0.021193      4.000000
  0.072649 -0.100079  0.021193      4.000000
  0.096865 -0.100079  0.021193      4.000000
  0.000000 -0.075059  0.021193      2.000000
  0.024216 -0.075059  0.021193      4.000000
  0.048432 -0.075059  0.021193      4.000000
  0.072649 -0.075059  0.021193      4.000000
  0.096865 -0.075059  0.021193      4.000000
  0.000000 -0.050039  0.021193      2.000000
  0.024216 -0.050039  0.021193      4.000000
  0.048432 -0.050039  0.021193      4.000000
  0.072649 -0.050039  0.021193      4.000000
  0.096865 -0.050039  0.021193      4.000000
  0.000000 -0.025020  0.021193      2.000000
  0.024216 -0.025020  0.021193      4.000000
  0.048432 -0.025020  0.021193      4.000000
  0.072649 -0.025020  0.021193      4.000000
  0.096865 -0.025020  0.021193      4.000000
 


--------------------------------------------------------------------------------------------------------


 Dimension of arrays:
   k-points           NKPTS =    110   k-points in BZ     NKDIM =    110   number of bands    NBANDS=     36
   number of dos      NEDOS =    301   number of ions     NIONS =     12
   non local maximal  LDIM  =      6   non local SUM 2l+1 LMDIM =     18
   total plane-waves  NPLWV =  26880
   max r-space proj   IRMAX =      1   max aug-charges    IRDMAX=   9209
   dimension x,y,z NGX =    24 NGY =   14 NGZ =   80
   dimension x,y,z NGXF=    48 NGYF=   28 NGZF=  160
   support grid    NGXF=    48 NGYF=   28 NGZF=  160
   ions per type =               9   3
   NGX,Y,Z   is equivalent  to a cutoff of   8.70,  8.15,  8.46 a.u.
   NGXF,Y,Z  is equivalent  to a cutoff of  17.39, 16.30, 16.91 a.u.

 SYSTEM =  TiCu                                    
 POSCAR =  BPOSCAR-beta-Ti-relaxed-112-slab        

 Startparameter for this run:
   NWRITE =      2    write-flag & timer
   PREC   = normal    normal or accurate (medium, high low for compatibility)
   ISTART =      0    job   : 0-new  1-cont  2-samecut
   ICHARG =      2    charge: 1-file 2-atom 10-const
   ISPIN  =      1    spin polarized calculation?
   LNONCOLLINEAR =      F non collinear calculations
   LSORBIT =      F    spin-orbit coupling
   INIWAV =      1    electr: 0-lowe 1-rand  2-diag
   LASPH  =      F    aspherical Exc in radial PAW
   METAGGA=      F    non-selfconsistent MetaGGA calc.

 Electronic Relaxation 1
   ENCUT  =  400.0 eV  29.40 Ry    5.42 a.u.   7.48  4.66 25.65*2*pi/ulx,y,z
   ENINI  =  400.0     initial cutoff
   ENAUG  =  358.7 eV  augmentation charge cutoff
   NELM   =    200;   NELMIN=  2; NELMDL= -5     # of ELM steps 
   EDIFF  = 0.1E-06   stopping-criterion for ELM
   LREAL  =      F    real-space projection
   NLSPLINE    = F    spline interpolate recip. space projectors
   LCOMPAT=      F    compatible to vasp.4.4
   GGA_COMPAT  = T    GGA compatible to vasp.4.4-vasp.4.6
   LMAXPAW     = -100 max onsite density
   LMAXMIX     =    2 max onsite mixed and CHGCAR
   VOSKOWN=      0    Vosko Wilk Nusair interpolation
   ROPT   =    0.00000   0.00000
 Ionic relaxation
   EDIFFG = -.1E-02   stopping-criterion for IOM
   NSW    =    200    number of steps for IOM
   NBLOCK =      1;   KBLOCK =    200    inner block; outer block 
   IBRION =      2    ionic relax: 0-MD 1-quasi-New 2-CG
   NFREE  =      1    steps in history (QN), initial steepest desc. (CG)
   ISIF   =      2    stress and relaxation
   IWAVPR =     11    prediction:  0-non 1-charg 2-wave 3-comb
   ISYM   =      2    0-nonsym 1-usesym 2-fastsym
   LCORR  =      T    Harris-Foulkes like correction to forces

   POTIM  = 0.2000    time-step for ionic-motion
   TEIN   =    0.0    initial temperature
   TEBEG  =    0.0;   TEEND  =   0.0 temperature during run
   SMASS  =  -3.00    Nose mass-parameter (am)
   estimated Nose-frequenzy (Omega)   =  0.10E-29 period in steps =****** mass=  -0.481E-27a.u.
   SCALEE = 1.0000    scale energy and forces
   NPACO  =    256;   APACO  = 16.0  distance and # of slots for P.C.
   PSTRESS=    0.0 pullay stress

  Mass of Ions in am
   POMASS =  47.88 50.94
  Ionic Valenz
   ZVAL   =   4.00  5.00
  Atomic Wigner-Seitz radii
   RWIGS  =  -1.00 -1.00
  virtual crystal weights 
   VCA    =   1.00  1.00
   NELECT =      51.0000    total number of electrons
   NUPDOWN=      -1.0000    fix difference up-down

 DOS related values:
   EMIN   =  10.00;   EMAX   =-10.00  energy-range for DOS
   EFERMI =   0.00
   ISMEAR =     1;   SIGMA  =   0.20  broadening in eV -4-tet -1-fermi 0-gaus

 Electronic relaxation 2 (details)
   IALGO  =     68    algorithm
   LDIAG  =      T    sub-space diagonalisation (order eigenvalues)
   LSUBROT=      F    optimize rotation matrix (better conditioning)
   TURBO    =      0    0=normal 1=particle mesh
   IRESTART =      0    0=no restart 2=restart with 2 vectors
   NREBOOT  =      0    no. of reboots
   NMIN     =      0    reboot dimension
   EREF     =   0.00    reference energy to select bands
   IMIX   =      4    mixing-type and parameters
     AMIX     =   0.40;   BMIX     =  1.00
     AMIX_MAG =   1.60;   BMIX_MAG =  1.00
     AMIN     =   0.10
     WC   =   100.;   INIMIX=   1;  MIXPRE=   1;  MAXMIX= -45

 Intra band minimization:
   WEIMIN = 0.0010     energy-eigenvalue tresh-hold
   EBREAK =  0.69E-09  absolut break condition
   DEPER  =   0.30     relativ break condition  

   TIME   =   0.40     timestep for ELM

  volume/ion in A,a.u.               =      17.17       115.87
  Fermi-wavevector in a.u.,A,eV,Ry     =   1.027903  1.942455 14.375712  1.056585
  Thomas-Fermi vector in A             =   2.161872
 
 Write flags
   LWAVE        =      F    write WAVECAR
   LDOWNSAMPLE  =      F    k-point downsampling of WAVECAR
   LCHARG       =      F    write CHGCAR
   LVTOT        =      F    write LOCPOT, total local potential
   LVHAR        =      F    write LOCPOT, Hartree potential only
   LELF         =      F    write electronic localiz. function (ELF)
   LORBIT       =      0    0 simple, 1 ext, 2 COOP (PROOUT), +10 PAW based schemes


 Dipole corrections
   LMONO  =      F    monopole corrections only (constant potential shift)
   LDIPOL =      F    correct potential (dipole corrections)
   IDIPOL =      0    1-x, 2-y, 3-z, 4-all directions 
   EPSILON=  1.0000000 bulk dielectric constant

 Exchange correlation treatment:
   GGA     =    --    GGA type
   LEXCH   =     8    internal setting for exchange type
   VOSKOWN=      0    Vosko Wilk Nusair interpolation
   LHFCALC =     F    Hartree Fock is set to
   LHFONE  =     F    Hartree Fock one center treatment
   AEXX    =    0.0000 exact exchange contribution

 Linear response parameters
   LEPSILON=     F    determine dielectric tensor
   LRPA    =     F    only Hartree local field effects (RPA)
   LNABLA  =     F    use nabla operator in PAW spheres
   LVEL    =     F    velocity operator in full k-point grid
   LINTERFAST=   F  fast interpolation
   KINTER  =     0    interpolate to denser k-point grid
   CSHIFT  =0.1000    complex shift for real part using Kramers Kronig
   OMEGAMAX=  -1.0    maximum frequency
   DEG_THRESHOLD= 0.2000000E-02 threshold for treating states as degnerate
   RTIME   =   -0.100 relaxation time in fs
  (WPLASMAI=    0.000 imaginary part of plasma frequency in eV, 0.658/RTIME)
   DFIELD  = 0.0000000 0.0000000 0.0000000 field for delta impulse in time
 
 Orbital magnetization related:
   ORBITALMAG=     F  switch on orbital magnetization
   LCHIMAG   =     F  perturbation theory with respect to B field
   DQ        =  0.001000  dq finite difference perturbation B field
   LLRAUG    =     F  two centre corrections for induced B field


--------------------------------------------------------------------------------------------------------


 conjugate gradient relaxation of ions
   using selective dynamics as specified on POSCAR
 charge density and potential will be updated during run
 non-spin polarized calculation
 RMM-DIIS sequential band-by-band and
  variant of blocked Davidson during initial phase
 perform sub-space diagonalisation
    before iterative eigenvector-optimisation
 modified Broyden-mixing scheme, WC =      100.0
 initial mixing is a Kerker type mixing with AMIX =  0.4000 and BMIX =      1.0000
 Hartree-type preconditioning will be used
 using additional bands           10
 reciprocal scheme for non local part
 use partial core corrections
 calculate Harris-corrections to forces 
   (improved forces if not selfconsistent)
 use gradient corrections 
 use of overlap-Matrix (Vanderbilt PP)
 Methfessel and Paxton  Order N= 1 SIGMA  =   0.20


--------------------------------------------------------------------------------------------------------


  energy-cutoff  :      400.00
  volume of cell :      206.03
      direct lattice vectors                 reciprocal lattice vectors
     4.588300228  0.000000000  0.000000000     0.217945634  0.000000000  0.000000000
     0.000000000  2.854899883  0.000000000     0.000000000  0.350274980  0.000000000
     0.000000000  0.000000000 15.728788376     0.000000000  0.000000000  0.063577688

  length of vectors
     4.588300228  2.854899883 15.728788376     0.217945634  0.350274980  0.063577688


 
 k-points in units of 2pi/SCALE and weight: KPT-Resolved Value to Generate K-Mesh: 0
   0.00000000  0.00000000  0.00000000       0.003
   0.02421618  0.00000000  0.00000000       0.005
   0.04843236  0.00000000  0.00000000       0.005
   0.07264854  0.00000000  0.00000000       0.005
   0.09686473  0.00000000  0.00000000       0.005
   0.00000000  0.02501964  0.00000000       0.005
   0.02421618  0.02501964  0.00000000       0.011
   0.04843236  0.02501964  0.00000000       0.011
   0.07264854  0.02501964  0.00000000       0.011
   0.09686473  0.02501964  0.00000000       0.011
   0.00000000  0.05003928  0.00000000       0.005
   0.02421618  0.05003928  0.00000000       0.011
   0.04843236  0.05003928  0.00000000       0.011
   0.07264854  0.05003928  0.00000000       0.011
   0.09686473  0.05003928  0.00000000       0.011
   0.00000000  0.07505892  0.00000000       0.005
   0.02421618  0.07505892  0.00000000       0.011
   0.04843236  0.07505892  0.00000000       0.011
   0.07264854  0.07505892  0.00000000       0.011
   0.09686473  0.07505892  0.00000000       0.011
   0.00000000  0.10007857  0.00000000       0.005
   0.02421618  0.10007857  0.00000000       0.011
   0.04843236  0.10007857  0.00000000       0.011
   0.07264854  0.10007857  0.00000000       0.011
   0.09686473  0.10007857  0.00000000       0.011
   0.00000000  0.12509821  0.00000000       0.005
   0.02421618  0.12509821  0.00000000       0.011
   0.04843236  0.12509821  0.00000000       0.011
   0.07264854  0.12509821  0.00000000       0.011
   0.09686473  0.12509821  0.00000000       0.011
   0.00000000  0.15011785  0.00000000       0.005
   0.02421618  0.15011785  0.00000000       0.011
   0.04843236  0.15011785  0.00000000       0.011
   0.07264854  0.15011785  0.00000000       0.011
   0.09686473  0.15011785  0.00000000       0.011
   0.00000000  0.17513749  0.00000000       0.003
   0.02421618  0.17513749  0.00000000       0.005
   0.04843236  0.17513749  0.00000000       0.005
   0.07264854  0.17513749  0.00000000       0.005
   0.09686473  0.17513749  0.00000000       0.005
   0.00000000  0.00000000  0.02119256       0.005
   0.02421618  0.00000000  0.02119256       0.011
   0.04843236  0.00000000  0.02119256       0.011
   0.07264854  0.00000000  0.02119256       0.011
   0.09686473  0.00000000  0.02119256       0.011
   0.00000000  0.02501964  0.02119256       0.005
   0.02421618  0.02501964  0.02119256       0.011
   0.04843236  0.02501964  0.02119256       0.011
   0.07264854  0.02501964  0.02119256       0.011
   0.09686473  0.02501964  0.02119256       0.011
   0.00000000  0.05003928  0.02119256       0.005
   0.02421618  0.05003928  0.02119256       0.011
   0.04843236  0.05003928  0.02119256       0.011
   0.07264854  0.05003928  0.02119256       0.011
   0.09686473  0.05003928  0.02119256       0.011
   0.00000000  0.07505892  0.02119256       0.005
   0.02421618  0.07505892  0.02119256       0.011
   0.04843236  0.07505892  0.02119256       0.011
   0.07264854  0.07505892  0.02119256       0.011
   0.09686473  0.07505892  0.02119256       0.011
   0.00000000  0.10007857  0.02119256       0.005
   0.02421618  0.10007857  0.02119256       0.011
   0.04843236  0.10007857  0.02119256       0.011
   0.07264854  0.10007857  0.02119256       0.011
   0.09686473  0.10007857  0.02119256       0.011
   0.00000000  0.12509821  0.02119256       0.005
   0.02421618  0.12509821  0.02119256       0.011
   0.04843236  0.12509821  0.02119256       0.011
   0.07264854  0.12509821  0.02119256       0.011
   0.09686473  0.12509821  0.02119256       0.011
   0.00000000  0.15011785  0.02119256       0.005
   0.02421618  0.15011785  0.02119256       0.011
   0.04843236  0.15011785  0.02119256       0.011
   0.07264854  0.15011785  0.02119256       0.011
   0.09686473  0.15011785  0.02119256       0.011
   0.00000000  0.17513749  0.02119256       0.005
   0.02421618  0.17513749  0.02119256       0.011
   0.04843236  0.17513749  0.02119256       0.011
   0.07264854  0.17513749  0.02119256       0.011
   0.09686473  0.17513749  0.02119256       0.011
   0.00000000 -0.15011785  0.02119256       0.005
   0.02421618 -0.15011785  0.02119256       0.011
   0.04843236 -0.15011785  0.02119256       0.011
   0.07264854 -0.15011785  0.02119256       0.011
   0.09686473 -0.15011785  0.02119256       0.011
   0.00000000 -0.12509821  0.02119256       0.005
   0.02421618 -0.12509821  0.02119256       0.011
   0.04843236 -0.12509821  0.02119256       0.011
   0.07264854 -0.12509821  0.02119256       0.011
   0.09686473 -0.12509821  0.02119256       0.011
   0.00000000 -0.10007857  0.02119256       0.005
   0.02421618 -0.10007857  0.02119256       0.011
   0.04843236 -0.10007857  0.02119256       0.011
   0.07264854 -0.10007857  0.02119256       0.011
   0.09686473 -0.10007857  0.02119256       0.011
   0.00000000 -0.07505892  0.02119256       0.005
   0.02421618 -0.07505892  0.02119256       0.011
   0.04843236 -0.07505892  0.02119256       0.011
   0.07264854 -0.07505892  0.02119256       0.011
   0.09686473 -0.07505892  0.02119256       0.011
   0.00000000 -0.05003928  0.02119256       0.005
   0.02421618 -0.05003928  0.02119256       0.011
   0.04843236 -0.05003928  0.02119256       0.011
   0.07264854 -0.05003928  0.02119256       0.011
   0.09686473 -0.05003928  0.02119256       0.011
   0.00000000 -0.02501964  0.02119256       0.005
   0.02421618 -0.02501964  0.02119256       0.011
   0.04843236 -0.02501964  0.02119256       0.011
   0.07264854 -0.02501964  0.02119256       0.011
   0.09686473 -0.02501964  0.02119256       0.011
 
 k-points in reciprocal lattice and weights: KPT-Resolved Value to Generate K-Mesh: 0
   0.00000000  0.00000000  0.00000000       0.003
   0.11111111  0.00000000  0.00000000       0.005
   0.22222222  0.00000000  0.00000000       0.005
   0.33333333  0.00000000  0.00000000       0.005
   0.44444444  0.00000000  0.00000000       0.005
   0.00000000  0.07142857  0.00000000       0.005
   0.11111111  0.07142857  0.00000000       0.011
   0.22222222  0.07142857  0.00000000       0.011
   0.33333333  0.07142857  0.00000000       0.011
   0.44444444  0.07142857  0.00000000       0.011
   0.00000000  0.14285714  0.00000000       0.005
   0.11111111  0.14285714  0.00000000       0.011
   0.22222222  0.14285714  0.00000000       0.011
   0.33333333  0.14285714  0.00000000       0.011
   0.44444444  0.14285714  0.00000000       0.011
   0.00000000  0.21428571  0.00000000       0.005
   0.11111111  0.21428571  0.00000000       0.011
   0.22222222  0.21428571  0.00000000       0.011
   0.33333333  0.21428571  0.00000000       0.011
   0.44444444  0.21428571  0.00000000       0.011
   0.00000000  0.28571429  0.00000000       0.005
   0.11111111  0.28571429  0.00000000       0.011
   0.22222222  0.28571429  0.00000000       0.011
   0.33333333  0.28571429  0.00000000       0.011
   0.44444444  0.28571429  0.00000000       0.011
   0.00000000  0.35714286  0.00000000       0.005
   0.11111111  0.35714286  0.00000000       0.011
   0.22222222  0.35714286  0.00000000       0.011
   0.33333333  0.35714286  0.00000000       0.011
   0.44444444  0.35714286  0.00000000       0.011
   0.00000000  0.42857143  0.00000000       0.005
   0.11111111  0.42857143  0.00000000       0.011
   0.22222222  0.42857143  0.00000000       0.011
   0.33333333  0.42857143  0.00000000       0.011
   0.44444444  0.42857143  0.00000000       0.011
   0.00000000  0.50000000  0.00000000       0.003
   0.11111111  0.50000000  0.00000000       0.005
   0.22222222  0.50000000  0.00000000       0.005
   0.33333333  0.50000000  0.00000000       0.005
   0.44444444  0.50000000  0.00000000       0.005
   0.00000000  0.00000000  0.33333333       0.005
   0.11111111  0.00000000  0.33333333       0.011
   0.22222222  0.00000000  0.33333333       0.011
   0.33333333  0.00000000  0.33333333       0.011
   0.44444444  0.00000000  0.33333333       0.011
   0.00000000  0.07142857  0.33333333       0.005
   0.11111111  0.07142857  0.33333333       0.011
   0.22222222  0.07142857  0.33333333       0.011
   0.33333333  0.07142857  0.33333333       0.011
   0.44444444  0.07142857  0.33333333       0.011
   0.00000000  0.14285714  0.33333333       0.005
   0.11111111  0.14285714  0.33333333       0.011
   0.22222222  0.14285714  0.33333333       0.011
   0.33333333  0.14285714  0.33333333       0.011
   0.44444444  0.14285714  0.33333333       0.011
   0.00000000  0.21428571  0.33333333       0.005
   0.11111111  0.21428571  0.33333333       0.011
   0.22222222  0.21428571  0.33333333       0.011
   0.33333333  0.21428571  0.33333333       0.011
   0.44444444  0.21428571  0.33333333       0.011
   0.00000000  0.28571429  0.33333333       0.005
   0.11111111  0.28571429  0.33333333       0.011
   0.22222222  0.28571429  0.33333333       0.011
   0.33333333  0.28571429  0.33333333       0.011
   0.44444444  0.28571429  0.33333333       0.011
   0.00000000  0.35714286  0.33333333       0.005
   0.11111111  0.35714286  0.33333333       0.011
   0.22222222  0.35714286  0.33333333       0.011
   0.33333333  0.35714286  0.33333333       0.011
   0.44444444  0.35714286  0.33333333       0.011
   0.00000000  0.42857143  0.33333333       0.005
   0.11111111  0.42857143  0.33333333       0.011
   0.22222222  0.42857143  0.33333333       0.011
   0.33333333  0.42857143  0.33333333       0.011
   0.44444444  0.42857143  0.33333333       0.011
   0.00000000  0.50000000  0.33333333       0.005
   0.11111111  0.50000000  0.33333333       0.011
   0.22222222  0.50000000  0.33333333       0.011
   0.33333333  0.50000000  0.33333333       0.011
   0.44444444  0.50000000  0.33333333       0.011
   0.00000000 -0.42857143  0.33333333       0.005
   0.11111111 -0.42857143  0.33333333       0.011
   0.22222222 -0.42857143  0.33333333       0.011
   0.33333333 -0.42857143  0.33333333       0.011
   0.44444444 -0.42857143  0.33333333       0.011
   0.00000000 -0.35714286  0.33333333       0.005
   0.11111111 -0.35714286  0.33333333       0.011
   0.22222222 -0.35714286  0.33333333       0.011
   0.33333333 -0.35714286  0.33333333       0.011
   0.44444444 -0.35714286  0.33333333       0.011
   0.00000000 -0.28571429  0.33333333       0.005
   0.11111111 -0.28571429  0.33333333       0.011
   0.22222222 -0.28571429  0.33333333       0.011
   0.33333333 -0.28571429  0.33333333       0.011
   0.44444444 -0.28571429  0.33333333       0.011
   0.00000000 -0.21428571  0.33333333       0.005
   0.11111111 -0.21428571  0.33333333       0.011
   0.22222222 -0.21428571  0.33333333       0.011
   0.33333333 -0.21428571  0.33333333       0.011
   0.44444444 -0.21428571  0.33333333       0.011
   0.00000000 -0.14285714  0.33333333       0.005
   0.11111111 -0.14285714  0.33333333       0.011
   0.22222222 -0.14285714  0.33333333       0.011
   0.33333333 -0.14285714  0.33333333       0.011
   0.44444444 -0.14285714  0.33333333       0.011
   0.00000000 -0.07142857  0.33333333       0.005
   0.11111111 -0.07142857  0.33333333       0.011
   0.22222222 -0.07142857  0.33333333       0.011
   0.33333333 -0.07142857  0.33333333       0.011
   0.44444444 -0.07142857  0.33333333       0.011
 
 position of ions in fractional coordinates (direct lattice) 
   0.25160000  0.76074568  0.09166753
   0.75160003  0.60000003  0.33333333
   0.25160000  0.60000003  0.58334270
   0.75160003  0.75545236  0.82758123
   0.75160003  0.78249339  0.99887770
   0.75160003  0.26666999  0.16666667
   0.25160000  0.26666999  0.41667603
   0.75160003  0.26666999  0.66668534
   0.25160000  0.28816954  0.91084697
   0.25160000  0.93333000  0.25000935
   0.75160003  0.93333000  0.50000000
   0.25160000  0.93333000  0.75000937
 
 position of ions in cartesian coordinates  (Angst):
   1.15441635  2.17185274  1.44181912
   3.44856658  1.71294000  5.24292945
   1.15441635  1.71294000  9.17527389
   3.44856658  2.15674085 13.01685005
   3.44856658  2.23394029 15.71113596
   3.44856658  0.76131611  2.62146473
   1.15441635  0.76131611  6.55380916
   3.44856658  0.76131611 10.48615264
   1.15441635  0.82269520 14.32651929
   1.15441635  2.66456371  3.93234421
   3.44856658  2.66456371  7.86439419
   1.15441635  2.66456371 11.79673863
 


--------------------------------------------------------------------------------------------------------


 k-point  1 :   0.0000 0.0000 0.0000  plane waves:    3765
 k-point  2 :   0.1111 0.0000 0.0000  plane waves:    3739
 k-point  3 :   0.2222 0.0000 0.0000  plane waves:    3771
 k-point  4 :   0.3333 0.0000 0.0000  plane waves:    3765
 k-point  5 :   0.4444 0.0000 0.0000  plane waves:    3761
 k-point  6 :   0.0000 0.0714 0.0000  plane waves:    3757
 k-point  7 :   0.1111 0.0714 0.0000  plane waves:    3752
 k-point  8 :   0.2222 0.0714 0.0000  plane waves:    3756
 k-point  9 :   0.3333 0.0714 0.0000  plane waves:    3749
 k-point 10 :   0.4444 0.0714 0.0000  plane waves:    3755
 k-point 11 :   0.0000 0.1429 0.0000  plane waves:    3765
 k-point 12 :   0.1111 0.1429 0.0000  plane waves:    3754
 k-point 13 :   0.2222 0.1429 0.0000  plane waves:    3752
 k-point 14 :   0.3333 0.1429 0.0000  plane waves:    3745
 k-point 15 :   0.4444 0.1429 0.0000  plane waves:    3742
 k-point 16 :   0.0000 0.2143 0.0000  plane waves:    3755
 k-point 17 :   0.1111 0.2143 0.0000  plane waves:    3761
 k-point 18 :   0.2222 0.2143 0.0000  plane waves:    3750
 k-point 19 :   0.3333 0.2143 0.0000  plane waves:    3731
 k-point 20 :   0.4444 0.2143 0.0000  plane waves:    3729
 k-point 21 :   0.0000 0.2857 0.0000  plane waves:    3745
 k-point 22 :   0.1111 0.2857 0.0000  plane waves:    3748
 k-point 23 :   0.2222 0.2857 0.0000  plane waves:    3741
 k-point 24 :   0.3333 0.2857 0.0000  plane waves:    3734
 k-point 25 :   0.4444 0.2857 0.0000  plane waves:    3719
 k-point 26 :   0.0000 0.3571 0.0000  plane waves:    3740
 k-point 27 :   0.1111 0.3571 0.0000  plane waves:    3739
 k-point 28 :   0.2222 0.3571 0.0000  plane waves:    3724
 k-point 29 :   0.3333 0.3571 0.0000  plane waves:    3716
 k-point 30 :   0.4444 0.3571 0.0000  plane waves:    3719
 k-point 31 :   0.0000 0.4286 0.0000  plane waves:    3750
 k-point 32 :   0.1111 0.4286 0.0000  plane waves:    3758
 k-point 33 :   0.2222 0.4286 0.0000  plane waves:    3742
 k-point 34 :   0.3333 0.4286 0.0000  plane waves:    3730
 k-point 35 :   0.4444 0.4286 0.0000  plane waves:    3713
 k-point 36 :   0.0000 0.5000 0.0000  plane waves:    3734
 k-point 37 :   0.1111 0.5000 0.0000  plane waves:    3740
 k-point 38 :   0.2222 0.5000 0.0000  plane waves:    3748
 k-point 39 :   0.3333 0.5000 0.0000  plane waves:    3730
 k-point 40 :   0.4444 0.5000 0.0000  plane waves:    3724
 k-point 41 :   0.0000 0.0000 0.3333  plane waves:    3753
 k-point 42 :   0.1111 0.0000 0.3333  plane waves:    3757
 k-point 43 :   0.2222 0.0000 0.3333  plane waves:    3752
 k-point 44 :   0.3333 0.0000 0.3333  plane waves:    3764
 k-point 45 :   0.4444 0.0000 0.3333  plane waves:    3770
 k-point 46 :   0.0000 0.0714 0.3333  plane waves:    3757
 k-point 47 :   0.1111 0.0714 0.3333  plane waves:    3762
 k-point 48 :   0.2222 0.0714 0.3333  plane waves:    3757
 k-point 49 :   0.3333 0.0714 0.3333  plane waves:    3748
 k-point 50 :   0.4444 0.0714 0.3333  plane waves:    3762
 k-point 51 :   0.0000 0.1429 0.3333  plane waves:    3757
 k-point 52 :   0.1111 0.1429 0.3333  plane waves:    3767
 k-point 53 :   0.2222 0.1429 0.3333  plane waves:    3761
 k-point 54 :   0.3333 0.1429 0.3333  plane waves:    3749
 k-point 55 :   0.4444 0.1429 0.3333  plane waves:    3737
 k-point 56 :   0.0000 0.2143 0.3333  plane waves:    3754
 k-point 57 :   0.1111 0.2143 0.3333  plane waves:    3761
 k-point 58 :   0.2222 0.2143 0.3333  plane waves:    3751
 k-point 59 :   0.3333 0.2143 0.3333  plane waves:    3743
 k-point 60 :   0.4444 0.2143 0.3333  plane waves:    3724
 k-point 61 :   0.0000 0.2857 0.3333  plane waves:    3749
 k-point 62 :   0.1111 0.2857 0.3333  plane waves:    3749
 k-point 63 :   0.2222 0.2857 0.3333  plane waves:    3747
 k-point 64 :   0.3333 0.2857 0.3333  plane waves:    3729
 k-point 65 :   0.4444 0.2857 0.3333  plane waves:    3719
 k-point 66 :   0.0000 0.3571 0.3333  plane waves:    3749
 k-point 67 :   0.1111 0.3571 0.3333  plane waves:    3747
 k-point 68 :   0.2222 0.3571 0.3333  plane waves:    3732
 k-point 69 :   0.3333 0.3571 0.3333  plane waves:    3721
 k-point 70 :   0.4444 0.3571 0.3333  plane waves:    3713
 k-point 71 :   0.0000 0.4286 0.3333  plane waves:    3752
 k-point 72 :   0.1111 0.4286 0.3333  plane waves:    3735
 k-point 73 :   0.2222 0.4286 0.3333  plane waves:    3738
 k-point 74 :   0.3333 0.4286 0.3333  plane waves:    3736
 k-point 75 :   0.4444 0.4286 0.3333  plane waves:    3714
 k-point 76 :   0.0000 0.5000 0.3333  plane waves:    3730
 k-point 77 :   0.1111 0.5000 0.3333  plane waves:    3728
 k-point 78 :   0.2222 0.5000 0.3333  plane waves:    3744
 k-point 79 :   0.3333 0.5000 0.3333  plane waves:    3730
 k-point 80 :   0.4444 0.5000 0.3333  plane waves:    3724
 k-point 81 :   0.0000-0.4286 0.3333  plane waves:    3752
 k-point 82 :   0.1111-0.4286 0.3333  plane waves:    3735
 k-point 83 :   0.2222-0.4286 0.3333  plane waves:    3738
 k-point 84 :   0.3333-0.4286 0.3333  plane waves:    3736
 k-point 85 :   0.4444-0.4286 0.3333  plane waves:    3714
 k-point 86 :   0.0000-0.3571 0.3333  plane waves:    3749
 k-point 87 :   0.1111-0.3571 0.3333  plane waves:    3747
 k-point 88 :   0.2222-0.3571 0.3333  plane waves:    3732
 k-point 89 :   0.3333-0.3571 0.3333  plane waves:    3721
 k-point 90 :   0.4444-0.3571 0.3333  plane waves:    3713
 k-point 91 :   0.0000-0.2857 0.3333  plane waves:    3749
 k-point 92 :   0.1111-0.2857 0.3333  plane waves:    3749
 k-point 93 :   0.2222-0.2857 0.3333  plane waves:    3747
 k-point 94 :   0.3333-0.2857 0.3333  plane waves:    3729
 k-point 95 :   0.4444-0.2857 0.3333  plane waves:    3719
 k-point 96 :   0.0000-0.2143 0.3333  plane waves:    3754
 k-point 97 :   0.1111-0.2143 0.3333  plane waves:    3761
 k-point 98 :   0.2222-0.2143 0.3333  plane waves:    3751
 k-point 99 :   0.3333-0.2143 0.3333  plane waves:    3743
 k-point ** :   0.4444-0.2143 0.3333  plane waves:    3724
 k-point ** :   0.0000-0.1429 0.3333  plane waves:    3757
 k-point ** :   0.1111-0.1429 0.3333  plane waves:    3767
 k-point ** :   0.2222-0.1429 0.3333  plane waves:    3761
 k-point ** :   0.3333-0.1429 0.3333  plane waves:    3749
 k-point ** :   0.4444-0.1429 0.3333  plane waves:    3737
 k-point ** :   0.0000-0.0714 0.3333  plane waves:    3757
 k-point ** :   0.1111-0.0714 0.3333  plane waves:    3762
 k-point ** :   0.2222-0.0714 0.3333  plane waves:    3757
 k-point ** :   0.3333-0.0714 0.3333  plane waves:    3748
 k-point ** :   0.4444-0.0714 0.3333  plane waves:    3762

 maximum and minimum number of plane-waves per node :       508      441

 maximum number of plane-waves:      3771
 maximum index in each direction: 
   IXMAX=    7   IYMAX=    5   IZMAX=   25
   IXMIN=   -7   IYMIN=   -5   IZMIN=  -25


 parallel 3D FFT for wavefunctions:
    minimum data exchange during FFTs selected (reduces bandwidth)
 parallel 3D FFT for charge:
    minimum data exchange during FFTs selected (reduces bandwidth)


 total amount of memory used by VASP MPI-rank0    51438. kBytes
=======================================================================

   base      :      30000. kBytes
   nonl-proj :      15298. kBytes
   fftplans  :        270. kBytes
   grid      :        391. kBytes
   one-center:         31. kBytes
   wavefun   :       5448. kBytes
 
     INWAV:  cpu time    0.0000: real time    0.0000
 Broyden mixing: mesh for mixing (old mesh)
   NGX = 15   NGY =  9   NGZ = 51
  (NGX  = 48   NGY  = 28   NGZ  =160)
  gives a total of   6885 points

 initial charge density was supplied:
 charge density of overlapping atoms calculated
 number of electron      51.0000000 magnetization 
 keeping initial charge density in first step


--------------------------------------------------------------------------------------------------------


 Maximum index for augmentation-charges           92 (set IRDMAX)


--------------------------------------------------------------------------------------------------------


 First call to EWALD:  gamma=   0.300
 Maximum number of real-space cells 3x 5x 1
 Maximum number of reciprocal cells 2x 2x 6

    FEWALD:  cpu time    0.0015: real time    0.0015


--------------------------------------- Iteration      1(   1)  ---------------------------------------


    POTLOK:  cpu time    0.0089: real time    0.0161
    SETDIJ:  cpu time    0.0027: real time    0.0027
     EDDAV:  cpu time    1.8814: real time    1.8820
       DOS:  cpu time    0.0036: real time    0.0036
    --------------------------------------------
      LOOP:  cpu time    1.8967: real time    1.9046

 eigenvalue-minimisations  :  7920
 total energy-change (2. order) : 0.1779670E+03  (-0.1375405E+04)
 number of electron      51.0000000 magnetization 
 augmentation part       51.0000000 magnetization 

 Free energy of the ion-electron system (eV)
  ---------------------------------------------------
  alpha Z        PSCENC =       242.31890558
  Ewald energy   TEWEN  =     -1740.88759218
  -Hartree energ DENC   =      -154.66465161
  -exchange      EXHF   =         0.00000000
  -V(xc)+E(xc)   XCENC  =      -472.23635462
  PAW double counting   =      1748.43918234    -1236.36677354
  entropy T*S    EENTRO =        -0.00152942
  eigenvalues    EBANDS =       425.63472637
  atomic energy  EATOM  =      1365.73104350
  Solvation  Ediel_sol  =         0.00000000
  ---------------------------------------------------
  free energy    TOTEN  =       177.96695642 eV

  energy without entropy =      177.96848584  energy(sigma->0) =      177.96746623


--------------------------------------------------------------------------------------------------------


--------------------------------------- Iteration      1(   2)  ---------------------------------------


     EDDAV:  cpu time    1.8596: real time    1.8627
       DOS:  cpu time    0.0044: real time    0.0044
    --------------------------------------------
      LOOP:  cpu time    1.8639: real time    1.8670

 eigenvalue-minimisations  :  7920
 total energy-change (2. order) :-0.2534625E+03  (-0.2432371E+03)
 number of electron      51.0000000 magnetization 
 augmentation part       51.0000000 magnetization 

 Free energy of the ion-electron system (eV)
  ---------------------------------------------------
  alpha Z        PSCENC =       242.31890558
  Ewald energy   TEWEN  =     -1740.88759218
  -Hartree energ DENC   =      -154.66465161
  -exchange      EXHF   =         0.00000000
  -V(xc)+E(xc)   XCENC  =      -472.23635462
  PAW double counting   =      1748.43918234    -1236.36677354
  entropy T*S    EENTRO =        -0.00254052
  eigenvalues    EBANDS =       172.17320539
  atomic energy  EATOM  =      1365.73104350
  Solvation  Ediel_sol  =         0.00000000
  ---------------------------------------------------
  free energy    TOTEN  =       -75.49557566 eV

  energy without entropy =      -75.49303513  energy(sigma->0) =      -75.49472882


--------------------------------------------------------------------------------------------------------


--------------------------------------- Iteration      1(   3)  ---------------------------------------


     EDDAV:  cpu time    2.8739: real time    2.8775
       DOS:  cpu time    0.0049: real time    0.0049
    --------------------------------------------
      LOOP:  cpu time    2.8788: real time    2.8824

 eigenvalue-minimisations  : 13836
 total energy-change (2. order) :-0.3295649E+02  (-0.3043844E+02)
 number of electron      51.0000000 magnetization 
 augmentation part       51.0000000 magnetization 

 Free energy of the ion-electron system (eV)
  ---------------------------------------------------
  alpha Z        PSCENC =       242.31890558
  Ewald energy   TEWEN  =     -1740.88759218
  -Hartree energ DENC   =      -154.66465161
  -exchange      EXHF   =         0.00000000
  -V(xc)+E(xc)   XCENC  =      -472.23635462
  PAW double counting   =      1748.43918234    -1236.36677354
  entropy T*S    EENTRO =         0.01189606
  eigenvalues    EBANDS =       139.20227482
  atomic energy  EATOM  =      1365.73104350
  Solvation  Ediel_sol  =         0.00000000
  ---------------------------------------------------
  free energy    TOTEN  =      -108.45206965 eV

  energy without entropy =     -108.46396570  energy(sigma->0) =     -108.45603500


--------------------------------------------------------------------------------------------------------


--------------------------------------- Iteration      1(   4)  ---------------------------------------


     EDDAV:  cpu time    2.7090: real time    2.7124
       DOS:  cpu time    0.0052: real time    0.0052
    --------------------------------------------
      LOOP:  cpu time    2.7143: real time    2.7177

 eigenvalue-minimisations  : 12828
 total energy-change (2. order) :-0.1652595E+01  (-0.1574574E+01)
 number of electron      51.0000000 magnetization 
 augmentation part       51.0000000 magnetization 

 Free energy of the ion-electron system (eV)
  ---------------------------------------------------
  alpha Z        PSCENC =       242.31890558
  Ewald energy   TEWEN  =     -1740.88759218
  -Hartree energ DENC   =      -154.66465161
  -exchange      EXHF   =         0.00000000
  -V(xc)+E(xc)   XCENC  =      -472.23635462
  PAW double counting   =      1748.43918234    -1236.36677354
  entropy T*S    EENTRO =         0.00957984
  eigenvalues    EBANDS =       137.55199589
  atomic energy  EATOM  =      1365.73104350
  Solvation  Ediel_sol  =         0.00000000
  ---------------------------------------------------
  free energy    TOTEN  =      -110.10466479 eV

  energy without entropy =     -110.11424463  energy(sigma->0) =     -110.10785807


--------------------------------------------------------------------------------------------------------


--------------------------------------- Iteration      1(   5)  ---------------------------------------


     EDDAV:  cpu time    2.5252: real time    2.5288
       DOS:  cpu time    0.0051: real time    0.0051
    CHARGE:  cpu time    0.0398: real time    0.0402
    MIXING:  cpu time    0.0006: real time    0.0006
    --------------------------------------------
      LOOP:  cpu time    2.5706: real time    2.5746

 eigenvalue-minimisations  : 11748
 total energy-change (2. order) :-0.5691857E-01  (-0.5641120E-01)
 number of electron      51.0000014 magnetization 
 augmentation part       10.9878479 magnetization 

 Broyden mixing:
  rms(total) = 0.36584E+01    rms(broyden)= 0.36584E+01
  rms(prec ) = 0.38724E+01
  weight for this iteration     100.00

 Free energy of the ion-electron system (eV)
  ---------------------------------------------------
  alpha Z        PSCENC =       242.31890558
  Ewald energy   TEWEN  =     -1740.88759218
  -Hartree energ DENC   =      -154.66465161
  -exchange      EXHF   =         0.00000000
  -V(xc)+E(xc)   XCENC  =      -472.23635462
  PAW double counting   =      1748.43918234    -1236.36677354
  entropy T*S    EENTRO =         0.00971181
  eigenvalues    EBANDS =       137.49494536
  atomic energy  EATOM  =      1365.73104350
  Solvation  Ediel_sol  =         0.00000000
  ---------------------------------------------------
  free energy    TOTEN  =      -110.16158335 eV

  energy without entropy =     -110.17129516  energy(sigma->0) =     -110.16482062


--------------------------------------------------------------------------------------------------------


--------------------------------------- Iteration      1(   6)  ---------------------------------------


    POTLOK:  cpu time    0.0051: real time    0.0081
    SETDIJ:  cpu time    0.0023: real time    0.0023
    EDDIAG:  cpu time    0.5338: real time    0.5340
  RMM-DIIS:  cpu time    0.5033: real time    0.5184
    ORTHCH:  cpu time    0.0556: real time    0.0571
       DOS:  cpu time    0.0056: real time    0.0057
    CHARGE:  cpu time    0.0402: real time    0.0415
    MIXING:  cpu time    0.0005: real time    0.0005
    --------------------------------------------
      LOOP:  cpu time    1.1465: real time    1.1677

 eigenvalue-minimisations  :  7920
 total energy-change (2. order) : 0.1119908E+02  (-0.5650952E+01)
 number of electron      51.0000015 magnetization 
 augmentation part       14.6767821 magnetization 

 Broyden mixing:
  rms(total) = 0.13904E+01    rms(broyden)= 0.13904E+01
  rms(prec ) = 0.19869E+01
  weight for this iteration     100.00

 eigenvalues of (default mixing * dielectric matrix)
  average eigenvalue GAMMA=   1.0368
  1.0368

 Free energy of the ion-electron system (eV)
  ---------------------------------------------------
  alpha Z        PSCENC =       242.31890558
  Ewald energy   TEWEN  =     -1740.88759218
  -Hartree energ DENC   =      -105.15154692
  -exchange      EXHF   =         0.00000000
  -V(xc)+E(xc)   XCENC  =      -470.15655070
  PAW double counting   =      2374.11367933    -1858.77040175
  entropy T*S    EENTRO =        -0.00225934
  eigenvalues    EBANDS =        93.84221845
  atomic energy  EATOM  =      1365.73104350
  Solvation  Ediel_sol  =         0.00000000
  ---------------------------------------------------
  free energy    TOTEN  =       -98.96250402 eV

  energy without entropy =      -98.96024468  energy(sigma->0) =      -98.96175091


--------------------------------------------------------------------------------------------------------


--------------------------------------- Iteration      1(   7)  ---------------------------------------


    POTLOK:  cpu time    0.0053: real time    0.0085
    SETDIJ:  cpu time    0.0023: real time    0.0023
    EDDIAG:  cpu time    0.5361: real time    0.5363
  RMM-DIIS:  cpu time    0.6840: real time    0.6841
    ORTHCH:  cpu time    0.0564: real time    0.0564
       DOS:  cpu time    0.0046: real time    0.0046
    CHARGE:  cpu time    0.0404: real time    0.0405
    MIXING:  cpu time    0.0003: real time    0.0003
    --------------------------------------------
      LOOP:  cpu time    1.3295: real time    1.3330

 eigenvalue-minimisations  : 10403
 total energy-change (2. order) :-0.2960088E+02  (-0.9195921E+01)
 number of electron      51.0000034 magnetization 
 augmentation part       15.8426673 magnetization 

 Broyden mixing:
  rms(total) = 0.28857E+01    rms(broyden)= 0.28857E+01
  rms(prec ) = 0.73459E+01
  weight for this iteration     100.00

 eigenvalues of (default mixing * dielectric matrix)
  average eigenvalue GAMMA=   0.6964
  1.1316  0.2612

 Free energy of the ion-electron system (eV)
  ---------------------------------------------------
  alpha Z        PSCENC =       242.31890558
  Ewald energy   TEWEN  =     -1740.88759218
  -Hartree energ DENC   =      -109.00818765
  -exchange      EXHF   =         0.00000000
  -V(xc)+E(xc)   XCENC  =      -468.99423372
  PAW double counting   =      2647.16761306    -2134.84189209
  entropy T*S    EENTRO =        -0.00820768
  eigenvalues    EBANDS =        69.95916787
  atomic energy  EATOM  =      1365.73104350
  Solvation  Ediel_sol  =         0.00000000
  ---------------------------------------------------
  free energy    TOTEN  =      -128.56338332 eV

  energy without entropy =     -128.55517564  energy(sigma->0) =     -128.56064742


--------------------------------------------------------------------------------------------------------


--------------------------------------- Iteration      1(   8)  ---------------------------------------


    POTLOK:  cpu time    0.0049: real time    0.0078
    SETDIJ:  cpu time    0.0022: real time    0.0022
    EDDIAG:  cpu time    0.5346: real time    0.5347
  RMM-DIIS:  cpu time    0.6921: real time    0.6923
    ORTHCH:  cpu time    0.0564: real time    0.0564
       DOS:  cpu time    0.0055: real time    0.0055
    CHARGE:  cpu time    0.0396: real time    0.0396
    MIXING:  cpu time    0.0003: real time    0.0003
    --------------------------------------------
      LOOP:  cpu time    1.3356: real time    1.3388

 eigenvalue-minimisations  : 10676
 total energy-change (2. order) : 0.2325845E+02  (-0.3503820E+01)
 number of electron      51.0000027 magnetization 
 augmentation part       15.3626011 magnetization 

 Broyden mixing:
  rms(total) = 0.21379E+01    rms(broyden)= 0.21378E+01
  rms(prec ) = 0.38091E+01
  weight for this iteration     100.00

 eigenvalues of (default mixing * dielectric matrix)
  average eigenvalue GAMMA=   0.5295
  1.1761  0.2911  0.1214

 Free energy of the ion-electron system (eV)
  ---------------------------------------------------
  alpha Z        PSCENC =       242.31890558
  Ewald energy   TEWEN  =     -1740.88759218
  -Hartree energ DENC   =      -102.32378940
  -exchange      EXHF   =         0.00000000
  -V(xc)+E(xc)   XCENC  =      -468.94215115
  PAW double counting   =      2722.80475257    -2211.03222555
  entropy T*S    EENTRO =         0.00378023
  eigenvalues    EBANDS =        87.02234367
  atomic energy  EATOM  =      1365.73104350
  Solvation  Ediel_sol  =         0.00000000
  ---------------------------------------------------
  free energy    TOTEN  =      -105.30493273 eV

  energy without entropy =     -105.30871296  energy(sigma->0) =     -105.30619280


--------------------------------------------------------------------------------------------------------


--------------------------------------- Iteration      1(   9)  ---------------------------------------


    POTLOK:  cpu time    0.0049: real time    0.0076
    SETDIJ:  cpu time    0.0023: real time    0.0023
    EDDIAG:  cpu time    0.5329: real time    0.5330
  RMM-DIIS:  cpu time    0.5612: real time    0.5612
    ORTHCH:  cpu time    0.0576: real time    0.0576
       DOS:  cpu time    0.0058: real time    0.0058
    CHARGE:  cpu time    0.0407: real time    0.0407
    MIXING:  cpu time    0.0004: real time    0.0004
    --------------------------------------------
      LOOP:  cpu time    1.2057: real time    1.2086

 eigenvalue-minimisations  :  8586
 total energy-change (2. order) : 0.9666645E+01  (-0.2004236E+01)
 number of electron      51.0000025 magnetization 
 augmentation part       15.3320291 magnetization 

 Broyden mixing:
  rms(total) = 0.88892E+00    rms(broyden)= 0.88884E+00
  rms(prec ) = 0.20520E+01
  weight for this iteration     100.00

 eigenvalues of (default mixing * dielectric matrix)
  average eigenvalue GAMMA=   0.4440
  1.1925  0.2594  0.2049  0.1191

 Free energy of the ion-electron system (eV)
  ---------------------------------------------------
  alpha Z        PSCENC =       242.31890558
  Ewald energy   TEWEN  =     -1740.88759218
  -Hartree energ DENC   =       -97.39369792
  -exchange      EXHF   =         0.00000000
  -V(xc)+E(xc)   XCENC  =      -469.04548190
  PAW double counting   =      2771.77427054    -2260.00322518
  entropy T*S    EENTRO =        -0.00506529
  eigenvalues    EBANDS =        91.87255486
  atomic energy  EATOM  =      1365.73104350
  Solvation  Ediel_sol  =         0.00000000
  ---------------------------------------------------
  free energy    TOTEN  =       -95.63828799 eV

  energy without entropy =      -95.63322270  energy(sigma->0) =      -95.63659956


--------------------------------------------------------------------------------------------------------


--------------------------------------- Iteration      1(  10)  ---------------------------------------


    POTLOK:  cpu time    0.0077: real time    0.0079
    SETDIJ:  cpu time    0.0023: real time    0.0023
    EDDIAG:  cpu time    0.5484: real time    0.5487
  RMM-DIIS:  cpu time    0.7491: real time    0.7493
    ORTHCH:  cpu time    0.0567: real time    0.0567
       DOS:  cpu time    0.0058: real time    0.0058
    CHARGE:  cpu time    0.0406: real time    0.0406
    MIXING:  cpu time    0.0004: real time    0.0004
    --------------------------------------------
      LOOP:  cpu time    1.4108: real time    1.4116

 eigenvalue-minimisations  : 11150
 total energy-change (2. order) :-0.9919649E-01  (-0.1204576E+01)
 number of electron      51.0000018 magnetization 
 augmentation part       15.5862115 magnetization 

 Broyden mixing:
  rms(total) = 0.54749E+00    rms(broyden)= 0.54746E+00
  rms(prec ) = 0.10606E+01
  weight for this iteration     100.00

 eigenvalues of (default mixing * dielectric matrix)
  average eigenvalue GAMMA=   0.4565
  1.2128  0.6289  0.2343  0.1196  0.0870

 Free energy of the ion-electron system (eV)
  ---------------------------------------------------
  alpha Z        PSCENC =       242.31890558
  Ewald energy   TEWEN  =     -1740.88759218
  -Hartree energ DENC   =       -96.28718108
  -exchange      EXHF   =         0.00000000
  -V(xc)+E(xc)   XCENC  =      -469.03105867
  PAW double counting   =      2788.67510271    -2276.96384305
  entropy T*S    EENTRO =        -0.01210400
  eigenvalues    EBANDS =        90.71924271
  atomic energy  EATOM  =      1365.73104350
  Solvation  Ediel_sol  =         0.00000000
  ---------------------------------------------------
  free energy    TOTEN  =       -95.73748448 eV

  energy without entropy =      -95.72538048  energy(sigma->0) =      -95.73344982


--------------------------------------------------------------------------------------------------------


--------------------------------------- Iteration      1(  11)  ---------------------------------------


    POTLOK:  cpu time    0.0067: real time    0.0091
    SETDIJ:  cpu time    0.0023: real time    0.0023
    EDDIAG:  cpu time    0.5346: real time    0.5348
  RMM-DIIS:  cpu time    0.6593: real time    0.6607
    ORTHCH:  cpu time    0.0583: real time    0.0584
       DOS:  cpu time    0.0058: real time    0.0058
    CHARGE:  cpu time    0.0402: real time    0.0402
    MIXING:  cpu time    0.0004: real time    0.0004
    --------------------------------------------
      LOOP:  cpu time    1.3076: real time    1.3116

 eigenvalue-minimisations  :  9899
 total energy-change (2. order) : 0.1357437E+00  (-0.1896087E+00)
 number of electron      51.0000021 magnetization 
 augmentation part       15.5457279 magnetization 

 Broyden mixing:
  rms(total) = 0.48713E+00    rms(broyden)= 0.48712E+00
  rms(prec ) = 0.67847E+00
  weight for this iteration     100.00

 eigenvalues of (default mixing * dielectric matrix)
  average eigenvalue GAMMA=   0.4918
  1.3277  0.9880  0.2232  0.2232  0.1117  0.0772

 Free energy of the ion-electron system (eV)
  ---------------------------------------------------
  alpha Z        PSCENC =       242.31890558
  Ewald energy   TEWEN  =     -1740.88759218
  -Hartree energ DENC   =       -96.36720383
  -exchange      EXHF   =         0.00000000
  -V(xc)+E(xc)   XCENC  =      -468.94423713
  PAW double counting   =      2833.24957409    -2321.95859876
  entropy T*S    EENTRO =        -0.00750177
  eigenvalues    EBANDS =        91.26386971
  atomic energy  EATOM  =      1365.73104350
  Solvation  Ediel_sol  =         0.00000000
  ---------------------------------------------------
  free energy    TOTEN  =       -95.60174079 eV

  energy without entropy =      -95.59423902  energy(sigma->0) =      -95.59924020


--------------------------------------------------------------------------------------------------------


--------------------------------------- Iteration      1(  12)  ---------------------------------------


    POTLOK:  cpu time    0.0047: real time    0.0079
    SETDIJ:  cpu time    0.0023: real time    0.0023
    EDDIAG:  cpu time    0.5320: real time    0.5321
  RMM-DIIS:  cpu time    0.5376: real time    0.5377
    ORTHCH:  cpu time    0.0566: real time    0.0566
       DOS:  cpu time    0.0056: real time    0.0056
    CHARGE:  cpu time    0.0403: real time    0.0404
    MIXING:  cpu time    0.0004: real time    0.0004
    --------------------------------------------
      LOOP:  cpu time    1.1795: real time    1.1830

 eigenvalue-minimisations  :  8008
 total energy-change (2. order) : 0.2448615E+00  (-0.6562863E-01)
 number of electron      51.0000020 magnetization 
 augmentation part       15.5930154 magnetization 

 Broyden mixing:
  rms(total) = 0.30970E+00    rms(broyden)= 0.30969E+00
  rms(prec ) = 0.40328E+00
  weight for this iteration     100.00

 eigenvalues of (default mixing * dielectric matrix)
  average eigenvalue GAMMA=   0.5183
  1.4751  1.0974  0.4011  0.2456  0.2185  0.1122  0.0781

 Free energy of the ion-electron system (eV)
  ---------------------------------------------------
  alpha Z        PSCENC =       242.31890558
  Ewald energy   TEWEN  =     -1740.88759218
  -Hartree energ DENC   =       -95.36593776
  -exchange      EXHF   =         0.00000000
  -V(xc)+E(xc)   XCENC  =      -468.82675355
  PAW double counting   =      2913.63260350    -2403.02633450
  entropy T*S    EENTRO =        -0.00769094
  eigenvalues    EBANDS =        91.07487701
  atomic energy  EATOM  =      1365.73104350
  Solvation  Ediel_sol  =         0.00000000
  ---------------------------------------------------
  free energy    TOTEN  =       -95.35687934 eV

  energy without entropy =      -95.34918840  energy(sigma->0) =      -95.35431569


--------------------------------------------------------------------------------------------------------


--------------------------------------- Iteration      1(  13)  ---------------------------------------


    POTLOK:  cpu time    0.0048: real time    0.0079
    SETDIJ:  cpu time    0.0022: real time    0.0022
    EDDIAG:  cpu time    0.5330: real time    0.5332
  RMM-DIIS:  cpu time    0.5917: real time    0.5918
    ORTHCH:  cpu time    0.0566: real time    0.0566
       DOS:  cpu time    0.0058: real time    0.0058
    CHARGE:  cpu time    0.0402: real time    0.0402
    MIXING:  cpu time    0.0004: real time    0.0004
    --------------------------------------------
      LOOP:  cpu time    1.2348: real time    1.2382

 eigenvalue-minimisations  :  8822
 total energy-change (2. order) : 0.6636269E-01  (-0.5319041E-01)
 number of electron      51.0000020 magnetization 
 augmentation part       15.5366086 magnetization 

 Broyden mixing:
  rms(total) = 0.22032E+00    rms(broyden)= 0.22032E+00
  rms(prec ) = 0.31806E+00
  weight for this iteration     100.00

 eigenvalues of (default mixing * dielectric matrix)
  average eigenvalue GAMMA=   0.5923
  1.9036  1.1489  0.8422  0.2283  0.2283  0.1969  0.1127  0.0776

 Free energy of the ion-electron system (eV)
  ---------------------------------------------------
  alpha Z        PSCENC =       242.31890558
  Ewald energy   TEWEN  =     -1740.88759218
  -Hartree energ DENC   =       -95.49630879
  -exchange      EXHF   =         0.00000000
  -V(xc)+E(xc)   XCENC  =      -468.75782943
  PAW double counting   =      2955.02372618    -2444.79690713
  entropy T*S    EENTRO =        -0.00831232
  eigenvalues    EBANDS =        91.58275793
  atomic energy  EATOM  =      1365.73104350
  Solvation  Ediel_sol  =         0.00000000
  ---------------------------------------------------
  free energy    TOTEN  =       -95.29051665 eV

  energy without entropy =      -95.28220433  energy(sigma->0) =      -95.28774588


--------------------------------------------------------------------------------------------------------


--------------------------------------- Iteration      1(  14)  ---------------------------------------


    POTLOK:  cpu time    0.0047: real time    0.0077
    SETDIJ:  cpu time    0.0023: real time    0.0023
    EDDIAG:  cpu time    0.5346: real time    0.5348
  RMM-DIIS:  cpu time    0.7164: real time    0.7167
    ORTHCH:  cpu time    0.0575: real time    0.0576
       DOS:  cpu time    0.0055: real time    0.0055
    CHARGE:  cpu time    0.0402: real time    0.0402
    MIXING:  cpu time    0.0005: real time    0.0005
    --------------------------------------------
      LOOP:  cpu time    1.3618: real time    1.3652

 eigenvalue-minimisations  : 10800
 total energy-change (2. order) :-0.2376500E-01  (-0.7211268E-01)
 number of electron      51.0000021 magnetization 
 augmentation part       15.5322851 magnetization 

 Broyden mixing:
  rms(total) = 0.20673E+00    rms(broyden)= 0.20672E+00
  rms(prec ) = 0.30697E+00
  weight for this iteration     100.00

 eigenvalues of (default mixing * dielectric matrix)
  average eigenvalue GAMMA=   0.5912
  2.1765  1.1527  0.9212  0.2509  0.2509  0.0776  0.1121  0.2105  0.1687

 Free energy of the ion-electron system (eV)
  ---------------------------------------------------
  alpha Z        PSCENC =       242.31890558
  Ewald energy   TEWEN  =     -1740.88759218
  -Hartree energ DENC   =       -95.20839960
  -exchange      EXHF   =         0.00000000
  -V(xc)+E(xc)   XCENC  =      -468.67189823
  PAW double counting   =      3009.61612610    -2499.78808465
  entropy T*S    EENTRO =        -0.00502367
  eigenvalues    EBANDS =        91.58064150
  atomic energy  EATOM  =      1365.73104350
  Solvation  Ediel_sol  =         0.00000000
  ---------------------------------------------------
  free energy    TOTEN  =       -95.31428165 eV

  energy without entropy =      -95.30925797  energy(sigma->0) =      -95.31260709


--------------------------------------------------------------------------------------------------------


--------------------------------------- Iteration      1(  15)  ---------------------------------------


    POTLOK:  cpu time    0.0047: real time    0.0079
    SETDIJ:  cpu time    0.0023: real time    0.0023
    EDDIAG:  cpu time    0.5332: real time    0.5332
  RMM-DIIS:  cpu time    0.7322: real time    0.7325
    ORTHCH:  cpu time    0.0577: real time    0.0577
       DOS:  cpu time    0.0057: real time    0.0057
    CHARGE:  cpu time    0.0401: real time    0.0401
    MIXING:  cpu time    0.0005: real time    0.0005
    --------------------------------------------
      LOOP:  cpu time    1.3764: real time    1.3799

 eigenvalue-minimisations  : 10582
 total energy-change (2. order) : 0.2230608E-01  (-0.2507375E-01)
 number of electron      51.0000022 magnetization 
 augmentation part       15.5287493 magnetization 

 Broyden mixing:
  rms(total) = 0.19710E+00    rms(broyden)= 0.19710E+00
  rms(prec ) = 0.28792E+00
  weight for this iteration     100.00

 eigenvalues of (default mixing * dielectric matrix)
  average eigenvalue GAMMA=   0.6787
  2.8823  1.0908  1.0908  0.6511  0.2671  0.2248  0.2248  0.0776  0.1123  0.1654

 Free energy of the ion-electron system (eV)
  ---------------------------------------------------
  alpha Z        PSCENC =       242.31890558
  Ewald energy   TEWEN  =     -1740.88759218
  -Hartree energ DENC   =       -95.09573703
  -exchange      EXHF   =         0.00000000
  -V(xc)+E(xc)   XCENC  =      -468.61759938
  PAW double counting   =      3042.09068603    -2532.44824010
  entropy T*S    EENTRO =        -0.00729719
  eigenvalues    EBANDS =        91.62385520
  atomic energy  EATOM  =      1365.73104350
  Solvation  Ediel_sol  =         0.00000000
  ---------------------------------------------------
  free energy    TOTEN  =       -95.29197557 eV

  energy without entropy =      -95.28467838  energy(sigma->0) =      -95.28954317


--------------------------------------------------------------------------------------------------------


--------------------------------------- Iteration      1(  16)  ---------------------------------------


    POTLOK:  cpu time    0.0049: real time    0.0080
    SETDIJ:  cpu time    0.0023: real time    0.0023
    EDDIAG:  cpu time    0.5327: real time    0.5329
  RMM-DIIS:  cpu time    0.5352: real time    0.5354
    ORTHCH:  cpu time    0.0566: real time    0.0566
       DOS:  cpu time    0.0059: real time    0.0059
    CHARGE:  cpu time    0.0403: real time    0.0403
    MIXING:  cpu time    0.0008: real time    0.0011
    --------------------------------------------
      LOOP:  cpu time    1.1787: real time    1.1826

 eigenvalue-minimisations  :  8049
 total energy-change (2. order) : 0.4355052E-01  (-0.1475639E-01)
 number of electron      51.0000021 magnetization 
 augmentation part       15.6277512 magnetization 

 Broyden mixing:
  rms(total) = 0.68620E-01    rms(broyden)= 0.68609E-01
  rms(prec ) = 0.12487E+00
  weight for this iteration     100.00

 eigenvalues of (default mixing * dielectric matrix)
  average eigenvalue GAMMA=   0.6571
  2.8188  1.2177  0.8549  0.8549  0.4180  0.2620  0.2234  0.2234  0.0776  0.1123
  0.1655

 Free energy of the ion-electron system (eV)
  ---------------------------------------------------
  alpha Z        PSCENC =       242.31890558
  Ewald energy   TEWEN  =     -1740.88759218
  -Hartree energ DENC   =       -94.30646788
  -exchange      EXHF   =         0.00000000
  -V(xc)+E(xc)   XCENC  =      -468.57162509
  PAW double counting   =      3074.33307361    -2564.72399439
  entropy T*S    EENTRO =        -0.00747337
  eigenvalues    EBANDS =        90.86570517
  atomic energy  EATOM  =      1365.73104350
  Solvation  Ediel_sol  =         0.00000000
  ---------------------------------------------------
  free energy    TOTEN  =       -95.24842505 eV

  energy without entropy =      -95.24095168  energy(sigma->0) =      -95.24593392


--------------------------------------------------------------------------------------------------------


--------------------------------------- Iteration      1(  17)  ---------------------------------------


    POTLOK:  cpu time    0.0073: real time    0.0076
    SETDIJ:  cpu time    0.0023: real time    0.0023
    EDDIAG:  cpu time    0.5326: real time    0.5327
  RMM-DIIS:  cpu time    0.7347: real time    0.7350
    ORTHCH:  cpu time    0.0565: real time    0.0565
       DOS:  cpu time    0.0057: real time    0.0057
    CHARGE:  cpu time    0.0403: real time    0.0403
    MIXING:  cpu time    0.0006: real time    0.0006
    --------------------------------------------
      LOOP:  cpu time    1.3799: real time    1.3806

 eigenvalue-minimisations  : 11041
 total energy-change (2. order) :-0.2431979E-02  (-0.9231007E-02)
 number of electron      51.0000021 magnetization 
 augmentation part       15.6442633 magnetization 

 Broyden mixing:
  rms(total) = 0.56303E-01    rms(broyden)= 0.56301E-01
  rms(prec ) = 0.10814E+00
  weight for this iteration     100.00

 eigenvalues of (default mixing * dielectric matrix)
  average eigenvalue GAMMA=   0.6533
  2.3872  1.4723  1.0036  1.0036  0.5952  0.3237  0.0776  0.1123  0.2257  0.2257
  0.2473  0.1652

 Free energy of the ion-electron system (eV)
  ---------------------------------------------------
  alpha Z        PSCENC =       242.31890558
  Ewald energy   TEWEN  =     -1740.88759218
  -Hartree energ DENC   =       -94.40577996
  -exchange      EXHF   =         0.00000000
  -V(xc)+E(xc)   XCENC  =      -468.58475824
  PAW double counting   =      3073.84453936    -2564.25236931
  entropy T*S    EENTRO =        -0.00734628
  eigenvalues    EBANDS =        90.99250050
  atomic energy  EATOM  =      1365.73104350
  Solvation  Ediel_sol  =         0.00000000
  ---------------------------------------------------
  free energy    TOTEN  =       -95.25085702 eV

  energy without entropy =      -95.24351074  energy(sigma->0) =      -95.24840826


--------------------------------------------------------------------------------------------------------


--------------------------------------- Iteration      1(  18)  ---------------------------------------


    POTLOK:  cpu time    0.0048: real time    0.0081
    SETDIJ:  cpu time    0.0023: real time    0.0023
    EDDIAG:  cpu time    0.5397: real time    0.5516
  RMM-DIIS:  cpu time    0.5288: real time    0.5291
    ORTHCH:  cpu time    0.0568: real time    0.0568
       DOS:  cpu time    0.0058: real time    0.0058
    CHARGE:  cpu time    0.0418: real time    0.0418
    MIXING:  cpu time    0.0006: real time    0.0006
    --------------------------------------------
      LOOP:  cpu time    1.1806: real time    1.1961

 eigenvalue-minimisations  :  7984
 total energy-change (2. order) : 0.4708983E-02  (-0.1809231E-02)
 number of electron      51.0000021 magnetization 
 augmentation part       15.5854872 magnetization 

 Broyden mixing:
  rms(total) = 0.20955E-01    rms(broyden)= 0.20953E-01
  rms(prec ) = 0.36361E-01
  weight for this iteration     100.00

 eigenvalues of (default mixing * dielectric matrix)
  average eigenvalue GAMMA=   0.7107
  2.5262  1.5936  1.3669  0.9257  0.9257  0.5394  0.3139  0.0776  0.1123  0.2256
  0.2256  0.2409  0.1652

 Free energy of the ion-electron system (eV)
  ---------------------------------------------------
  alpha Z        PSCENC =       242.31890558
  Ewald energy   TEWEN  =     -1740.88759218
  -Hartree energ DENC   =       -94.93092449
  -exchange      EXHF   =         0.00000000
  -V(xc)+E(xc)   XCENC  =      -468.62814488
  PAW double counting   =      3057.80105969    -2548.19811946
  entropy T*S    EENTRO =        -0.00761235
  eigenvalues    EBANDS =        91.55523655
  atomic energy  EATOM  =      1365.73104350
  Solvation  Ediel_sol  =         0.00000000
  ---------------------------------------------------
  free energy    TOTEN  =       -95.24614804 eV

  energy without entropy =      -95.23853570  energy(sigma->0) =      -95.24361059


--------------------------------------------------------------------------------------------------------


--------------------------------------- Iteration      1(  19)  ---------------------------------------


    POTLOK:  cpu time    0.0048: real time    0.0079
    SETDIJ:  cpu time    0.0023: real time    0.0023
    EDDIAG:  cpu time    0.5304: real time    0.5315
  RMM-DIIS:  cpu time    0.7345: real time    0.7354
    ORTHCH:  cpu time    0.0574: real time    0.0574
       DOS:  cpu time    0.0057: real time    0.0057
    CHARGE:  cpu time    0.0410: real time    0.0410
    MIXING:  cpu time    0.0007: real time    0.0007
    --------------------------------------------
      LOOP:  cpu time    1.3767: real time    1.3820

 eigenvalue-minimisations  : 10903
 total energy-change (2. order) : 0.5984840E-04  (-0.3421394E-03)
 number of electron      51.0000021 magnetization 
 augmentation part       15.5832248 magnetization 

 Broyden mixing:
  rms(total) = 0.13819E-01    rms(broyden)= 0.13818E-01
  rms(prec ) = 0.19225E-01
  weight for this iteration     100.00

 eigenvalues of (default mixing * dielectric matrix)
  average eigenvalue GAMMA=   0.6982
  2.6385  1.4997  1.4997  0.8968  0.8968  0.5361  0.4464  0.3133  0.0776  0.1123
  0.2257  0.2257  0.2405  0.1652

 Free energy of the ion-electron system (eV)
  ---------------------------------------------------
  alpha Z        PSCENC =       242.31890558
  Ewald energy   TEWEN  =     -1740.88759218
  -Hartree energ DENC   =       -94.91220897
  -exchange      EXHF   =         0.00000000
  -V(xc)+E(xc)   XCENC  =      -468.62666396
  PAW double counting   =      3062.17826698    -2552.54258514
  entropy T*S    EENTRO =        -0.00745487
  eigenvalues    EBANDS =        91.50220086
  atomic energy  EATOM  =      1365.73104350
  Solvation  Ediel_sol  =         0.00000000
  ---------------------------------------------------
  free energy    TOTEN  =       -95.24608819 eV

  energy without entropy =      -95.23863333  energy(sigma->0) =      -95.24360324


--------------------------------------------------------------------------------------------------------


--------------------------------------- Iteration      1(  20)  ---------------------------------------


    POTLOK:  cpu time    0.0048: real time    0.0080
    SETDIJ:  cpu time    0.0023: real time    0.0023
    EDDIAG:  cpu time    0.5495: real time    0.5509
  RMM-DIIS:  cpu time    0.6748: real time    0.6753
    ORTHCH:  cpu time    0.0566: real time    0.0566
       DOS:  cpu time    0.0058: real time    0.0058
    CHARGE:  cpu time    0.0405: real time    0.0405
    MIXING:  cpu time    0.0007: real time    0.0007
    --------------------------------------------
      LOOP:  cpu time    1.3350: real time    1.3400

 eigenvalue-minimisations  : 10040
 total energy-change (2. order) : 0.2102627E-03  (-0.9478672E-04)
 number of electron      51.0000021 magnetization 
 augmentation part       15.5882528 magnetization 

 Broyden mixing:
  rms(total) = 0.72086E-02    rms(broyden)= 0.72083E-02
  rms(prec ) = 0.10069E-01
  weight for this iteration     100.00

 eigenvalues of (default mixing * dielectric matrix)
  average eigenvalue GAMMA=   0.7185
  2.5569  1.6157  1.6157  0.9685  0.9050  0.9050  0.5709  0.0776  0.1123  0.3163
  0.1652  0.2256  0.2256  0.2398  0.2780

 Free energy of the ion-electron system (eV)
  ---------------------------------------------------
  alpha Z        PSCENC =       242.31890558
  Ewald energy   TEWEN  =     -1740.88759218
  -Hartree energ DENC   =       -94.86834574
  -exchange      EXHF   =         0.00000000
  -V(xc)+E(xc)   XCENC  =      -468.62310800
  PAW double counting   =      3063.78743227    -2554.14088309
  entropy T*S    EENTRO =        -0.00751925
  eigenvalues    EBANDS =        91.44418897
  atomic energy  EATOM  =      1365.73104350
  Solvation  Ediel_sol  =         0.00000000
  ---------------------------------------------------
  free energy    TOTEN  =       -95.24587793 eV

  energy without entropy =      -95.23835868  energy(sigma->0) =      -95.24337151


--------------------------------------------------------------------------------------------------------


--------------------------------------- Iteration      1(  21)  ---------------------------------------


    POTLOK:  cpu time    0.0051: real time    0.0082
    SETDIJ:  cpu time    0.0023: real time    0.0023
    EDDIAG:  cpu time    0.5339: real time    0.5350
  RMM-DIIS:  cpu time    0.6343: real time    0.6351
    ORTHCH:  cpu time    0.0566: real time    0.0566
       DOS:  cpu time    0.0058: real time    0.0058
    CHARGE:  cpu time    0.0416: real time    0.0416
    MIXING:  cpu time    0.0007: real time    0.0007
    --------------------------------------------
      LOOP:  cpu time    1.2804: real time    1.2855

 eigenvalue-minimisations  :  9240
 total energy-change (2. order) : 0.4328330E-04  (-0.2361311E-04)
 number of electron      51.0000021 magnetization 
 augmentation part       15.5906104 magnetization 

 Broyden mixing:
  rms(total) = 0.46583E-02    rms(broyden)= 0.46582E-02
  rms(prec ) = 0.10521E-01
  weight for this iteration     100.00

 eigenvalues of (default mixing * dielectric matrix)
  average eigenvalue GAMMA=   0.7377
  2.5501  1.6528  1.6528  1.1243  0.9333  0.9333  0.7840  0.5246  0.0776  0.1123
  0.1652  0.2257  0.2257  0.3184  0.2404  0.2832

 Free energy of the ion-electron system (eV)
  ---------------------------------------------------
  alpha Z        PSCENC =       242.31890558
  Ewald energy   TEWEN  =     -1740.88759218
  -Hartree energ DENC   =       -94.85571498
  -exchange      EXHF   =         0.00000000
  -V(xc)+E(xc)   XCENC  =      -468.62065609
  PAW double counting   =      3063.69555295    -2554.02617510
  entropy T*S    EENTRO =        -0.00747402
  eigenvalues    EBANDS =        91.40627569
  atomic energy  EATOM  =      1365.73104350
  Solvation  Ediel_sol  =         0.00000000
  ---------------------------------------------------
  free energy    TOTEN  =       -95.24583465 eV

  energy without entropy =      -95.23836063  energy(sigma->0) =      -95.24334331


--------------------------------------------------------------------------------------------------------


--------------------------------------- Iteration      1(  22)  ---------------------------------------


    POTLOK:  cpu time    0.0047: real time    0.0083
    SETDIJ:  cpu time    0.0023: real time    0.0023
    EDDIAG:  cpu time    0.5310: real time    0.5321
  RMM-DIIS:  cpu time    0.6964: real time    0.6968
    ORTHCH:  cpu time    0.0567: real time    0.0567
       DOS:  cpu time    0.0056: real time    0.0056
    CHARGE:  cpu time    0.0403: real time    0.0403
    MIXING:  cpu time    0.0007: real time    0.0007
    --------------------------------------------
      LOOP:  cpu time    1.3376: real time    1.3427

 eigenvalue-minimisations  : 10420
 total energy-change (2. order) : 0.1363466E-04  (-0.1177063E-04)
 number of electron      51.0000021 magnetization 
 augmentation part       15.5924201 magnetization 

 Broyden mixing:
  rms(total) = 0.33750E-02    rms(broyden)= 0.33749E-02
  rms(prec ) = 0.66689E-02
  weight for this iteration     100.00

 eigenvalues of (default mixing * dielectric matrix)
  average eigenvalue GAMMA=   0.7501
  2.5633  2.0829  1.4668  1.4668  0.9075  0.9075  0.9082  0.5408  0.0776  0.1123
  0.3189  0.1652  0.2257  0.2257  0.2402  0.2729  0.2693

 Free energy of the ion-electron system (eV)
  ---------------------------------------------------
  alpha Z        PSCENC =       242.31890558
  Ewald energy   TEWEN  =     -1740.88759218
  -Hartree energ DENC   =       -94.84848218
  -exchange      EXHF   =         0.00000000
  -V(xc)+E(xc)   XCENC  =      -468.61974600
  PAW double counting   =      3063.77542531    -2554.09682742
  entropy T*S    EENTRO =        -0.00748830
  eigenvalues    EBANDS =        91.38894068
  atomic energy  EATOM  =      1365.73104350
  Solvation  Ediel_sol  =         0.00000000
  ---------------------------------------------------
  free energy    TOTEN  =       -95.24582101 eV

  energy without entropy =      -95.23833271  energy(sigma->0) =      -95.24332491


--------------------------------------------------------------------------------------------------------


--------------------------------------- Iteration      1(  23)  ---------------------------------------


    POTLOK:  cpu time    0.0048: real time    0.0079
    SETDIJ:  cpu time    0.0022: real time    0.0023
    EDDIAG:  cpu time    0.5315: real time    0.5320
  RMM-DIIS:  cpu time    0.6348: real time    0.6351
    ORTHCH:  cpu time    0.0564: real time    0.0565
       DOS:  cpu time    0.0057: real time    0.0057
    CHARGE:  cpu time    0.0403: real time    0.0403
    MIXING:  cpu time    0.0008: real time    0.0008
    --------------------------------------------
      LOOP:  cpu time    1.2766: real time    1.2806

 eigenvalue-minimisations  :  9427
 total energy-change (2. order) : 0.1769946E-04  (-0.5139556E-05)
 number of electron      51.0000021 magnetization 
 augmentation part       15.5937954 magnetization 

 Broyden mixing:
  rms(total) = 0.11205E-02    rms(broyden)= 0.11203E-02
  rms(prec ) = 0.17012E-02
  weight for this iteration     100.00

 eigenvalues of (default mixing * dielectric matrix)
  average eigenvalue GAMMA=   0.7586
  2.6200  2.2968  1.4443  1.4443  0.8881  0.8881  0.8958  0.7343  0.5490  0.0776
  0.1123  0.1652  0.2257  0.2257  0.3171  0.2882  0.2393  0.2430

 Free energy of the ion-electron system (eV)
  ---------------------------------------------------
  alpha Z        PSCENC =       242.31890558
  Ewald energy   TEWEN  =     -1740.88759218
  -Hartree energ DENC   =       -94.84539632
  -exchange      EXHF   =         0.00000000
  -V(xc)+E(xc)   XCENC  =      -468.61948969
  PAW double counting   =      3063.63839703    -2553.94807691
  entropy T*S    EENTRO =        -0.00745070
  eigenvalues    EBANDS =        91.37385639
  atomic energy  EATOM  =      1365.73104350
  Solvation  Ediel_sol  =         0.00000000
  ---------------------------------------------------
  free energy    TOTEN  =       -95.24580331 eV

  energy without entropy =      -95.23835261  energy(sigma->0) =      -95.24331975


--------------------------------------------------------------------------------------------------------


--------------------------------------- Iteration      1(  24)  ---------------------------------------


    POTLOK:  cpu time    0.0075: real time    0.0078
    SETDIJ:  cpu time    0.0023: real time    0.0023
    EDDIAG:  cpu time    0.5336: real time    0.5336
  RMM-DIIS:  cpu time    0.7726: real time    0.7728
    ORTHCH:  cpu time    0.0565: real time    0.0565
       DOS:  cpu time    0.0058: real time    0.0058
    CHARGE:  cpu time    0.0418: real time    0.0418
    MIXING:  cpu time    0.0008: real time    0.0008
    --------------------------------------------
      LOOP:  cpu time    1.4209: real time    1.4214

 eigenvalue-minimisations  : 11463
 total energy-change (2. order) : 0.1245668E-05  (-0.2017174E-05)
 number of electron      51.0000021 magnetization 
 augmentation part       15.5939571 magnetization 

 Broyden mixing:
  rms(total) = 0.89101E-03    rms(broyden)= 0.89099E-03
  rms(prec ) = 0.11871E-02
  weight for this iteration     100.00

 eigenvalues of (default mixing * dielectric matrix)
  average eigenvalue GAMMA=   0.7695
  2.7655  2.4281  1.4340  1.4340  1.0967  0.9214  0.9214  0.9039  0.5462  0.0776
  0.1123  0.1652  0.3174  0.2257  0.2257  0.2400  0.2813  0.2618  0.2618

 Free energy of the ion-electron system (eV)
  ---------------------------------------------------
  alpha Z        PSCENC =       242.31890558
  Ewald energy   TEWEN  =     -1740.88759218
  -Hartree energ DENC   =       -94.84911106
  -exchange      EXHF   =         0.00000000
  -V(xc)+E(xc)   XCENC  =      -468.61975336
  PAW double counting   =      3063.61338960    -2553.92008690
  entropy T*S    EENTRO =        -0.00745488
  eigenvalues    EBANDS =        91.37485763
  atomic energy  EATOM  =      1365.73104350
  Solvation  Ediel_sol  =         0.00000000
  ---------------------------------------------------
  free energy    TOTEN  =       -95.24580207 eV

  energy without entropy =      -95.23834719  energy(sigma->0) =      -95.24331711


--------------------------------------------------------------------------------------------------------


--------------------------------------- Iteration      1(  25)  ---------------------------------------


    POTLOK:  cpu time    0.0047: real time    0.0079
    SETDIJ:  cpu time    0.0023: real time    0.0023
    EDDIAG:  cpu time    0.5475: real time    0.5478
  RMM-DIIS:  cpu time    0.6286: real time    0.6286
    ORTHCH:  cpu time    0.0567: real time    0.0567
       DOS:  cpu time    0.0058: real time    0.0058
    CHARGE:  cpu time    0.0404: real time    0.0404
    MIXING:  cpu time    0.0009: real time    0.0009
    --------------------------------------------
      LOOP:  cpu time    1.2868: real time    1.2904

 eigenvalue-minimisations  :  9218
 total energy-change (2. order) : 0.2663299E-05  (-0.4887147E-06)
 number of electron      51.0000021 magnetization 
 augmentation part       15.5935788 magnetization 

 Broyden mixing:
  rms(total) = 0.52821E-03    rms(broyden)= 0.52818E-03
  rms(prec ) = 0.13419E-02
  weight for this iteration     100.00

 eigenvalues of (default mixing * dielectric matrix)
  average eigenvalue GAMMA=   0.7890
  2.7938  2.2470  1.4732  1.4732  1.4919  0.9326  0.9326  0.8863  0.8441  0.5414
  0.0776  0.1123  0.1652  0.2257  0.2257  0.3182  0.2892  0.2401  0.2555  0.2555

 Free energy of the ion-electron system (eV)
  ---------------------------------------------------
  alpha Z        PSCENC =       242.31890558
  Ewald energy   TEWEN  =     -1740.88759218
  -Hartree energ DENC   =       -94.85477924
  -exchange      EXHF   =         0.00000000
  -V(xc)+E(xc)   XCENC  =      -468.62019222
  PAW double counting   =      3063.56629250    -2553.87091280
  entropy T*S    EENTRO =        -0.00746119
  eigenvalues    EBANDS =        91.37889664
  atomic energy  EATOM  =      1365.73104350
  Solvation  Ediel_sol  =         0.00000000
  ---------------------------------------------------
  free energy    TOTEN  =       -95.24579940 eV

  energy without entropy =      -95.23833821  energy(sigma->0) =      -95.24331234


--------------------------------------------------------------------------------------------------------


--------------------------------------- Iteration      1(  26)  ---------------------------------------


    POTLOK:  cpu time    0.0048: real time    0.0076
    SETDIJ:  cpu time    0.0023: real time    0.0023
    EDDIAG:  cpu time    0.5342: real time    0.5343
  RMM-DIIS:  cpu time    0.7268: real time    0.7270
    ORTHCH:  cpu time    0.0567: real time    0.0567
       DOS:  cpu time    0.0059: real time    0.0059
    CHARGE:  cpu time    0.0401: real time    0.0401
    MIXING:  cpu time    0.0009: real time    0.0009
    --------------------------------------------
      LOOP:  cpu time    1.3715: real time    1.3747

 eigenvalue-minimisations  : 10516
 total energy-change (2. order) : 0.2597353E-06  (-0.2232322E-06)
 number of electron      51.0000021 magnetization 
 augmentation part       15.5934950 magnetization 

 Broyden mixing:
  rms(total) = 0.20247E-03    rms(broyden)= 0.20246E-03
  rms(prec ) = 0.27467E-03
  weight for this iteration     100.00

 eigenvalues of (default mixing * dielectric matrix)
  average eigenvalue GAMMA=   0.7863
  2.7751  2.3188  1.5395  1.5395  1.4867  0.9326  0.9326  0.8559  0.8559  0.5654
  0.5402  0.0776  0.1123  0.1652  0.2257  0.2257  0.3181  0.2881  0.2401  0.2588
  0.2588

 Free energy of the ion-electron system (eV)
  ---------------------------------------------------
  alpha Z        PSCENC =       242.31890558
  Ewald energy   TEWEN  =     -1740.88759218
  -Hartree energ DENC   =       -94.85567867
  -exchange      EXHF   =         0.00000000
  -V(xc)+E(xc)   XCENC  =      -468.62029414
  PAW double counting   =      3063.59475172    -2553.89947925
  entropy T*S    EENTRO =        -0.00746215
  eigenvalues    EBANDS =        91.38000644
  atomic energy  EATOM  =      1365.73104350
  Solvation  Ediel_sol  =         0.00000000
  ---------------------------------------------------
  free energy    TOTEN  =       -95.24579914 eV

  energy without entropy =      -95.23833699  energy(sigma->0) =      -95.24331176


--------------------------------------------------------------------------------------------------------


--------------------------------------- Iteration      1(  27)  ---------------------------------------


    POTLOK:  cpu time    0.0047: real time    0.0079
    SETDIJ:  cpu time    0.0023: real time    0.0022
    EDDIAG:  cpu time    0.5659: real time    0.5683
  RMM-DIIS:  cpu time    0.4309: real time    0.4326
    ORTHCH:  cpu time    0.0566: real time    0.0569
       DOS:  cpu time    0.0058: real time    0.0058
    CHARGE:  cpu time    0.0400: real time    0.0402
    MIXING:  cpu time    0.0009: real time    0.0009
    --------------------------------------------
      LOOP:  cpu time    1.1071: real time    1.1148

 eigenvalue-minimisations  :  5928
 total energy-change (2. order) : 0.1874744E-06  (-0.1783493E-07)
 number of electron      51.0000021 magnetization 
 augmentation part       15.5934205 magnetization 

 Broyden mixing:
  rms(total) = 0.15638E-03    rms(broyden)= 0.15638E-03
  rms(prec ) = 0.20423E-03
  weight for this iteration     100.00

 eigenvalues of (default mixing * dielectric matrix)
  average eigenvalue GAMMA=   0.7978
  2.6467  2.6467  1.6328  1.6328  1.4264  0.9371  0.9371  0.9403  0.9403  0.8018
  0.5421  0.0776  0.1123  0.1652  0.2257  0.2257  0.3186  0.2401  0.2566  0.2566
  0.3025  0.2871

 Free energy of the ion-electron system (eV)
  ---------------------------------------------------
  alpha Z        PSCENC =       242.31890558
  Ewald energy   TEWEN  =     -1740.88759218
  -Hartree energ DENC   =       -94.85631927
  -exchange      EXHF   =         0.00000000
  -V(xc)+E(xc)   XCENC  =      -468.62035662
  PAW double counting   =      3063.57072804    -2553.87523997
  entropy T*S    EENTRO =        -0.00746194
  eigenvalues    EBANDS =        91.38049392
  atomic energy  EATOM  =      1365.73104350
  Solvation  Ediel_sol  =         0.00000000
  ---------------------------------------------------
  free energy    TOTEN  =       -95.24579896 eV

  energy without entropy =      -95.23833702  energy(sigma->0) =      -95.24331164


--------------------------------------------------------------------------------------------------------


--------------------------------------- Iteration      1(  28)  ---------------------------------------


    POTLOK:  cpu time    0.0047: real time    0.0079
    SETDIJ:  cpu time    0.0023: real time    0.0023
    EDDIAG:  cpu time    0.5406: real time    0.5419
  RMM-DIIS:  cpu time    0.3570: real time    0.3571
    ORTHCH:  cpu time    0.0566: real time    0.0567
       DOS:  cpu time    0.0058: real time    0.0058
    CHARGE:  cpu time    0.0413: real time    0.0413
    MIXING:  cpu time    0.0010: real time    0.0010
    --------------------------------------------
      LOOP:  cpu time    1.0092: real time    1.0139

 eigenvalue-minimisations  :  4709
 total energy-change (2. order) : 0.3037676E-06  (-0.4611290E-08)
 number of electron      51.0000021 magnetization 
 augmentation part       15.5933187 magnetization 

 Broyden mixing:
  rms(total) = 0.13393E-03    rms(broyden)= 0.13393E-03
  rms(prec ) = 0.23957E-03
  weight for this iteration     100.00

 eigenvalues of (default mixing * dielectric matrix)
  average eigenvalue GAMMA=   0.8208
  2.8224  2.4313  1.5813  1.5813  1.4478  1.2440  1.2440  0.9229  0.9229  0.8710
  0.7904  0.5411  0.0776  0.1123  0.1652  0.2257  0.2257  0.3185  0.3095  0.2401
  0.2570  0.2570  0.2883

 Free energy of the ion-electron system (eV)
  ---------------------------------------------------
  alpha Z        PSCENC =       242.31890558
  Ewald energy   TEWEN  =     -1740.88759218
  -Hartree energ DENC   =       -94.85748965
  -exchange      EXHF   =         0.00000000
  -V(xc)+E(xc)   XCENC  =      -468.62046311
  PAW double counting   =      3063.52527426    -2553.82934955
  entropy T*S    EENTRO =        -0.00746158
  eigenvalues    EBANDS =        91.38133408
  atomic energy  EATOM  =      1365.73104350
  Solvation  Ediel_sol  =         0.00000000
  ---------------------------------------------------
  free energy    TOTEN  =       -95.24579865 eV

  energy without entropy =      -95.23833707  energy(sigma->0) =      -95.24331146


--------------------------------------------------------------------------------------------------------


--------------------------------------- Iteration      1(  29)  ---------------------------------------


    POTLOK:  cpu time    0.0048: real time    0.0078
    SETDIJ:  cpu time    0.0023: real time    0.0023
    EDDIAG:  cpu time    0.5329: real time    0.5330
  RMM-DIIS:  cpu time    0.3525: real time    0.3526
    ORTHCH:  cpu time    0.0567: real time    0.0567
       DOS:  cpu time    0.0056: real time    0.0056
    --------------------------------------------
      LOOP:  cpu time    0.9548: real time    0.9580

 eigenvalue-minimisations  :  4612
 total energy-change (2. order) :-0.8851316E-07  (-0.2084988E-08)
 number of electron      51.0000021 magnetization 
 augmentation part       15.5933187 magnetization 

 Free energy of the ion-electron system (eV)
  ---------------------------------------------------
  alpha Z        PSCENC =       242.31890558
  Ewald energy   TEWEN  =     -1740.88759218
  -Hartree energ DENC   =       -94.85667614
  -exchange      EXHF   =         0.00000000
  -V(xc)+E(xc)   XCENC  =      -468.62039184
  PAW double counting   =      3063.54309430    -2553.84703489
  entropy T*S    EENTRO =        -0.00746046
  eigenvalues    EBANDS =        91.38031338
  atomic energy  EATOM  =      1365.73104350
  Solvation  Ediel_sol  =         0.00000000
  ---------------------------------------------------
  free energy    TOTEN  =       -95.24579874 eV

  energy without entropy =      -95.23833828  energy(sigma->0) =      -95.24331192


--------------------------------------------------------------------------------------------------------


 average (electrostatic) potential at core
  the test charge radii are     1.2598  1.2064
  (the norm of the test charge is              1.0000)
       1 -26.2202       2 -26.2253       3 -26.2293       4 -26.2092       5 -26.3117
       6 -26.3231       7 -26.2197       8 -26.2734       9 -26.5011      10 -42.3517
      11 -42.3924      12 -42.3672
 
 
 
 E-fermi :   3.2070     XC(G=0): -11.1537     alpha+bet :-11.2848


 k-point     1 :       0.0000    0.0000    0.0000
  band No.  band energies     occupation 
      1      -2.6874      2.00000
      2      -2.0127      2.00000
      3      -1.9550      2.00000
      4      -0.2309      2.00000
      5      -0.1893      2.00000
      6       0.7564      2.00000
      7       1.2431      2.00000
      8       1.3153      2.00000
      9       1.5067      2.00000
     10       1.5433      2.00000
     11       1.8541      2.00000
     12       2.3694      2.00000
     13       2.3924      2.00000
     14       2.4940      2.00001
     15       2.5154      2.00001
     16       2.6021      2.00016
     17       2.6185      2.00026
     18       2.6335      2.00039
     19       2.6847      2.00139
     20       2.7476      2.00547
     21       2.8060      2.01574
     22       2.9236      2.06228
     23       3.0369      2.00369
     24       3.1572      1.40725
     25       3.3081      0.25364
     26       3.3236      0.17517
     27       3.4319     -0.06740
     28       3.5108     -0.05357
     29       3.6142     -0.01420
     30       3.8127     -0.00016
     31       3.8350     -0.00008
     32       3.9127     -0.00001
     33       3.9265     -0.00000
     34       4.0235     -0.00000
     35       4.0574     -0.00000
     36       4.3524     -0.00000

 k-point     2 :       0.1111    0.0000    0.0000
  band No.  band energies     occupation 
      1      -2.5822      2.00000
      2      -1.9164      2.00000
      3      -1.8588      2.00000
      4      -0.1901      2.00000
      5      -0.1450      2.00000
      6       0.7158      2.00000
      7       1.2115      2.00000
      8       1.2654      2.00000
      9       1.3951      2.00000
     10       1.4016      2.00000
     11       1.7605      2.00000
     12       2.1242      2.00000
     13       2.3967      2.00000
     14       2.4736      2.00000
     15       2.5559      2.00004
     16       2.6318      2.00037
     17       2.6865      2.00145
     18       2.7054      2.00224
     19       2.7885      2.01173
     20       2.8550      2.03205
     21       2.9276      2.06377
     22       2.9741      2.06970
     23       3.0998      1.77810
     24       3.1263      1.62509
     25       3.2439      0.69313
     26       3.3444      0.08929
     27       3.4205     -0.06161
     28       3.4886     -0.06293
     29       3.5709     -0.02739
     30       3.7649     -0.00058
     31       3.8342     -0.00009
     32       3.8712     -0.00003
     33       3.9672     -0.00000
     34       4.0074     -0.00000
     35       4.0382     -0.00000
     36       4.1526     -0.00000

 k-point     3 :       0.2222    0.0000    0.0000
  band No.  band energies     occupation 
      1      -2.2735      2.00000
      2      -1.6332      2.00000
      3      -1.5759      2.00000
      4      -0.0674      2.00000
      5      -0.0135      2.00000
      6       0.5467      2.00000
      7       1.0410      2.00000
      8       1.0841      2.00000
      9       1.1452      2.00000
     10       1.1819      2.00000
     11       1.5222      2.00000
     12       1.7169      2.00000
     13       2.3306      2.00000
     14       2.5387      2.00002
     15       2.6033      2.00017
     16       2.6878      2.00149
     17       2.7666      2.00789
     18       2.8149      2.01815
     19       2.8354      2.02461
     20       2.9439      2.06870
     21       2.9911      2.06302
     22       3.0903      1.82458
     23       3.1224      1.64967
     24       3.2025      1.03740
     25       3.2828      0.40627
     26       3.4537     -0.07089
     27       3.4807     -0.06569
     28       3.5343     -0.04275
     29       3.5668     -0.02894
     30       3.7006     -0.00266
     31       3.7270     -0.00146
     32       3.7970     -0.00025
     33       3.8365     -0.00008
     34       3.9096     -0.00001
     35       3.9358     -0.00000
     36       3.9948     -0.00000

 k-point     4 :       0.3333    0.0000    0.0000
  band No.  band energies     occupation 
      1      -1.7835      2.00000
      2      -1.1812      2.00000
      3      -1.1246      2.00000
      4       0.1161      2.00000
      5       0.1362      2.00000
      6       0.2397      2.00000
      7       0.6697      2.00000
      8       0.7296      2.00000
      9       0.8930      2.00000
     10       0.9202      2.00000
     11       1.1687      2.00000
     12       1.2858      2.00000
     13       2.4076      2.00000
     14       2.6053      2.00018
     15       2.6587      2.00074
     16       2.7073      2.00233
     17       2.7827      2.01059
     18       2.8215      2.02007
     19       2.8758      2.04100
     20       2.9702      2.07037
     21       3.0457      1.98318
     22       3.1076      1.73690
     23       3.1803      1.22383
     24       3.2825      0.40867
     25       3.2883      0.37045
     26       3.4156     -0.05809
     27       3.4823     -0.06519
     28       3.5580     -0.03244
     29       3.5828     -0.02316
     30       3.6198     -0.01292
     31       3.6637     -0.00576
     32       3.7426     -0.00101
     33       3.8434     -0.00007
     34       3.8705     -0.00003
     35       4.0362     -0.00000
     36       4.0794     -0.00000

 k-point     5 :       0.4444    0.0000    0.0000
  band No.  band energies     occupation 
      1      -1.1562      2.00000
      2      -0.5967      2.00000
      3      -0.5456      2.00000
      4      -0.4649      2.00000
      5       0.0635      2.00000
      6       0.1115      2.00000
      7       0.4294      2.00000
      8       0.5105      2.00000
      9       0.7478      2.00000
     10       0.7854      2.00000
     11       0.8309      2.00000
     12       0.8780      2.00000
     13       2.5171      2.00001
     14       2.6350      2.00040
     15       2.6901      2.00157
     16       2.7175      2.00292
     17       2.8702      2.03853
     18       2.9031      2.05358
     19       2.9551      2.07056
     20       3.0060      2.05126
     21       3.0266      2.02338
     22       3.1329      1.58159
     23       3.2099      0.97478
     24       3.2684      0.50636
     25       3.2916      0.35005
     26       3.4020     -0.04468
     27       3.4406     -0.06985
     28       3.4660     -0.06953
     29       3.5133     -0.05244
     30       3.5449     -0.03800
     31       3.5888     -0.02119
     32       3.6455     -0.00817
     33       3.6735     -0.00473
     34       3.8926     -0.00001
     35       4.4044     -0.00000
     36       4.4312     -0.00000

 k-point     6 :       0.0000    0.0714    0.0000
  band No.  band energies     occupation 
      1      -2.5757      2.00000
      2      -1.9083      2.00000
      3      -1.8505      2.00000
      4      -0.1500      2.00000
      5      -0.0990      2.00000
      6       0.8414      2.00000
      7       1.3125      2.00000
      8       1.3867      2.00000
      9       1.5465      2.00000
     10       1.6380      2.00000
     11       1.9046      2.00000
     12       2.3439      2.00000
     13       2.3980      2.00000
     14       2.4358      2.00000
     15       2.4741      2.00000
     16       2.5511      2.00004
     17       2.5645      2.00005
     18       2.6234      2.00029
     19       2.7074      2.00234
     20       2.7577      2.00666
     21       2.8852      2.04530
     22       2.9051      2.05448
     23       2.9677      2.07066
     24       3.1821      1.20898
     25       3.2106      0.96920
     26       3.3632      0.02989
     27       3.3962     -0.03715
     28       3.4643     -0.06984
     29       3.6740     -0.00468
     30       3.7744     -0.00045
     31       3.8274     -0.00010
     32       3.9114     -0.00001
     33       3.9466     -0.00000
     34       4.0093     -0.00000
     35       4.0911     -0.00000
     36       4.1698     -0.00000

 k-point     7 :       0.1111    0.0714    0.0000
  band No.  band energies     occupation 
      1      -2.4716      2.00000
      2      -1.8130      2.00000
      3      -1.7553      2.00000
      4      -0.1078      2.00000
      5      -0.0550      2.00000
      6       0.8019      2.00000
      7       1.2826      2.00000
      8       1.3369      2.00000
      9       1.4393      2.00000
     10       1.4922      2.00000
     11       1.8204      2.00000
     12       2.1330      2.00000
     13       2.3727      2.00000
     14       2.4432      2.00000
     15       2.5207      2.00001
     16       2.5980      2.00015
     17       2.6261      2.00032
     18       2.7629      2.00736
     19       2.7947      2.01305
     20       2.8573      2.03299
     21       2.9180      2.06006
     22       2.9753      2.06944
     23       3.0333      2.01104
     24       3.0939      1.80792
     25       3.2282      0.82127
     26       3.2854      0.38944
     27       3.4164     -0.05869
     28       3.4760     -0.06715
     29       3.5907     -0.02060
     30       3.7561     -0.00072
     31       3.7892     -0.00030
     32       3.8257     -0.00011
     33       3.9278     -0.00000
     34       3.9662     -0.00000
     35       4.0727     -0.00000
     36       4.1035     -0.00000

 k-point     8 :       0.2222    0.0714    0.0000
  band No.  band energies     occupation 
      1      -2.1660      2.00000
      2      -1.5326      2.00000
      3      -1.4753      2.00000
      4       0.0179      2.00000
      5       0.0759      2.00000
      6       0.6347      2.00000
      7       1.1111      2.00000
      8       1.1546      2.00000
      9       1.2247      2.00000
     10       1.2582      2.00000
     11       1.5875      2.00000
     12       1.7617      2.00000
     13       2.3188      2.00000
     14       2.5018      2.00001
     15       2.5557      2.00004
     16       2.6895      2.00156
     17       2.7793      2.00996
     18       2.8289      2.02240
     19       2.8673      2.03723
     20       2.9294      2.06443
     21       2.9655      2.07082
     22       3.0568      1.95269
     23       3.1138      1.70164
     24       3.1961      1.09147
     25       3.2805      0.42205
     26       3.3487      0.07432
     27       3.4091     -0.05244
     28       3.4644     -0.06981
     29       3.5165     -0.05096
     30       3.6245     -0.01193
     31       3.6971     -0.00288
     32       3.7781     -0.00041
     33       3.7899     -0.00030
     34       3.9079     -0.00001
     35       3.9600     -0.00000
     36       4.0123     -0.00000

 k-point     9 :       0.3333    0.0714    0.0000
  band No.  band energies     occupation 
      1      -1.6810      2.00000
      2      -1.0855      2.00000
      3      -1.0288      2.00000
      4       0.2041      2.00000
      5       0.2231      2.00000
      6       0.3288      2.00000
      7       0.7349      2.00000
      8       0.8209      2.00000
      9       0.9686      2.00000
     10       1.0034      2.00000
     11       1.2374      2.00000
     12       1.3560      2.00000
     13       2.4024      2.00000
     14       2.5701      2.00006
     15       2.6487      2.00057
     16       2.7400      2.00469
     17       2.7661      2.00782
     18       2.8417      2.02686
     19       2.9171      2.05966
     20       2.9626      2.07091
     21       3.0479      1.97758
     22       3.1267      1.62226
     23       3.1564      1.41291
     24       3.2031      1.03269
     25       3.2855      0.38892
     26       3.3440      0.09094
     27       3.4072     -0.05048
     28       3.5021     -0.05744
     29       3.5754     -0.02571
     30       3.6082     -0.01567
     31       3.6785     -0.00427
     32       3.7396     -0.00108
     33       3.7722     -0.00048
     34       3.8423     -0.00007
     35       3.8959     -0.00001
     36       3.9693     -0.00000

 k-point    10 :       0.4444    0.0714    0.0000
  band No.  band energies     occupation 
      1      -1.0598      2.00000
      2      -0.5084      2.00000
      3      -0.4560      2.00000
      4      -0.3734      2.00000
      5       0.1402      2.00000
      6       0.1995      2.00000
      7       0.5145      2.00000
      8       0.5964      2.00000
      9       0.8296      2.00000
     10       0.8689      2.00000
     11       0.9097      2.00000
     12       0.9608      2.00000
     13       2.5258      2.00002
     14       2.6485      2.00057
     15       2.6923      2.00166
     16       2.7655      2.00774
     17       2.8407      2.02650
     18       2.8966      2.05057
     19       2.9559      2.07064
     20       3.0260      2.02448
     21       3.0596      1.94424
     22       3.1481      1.47471
     23       3.1811      1.21663
     24       3.2069      1.00042
     25       3.2702      0.49361
     26       3.3406      0.10338
     27       3.4159     -0.05835
     28       3.4651     -0.06970
     29       3.4881     -0.06314
     30       3.5233     -0.04781
     31       3.5740     -0.02622
     32       3.6239     -0.01204
     33       3.6740     -0.00469
     34       3.8781     -0.00002
     35       4.0402     -0.00000
     36       4.1318     -0.00000

 k-point    11 :       0.0000    0.1429    0.0000
  band No.  band energies     occupation 
      1      -2.2481      2.00000
      2      -1.6052      2.00000
      3      -1.5472      2.00000
      4       0.0783      2.00000
      5       0.1424      2.00000
      6       1.0806      2.00000
      7       1.4709      2.00000
      8       1.5724      2.00000
      9       1.6409      2.00000
     10       1.8793      2.00000
     11       2.0350      2.00000
     12       2.1874      2.00000
     13       2.2561      2.00000
     14       2.2844      2.00000
     15       2.4003      2.00000
     16       2.4625      2.00000
     17       2.4842      2.00000
     18       2.5595      2.00005
     19       2.6392      2.00045
     20       2.7816      2.01040
     21       2.8208      2.01988
     22       2.8974      2.05096
     23       2.9328      2.06556
     24       3.1597      1.38751
     25       3.2195      0.89430
     26       3.3526      0.06123
     27       3.4178     -0.05976
     28       3.5266     -0.04631
     29       3.5415     -0.03951
     30       3.6829     -0.00390
     31       3.7257     -0.00151
     32       3.8608     -0.00004
     33       3.8690     -0.00003
     34       4.0860     -0.00000
     35       4.1062     -0.00000
     36       4.2073     -0.00000

 k-point    12 :       0.1111    0.1429    0.0000
  band No.  band energies     occupation 
      1      -2.1476      2.00000
      2      -1.5131      2.00000
      3      -1.4553      2.00000
      4       0.1231      2.00000
      5       0.1880      2.00000
      6       1.0436      2.00000
      7       1.4461      2.00000
      8       1.4964      2.00000
      9       1.5908      2.00000
     10       1.7101      2.00000
     11       1.9519      2.00000
     12       2.0953      2.00000
     13       2.3086      2.00000
     14       2.3587      2.00000
     15       2.4228      2.00000
     16       2.4640      2.00000
     17       2.4909      2.00001
     18       2.6754      2.00111
     19       2.7579      2.00669
     20       2.7795      2.01001
     21       2.8421      2.02704
     22       2.9143      2.05851
     23       2.9674      2.07068
     24       3.0506      1.97054
     25       3.2796      0.42798
     26       3.3118      0.23381
     27       3.4266     -0.06511
     28       3.4538     -0.07089
     29       3.5598     -0.03170
     30       3.6672     -0.00538
     31       3.7082     -0.00226
     32       3.7268     -0.00147
     33       3.8510     -0.00005
     34       4.0033     -0.00000
     35       4.1181     -0.00000
     36       4.1694     -0.00000

 k-point    13 :       0.2222    0.1429    0.0000
  band No.  band energies     occupation 
      1      -1.8527      2.00000
      2      -1.2429      2.00000
      3      -1.1853      2.00000
      4       0.2547      2.00000
      5       0.3216      2.00000
      6       0.8796      2.00000
      7       1.2801      2.00000
      8       1.3257      2.00000
      9       1.4405      2.00000
     10       1.4681      2.00000
     11       1.7098      2.00000
     12       1.8948      2.00000
     13       2.2884      2.00000
     14       2.4218      2.00000
     15       2.5010      2.00001
     16       2.5410      2.00003
     17       2.6227      2.00029
     18       2.7333      2.00409
     19       2.7971      2.01360
     20       2.8547      2.03190
     21       2.9027      2.05336
     22       2.9457      2.06909
     23       3.0808      1.86674
     24       3.1377      1.54903
     25       3.2052      1.01528
     26       3.3330      0.13393
     27       3.3655      0.02382
     28       3.4329     -0.06774
     29       3.4725     -0.06808
     30       3.5393     -0.04051
     31       3.6618     -0.00598
     32       3.7549     -0.00074
     33       3.8236     -0.00012
     34       3.8695     -0.00003
     35       4.0344     -0.00000
     36       4.0926     -0.00000

 k-point    14 :       0.3333    0.1429    0.0000
  band No.  band energies     occupation 
      1      -1.3847      2.00000
      2      -0.8129      2.00000
      3      -0.7558      2.00000
      4       0.4486      2.00000
      5       0.4628      2.00000
      6       0.5747      2.00000
      7       0.9113      2.00000
      8       1.0468      2.00000
      9       1.1752      2.00000
     10       1.2351      2.00000
     11       1.3975      2.00000
     12       1.5516      2.00000
     13       2.3892      2.00000
     14       2.5314      2.00002
     15       2.6124      2.00022
     16       2.6583      2.00073
     17       2.6794      2.00122
     18       2.7459      2.00528
     19       2.8890      2.04707
     20       2.9273      2.06367
     21       2.9823      2.06729
     22       3.0304      2.01655
     23       3.1224      1.64954
     24       3.1801      1.22514
     25       3.2294      0.81147
     26       3.2852      0.39062
     27       3.3220      0.18280
     28       3.3766     -0.00277
     29       3.4545     -0.07087
     30       3.5258     -0.04669
     31       3.6343     -0.01003
     32       3.7128     -0.00203
     33       3.7835     -0.00035
     34       3.8345     -0.00008
     35       3.9201     -0.00001
     36       3.9810     -0.00000

 k-point    15 :       0.4444    0.1429    0.0000
  band No.  band energies     occupation 
      1      -0.7847      2.00000
      2      -0.2602      2.00000
      3      -0.2077      2.00000
      4      -0.1171      2.00000
      5       0.3539      2.00000
      6       0.4289      2.00000
      7       0.7480      2.00000
      8       0.8323      2.00000
      9       1.0503      2.00000
     10       1.1001      2.00000
     11       1.1290      2.00000
     12       1.1889      2.00000
     13       2.5332      2.00002
     14       2.6696      2.00097
     15       2.6947      2.00175
     16       2.7647      2.00762
     17       2.7838      2.01080
     18       2.8325      2.02362
     19       2.9151      2.05884
     20       2.9712      2.07023
     21       2.9987      2.05777
     22       3.0622      1.93569
     23       3.0897      1.82763
     24       3.1459      1.49087
     25       3.2258      0.84117
     26       3.2826      0.40792
     27       3.3505      0.06822
     28       3.4098     -0.05312
     29       3.4546     -0.07086
     30       3.5239     -0.04757
     31       3.5562     -0.03317
     32       3.6215     -0.01256
     33       3.6391     -0.00919
     34       3.6918     -0.00323
     35       3.8636     -0.00004
     36       3.9801     -0.00000

 k-point    16 :       0.0000    0.2143    0.0000
  band No.  band energies     occupation 
      1      -1.7270      2.00000
      2      -1.1343      2.00000
      3      -1.0754      2.00000
      4       0.3980      2.00000
      5       0.4586      2.00000
      6       1.4259      2.00000
      7       1.5983      2.00000
      8       1.6538      2.00000
      9       1.8171      2.00000
     10       1.8957      2.00000
     11       1.9616      2.00000
     12       2.0570      2.00000
     13       2.1039      2.00000
     14       2.2154      2.00000
     15       2.3350      2.00000
     16       2.3922      2.00000
     17       2.4442      2.00000
     18       2.4544      2.00000
     19       2.4742      2.00000
     20       2.5378      2.00002
     21       2.7743      2.00910
     22       2.8571      2.03291
     23       2.8691      2.03805
     24       2.9974      2.05882
     25       3.0063      2.05095
     26       3.2808      0.41980
     27       3.4812     -0.06553
     28       3.5248     -0.04711
     29       3.5281     -0.04558
     30       3.6786     -0.00426
     31       3.8235     -0.00012
     32       3.8485     -0.00006
     33       4.0279     -0.00000
     34       4.0911     -0.00000
     35       4.2361     -0.00000
     36       4.3284     -0.00000

 k-point    17 :       0.1111    0.2143    0.0000
  band No.  band energies     occupation 
      1      -1.6337      2.00000
      2      -1.0485      2.00000
      3      -0.9908      2.00000
      4       0.4456      2.00000
      5       0.5096      2.00000
      6       1.3897      2.00000
      7       1.5844      2.00000
      8       1.5972      2.00000
      9       1.8040      2.00000
     10       1.8394      2.00000
     11       1.9185      2.00000
     12       2.0260      2.00000
     13       2.1819      2.00000
     14       2.2259      2.00000
     15       2.3076      2.00000
     16       2.3669      2.00000
     17       2.4308      2.00000
     18       2.4481      2.00000
     19       2.5385      2.00002
     20       2.6616      2.00079
     21       2.7385      2.00455
     22       2.8015      2.01462
     23       2.8560      2.03245
     24       2.9764      2.06916
     25       3.0770      1.88231
     26       3.2776      0.44148
     27       3.4620     -0.07019
     28       3.5024     -0.05732
     29       3.5370     -0.04154
     30       3.6149     -0.01404
     31       3.8296     -0.00010
     32       3.8800     -0.00002
     33       3.9348     -0.00000
     34       4.0906     -0.00000
     35       4.2077     -0.00000
     36       4.2914     -0.00000

 k-point    18 :       0.2222    0.2143    0.0000
  band No.  band energies     occupation 
      1      -1.3605      2.00000
      2      -0.7996      2.00000
      3      -0.7416      2.00000
      4       0.5820      2.00000
      5       0.6550      2.00000
      6       1.2211      2.00000
      7       1.4477      2.00000
      8       1.5092      2.00000
      9       1.6783      2.00000
     10       1.7187      2.00000
     11       1.7338      2.00000
     12       2.0656      2.00000
     13       2.1530      2.00000
     14       2.2772      2.00000
     15       2.3393      2.00000
     16       2.3993      2.00000
     17       2.4716      2.00000
     18       2.5273      2.00002
     19       2.5815      2.00009
     20       2.6647      2.00086
     21       2.7179      2.00295
     22       2.8082      2.01631
     23       2.9421      2.06825
     24       3.0096      2.04742
     25       3.1758      1.26028
     26       3.2867      0.38103
     27       3.3671      0.01950
     28       3.4464     -0.07068
     29       3.4948     -0.06053
     30       3.6172     -0.01351
     31       3.6721     -0.00487
     32       3.8541     -0.00005
     33       3.9478     -0.00000
     34       4.0167     -0.00000
     35       4.1203     -0.00000
     36       4.2486     -0.00000

 k-point    19 :       0.3333    0.2143    0.0000
  band No.  band energies     occupation 
      1      -0.9277      2.00000
      2      -0.4084      2.00000
      3      -0.3471      2.00000
      4       0.7768      2.00000
      5       0.7988      2.00000
      6       0.9125      2.00000
      7       1.1285      2.00000
      8       1.2711      2.00000
      9       1.4490      2.00000
     10       1.5470      2.00000
     11       1.5659      2.00000
     12       1.7832      2.00000
     13       2.3059      2.00000
     14       2.3932      2.00000
     15       2.4623      2.00000
     16       2.5070      2.00001
     17       2.5780      2.00008
     18       2.6502      2.00059
     19       2.6943      2.00174
     20       2.7333      2.00409
     21       2.7837      2.01079
     22       2.8689      2.03792
     23       2.9131      2.05800
     24       3.0950      1.80252
     25       3.2042      1.02345
     26       3.2506      0.64053
     27       3.2998      0.30025
     28       3.3408      0.10284
     29       3.4467     -0.07070
     30       3.4742     -0.06764
     31       3.6232     -0.01219
     32       3.7790     -0.00040
     33       3.8956     -0.00001
     34       4.0053     -0.00000
     35       4.0354     -0.00000
     36       4.1571     -0.00000

 k-point    20 :       0.4444    0.2143    0.0000
  band No.  band energies     occupation 
      1      -0.3735      2.00000
      2       0.0918      2.00000
      3       0.1438      2.00000
      4       0.2491      2.00000
      5       0.6466      2.00000
      6       0.7036      2.00000
      7       1.0622      2.00000
      8       1.1492      2.00000
      9       1.3217      2.00000
     10       1.4197      2.00000
     11       1.4506      2.00000
     12       1.5011      2.00000
     13       2.4202      2.00000
     14       2.5265      2.00002
     15       2.5643      2.00005
     16       2.6639      2.00084
     17       2.6899      2.00157
     18       2.7399      2.00468
     19       2.7963      2.01340
     20       2.8635      2.03562
     21       2.8857      2.04557
     22       2.9406      2.06786
     23       2.9881      2.06468
     24       3.0319      2.01376
     25       3.1193      1.66852
     26       3.1349      1.56833
     27       3.2134      0.94548
     28       3.2634      0.54269
     29       3.3721      0.00745
     30       3.4439     -0.07040
     31       3.5444     -0.03822
     32       3.6387     -0.00926
     33       3.7851     -0.00034
     34       3.8368     -0.00008
     35       4.0705     -0.00000
     36       4.1467     -0.00000

 k-point    21 :       0.0000    0.2857    0.0000
  band No.  band energies     occupation 
      1      -1.0488      2.00000
      2      -0.5497      2.00000
      3      -0.4833      2.00000
      4       0.6684      2.00000
      5       0.7968      2.00000
      6       1.5526      2.00000
      7       1.5952      2.00000
      8       1.6038      2.00000
      9       1.6757      2.00000
     10       1.8088      2.00000
     11       1.8464      2.00000
     12       1.8491      2.00000
     13       2.0375      2.00000
     14       2.0483      2.00000
     15       2.2410      2.00000
     16       2.3520      2.00000
     17       2.3701      2.00000
     18       2.3709      2.00000
     19       2.5224      2.00001
     20       2.5242      2.00002
     21       2.6809      2.00127
     22       2.7341      2.00416
     23       2.7391      2.00460
     24       2.9008      2.05251
     25       3.0469      1.98023
     26       3.1282      1.61288
     27       3.2702      0.49334
     28       3.3049      0.27102
     29       3.4298     -0.06655
     30       3.4448     -0.07051
     31       3.9360     -0.00000
     32       3.9851     -0.00000
     33       4.2321     -0.00000
     34       4.2603     -0.00000
     35       4.4052     -0.00000
     36       4.5822     -0.00000

 k-point    22 :       0.1111    0.2857    0.0000
  band No.  band energies     occupation 
      1      -0.9686      2.00000
      2      -0.4733      2.00000
      3      -0.4145      2.00000
      4       0.7254      2.00000
      5       0.8439      2.00000
      6       1.5550      2.00000
      7       1.5923      2.00000
      8       1.6355      2.00000
      9       1.6864      2.00000
     10       1.7842      2.00000
     11       1.8258      2.00000
     12       1.8967      2.00000
     13       1.9967      2.00000
     14       2.0488      2.00000
     15       2.1942      2.00000
     16       2.3035      2.00000
     17       2.3553      2.00000
     18       2.4220      2.00000
     19       2.4930      2.00001
     20       2.5358      2.00002
     21       2.6896      2.00156
     22       2.7254      2.00346
     23       2.7873      2.01149
     24       2.9706      2.07031
     25       3.0312      2.01515
     26       3.1494      1.46548
     27       3.2754      0.45679
     28       3.3058      0.26607
     29       3.3946     -0.03496
     30       3.4610     -0.07031
     31       3.8598     -0.00004
     32       3.9429     -0.00000
     33       4.2068     -0.00000
     34       4.2920     -0.00000
     35       4.4110     -0.00000
     36       4.5174     -0.00000

 k-point    23 :       0.2222    0.2857    0.0000
  band No.  band energies     occupation 
      1      -0.7344      2.00000
      2      -0.2645      2.00000
      3      -0.2026      2.00000
      4       0.8761      2.00000
      5       0.9836      2.00000
      6       1.4843      2.00000
      7       1.5575      2.00000
      8       1.5988      2.00000
      9       1.6639      2.00000
     10       1.7184      2.00000
     11       1.8186      2.00000
     12       1.8794      2.00000
     13       2.0036      2.00000
     14       2.0772      2.00000
     15       2.1390      2.00000
     16       2.3015      2.00000
     17       2.3779      2.00000
     18       2.4456      2.00000
     19       2.5294      2.00002
     20       2.5771      2.00008
     21       2.7121      2.00260
     22       2.7749      2.00920
     23       2.8309      2.02306
     24       2.9368      2.06681
     25       3.1306      1.59681
     26       3.2021      1.04080
     27       3.2435      0.69608
     28       3.3061      0.26473
     29       3.3740      0.00300
     30       3.4990     -0.05876
     31       3.7101     -0.00216
     32       3.8568     -0.00004
     33       4.0695     -0.00000
     34       4.2312     -0.00000
     35       4.3621     -0.00000
     36       4.4425     -0.00000

 k-point    24 :       0.3333    0.2857    0.0000
  band No.  band energies     occupation 
      1      -0.3661      2.00000
      2       0.0423      2.00000
      3       0.1402      2.00000
      4       1.0382      2.00000
      5       1.1427      2.00000
      6       1.2297      2.00000
      7       1.2883      2.00000
      8       1.3504      2.00000
      9       1.5939      2.00000
     10       1.7169      2.00000
     11       1.8048      2.00000
     12       1.9133      2.00000
     13       2.0358      2.00000
     14       2.2212      2.00000
     15       2.2569      2.00000
     16       2.4078      2.00000
     17       2.4599      2.00000
     18       2.5040      2.00001
     19       2.5733      2.00007
     20       2.6565      2.00070
     21       2.7446      2.00515
     22       2.7986      2.01393
     23       2.8638      2.03573
     24       2.9330      2.06562
     25       3.1026      1.76345
     26       3.2095      0.97858
     27       3.2260      0.83947
     28       3.2853      0.38982
     29       3.4145     -0.05723
     30       3.4601     -0.07043
     31       3.5290     -0.04521
     32       3.7526     -0.00079
     33       3.9479     -0.00000
     34       4.1474     -0.00000
     35       4.2564     -0.00000
     36       4.3308     -0.00000

 k-point    25 :       0.4444    0.2857    0.0000
  band No.  band energies     occupation 
      1       0.1016      2.00000
      2       0.4258      2.00000
      3       0.5427      2.00000
      4       0.6353      2.00000
      5       0.8684      2.00000
      6       0.9626      2.00000
      7       1.3283      2.00000
      8       1.4352      2.00000
      9       1.5146      2.00000
     10       1.6236      2.00000
     11       1.8024      2.00000
     12       1.8791      2.00000
     13       2.1984      2.00000
     14       2.2939      2.00000
     15       2.3882      2.00000
     16       2.4935      2.00001
     17       2.5337      2.00002
     18       2.6227      2.00029
     19       2.6637      2.00083
     20       2.7314      2.00393
     21       2.7895      2.01194
     22       2.8713      2.03901
     23       2.9120      2.05752
     24       2.9550      2.07056
     25       3.0302      2.01698
     26       3.1126      1.70850
     27       3.1581      1.40002
     28       3.1807      1.22018
     29       3.2300      0.80672
     30       3.3468      0.08090
     31       3.5552     -0.03360
     32       3.6800     -0.00414
     33       3.9458     -0.00000
     34       4.0086     -0.00000
     35       4.1745     -0.00000
     36       4.2601     -0.00000

 k-point    26 :       0.0000    0.3571    0.0000
  band No.  band energies     occupation 
      1      -0.2657      2.00000
      2       0.0653      2.00000
      3       0.1639      2.00000
      4       0.7918      2.00000
      5       1.1075      2.00000
      6       1.3427      2.00000
      7       1.3659      2.00000
      8       1.4678      2.00000
      9       1.5584      2.00000
     10       1.5984      2.00000
     11       1.6671      2.00000
     12       1.7966      2.00000
     13       1.9206      2.00000
     14       2.0293      2.00000
     15       2.1808      2.00000
     16       2.2388      2.00000
     17       2.2650      2.00000
     18       2.3220      2.00000
     19       2.4274      2.00000
     20       2.5097      2.00001
     21       2.6071      2.00019
     22       2.6079      2.00019
     23       2.7692      2.00828
     24       2.8343      2.02423
     25       2.9805      2.06792
     26       3.0021      2.05490
     27       3.1379      1.54776
     28       3.2288      0.81606
     29       3.2888      0.36739
     30       3.5772     -0.02508
     31       3.9047     -0.00001
     32       3.9164     -0.00001
     33       4.2628     -0.00000
     34       4.3496     -0.00000
     35       4.4872     -0.00000
     36       4.7364     -0.00000

 k-point    27 :       0.1111    0.3571    0.0000
  band No.  band energies     occupation 
      1      -0.2078      2.00000
      2       0.1318      2.00000
      3       0.2006      2.00000
      4       0.8516      2.00000
      5       1.1359      2.00000
      6       1.3619      2.00000
      7       1.4174      2.00000
      8       1.5151      2.00000
      9       1.5754      2.00000
     10       1.6075      2.00000
     11       1.6798      2.00000
     12       1.8296      2.00000
     13       1.8598      2.00000
     14       1.9826      2.00000
     15       2.0735      2.00000
     16       2.1850      2.00000
     17       2.2662      2.00000
     18       2.3588      2.00000
     19       2.4232      2.00000
     20       2.5581      2.00004
     21       2.6193      2.00026
     22       2.7812      2.01031
     23       2.8229      2.02051
     24       2.8894      2.04725
     25       2.9726      2.06999
     26       3.0471      1.97970
     27       3.0978      1.78828
     28       3.2285      0.81898
     29       3.3179      0.20257
     30       3.4623     -0.07014
     31       3.8365     -0.00008
     32       3.9105     -0.00001
     33       4.2802     -0.00000
     34       4.3753     -0.00000
     35       4.4639     -0.00000
     36       4.6926     -0.00000

 k-point    28 :       0.2222    0.3571    0.0000
  band No.  band energies     occupation 
      1      -0.0403      2.00000
      2       0.2729      2.00000
      3       0.3543      2.00000
      4       1.0001      2.00000
      5       1.2238      2.00000
      6       1.4118      2.00000
      7       1.5138      2.00000
      8       1.5321      2.00000
      9       1.5732      2.00000
     10       1.6421      2.00000
     11       1.6830      2.00000
     12       1.7798      2.00000
     13       1.8559      2.00000
     14       1.9055      2.00000
     15       2.0066      2.00000
     16       2.2215      2.00000
     17       2.3139      2.00000
     18       2.4427      2.00000
     19       2.4863      2.00000
     20       2.6370      2.00042
     21       2.6776      2.00117
     22       2.8097      2.01670
     23       2.9023      2.05320
     24       2.9782      2.06867
     25       3.0302      2.01698
     26       3.0900      1.82599
     27       3.1596      1.38869
     28       3.1991      1.06614
     29       3.2388      0.73460
     30       3.4715     -0.06833
     31       3.7104     -0.00214
     32       3.8845     -0.00002
     33       4.1432     -0.00000
     34       4.3139     -0.00000
     35       4.4956     -0.00000
     36       4.5652     -0.00000

 k-point    29 :       0.3333    0.3571    0.0000
  band No.  band energies     occupation 
      1       0.2188      2.00000
      2       0.4350      2.00000
      3       0.6313      2.00000
      4       1.1042      2.00000
      5       1.2128      2.00000
      6       1.3702      2.00000
      7       1.4089      2.00000
      8       1.4345      2.00000
      9       1.5494      2.00000
     10       1.6804      2.00000
     11       1.7984      2.00000
     12       1.8579      2.00000
     13       1.9935      2.00000
     14       2.0322      2.00000
     15       2.1765      2.00000
     16       2.3113      2.00000
     17       2.3948      2.00000
     18       2.4961      2.00001
     19       2.5777      2.00008
     20       2.6016      2.00016
     21       2.6717      2.00102
     22       2.7835      2.01075
     23       2.8589      2.03363
     24       2.9726      2.07000
     25       2.9972      2.05899
     26       3.1221      1.65134
     27       3.2170      0.91537
     28       3.2722      0.47948
     29       3.3780     -0.00561
     30       3.5078     -0.05493
     31       3.5798     -0.02418
     32       3.7686     -0.00052
     33       3.9765     -0.00000
     34       4.2431     -0.00000
     35       4.3987     -0.00000
     36       4.4519     -0.00000

 k-point    30 :       0.4444    0.3571    0.0000
  band No.  band energies     occupation 
      1       0.5405      2.00000
      2       0.6467      2.00000
      3       0.8642      2.00000
      4       0.9081      2.00000
      5       0.9843      2.00000
      6       1.1956      2.00000
      7       1.4086      2.00000
      8       1.5103      2.00000
      9       1.5908      2.00000
     10       1.6737      2.00000
     11       1.9902      2.00000
     12       2.0582      2.00000
     13       2.1236      2.00000
     14       2.2164      2.00000
     15       2.2448      2.00000
     16       2.3252      2.00000
     17       2.4750      2.00000
     18       2.5119      2.00001
     19       2.5637      2.00005
     20       2.6572      2.00071
     21       2.6890      2.00154
     22       2.8027      2.01490
     23       2.8208      2.01987
     24       2.9130      2.05793
     25       2.9834      2.06686
     26       3.0440      1.98750
     27       3.1223      1.65032
     28       3.2363      0.75430
     29       3.3943     -0.03453
     30       3.5493     -0.03606
     31       3.6014     -0.01749
     32       3.7075     -0.00229
     33       4.0196     -0.00000
     34       4.1104     -0.00000
     35       4.2499     -0.00000
     36       4.3640     -0.00000

 k-point    31 :       0.0000    0.4286    0.0000
  band No.  band energies     occupation 
      1       0.5346      2.00000
      2       0.6129      2.00000
      3       0.7603      2.00000
      4       0.8403      2.00000
      5       1.1767      2.00000
      6       1.2046      2.00000
      7       1.2518      2.00000
      8       1.3480      2.00000
      9       1.4312      2.00000
     10       1.4742      2.00000
     11       1.6177      2.00000
     12       1.6286      2.00000
     13       1.7983      2.00000
     14       1.8682      2.00000
     15       1.9718      2.00000
     16       2.0516      2.00000
     17       2.1251      2.00000
     18       2.3287      2.00000
     19       2.3397      2.00000
     20       2.4705      2.00000
     21       2.5241      2.00002
     22       2.6319      2.00037
     23       2.6969      2.00184
     24       2.7897      2.01198
     25       2.8484      2.02943
     26       2.9302      2.06469
     27       3.1060      1.74553
     28       3.1147      1.69610
     29       3.3360      0.12146
     30       3.7791     -0.00040
     31       3.8240     -0.00012
     32       4.0150     -0.00000
     33       4.2971     -0.00000
     34       4.3485     -0.00000
     35       4.5822     -0.00000
     36       4.9171     -0.00000

 k-point    32 :       0.1111    0.4286    0.0000
  band No.  band energies     occupation 
      1       0.5606      2.00000
      2       0.6667      2.00000
      3       0.7525      2.00000
      4       0.8863      2.00000
      5       1.2032      2.00000
      6       1.2525      2.00000
      7       1.2639      2.00000
      8       1.3803      2.00000
      9       1.4651      2.00000
     10       1.4875      2.00000
     11       1.5967      2.00000
     12       1.6811      2.00000
     13       1.7188      2.00000
     14       1.7984      2.00000
     15       1.9304      2.00000
     16       2.1006      2.00000
     17       2.1679      2.00000
     18       2.2865      2.00000
     19       2.4017      2.00000
     20       2.5321      2.00002
     21       2.5967      2.00014
     22       2.7353      2.00426
     23       2.7700      2.00842
     24       2.8404      2.02639
     25       2.8897      2.04739
     26       2.9489      2.06971
     27       3.0506      1.97048
     28       3.2409      0.71711
     29       3.2861      0.38504
     30       3.6533     -0.00705
     31       3.8463     -0.00006
     32       3.9001     -0.00001
     33       4.2737     -0.00000
     34       4.4456     -0.00000
     35       4.5428     -0.00000
     36       4.8552     -0.00000

 k-point    33 :       0.2222    0.4286    0.0000
  band No.  band energies     occupation 
      1       0.6233      2.00000
      2       0.7126      2.00000
      3       0.8363      2.00000
      4       1.0035      2.00000
      5       1.2416      2.00000
      6       1.3045      2.00000
      7       1.3620      2.00000
      8       1.4194      2.00000
      9       1.4708      2.00000
     10       1.5694      2.00000
     11       1.5733      2.00000
     12       1.6209      2.00000
     13       1.7349      2.00000
     14       1.8456      2.00000
     15       1.9389      2.00000
     16       2.1751      2.00000
     17       2.2759      2.00000
     18       2.3597      2.00000
     19       2.4695      2.00000
     20       2.6156      2.00024
     21       2.7317      2.00395
     22       2.7655      2.00773
     23       2.8637      2.03567
     24       2.9344      2.06609
     25       3.0163      2.03920
     26       3.0961      1.79711
     27       3.1064      1.74352
     28       3.1985      1.07119
     29       3.2808      0.41970
     30       3.5059     -0.05576
     31       3.7547     -0.00075
     32       3.9893     -0.00000
     33       4.1846     -0.00000
     34       4.3632     -0.00000
     35       4.5628     -0.00000
     36       4.6607     -0.00000

 k-point    34 :       0.3333    0.4286    0.0000
  band No.  band energies     occupation 
      1       0.6843      2.00000
      2       0.7504      2.00000
      3       0.9546      2.00000
      4       1.0719      2.00000
      5       1.1639      2.00000
      6       1.3150      2.00000
      7       1.4361      2.00000
      8       1.4723      2.00000
      9       1.5472      2.00000
     10       1.5991      2.00000
     11       1.6532      2.00000
     12       1.7648      2.00000
     13       1.8767      2.00000
     14       1.9762      2.00000
     15       2.1238      2.00000
     16       2.2722      2.00000
     17       2.3653      2.00000
     18       2.4600      2.00000
     19       2.5531      2.00004
     20       2.6444      2.00051
     21       2.7544      2.00625
     22       2.7753      2.00927
     23       2.8096      2.01668
     24       2.8464      2.02863
     25       2.9708      2.07028
     26       3.1712      1.29723
     27       3.2305      0.80212
     28       3.3100      0.24335
     29       3.4554     -0.07082
     30       3.6486     -0.00771
     31       3.7172     -0.00184
     32       3.8966     -0.00001
     33       4.0444     -0.00000
     34       4.3104     -0.00000
     35       4.4209     -0.00000
     36       4.5229     -0.00000

 k-point    35 :       0.4444    0.4286    0.0000
  band No.  band energies     occupation 
      1       0.7391      2.00000
      2       0.8425      2.00000
      3       0.8888      2.00000
      4       0.9923      2.00000
      5       1.2183      2.00000
      6       1.3040      2.00000
      7       1.4142      2.00000
      8       1.5518      2.00000
      9       1.6174      2.00000
     10       1.6732      2.00000
     11       1.8411      2.00000
     12       1.9550      2.00000
     13       2.0486      2.00000
     14       2.1429      2.00000
     15       2.2410      2.00000
     16       2.3278      2.00000
     17       2.3623      2.00000
     18       2.4293      2.00000
     19       2.5398      2.00003
     20       2.6690      2.00095
     21       2.7061      2.00227
     22       2.7597      2.00693
     23       2.8294      2.02259
     24       2.9094      2.05637
     25       2.9338      2.06590
     26       3.1316      1.59038
     27       3.2227      0.86690
     28       3.2966      0.31934
     29       3.6292     -0.01098
     30       3.6905     -0.00332
     31       3.7855     -0.00034
     32       3.8755     -0.00002
     33       3.9951     -0.00000
     34       4.1629     -0.00000
     35       4.3198     -0.00000
     36       4.3673     -0.00000

 k-point    36 :       0.0000    0.5000    0.0000
  band No.  band energies     occupation 
      1       0.7886      2.00000
      2       0.9306      2.00000
      3       1.0861      2.00000
      4       1.0953      2.00000
      5       1.1190      2.00000
      6       1.1590      2.00000
      7       1.2543      2.00000
      8       1.3422      2.00000
      9       1.3730      2.00000
     10       1.4526      2.00000
     11       1.5013      2.00000
     12       1.5695      2.00000
     13       1.5964      2.00000
     14       1.7085      2.00000
     15       1.8106      2.00000
     16       2.0075      2.00000
     17       2.0346      2.00000
     18       2.2838      2.00000
     19       2.2876      2.00000
     20       2.4550      2.00000
     21       2.5245      2.00002
     22       2.6545      2.00066
     23       2.6569      2.00070
     24       2.6881      2.00150
     25       2.8404      2.02639
     26       2.9581      2.07080
     27       3.0652      1.92593
     28       3.1650      1.34660
     29       3.3379      0.11410
     30       3.7517     -0.00081
     31       3.7918     -0.00028
     32       4.1594     -0.00000
     33       4.3113     -0.00000
     34       4.3347     -0.00000
     35       4.6376     -0.00000
     36       5.0080     -0.00000

 k-point    37 :       0.1111    0.5000    0.0000
  band No.  band energies     occupation 
      1       0.8480      2.00000
      2       0.9651      2.00000
      3       1.0806      2.00000
      4       1.1000      2.00000
      5       1.1534      2.00000
      6       1.1823      2.00000
      7       1.2395      2.00000
      8       1.2975      2.00000
      9       1.3950      2.00000
     10       1.4500      2.00000
     11       1.4660      2.00000
     12       1.5339      2.00000
     13       1.6346      2.00000
     14       1.6754      2.00000
     15       1.9302      2.00000
     16       2.0220      2.00000
     17       2.1014      2.00000
     18       2.2023      2.00000
     19       2.3932      2.00000
     20       2.5409      2.00003
     21       2.6137      2.00023
     22       2.6633      2.00083
     23       2.7301      2.00382
     24       2.7822      2.01050
     25       2.8718      2.03923
     26       2.9563      2.07067
     27       3.0892      1.83009
     28       3.2380      0.74068
     29       3.2922      0.34647
     30       3.7011     -0.00264
     31       3.8809     -0.00002
     32       3.8971     -0.00001
     33       4.2383     -0.00000
     34       4.5017     -0.00000
     35       4.5805     -0.00000
     36       4.9748     -0.00000

 k-point    38 :       0.2222    0.5000    0.0000
  band No.  band energies     occupation 
      1       0.9075      2.00000
      2       1.0048      2.00000
      3       1.0704      2.00000
      4       1.0784      2.00000
      5       1.1928      2.00000
      6       1.2173      2.00000
      7       1.2519      2.00000
      8       1.3296      2.00000
      9       1.4007      2.00000
     10       1.4594      2.00000
     11       1.5252      2.00000
     12       1.5725      2.00000
     13       1.6821      2.00000
     14       1.8499      2.00000
     15       1.9201      2.00000
     16       2.1549      2.00000
     17       2.2140      2.00000
     18       2.3010      2.00000
     19       2.4941      2.00001
     20       2.6179      2.00025
     21       2.6750      2.00110
     22       2.7561      2.00646
     23       2.8515      2.03063
     24       2.9057      2.05474
     25       2.9972      2.05897
     26       3.0966      1.79441
     27       3.1650      1.34639
     28       3.2004      1.05564
     29       3.3127      0.22905
     30       3.5442     -0.03831
     31       3.7829     -0.00036
     32       4.0930     -0.00000
     33       4.1228     -0.00000
     34       4.3927     -0.00000
     35       4.6095     -0.00000
     36       4.6791     -0.00000

 k-point    39 :       0.3333    0.5000    0.0000
  band No.  band energies     occupation 
      1       0.8426      2.00000
      2       0.8975      2.00000
      3       1.0152      2.00000
      4       1.0939      2.00000
      5       1.1278      2.00000
      6       1.3421      2.00000
      7       1.4407      2.00000
      8       1.4592      2.00000
      9       1.5102      2.00000
     10       1.5765      2.00000
     11       1.5992      2.00000
     12       1.7159      2.00000
     13       1.8625      2.00000
     14       1.9058      2.00000
     15       2.0950      2.00000
     16       2.2417      2.00000
     17       2.3247      2.00000
     18       2.4774      2.00000
     19       2.5319      2.00002
     20       2.6637      2.00083
     21       2.7014      2.00204
     22       2.7598      2.00694
     23       2.7989      2.01401
     24       2.9014      2.05280
     25       3.0172      2.03788
     26       3.1371      1.55302
     27       3.2523      0.62675
     28       3.3346      0.12702
     29       3.4990     -0.05878
     30       3.7309     -0.00133
     31       3.7894     -0.00030
     32       3.9894     -0.00000
     33       4.1518     -0.00000
     34       4.2760     -0.00000
     35       4.4153     -0.00000
     36       4.4277     -0.00000

 k-point    40 :       0.4444    0.5000    0.0000
  band No.  band energies     occupation 
      1       0.7940      2.00000
      2       0.8086      2.00000
      3       0.9842      2.00000
      4       1.0148      2.00000
      5       1.2049      2.00000
      6       1.3547      2.00000
      7       1.4852      2.00000
      8       1.5798      2.00000
      9       1.6536      2.00000
     10       1.6990      2.00000
     11       1.7543      2.00000
     12       1.9110      2.00000
     13       1.9978      2.00000
     14       2.0473      2.00000
     15       2.2053      2.00000
     16       2.2881      2.00000
     17       2.3277      2.00000
     18       2.3770      2.00000
     19       2.5699      2.00006
     20       2.6631      2.00082
     21       2.7006      2.00201
     22       2.7319      2.00397
     23       2.8425      2.02717
     24       2.9063      2.05502
     25       3.0739      1.89441
     26       3.2173      0.91240
     27       3.2599      0.56929
     28       3.3160      0.21213
     29       3.6931     -0.00314
     30       3.7336     -0.00125
     31       3.8993     -0.00001
     32       3.9471     -0.00000
     33       4.0104     -0.00000
     34       4.1074     -0.00000
     35       4.3221     -0.00000
     36       4.4818     -0.00000

 k-point    41 :       0.0000    0.0000    0.3333
  band No.  band energies     occupation 
      1      -2.6072      2.00000
      2      -2.3679      2.00000
      3      -1.4751      2.00000
      4      -0.8675      2.00000
      5       0.4454      2.00000
      6       0.8211      2.00000
      7       0.9915      2.00000
      8       1.0767      2.00000
      9       1.5192      2.00000
     10       1.8050      2.00000
     11       1.9248      2.00000
     12       2.2320      2.00000
     13       2.3505      2.00000
     14       2.4921      2.00001
     15       2.4977      2.00001
     16       2.5241      2.00002
     17       2.5927      2.00012
     18       2.7237      2.00334
     19       2.7725      2.00882
     20       2.7995      2.01414
     21       2.8674      2.03728
     22       2.8713      2.03900
     23       3.0406      1.99546
     24       3.0890      1.83074
     25       3.1459      1.49087
     26       3.3150      0.21728
     27       3.4815     -0.06546
     28       3.6142     -0.01421
     29       3.7128     -0.00203
     30       3.8248     -0.00011
     31       3.8431     -0.00007
     32       3.9336     -0.00000
     33       3.9486     -0.00000
     34       4.0192     -0.00000
     35       4.1147     -0.00000
     36       4.1953     -0.00000

 k-point    42 :       0.1111    0.0000    0.3333
  band No.  band energies     occupation 
      1      -2.5029      2.00000
      2      -2.2663      2.00000
      3      -1.3884      2.00000
      4      -0.7972      2.00000
      5       0.4411      2.00000
      6       0.7819      2.00000
      7       0.9438      2.00000
      8       1.0211      2.00000
      9       1.4791      2.00000
     10       1.6977      2.00000
     11       1.7559      2.00000
     12       2.0272      2.00000
     13       2.4140      2.00000
     14       2.4592      2.00000
     15       2.5019      2.00001
     16       2.6191      2.00026
     17       2.6851      2.00140
     18       2.7212      2.00316
     19       2.8009      2.01448
     20       2.8575      2.03306
     21       2.9416      2.06814
     22       2.9612      2.07091
     23       3.0319      2.01386
     24       3.1347      1.56944
     25       3.2022      1.04006
     26       3.3534      0.05863
     27       3.5100     -0.05396
     28       3.5463     -0.03738
     29       3.6603     -0.00616
     30       3.7638     -0.00059
     31       3.8078     -0.00018
     32       3.8869     -0.00002
     33       3.9554     -0.00000
     34       3.9899     -0.00000
     35       4.0320     -0.00000
     36       4.0579     -0.00000

 k-point    43 :       0.2222    0.0000    0.3333
  band No.  band energies     occupation 
      1      -2.1965      2.00000
      2      -1.9677      2.00000
      3      -1.1333      2.00000
      4      -0.5898      2.00000
      5       0.4416      2.00000
      6       0.6205      2.00000
      7       0.7935      2.00000
      8       0.8751      2.00000
      9       1.2740      2.00000
     10       1.4283      2.00000
     11       1.4716      2.00000
     12       1.7080      2.00000
     13       2.3641      2.00000
     14       2.5113      2.00001
     15       2.5371      2.00002
     16       2.5905      2.00012
     17       2.7487      2.00559
     18       2.8115      2.01720
     19       2.8760      2.04111
     20       2.9146      2.05861
     21       2.9410      2.06798
     22       3.0936      1.80933
     23       3.2423      0.70624
     24       3.3048      0.27153
     25       3.3395      0.10769
     26       3.4649     -0.06973
     27       3.4817     -0.06539
     28       3.5038     -0.05671
     29       3.5731     -0.02655
     30       3.6318     -0.01049
     31       3.7274     -0.00145
     32       3.7756     -0.00044
     33       3.8184     -0.00014
     34       3.9088     -0.00001
     35       3.9354     -0.00000
     36       3.9791     -0.00000

 k-point    44 :       0.3333    0.0000    0.3333
  band No.  band energies     occupation 
      1      -1.7099      2.00000
      2      -1.4926      2.00000
      3      -0.7254      2.00000
      4      -0.2585      2.00000
      5       0.2103      2.00000
      6       0.4012      2.00000
      7       0.5237      2.00000
      8       0.7531      2.00000
      9       0.9723      2.00000
     10       1.0488      2.00000
     11       1.1211      2.00000
     12       1.2474      2.00000
     13       2.4144      2.00000
     14       2.5822      2.00009
     15       2.6463      2.00054
     16       2.6829      2.00133
     17       2.7400      2.00469
     18       2.8122      2.01738
     19       2.9056      2.05470
     20       2.9286      2.06413
     21       3.0305      2.01643
     22       3.1288      1.60874
     23       3.1630      1.36257
     24       3.2731      0.47301
     25       3.3737      0.00370
     26       3.4334     -0.06792
     27       3.5110     -0.05351
     28       3.5732     -0.02654
     29       3.6082     -0.01568
     30       3.6498     -0.00753
     31       3.7188     -0.00177
     32       3.7640     -0.00059
     33       3.8092     -0.00018
     34       3.8779     -0.00002
     35       3.9496     -0.00000
     36       4.0174     -0.00000

 k-point    45 :       0.4444    0.0000    0.3333
  band No.  band energies     occupation 
      1      -1.0862      2.00000
      2      -0.8812      2.00000
      3      -0.4049      2.00000
      4      -0.2279      2.00000
      5      -0.1670      2.00000
      6       0.1799      2.00000
      7       0.4134      2.00000
      8       0.6272      2.00000
      9       0.6811      2.00000
     10       0.7558      2.00000
     11       0.8207      2.00000
     12       0.8816      2.00000
     13       2.5142      2.00001
     14       2.6164      2.00024
     15       2.7179      2.00294
     16       2.7558      2.00642
     17       2.8133      2.01769
     18       2.8965      2.05053
     19       2.9293      2.06439
     20       2.9626      2.07091
     21       3.0141      2.04207
     22       3.1262      1.62591
     23       3.1874      1.16509
     24       3.2362      0.75566
     25       3.3308      0.14319
     26       3.3863     -0.02156
     27       3.4410     -0.06993
     28       3.4631     -0.07002
     29       3.5097     -0.05405
     30       3.5652     -0.02956
     31       3.6071     -0.01596
     32       3.6980     -0.00282
     33       3.8941     -0.00001
     34       3.9753     -0.00000
     35       4.2602     -0.00000
     36       4.2917     -0.00000

 k-point    46 :       0.0000    0.0714    0.3333
  band No.  band energies     occupation 
      1      -2.4964      2.00000
      2      -2.2592      2.00000
      3      -1.3760      2.00000
      4      -0.7784      2.00000
      5       0.5532      2.00000
      6       0.8976      2.00000
      7       1.0552      2.00000
      8       1.1292      2.00000
      9       1.5898      2.00000
     10       1.8620      2.00000
     11       1.9541      2.00000
     12       2.2869      2.00000
     13       2.3068      2.00000
     14       2.4473      2.00000
     15       2.4649      2.00000
     16       2.5458      2.00003
     17       2.5809      2.00009
     18       2.6820      2.00130
     19       2.7695      2.00833
     20       2.8152      2.01821
     21       2.8351      2.02451
     22       2.8849      2.04518
     23       2.9204      2.06101
     24       3.0085      2.04861
     25       3.2141      0.93932
     26       3.3666      0.02075
     27       3.4968     -0.05969
     28       3.6699     -0.00509
     29       3.6835     -0.00385
     30       3.7553     -0.00073
     31       3.8244     -0.00011
     32       3.8450     -0.00006
     33       3.9535     -0.00000
     34       3.9786     -0.00000
     35       4.0846     -0.00000
     36       4.1518     -0.00000

 k-point    47 :       0.1111    0.0714    0.3333
  band No.  band energies     occupation 
      1      -2.3929      2.00000
      2      -2.1590      2.00000
      3      -1.2899      2.00000
      4      -0.7081      2.00000
      5       0.5464      2.00000
      6       0.8587      2.00000
      7       1.0048      2.00000
      8       1.0912      2.00000
      9       1.5556      2.00000
     10       1.7516      2.00000
     11       1.8082      2.00000
     12       2.0251      2.00000
     13       2.3859      2.00000
     14       2.4532      2.00000
     15       2.5140      2.00001
     16       2.5999      2.00015
     17       2.6878      2.00149
     18       2.7330      2.00406
     19       2.7642      2.00755
     20       2.8040      2.01524
     21       2.9051      2.05445
     22       2.9436      2.06862
     23       2.9951      2.06045
     24       3.0953      1.80094
     25       3.2289      0.81551
     26       3.3844     -0.01829
     27       3.5120     -0.05302
     28       3.5624     -0.03064
     29       3.5916     -0.02032
     30       3.6901     -0.00335
     31       3.7684     -0.00053
     32       3.7927     -0.00028
     33       3.9123     -0.00001
     34       3.9393     -0.00000
     35       4.0670     -0.00000
     36       4.1096     -0.00000

 k-point    48 :       0.2222    0.0714    0.3333
  band No.  band energies     occupation 
      1      -2.0893      2.00000
      2      -1.8641      2.00000
      3      -1.0370      2.00000
      4      -0.5006      2.00000
      5       0.5397      2.00000
      6       0.6996      2.00000
      7       0.8778      2.00000
      8       0.9493      2.00000
      9       1.3579      2.00000
     10       1.4828      2.00000
     11       1.5060      2.00000
     12       1.7788      2.00000
     13       2.3515      2.00000
     14       2.4780      2.00000
     15       2.5433      2.00003
     16       2.5526      2.00004
     17       2.7506      2.00580
     18       2.7773      2.00962
     19       2.8940      2.04941
     20       2.9733      2.06985
     21       3.0080      2.04915
     22       3.1017      1.76867
     23       3.1333      1.57880
     24       3.1906      1.13776
     25       3.2953      0.32689
     26       3.3989     -0.04088
     27       3.4256     -0.06457
     28       3.4659     -0.06954
     29       3.5253     -0.04690
     30       3.5665     -0.02903
     31       3.6799     -0.00415
     32       3.7419     -0.00102
     33       3.7954     -0.00026
     34       3.8689     -0.00003
     35       3.9910     -0.00000
     36       4.0412     -0.00000

 k-point    49 :       0.3333    0.0714    0.3333
  band No.  band energies     occupation 
      1      -1.6078      2.00000
      2      -1.3936      2.00000
      3      -0.6356      2.00000
      4      -0.1678      2.00000
      5       0.2899      2.00000
      6       0.5004      2.00000
      7       0.6181      2.00000
      8       0.8272      2.00000
      9       1.0258      2.00000
     10       1.1193      2.00000
     11       1.1868      2.00000
     12       1.3418      2.00000
     13       2.4080      2.00000
     14       2.5504      2.00004
     15       2.6383      2.00044
     16       2.6880      2.00150
     17       2.7648      2.00763
     18       2.8340      2.02415
     19       2.8966      2.05057
     20       2.9748      2.06955
     21       3.0533      1.96295
     22       3.1174      1.68039
     23       3.1482      1.47395
     24       3.2292      0.81349
     25       3.3581      0.04427
     26       3.3652      0.02457
     27       3.4592     -0.07053
     28       3.5009     -0.05798
     29       3.5463     -0.03738
     30       3.5956     -0.01913
     31       3.6452     -0.00821
     32       3.7200     -0.00172
     33       3.7848     -0.00034
     34       3.8723     -0.00003
     35       3.8784     -0.00002
     36       3.9541     -0.00000

 k-point    50 :       0.4444    0.0714    0.3333
  band No.  band energies     occupation 
      1      -0.9916      2.00000
      2      -0.7856      2.00000
      3      -0.3192      2.00000
      4      -0.1413      2.00000
      5      -0.0806      2.00000
      6       0.2744      2.00000
      7       0.4701      2.00000
      8       0.7140      2.00000
      9       0.7748      2.00000
     10       0.8436      2.00000
     11       0.9068      2.00000
     12       0.9556      2.00000
     13       2.5260      2.00002
     14       2.6584      2.00073
     15       2.6753      2.00111
     16       2.7666      2.00790
     17       2.8534      2.03138
     18       2.9012      2.05269
     19       2.9460      2.06915
     20       2.9665      2.07076
     21       3.0447      1.98567
     22       3.0908      1.82234
     23       3.1461      1.48963
     24       3.2104      0.97116
     25       3.2967      0.31846
     26       3.3683      0.01652
     27       3.4324     -0.06758
     28       3.4671     -0.06932
     29       3.5274     -0.04593
     30       3.5786     -0.02460
     31       3.6199     -0.01289
     32       3.6731     -0.00477
     33       3.7130     -0.00202
     34       3.8325     -0.00009
     35       4.0131     -0.00000
     36       4.0898     -0.00000

 k-point    51 :       0.0000    0.1429    0.3333
  band No.  band energies     occupation 
      1      -2.1716      2.00000
      2      -1.9420      2.00000
      3      -1.0939      2.00000
      4      -0.5157      2.00000
      5       0.7829      2.00000
      6       1.1169      2.00000
      7       1.2081      2.00000
      8       1.3354      2.00000
      9       1.7289      2.00000
     10       1.9850      2.00000
     11       2.0985      2.00000
     12       2.1435      2.00000
     13       2.2346      2.00000
     14       2.3759      2.00000
     15       2.4148      2.00000
     16       2.4650      2.00000
     17       2.5201      2.00001
     18       2.5703      2.00006
     19       2.6113      2.00021
     20       2.7065      2.00229
     21       2.7117      2.00257
     22       2.8009      2.01448
     23       3.0713      1.90433
     24       3.2464      0.67348
     25       3.2806      0.42088
     26       3.3436      0.09225
     27       3.3559      0.05110
     28       3.4962     -0.05996
     29       3.5148     -0.05177
     30       3.7374     -0.00114
     31       3.7433     -0.00099
     32       3.8665     -0.00003
     33       3.9370     -0.00000
     34       4.0091     -0.00000
     35       4.0441     -0.00000
     36       4.1986     -0.00000

 k-point    52 :       0.1111    0.1429    0.3333
  band No.  band energies     occupation 
      1      -2.0713      2.00000
      2      -1.8460      2.00000
      3      -1.0094      2.00000
      4      -0.4470      2.00000
      5       0.7805      2.00000
      6       1.0796      2.00000
      7       1.1718      2.00000
      8       1.3098      2.00000
      9       1.7126      2.00000
     10       1.8556      2.00000
     11       1.9104      2.00000
     12       2.0808      2.00000
     13       2.3322      2.00000
     14       2.3980      2.00000
     15       2.4149      2.00000
     16       2.4746      2.00000
     17       2.5289      2.00002
     18       2.6046      2.00017
     19       2.6505      2.00060
     20       2.7114      2.00256
     21       2.8533      2.03137
     22       2.8839      2.04470
     23       3.1001      1.77689
     24       3.1777      1.24514
     25       3.2672      0.51525
     26       3.3044      0.27383
     27       3.3491      0.07277
     28       3.4784     -0.06644
     29       3.5320     -0.04380
     30       3.6819     -0.00398
     31       3.7028     -0.00254
     32       3.7497     -0.00085
     33       3.8560     -0.00004
     34       3.9742     -0.00000
     35       4.0932     -0.00000
     36       4.1812     -0.00000

 k-point    53 :       0.2222    0.1429    0.3333
  band No.  band energies     occupation 
      1      -1.7776      2.00000
      2      -1.5633      2.00000
      3      -0.7630      2.00000
      4      -0.2443      2.00000
      5       0.7808      2.00000
      6       0.9281      2.00000
      7       1.0860      2.00000
      8       1.1723      2.00000
      9       1.5439      2.00000
     10       1.5867      2.00000
     11       1.6379      2.00000
     12       1.9705      2.00000
     13       2.3116      2.00000
     14       2.3856      2.00000
     15       2.4549      2.00000
     16       2.5162      2.00001
     17       2.6146      2.00023
     18       2.6959      2.00180
     19       2.7411      2.00479
     20       2.8486      2.02949
     21       2.9245      2.06264
     22       3.0371      2.00322
     23       3.1110      1.71741
     24       3.1545      1.42738
     25       3.2409      0.71757
     26       3.2704      0.49162
     27       3.3714      0.00898
     28       3.4657     -0.06958
     29       3.5108     -0.05357
     30       3.5311     -0.04424
     31       3.6140     -0.01425
     32       3.6645     -0.00567
     33       3.8310     -0.00009
     34       3.8751     -0.00002
     35       4.0391     -0.00000
     36       4.1550     -0.00000

 k-point    54 :       0.3333    0.1429    0.3333
  band No.  band energies     occupation 
      1      -1.3125      2.00000
      2      -1.1113      2.00000
      3      -0.3763      2.00000
      4       0.0806      2.00000
      5       0.5231      2.00000
      6       0.7377      2.00000
      7       0.8655      2.00000
      8       1.0470      2.00000
      9       1.1763      2.00000
     10       1.3222      2.00000
     11       1.3673      2.00000
     12       1.5566      2.00000
     13       2.3949      2.00000
     14       2.4999      2.00001
     15       2.5696      2.00006
     16       2.6526      2.00063
     17       2.7000      2.00198
     18       2.8060      2.01575
     19       2.8370      2.02518
     20       2.8877      2.04646
     21       2.9843      2.06650
     22       3.0437      1.98819
     23       3.1350      1.56718
     24       3.1859      1.17752
     25       3.2018      1.04407
     26       3.3026      0.28439
     27       3.3573      0.04676
     28       3.4583     -0.07062
     29       3.4780     -0.06655
     30       3.5211     -0.04886
     31       3.5816     -0.02355
     32       3.6510     -0.00738
     33       3.6931     -0.00314
     34       3.8753     -0.00002
     35       3.9526     -0.00000
     36       3.9942     -0.00000

 k-point    55 :       0.4444    0.1429    0.3333
  band No.  band energies     occupation 
      1      -0.7185      2.00000
      2      -0.5249      2.00000
      3      -0.0705      2.00000
      4       0.0944      2.00000
      5       0.1593      2.00000
      6       0.5116      2.00000
      7       0.6616      2.00000
      8       0.9503      2.00000
      9       1.0056      2.00000
     10       1.0796      2.00000
     11       1.1332      2.00000
     12       1.1766      2.00000
     13       2.5450      2.00003
     14       2.6456      2.00053
     15       2.7102      2.00249
     16       2.7393      2.00462
     17       2.7871      2.01144
     18       2.8598      2.03404
     19       2.8767      2.04142
     20       2.9668      2.07074
     21       3.0012      2.05571
     22       3.0592      1.94538
     23       3.1235      1.64295
     24       3.1562      1.41437
     25       3.2014      1.04741
     26       3.2697      0.49659
     27       3.3495      0.07169
     28       3.4043     -0.04739
     29       3.4658     -0.06956
     30       3.5031     -0.05700
     31       3.5724     -0.02682
     32       3.6244     -0.01194
     33       3.6939     -0.00309
     34       3.7498     -0.00084
     35       3.7991     -0.00023
     36       3.9514     -0.00000

 k-point    56 :       0.0000    0.2143    0.3333
  band No.  band energies     occupation 
      1      -1.6561      2.00000
      2      -1.4416      2.00000
      3      -0.6709      2.00000
      4      -0.1196      2.00000
      5       1.0164      2.00000
      6       1.3440      2.00000
      7       1.4352      2.00000
      8       1.6347      2.00000
      9       1.7473      2.00000
     10       1.8886      2.00000
     11       1.9499      2.00000
     12       2.1258      2.00000
     13       2.1881      2.00000
     14       2.2726      2.00000
     15       2.2948      2.00000
     16       2.3838      2.00000
     17       2.4458      2.00000
     18       2.4512      2.00000
     19       2.5300      2.00002
     20       2.5621      2.00005
     21       2.7098      2.00247
     22       2.7306      2.00386
     23       2.8211      2.01996
     24       3.0147      2.04130
     25       3.2176      0.91054
     26       3.2914      0.35111
     27       3.3724      0.00660
     28       3.5036     -0.05677
     29       3.5771     -0.02512
     30       3.7137     -0.00199
     31       3.7662     -0.00056
     32       3.8978     -0.00001
     33       3.9689     -0.00000
     34       4.0657     -0.00000
     35       4.2204     -0.00000
     36       4.3018     -0.00000

 k-point    57 :       0.1111    0.2143    0.3333
  band No.  band energies     occupation 
      1      -1.5623      2.00000
      2      -1.3544      2.00000
      3      -0.5895      2.00000
      4      -0.0564      2.00000
      5       1.0350      2.00000
      6       1.3349      2.00000
      7       1.4077      2.00000
      8       1.6103      2.00000
      9       1.7368      2.00000
     10       1.7822      2.00000
     11       2.0368      2.00000
     12       2.1115      2.00000
     13       2.1308      2.00000
     14       2.2233      2.00000
     15       2.3389      2.00000
     16       2.3747      2.00000
     17       2.4079      2.00000
     18       2.4828      2.00000
     19       2.5256      2.00002
     20       2.6334      2.00038
     21       2.6978      2.00188
     22       2.7934      2.01277
     23       2.8343      2.02425
     24       2.9644      2.07087
     25       3.2050      1.01644
     26       3.3360      0.12154
     27       3.3762     -0.00181
     28       3.4780     -0.06656
     29       3.5657     -0.02934
     30       3.6191     -0.01309
     31       3.7588     -0.00067
     32       3.8928     -0.00001
     33       3.9227     -0.00001
     34       4.0697     -0.00000
     35       4.2146     -0.00000
     36       4.3123     -0.00000

 k-point    58 :       0.2222    0.2143    0.3333
  band No.  band energies     occupation 
      1      -1.2880      2.00000
      2      -1.0977      2.00000
      3      -0.3544      2.00000
      4       0.1295      2.00000
      5       1.0803      2.00000
      6       1.2393      2.00000
      7       1.3427      2.00000
      8       1.4572      2.00000
      9       1.5978      2.00000
     10       1.6838      2.00000
     11       1.8446      2.00000
     12       2.1286      2.00000
     13       2.1930      2.00000
     14       2.2454      2.00000
     15       2.3106      2.00000
     16       2.4130      2.00000
     17       2.4224      2.00000
     18       2.4968      2.00001
     19       2.5494      2.00003
     20       2.6656      2.00088
     21       2.7412      2.00480
     22       2.8278      2.02207
     23       2.9661      2.07079
     24       3.0149      2.04104
     25       3.1602      1.38365
     26       3.3192      0.19628
     27       3.4080     -0.05128
     28       3.4442     -0.07043
     29       3.5142     -0.05201
     30       3.5873     -0.02167
     31       3.6162     -0.01374
     32       3.7841     -0.00035
     33       3.9150     -0.00001
     34       4.0417     -0.00000
     35       4.1320     -0.00000
     36       4.2881     -0.00000

 k-point    59 :       0.3333    0.2143    0.3333
  band No.  band energies     occupation 
      1      -0.8558      2.00000
      2      -0.6877      2.00000
      3       0.0063      2.00000
      4       0.4251      2.00000
      5       0.8474      2.00000
      6       1.0204      2.00000
      7       1.1967      2.00000
      8       1.3117      2.00000
      9       1.3756      2.00000
     10       1.5334      2.00000
     11       1.6429      2.00000
     12       1.7471      2.00000
     13       2.3420      2.00000
     14       2.3911      2.00000
     15       2.4407      2.00000
     16       2.5094      2.00001
     17       2.5536      2.00004
     18       2.6101      2.00020
     19       2.6586      2.00074
     20       2.7550      2.00632
     21       2.7913      2.01232
     22       2.8777      2.04189
     23       2.9773      2.06894
     24       3.0675      1.91788
     25       3.1972      1.08226
     26       3.2252      0.84671
     27       3.3019      0.28807
     28       3.3730      0.00533
     29       3.4268     -0.06518
     30       3.5329     -0.04339
     31       3.6160     -0.01377
     32       3.7442     -0.00097
     33       3.8414     -0.00007
     34       3.9651     -0.00000
     35       4.0324     -0.00000
     36       4.2022     -0.00000

 k-point    60 :       0.4444    0.2143    0.3333
  band No.  band energies     occupation 
      1      -0.3070      2.00000
      2      -0.1557      2.00000
      3       0.2894      2.00000
      4       0.4203      2.00000
      5       0.4817      2.00000
      6       0.8090      2.00000
      7       0.9196      2.00000
      8       1.2499      2.00000
      9       1.2988      2.00000
     10       1.4033      2.00000
     11       1.4347      2.00000
     12       1.5125      2.00000
     13       2.4686      2.00000
     14       2.5254      2.00002
     15       2.5867      2.00010
     16       2.6520      2.00062
     17       2.6949      2.00176
     18       2.7196      2.00305
     19       2.7852      2.01107
     20       2.8230      2.02054
     21       2.8638      2.03572
     22       2.9424      2.06832
     23       2.9843      2.06647
     24       3.0361      2.00528
     25       3.1146      1.69673
     26       3.1441      1.50393
     27       3.1957      1.09527
     28       3.3123      0.23134
     29       3.3791     -0.00795
     30       3.4442     -0.07044
     31       3.5418     -0.03936
     32       3.6487     -0.00770
     33       3.7272     -0.00146
     34       3.9034     -0.00001
     35       4.0114     -0.00000
     36       4.1413     -0.00000

 k-point    61 :       0.0000    0.2857    0.3333
  band No.  band energies     occupation 
      1      -0.9883      2.00000
      2      -0.7998      2.00000
      3      -0.1784      2.00000
      4       0.3454      2.00000
      5       1.1067      2.00000
      6       1.4234      2.00000
      7       1.6036      2.00000
      8       1.6053      2.00000
      9       1.6466      2.00000
     10       1.7980      2.00000
     11       1.8030      2.00000
     12       1.8985      2.00000
     13       2.1014      2.00000
     14       2.1018      2.00000
     15       2.2372      2.00000
     16       2.2578      2.00000
     17       2.3657      2.00000
     18       2.4528      2.00000
     19       2.5060      2.00001
     20       2.5344      2.00002
     21       2.6424      2.00049
     22       2.6494      2.00058
     23       2.7230      2.00329
     24       2.9707      2.07030
     25       3.0811      1.86541
     26       3.1967      1.08706
     27       3.2852      0.39087
     28       3.3126      0.22960
     29       3.3951     -0.03568
     30       3.4342     -0.06819
     31       3.8137     -0.00015
     32       3.9860     -0.00000
     33       4.2150     -0.00000
     34       4.2216     -0.00000
     35       4.5393     -0.00000
     36       4.5942     -0.00000

 k-point    62 :       0.1111    0.2857    0.3333
  band No.  band energies     occupation 
      1      -0.9056      2.00000
      2      -0.7293      2.00000
      3      -0.1016      2.00000
      4       0.3952      2.00000
      5       1.1535      2.00000
      6       1.4538      2.00000
      7       1.5734      2.00000
      8       1.6234      2.00000
      9       1.6831      2.00000
     10       1.7776      2.00000
     11       1.8362      2.00000
     12       1.8740      2.00000
     13       2.0201      2.00000
     14       2.1338      2.00000
     15       2.1734      2.00000
     16       2.2811      2.00000
     17       2.3415      2.00000
     18       2.4363      2.00000
     19       2.4984      2.00001
     20       2.5637      2.00005
     21       2.6238      2.00030
     22       2.6855      2.00141
     23       2.7936      2.01281
     24       2.9835      2.06681
     25       3.0735      1.89581
     26       3.2301      0.80536
     27       3.2907      0.35561
     28       3.2978      0.31204
     29       3.3475      0.07851
     30       3.4845     -0.06443
     31       3.7431     -0.00100
     32       3.9288     -0.00000
     33       4.1573     -0.00000
     34       4.3180     -0.00000
     35       4.4242     -0.00000
     36       4.5870     -0.00000

 k-point    63 :       0.2222    0.2857    0.3333
  band No.  band energies     occupation 
      1      -0.6654      2.00000
      2      -0.5222      2.00000
      3       0.1161      2.00000
      4       0.5397      2.00000
      5       1.2723      2.00000
      6       1.4847      2.00000
      7       1.5282      2.00000
      8       1.5808      2.00000
      9       1.6385      2.00000
     10       1.6663      2.00000
     11       1.8846      2.00000
     12       1.9017      2.00000
     13       1.9552      2.00000
     14       2.0359      2.00000
     15       2.1730      2.00000
     16       2.3093      2.00000
     17       2.3944      2.00000
     18       2.4519      2.00000
     19       2.5126      2.00001
     20       2.5913      2.00012
     21       2.6549      2.00067
     22       2.7697      2.00838
     23       2.8733      2.03987
     24       2.9649      2.07085
     25       3.0958      1.79828
     26       3.2035      1.02945
     27       3.2489      0.65387
     28       3.3596      0.03993
     29       3.3788     -0.00725
     30       3.5064     -0.05553
     31       3.6467     -0.00799
     32       3.8167     -0.00014
     33       3.9857     -0.00000
     34       4.2855     -0.00000
     35       4.4252     -0.00000
     36       4.5325     -0.00000

 k-point    64 :       0.3333    0.2857    0.3333
  band No.  band energies     occupation 
      1      -0.2912      2.00000
      2      -0.1933      2.00000
      3       0.4354      2.00000
      4       0.7625      2.00000
      5       1.1511      2.00000
      6       1.1987      2.00000
      7       1.3870      2.00000
      8       1.5074      2.00000
      9       1.6277      2.00000
     10       1.6701      2.00000
     11       1.6985      2.00000
     12       1.9450      2.00000
     13       2.0728      2.00000
     14       2.1457      2.00000
     15       2.2748      2.00000
     16       2.4166      2.00000
     17       2.4699      2.00000
     18       2.5109      2.00001
     19       2.5574      2.00004
     20       2.6520      2.00062
     21       2.7205      2.00312
     22       2.8435      2.02756
     23       2.8886      2.04690
     24       2.9499      2.06987
     25       3.0674      1.91816
     26       3.1638      1.35584
     27       3.1999      1.06002
     28       3.3306      0.14378
     29       3.3925     -0.03178
     30       3.4549     -0.07085
     31       3.6221     -0.01243
     32       3.7303     -0.00135
     33       3.8965     -0.00001
     34       4.0881     -0.00000
     35       4.2406     -0.00000
     36       4.3795     -0.00000

 k-point    65 :       0.4444    0.2857    0.3333
  band No.  band energies     occupation 
      1       0.1758      2.00000
      2       0.2306      2.00000
      3       0.6672      2.00000
      4       0.7117      2.00000
      5       0.8189      2.00000
      6       1.0425      2.00000
      7       1.1534      2.00000
      8       1.3585      2.00000
      9       1.6220      2.00000
     10       1.6902      2.00000
     11       1.7780      2.00000
     12       1.8967      2.00000
     13       2.2009      2.00000
     14       2.2457      2.00000
     15       2.4404      2.00000
     16       2.4836      2.00000
     17       2.5227      2.00001
     18       2.5941      2.00013
     19       2.6752      2.00111
     20       2.7234      2.00331
     21       2.8109      2.01703
     22       2.8715      2.03909
     23       2.8926      2.04876
     24       2.9726      2.06999
     25       3.0304      2.01671
     26       3.0748      1.89074
     27       3.1131      1.70551
     28       3.1660      1.33898
     29       3.3166      0.20933
     30       3.3887     -0.02569
     31       3.5619     -0.03083
     32       3.6872     -0.00356
     33       3.8465     -0.00006
     34       3.9800     -0.00000
     35       4.2174     -0.00000
     36       4.3265     -0.00000

 k-point    66 :       0.0000    0.3571    0.3333
  band No.  band energies     occupation 
      1      -0.2234      2.00000
      2      -0.0772      2.00000
      3       0.2900      2.00000
      4       0.7955      2.00000
      5       1.0607      2.00000
      6       1.3566      2.00000
      7       1.3728      2.00000
      8       1.4600      2.00000
      9       1.5094      2.00000
     10       1.5448      2.00000
     11       1.7858      2.00000
     12       1.8704      2.00000
     13       1.9496      2.00000
     14       2.0194      2.00000
     15       2.1089      2.00000
     16       2.1681      2.00000
     17       2.1687      2.00000
     18       2.3999      2.00000
     19       2.4461      2.00000
     20       2.5143      2.00001
     21       2.5930      2.00013
     22       2.6107      2.00021
     23       2.7787      2.00987
     24       2.8653      2.03637
     25       2.9983      2.05814
     26       3.0157      2.04002
     27       3.1824      1.20653
     28       3.2307      0.80046
     29       3.2911      0.35297
     30       3.5425     -0.03908
     31       3.8287     -0.00010
     32       3.9069     -0.00001
     33       4.2561     -0.00000
     34       4.2571     -0.00000
     35       4.6559     -0.00000
     36       4.7164     -0.00000

 k-point    67 :       0.1111    0.3571    0.3333
  band No.  band energies     occupation 
      1      -0.1589      2.00000
      2      -0.0363      2.00000
      3       0.3601      2.00000
      4       0.8177      2.00000
      5       1.1154      2.00000
      6       1.3761      2.00000
      7       1.4220      2.00000
      8       1.5051      2.00000
      9       1.5251      2.00000
     10       1.5832      2.00000
     11       1.7763      2.00000
     12       1.8490      2.00000
     13       1.9394      2.00000
     14       1.9491      2.00000
     15       2.0025      2.00000
     16       2.1501      2.00000
     17       2.2351      2.00000
     18       2.3205      2.00000
     19       2.4874      2.00000
     20       2.5841      2.00010
     21       2.6440      2.00051
     22       2.7407      2.00476
     23       2.7998      2.01423
     24       2.9000      2.05215
     25       3.0068      2.05042
     26       3.0589      1.94643
     27       3.1584      1.39798
     28       3.2144      0.93713
     29       3.3210      0.18752
     30       3.4559     -0.07079
     31       3.7521     -0.00080
     32       3.9087     -0.00001
     33       4.1675     -0.00000
     34       4.3903     -0.00000
     35       4.5847     -0.00000
     36       4.6963     -0.00000

 k-point    68 :       0.2222    0.3571    0.3333
  band No.  band energies     occupation 
      1       0.0254      2.00000
      2       0.0847      2.00000
      3       0.5520      2.00000
      4       0.8828      2.00000
      5       1.2535      2.00000
      6       1.4160      2.00000
      7       1.4927      2.00000
      8       1.5542      2.00000
      9       1.6062      2.00000
     10       1.6559      2.00000
     11       1.6829      2.00000
     12       1.7483      2.00000
     13       1.7773      2.00000
     14       1.9607      2.00000
     15       2.0456      2.00000
     16       2.2042      2.00000
     17       2.2840      2.00000
     18       2.4112      2.00000
     19       2.5160      2.00001
     20       2.6558      2.00069
     21       2.7139      2.00270
     22       2.8031      2.01502
     23       2.9131      2.05801
     24       2.9707      2.07030
     25       3.0065      2.05075
     26       3.0747      1.89124
     27       3.1593      1.39127
     28       3.2073      0.99727
     29       3.3021      0.28720
     30       3.4610     -0.07032
     31       3.6803     -0.00412
     32       3.8592     -0.00004
     33       4.0169     -0.00000
     34       4.4261     -0.00000
     35       4.5117     -0.00000
     36       4.5644     -0.00000

 k-point    69 :       0.3333    0.3571    0.3333
  band No.  band energies     occupation 
      1       0.2740      2.00000
      2       0.3100      2.00000
      3       0.7960      2.00000
      4       0.9975      2.00000
      5       1.1892      2.00000
      6       1.3153      2.00000
      7       1.4041      2.00000
      8       1.4882      2.00000
      9       1.6037      2.00000
     10       1.6976      2.00000
     11       1.7787      2.00000
     12       1.8549      2.00000
     13       1.9579      2.00000
     14       2.0967      2.00000
     15       2.1647      2.00000
     16       2.2933      2.00000
     17       2.3879      2.00000
     18       2.4404      2.00000
     19       2.5857      2.00010
     20       2.6065      2.00018
     21       2.6857      2.00142
     22       2.8437      2.02763
     23       2.8820      2.04382
     24       2.9653      2.07083
     25       3.0256      2.02512
     26       3.0882      1.83459
     27       3.1632      1.36044
     28       3.2745      0.46268
     29       3.3791     -0.00805
     30       3.4805     -0.06578
     31       3.6497     -0.00756
     32       3.7649     -0.00058
     33       3.9390     -0.00000
     34       4.2164     -0.00000
     35       4.3470     -0.00000
     36       4.4767     -0.00000

 k-point    70 :       0.4444    0.3571    0.3333
  band No.  band energies     occupation 
      1       0.5309      2.00000
      2       0.6429      2.00000
      3       0.8277      2.00000
      4       0.9613      2.00000
      5       1.0969      2.00000
      6       1.1816      2.00000
      7       1.2536      2.00000
      8       1.3843      2.00000
      9       1.7487      2.00000
     10       1.7889      2.00000
     11       1.9573      2.00000
     12       2.0127      2.00000
     13       2.1208      2.00000
     14       2.2199      2.00000
     15       2.2502      2.00000
     16       2.3440      2.00000
     17       2.4084      2.00000
     18       2.4957      2.00001
     19       2.5770      2.00008
     20       2.6306      2.00036
     21       2.6917      2.00164
     22       2.7707      2.00852
     23       2.8191      2.01935
     24       2.9043      2.05412
     25       3.0896      1.82821
     26       3.0985      1.78508
     27       3.1806      1.22076
     28       3.2291      0.81414
     29       3.3076      0.25633
     30       3.4848     -0.06432
     31       3.6498     -0.00754
     32       3.7556     -0.00073
     33       3.9393     -0.00000
     34       4.0145     -0.00000
     35       4.3392     -0.00000
     36       4.4181     -0.00000

 k-point    71 :       0.0000    0.4286    0.3333
  band No.  band energies     occupation 
      1       0.5451      2.00000
      2       0.6259      2.00000
      3       0.6718      2.00000
      4       0.9533      2.00000
      5       1.1360      2.00000
      6       1.1905      2.00000
      7       1.2283      2.00000
      8       1.3800      2.00000
      9       1.4016      2.00000
     10       1.5167      2.00000
     11       1.5629      2.00000
     12       1.6970      2.00000
     13       1.8519      2.00000
     14       1.8520      2.00000
     15       1.9243      2.00000
     16       2.0442      2.00000
     17       2.0951      2.00000
     18       2.2984      2.00000
     19       2.3285      2.00000
     20       2.4755      2.00000
     21       2.5383      2.00002
     22       2.7021      2.00208
     23       2.7029      2.00211
     24       2.7806      2.01021
     25       2.7877      2.01158
     26       2.9121      2.05758
     27       3.1073      1.73814
     28       3.1957      1.09497
     29       3.3586      0.04302
     30       3.7739     -0.00046
     31       3.8249     -0.00011
     32       3.9783     -0.00000
     33       4.2841     -0.00000
     34       4.2952     -0.00000
     35       4.6180     -0.00000
     36       4.9095     -0.00000

 k-point    72 :       0.1111    0.4286    0.3333
  band No.  band energies     occupation 
      1       0.5823      2.00000
      2       0.6328      2.00000
      3       0.7206      2.00000
      4       0.9823      2.00000
      5       1.1441      2.00000
      6       1.2315      2.00000
      7       1.2773      2.00000
      8       1.3996      2.00000
      9       1.4331      2.00000
     10       1.5201      2.00000
     11       1.5936      2.00000
     12       1.6738      2.00000
     13       1.7512      2.00000
     14       1.8162      2.00000
     15       1.9005      2.00000
     16       2.0753      2.00000
     17       2.1411      2.00000
     18       2.2527      2.00000
     19       2.4435      2.00000
     20       2.5658      2.00006
     21       2.6112      2.00021
     22       2.7397      2.00466
     23       2.7680      2.00811
     24       2.8044      2.01533
     25       2.8749      2.04063
     26       2.9234      2.06219
     27       3.1217      1.65386
     28       3.2505      0.64095
     29       3.3045      0.27355
     30       3.6437     -0.00845
     31       3.8319     -0.00009
     32       3.9073     -0.00001
     33       4.1825     -0.00000
     34       4.4583     -0.00000
     35       4.5780     -0.00000
     36       4.8666     -0.00000

 k-point    73 :       0.2222    0.4286    0.3333
  band No.  band energies     occupation 
      1       0.6193      2.00000
      2       0.6928      2.00000
      3       0.8603      2.00000
      4       1.0425      2.00000
      5       1.2109      2.00000
      6       1.3007      2.00000
      7       1.3666      2.00000
      8       1.4381      2.00000
      9       1.4648      2.00000
     10       1.5043      2.00000
     11       1.5794      2.00000
     12       1.6298      2.00000
     13       1.7202      2.00000
     14       1.9142      2.00000
     15       1.9675      2.00000
     16       2.0996      2.00000
     17       2.2578      2.00000
     18       2.3140      2.00000
     19       2.5271      2.00002
     20       2.6709      2.00100
     21       2.7349      2.00423
     22       2.7789      2.00989
     23       2.8552      2.03211
     24       2.9148      2.05873
     25       3.0133      2.04309
     26       3.0693      1.91141
     27       3.1254      1.63042
     28       3.2097      0.97700
     29       3.2958      0.32423
     30       3.4875     -0.06336
     31       3.7767     -0.00042
     32       3.9875     -0.00000
     33       4.0672     -0.00000
     34       4.4269     -0.00000
     35       4.5741     -0.00000
     36       4.6710     -0.00000

 k-point    74 :       0.3333    0.4286    0.3333
  band No.  band energies     occupation 
      1       0.6428      2.00000
      2       0.8154      2.00000
      3       0.9329      2.00000
      4       1.1284      2.00000
      5       1.1970      2.00000
      6       1.2290      2.00000
      7       1.3334      2.00000
      8       1.5026      2.00000
      9       1.5579      2.00000
     10       1.6227      2.00000
     11       1.6757      2.00000
     12       1.7920      2.00000
     13       1.8707      2.00000
     14       2.0296      2.00000
     15       2.1271      2.00000
     16       2.2119      2.00000
     17       2.3356      2.00000
     18       2.4033      2.00000
     19       2.5377      2.00002
     20       2.6780      2.00118
     21       2.7468      2.00538
     22       2.7756      2.00933
     23       2.8343      2.02423
     24       2.9578      2.07078
     25       3.0090      2.04804
     26       3.1038      1.75736
     27       3.2488      0.65451
     28       3.2986      0.30731
     29       3.4001     -0.04242
     30       3.6280     -0.01122
     31       3.7662     -0.00056
     32       3.8987     -0.00001
     33       4.0256     -0.00000
     34       4.3171     -0.00000
     35       4.3742     -0.00000
     36       4.5604     -0.00000

 k-point    75 :       0.4444    0.4286    0.3333
  band No.  band energies     occupation 
      1       0.7160      2.00000
      2       0.8302      2.00000
      3       0.9555      2.00000
      4       1.0370      2.00000
      5       1.1402      2.00000
      6       1.2644      2.00000
      7       1.4076      2.00000
      8       1.5077      2.00000
      9       1.6680      2.00000
     10       1.7365      2.00000
     11       1.8909      2.00000
     12       1.9629      2.00000
     13       2.0353      2.00000
     14       2.1089      2.00000
     15       2.2382      2.00000
     16       2.3128      2.00000
     17       2.3681      2.00000
     18       2.4367      2.00000
     19       2.5132      2.00001
     20       2.5603      2.00005
     21       2.6952      2.00178
     22       2.7452      2.00521
     23       2.8047      2.01541
     24       2.8947      2.04972
     25       3.1391      1.53919
     26       3.1714      1.29565
     27       3.2788      0.43332
     28       3.3181      0.20180
     29       3.5135     -0.05233
     30       3.7031     -0.00252
     31       3.7973     -0.00024
     32       3.8325     -0.00009
     33       3.9632     -0.00000
     34       4.0999     -0.00000
     35       4.3389     -0.00000
     36       4.4082     -0.00000

 k-point    76 :       0.0000    0.5000    0.3333
  band No.  band energies     occupation 
      1       0.7957      2.00000
      2       0.9050      2.00000
      3       1.0877      2.00000
      4       1.1259      2.00000
      5       1.1328      2.00000
      6       1.1771      2.00000
      7       1.2358      2.00000
      8       1.3232      2.00000
      9       1.3492      2.00000
     10       1.4194      2.00000
     11       1.4526      2.00000
     12       1.6330      2.00000
     13       1.6597      2.00000
     14       1.7388      2.00000
     15       1.7945      2.00000
     16       2.0031      2.00000
     17       2.0131      2.00000
     18       2.2586      2.00000
     19       2.2843      2.00000
     20       2.4728      2.00000
     21       2.5237      2.00002
     22       2.6563      2.00069
     23       2.6609      2.00078
     24       2.6889      2.00153
     25       2.7897      2.01199
     26       2.9067      2.05519
     27       3.0665      1.92153
     28       3.1635      1.35874
     29       3.4370     -0.06901
     30       3.7928     -0.00028
     31       3.8705     -0.00003
     32       4.1320     -0.00000
     33       4.3001     -0.00000
     34       4.3106     -0.00000
     35       4.5151     -0.00000
     36       5.0244     -0.00000

 k-point    77 :       0.1111    0.5000    0.3333
  band No.  band energies     occupation 
      1       0.8605      2.00000
      2       0.9323      2.00000
      3       1.0840      2.00000
      4       1.1110      2.00000
      5       1.1648      2.00000
      6       1.2111      2.00000
      7       1.2312      2.00000
      8       1.3045      2.00000
      9       1.3656      2.00000
     10       1.3988      2.00000
     11       1.4432      2.00000
     12       1.5816      2.00000
     13       1.6699      2.00000
     14       1.7312      2.00000
     15       1.8798      2.00000
     16       1.9851      2.00000
     17       2.0894      2.00000
     18       2.2157      2.00000
     19       2.4107      2.00000
     20       2.5568      2.00004
     21       2.6171      2.00025
     22       2.6631      2.00082
     23       2.7282      2.00368
     24       2.7922      2.01250
     25       2.8115      2.01719
     26       2.9267      2.06346
     27       3.0978      1.78819
     28       3.2306      0.80140
     29       3.3554      0.05265
     30       3.7171     -0.00184
     31       3.8843     -0.00002
     32       3.9818     -0.00000
     33       4.2037     -0.00000
     34       4.4353     -0.00000
     35       4.5473     -0.00000
     36       5.0111     -0.00000

 k-point    78 :       0.2222    0.5000    0.3333
  band No.  band energies     occupation 
      1       0.9193      2.00000
      2       0.9739      2.00000
      3       1.0601      2.00000
      4       1.1178      2.00000
      5       1.1567      2.00000
      6       1.2365      2.00000
      7       1.2982      2.00000
      8       1.3141      2.00000
      9       1.3878      2.00000
     10       1.4590      2.00000
     11       1.5140      2.00000
     12       1.5474      2.00000
     13       1.7214      2.00000
     14       1.8793      2.00000
     15       1.9373      2.00000
     16       2.0339      2.00000
     17       2.2275      2.00000
     18       2.2769      2.00000
     19       2.5563      2.00004
     20       2.6482      2.00056
     21       2.6985      2.00191
     22       2.7571      2.00659
     23       2.8420      2.02697
     24       2.9034      2.05370
     25       2.9846      2.06638
     26       3.0714      1.90377
     27       3.1673      1.32874
     28       3.2042      1.02300
     29       3.3231      0.17757
     30       3.4916     -0.06178
     31       3.8729     -0.00003
     32       4.0515     -0.00000
     33       4.1595     -0.00000
     34       4.3601     -0.00000
     35       4.6109     -0.00000
     36       4.7024     -0.00000

 k-point    79 :       0.3333    0.5000    0.3333
  band No.  band energies     occupation 
      1       0.8557      2.00000
      2       0.8952      2.00000
      3       0.9827      2.00000
      4       1.0918      2.00000
      5       1.2050      2.00000
      6       1.2762      2.00000
      7       1.3855      2.00000
      8       1.4523      2.00000
      9       1.5564      2.00000
     10       1.5838      2.00000
     11       1.6233      2.00000
     12       1.7186      2.00000
     13       1.9013      2.00000
     14       1.9275      2.00000
     15       2.0730      2.00000
     16       2.1855      2.00000
     17       2.3298      2.00000
     18       2.3803      2.00000
     19       2.5419      2.00003
     20       2.6392      2.00045
     21       2.7510      2.00586
     22       2.8099      2.01676
     23       2.8400      2.02627
     24       2.9616      2.07091
     25       3.0018      2.05521
     26       3.1657      1.34107
     27       3.1930      1.11788
     28       3.3237      0.17469
     29       3.4630     -0.07003
     30       3.6951     -0.00300
     31       3.8403     -0.00007
     32       4.0464     -0.00000
     33       4.1305     -0.00000
     34       4.2283     -0.00000
     35       4.3899     -0.00000
     36       4.4807     -0.00000

 k-point    80 :       0.4444    0.5000    0.3333
  band No.  band energies     occupation 
      1       0.8068      2.00000
      2       0.8251      2.00000
      3       0.9503      2.00000
      4       1.0010      2.00000
      5       1.2383      2.00000
      6       1.2913      2.00000
      7       1.4793      2.00000
      8       1.6235      2.00000
      9       1.6857      2.00000
     10       1.7053      2.00000
     11       1.7802      2.00000
     12       1.9362      2.00000
     13       1.9663      2.00000
     14       2.0387      2.00000
     15       2.1975      2.00000
     16       2.2738      2.00000
     17       2.3415      2.00000
     18       2.3793      2.00000
     19       2.4995      2.00001
     20       2.5526      2.00004
     21       2.6814      2.00129
     22       2.7619      2.00723
     23       2.8907      2.04787
     24       2.9448      2.06890
     25       3.1450      1.49739
     26       3.2043      1.02230
     27       3.3236      0.17554
     28       3.3648      0.02549
     29       3.6447     -0.00829
     30       3.7746     -0.00045
     31       3.8297     -0.00010
     32       3.9180     -0.00001
     33       3.9426     -0.00000
     34       4.1467     -0.00000
     35       4.3498     -0.00000
     36       4.3827     -0.00000

 k-point    81 :       0.0000   -0.4286    0.3333
  band No.  band energies     occupation 
      1       0.5404      2.00000
      2       0.5985      2.00000
      3       0.7221      2.00000
      4       0.9475      2.00000
      5       1.1250      2.00000
      6       1.1921      2.00000
      7       1.2421      2.00000
      8       1.3260      2.00000
      9       1.3777      2.00000
     10       1.5072      2.00000
     11       1.6939      2.00000
     12       1.7220      2.00000
     13       1.7624      2.00000
     14       1.8514      2.00000
     15       1.8748      2.00000
     16       2.0504      2.00000
     17       2.1754      2.00000
     18       2.3120      2.00000
     19       2.3670      2.00000
     20       2.4649      2.00000
     21       2.5266      2.00002
     22       2.6188      2.00026
     23       2.7078      2.00236
     24       2.7617      2.00720
     25       2.7872      2.01147
     26       2.8848      2.04512
     27       3.1080      1.73464
     28       3.1783      1.23961
     29       3.4188     -0.06048
     30       3.8262     -0.00011
     31       3.8348     -0.00008
     32       4.0943     -0.00000
     33       4.2108     -0.00000
     34       4.2972     -0.00000
     35       4.4927     -0.00000
     36       4.9102     -0.00000

 k-point    82 :       0.1111   -0.4286    0.3333
  band No.  band energies     occupation 
      1       0.5606      2.00000
      2       0.6382      2.00000
      3       0.7715      2.00000
      4       0.9405      2.00000
      5       1.1492      2.00000
      6       1.2338      2.00000
      7       1.2910      2.00000
      8       1.3556      2.00000
      9       1.4188      2.00000
     10       1.5166      2.00000
     11       1.6239      2.00000
     12       1.7199      2.00000
     13       1.7448      2.00000
     14       1.7997      2.00000
     15       1.9060      2.00000
     16       2.0733      2.00000
     17       2.1547      2.00000
     18       2.2420      2.00000
     19       2.4824      2.00000
     20       2.5507      2.00004
     21       2.6280      2.00033
     22       2.6575      2.00071
     23       2.7737      2.00901
     24       2.8066      2.01590
     25       2.8664      2.03686
     26       2.9160      2.05923
     27       3.1037      1.75770
     28       3.2334      0.77881
     29       3.3479      0.07698
     30       3.6471     -0.00793
     31       3.8832     -0.00002
     32       4.0106     -0.00000
     33       4.1379     -0.00000
     34       4.4315     -0.00000
     35       4.5091     -0.00000
     36       4.8648     -0.00000

 k-point    83 :       0.2222   -0.4286    0.3333
  band No.  band energies     occupation 
      1       0.5920      2.00000
      2       0.7572      2.00000
      3       0.8482      2.00000
      4       0.9980      2.00000
      5       1.2238      2.00000
      6       1.2887      2.00000
      7       1.3490      2.00000
      8       1.4225      2.00000
      9       1.4650      2.00000
     10       1.5358      2.00000
     11       1.5952      2.00000
     12       1.6792      2.00000
     13       1.7256      2.00000
     14       1.8460      2.00000
     15       1.9819      2.00000
     16       2.1277      2.00000
     17       2.2027      2.00000
     18       2.3475      2.00000
     19       2.5533      2.00004
     20       2.6505      2.00060
     21       2.7186      2.00299
     22       2.7765      2.00948
     23       2.8684      2.03771
     24       2.9149      2.05877
     25       3.0032      2.05390
     26       3.0736      1.89546
     27       3.1052      1.74968
     28       3.1961      1.09143
     29       3.3097      0.24484
     30       3.4604     -0.07039
     31       3.8493     -0.00005
     32       4.0000     -0.00000
     33       4.1353     -0.00000
     34       4.3667     -0.00000
     35       4.5527     -0.00000
     36       4.5936     -0.00000

 k-point    84 :       0.3333   -0.4286    0.3333
  band No.  band energies     occupation 
      1       0.6491      2.00000
      2       0.8112      2.00000
      3       0.9606      2.00000
      4       1.0943      2.00000
      5       1.1128      2.00000
      6       1.2884      2.00000
      7       1.3543      2.00000
      8       1.4982      2.00000
      9       1.5857      2.00000
     10       1.6486      2.00000
     11       1.7075      2.00000
     12       1.7583      2.00000
     13       1.8440      2.00000
     14       1.9766      2.00000
     15       2.1320      2.00000
     16       2.2466      2.00000
     17       2.3313      2.00000
     18       2.4006      2.00000
     19       2.5852      2.00010
     20       2.6291      2.00034
     21       2.7611      2.00711
     22       2.8156      2.01833
     23       2.8697      2.03829
     24       2.8980      2.05123
     25       2.9907      2.06330
     26       3.0660      1.92315
     27       3.2173      0.91232
     28       3.3183      0.20081
     29       3.4290     -0.06621
     30       3.6468     -0.00798
     31       3.7439     -0.00098
     32       3.9538     -0.00000
     33       4.0801     -0.00000
     34       4.2351     -0.00000
     35       4.3737     -0.00000
     36       4.4989     -0.00000

 k-point    85 :       0.4444   -0.4286    0.3333
  band No.  band energies     occupation 
      1       0.7429      2.00000
      2       0.8357      2.00000
      3       0.9197      2.00000
      4       0.9888      2.00000
      5       1.1633      2.00000
      6       1.2619      2.00000
      7       1.4392      2.00000
      8       1.5476      2.00000
      9       1.7031      2.00000
     10       1.7445      2.00000
     11       1.7924      2.00000
     12       1.9646      2.00000
     13       2.0092      2.00000
     14       2.1245      2.00000
     15       2.2490      2.00000
     16       2.2983      2.00000
     17       2.3699      2.00000
     18       2.4267      2.00000
     19       2.5104      2.00001
     20       2.6073      2.00019
     21       2.6790      2.00121
     22       2.7747      2.00918
     23       2.8429      2.02734
     24       2.9462      2.06920
     25       3.0328      2.01211
     26       3.1573      1.40630
     27       3.2216      0.87666
     28       3.3053      0.26901
     29       3.5856     -0.02223
     30       3.7186     -0.00178
     31       3.7376     -0.00114
     32       3.9149     -0.00001
     33       3.9699     -0.00000
     34       4.0748     -0.00000
     35       4.3612     -0.00000
     36       4.4416     -0.00000

 k-point    86 :       0.0000   -0.3571    0.3333
  band No.  band energies     occupation 
      1      -0.2219      2.00000
      2      -0.1022      2.00000
      3       0.4503      2.00000
      4       0.5491      2.00000
      5       1.2672      2.00000
      6       1.3531      2.00000
      7       1.3629      2.00000
      8       1.3980      2.00000
      9       1.4840      2.00000
     10       1.5327      2.00000
     11       1.8037      2.00000
     12       1.8756      2.00000
     13       1.9024      2.00000
     14       2.0115      2.00000
     15       2.0969      2.00000
     16       2.1762      2.00000
     17       2.2932      2.00000
     18       2.4324      2.00000
     19       2.4796      2.00000
     20       2.5137      2.00001
     21       2.5359      2.00002
     22       2.5640      2.00005
     23       2.6709      2.00100
     24       2.8498      2.02998
     25       3.0048      2.05244
     26       3.0128      2.04363
     27       3.2332      0.78016
     28       3.2364      0.75370
     29       3.2947      0.33078
     30       3.5753     -0.02575
     31       3.9124     -0.00001
     32       3.9855     -0.00000
     33       4.1250     -0.00000
     34       4.2641     -0.00000
     35       4.5496     -0.00000
     36       4.7025     -0.00000

 k-point    87 :       0.1111   -0.3571    0.3333
  band No.  band energies     occupation 
      1      -0.1716      2.00000
      2      -0.0337      2.00000
      3       0.4775      2.00000
      4       0.6154      2.00000
      5       1.2962      2.00000
      6       1.3679      2.00000
      7       1.4113      2.00000
      8       1.4491      2.00000
      9       1.5280      2.00000
     10       1.5635      2.00000
     11       1.7686      2.00000
     12       1.8402      2.00000
     13       1.9207      2.00000
     14       1.9635      2.00000
     15       2.0033      2.00000
     16       2.1756      2.00000
     17       2.2732      2.00000
     18       2.3585      2.00000
     19       2.4919      2.00001
     20       2.5527      2.00004
     21       2.5954      2.00013
     22       2.7085      2.00240
     23       2.7785      2.00984
     24       2.9068      2.05521
     25       2.9942      2.06107
     26       3.0577      1.95005
     27       3.1497      1.46320
     28       3.2508      0.63879
     29       3.3218      0.18406
     30       3.4686     -0.06901
     31       3.8754     -0.00002
     32       3.9783     -0.00000
     33       4.0359     -0.00000
     34       4.3885     -0.00000
     35       4.5296     -0.00000
     36       4.6791     -0.00000

 k-point    88 :       0.2222   -0.3571    0.3333
  band No.  band energies     occupation 
      1      -0.0255      2.00000
      2       0.1608      2.00000
      3       0.5532      2.00000
      4       0.8002      2.00000
      5       1.3478      2.00000
      6       1.4138      2.00000
      7       1.5135      2.00000
      8       1.5500      2.00000
      9       1.5874      2.00000
     10       1.6315      2.00000
     11       1.6727      2.00000
     12       1.7363      2.00000
     13       1.7919      2.00000
     14       1.9344      2.00000
     15       2.0681      2.00000
     16       2.2043      2.00000
     17       2.3042      2.00000
     18       2.4243      2.00000
     19       2.5330      2.00002
     20       2.6107      2.00021
     21       2.6779      2.00118
     22       2.8125      2.01746
     23       2.9311      2.06499
     24       2.9528      2.07030
     25       3.0105      2.04638
     26       3.0909      1.82211
     27       3.1480      1.47609
     28       3.2000      1.05924
     29       3.2897      0.36213
     30       3.4376     -0.06917
     31       3.7784     -0.00041
     32       3.9399     -0.00000
     33       3.9794     -0.00000
     34       4.3728     -0.00000
     35       4.4769     -0.00000
     36       4.5142     -0.00000

 k-point    89 :       0.3333   -0.3571    0.3333
  band No.  band energies     occupation 
      1       0.2044      2.00000
      2       0.4470      2.00000
      3       0.6751      2.00000
      4       1.0295      2.00000
      5       1.2231      2.00000
      6       1.2990      2.00000
      7       1.3830      2.00000
      8       1.4873      2.00000
      9       1.6435      2.00000
     10       1.7324      2.00000
     11       1.7955      2.00000
     12       1.8702      2.00000
     13       1.9177      2.00000
     14       1.9858      2.00000
     15       2.2256      2.00000
     16       2.3191      2.00000
     17       2.3658      2.00000
     18       2.4585      2.00000
     19       2.5765      2.00008
     20       2.6209      2.00027
     21       2.6718      2.00102
     22       2.8522      2.03091
     23       2.8864      2.04587
     24       2.9519      2.07018
     25       3.0009      2.05600
     26       3.0553      1.95710
     27       3.2067      1.00191
     28       3.2518      0.63098
     29       3.3821     -0.01384
     30       3.5090     -0.05438
     31       3.6328     -0.01031
     32       3.8687     -0.00003
     33       3.9414     -0.00000
     34       4.1115     -0.00000
     35       4.3620     -0.00000
     36       4.4741     -0.00000

 k-point    90 :       0.4444   -0.3571    0.3333
  band No.  band energies     occupation 
      1       0.4993      2.00000
      2       0.7502      2.00000
      3       0.8163      2.00000
      4       0.8984      2.00000
      5       1.0450      2.00000
      6       1.1165      2.00000
      7       1.3365      2.00000
      8       1.4462      2.00000
      9       1.7541      2.00000
     10       1.8188      2.00000
     11       1.9347      2.00000
     12       1.9801      2.00000
     13       2.1206      2.00000
     14       2.1501      2.00000
     15       2.2599      2.00000
     16       2.3285      2.00000
     17       2.4411      2.00000
     18       2.5267      2.00002
     19       2.5821      2.00009
     20       2.6029      2.00017
     21       2.7273      2.00360
     22       2.8152      2.01822
     23       2.8765      2.04135
     24       2.8934      2.04910
     25       2.9621      2.07092
     26       3.0727      1.89899
     27       3.1657      1.34133
     28       3.2420      0.70820
     29       3.3616      0.03425
     30       3.4632     -0.07001
     31       3.6604     -0.00614
     32       3.7391     -0.00110
     33       3.9651     -0.00000
     34       4.1027     -0.00000
     35       4.3291     -0.00000
     36       4.3957     -0.00000

 k-point    91 :       0.0000   -0.2857    0.3333
  band No.  band energies     occupation 
      1      -0.9877      2.00000
      2      -0.8108      2.00000
      3      -0.1051      2.00000
      4       0.2390      2.00000
      5       1.1582      2.00000
      6       1.4799      2.00000
      7       1.5991      2.00000
      8       1.6250      2.00000
      9       1.6344      2.00000
     10       1.7602      2.00000
     11       1.7618      2.00000
     12       1.8695      2.00000
     13       2.1022      2.00000
     14       2.1411      2.00000
     15       2.2444      2.00000
     16       2.2499      2.00000
     17       2.3615      2.00000
     18       2.4796      2.00000
     19       2.5146      2.00001
     20       2.5234      2.00001
     21       2.6536      2.00065
     22       2.6632      2.00083
     23       2.7300      2.00382
     24       2.8796      2.04275
     25       3.0298      2.01777
     26       3.2174      0.91144
     27       3.2869      0.37981
     28       3.3131      0.22721
     29       3.4447     -0.07049
     30       3.4774     -0.06673
     31       3.8719     -0.00003
     32       4.0155     -0.00000
     33       4.1428     -0.00000
     34       4.2312     -0.00000
     35       4.4530     -0.00000
     36       4.5296     -0.00000

 k-point    92 :       0.1111   -0.2857    0.3333
  band No.  band energies     occupation 
      1      -0.9115      2.00000
      2      -0.7279      2.00000
      3      -0.0485      2.00000
      4       0.3092      2.00000
      5       1.1958      2.00000
      6       1.5071      2.00000
      7       1.5906      2.00000
      8       1.6190      2.00000
      9       1.6864      2.00000
     10       1.7080      2.00000
     11       1.8234      2.00000
     12       1.8595      2.00000
     13       2.0513      2.00000
     14       2.0954      2.00000
     15       2.1804      2.00000
     16       2.2880      2.00000
     17       2.3659      2.00000
     18       2.4614      2.00000
     19       2.4956      2.00001
     20       2.5393      2.00002
     21       2.6270      2.00032
     22       2.6873      2.00147
     23       2.8186      2.01921
     24       2.9281      2.06396
     25       3.0423      1.99149
     26       3.2030      1.03374
     27       3.2835      0.40196
     28       3.3128      0.22882
     29       3.4184     -0.06018
     30       3.4760     -0.06715
     31       3.8460     -0.00006
     32       3.9563     -0.00000
     33       4.0578     -0.00000
     34       4.2908     -0.00000
     35       4.4399     -0.00000
     36       4.5405     -0.00000

 k-point    93 :       0.2222   -0.2857    0.3333
  band No.  band energies     occupation 
      1      -0.6884      2.00000
      2      -0.4881      2.00000
      3       0.1170      2.00000
      4       0.5062      2.00000
      5       1.2914      2.00000
      6       1.4796      2.00000
      7       1.5695      2.00000
      8       1.5747      2.00000
      9       1.6445      2.00000
     10       1.7102      2.00000
     11       1.8011      2.00000
     12       1.8707      2.00000
     13       1.9772      2.00000
     14       2.0376      2.00000
     15       2.1842      2.00000
     16       2.2956      2.00000
     17       2.4022      2.00000
     18       2.4657      2.00000
     19       2.5348      2.00002
     20       2.5739      2.00007
     21       2.6385      2.00044
     22       2.7712      2.00860
     23       2.8880      2.04660
     24       2.9792      2.06836
     25       3.0634      1.93203
     26       3.2028      1.03561
     27       3.2359      0.75769
     28       3.3343      0.12827
     29       3.3844     -0.01814
     30       3.4851     -0.06421
     31       3.7485     -0.00087
     32       3.8945     -0.00001
     33       3.9420     -0.00000
     34       4.2520     -0.00000
     35       4.3640     -0.00000
     36       4.4299     -0.00000

 k-point    94 :       0.3333   -0.2857    0.3333
  band No.  band energies     occupation 
      1      -0.3357      2.00000
      2      -0.1192      2.00000
      3       0.3776      2.00000
      4       0.7849      2.00000
      5       1.1293      2.00000
      6       1.2261      2.00000
      7       1.4555      2.00000
      8       1.4693      2.00000
      9       1.5275      2.00000
     10       1.6915      2.00000
     11       1.7889      2.00000
     12       1.9237      2.00000
     13       2.0539      2.00000
     14       2.1482      2.00000
     15       2.2537      2.00000
     16       2.4109      2.00000
     17       2.4697      2.00000
     18       2.5355      2.00002
     19       2.5700      2.00006
     20       2.6339      2.00039
     21       2.7032      2.00213
     22       2.8387      2.02578
     23       2.9325      2.06547
     24       2.9827      2.06714
     25       3.0583      1.94808
     26       3.1123      1.71013
     27       3.1907      1.13709
     28       3.2937      0.33684
     29       3.4003     -0.04259
     30       3.5016     -0.05767
     31       3.6071     -0.01595
     32       3.8100     -0.00017
     33       3.8881     -0.00002
     34       4.0649     -0.00000
     35       4.2491     -0.00000
     36       4.3207     -0.00000

 k-point    95 :       0.4444   -0.2857    0.3333
  band No.  band energies     occupation 
      1       0.1164      2.00000
      2       0.3305      2.00000
      3       0.6141      2.00000
      4       0.7195      2.00000
      5       0.8123      2.00000
      6       1.0577      2.00000
      7       1.1376      2.00000
      8       1.3452      2.00000
      9       1.6258      2.00000
     10       1.7369      2.00000
     11       1.8093      2.00000
     12       1.8559      2.00000
     13       2.1910      2.00000
     14       2.2664      2.00000
     15       2.3797      2.00000
     16       2.4808      2.00000
     17       2.5149      2.00001
     18       2.6069      2.00019
     19       2.6390      2.00045
     20       2.7501      2.00575
     21       2.8614      2.03469
     22       2.8852      2.04530
     23       2.9200      2.06087
     24       2.9677      2.07066
     25       3.0366      2.00425
     26       3.0786      1.87585
     27       3.1026      1.76371
     28       3.1715      1.29495
     29       3.2597      0.57045
     30       3.3336      0.13126
     31       3.6192     -0.01305
     32       3.6610     -0.00607
     33       3.9146     -0.00001
     34       4.0461     -0.00000
     35       4.2030     -0.00000
     36       4.2571     -0.00000

 k-point    96 :       0.0000   -0.2143    0.3333
  band No.  band energies     occupation 
      1      -1.6559      2.00000
      2      -1.4460      2.00000
      3      -0.6463      2.00000
      4      -0.1431      2.00000
      5       0.9279      2.00000
      6       1.4750      2.00000
      7       1.4852      2.00000
      8       1.6038      2.00000
      9       1.8266      2.00000
     10       1.8947      2.00000
     11       1.9339      2.00000
     12       2.0208      2.00000
     13       2.0828      2.00000
     14       2.2145      2.00000
     15       2.3402      2.00000
     16       2.3712      2.00000
     17       2.4847      2.00000
     18       2.4930      2.00001
     19       2.5958      2.00014
     20       2.6057      2.00018
     21       2.6720      2.00102
     22       2.7120      2.00259
     23       2.8135      2.01775
     24       3.0247      2.02663
     25       3.1474      1.47986
     26       3.2311      0.79742
     27       3.4907     -0.06212
     28       3.5081     -0.05479
     29       3.5496     -0.03594
     30       3.7295     -0.00138
     31       3.7420     -0.00102
     32       3.8956     -0.00001
     33       4.0729     -0.00000
     34       4.1001     -0.00000
     35       4.2077     -0.00000
     36       4.2958     -0.00000

 k-point    97 :       0.1111   -0.2143    0.3333
  band No.  band energies     occupation 
      1      -1.5649      2.00000
      2      -1.3537      2.00000
      3      -0.5725      2.00000
      4      -0.0735      2.00000
      5       0.9534      2.00000
      6       1.4399      2.00000
      7       1.4658      2.00000
      8       1.5678      2.00000
      9       1.7233      2.00000
     10       1.8751      2.00000
     11       1.9613      2.00000
     12       2.0768      2.00000
     13       2.1218      2.00000
     14       2.2139      2.00000
     15       2.2448      2.00000
     16       2.3855      2.00000
     17       2.4485      2.00000
     18       2.5320      2.00002
     19       2.5749      2.00007
     20       2.6201      2.00027
     21       2.7082      2.00238
     22       2.7572      2.00660
     23       2.8243      2.02096
     24       3.0102      2.04678
     25       3.1413      1.52391
     26       3.2510      0.63685
     27       3.4533     -0.07090
     28       3.5011     -0.05785
     29       3.5746     -0.02603
     30       3.6320     -0.01046
     31       3.7628     -0.00061
     32       3.8822     -0.00002
     33       3.9550     -0.00000
     34       4.0730     -0.00000
     35       4.2386     -0.00000
     36       4.2634     -0.00000

 k-point    98 :       0.2222   -0.2143    0.3333
  band No.  band energies     occupation 
      1      -1.2975      2.00000
      2      -1.0843      2.00000
      3      -0.3546      2.00000
      4       0.1261      2.00000
      5       1.0228      2.00000
      6       1.2792      2.00000
      7       1.3304      2.00000
      8       1.4903      2.00000
      9       1.5882      2.00000
     10       1.7448      2.00000
     11       1.9262      2.00000
     12       1.9806      2.00000
     13       2.1091      2.00000
     14       2.2843      2.00000
     15       2.3434      2.00000
     16       2.4047      2.00000
     17       2.4481      2.00000
     18       2.4842      2.00000
     19       2.5622      2.00005
     20       2.6469      2.00055
     21       2.7774      2.00964
     22       2.8551      2.03207
     23       2.9478      2.06950
     24       3.0279      2.02116
     25       3.1281      1.61360
     26       3.2849      0.39280
     27       3.3838     -0.01709
     28       3.4513     -0.07091
     29       3.5083     -0.05470
     30       3.5941     -0.01956
     31       3.6997     -0.00272
     32       3.7980     -0.00024
     33       3.9048     -0.00001
     34       4.0392     -0.00000
     35       4.1312     -0.00000
     36       4.2869     -0.00000

 k-point    99 :       0.3333   -0.2143    0.3333
  band No.  band energies     occupation 
      1      -0.8721      2.00000
      2      -0.6622      2.00000
      3      -0.0054      2.00000
      4       0.4262      2.00000
      5       0.8704      2.00000
      6       0.9596      2.00000
      7       1.1632      2.00000
      8       1.4202      2.00000
      9       1.4543      2.00000
     10       1.5091      2.00000
     11       1.5618      2.00000
     12       1.7359      2.00000
     13       2.2962      2.00000
     14       2.3888      2.00000
     15       2.4726      2.00000
     16       2.5033      2.00001
     17       2.5386      2.00002
     18       2.6194      2.00026
     19       2.6818      2.00130
     20       2.7289      2.00373
     21       2.8187      2.01925
     22       2.9311      2.06500
     23       3.0209      2.03259
     24       3.0476      1.97841
     25       3.1399      1.53380
     26       3.1871      1.16714
     27       3.2701      0.49431
     28       3.3765     -0.00245
     29       3.4788     -0.06632
     30       3.5228     -0.04805
     31       3.6197     -0.01294
     32       3.7472     -0.00090
     33       3.8673     -0.00003
     34       4.0007     -0.00000
     35       4.1012     -0.00000
     36       4.1303     -0.00000

 k-point   100 :       0.4444   -0.2143    0.3333
  band No.  band energies     occupation 
      1      -0.3238      2.00000
      2      -0.1319      2.00000
      3       0.2852      2.00000
      4       0.4191      2.00000
      5       0.4834      2.00000
      6       0.7870      2.00000
      7       0.9913      2.00000
      8       1.1511      2.00000
      9       1.3036      2.00000
     10       1.4087      2.00000
     11       1.4484      2.00000
     12       1.5331      2.00000
     13       2.4368      2.00000
     14       2.5484      2.00003
     15       2.6022      2.00016
     16       2.6477      2.00056
     17       2.6775      2.00117
     18       2.7111      2.00254
     19       2.7604      2.00702
     20       2.8388      2.02583
     21       2.9009      2.05254
     22       2.9302      2.06469
     23       3.0040      2.05324
     24       3.0641      1.92964
     25       3.1334      1.57800
     26       3.1616      1.37346
     27       3.1881      1.15922
     28       3.2579      0.58429
     29       3.3185      0.19995
     30       3.4338     -0.06808
     31       3.5645     -0.02981
     32       3.6607     -0.00612
     33       3.8321     -0.00009
     34       3.9365     -0.00000
     35       4.0108     -0.00000
     36       4.0357     -0.00000

 k-point   101 :       0.0000   -0.1429    0.3333
  band No.  band energies     occupation 
      1      -2.1715      2.00000
      2      -1.9437      2.00000
      3      -1.0886      2.00000
      4      -0.5107      2.00000
      5       0.6794      2.00000
      6       1.1466      2.00000
      7       1.2591      2.00000
      8       1.4147      2.00000
      9       1.7985      2.00000
     10       1.9456      2.00000
     11       2.0562      2.00000
     12       2.1461      2.00000
     13       2.1789      2.00000
     14       2.3104      2.00000
     15       2.3566      2.00000
     16       2.4483      2.00000
     17       2.4950      2.00001
     18       2.5572      2.00004
     19       2.6653      2.00087
     20       2.7247      2.00341
     21       2.8211      2.01996
     22       2.9379      2.06713
     23       3.0837      1.85456
     24       3.0915      1.81930
     25       3.2459      0.67732
     26       3.3032      0.28093
     27       3.3372      0.11680
     28       3.5346     -0.04262
     29       3.5490     -0.03622
     30       3.7364     -0.00117
     31       3.7542     -0.00076
     32       3.8502     -0.00005
     33       3.9166     -0.00001
     34       4.0206     -0.00000
     35       4.1014     -0.00000
     36       4.2320     -0.00000

 k-point   102 :       0.1111   -0.1429    0.3333
  band No.  band energies     occupation 
      1      -2.0724      2.00000
      2      -1.8457      2.00000
      3      -1.0063      2.00000
      4      -0.4412      2.00000
      5       0.6906      2.00000
      6       1.1125      2.00000
      7       1.2245      2.00000
      8       1.3426      2.00000
      9       1.7127      2.00000
     10       1.8549      2.00000
     11       1.9636      2.00000
     12       2.0895      2.00000
     13       2.2318      2.00000
     14       2.3094      2.00000
     15       2.3842      2.00000
     16       2.4491      2.00000
     17       2.5360      2.00002
     18       2.6504      2.00060
     19       2.7103      2.00250
     20       2.7886      2.01176
     21       2.8827      2.04418
     22       2.9017      2.05291
     23       3.0366      2.00423
     24       3.1208      1.65956
     25       3.2712      0.48621
     26       3.2944      0.33239
     27       3.3619      0.03356
     28       3.4508     -0.07091
     29       3.5643     -0.02989
     30       3.6753     -0.00456
     31       3.7025     -0.00255
     32       3.7760     -0.00043
     33       3.8578     -0.00004
     34       3.9503     -0.00000
     35       4.1255     -0.00000
     36       4.1769     -0.00000

 k-point   103 :       0.2222   -0.1429    0.3333
  band No.  band energies     occupation 
      1      -1.7811      2.00000
      2      -1.5587      2.00000
      3      -0.7635      2.00000
      4      -0.2390      2.00000
      5       0.7266      2.00000
      6       0.9574      2.00000
      7       1.0676      2.00000
      8       1.2039      2.00000
      9       1.4703      2.00000
     10       1.6859      2.00000
     11       1.7841      2.00000
     12       1.8175      2.00000
     13       2.2904      2.00000
     14       2.3346      2.00000
     15       2.4483      2.00000
     16       2.5314      2.00002
     17       2.5860      2.00010
     18       2.7241      2.00337
     19       2.8018      2.01469
     20       2.8367      2.02509
     21       2.9554      2.07060
     22       3.0595      1.94441
     23       3.1024      1.76487
     24       3.1489      1.46926
     25       3.2024      1.03887
     26       3.2965      0.32008
     27       3.3660      0.02235
     28       3.4306     -0.06689
     29       3.4823     -0.06518
     30       3.5432     -0.03876
     31       3.6366     -0.00963
     32       3.6809     -0.00406
     33       3.8348     -0.00008
     34       3.8620     -0.00004
     35       4.0461     -0.00000
     36       4.1547     -0.00000

 k-point   104 :       0.3333   -0.1429    0.3333
  band No.  band energies     occupation 
      1      -1.3173      2.00000
      2      -1.1052      2.00000
      3      -0.3727      2.00000
      4       0.0758      2.00000
      5       0.5503      2.00000
      6       0.6755      2.00000
      7       0.8368      2.00000
      8       1.0931      2.00000
      9       1.2495      2.00000
     10       1.3301      2.00000
     11       1.3953      2.00000
     12       1.4647      2.00000
     13       2.3901      2.00000
     14       2.4983      2.00001
     15       2.5521      2.00004
     16       2.5876      2.00011
     17       2.6677      2.00092
     18       2.8341      2.02415
     19       2.8604      2.03429
     20       2.9613      2.07091
     21       3.0071      2.05008
     22       3.1023      1.76526
     23       3.1240      1.63959
     24       3.1733      1.28057
     25       3.2196      0.89297
     26       3.2808      0.41999
     27       3.3565      0.04929
     28       3.4367     -0.06894
     29       3.4589     -0.07056
     30       3.4959     -0.06005
     31       3.5832     -0.02302
     32       3.6475     -0.00787
     33       3.7030     -0.00253
     34       3.8692     -0.00003
     35       3.9545     -0.00000
     36       4.0352     -0.00000

 k-point   105 :       0.4444   -0.1429    0.3333
  band No.  band energies     occupation 
      1      -0.7196      2.00000
      2      -0.5278      2.00000
      3      -0.0600      2.00000
      4       0.0886      2.00000
      5       0.1649      2.00000
      6       0.4779      2.00000
      7       0.7463      2.00000
      8       0.9077      2.00000
      9       0.9757      2.00000
     10       1.0748      2.00000
     11       1.1212      2.00000
     12       1.2040      2.00000
     13       2.5365      2.00002
     14       2.6613      2.00079
     15       2.6910      2.00161
     16       2.7019      2.00206
     17       2.7773      2.00961
     18       2.8416      2.02683
     19       2.9073      2.05547
     20       2.9582      2.07081
     21       3.0471      1.97971
     22       3.0745      1.89186
     23       3.1005      1.77456
     24       3.1646      1.34980
     25       3.2371      0.74784
     26       3.3227      0.17950
     27       3.3591      0.04154
     28       3.4121     -0.05521
     29       3.4660     -0.06953
     30       3.5009     -0.05796
     31       3.5297     -0.04488
     32       3.5965     -0.01886
     33       3.6863     -0.00363
     34       3.7560     -0.00072
     35       3.8145     -0.00015
     36       3.9202     -0.00001

 k-point   106 :       0.0000   -0.0714    0.3333
  band No.  band energies     occupation 
      1      -2.4964      2.00000
      2      -2.2597      2.00000
      3      -1.3760      2.00000
      4      -0.7714      2.00000
      5       0.4957      2.00000
      6       0.9091      2.00000
      7       1.0682      2.00000
      8       1.1850      2.00000
      9       1.5990      2.00000
     10       1.8424      2.00000
     11       1.9989      2.00000
     12       2.2135      2.00000
     13       2.3082      2.00000
     14       2.4239      2.00000
     15       2.5000      2.00001
     16       2.5246      2.00002
     17       2.5363      2.00002
     18       2.6547      2.00067
     19       2.6891      2.00154
     20       2.8362      2.02490
     21       2.8617      2.03484
     22       2.9272      2.06363
     23       3.0284      2.02033
     24       3.0939      1.80748
     25       3.2140      0.94029
     26       3.3512      0.06588
     27       3.4059     -0.04917
     28       3.5372     -0.04142
     29       3.6802     -0.00412
     30       3.7986     -0.00024
     31       3.8511     -0.00005
     32       3.9065     -0.00001
     33       3.9341     -0.00000
     34       3.9775     -0.00000
     35       4.0800     -0.00000
     36       4.1645     -0.00000

 k-point   107 :       0.1111   -0.0714    0.3333
  band No.  band energies     occupation 
      1      -2.3933      2.00000
      2      -2.1588      2.00000
      3      -1.2903      2.00000
      4      -0.7014      2.00000
      5       0.4973      2.00000
      6       0.8719      2.00000
      7       1.0262      2.00000
      8       1.1158      2.00000
      9       1.5565      2.00000
     10       1.7412      2.00000
     11       1.8098      2.00000
     12       2.0790      2.00000
     13       2.3770      2.00000
     14       2.4206      2.00000
     15       2.4423      2.00000
     16       2.5898      2.00011
     17       2.6212      2.00028
     18       2.6855      2.00141
     19       2.7851      2.01106
     20       2.9019      2.05303
     21       2.9557      2.07062
     22       3.0004      2.05640
     23       3.0373      2.00271
     24       3.1079      1.73524
     25       3.2069      1.00049
     26       3.3497      0.07079
     27       3.4417     -0.07006
     28       3.4689     -0.06893
     29       3.5936     -0.01972
     30       3.7345     -0.00122
     31       3.7990     -0.00023
     32       3.8422     -0.00007
     33       3.9142     -0.00001
     34       3.9320     -0.00000
     35       4.0401     -0.00000
     36       4.0947     -0.00000

 k-point   108 :       0.2222   -0.0714    0.3333
  band No.  band energies     occupation 
      1      -2.0904      2.00000
      2      -1.8629      2.00000
      3      -1.0374      2.00000
      4      -0.4963      2.00000
      5       0.5112      2.00000
      6       0.7132      2.00000
      7       0.8654      2.00000
      8       0.9684      2.00000
      9       1.3323      2.00000
     10       1.5006      2.00000
     11       1.5687      2.00000
     12       1.7432      2.00000
     13       2.3371      2.00000
     14       2.4660      2.00000
     15       2.5049      2.00001
     16       2.5915      2.00012
     17       2.7068      2.00231
     18       2.7663      2.00785
     19       2.9101      2.05671
     20       2.9667      2.07074
     21       3.0066      2.05063
     22       3.1473      1.48059
     23       3.2087      0.98570
     24       3.2601      0.56718
     25       3.2831      0.40481
     26       3.3318      0.13907
     27       3.3889     -0.02615
     28       3.4328     -0.06774
     29       3.5146     -0.05183
     30       3.5702     -0.02762
     31       3.6934     -0.00312
     32       3.7404     -0.00106
     33       3.8027     -0.00021
     34       3.9020     -0.00001
     35       3.9734     -0.00000
     36       4.0152     -0.00000

 k-point   109 :       0.3333   -0.0714    0.3333
  band No.  band energies     occupation 
      1      -1.6088      2.00000
      2      -1.3931      2.00000
      3      -0.6314      2.00000
      4      -0.1713      2.00000
      5       0.3049      2.00000
      6       0.4674      2.00000
      7       0.6035      2.00000
      8       0.8474      2.00000
      9       1.0598      2.00000
     10       1.1301      2.00000
     11       1.2048      2.00000
     12       1.2928      2.00000
     13       2.4042      2.00000
     14       2.5662      2.00006
     15       2.6365      2.00042
     16       2.6534      2.00064
     17       2.7250      2.00343
     18       2.8358      2.02475
     19       2.8884      2.04680
     20       2.9965      2.05949
     21       3.0367      2.00414
     22       3.1360      1.56084
     23       3.1887      1.15373
     24       3.2423      0.70613
     25       3.3671      0.01957
     26       3.3913     -0.02998
     27       3.4552     -0.07084
     28       3.5075     -0.05507
     29       3.5639     -0.03004
     30       3.6075     -0.01584
     31       3.6569     -0.00658
     32       3.7214     -0.00167
     33       3.7468     -0.00091
     34       3.8243     -0.00011
     35       3.8697     -0.00003
     36       3.9580     -0.00000

 k-point   110 :       0.4444   -0.0714    0.3333
  band No.  band energies     occupation 
      1      -0.9899      2.00000
      2      -0.7912      2.00000
      3      -0.3113      2.00000
      4      -0.1458      2.00000
      5      -0.0764      2.00000
      6       0.2546      2.00000
      7       0.5167      2.00000
      8       0.7044      2.00000
      9       0.7521      2.00000
     10       0.8383      2.00000
     11       0.8981      2.00000
     12       0.9694      2.00000
     13       2.5210      2.00001
     14       2.6408      2.00047
     15       2.7119      2.00259
     16       2.7700      2.00841
     17       2.8297      2.02270
     18       2.8690      2.03798
     19       2.9024      2.05323
     20       2.9873      2.06509
     21       3.0171      2.03812
     22       3.1140      1.70028
     23       3.1701      1.30644
     24       3.2546      0.60921
     25       3.3244      0.17162
     26       3.3784     -0.00655
     27       3.4070     -0.05028
     28       3.4692     -0.06887
     29       3.5367     -0.04167
     30       3.5912     -0.02045
     31       3.6351     -0.00988
     32       3.6605     -0.00614
     33       3.7712     -0.00049
     34       3.8403     -0.00007
     35       3.9327     -0.00000
     36       4.0563     -0.00000


--------------------------------------------------------------------------------------------------------


 soft charge-density along one line, spin component           1
         0         1         2         3         4         5         6         7         8         9
 total charge-density along one line
 
 pseudopotential strength for first ion, spin component:           1
 -3.484   0.000  -0.000   0.003   0.000  -3.456   0.000  -0.000
  0.000  -3.465  -0.002  -0.000  -0.001   0.000  -3.434  -0.002
 -0.000  -0.002  -3.466  -0.000  -0.005  -0.000  -0.002  -3.435
  0.003  -0.000  -0.000  -3.470  -0.000   0.004  -0.000  -0.000
  0.000  -0.001  -0.005  -0.000  -3.492   0.000  -0.001  -0.006
 -3.456   0.000  -0.000   0.004   0.000  -3.299   0.000  -0.000
  0.000  -3.434  -0.002  -0.000  -0.001   0.000  -3.274  -0.003
 -0.000  -0.002  -3.435  -0.000  -0.006  -0.000  -0.003  -3.274
  0.004  -0.000  -0.000  -3.439  -0.000   0.005  -0.000  -0.000
  0.000  -0.001  -0.006  -0.000  -3.465   0.000  -0.002  -0.007
 -0.000  -0.002  -0.005   0.000  -0.002  -0.000  -0.002  -0.006
  0.000   0.004   0.010  -0.000   0.005   0.000   0.005   0.012
 -0.000   0.005   0.001   0.000  -0.001  -0.000   0.006   0.001
  0.000   0.003   0.011   0.000  -0.003   0.000   0.004   0.012
  0.001   0.000  -0.000  -0.001   0.000   0.001   0.000  -0.000
 total augmentation occupancy for first ion, spin component:           1
  2.731   0.000   0.000   0.172   0.000  -1.436   0.000   0.000  -0.099   0.000   0.000   0.000   0.000   0.000   0.019
  0.000   2.866   0.024   0.000   0.000   0.000  -1.517   0.014   0.000   0.009   0.115  -0.000   0.108   0.015   0.000
  0.000   0.024   3.087   0.000  -0.172   0.000   0.014  -1.531   0.000   0.124   0.050  -0.000  -0.002  -0.028   0.000
  0.172   0.000   0.000   3.000   0.000  -0.099   0.000   0.000  -1.524   0.000   0.000   0.000   0.000   0.000   0.167
  0.000   0.000  -0.172   0.000   2.772   0.000   0.009   0.124   0.000  -1.357   0.152   0.001   0.003   0.008   0.000
 -1.436   0.000   0.000  -0.099   0.000   0.766   0.000   0.000   0.056   0.000   0.000   0.000   0.000   0.000  -0.012
  0.000  -1.517   0.014   0.000   0.009   0.000   0.814  -0.019   0.000  -0.009  -0.055  -0.000  -0.054  -0.001   0.000
  0.000   0.014  -1.531   0.000   0.124   0.000  -0.019   0.776   0.000  -0.079  -0.021  -0.000   0.006   0.013   0.000
 -0.099   0.000   0.000  -1.524   0.000   0.056   0.000   0.000   0.789   0.000   0.000   0.000   0.000   0.000  -0.089
  0.000   0.009   0.124   0.000  -1.357   0.000  -0.009  -0.079   0.000   0.681  -0.080  -0.001   0.001  -0.009   0.000
  0.000   0.115   0.050   0.000   0.152   0.000  -0.055  -0.021   0.000  -0.080   1.945   0.051   0.025   0.066   0.000
  0.000  -0.000  -0.000   0.000   0.001   0.000  -0.000  -0.000   0.000  -0.001   0.051   0.002  -0.000   0.000   0.000
  0.000   0.108  -0.002   0.000   0.003   0.000  -0.054   0.006   0.000   0.001   0.025  -0.000   0.312  -0.004   0.000
  0.000   0.015  -0.028   0.000   0.008   0.000  -0.001   0.013   0.000  -0.009   0.066   0.000  -0.004   0.287   0.000
  0.019   0.000   0.000   0.167   0.000  -0.012   0.000   0.000  -0.089   0.000   0.000   0.000   0.000   0.000   0.296


------------------------ aborting loop because EDIFF is reached ----------------------------------------


    CHARGE:  cpu time    0.0392: real time    0.0392
    FORLOC:  cpu time    0.0005: real time    0.0005
    FORNL :  cpu time    0.4809: real time    0.4954
    STRESS:  cpu time    0.8840: real time    0.8846
    FORCOR:  cpu time    0.0046: real time    0.0046
    FORHAR:  cpu time    0.0015: real time    0.0015
    MIXING:  cpu time    0.0010: real time    0.0010
    OFIELD:  cpu time    0.0000: real time    0.0000

  FORCE on cell =-STRESS in cart. coord.  units (eV):
  Direction    XX          YY          ZZ          XY          YZ          ZX
  --------------------------------------------------------------------------------------
  Alpha Z   242.31891   242.31891   242.31891
  Ewald    -567.87682  -584.76497  -588.24932    -0.00000     2.62927    -0.00000
  Hartree    39.29824    42.16760    13.39187    -0.00000     0.41132    -0.00000
  E(xc)    -200.22575  -199.16399  -200.90987     0.00000    -0.21774    -0.00000
  Local      68.43766    79.83133   115.88907     0.00001    -2.57937    -0.00000
  n-local   -37.26327   -37.66320   -38.62208     0.40548    -0.56087    -0.06499
  augment   114.80914   114.19474   115.50662    -0.00006     0.25281     0.00008
  Kinetic   329.50480   332.50350   330.28728    -0.58596     0.07687     0.11627
  Fock        0.00000     0.00000     0.00000     0.00000     0.00000     0.00000
  -------------------------------------------------------------------------------------
  Total     -10.99710   -10.57607   -10.38753     0.00000     0.01229     0.00000
  in kB     -85.51670   -82.24265   -80.77651     0.00000     0.09554     0.00000
  external pressure =      -82.85 kB  Pullay stress =        0.00 kB


 VOLUME and BASIS-vectors are now :
 -----------------------------------------------------------------------------
  energy-cutoff  :      400.00
  volume of cell :      206.03
      direct lattice vectors                 reciprocal lattice vectors
     4.588300228  0.000000000  0.000000000     0.217945634  0.000000000  0.000000000
     0.000000000  2.854899883  0.000000000     0.000000000  0.350274980  0.000000000
     0.000000000  0.000000000 15.728788376     0.000000000  0.000000000  0.063577688

  length of vectors
     4.588300228  2.854899883 15.728788376     0.217945634  0.350274980  0.063577688


 FORCES acting on ions
    electron-ion (+dipol)            ewald-force                    non-local-force                 convergence-correction
 -----------------------------------------------------------------------------------------------
   -.556E-05 0.163E+01 0.321E+02   0.890E-05 -.174E+01 -.318E+02   0.000E+00 0.115E+00 -.323E+00   -.261E-08 -.120E-04 -.970E-03
   0.427E-05 0.121E+01 0.107E+02   -.975E-05 -.739E+00 -.106E+02   0.000E+00 -.491E-01 0.499E-01   0.301E-08 -.319E-04 0.120E-02
   -.355E-05 0.128E+01 -.362E+01   0.974E-05 -.735E+00 0.357E+01   0.000E+00 -.127E+00 0.920E-02   -.521E-08 -.133E-04 0.244E-03
   0.638E-05 0.233E+01 -.314E+02   -.106E-04 -.231E+01 0.311E+02   0.000E+00 -.170E-01 0.341E+00   0.124E-08 -.106E-04 -.480E-03
   0.204E-05 -.183E+00 0.801E+00   -.827E-05 0.324E+00 -.721E+00   0.000E+00 -.143E+00 -.778E-01   0.291E-08 -.328E-05 -.911E-03
   0.267E-05 -.164E+01 0.268E+02   -.994E-05 0.136E+01 -.270E+02   0.000E+00 0.259E+00 0.302E+00   0.201E-08 0.182E-04 -.521E-03
   -.474E-05 -.126E+01 0.529E+01   0.972E-05 0.714E+00 -.535E+01   0.000E+00 0.193E+00 0.412E-02   -.500E-08 0.984E-05 0.139E-02
   0.336E-05 -.201E+01 -.844E+01   -.974E-05 0.159E+01 0.860E+01   0.000E+00 0.207E+00 -.231E+00   0.278E-08 0.128E-04 -.242E-03
   -.373E-05 -.832E+00 -.304E+02   0.797E-05 0.775E+00 0.302E+02   0.000E+00 0.557E-01 0.216E+00   -.229E-08 0.471E-05 -.621E-03
   -.153E-04 -.201E+00 0.159E+02   0.109E-04 0.528E+00 -.148E+02   0.000E+00 -.446E+00 -.874E+00   -.255E-08 0.197E-04 0.498E-03
   -.947E-05 -.104E-01 0.121E+01   -.110E-04 0.100E-02 -.123E+01   0.000E+00 0.134E-01 -.253E-01   0.895E-08 0.114E-04 0.123E-02
   -.209E-04 -.347E-01 -.188E+02   0.120E-04 0.238E+00 0.181E+02   0.000E+00 -.324E+00 0.511E+00   -.159E-08 0.501E-05 -.513E-03
 -----------------------------------------------------------------------------------------------
   -.445E-04 0.262E+00 0.981E-01   0.259E-14 0.919E-14 0.568E-13   0.000E+00 -.262E+00 -.985E-01   0.165E-08 0.106E-04 0.301E-03
 
 
 POSITION                                       TOTAL-FORCE (eV/Angst)
 -----------------------------------------------------------------------------------
      1.15442      2.17185      1.44182         0.000000     -0.000090      0.000238
      3.44857      1.71294      5.24293         0.000000      0.419812      0.111192
      1.15442      1.71294      9.17527         0.000000      0.413055     -0.040159
      3.44857      2.15674     13.01685         0.000000      0.000690      0.001914
      3.44857      2.23394     15.71114         0.000000     -0.001944      0.001421
      3.44857      0.76132      2.62146         0.000000     -0.026095      0.060345
      1.15442      0.76132      6.55381         0.000000     -0.351147     -0.056090
      3.44857      0.76132     10.48615         0.000000     -0.218545     -0.070495
      1.15442      0.82270     14.32652         0.000000     -0.001151      0.001733
      1.15442      2.66456      3.93234         0.000000     -0.118572      0.229884
      3.44857      2.66456      7.86439         0.000000      0.004010     -0.050003
      1.15442      2.66456     11.79674         0.000000     -0.120025     -0.189980
 -----------------------------------------------------------------------------------
    total drift:                               -0.000045      0.000258     -0.000062


--------------------------------------------------------------------------------------------------------


  FREE ENERGIE OF THE ION-ELECTRON SYSTEM (eV)
  ---------------------------------------------------
  free  energy   TOTEN  =       -95.24579874 eV

  energy  without entropy=      -95.23833828  energy(sigma->0) =      -95.24331192
 


--------------------------------------------------------------------------------------------------------


    POTLOK:  cpu time    0.0073: real time    0.0074


--------------------------------------------------------------------------------------------------------


 stress matrix after NEB project (eV)
    -10.99710      0.00000      0.00000
      0.00000    -10.57607      0.01229
      0.00000      0.01229    -10.38753
  FORCES: max atom, RMS     0.002408    0.001093
  FORCE total and by dimension    0.003786    0.001944
  Stress total and by dimension   18.457812   10.997105


--------------------------------------------------------------------------------------------------------


    WAVPRE:  cpu time    0.0053: real time    0.0080
    FEWALD:  cpu time    0.0003: real time    0.0003
    ORTHCH:  cpu time    0.1254: real time    0.1254
     LOOP+:  cpu time   43.8729: real time   44.0324


--------------------------------------- Iteration      2(   1)  ---------------------------------------


    POTLOK:  cpu time    0.0060: real time    0.0098
    SETDIJ:  cpu time    0.0023: real time    0.0023
     EDDAV:  cpu time    2.2027: real time    2.2063
       DOS:  cpu time    0.0058: real time    0.0058
    CHARGE:  cpu time    0.0411: real time    0.0411
    MIXING:  cpu time    0.0002: real time    0.0002
    --------------------------------------------
      LOOP:  cpu time    2.2582: real time    2.2655

 eigenvalue-minimisations  :  9264
 total energy-change (2. order) :-0.3819714E-06  (-0.3560227E-06)
 number of electron      51.0000021 magnetization 
 augmentation part       15.5933926 magnetization 

 Broyden mixing:
  rms(total) = 0.94129E-04    rms(broyden)= 0.94126E-04
  rms(prec ) = 0.18808E-03
  weight for this iteration     100.00

 Free energy of the ion-electron system (eV)
  ---------------------------------------------------
  alpha Z        PSCENC =       242.31890558
  Ewald energy   TEWEN  =     -1740.88952678
  -Hartree energ DENC   =       -94.85493528
  -exchange      EXHF   =         0.00000000
  -V(xc)+E(xc)   XCENC  =      -468.62039128
  PAW double counting   =      3063.54152144    -2553.84554813
  entropy T*S    EENTRO =        -0.00745919
  eigenvalues    EBANDS =        91.38059110
  atomic energy  EATOM  =      1365.73104350
  Solvation  Ediel_sol  =         0.00000000
  ---------------------------------------------------
  free energy    TOTEN  =       -95.24579903 eV

  energy without entropy =      -95.23833985  energy(sigma->0) =      -95.24331264


--------------------------------------------------------------------------------------------------------


--------------------------------------- Iteration      2(   2)  ---------------------------------------


    POTLOK:  cpu time    0.0047: real time    0.0079
    SETDIJ:  cpu time    0.0023: real time    0.0023
    EDDIAG:  cpu time    0.5422: real time    0.5423
  RMM-DIIS:  cpu time    0.6224: real time    0.6316
    ORTHCH:  cpu time    0.0564: real time    0.0564
       DOS:  cpu time    0.0058: real time    0.0058
    CHARGE:  cpu time    0.0403: real time    0.0403
    MIXING:  cpu time    0.0003: real time    0.0003
    --------------------------------------------
      LOOP:  cpu time    1.2744: real time    1.2870

 eigenvalue-minimisations  :  9090
 total energy-change (2. order) :-0.8890972E-06  (-0.1286507E-06)
 number of electron      51.0000021 magnetization 
 augmentation part       15.5935286 magnetization 

 Broyden mixing:
  rms(total) = 0.73089E-03    rms(broyden)= 0.73088E-03
  rms(prec ) = 0.19169E-02
  weight for this iteration     100.00

 eigenvalues of (default mixing * dielectric matrix)
  average eigenvalue GAMMA=   0.0930
  0.0930

 Free energy of the ion-electron system (eV)
  ---------------------------------------------------
  alpha Z        PSCENC =       242.31890558
  Ewald energy   TEWEN  =     -1740.88952678
  -Hartree energ DENC   =       -94.85397266
  -exchange      EXHF   =         0.00000000
  -V(xc)+E(xc)   XCENC  =      -468.62041227
  PAW double counting   =      3063.53845222    -2553.84242248
  entropy T*S    EENTRO =        -0.00745541
  eigenvalues    EBANDS =        91.37958837
  atomic energy  EATOM  =      1365.73104350
  Solvation  Ediel_sol  =         0.00000000
  ---------------------------------------------------
  free energy    TOTEN  =       -95.24579992 eV

  energy without entropy =      -95.23834452  energy(sigma->0) =      -95.24331479


--------------------------------------------------------------------------------------------------------


--------------------------------------- Iteration      2(   3)  ---------------------------------------


    POTLOK:  cpu time    0.0047: real time    0.0078
    SETDIJ:  cpu time    0.0022: real time    0.0022
    EDDIAG:  cpu time    0.5347: real time    0.5350
  RMM-DIIS:  cpu time    0.4150: real time    0.4168
    ORTHCH:  cpu time    0.0566: real time    0.0566
       DOS:  cpu time    0.0058: real time    0.0058
    CHARGE:  cpu time    0.0401: real time    0.0403
    MIXING:  cpu time    0.0003: real time    0.0003
    --------------------------------------------
      LOOP:  cpu time    1.0594: real time    1.0648

 eigenvalue-minimisations  :  5759
 total energy-change (2. order) : 0.8205948E-06  (-0.2723540E-07)
 number of electron      51.0000021 magnetization 
 augmentation part       15.5934436 magnetization 

 Broyden mixing:
  rms(total) = 0.21889E-03    rms(broyden)= 0.21887E-03
  rms(prec ) = 0.37671E-03
  weight for this iteration     100.00

 eigenvalues of (default mixing * dielectric matrix)
  average eigenvalue GAMMA=   0.1232
  0.1726  0.0739

 Free energy of the ion-electron system (eV)
  ---------------------------------------------------
  alpha Z        PSCENC =       242.31890558
  Ewald energy   TEWEN  =     -1740.88952678
  -Hartree energ DENC   =       -94.85445840
  -exchange      EXHF   =         0.00000000
  -V(xc)+E(xc)   XCENC  =      -468.62040390
  PAW double counting   =      3063.53842814    -2553.84244463
  entropy T*S    EENTRO =        -0.00746064
  eigenvalues    EBANDS =        91.38011803
  atomic energy  EATOM  =      1365.73104350
  Solvation  Ediel_sol  =         0.00000000
  ---------------------------------------------------
  free energy    TOTEN  =       -95.24579910 eV

  energy without entropy =      -95.23833846  energy(sigma->0) =      -95.24331222


--------------------------------------------------------------------------------------------------------


--------------------------------------- Iteration      2(   4)  ---------------------------------------


    POTLOK:  cpu time    0.0047: real time    0.0076
    SETDIJ:  cpu time    0.0022: real time    0.0022
    EDDIAG:  cpu time    0.5346: real time    0.5386
  RMM-DIIS:  cpu time    0.3579: real time    0.3581
    ORTHCH:  cpu time    0.0566: real time    0.0567
       DOS:  cpu time    0.0057: real time    0.0057
    --------------------------------------------
      LOOP:  cpu time    0.9617: real time    0.9689

 eigenvalue-minimisations  :  4653
 total energy-change (2. order) : 0.7708195E-07  (-0.1515008E-07)
 number of electron      51.0000021 magnetization 
 augmentation part       15.5934436 magnetization 

 Free energy of the ion-electron system (eV)
  ---------------------------------------------------
  alpha Z        PSCENC =       242.31890558
  Ewald energy   TEWEN  =     -1740.88952678
  -Hartree energ DENC   =       -94.85486080
  -exchange      EXHF   =         0.00000000
  -V(xc)+E(xc)   XCENC  =      -468.62039453
  PAW double counting   =      3063.53846267    -2553.84251348
  entropy T*S    EENTRO =        -0.00745932
  eigenvalues    EBANDS =        91.38054413
  atomic energy  EATOM  =      1365.73104350
  Solvation  Ediel_sol  =         0.00000000
  ---------------------------------------------------
  free energy    TOTEN  =       -95.24579903 eV

  energy without entropy =      -95.23833971  energy(sigma->0) =      -95.24331259


--------------------------------------------------------------------------------------------------------


 average (electrostatic) potential at core
  the test charge radii are     1.2598  1.2064
  (the norm of the test charge is              1.0000)
       1 -26.2202       2 -26.2253       3 -26.2292       4 -26.2094       5 -26.3117
       6 -26.3231       7 -26.2196       8 -26.2735       9 -26.5012      10 -42.3517
      11 -42.3923      12 -42.3671
 
 
 
 E-fermi :   3.2070     XC(G=0): -11.1537     alpha+bet :-11.2848


 k-point     1 :       0.0000    0.0000    0.0000
  band No.  band energies     occupation 
      1      -2.6874      2.00000
      2      -2.0127      2.00000
      3      -1.9550      2.00000
      4      -0.2309      2.00000
      5      -0.1893      2.00000
      6       0.7564      2.00000
      7       1.2431      2.00000
      8       1.3153      2.00000
      9       1.5067      2.00000
     10       1.5433      2.00000
     11       1.8540      2.00000
     12       2.3694      2.00000
     13       2.3924      2.00000
     14       2.4940      2.00001
     15       2.5154      2.00001
     16       2.6021      2.00016
     17       2.6185      2.00026
     18       2.6335      2.00038
     19       2.6847      2.00139
     20       2.7476      2.00547
     21       2.8060      2.01573
     22       2.9236      2.06227
     23       3.0369      2.00368
     24       3.1572      1.40729
     25       3.3081      0.25368
     26       3.3237      0.17515
     27       3.4319     -0.06740
     28       3.5108     -0.05358
     29       3.6142     -0.01420
     30       3.8124     -0.00016
     31       3.8342     -0.00009
     32       3.9096     -0.00001
     33       3.9233     -0.00001
     34       4.0228     -0.00000
     35       4.0551     -0.00000
     36       4.1565     -0.00000

 k-point     2 :       0.1111    0.0000    0.0000
  band No.  band energies     occupation 
      1      -2.5822      2.00000
      2      -1.9164      2.00000
      3      -1.8588      2.00000
      4      -0.1901      2.00000
      5      -0.1450      2.00000
      6       0.7158      2.00000
      7       1.2116      2.00000
      8       1.2654      2.00000
      9       1.3951      2.00000
     10       1.4016      2.00000
     11       1.7605      2.00000
     12       2.1242      2.00000
     13       2.3967      2.00000
     14       2.4736      2.00000
     15       2.5559      2.00004
     16       2.6318      2.00037
     17       2.6865      2.00145
     18       2.7054      2.00224
     19       2.7885      2.01173
     20       2.8550      2.03205
     21       2.9276      2.06377
     22       2.9741      2.06970
     23       3.0998      1.77813
     24       3.1263      1.62513
     25       3.2439      0.69316
     26       3.3444      0.08930
     27       3.4205     -0.06161
     28       3.4886     -0.06294
     29       3.5709     -0.02739
     30       3.7646     -0.00058
     31       3.8336     -0.00009
     32       3.8703     -0.00003
     33       3.9645     -0.00000
     34       4.0012     -0.00000
     35       4.0334     -0.00000
     36       4.1513     -0.00000

 k-point     3 :       0.2222    0.0000    0.0000
  band No.  band energies     occupation 
      1      -2.2735      2.00000
      2      -1.6332      2.00000
      3      -1.5760      2.00000
      4      -0.0674      2.00000
      5      -0.0135      2.00000
      6       0.5467      2.00000
      7       1.0410      2.00000
      8       1.0841      2.00000
      9       1.1452      2.00000
     10       1.1819      2.00000
     11       1.5222      2.00000
     12       1.7169      2.00000
     13       2.3305      2.00000
     14       2.5387      2.00002
     15       2.6033      2.00017
     16       2.6878      2.00149
     17       2.7666      2.00789
     18       2.8150      2.01815
     19       2.8354      2.02461
     20       2.9440      2.06870
     21       2.9912      2.06302
     22       3.0903      1.82464
     23       3.1224      1.64973
     24       3.2026      1.03739
     25       3.2828      0.40631
     26       3.4537     -0.07089
     27       3.4808     -0.06569
     28       3.5343     -0.04276
     29       3.5668     -0.02895
     30       3.7006     -0.00266
     31       3.7269     -0.00147
     32       3.7970     -0.00025
     33       3.8365     -0.00008
     34       3.9093     -0.00001
     35       3.9357     -0.00000
     36       3.9939     -0.00000

 k-point     4 :       0.3333    0.0000    0.0000
  band No.  band energies     occupation 
      1      -1.7835      2.00000
      2      -1.1811      2.00000
      3      -1.1246      2.00000
      4       0.1161      2.00000
      5       0.1362      2.00000
      6       0.2397      2.00000
      7       0.6698      2.00000
      8       0.7296      2.00000
      9       0.8930      2.00000
     10       0.9202      2.00000
     11       1.1687      2.00000
     12       1.2858      2.00000
     13       2.4076      2.00000
     14       2.6053      2.00018
     15       2.6587      2.00074
     16       2.7073      2.00233
     17       2.7827      2.01059
     18       2.8215      2.02007
     19       2.8758      2.04100
     20       2.9702      2.07037
     21       3.0457      1.98320
     22       3.1076      1.73696
     23       3.1803      1.22384
     24       3.2825      0.40865
     25       3.2884      0.37046
     26       3.4156     -0.05808
     27       3.4823     -0.06519
     28       3.5580     -0.03244
     29       3.5828     -0.02316
     30       3.6198     -0.01293
     31       3.6637     -0.00576
     32       3.7426     -0.00101
     33       3.8434     -0.00007
     34       3.8705     -0.00003
     35       4.0362     -0.00000
     36       4.0793     -0.00000

 k-point     5 :       0.4444    0.0000    0.0000
  band No.  band energies     occupation 
      1      -1.1562      2.00000
      2      -0.5967      2.00000
      3      -0.5456      2.00000
      4      -0.4649      2.00000
      5       0.0635      2.00000
      6       0.1115      2.00000
      7       0.4294      2.00000
      8       0.5106      2.00000
      9       0.7478      2.00000
     10       0.7854      2.00000
     11       0.8309      2.00000
     12       0.8780      2.00000
     13       2.5172      2.00001
     14       2.6350      2.00040
     15       2.6901      2.00157
     16       2.7176      2.00292
     17       2.8702      2.03853
     18       2.9031      2.05357
     19       2.9551      2.07056
     20       3.0060      2.05126
     21       3.0266      2.02339
     22       3.1329      1.58167
     23       3.2100      0.97480
     24       3.2684      0.50636
     25       3.2916      0.35006
     26       3.4020     -0.04465
     27       3.4406     -0.06985
     28       3.4660     -0.06953
     29       3.5133     -0.05244
     30       3.5449     -0.03801
     31       3.5888     -0.02120
     32       3.6455     -0.00817
     33       3.6735     -0.00474
     34       3.8926     -0.00001
     35       4.4037     -0.00000
     36       4.4282     -0.00000

 k-point     6 :       0.0000    0.0714    0.0000
  band No.  band energies     occupation 
      1      -2.5757      2.00000
      2      -1.9083      2.00000
      3      -1.8505      2.00000
      4      -0.1500      2.00000
      5      -0.0990      2.00000
      6       0.8414      2.00000
      7       1.3125      2.00000
      8       1.3867      2.00000
      9       1.5465      2.00000
     10       1.6380      2.00000
     11       1.9046      2.00000
     12       2.3439      2.00000
     13       2.3980      2.00000
     14       2.4358      2.00000
     15       2.4741      2.00000
     16       2.5510      2.00004
     17       2.5645      2.00005
     18       2.6235      2.00029
     19       2.7074      2.00234
     20       2.7577      2.00666
     21       2.8852      2.04529
     22       2.9051      2.05448
     23       2.9677      2.07066
     24       3.1821      1.20903
     25       3.2106      0.96917
     26       3.3632      0.02989
     27       3.3962     -0.03714
     28       3.4642     -0.06984
     29       3.6740     -0.00468
     30       3.7741     -0.00045
     31       3.8268     -0.00011
     32       3.9112     -0.00001
     33       3.9462     -0.00000
     34       4.0084     -0.00000
     35       4.0834     -0.00000
     36       4.1140     -0.00000

 k-point     7 :       0.1111    0.0714    0.0000
  band No.  band energies     occupation 
      1      -2.4716      2.00000
      2      -1.8130      2.00000
      3      -1.7553      2.00000
      4      -0.1078      2.00000
      5      -0.0550      2.00000
      6       0.8019      2.00000
      7       1.2826      2.00000
      8       1.3369      2.00000
      9       1.4393      2.00000
     10       1.4922      2.00000
     11       1.8204      2.00000
     12       2.1330      2.00000
     13       2.3727      2.00000
     14       2.4432      2.00000
     15       2.5207      2.00001
     16       2.5981      2.00015
     17       2.6261      2.00032
     18       2.7629      2.00736
     19       2.7947      2.01305
     20       2.8573      2.03298
     21       2.9180      2.06006
     22       2.9753      2.06944
     23       3.0333      2.01107
     24       3.0939      1.80792
     25       3.2282      0.82131
     26       3.2854      0.38944
     27       3.4164     -0.05868
     28       3.4760     -0.06715
     29       3.5908     -0.02060
     30       3.7558     -0.00073
     31       3.7889     -0.00031
     32       3.8251     -0.00011
     33       3.9257     -0.00000
     34       3.9621     -0.00000
     35       4.0555     -0.00000
     36       4.0908     -0.00000

 k-point     8 :       0.2222    0.0714    0.0000
  band No.  band energies     occupation 
      1      -2.1660      2.00000
      2      -1.5326      2.00000
      3      -1.4753      2.00000
      4       0.0179      2.00000
      5       0.0759      2.00000
      6       0.6347      2.00000
      7       1.1111      2.00000
      8       1.1546      2.00000
      9       1.2247      2.00000
     10       1.2582      2.00000
     11       1.5875      2.00000
     12       1.7617      2.00000
     13       2.3188      2.00000
     14       2.5018      2.00001
     15       2.5557      2.00004
     16       2.6895      2.00156
     17       2.7793      2.00996
     18       2.8289      2.02240
     19       2.8673      2.03723
     20       2.9295      2.06443
     21       2.9655      2.07082
     22       3.0568      1.95274
     23       3.1138      1.70165
     24       3.1961      1.09149
     25       3.2805      0.42209
     26       3.3487      0.07435
     27       3.4091     -0.05244
     28       3.4644     -0.06981
     29       3.5165     -0.05096
     30       3.6245     -0.01193
     31       3.6971     -0.00288
     32       3.7781     -0.00041
     33       3.7899     -0.00030
     34       3.9078     -0.00001
     35       3.9600     -0.00000
     36       4.0120     -0.00000

 k-point     9 :       0.3333    0.0714    0.0000
  band No.  band energies     occupation 
      1      -1.6810      2.00000
      2      -1.0855      2.00000
      3      -1.0288      2.00000
      4       0.2041      2.00000
      5       0.2231      2.00000
      6       0.3288      2.00000
      7       0.7349      2.00000
      8       0.8209      2.00000
      9       0.9686      2.00000
     10       1.0034      2.00000
     11       1.2374      2.00000
     12       1.3560      2.00000
     13       2.4024      2.00000
     14       2.5701      2.00006
     15       2.6487      2.00057
     16       2.7400      2.00469
     17       2.7661      2.00782
     18       2.8417      2.02687
     19       2.9171      2.05966
     20       2.9626      2.07091
     21       3.0479      1.97761
     22       3.1267      1.62230
     23       3.1564      1.41295
     24       3.2031      1.03266
     25       3.2855      0.38893
     26       3.3440      0.09095
     27       3.4072     -0.05046
     28       3.5021     -0.05745
     29       3.5754     -0.02572
     30       3.6082     -0.01567
     31       3.6785     -0.00427
     32       3.7396     -0.00108
     33       3.7722     -0.00048
     34       3.8423     -0.00007
     35       3.8959     -0.00001
     36       3.9691     -0.00000

 k-point    10 :       0.4444    0.0714    0.0000
  band No.  band energies     occupation 
      1      -1.0598      2.00000
      2      -0.5084      2.00000
      3      -0.4560      2.00000
      4      -0.3734      2.00000
      5       0.1402      2.00000
      6       0.1995      2.00000
      7       0.5145      2.00000
      8       0.5964      2.00000
      9       0.8296      2.00000
     10       0.8689      2.00000
     11       0.9097      2.00000
     12       0.9608      2.00000
     13       2.5259      2.00002
     14       2.6485      2.00057
     15       2.6923      2.00166
     16       2.7656      2.00774
     17       2.8407      2.02650
     18       2.8966      2.05057
     19       2.9559      2.07064
     20       3.0260      2.02448
     21       3.0596      1.94424
     22       3.1481      1.47476
     23       3.1811      1.21660
     24       3.2069      1.00041
     25       3.2702      0.49370
     26       3.3406      0.10342
     27       3.4159     -0.05835
     28       3.4651     -0.06970
     29       3.4881     -0.06314
     30       3.5233     -0.04782
     31       3.5740     -0.02623
     32       3.6239     -0.01204
     33       3.6740     -0.00469
     34       3.8780     -0.00002
     35       4.0393     -0.00000
     36       4.1293     -0.00000

 k-point    11 :       0.0000    0.1429    0.0000
  band No.  band energies     occupation 
      1      -2.2481      2.00000
      2      -1.6052      2.00000
      3      -1.5472      2.00000
      4       0.0783      2.00000
      5       0.1424      2.00000
      6       1.0806      2.00000
      7       1.4709      2.00000
      8       1.5724      2.00000
      9       1.6409      2.00000
     10       1.8793      2.00000
     11       2.0350      2.00000
     12       2.1874      2.00000
     13       2.2561      2.00000
     14       2.2844      2.00000
     15       2.4003      2.00000
     16       2.4625      2.00000
     17       2.4842      2.00000
     18       2.5595      2.00005
     19       2.6392      2.00045
     20       2.7817      2.01040
     21       2.8209      2.01988
     22       2.8974      2.05095
     23       2.9328      2.06556
     24       3.1597      1.38764
     25       3.2195      0.89428
     26       3.3526      0.06125
     27       3.4178     -0.05976
     28       3.5266     -0.04631
     29       3.5415     -0.03951
     30       3.6829     -0.00390
     31       3.7256     -0.00151
     32       3.8606     -0.00004
     33       3.8688     -0.00003
     34       4.0845     -0.00000
     35       4.1028     -0.00000
     36       4.1988     -0.00000

 k-point    12 :       0.1111    0.1429    0.0000
  band No.  band energies     occupation 
      1      -2.1476      2.00000
      2      -1.5131      2.00000
      3      -1.4553      2.00000
      4       0.1231      2.00000
      5       0.1880      2.00000
      6       1.0436      2.00000
      7       1.4461      2.00000
      8       1.4964      2.00000
      9       1.5908      2.00000
     10       1.7101      2.00000
     11       1.9519      2.00000
     12       2.0953      2.00000
     13       2.3086      2.00000
     14       2.3587      2.00000
     15       2.4228      2.00000
     16       2.4641      2.00000
     17       2.4909      2.00001
     18       2.6754      2.00111
     19       2.7579      2.00669
     20       2.7795      2.01001
     21       2.8421      2.02704
     22       2.9143      2.05850
     23       2.9674      2.07068
     24       3.0506      1.97059
     25       3.2796      0.42798
     26       3.3118      0.23379
     27       3.4267     -0.06512
     28       3.4538     -0.07089
     29       3.5598     -0.03169
     30       3.6672     -0.00538
     31       3.7082     -0.00225
     32       3.7268     -0.00147
     33       3.8509     -0.00005
     34       4.0029     -0.00000
     35       4.1164     -0.00000
     36       4.1681     -0.00000

 k-point    13 :       0.2222    0.1429    0.0000
  band No.  band energies     occupation 
      1      -1.8527      2.00000
      2      -1.2429      2.00000
      3      -1.1853      2.00000
      4       0.2547      2.00000
      5       0.3216      2.00000
      6       0.8796      2.00000
      7       1.2801      2.00000
      8       1.3257      2.00000
      9       1.4405      2.00000
     10       1.4681      2.00000
     11       1.7098      2.00000
     12       1.8948      2.00000
     13       2.2883      2.00000
     14       2.4218      2.00000
     15       2.5010      2.00001
     16       2.5410      2.00003
     17       2.6227      2.00029
     18       2.7333      2.00409
     19       2.7971      2.01360
     20       2.8546      2.03190
     21       2.9027      2.05336
     22       2.9457      2.06909
     23       3.0808      1.86675
     24       3.1377      1.54902
     25       3.2051      1.01549
     26       3.3330      0.13390
     27       3.3655      0.02380
     28       3.4329     -0.06775
     29       3.4725     -0.06808
     30       3.5393     -0.04051
     31       3.6618     -0.00598
     32       3.7549     -0.00074
     33       3.8236     -0.00012
     34       3.8694     -0.00003
     35       4.0340     -0.00000
     36       4.0919     -0.00000

 k-point    14 :       0.3333    0.1429    0.0000
  band No.  band energies     occupation 
      1      -1.3847      2.00000
      2      -0.8129      2.00000
      3      -0.7558      2.00000
      4       0.4486      2.00000
      5       0.4628      2.00000
      6       0.5747      2.00000
      7       0.9113      2.00000
      8       1.0468      2.00000
      9       1.1752      2.00000
     10       1.2351      2.00000
     11       1.3975      2.00000
     12       1.5516      2.00000
     13       2.3892      2.00000
     14       2.5314      2.00002
     15       2.6124      2.00022
     16       2.6583      2.00073
     17       2.6794      2.00122
     18       2.7459      2.00528
     19       2.8890      2.04707
     20       2.9273      2.06367
     21       2.9823      2.06729
     22       3.0304      2.01656
     23       3.1224      1.64951
     24       3.1801      1.22515
     25       3.2294      0.81152
     26       3.2852      0.39061
     27       3.3220      0.18282
     28       3.3766     -0.00279
     29       3.4545     -0.07087
     30       3.5258     -0.04669
     31       3.6343     -0.01004
     32       3.7129     -0.00203
     33       3.7834     -0.00036
     34       3.8341     -0.00009
     35       3.9186     -0.00001
     36       3.9808     -0.00000

 k-point    15 :       0.4444    0.1429    0.0000
  band No.  band energies     occupation 
      1      -0.7847      2.00000
      2      -0.2602      2.00000
      3      -0.2077      2.00000
      4      -0.1171      2.00000
      5       0.3539      2.00000
      6       0.4289      2.00000
      7       0.7480      2.00000
      8       0.8323      2.00000
      9       1.0503      2.00000
     10       1.1001      2.00000
     11       1.1290      2.00000
     12       1.1889      2.00000
     13       2.5333      2.00002
     14       2.6697      2.00097
     15       2.6947      2.00175
     16       2.7647      2.00762
     17       2.7838      2.01079
     18       2.8325      2.02362
     19       2.9151      2.05884
     20       2.9712      2.07023
     21       2.9988      2.05777
     22       3.0623      1.93568
     23       3.0897      1.82761
     24       3.1459      1.49090
     25       3.2258      0.84133
     26       3.2826      0.40805
     27       3.3505      0.06823
     28       3.4098     -0.05310
     29       3.4546     -0.07086
     30       3.5238     -0.04758
     31       3.5562     -0.03317
     32       3.6215     -0.01256
     33       3.6391     -0.00920
     34       3.6918     -0.00323
     35       3.8636     -0.00004
     36       3.9796     -0.00000

 k-point    16 :       0.0000    0.2143    0.0000
  band No.  band energies     occupation 
      1      -1.7270      2.00000
      2      -1.1342      2.00000
      3      -1.0754      2.00000
      4       0.3980      2.00000
      5       0.4586      2.00000
      6       1.4259      2.00000
      7       1.5983      2.00000
      8       1.6538      2.00000
      9       1.8171      2.00000
     10       1.8957      2.00000
     11       1.9616      2.00000
     12       2.0570      2.00000
     13       2.1039      2.00000
     14       2.2154      2.00000
     15       2.3350      2.00000
     16       2.3922      2.00000
     17       2.4442      2.00000
     18       2.4544      2.00000
     19       2.4742      2.00000
     20       2.5378      2.00002
     21       2.7743      2.00910
     22       2.8571      2.03290
     23       2.8692      2.03805
     24       2.9974      2.05882
     25       3.0063      2.05095
     26       3.2808      0.41981
     27       3.4813     -0.06553
     28       3.5249     -0.04711
     29       3.5282     -0.04558
     30       3.6786     -0.00426
     31       3.8235     -0.00012
     32       3.8484     -0.00006
     33       4.0275     -0.00000
     34       4.0906     -0.00000
     35       4.2336     -0.00000
     36       4.3038     -0.00000

 k-point    17 :       0.1111    0.2143    0.0000
  band No.  band energies     occupation 
      1      -1.6337      2.00000
      2      -1.0485      2.00000
      3      -0.9908      2.00000
      4       0.4456      2.00000
      5       0.5096      2.00000
      6       1.3897      2.00000
      7       1.5844      2.00000
      8       1.5972      2.00000
      9       1.8040      2.00000
     10       1.8394      2.00000
     11       1.9185      2.00000
     12       2.0260      2.00000
     13       2.1819      2.00000
     14       2.2258      2.00000
     15       2.3076      2.00000
     16       2.3669      2.00000
     17       2.4308      2.00000
     18       2.4481      2.00000
     19       2.5384      2.00002
     20       2.6616      2.00079
     21       2.7385      2.00455
     22       2.8015      2.01462
     23       2.8560      2.03245
     24       2.9764      2.06916
     25       3.0770      1.88230
     26       3.2776      0.44151
     27       3.4620     -0.07019
     28       3.5024     -0.05731
     29       3.5370     -0.04154
     30       3.6149     -0.01404
     31       3.8295     -0.00010
     32       3.8800     -0.00002
     33       3.9345     -0.00000
     34       4.0886     -0.00000
     35       4.2007     -0.00000
     36       4.2825     -0.00000

 k-point    18 :       0.2222    0.2143    0.0000
  band No.  band energies     occupation 
      1      -1.3605      2.00000
      2      -0.7996      2.00000
      3      -0.7416      2.00000
      4       0.5820      2.00000
      5       0.6550      2.00000
      6       1.2211      2.00000
      7       1.4477      2.00000
      8       1.5092      2.00000
      9       1.6783      2.00000
     10       1.7187      2.00000
     11       1.7338      2.00000
     12       2.0656      2.00000
     13       2.1530      2.00000
     14       2.2772      2.00000
     15       2.3393      2.00000
     16       2.3993      2.00000
     17       2.4716      2.00000
     18       2.5273      2.00002
     19       2.5815      2.00009
     20       2.6647      2.00086
     21       2.7179      2.00295
     22       2.8082      2.01631
     23       2.9421      2.06825
     24       3.0096      2.04742
     25       3.1758      1.26031
     26       3.2867      0.38106
     27       3.3671      0.01948
     28       3.4465     -0.07068
     29       3.4948     -0.06052
     30       3.6172     -0.01351
     31       3.6721     -0.00487
     32       3.8540     -0.00005
     33       3.9472     -0.00000
     34       4.0161     -0.00000
     35       4.1153     -0.00000
     36       4.2452     -0.00000

 k-point    19 :       0.3333    0.2143    0.0000
  band No.  band energies     occupation 
      1      -0.9277      2.00000
      2      -0.4084      2.00000
      3      -0.3471      2.00000
      4       0.7768      2.00000
      5       0.7988      2.00000
      6       0.9125      2.00000
      7       1.1285      2.00000
      8       1.2711      2.00000
      9       1.4490      2.00000
     10       1.5470      2.00000
     11       1.5659      2.00000
     12       1.7832      2.00000
     13       2.3059      2.00000
     14       2.3932      2.00000
     15       2.4623      2.00000
     16       2.5070      2.00001
     17       2.5780      2.00008
     18       2.6502      2.00059
     19       2.6943      2.00173
     20       2.7333      2.00409
     21       2.7837      2.01079
     22       2.8689      2.03792
     23       2.9131      2.05800
     24       3.0950      1.80256
     25       3.2042      1.02341
     26       3.2506      0.64052
     27       3.2998      0.30026
     28       3.3408      0.10284
     29       3.4467     -0.07070
     30       3.4742     -0.06764
     31       3.6232     -0.01219
     32       3.7789     -0.00040
     33       3.8955     -0.00001
     34       4.0049     -0.00000
     35       4.0341     -0.00000
     36       4.1507     -0.00000

 k-point    20 :       0.4444    0.2143    0.0000
  band No.  band energies     occupation 
      1      -0.3735      2.00000
      2       0.0918      2.00000
      3       0.1438      2.00000
      4       0.2491      2.00000
      5       0.6466      2.00000
      6       0.7036      2.00000
      7       1.0622      2.00000
      8       1.1493      2.00000
      9       1.3217      2.00000
     10       1.4197      2.00000
     11       1.4506      2.00000
     12       1.5011      2.00000
     13       2.4202      2.00000
     14       2.5265      2.00002
     15       2.5643      2.00005
     16       2.6639      2.00084
     17       2.6900      2.00157
     18       2.7399      2.00468
     19       2.7963      2.01340
     20       2.8636      2.03562
     21       2.8858      2.04557
     22       2.9406      2.06786
     23       2.9882      2.06468
     24       3.0319      2.01375
     25       3.1193      1.66853
     26       3.1349      1.56835
     27       3.2134      0.94556
     28       3.2634      0.54279
     29       3.3721      0.00747
     30       3.4439     -0.07040
     31       3.5444     -0.03823
     32       3.6387     -0.00926
     33       3.7843     -0.00035
     34       3.8363     -0.00008
     35       4.0656     -0.00000
     36       4.0917     -0.00000

 k-point    21 :       0.0000    0.2857    0.0000
  band No.  band energies     occupation 
      1      -1.0488      2.00000
      2      -0.5497      2.00000
      3      -0.4834      2.00000
      4       0.6684      2.00000
      5       0.7968      2.00000
      6       1.5526      2.00000
      7       1.5952      2.00000
      8       1.6038      2.00000
      9       1.6757      2.00000
     10       1.8088      2.00000
     11       1.8464      2.00000
     12       1.8491      2.00000
     13       2.0375      2.00000
     14       2.0483      2.00000
     15       2.2409      2.00000
     16       2.3520      2.00000
     17       2.3701      2.00000
     18       2.3709      2.00000
     19       2.5224      2.00001
     20       2.5242      2.00002
     21       2.6810      2.00127
     22       2.7341      2.00416
     23       2.7391      2.00460
     24       2.9008      2.05251
     25       3.0469      1.98022
     26       3.1282      1.61285
     27       3.2702      0.49328
     28       3.3050      0.27095
     29       3.4298     -0.06654
     30       3.4448     -0.07051
     31       3.9360     -0.00000
     32       3.9851     -0.00000
     33       4.2320     -0.00000
     34       4.2603     -0.00000
     35       4.4048     -0.00000
     36       4.5738     -0.00000

 k-point    22 :       0.1111    0.2857    0.0000
  band No.  band energies     occupation 
      1      -0.9686      2.00000
      2      -0.4733      2.00000
      3      -0.4145      2.00000
      4       0.7254      2.00000
      5       0.8439      2.00000
      6       1.5550      2.00000
      7       1.5923      2.00000
      8       1.6355      2.00000
      9       1.6864      2.00000
     10       1.7842      2.00000
     11       1.8257      2.00000
     12       1.8967      2.00000
     13       1.9967      2.00000
     14       2.0488      2.00000
     15       2.1941      2.00000
     16       2.3035      2.00000
     17       2.3553      2.00000
     18       2.4220      2.00000
     19       2.4930      2.00001
     20       2.5358      2.00002
     21       2.6896      2.00156
     22       2.7254      2.00346
     23       2.7873      2.01149
     24       2.9706      2.07031
     25       3.0312      2.01515
     26       3.1494      1.46544
     27       3.2754      0.45672
     28       3.3059      0.26602
     29       3.3946     -0.03497
     30       3.4611     -0.07031
     31       3.8598     -0.00004
     32       3.9429     -0.00000
     33       4.2068     -0.00000
     34       4.2916     -0.00000
     35       4.4093     -0.00000
     36       4.5040     -0.00000

 k-point    23 :       0.2222    0.2857    0.0000
  band No.  band energies     occupation 
      1      -0.7344      2.00000
      2      -0.2645      2.00000
      3      -0.2026      2.00000
      4       0.8761      2.00000
      5       0.9836      2.00000
      6       1.4843      2.00000
      7       1.5575      2.00000
      8       1.5988      2.00000
      9       1.6639      2.00000
     10       1.7184      2.00000
     11       1.8186      2.00000
     12       1.8794      2.00000
     13       2.0036      2.00000
     14       2.0772      2.00000
     15       2.1390      2.00000
     16       2.3015      2.00000
     17       2.3779      2.00000
     18       2.4456      2.00000
     19       2.5294      2.00002
     20       2.5771      2.00008
     21       2.7121      2.00260
     22       2.7749      2.00920
     23       2.8309      2.02306
     24       2.9368      2.06681
     25       3.1306      1.59679
     26       3.2022      1.04075
     27       3.2436      0.69603
     28       3.3061      0.26470
     29       3.3740      0.00298
     30       3.4990     -0.05876
     31       3.7101     -0.00216
     32       3.8568     -0.00004
     33       4.0695     -0.00000
     34       4.2308     -0.00000
     35       4.3563     -0.00000
     36       4.4368     -0.00000

 k-point    24 :       0.3333    0.2857    0.0000
  band No.  band energies     occupation 
      1      -0.3661      2.00000
      2       0.0423      2.00000
      3       0.1402      2.00000
      4       1.0382      2.00000
      5       1.1427      2.00000
      6       1.2297      2.00000
      7       1.2883      2.00000
      8       1.3504      2.00000
      9       1.5939      2.00000
     10       1.7169      2.00000
     11       1.8048      2.00000
     12       1.9133      2.00000
     13       2.0358      2.00000
     14       2.2212      2.00000
     15       2.2569      2.00000
     16       2.4078      2.00000
     17       2.4600      2.00000
     18       2.5040      2.00001
     19       2.5733      2.00007
     20       2.6565      2.00070
     21       2.7446      2.00515
     22       2.7986      2.01392
     23       2.8638      2.03573
     24       2.9330      2.06562
     25       3.1027      1.76341
     26       3.2095      0.97857
     27       3.2260      0.83943
     28       3.2854      0.38982
     29       3.4145     -0.05724
     30       3.4601     -0.07043
     31       3.5290     -0.04521
     32       3.7526     -0.00079
     33       3.9473     -0.00000
     34       4.1471     -0.00000
     35       4.2525     -0.00000
     36       4.3121     -0.00000

 k-point    25 :       0.4444    0.2857    0.0000
  band No.  band energies     occupation 
      1       0.1016      2.00000
      2       0.4258      2.00000
      3       0.5427      2.00000
      4       0.6353      2.00000
      5       0.8684      2.00000
      6       0.9626      2.00000
      7       1.3283      2.00000
      8       1.4352      2.00000
      9       1.5146      2.00000
     10       1.6236      2.00000
     11       1.8024      2.00000
     12       1.8791      2.00000
     13       2.1984      2.00000
     14       2.2939      2.00000
     15       2.3882      2.00000
     16       2.4935      2.00001
     17       2.5337      2.00002
     18       2.6227      2.00029
     19       2.6637      2.00083
     20       2.7314      2.00393
     21       2.7895      2.01193
     22       2.8713      2.03901
     23       2.9120      2.05751
     24       2.9550      2.07056
     25       3.0302      2.01697
     26       3.1126      1.70848
     27       3.1581      1.40001
     28       3.1807      1.22017
     29       3.2300      0.80669
     30       3.3468      0.08096
     31       3.5551     -0.03361
     32       3.6800     -0.00414
     33       3.9455     -0.00000
     34       4.0081     -0.00000
     35       4.1733     -0.00000
     36       4.2577     -0.00000

 k-point    26 :       0.0000    0.3571    0.0000
  band No.  band energies     occupation 
      1      -0.2657      2.00000
      2       0.0653      2.00000
      3       0.1639      2.00000
      4       0.7918      2.00000
      5       1.1075      2.00000
      6       1.3427      2.00000
      7       1.3659      2.00000
      8       1.4678      2.00000
      9       1.5583      2.00000
     10       1.5984      2.00000
     11       1.6671      2.00000
     12       1.7966      2.00000
     13       1.9205      2.00000
     14       2.0293      2.00000
     15       2.1808      2.00000
     16       2.2388      2.00000
     17       2.2650      2.00000
     18       2.3220      2.00000
     19       2.4275      2.00000
     20       2.5097      2.00001
     21       2.6071      2.00019
     22       2.6079      2.00019
     23       2.7692      2.00828
     24       2.8343      2.02424
     25       2.9806      2.06793
     26       3.0022      2.05489
     27       3.1379      1.54772
     28       3.2288      0.81613
     29       3.2888      0.36732
     30       3.5772     -0.02508
     31       3.9048     -0.00001
     32       3.9165     -0.00001
     33       4.2627     -0.00000
     34       4.3495     -0.00000
     35       4.4871     -0.00000
     36       4.7345     -0.00000

 k-point    27 :       0.1111    0.3571    0.0000
  band No.  band energies     occupation 
      1      -0.2078      2.00000
      2       0.1318      2.00000
      3       0.2006      2.00000
      4       0.8516      2.00000
      5       1.1359      2.00000
      6       1.3619      2.00000
      7       1.4174      2.00000
      8       1.5151      2.00000
      9       1.5754      2.00000
     10       1.6075      2.00000
     11       1.6798      2.00000
     12       1.8296      2.00000
     13       1.8598      2.00000
     14       1.9826      2.00000
     15       2.0735      2.00000
     16       2.1850      2.00000
     17       2.2662      2.00000
     18       2.3587      2.00000
     19       2.4232      2.00000
     20       2.5581      2.00004
     21       2.6193      2.00026
     22       2.7812      2.01031
     23       2.8229      2.02051
     24       2.8894      2.04725
     25       2.9726      2.06999
     26       3.0471      1.97968
     27       3.0979      1.78824
     28       3.2285      0.81893
     29       3.3179      0.20258
     30       3.4623     -0.07014
     31       3.8365     -0.00008
     32       3.9105     -0.00001
     33       4.2802     -0.00000
     34       4.3752     -0.00000
     35       4.4638     -0.00000
     36       4.6885     -0.00000

 k-point    28 :       0.2222    0.3571    0.0000
  band No.  band energies     occupation 
      1      -0.0403      2.00000
      2       0.2729      2.00000
      3       0.3543      2.00000
      4       1.0001      2.00000
      5       1.2238      2.00000
      6       1.4118      2.00000
      7       1.5138      2.00000
      8       1.5321      2.00000
      9       1.5732      2.00000
     10       1.6421      2.00000
     11       1.6830      2.00000
     12       1.7798      2.00000
     13       1.8559      2.00000
     14       1.9055      2.00000
     15       2.0066      2.00000
     16       2.2215      2.00000
     17       2.3139      2.00000
     18       2.4427      2.00000
     19       2.4862      2.00000
     20       2.6370      2.00042
     21       2.6776      2.00117
     22       2.8096      2.01669
     23       2.9023      2.05320
     24       2.9782      2.06866
     25       3.0302      2.01697
     26       3.0901      1.82597
     27       3.1596      1.38864
     28       3.1992      1.06612
     29       3.2388      0.73457
     30       3.4715     -0.06833
     31       3.7104     -0.00214
     32       3.8846     -0.00002
     33       4.1432     -0.00000
     34       4.3136     -0.00000
     35       4.4954     -0.00000
     36       4.5594     -0.00000

 k-point    29 :       0.3333    0.3571    0.0000
  band No.  band energies     occupation 
      1       0.2188      2.00000
      2       0.4350      2.00000
      3       0.6313      2.00000
      4       1.1042      2.00000
      5       1.2128      2.00000
      6       1.3702      2.00000
      7       1.4089      2.00000
      8       1.4345      2.00000
      9       1.5494      2.00000
     10       1.6804      2.00000
     11       1.7984      2.00000
     12       1.8579      2.00000
     13       1.9935      2.00000
     14       2.0322      2.00000
     15       2.1765      2.00000
     16       2.3113      2.00000
     17       2.3948      2.00000
     18       2.4961      2.00001
     19       2.5778      2.00008
     20       2.6016      2.00016
     21       2.6717      2.00102
     22       2.7835      2.01074
     23       2.8589      2.03363
     24       2.9726      2.06999
     25       2.9972      2.05898
     26       3.1221      1.65138
     27       3.2170      0.91530
     28       3.2722      0.47946
     29       3.3780     -0.00562
     30       3.5078     -0.05494
     31       3.5798     -0.02418
     32       3.7686     -0.00052
     33       3.9765     -0.00000
     34       4.2422     -0.00000
     35       4.3945     -0.00000
     36       4.4484     -0.00000

 k-point    30 :       0.4444    0.3571    0.0000
  band No.  band energies     occupation 
      1       0.5405      2.00000
      2       0.6467      2.00000
      3       0.8642      2.00000
      4       0.9081      2.00000
      5       0.9843      2.00000
      6       1.1956      2.00000
      7       1.4086      2.00000
      8       1.5103      2.00000
      9       1.5908      2.00000
     10       1.6737      2.00000
     11       1.9902      2.00000
     12       2.0583      2.00000
     13       2.1236      2.00000
     14       2.2164      2.00000
     15       2.2448      2.00000
     16       2.3252      2.00000
     17       2.4749      2.00000
     18       2.5119      2.00001
     19       2.5637      2.00005
     20       2.6572      2.00071
     21       2.6890      2.00154
     22       2.8027      2.01490
     23       2.8208      2.01987
     24       2.9130      2.05793
     25       2.9834      2.06686
     26       3.0440      1.98750
     27       3.1223      1.65032
     28       3.2364      0.75420
     29       3.3943     -0.03453
     30       3.5493     -0.03607
     31       3.6014     -0.01749
     32       3.7075     -0.00229
     33       4.0192     -0.00000
     34       4.1103     -0.00000
     35       4.2488     -0.00000
     36       4.3614     -0.00000

 k-point    31 :       0.0000    0.4286    0.0000
  band No.  band energies     occupation 
      1       0.5346      2.00000
      2       0.6129      2.00000
      3       0.7603      2.00000
      4       0.8403      2.00000
      5       1.1767      2.00000
      6       1.2047      2.00000
      7       1.2518      2.00000
      8       1.3480      2.00000
      9       1.4312      2.00000
     10       1.4742      2.00000
     11       1.6177      2.00000
     12       1.6286      2.00000
     13       1.7983      2.00000
     14       1.8682      2.00000
     15       1.9718      2.00000
     16       2.0515      2.00000
     17       2.1251      2.00000
     18       2.3287      2.00000
     19       2.3397      2.00000
     20       2.4706      2.00000
     21       2.5241      2.00002
     22       2.6319      2.00037
     23       2.6969      2.00184
     24       2.7897      2.01198
     25       2.8484      2.02943
     26       2.9302      2.06469
     27       3.1060      1.74559
     28       3.1147      1.69608
     29       3.3360      0.12145
     30       3.7792     -0.00040
     31       3.8240     -0.00012
     32       4.0150     -0.00000
     33       4.2971     -0.00000
     34       4.3485     -0.00000
     35       4.5822     -0.00000
     36       4.9164     -0.00000

 k-point    32 :       0.1111    0.4286    0.0000
  band No.  band energies     occupation 
      1       0.5606      2.00000
      2       0.6667      2.00000
      3       0.7525      2.00000
      4       0.8863      2.00000
      5       1.2033      2.00000
      6       1.2525      2.00000
      7       1.2639      2.00000
      8       1.3803      2.00000
      9       1.4651      2.00000
     10       1.4875      2.00000
     11       1.5967      2.00000
     12       1.6811      2.00000
     13       1.7187      2.00000
     14       1.7984      2.00000
     15       1.9304      2.00000
     16       2.1006      2.00000
     17       2.1679      2.00000
     18       2.2865      2.00000
     19       2.4017      2.00000
     20       2.5321      2.00002
     21       2.5968      2.00014
     22       2.7354      2.00426
     23       2.7701      2.00842
     24       2.8404      2.02639
     25       2.8897      2.04739
     26       2.9489      2.06971
     27       3.0506      1.97048
     28       3.2409      0.71715
     29       3.2861      0.38504
     30       3.6533     -0.00705
     31       3.8463     -0.00006
     32       3.9001     -0.00001
     33       4.2737     -0.00000
     34       4.4456     -0.00000
     35       4.5427     -0.00000
     36       4.8512     -0.00000

 k-point    33 :       0.2222    0.4286    0.0000
  band No.  band energies     occupation 
      1       0.6233      2.00000
      2       0.7126      2.00000
      3       0.8363      2.00000
      4       1.0035      2.00000
      5       1.2416      2.00000
      6       1.3046      2.00000
      7       1.3620      2.00000
      8       1.4194      2.00000
      9       1.4708      2.00000
     10       1.5694      2.00000
     11       1.5733      2.00000
     12       1.6209      2.00000
     13       1.7349      2.00000
     14       1.8456      2.00000
     15       1.9388      2.00000
     16       2.1750      2.00000
     17       2.2759      2.00000
     18       2.3596      2.00000
     19       2.4695      2.00000
     20       2.6156      2.00024
     21       2.7317      2.00395
     22       2.7655      2.00773
     23       2.8637      2.03567
     24       2.9345      2.06610
     25       3.0163      2.03919
     26       3.0961      1.79710
     27       3.1064      1.74351
     28       3.1986      1.07116
     29       3.2808      0.41970
     30       3.5059     -0.05576
     31       3.7547     -0.00075
     32       3.9893     -0.00000
     33       4.1846     -0.00000
     34       4.3631     -0.00000
     35       4.5625     -0.00000
     36       4.6480     -0.00000

 k-point    34 :       0.3333    0.4286    0.0000
  band No.  band energies     occupation 
      1       0.6843      2.00000
      2       0.7504      2.00000
      3       0.9546      2.00000
      4       1.0719      2.00000
      5       1.1639      2.00000
      6       1.3150      2.00000
      7       1.4361      2.00000
      8       1.4723      2.00000
      9       1.5473      2.00000
     10       1.5991      2.00000
     11       1.6532      2.00000
     12       1.7648      2.00000
     13       1.8767      2.00000
     14       1.9762      2.00000
     15       2.1238      2.00000
     16       2.2722      2.00000
     17       2.3653      2.00000
     18       2.4600      2.00000
     19       2.5531      2.00004
     20       2.6444      2.00051
     21       2.7544      2.00625
     22       2.7753      2.00927
     23       2.8096      2.01668
     24       2.8464      2.02863
     25       2.9708      2.07028
     26       3.1712      1.29722
     27       3.2305      0.80205
     28       3.3100      0.24335
     29       3.4555     -0.07082
     30       3.6486     -0.00771
     31       3.7172     -0.00184
     32       3.8966     -0.00001
     33       4.0443     -0.00000
     34       4.3079     -0.00000
     35       4.4171     -0.00000
     36       4.4901     -0.00000

 k-point    35 :       0.4444    0.4286    0.0000
  band No.  band energies     occupation 
      1       0.7391      2.00000
      2       0.8425      2.00000
      3       0.8888      2.00000
      4       0.9923      2.00000
      5       1.2183      2.00000
      6       1.3040      2.00000
      7       1.4142      2.00000
      8       1.5518      2.00000
      9       1.6174      2.00000
     10       1.6732      2.00000
     11       1.8411      2.00000
     12       1.9550      2.00000
     13       2.0486      2.00000
     14       2.1429      2.00000
     15       2.2410      2.00000
     16       2.3278      2.00000
     17       2.3623      2.00000
     18       2.4293      2.00000
     19       2.5398      2.00003
     20       2.6690      2.00095
     21       2.7061      2.00227
     22       2.7597      2.00693
     23       2.8294      2.02259
     24       2.9094      2.05637
     25       2.9338      2.06589
     26       3.1316      1.59036
     27       3.2228      0.86696
     28       3.2966      0.31929
     29       3.6292     -0.01098
     30       3.6905     -0.00332
     31       3.7855     -0.00034
     32       3.8755     -0.00002
     33       3.9951     -0.00000
     34       4.1611     -0.00000
     35       4.3174     -0.00000
     36       4.3667     -0.00000

 k-point    36 :       0.0000    0.5000    0.0000
  band No.  band energies     occupation 
      1       0.7886      2.00000
      2       0.9306      2.00000
      3       1.0861      2.00000
      4       1.0952      2.00000
      5       1.1190      2.00000
      6       1.1590      2.00000
      7       1.2543      2.00000
      8       1.3422      2.00000
      9       1.3730      2.00000
     10       1.4526      2.00000
     11       1.5013      2.00000
     12       1.5695      2.00000
     13       1.5964      2.00000
     14       1.7085      2.00000
     15       1.8106      2.00000
     16       2.0075      2.00000
     17       2.0346      2.00000
     18       2.2838      2.00000
     19       2.2876      2.00000
     20       2.4550      2.00000
     21       2.5245      2.00002
     22       2.6545      2.00066
     23       2.6569      2.00070
     24       2.6881      2.00150
     25       2.8404      2.02638
     26       2.9582      2.07080
     27       3.0652      1.92597
     28       3.1650      1.34652
     29       3.3379      0.11411
     30       3.7517     -0.00080
     31       3.7919     -0.00028
     32       4.1594     -0.00000
     33       4.3113     -0.00000
     34       4.3347     -0.00000
     35       4.6375     -0.00000
     36       4.9989     -0.00000

 k-point    37 :       0.1111    0.5000    0.0000
  band No.  band energies     occupation 
      1       0.8480      2.00000
      2       0.9651      2.00000
      3       1.0805      2.00000
      4       1.1000      2.00000
      5       1.1534      2.00000
      6       1.1823      2.00000
      7       1.2395      2.00000
      8       1.2975      2.00000
      9       1.3950      2.00000
     10       1.4500      2.00000
     11       1.4660      2.00000
     12       1.5339      2.00000
     13       1.6346      2.00000
     14       1.6754      2.00000
     15       1.9302      2.00000
     16       2.0220      2.00000
     17       2.1014      2.00000
     18       2.2023      2.00000
     19       2.3932      2.00000
     20       2.5409      2.00003
     21       2.6137      2.00023
     22       2.6633      2.00083
     23       2.7301      2.00382
     24       2.7822      2.01050
     25       2.8718      2.03923
     26       2.9563      2.07067
     27       3.0892      1.83012
     28       3.2380      0.74067
     29       3.2922      0.34649
     30       3.7011     -0.00264
     31       3.8809     -0.00002
     32       3.8971     -0.00001
     33       4.2383     -0.00000
     34       4.5017     -0.00000
     35       4.5804     -0.00000
     36       4.9680     -0.00000

 k-point    38 :       0.2222    0.5000    0.0000
  band No.  band energies     occupation 
      1       0.9075      2.00000
      2       1.0048      2.00000
      3       1.0704      2.00000
      4       1.0784      2.00000
      5       1.1929      2.00000
      6       1.2173      2.00000
      7       1.2519      2.00000
      8       1.3296      2.00000
      9       1.4007      2.00000
     10       1.4594      2.00000
     11       1.5253      2.00000
     12       1.5725      2.00000
     13       1.6821      2.00000
     14       1.8499      2.00000
     15       1.9201      2.00000
     16       2.1549      2.00000
     17       2.2140      2.00000
     18       2.3010      2.00000
     19       2.4941      2.00001
     20       2.6180      2.00025
     21       2.6750      2.00110
     22       2.7561      2.00646
     23       2.8515      2.03063
     24       2.9057      2.05474
     25       2.9972      2.05896
     26       3.0966      1.79443
     27       3.1650      1.34637
     28       3.2004      1.05560
     29       3.3127      0.22904
     30       3.5442     -0.03832
     31       3.7829     -0.00036
     32       4.0930     -0.00000
     33       4.1228     -0.00000
     34       4.3926     -0.00000
     35       4.6085     -0.00000
     36       4.6751     -0.00000

 k-point    39 :       0.3333    0.5000    0.0000
  band No.  band energies     occupation 
      1       0.8426      2.00000
      2       0.8975      2.00000
      3       1.0152      2.00000
      4       1.0939      2.00000
      5       1.1278      2.00000
      6       1.3421      2.00000
      7       1.4407      2.00000
      8       1.4592      2.00000
      9       1.5102      2.00000
     10       1.5765      2.00000
     11       1.5992      2.00000
     12       1.7160      2.00000
     13       1.8625      2.00000
     14       1.9058      2.00000
     15       2.0950      2.00000
     16       2.2417      2.00000
     17       2.3247      2.00000
     18       2.4774      2.00000
     19       2.5319      2.00002
     20       2.6637      2.00084
     21       2.7014      2.00205
     22       2.7598      2.00694
     23       2.7989      2.01401
     24       2.9014      2.05280
     25       3.0173      2.03787
     26       3.1371      1.55296
     27       3.2524      0.62671
     28       3.3346      0.12703
     29       3.4990     -0.05878
     30       3.7309     -0.00134
     31       3.7894     -0.00030
     32       3.9894     -0.00000
     33       4.1516     -0.00000
     34       4.2757     -0.00000
     35       4.4106     -0.00000
     36       4.4241     -0.00000

 k-point    40 :       0.4444    0.5000    0.0000
  band No.  band energies     occupation 
      1       0.7940      2.00000
      2       0.8086      2.00000
      3       0.9842      2.00000
      4       1.0148      2.00000
      5       1.2049      2.00000
      6       1.3547      2.00000
      7       1.4852      2.00000
      8       1.5798      2.00000
      9       1.6536      2.00000
     10       1.6990      2.00000
     11       1.7543      2.00000
     12       1.9110      2.00000
     13       1.9978      2.00000
     14       2.0473      2.00000
     15       2.2053      2.00000
     16       2.2881      2.00000
     17       2.3277      2.00000
     18       2.3770      2.00000
     19       2.5699      2.00006
     20       2.6631      2.00082
     21       2.7006      2.00200
     22       2.7319      2.00397
     23       2.8425      2.02717
     24       2.9063      2.05502
     25       3.0739      1.89440
     26       3.2173      0.91235
     27       3.2599      0.56926
     28       3.3160      0.21216
     29       3.6931     -0.00314
     30       3.7336     -0.00125
     31       3.8992     -0.00001
     32       3.9470     -0.00000
     33       4.0104     -0.00000
     34       4.1073     -0.00000
     35       4.3144     -0.00000
     36       4.4797     -0.00000

 k-point    41 :       0.0000    0.0000    0.3333
  band No.  band energies     occupation 
      1      -2.6072      2.00000
      2      -2.3679      2.00000
      3      -1.4751      2.00000
      4      -0.8675      2.00000
      5       0.4454      2.00000
      6       0.8211      2.00000
      7       0.9915      2.00000
      8       1.0767      2.00000
      9       1.5192      2.00000
     10       1.8050      2.00000
     11       1.9248      2.00000
     12       2.2320      2.00000
     13       2.3506      2.00000
     14       2.4921      2.00001
     15       2.4977      2.00001
     16       2.5241      2.00002
     17       2.5927      2.00012
     18       2.7237      2.00334
     19       2.7725      2.00882
     20       2.7995      2.01414
     21       2.8674      2.03727
     22       2.8713      2.03900
     23       3.0406      1.99547
     24       3.0890      1.83079
     25       3.1459      1.49086
     26       3.3150      0.21733
     27       3.4815     -0.06546
     28       3.6142     -0.01421
     29       3.7128     -0.00203
     30       3.8228     -0.00012
     31       3.8430     -0.00007
     32       3.9319     -0.00000
     33       3.9465     -0.00000
     34       4.0178     -0.00000
     35       4.0729     -0.00000
     36       4.1556     -0.00000

 k-point    42 :       0.1111    0.0000    0.3333
  band No.  band energies     occupation 
      1      -2.5029      2.00000
      2      -2.2663      2.00000
      3      -1.3884      2.00000
      4      -0.7972      2.00000
      5       0.4411      2.00000
      6       0.7819      2.00000
      7       0.9438      2.00000
      8       1.0211      2.00000
      9       1.4791      2.00000
     10       1.6977      2.00000
     11       1.7559      2.00000
     12       2.0272      2.00000
     13       2.4140      2.00000
     14       2.4592      2.00000
     15       2.5019      2.00001
     16       2.6192      2.00026
     17       2.6851      2.00140
     18       2.7212      2.00316
     19       2.8009      2.01448
     20       2.8575      2.03306
     21       2.9416      2.06814
     22       2.9612      2.07091
     23       3.0319      2.01388
     24       3.1347      1.56947
     25       3.2022      1.04010
     26       3.3535      0.05864
     27       3.5100     -0.05396
     28       3.5463     -0.03738
     29       3.6603     -0.00616
     30       3.7638     -0.00059
     31       3.8077     -0.00018
     32       3.8856     -0.00002
     33       3.9544     -0.00000
     34       3.9881     -0.00000
     35       4.0225     -0.00000
     36       4.0479     -0.00000

 k-point    43 :       0.2222    0.0000    0.3333
  band No.  band energies     occupation 
      1      -2.1965      2.00000
      2      -1.9677      2.00000
      3      -1.1333      2.00000
      4      -0.5898      2.00000
      5       0.4416      2.00000
      6       0.6205      2.00000
      7       0.7935      2.00000
      8       0.8751      2.00000
      9       1.2740      2.00000
     10       1.4283      2.00000
     11       1.4716      2.00000
     12       1.7080      2.00000
     13       2.3641      2.00000
     14       2.5113      2.00001
     15       2.5371      2.00002
     16       2.5905      2.00012
     17       2.7487      2.00559
     18       2.8115      2.01720
     19       2.8760      2.04111
     20       2.9146      2.05861
     21       2.9410      2.06797
     22       3.0936      1.80932
     23       3.2423      0.70630
     24       3.3049      0.27153
     25       3.3395      0.10771
     26       3.4649     -0.06973
     27       3.4817     -0.06539
     28       3.5038     -0.05671
     29       3.5731     -0.02655
     30       3.6318     -0.01049
     31       3.7273     -0.00145
     32       3.7756     -0.00044
     33       3.8183     -0.00014
     34       3.9086     -0.00001
     35       3.9351     -0.00000
     36       3.9789     -0.00000

 k-point    44 :       0.3333    0.0000    0.3333
  band No.  band energies     occupation 
      1      -1.7099      2.00000
      2      -1.4926      2.00000
      3      -0.7254      2.00000
      4      -0.2585      2.00000
      5       0.2103      2.00000
      6       0.4012      2.00000
      7       0.5237      2.00000
      8       0.7532      2.00000
      9       0.9723      2.00000
     10       1.0488      2.00000
     11       1.1211      2.00000
     12       1.2474      2.00000
     13       2.4144      2.00000
     14       2.5822      2.00009
     15       2.6464      2.00054
     16       2.6829      2.00133
     17       2.7400      2.00469
     18       2.8122      2.01738
     19       2.9056      2.05470
     20       2.9286      2.06413
     21       3.0305      2.01643
     22       3.1288      1.60872
     23       3.1630      1.36256
     24       3.2731      0.47299
     25       3.3737      0.00375
     26       3.4334     -0.06792
     27       3.5110     -0.05351
     28       3.5732     -0.02654
     29       3.6082     -0.01567
     30       3.6498     -0.00754
     31       3.7188     -0.00177
     32       3.7640     -0.00059
     33       3.8092     -0.00018
     34       3.8779     -0.00002
     35       3.9496     -0.00000
     36       4.0173     -0.00000

 k-point    45 :       0.4444    0.0000    0.3333
  band No.  band energies     occupation 
      1      -1.0862      2.00000
      2      -0.8812      2.00000
      3      -0.4049      2.00000
      4      -0.2279      2.00000
      5      -0.1670      2.00000
      6       0.1799      2.00000
      7       0.4134      2.00000
      8       0.6272      2.00000
      9       0.6811      2.00000
     10       0.7558      2.00000
     11       0.8207      2.00000
     12       0.8816      2.00000
     13       2.5143      2.00001
     14       2.6164      2.00024
     15       2.7179      2.00294
     16       2.7558      2.00642
     17       2.8133      2.01769
     18       2.8965      2.05052
     19       2.9293      2.06439
     20       2.9626      2.07091
     21       3.0141      2.04207
     22       3.1262      1.62594
     23       3.1874      1.16514
     24       3.2362      0.75559
     25       3.3308      0.14326
     26       3.3863     -0.02154
     27       3.4410     -0.06992
     28       3.4631     -0.07002
     29       3.5098     -0.05405
     30       3.5652     -0.02956
     31       3.6071     -0.01596
     32       3.6980     -0.00282
     33       3.8941     -0.00001
     34       3.9752     -0.00000
     35       4.2599     -0.00000
     36       4.2916     -0.00000

 k-point    46 :       0.0000    0.0714    0.3333
  band No.  band energies     occupation 
      1      -2.4964      2.00000
      2      -2.2592      2.00000
      3      -1.3760      2.00000
      4      -0.7784      2.00000
      5       0.5532      2.00000
      6       0.8976      2.00000
      7       1.0552      2.00000
      8       1.1292      2.00000
      9       1.5898      2.00000
     10       1.8620      2.00000
     11       1.9541      2.00000
     12       2.2869      2.00000
     13       2.3068      2.00000
     14       2.4474      2.00000
     15       2.4649      2.00000
     16       2.5458      2.00003
     17       2.5808      2.00009
     18       2.6821      2.00130
     19       2.7695      2.00833
     20       2.8152      2.01821
     21       2.8351      2.02451
     22       2.8849      2.04518
     23       2.9203      2.06100
     24       3.0085      2.04862
     25       3.2142      0.93924
     26       3.3666      0.02077
     27       3.4968     -0.05968
     28       3.6699     -0.00509
     29       3.6835     -0.00385
     30       3.7553     -0.00074
     31       3.8232     -0.00012
     32       3.8448     -0.00006
     33       3.9531     -0.00000
     34       3.9780     -0.00000
     35       4.0764     -0.00000
     36       4.1243     -0.00000

 k-point    47 :       0.1111    0.0714    0.3333
  band No.  band energies     occupation 
      1      -2.3929      2.00000
      2      -2.1590      2.00000
      3      -1.2899      2.00000
      4      -0.7081      2.00000
      5       0.5464      2.00000
      6       0.8587      2.00000
      7       1.0048      2.00000
      8       1.0912      2.00000
      9       1.5555      2.00000
     10       1.7516      2.00000
     11       1.8082      2.00000
     12       2.0251      2.00000
     13       2.3859      2.00000
     14       2.4532      2.00000
     15       2.5140      2.00001
     16       2.5999      2.00015
     17       2.6878      2.00149
     18       2.7330      2.00406
     19       2.7642      2.00755
     20       2.8040      2.01524
     21       2.9051      2.05445
     22       2.9436      2.06861
     23       2.9951      2.06045
     24       3.0953      1.80098
     25       3.2289      0.81544
     26       3.3844     -0.01829
     27       3.5120     -0.05302
     28       3.5624     -0.03064
     29       3.5916     -0.02033
     30       3.6901     -0.00335
     31       3.7683     -0.00053
     32       3.7926     -0.00028
     33       3.9091     -0.00001
     34       3.9380     -0.00000
     35       4.0645     -0.00000
     36       4.0900     -0.00000

 k-point    48 :       0.2222    0.0714    0.3333
  band No.  band energies     occupation 
      1      -2.0893      2.00000
      2      -1.8641      2.00000
      3      -1.0370      2.00000
      4      -0.5006      2.00000
      5       0.5397      2.00000
      6       0.6996      2.00000
      7       0.8778      2.00000
      8       0.9493      2.00000
      9       1.3579      2.00000
     10       1.4828      2.00000
     11       1.5060      2.00000
     12       1.7788      2.00000
     13       2.3515      2.00000
     14       2.4780      2.00000
     15       2.5433      2.00003
     16       2.5526      2.00004
     17       2.7506      2.00580
     18       2.7773      2.00962
     19       2.8940      2.04940
     20       2.9733      2.06985
     21       3.0080      2.04915
     22       3.1017      1.76869
     23       3.1333      1.57884
     24       3.1906      1.13782
     25       3.2954      0.32689
     26       3.3989     -0.04086
     27       3.4256     -0.06457
     28       3.4659     -0.06954
     29       3.5253     -0.04690
     30       3.5665     -0.02903
     31       3.6799     -0.00415
     32       3.7419     -0.00102
     33       3.7953     -0.00026
     34       3.8687     -0.00003
     35       3.9903     -0.00000
     36       4.0407     -0.00000

 k-point    49 :       0.3333    0.0714    0.3333
  band No.  band energies     occupation 
      1      -1.6078      2.00000
      2      -1.3936      2.00000
      3      -0.6356      2.00000
      4      -0.1678      2.00000
      5       0.2899      2.00000
      6       0.5004      2.00000
      7       0.6181      2.00000
      8       0.8272      2.00000
      9       1.0258      2.00000
     10       1.1193      2.00000
     11       1.1868      2.00000
     12       1.3418      2.00000
     13       2.4080      2.00000
     14       2.5504      2.00004
     15       2.6383      2.00044
     16       2.6880      2.00150
     17       2.7648      2.00763
     18       2.8341      2.02415
     19       2.8966      2.05057
     20       2.9748      2.06955
     21       3.0533      1.96295
     22       3.1174      1.68037
     23       3.1483      1.47397
     24       3.2292      0.81350
     25       3.3581      0.04428
     26       3.3652      0.02458
     27       3.4592     -0.07053
     28       3.5009     -0.05798
     29       3.5463     -0.03738
     30       3.5956     -0.01914
     31       3.6452     -0.00822
     32       3.7200     -0.00172
     33       3.7848     -0.00034
     34       3.8722     -0.00003
     35       3.8784     -0.00002
     36       3.9540     -0.00000

 k-point    50 :       0.4444    0.0714    0.3333
  band No.  band energies     occupation 
      1      -0.9916      2.00000
      2      -0.7856      2.00000
      3      -0.3192      2.00000
      4      -0.1413      2.00000
      5      -0.0806      2.00000
      6       0.2744      2.00000
      7       0.4701      2.00000
      8       0.7140      2.00000
      9       0.7748      2.00000
     10       0.8436      2.00000
     11       0.9068      2.00000
     12       0.9557      2.00000
     13       2.5260      2.00002
     14       2.6584      2.00073
     15       2.6753      2.00111
     16       2.7667      2.00790
     17       2.8534      2.03138
     18       2.9012      2.05269
     19       2.9460      2.06915
     20       2.9665      2.07076
     21       3.0448      1.98568
     22       3.0908      1.82236
     23       3.1461      1.48966
     24       3.2104      0.97121
     25       3.2968      0.31851
     26       3.3683      0.01656
     27       3.4324     -0.06758
     28       3.4671     -0.06933
     29       3.5274     -0.04593
     30       3.5786     -0.02460
     31       3.6200     -0.01289
     32       3.6731     -0.00478
     33       3.7130     -0.00202
     34       3.8324     -0.00009
     35       4.0128     -0.00000
     36       4.0891     -0.00000

 k-point    51 :       0.0000    0.1429    0.3333
  band No.  band energies     occupation 
      1      -2.1716      2.00000
      2      -1.9420      2.00000
      3      -1.0939      2.00000
      4      -0.5157      2.00000
      5       0.7829      2.00000
      6       1.1169      2.00000
      7       1.2081      2.00000
      8       1.3354      2.00000
      9       1.7289      2.00000
     10       1.9850      2.00000
     11       2.0985      2.00000
     12       2.1436      2.00000
     13       2.2346      2.00000
     14       2.3759      2.00000
     15       2.4148      2.00000
     16       2.4650      2.00000
     17       2.5201      2.00001
     18       2.5703      2.00006
     19       2.6113      2.00021
     20       2.7065      2.00229
     21       2.7117      2.00257
     22       2.8009      2.01448
     23       3.0713      1.90434
     24       3.2464      0.67344
     25       3.2806      0.42104
     26       3.3436      0.09222
     27       3.3559      0.05109
     28       3.4962     -0.05996
     29       3.5148     -0.05177
     30       3.7374     -0.00114
     31       3.7433     -0.00099
     32       3.8660     -0.00003
     33       3.9358     -0.00000
     34       4.0074     -0.00000
     35       4.0413     -0.00000
     36       4.1912     -0.00000

 k-point    52 :       0.1111    0.1429    0.3333
  band No.  band energies     occupation 
      1      -2.0713      2.00000
      2      -1.8460      2.00000
      3      -1.0094      2.00000
      4      -0.4470      2.00000
      5       0.7805      2.00000
      6       1.0796      2.00000
      7       1.1718      2.00000
      8       1.3098      2.00000
      9       1.7126      2.00000
     10       1.8556      2.00000
     11       1.9104      2.00000
     12       2.0808      2.00000
     13       2.3322      2.00000
     14       2.3980      2.00000
     15       2.4149      2.00000
     16       2.4746      2.00000
     17       2.5289      2.00002
     18       2.6046      2.00017
     19       2.6505      2.00060
     20       2.7115      2.00256
     21       2.8533      2.03136
     22       2.8839      2.04470
     23       3.1001      1.77691
     24       3.1776      1.24534
     25       3.2672      0.51521
     26       3.3045      0.27380
     27       3.3492      0.07275
     28       3.4784     -0.06644
     29       3.5320     -0.04380
     30       3.6819     -0.00398
     31       3.7028     -0.00254
     32       3.7497     -0.00085
     33       3.8558     -0.00004
     34       3.9735     -0.00000
     35       4.0918     -0.00000
     36       4.1731     -0.00000

 k-point    53 :       0.2222    0.1429    0.3333
  band No.  band energies     occupation 
      1      -1.7776      2.00000
      2      -1.5633      2.00000
      3      -0.7630      2.00000
      4      -0.2443      2.00000
      5       0.7808      2.00000
      6       0.9281      2.00000
      7       1.0860      2.00000
      8       1.1723      2.00000
      9       1.5439      2.00000
     10       1.5867      2.00000
     11       1.6379      2.00000
     12       1.9705      2.00000
     13       2.3116      2.00000
     14       2.3856      2.00000
     15       2.4549      2.00000
     16       2.5162      2.00001
     17       2.6146      2.00023
     18       2.6959      2.00180
     19       2.7411      2.00479
     20       2.8486      2.02949
     21       2.9246      2.06264
     22       3.0371      2.00324
     23       3.1110      1.71743
     24       3.1545      1.42744
     25       3.2409      0.71769
     26       3.2705      0.49155
     27       3.3714      0.00896
     28       3.4657     -0.06958
     29       3.5108     -0.05357
     30       3.5311     -0.04424
     31       3.6140     -0.01425
     32       3.6645     -0.00567
     33       3.8309     -0.00009
     34       3.8750     -0.00002
     35       4.0390     -0.00000
     36       4.1540     -0.00000

 k-point    54 :       0.3333    0.1429    0.3333
  band No.  band energies     occupation 
      1      -1.3125      2.00000
      2      -1.1113      2.00000
      3      -0.3763      2.00000
      4       0.0806      2.00000
      5       0.5231      2.00000
      6       0.7377      2.00000
      7       0.8655      2.00000
      8       1.0470      2.00000
      9       1.1763      2.00000
     10       1.3222      2.00000
     11       1.3673      2.00000
     12       1.5566      2.00000
     13       2.3949      2.00000
     14       2.4999      2.00001
     15       2.5696      2.00006
     16       2.6526      2.00063
     17       2.7001      2.00198
     18       2.8060      2.01575
     19       2.8370      2.02518
     20       2.8877      2.04646
     21       2.9843      2.06650
     22       3.0437      1.98818
     23       3.1351      1.56716
     24       3.1859      1.17748
     25       3.2018      1.04414
     26       3.3026      0.28436
     27       3.3573      0.04677
     28       3.4583     -0.07062
     29       3.4780     -0.06655
     30       3.5211     -0.04886
     31       3.5816     -0.02356
     32       3.6509     -0.00738
     33       3.6931     -0.00314
     34       3.8753     -0.00002
     35       3.9521     -0.00000
     36       3.9935     -0.00000

 k-point    55 :       0.4444    0.1429    0.3333
  band No.  band energies     occupation 
      1      -0.7185      2.00000
      2      -0.5249      2.00000
      3      -0.0705      2.00000
      4       0.0944      2.00000
      5       0.1593      2.00000
      6       0.5116      2.00000
      7       0.6616      2.00000
      8       0.9503      2.00000
      9       1.0056      2.00000
     10       1.0796      2.00000
     11       1.1332      2.00000
     12       1.1766      2.00000
     13       2.5450      2.00003
     14       2.6456      2.00053
     15       2.7102      2.00249
     16       2.7392      2.00462
     17       2.7871      2.01144
     18       2.8598      2.03404
     19       2.8767      2.04143
     20       2.9668      2.07074
     21       3.0012      2.05571
     22       3.0592      1.94538
     23       3.1235      1.64301
     24       3.1562      1.41437
     25       3.2014      1.04740
     26       3.2697      0.49667
     27       3.3495      0.07173
     28       3.4043     -0.04738
     29       3.4658     -0.06957
     30       3.5031     -0.05701
     31       3.5724     -0.02682
     32       3.6244     -0.01194
     33       3.6939     -0.00309
     34       3.7497     -0.00085
     35       3.7990     -0.00023
     36       3.9512     -0.00000

 k-point    56 :       0.0000    0.2143    0.3333
  band No.  band energies     occupation 
      1      -1.6561      2.00000
      2      -1.4416      2.00000
      3      -0.6709      2.00000
      4      -0.1196      2.00000
      5       1.0164      2.00000
      6       1.3440      2.00000
      7       1.4352      2.00000
      8       1.6347      2.00000
      9       1.7473      2.00000
     10       1.8886      2.00000
     11       1.9499      2.00000
     12       2.1258      2.00000
     13       2.1881      2.00000
     14       2.2726      2.00000
     15       2.2948      2.00000
     16       2.3838      2.00000
     17       2.4458      2.00000
     18       2.4512      2.00000
     19       2.5300      2.00002
     20       2.5622      2.00005
     21       2.7098      2.00247
     22       2.7306      2.00386
     23       2.8211      2.01995
     24       3.0147      2.04130
     25       3.2176      0.91052
     26       3.2914      0.35109
     27       3.3724      0.00659
     28       3.5037     -0.05676
     29       3.5771     -0.02511
     30       3.7137     -0.00199
     31       3.7662     -0.00056
     32       3.8978     -0.00001
     33       3.9688     -0.00000
     34       4.0654     -0.00000
     35       4.2181     -0.00000
     36       4.2915     -0.00000

 k-point    57 :       0.1111    0.2143    0.3333
  band No.  band energies     occupation 
      1      -1.5623      2.00000
      2      -1.3544      2.00000
      3      -0.5895      2.00000
      4      -0.0564      2.00000
      5       1.0350      2.00000
      6       1.3349      2.00000
      7       1.4077      2.00000
      8       1.6103      2.00000
      9       1.7368      2.00000
     10       1.7822      2.00000
     11       2.0368      2.00000
     12       2.1115      2.00000
     13       2.1308      2.00000
     14       2.2233      2.00000
     15       2.3389      2.00000
     16       2.3747      2.00000
     17       2.4079      2.00000
     18       2.4828      2.00000
     19       2.5256      2.00002
     20       2.6334      2.00038
     21       2.6978      2.00188
     22       2.7934      2.01276
     23       2.8343      2.02425
     24       2.9644      2.07087
     25       3.2050      1.01639
     26       3.3360      0.12153
     27       3.3762     -0.00182
     28       3.4780     -0.06656
     29       3.5658     -0.02934
     30       3.6191     -0.01309
     31       3.7588     -0.00067
     32       3.8927     -0.00001
     33       3.9226     -0.00001
     34       4.0680     -0.00000
     35       4.2081     -0.00000
     36       4.3091     -0.00000

 k-point    58 :       0.2222    0.2143    0.3333
  band No.  band energies     occupation 
      1      -1.2880      2.00000
      2      -1.0977      2.00000
      3      -0.3544      2.00000
      4       0.1295      2.00000
      5       1.0803      2.00000
      6       1.2393      2.00000
      7       1.3427      2.00000
      8       1.4572      2.00000
      9       1.5978      2.00000
     10       1.6838      2.00000
     11       1.8446      2.00000
     12       2.1286      2.00000
     13       2.1930      2.00000
     14       2.2454      2.00000
     15       2.3106      2.00000
     16       2.4130      2.00000
     17       2.4224      2.00000
     18       2.4968      2.00001
     19       2.5494      2.00003
     20       2.6656      2.00088
     21       2.7412      2.00480
     22       2.8278      2.02207
     23       2.9661      2.07079
     24       3.0149      2.04106
     25       3.1603      1.38359
     26       3.3192      0.19624
     27       3.4080     -0.05129
     28       3.4442     -0.07043
     29       3.5143     -0.05201
     30       3.5873     -0.02167
     31       3.6162     -0.01374
     32       3.7841     -0.00035
     33       3.9149     -0.00001
     34       4.0415     -0.00000
     35       4.1315     -0.00000
     36       4.2844     -0.00000

 k-point    59 :       0.3333    0.2143    0.3333
  band No.  band energies     occupation 
      1      -0.8558      2.00000
      2      -0.6877      2.00000
      3       0.0063      2.00000
      4       0.4251      2.00000
      5       0.8473      2.00000
      6       1.0204      2.00000
      7       1.1967      2.00000
      8       1.3117      2.00000
      9       1.3756      2.00000
     10       1.5334      2.00000
     11       1.6429      2.00000
     12       1.7471      2.00000
     13       2.3420      2.00000
     14       2.3911      2.00000
     15       2.4407      2.00000
     16       2.5094      2.00001
     17       2.5536      2.00004
     18       2.6101      2.00020
     19       2.6586      2.00074
     20       2.7550      2.00632
     21       2.7914      2.01232
     22       2.8777      2.04188
     23       2.9773      2.06894
     24       3.0675      1.91792
     25       3.1972      1.08227
     26       3.2252      0.84671
     27       3.3019      0.28804
     28       3.3730      0.00532
     29       3.4268     -0.06518
     30       3.5329     -0.04339
     31       3.6160     -0.01377
     32       3.7441     -0.00097
     33       3.8410     -0.00007
     34       3.9644     -0.00000
     35       4.0315     -0.00000
     36       4.1935     -0.00000

 k-point    60 :       0.4444    0.2143    0.3333
  band No.  band energies     occupation 
      1      -0.3070      2.00000
      2      -0.1556      2.00000
      3       0.2894      2.00000
      4       0.4203      2.00000
      5       0.4817      2.00000
      6       0.8090      2.00000
      7       0.9196      2.00000
      8       1.2499      2.00000
      9       1.2988      2.00000
     10       1.4033      2.00000
     11       1.4347      2.00000
     12       1.5125      2.00000
     13       2.4685      2.00000
     14       2.5255      2.00002
     15       2.5867      2.00010
     16       2.6520      2.00062
     17       2.6949      2.00176
     18       2.7196      2.00305
     19       2.7852      2.01107
     20       2.8230      2.02054
     21       2.8638      2.03571
     22       2.9424      2.06832
     23       2.9843      2.06647
     24       3.0361      2.00528
     25       3.1146      1.69672
     26       3.1441      1.50394
     27       3.1957      1.09534
     28       3.3123      0.23143
     29       3.3791     -0.00794
     30       3.4442     -0.07043
     31       3.5418     -0.03937
     32       3.6487     -0.00770
     33       3.7271     -0.00146
     34       3.9031     -0.00001
     35       4.0101     -0.00000
     36       4.1325     -0.00000

 k-point    61 :       0.0000    0.2857    0.3333
  band No.  band energies     occupation 
      1      -0.9883      2.00000
      2      -0.7998      2.00000
      3      -0.1784      2.00000
      4       0.3454      2.00000
      5       1.1067      2.00000
      6       1.4234      2.00000
      7       1.6036      2.00000
      8       1.6053      2.00000
      9       1.6466      2.00000
     10       1.7980      2.00000
     11       1.8030      2.00000
     12       1.8985      2.00000
     13       2.1014      2.00000
     14       2.1018      2.00000
     15       2.2372      2.00000
     16       2.2578      2.00000
     17       2.3657      2.00000
     18       2.4528      2.00000
     19       2.5060      2.00001
     20       2.5344      2.00002
     21       2.6424      2.00049
     22       2.6494      2.00058
     23       2.7230      2.00329
     24       2.9707      2.07030
     25       3.0811      1.86539
     26       3.1967      1.08693
     27       3.2852      0.39081
     28       3.3126      0.22956
     29       3.3951     -0.03569
     30       3.4342     -0.06819
     31       3.8137     -0.00015
     32       3.9860     -0.00000
     33       4.2147     -0.00000
     34       4.2215     -0.00000
     35       4.5346     -0.00000
     36       4.5571     -0.00000

 k-point    62 :       0.1111    0.2857    0.3333
  band No.  band energies     occupation 
      1      -0.9056      2.00000
      2      -0.7293      2.00000
      3      -0.1016      2.00000
      4       0.3952      2.00000
      5       1.1535      2.00000
      6       1.4538      2.00000
      7       1.5734      2.00000
      8       1.6234      2.00000
      9       1.6831      2.00000
     10       1.7776      2.00000
     11       1.8362      2.00000
     12       1.8740      2.00000
     13       2.0201      2.00000
     14       2.1338      2.00000
     15       2.1734      2.00000
     16       2.2811      2.00000
     17       2.3415      2.00000
     18       2.4363      2.00000
     19       2.4984      2.00001
     20       2.5637      2.00005
     21       2.6238      2.00030
     22       2.6855      2.00141
     23       2.7936      2.01281
     24       2.9835      2.06681
     25       3.0735      1.89580
     26       3.2302      0.80523
     27       3.2907      0.35556
     28       3.2978      0.31199
     29       3.3475      0.07850
     30       3.4845     -0.06443
     31       3.7431     -0.00100
     32       3.9288     -0.00000
     33       4.1572     -0.00000
     34       4.3175     -0.00000
     35       4.4229     -0.00000
     36       4.5853     -0.00000

 k-point    63 :       0.2222    0.2857    0.3333
  band No.  band energies     occupation 
      1      -0.6654      2.00000
      2      -0.5222      2.00000
      3       0.1161      2.00000
      4       0.5397      2.00000
      5       1.2723      2.00000
      6       1.4847      2.00000
      7       1.5282      2.00000
      8       1.5808      2.00000
      9       1.6385      2.00000
     10       1.6663      2.00000
     11       1.8846      2.00000
     12       1.9017      2.00000
     13       1.9552      2.00000
     14       2.0359      2.00000
     15       2.1730      2.00000
     16       2.3093      2.00000
     17       2.3944      2.00000
     18       2.4519      2.00000
     19       2.5126      2.00001
     20       2.5913      2.00012
     21       2.6549      2.00067
     22       2.7697      2.00837
     23       2.8733      2.03987
     24       2.9649      2.07085
     25       3.0958      1.79827
     26       3.2035      1.02939
     27       3.2489      0.65381
     28       3.3596      0.03991
     29       3.3788     -0.00727
     30       3.5065     -0.05553
     31       3.6467     -0.00800
     32       3.8166     -0.00014
     33       3.9857     -0.00000
     34       4.2852     -0.00000
     35       4.4213     -0.00000
     36       4.4775     -0.00000

 k-point    64 :       0.3333    0.2857    0.3333
  band No.  band energies     occupation 
      1      -0.2912      2.00000
      2      -0.1933      2.00000
      3       0.4354      2.00000
      4       0.7625      2.00000
      5       1.1511      2.00000
      6       1.1987      2.00000
      7       1.3870      2.00000
      8       1.5074      2.00000
      9       1.6277      2.00000
     10       1.6701      2.00000
     11       1.6985      2.00000
     12       1.9450      2.00000
     13       2.0728      2.00000
     14       2.1457      2.00000
     15       2.2748      2.00000
     16       2.4167      2.00000
     17       2.4699      2.00000
     18       2.5109      2.00001
     19       2.5574      2.00004
     20       2.6520      2.00062
     21       2.7205      2.00312
     22       2.8435      2.02755
     23       2.8886      2.04689
     24       2.9499      2.06987
     25       3.0674      1.91814
     26       3.1638      1.35586
     27       3.1999      1.06000
     28       3.3307      0.14376
     29       3.3925     -0.03178
     30       3.4549     -0.07085
     31       3.6221     -0.01243
     32       3.7303     -0.00135
     33       3.8964     -0.00001
     34       4.0878     -0.00000
     35       4.2398     -0.00000
     36       4.3742     -0.00000

 k-point    65 :       0.4444    0.2857    0.3333
  band No.  band energies     occupation 
      1       0.1758      2.00000
      2       0.2306      2.00000
      3       0.6672      2.00000
      4       0.7117      2.00000
      5       0.8189      2.00000
      6       1.0425      2.00000
      7       1.1535      2.00000
      8       1.3585      2.00000
      9       1.6220      2.00000
     10       1.6902      2.00000
     11       1.7781      2.00000
     12       1.8967      2.00000
     13       2.2009      2.00000
     14       2.2457      2.00000
     15       2.4404      2.00000
     16       2.4836      2.00000
     17       2.5227      2.00001
     18       2.5941      2.00013
     19       2.6752      2.00111
     20       2.7234      2.00331
     21       2.8109      2.01703
     22       2.8715      2.03909
     23       2.8926      2.04876
     24       2.9726      2.06999
     25       3.0304      2.01671
     26       3.0749      1.89073
     27       3.1131      1.70553
     28       3.1660      1.33894
     29       3.3166      0.20933
     30       3.3887     -0.02566
     31       3.5619     -0.03084
     32       3.6872     -0.00356
     33       3.8465     -0.00006
     34       3.9798     -0.00000
     35       4.2146     -0.00000
     36       4.3027     -0.00000

 k-point    66 :       0.0000    0.3571    0.3333
  band No.  band energies     occupation 
      1      -0.2234      2.00000
      2      -0.0772      2.00000
      3       0.2900      2.00000
      4       0.7955      2.00000
      5       1.0607      2.00000
      6       1.3567      2.00000
      7       1.3729      2.00000
      8       1.4600      2.00000
      9       1.5094      2.00000
     10       1.5448      2.00000
     11       1.7857      2.00000
     12       1.8703      2.00000
     13       1.9496      2.00000
     14       2.0194      2.00000
     15       2.1088      2.00000
     16       2.1681      2.00000
     17       2.1687      2.00000
     18       2.3999      2.00000
     19       2.4461      2.00000
     20       2.5143      2.00001
     21       2.5930      2.00013
     22       2.6108      2.00021
     23       2.7787      2.00986
     24       2.8653      2.03637
     25       2.9983      2.05813
     26       3.0157      2.04001
     27       3.1824      1.20647
     28       3.2307      0.80053
     29       3.2911      0.35295
     30       3.5425     -0.03908
     31       3.8288     -0.00010
     32       3.9069     -0.00001
     33       4.2561     -0.00000
     34       4.2571     -0.00000
     35       4.6552     -0.00000
     36       4.7161     -0.00000

 k-point    67 :       0.1111    0.3571    0.3333
  band No.  band energies     occupation 
      1      -0.1589      2.00000
      2      -0.0363      2.00000
      3       0.3601      2.00000
      4       0.8176      2.00000
      5       1.1154      2.00000
      6       1.3761      2.00000
      7       1.4220      2.00000
      8       1.5051      2.00000
      9       1.5251      2.00000
     10       1.5832      2.00000
     11       1.7763      2.00000
     12       1.8490      2.00000
     13       1.9394      2.00000
     14       1.9491      2.00000
     15       2.0025      2.00000
     16       2.1501      2.00000
     17       2.2351      2.00000
     18       2.3205      2.00000
     19       2.4874      2.00000
     20       2.5841      2.00010
     21       2.6440      2.00051
     22       2.7407      2.00476
     23       2.7998      2.01422
     24       2.9000      2.05215
     25       3.0068      2.05041
     26       3.0589      1.94640
     27       3.1584      1.39794
     28       3.2144      0.93716
     29       3.3210      0.18750
     30       3.4559     -0.07079
     31       3.7521     -0.00080
     32       3.9087     -0.00001
     33       4.1675     -0.00000
     34       4.3903     -0.00000
     35       4.5841     -0.00000
     36       4.6955     -0.00000

 k-point    68 :       0.2222    0.3571    0.3333
  band No.  band energies     occupation 
      1       0.0254      2.00000
      2       0.0847      2.00000
      3       0.5520      2.00000
      4       0.8828      2.00000
      5       1.2535      2.00000
      6       1.4160      2.00000
      7       1.4927      2.00000
      8       1.5542      2.00000
      9       1.6063      2.00000
     10       1.6559      2.00000
     11       1.6829      2.00000
     12       1.7483      2.00000
     13       1.7773      2.00000
     14       1.9607      2.00000
     15       2.0456      2.00000
     16       2.2042      2.00000
     17       2.2840      2.00000
     18       2.4112      2.00000
     19       2.5160      2.00001
     20       2.6558      2.00069
     21       2.7139      2.00270
     22       2.8031      2.01501
     23       2.9132      2.05801
     24       2.9707      2.07030
     25       3.0065      2.05075
     26       3.0747      1.89121
     27       3.1593      1.39123
     28       3.2073      0.99720
     29       3.3021      0.28717
     30       3.4610     -0.07032
     31       3.6803     -0.00412
     32       3.8592     -0.00004
     33       4.0170     -0.00000
     34       4.4260     -0.00000
     35       4.5114     -0.00000
     36       4.5625     -0.00000

 k-point    69 :       0.3333    0.3571    0.3333
  band No.  band energies     occupation 
      1       0.2740      2.00000
      2       0.3100      2.00000
      3       0.7959      2.00000
      4       0.9975      2.00000
      5       1.1892      2.00000
      6       1.3153      2.00000
      7       1.4041      2.00000
      8       1.4882      2.00000
      9       1.6037      2.00000
     10       1.6976      2.00000
     11       1.7787      2.00000
     12       1.8549      2.00000
     13       1.9579      2.00000
     14       2.0967      2.00000
     15       2.1647      2.00000
     16       2.2933      2.00000
     17       2.3879      2.00000
     18       2.4404      2.00000
     19       2.5857      2.00010
     20       2.6065      2.00018
     21       2.6857      2.00142
     22       2.8437      2.02763
     23       2.8820      2.04382
     24       2.9653      2.07083
     25       3.0256      2.02513
     26       3.0882      1.83458
     27       3.1632      1.36042
     28       3.2746      0.46262
     29       3.3792     -0.00806
     30       3.4805     -0.06578
     31       3.6497     -0.00756
     32       3.7649     -0.00058
     33       3.9390     -0.00000
     34       4.2163     -0.00000
     35       4.3456     -0.00000
     36       4.4718     -0.00000

 k-point    70 :       0.4444    0.3571    0.3333
  band No.  band energies     occupation 
      1       0.5309      2.00000
      2       0.6429      2.00000
      3       0.8277      2.00000
      4       0.9613      2.00000
      5       1.0969      2.00000
      6       1.1816      2.00000
      7       1.2536      2.00000
      8       1.3843      2.00000
      9       1.7487      2.00000
     10       1.7889      2.00000
     11       1.9573      2.00000
     12       2.0127      2.00000
     13       2.1208      2.00000
     14       2.2199      2.00000
     15       2.2502      2.00000
     16       2.3440      2.00000
     17       2.4084      2.00000
     18       2.4957      2.00001
     19       2.5770      2.00008
     20       2.6306      2.00036
     21       2.6917      2.00164
     22       2.7707      2.00852
     23       2.8191      2.01935
     24       2.9043      2.05412
     25       3.0896      1.82824
     26       3.0985      1.78513
     27       3.1806      1.22073
     28       3.2291      0.81410
     29       3.3076      0.25634
     30       3.4848     -0.06433
     31       3.6498     -0.00754
     32       3.7555     -0.00073
     33       3.9393     -0.00000
     34       4.0143     -0.00000
     35       4.3372     -0.00000
     36       4.4101     -0.00000

 k-point    71 :       0.0000    0.4286    0.3333
  band No.  band energies     occupation 
      1       0.5451      2.00000
      2       0.6259      2.00000
      3       0.6718      2.00000
      4       0.9533      2.00000
      5       1.1360      2.00000
      6       1.1905      2.00000
      7       1.2283      2.00000
      8       1.3800      2.00000
      9       1.4016      2.00000
     10       1.5167      2.00000
     11       1.5629      2.00000
     12       1.6970      2.00000
     13       1.8519      2.00000
     14       1.8520      2.00000
     15       1.9243      2.00000
     16       2.0442      2.00000
     17       2.0951      2.00000
     18       2.2984      2.00000
     19       2.3285      2.00000
     20       2.4756      2.00000
     21       2.5383      2.00002
     22       2.7021      2.00208
     23       2.7029      2.00211
     24       2.7806      2.01020
     25       2.7878      2.01158
     26       2.9122      2.05758
     27       3.1073      1.73820
     28       3.1957      1.09486
     29       3.3586      0.04305
     30       3.7739     -0.00046
     31       3.8249     -0.00011
     32       3.9783     -0.00000
     33       4.2841     -0.00000
     34       4.2952     -0.00000
     35       4.6178     -0.00000
     36       4.9091     -0.00000

 k-point    72 :       0.1111    0.4286    0.3333
  band No.  band energies     occupation 
      1       0.5823      2.00000
      2       0.6328      2.00000
      3       0.7206      2.00000
      4       0.9822      2.00000
      5       1.1441      2.00000
      6       1.2316      2.00000
      7       1.2773      2.00000
      8       1.3996      2.00000
      9       1.4332      2.00000
     10       1.5201      2.00000
     11       1.5936      2.00000
     12       1.6737      2.00000
     13       1.7512      2.00000
     14       1.8162      2.00000
     15       1.9005      2.00000
     16       2.0752      2.00000
     17       2.1410      2.00000
     18       2.2527      2.00000
     19       2.4435      2.00000
     20       2.5658      2.00006
     21       2.6112      2.00021
     22       2.7397      2.00466
     23       2.7680      2.00811
     24       2.8044      2.01533
     25       2.8750      2.04064
     26       2.9234      2.06219
     27       3.1217      1.65386
     28       3.2505      0.64097
     29       3.3045      0.27359
     30       3.6437     -0.00845
     31       3.8319     -0.00009
     32       3.9074     -0.00001
     33       4.1825     -0.00000
     34       4.4583     -0.00000
     35       4.5778     -0.00000
     36       4.8587     -0.00000

 k-point    73 :       0.2222    0.4286    0.3333
  band No.  band energies     occupation 
      1       0.6193      2.00000
      2       0.6928      2.00000
      3       0.8603      2.00000
      4       1.0425      2.00000
      5       1.2109      2.00000
      6       1.3007      2.00000
      7       1.3666      2.00000
      8       1.4381      2.00000
      9       1.4648      2.00000
     10       1.5043      2.00000
     11       1.5794      2.00000
     12       1.6298      2.00000
     13       1.7202      2.00000
     14       1.9142      2.00000
     15       1.9675      2.00000
     16       2.0996      2.00000
     17       2.2578      2.00000
     18       2.3140      2.00000
     19       2.5271      2.00002
     20       2.6710      2.00100
     21       2.7349      2.00423
     22       2.7789      2.00989
     23       2.8552      2.03212
     24       2.9148      2.05873
     25       3.0133      2.04308
     26       3.0693      1.91139
     27       3.1255      1.63041
     28       3.2097      0.97699
     29       3.2958      0.32423
     30       3.4875     -0.06337
     31       3.7768     -0.00042
     32       3.9875     -0.00000
     33       4.0672     -0.00000
     34       4.4268     -0.00000
     35       4.5737     -0.00000
     36       4.6691     -0.00000

 k-point    74 :       0.3333    0.4286    0.3333
  band No.  band energies     occupation 
      1       0.6428      2.00000
      2       0.8154      2.00000
      3       0.9329      2.00000
      4       1.1284      2.00000
      5       1.1971      2.00000
      6       1.2290      2.00000
      7       1.3334      2.00000
      8       1.5026      2.00000
      9       1.5579      2.00000
     10       1.6227      2.00000
     11       1.6757      2.00000
     12       1.7920      2.00000
     13       1.8707      2.00000
     14       2.0296      2.00000
     15       2.1271      2.00000
     16       2.2119      2.00000
     17       2.3356      2.00000
     18       2.4033      2.00000
     19       2.5377      2.00002
     20       2.6780      2.00118
     21       2.7468      2.00538
     22       2.7756      2.00933
     23       2.8343      2.02423
     24       2.9578      2.07078
     25       3.0090      2.04804
     26       3.1038      1.75739
     27       3.2488      0.65448
     28       3.2986      0.30727
     29       3.4001     -0.04242
     30       3.6280     -0.01122
     31       3.7662     -0.00056
     32       3.8987     -0.00001
     33       4.0256     -0.00000
     34       4.3127     -0.00000
     35       4.3738     -0.00000
     36       4.5048     -0.00000

 k-point    75 :       0.4444    0.4286    0.3333
  band No.  band energies     occupation 
      1       0.7160      2.00000
      2       0.8301      2.00000
      3       0.9555      2.00000
      4       1.0370      2.00000
      5       1.1402      2.00000
      6       1.2644      2.00000
      7       1.4076      2.00000
      8       1.5077      2.00000
      9       1.6681      2.00000
     10       1.7365      2.00000
     11       1.8909      2.00000
     12       1.9629      2.00000
     13       2.0353      2.00000
     14       2.1089      2.00000
     15       2.2382      2.00000
     16       2.3128      2.00000
     17       2.3681      2.00000
     18       2.4367      2.00000
     19       2.5132      2.00001
     20       2.5603      2.00005
     21       2.6953      2.00178
     22       2.7452      2.00521
     23       2.8047      2.01541
     24       2.8947      2.04972
     25       3.1391      1.53924
     26       3.1714      1.29575
     27       3.2788      0.43326
     28       3.3181      0.20183
     29       3.5135     -0.05233
     30       3.7031     -0.00252
     31       3.7973     -0.00024
     32       3.8324     -0.00009
     33       3.9632     -0.00000
     34       4.0995     -0.00000
     35       4.3350     -0.00000
     36       4.4046     -0.00000

 k-point    76 :       0.0000    0.5000    0.3333
  band No.  band energies     occupation 
      1       0.7957      2.00000
      2       0.9050      2.00000
      3       1.0877      2.00000
      4       1.1259      2.00000
      5       1.1328      2.00000
      6       1.1770      2.00000
      7       1.2358      2.00000
      8       1.3232      2.00000
      9       1.3492      2.00000
     10       1.4194      2.00000
     11       1.4526      2.00000
     12       1.6329      2.00000
     13       1.6597      2.00000
     14       1.7388      2.00000
     15       1.7945      2.00000
     16       2.0031      2.00000
     17       2.0131      2.00000
     18       2.2586      2.00000
     19       2.2843      2.00000
     20       2.4728      2.00000
     21       2.5238      2.00002
     22       2.6563      2.00069
     23       2.6609      2.00078
     24       2.6889      2.00153
     25       2.7898      2.01199
     26       2.9067      2.05520
     27       3.0665      1.92157
     28       3.1635      1.35862
     29       3.4370     -0.06901
     30       3.7928     -0.00028
     31       3.8706     -0.00003
     32       4.1320     -0.00000
     33       4.3000     -0.00000
     34       4.3105     -0.00000
     35       4.5150     -0.00000
     36       4.9942     -0.00000

 k-point    77 :       0.1111    0.5000    0.3333
  band No.  band energies     occupation 
      1       0.8605      2.00000
      2       0.9323      2.00000
      3       1.0840      2.00000
      4       1.1110      2.00000
      5       1.1648      2.00000
      6       1.2111      2.00000
      7       1.2312      2.00000
      8       1.3045      2.00000
      9       1.3656      2.00000
     10       1.3988      2.00000
     11       1.4432      2.00000
     12       1.5816      2.00000
     13       1.6699      2.00000
     14       1.7312      2.00000
     15       1.8798      2.00000
     16       1.9851      2.00000
     17       2.0894      2.00000
     18       2.2157      2.00000
     19       2.4107      2.00000
     20       2.5568      2.00004
     21       2.6171      2.00025
     22       2.6631      2.00082
     23       2.7283      2.00368
     24       2.7922      2.01250
     25       2.8115      2.01719
     26       2.9268      2.06346
     27       3.0979      1.78818
     28       3.2306      0.80140
     29       3.3554      0.05270
     30       3.7171     -0.00184
     31       3.8843     -0.00002
     32       3.9818     -0.00000
     33       4.2037     -0.00000
     34       4.4352     -0.00000
     35       4.5472     -0.00000
     36       4.9719     -0.00000

 k-point    78 :       0.2222    0.5000    0.3333
  band No.  band energies     occupation 
      1       0.9193      2.00000
      2       0.9739      2.00000
      3       1.0601      2.00000
      4       1.1179      2.00000
      5       1.1567      2.00000
      6       1.2365      2.00000
      7       1.2982      2.00000
      8       1.3141      2.00000
      9       1.3879      2.00000
     10       1.4591      2.00000
     11       1.5140      2.00000
     12       1.5474      2.00000
     13       1.7214      2.00000
     14       1.8792      2.00000
     15       1.9373      2.00000
     16       2.0339      2.00000
     17       2.2274      2.00000
     18       2.2769      2.00000
     19       2.5563      2.00004
     20       2.6482      2.00056
     21       2.6985      2.00191
     22       2.7571      2.00659
     23       2.8420      2.02698
     24       2.9034      2.05371
     25       2.9846      2.06637
     26       3.0714      1.90376
     27       3.1673      1.32875
     28       3.2043      1.02301
     29       3.3231      0.17757
     30       3.4916     -0.06179
     31       3.8730     -0.00003
     32       4.0515     -0.00000
     33       4.1595     -0.00000
     34       4.3599     -0.00000
     35       4.6076     -0.00000
     36       4.6836     -0.00000

 k-point    79 :       0.3333    0.5000    0.3333
  band No.  band energies     occupation 
      1       0.8557      2.00000
      2       0.8952      2.00000
      3       0.9827      2.00000
      4       1.0918      2.00000
      5       1.2050      2.00000
      6       1.2762      2.00000
      7       1.3856      2.00000
      8       1.4523      2.00000
      9       1.5564      2.00000
     10       1.5838      2.00000
     11       1.6233      2.00000
     12       1.7186      2.00000
     13       1.9013      2.00000
     14       1.9275      2.00000
     15       2.0729      2.00000
     16       2.1854      2.00000
     17       2.3298      2.00000
     18       2.3803      2.00000
     19       2.5419      2.00003
     20       2.6392      2.00045
     21       2.7511      2.00586
     22       2.8099      2.01676
     23       2.8401      2.02627
     24       2.9617      2.07091
     25       3.0018      2.05522
     26       3.1657      1.34108
     27       3.1930      1.11781
     28       3.3238      0.17469
     29       3.4631     -0.07003
     30       3.6951     -0.00300
     31       3.8403     -0.00007
     32       4.0463     -0.00000
     33       4.1304     -0.00000
     34       4.2277     -0.00000
     35       4.3879     -0.00000
     36       4.4623     -0.00000

 k-point    80 :       0.4444    0.5000    0.3333
  band No.  band energies     occupation 
      1       0.8068      2.00000
      2       0.8251      2.00000
      3       0.9503      2.00000
      4       1.0010      2.00000
      5       1.2383      2.00000
      6       1.2913      2.00000
      7       1.4793      2.00000
      8       1.6235      2.00000
      9       1.6857      2.00000
     10       1.7053      2.00000
     11       1.7802      2.00000
     12       1.9362      2.00000
     13       1.9663      2.00000
     14       2.0387      2.00000
     15       2.1975      2.00000
     16       2.2738      2.00000
     17       2.3415      2.00000
     18       2.3793      2.00000
     19       2.4995      2.00001
     20       2.5526      2.00004
     21       2.6815      2.00129
     22       2.7620      2.00723
     23       2.8907      2.04787
     24       2.9449      2.06890
     25       3.1450      1.49746
     26       3.2043      1.02232
     27       3.3236      0.17553
     28       3.3648      0.02549
     29       3.6447     -0.00829
     30       3.7746     -0.00045
     31       3.8296     -0.00010
     32       3.9179     -0.00001
     33       3.9425     -0.00000
     34       4.1459     -0.00000
     35       4.3464     -0.00000
     36       4.3786     -0.00000

 k-point    81 :       0.0000   -0.4286    0.3333
  band No.  band energies     occupation 
      1       0.5404      2.00000
      2       0.5985      2.00000
      3       0.7221      2.00000
      4       0.9475      2.00000
      5       1.1250      2.00000
      6       1.1922      2.00000
      7       1.2421      2.00000
      8       1.3260      2.00000
      9       1.3777      2.00000
     10       1.5072      2.00000
     11       1.6939      2.00000
     12       1.7219      2.00000
     13       1.7624      2.00000
     14       1.8514      2.00000
     15       1.8748      2.00000
     16       2.0503      2.00000
     17       2.1754      2.00000
     18       2.3120      2.00000
     19       2.3670      2.00000
     20       2.4649      2.00000
     21       2.5266      2.00002
     22       2.6188      2.00026
     23       2.7078      2.00236
     24       2.7617      2.00720
     25       2.7872      2.01147
     26       2.8848      2.04513
     27       3.1080      1.73470
     28       3.1784      1.23948
     29       3.4188     -0.06047
     30       3.8262     -0.00011
     31       3.8349     -0.00008
     32       4.0944     -0.00000
     33       4.2108     -0.00000
     34       4.2971     -0.00000
     35       4.4926     -0.00000
     36       4.9042     -0.00000

 k-point    82 :       0.1111   -0.4286    0.3333
  band No.  band energies     occupation 
      1       0.5606      2.00000
      2       0.6382      2.00000
      3       0.7715      2.00000
      4       0.9405      2.00000
      5       1.1492      2.00000
      6       1.2339      2.00000
      7       1.2910      2.00000
      8       1.3556      2.00000
      9       1.4188      2.00000
     10       1.5166      2.00000
     11       1.6239      2.00000
     12       1.7199      2.00000
     13       1.7448      2.00000
     14       1.7997      2.00000
     15       1.9060      2.00000
     16       2.0733      2.00000
     17       2.1547      2.00000
     18       2.2420      2.00000
     19       2.4825      2.00000
     20       2.5507      2.00004
     21       2.6280      2.00033
     22       2.6575      2.00071
     23       2.7738      2.00902
     24       2.8066      2.01590
     25       2.8665      2.03687
     26       2.9160      2.05923
     27       3.1037      1.75769
     28       3.2334      0.77880
     29       3.3479      0.07703
     30       3.6471     -0.00793
     31       3.8832     -0.00002
     32       4.0106     -0.00000
     33       4.1379     -0.00000
     34       4.4314     -0.00000
     35       4.5090     -0.00000
     36       4.8525     -0.00000

 k-point    83 :       0.2222   -0.4286    0.3333
  band No.  band energies     occupation 
      1       0.5920      2.00000
      2       0.7572      2.00000
      3       0.8481      2.00000
      4       0.9980      2.00000
      5       1.2238      2.00000
      6       1.2887      2.00000
      7       1.3491      2.00000
      8       1.4225      2.00000
      9       1.4650      2.00000
     10       1.5358      2.00000
     11       1.5952      2.00000
     12       1.6792      2.00000
     13       1.7257      2.00000
     14       1.8460      2.00000
     15       1.9819      2.00000
     16       2.1277      2.00000
     17       2.2027      2.00000
     18       2.3475      2.00000
     19       2.5533      2.00004
     20       2.6505      2.00060
     21       2.7186      2.00299
     22       2.7765      2.00948
     23       2.8684      2.03772
     24       2.9149      2.05877
     25       3.0033      2.05389
     26       3.0736      1.89547
     27       3.1052      1.74966
     28       3.1962      1.09141
     29       3.3097      0.24484
     30       3.4604     -0.07039
     31       3.8493     -0.00005
     32       4.0000     -0.00000
     33       4.1353     -0.00000
     34       4.3665     -0.00000
     35       4.5517     -0.00000
     36       4.5925     -0.00000

 k-point    84 :       0.3333   -0.4286    0.3333
  band No.  band energies     occupation 
      1       0.6491      2.00000
      2       0.8112      2.00000
      3       0.9605      2.00000
      4       1.0943      2.00000
      5       1.1128      2.00000
      6       1.2884      2.00000
      7       1.3543      2.00000
      8       1.4982      2.00000
      9       1.5857      2.00000
     10       1.6486      2.00000
     11       1.7075      2.00000
     12       1.7583      2.00000
     13       1.8440      2.00000
     14       1.9766      2.00000
     15       2.1320      2.00000
     16       2.2466      2.00000
     17       2.3313      2.00000
     18       2.4006      2.00000
     19       2.5852      2.00010
     20       2.6291      2.00034
     21       2.7611      2.00711
     22       2.8156      2.01833
     23       2.8697      2.03830
     24       2.8980      2.05123
     25       2.9907      2.06330
     26       3.0660      1.92316
     27       3.2174      0.91227
     28       3.3183      0.20081
     29       3.4290     -0.06621
     30       3.6468     -0.00798
     31       3.7439     -0.00098
     32       3.9538     -0.00000
     33       4.0800     -0.00000
     34       4.2342     -0.00000
     35       4.3731     -0.00000
     36       4.4666     -0.00000

 k-point    85 :       0.4444   -0.4286    0.3333
  band No.  band energies     occupation 
      1       0.7429      2.00000
      2       0.8357      2.00000
      3       0.9197      2.00000
      4       0.9888      2.00000
      5       1.1633      2.00000
      6       1.2619      2.00000
      7       1.4391      2.00000
      8       1.5476      2.00000
      9       1.7031      2.00000
     10       1.7445      2.00000
     11       1.7924      2.00000
     12       1.9646      2.00000
     13       2.0092      2.00000
     14       2.1245      2.00000
     15       2.2490      2.00000
     16       2.2983      2.00000
     17       2.3699      2.00000
     18       2.4267      2.00000
     19       2.5104      2.00001
     20       2.6073      2.00019
     21       2.6791      2.00121
     22       2.7748      2.00918
     23       2.8429      2.02734
     24       2.9462      2.06920
     25       3.0328      2.01212
     26       3.1573      1.40632
     27       3.2216      0.87661
     28       3.3053      0.26906
     29       3.5856     -0.02223
     30       3.7186     -0.00178
     31       3.7376     -0.00114
     32       3.9147     -0.00001
     33       3.9699     -0.00000
     34       4.0748     -0.00000
     35       4.3518     -0.00000
     36       4.4155     -0.00000

 k-point    86 :       0.0000   -0.3571    0.3333
  band No.  band energies     occupation 
      1      -0.2219      2.00000
      2      -0.1022      2.00000
      3       0.4503      2.00000
      4       0.5491      2.00000
      5       1.2672      2.00000
      6       1.3531      2.00000
      7       1.3630      2.00000
      8       1.3980      2.00000
      9       1.4840      2.00000
     10       1.5327      2.00000
     11       1.8037      2.00000
     12       1.8756      2.00000
     13       1.9023      2.00000
     14       2.0115      2.00000
     15       2.0969      2.00000
     16       2.1762      2.00000
     17       2.2932      2.00000
     18       2.4325      2.00000
     19       2.4796      2.00000
     20       2.5137      2.00001
     21       2.5359      2.00002
     22       2.5640      2.00005
     23       2.6709      2.00100
     24       2.8499      2.02999
     25       3.0048      2.05243
     26       3.0128      2.04362
     27       3.2332      0.78022
     28       3.2364      0.75368
     29       3.2947      0.33073
     30       3.5754     -0.02575
     31       3.9124     -0.00001
     32       3.9855     -0.00000
     33       4.1250     -0.00000
     34       4.2641     -0.00000
     35       4.5492     -0.00000
     36       4.7020     -0.00000

 k-point    87 :       0.1111   -0.3571    0.3333
  band No.  band energies     occupation 
      1      -0.1716      2.00000
      2      -0.0337      2.00000
      3       0.4775      2.00000
      4       0.6154      2.00000
      5       1.2962      2.00000
      6       1.3679      2.00000
      7       1.4113      2.00000
      8       1.4491      2.00000
      9       1.5281      2.00000
     10       1.5635      2.00000
     11       1.7685      2.00000
     12       1.8402      2.00000
     13       1.9207      2.00000
     14       1.9635      2.00000
     15       2.0033      2.00000
     16       2.1756      2.00000
     17       2.2732      2.00000
     18       2.3585      2.00000
     19       2.4919      2.00001
     20       2.5527      2.00004
     21       2.5955      2.00013
     22       2.7085      2.00239
     23       2.7786      2.00984
     24       2.9068      2.05521
     25       2.9943      2.06107
     26       3.0577      1.95003
     27       3.1497      1.46320
     28       3.2508      0.63871
     29       3.3218      0.18409
     30       3.4686     -0.06901
     31       3.8754     -0.00002
     32       3.9783     -0.00000
     33       4.0360     -0.00000
     34       4.3885     -0.00000
     35       4.5294     -0.00000
     36       4.6767     -0.00000

 k-point    88 :       0.2222   -0.3571    0.3333
  band No.  band energies     occupation 
      1      -0.0255      2.00000
      2       0.1608      2.00000
      3       0.5532      2.00000
      4       0.8002      2.00000
      5       1.3478      2.00000
      6       1.4138      2.00000
      7       1.5135      2.00000
      8       1.5500      2.00000
      9       1.5874      2.00000
     10       1.6316      2.00000
     11       1.6727      2.00000
     12       1.7363      2.00000
     13       1.7919      2.00000
     14       1.9344      2.00000
     15       2.0681      2.00000
     16       2.2043      2.00000
     17       2.3042      2.00000
     18       2.4243      2.00000
     19       2.5330      2.00002
     20       2.6107      2.00021
     21       2.6779      2.00118
     22       2.8125      2.01745
     23       2.9311      2.06499
     24       2.9528      2.07030
     25       3.0105      2.04637
     26       3.0909      1.82208
     27       3.1480      1.47606
     28       3.2000      1.05918
     29       3.2897      0.36210
     30       3.4376     -0.06917
     31       3.7784     -0.00041
     32       3.9399     -0.00000
     33       3.9794     -0.00000
     34       4.3727     -0.00000
     35       4.4767     -0.00000
     36       4.5129     -0.00000

 k-point    89 :       0.3333   -0.3571    0.3333
  band No.  band energies     occupation 
      1       0.2044      2.00000
      2       0.4470      2.00000
      3       0.6751      2.00000
      4       1.0295      2.00000
      5       1.2231      2.00000
      6       1.2990      2.00000
      7       1.3830      2.00000
      8       1.4873      2.00000
      9       1.6435      2.00000
     10       1.7324      2.00000
     11       1.7955      2.00000
     12       1.8702      2.00000
     13       1.9177      2.00000
     14       1.9858      2.00000
     15       2.2256      2.00000
     16       2.3191      2.00000
     17       2.3658      2.00000
     18       2.4585      2.00000
     19       2.5765      2.00008
     20       2.6209      2.00027
     21       2.6718      2.00102
     22       2.8522      2.03091
     23       2.8864      2.04587
     24       2.9519      2.07018
     25       3.0009      2.05599
     26       3.0554      1.95709
     27       3.2068      1.00191
     28       3.2518      0.63094
     29       3.3821     -0.01385
     30       3.5090     -0.05438
     31       3.6328     -0.01031
     32       3.8687     -0.00003
     33       3.9414     -0.00000
     34       4.1113     -0.00000
     35       4.3587     -0.00000
     36       4.4697     -0.00000

 k-point    90 :       0.4444   -0.3571    0.3333
  band No.  band energies     occupation 
      1       0.4993      2.00000
      2       0.7502      2.00000
      3       0.8163      2.00000
      4       0.8984      2.00000
      5       1.0451      2.00000
      6       1.1165      2.00000
      7       1.3365      2.00000
      8       1.4462      2.00000
      9       1.7541      2.00000
     10       1.8188      2.00000
     11       1.9347      2.00000
     12       1.9801      2.00000
     13       2.1206      2.00000
     14       2.1501      2.00000
     15       2.2599      2.00000
     16       2.3285      2.00000
     17       2.4411      2.00000
     18       2.5267      2.00002
     19       2.5821      2.00009
     20       2.6029      2.00017
     21       2.7273      2.00360
     22       2.8152      2.01822
     23       2.8765      2.04135
     24       2.8934      2.04910
     25       2.9621      2.07092
     26       3.0727      1.89898
     27       3.1657      1.34133
     28       3.2420      0.70820
     29       3.3616      0.03425
     30       3.4632     -0.07001
     31       3.6604     -0.00615
     32       3.7391     -0.00110
     33       3.9650     -0.00000
     34       4.1020     -0.00000
     35       4.3282     -0.00000
     36       4.3686     -0.00000

 k-point    91 :       0.0000   -0.2857    0.3333
  band No.  band energies     occupation 
      1      -0.9877      2.00000
      2      -0.8108      2.00000
      3      -0.1051      2.00000
      4       0.2390      2.00000
      5       1.1582      2.00000
      6       1.4799      2.00000
      7       1.5991      2.00000
      8       1.6250      2.00000
      9       1.6344      2.00000
     10       1.7602      2.00000
     11       1.7618      2.00000
     12       1.8695      2.00000
     13       2.1022      2.00000
     14       2.1411      2.00000
     15       2.2444      2.00000
     16       2.2499      2.00000
     17       2.3615      2.00000
     18       2.4797      2.00000
     19       2.5146      2.00001
     20       2.5234      2.00001
     21       2.6536      2.00065
     22       2.6632      2.00083
     23       2.7300      2.00382
     24       2.8796      2.04275
     25       3.0298      2.01776
     26       3.2175      0.91135
     27       3.2869      0.37975
     28       3.3131      0.22715
     29       3.4447     -0.07049
     30       3.4774     -0.06672
     31       3.8719     -0.00003
     32       4.0155     -0.00000
     33       4.1428     -0.00000
     34       4.2310     -0.00000
     35       4.4511     -0.00000
     36       4.4923     -0.00000

 k-point    92 :       0.1111   -0.2857    0.3333
  band No.  band energies     occupation 
      1      -0.9115      2.00000
      2      -0.7279      2.00000
      3      -0.0485      2.00000
      4       0.3092      2.00000
      5       1.1958      2.00000
      6       1.5071      2.00000
      7       1.5906      2.00000
      8       1.6190      2.00000
      9       1.6864      2.00000
     10       1.7080      2.00000
     11       1.8233      2.00000
     12       1.8595      2.00000
     13       2.0513      2.00000
     14       2.0954      2.00000
     15       2.1804      2.00000
     16       2.2880      2.00000
     17       2.3659      2.00000
     18       2.4614      2.00000
     19       2.4956      2.00001
     20       2.5393      2.00002
     21       2.6270      2.00032
     22       2.6873      2.00147
     23       2.8186      2.01921
     24       2.9281      2.06396
     25       3.0423      1.99148
     26       3.2030      1.03366
     27       3.2835      0.40189
     28       3.3128      0.22876
     29       3.4184     -0.06018
     30       3.4760     -0.06715
     31       3.8460     -0.00006
     32       3.9563     -0.00000
     33       4.0578     -0.00000
     34       4.2905     -0.00000
     35       4.4392     -0.00000
     36       4.5273     -0.00000

 k-point    93 :       0.2222   -0.2857    0.3333
  band No.  band energies     occupation 
      1      -0.6884      2.00000
      2      -0.4881      2.00000
      3       0.1170      2.00000
      4       0.5062      2.00000
      5       1.2914      2.00000
      6       1.4796      2.00000
      7       1.5695      2.00000
      8       1.5747      2.00000
      9       1.6445      2.00000
     10       1.7101      2.00000
     11       1.8011      2.00000
     12       1.8707      2.00000
     13       1.9772      2.00000
     14       2.0376      2.00000
     15       2.1842      2.00000
     16       2.2956      2.00000
     17       2.4022      2.00000
     18       2.4657      2.00000
     19       2.5348      2.00002
     20       2.5739      2.00007
     21       2.6385      2.00044
     22       2.7712      2.00860
     23       2.8880      2.04660
     24       2.9792      2.06836
     25       3.0634      1.93203
     26       3.2028      1.03558
     27       3.2360      0.75762
     28       3.3344      0.12823
     29       3.3844     -0.01816
     30       3.4851     -0.06421
     31       3.7485     -0.00087
     32       3.8945     -0.00001
     33       3.9420     -0.00000
     34       4.2520     -0.00000
     35       4.3630     -0.00000
     36       4.4291     -0.00000

 k-point    94 :       0.3333   -0.2857    0.3333
  band No.  band energies     occupation 
      1      -0.3357      2.00000
      2      -0.1192      2.00000
      3       0.3776      2.00000
      4       0.7849      2.00000
      5       1.1293      2.00000
      6       1.2261      2.00000
      7       1.4555      2.00000
      8       1.4693      2.00000
      9       1.5275      2.00000
     10       1.6915      2.00000
     11       1.7889      2.00000
     12       1.9237      2.00000
     13       2.0539      2.00000
     14       2.1482      2.00000
     15       2.2537      2.00000
     16       2.4109      2.00000
     17       2.4697      2.00000
     18       2.5355      2.00002
     19       2.5700      2.00006
     20       2.6339      2.00039
     21       2.7032      2.00213
     22       2.8387      2.02578
     23       2.9325      2.06547
     24       2.9827      2.06714
     25       3.0583      1.94807
     26       3.1123      1.71013
     27       3.1907      1.13703
     28       3.2937      0.33682
     29       3.4003     -0.04260
     30       3.5016     -0.05767
     31       3.6071     -0.01595
     32       3.8100     -0.00017
     33       3.8881     -0.00002
     34       4.0645     -0.00000
     35       4.2472     -0.00000
     36       4.3178     -0.00000

 k-point    95 :       0.4444   -0.2857    0.3333
  band No.  band energies     occupation 
      1       0.1164      2.00000
      2       0.3305      2.00000
      3       0.6141      2.00000
      4       0.7195      2.00000
      5       0.8123      2.00000
      6       1.0577      2.00000
      7       1.1377      2.00000
      8       1.3452      2.00000
      9       1.6258      2.00000
     10       1.7369      2.00000
     11       1.8093      2.00000
     12       1.8559      2.00000
     13       2.1909      2.00000
     14       2.2664      2.00000
     15       2.3797      2.00000
     16       2.4808      2.00000
     17       2.5149      2.00001
     18       2.6069      2.00019
     19       2.6391      2.00045
     20       2.7501      2.00575
     21       2.8614      2.03468
     22       2.8852      2.04530
     23       2.9200      2.06087
     24       2.9677      2.07066
     25       3.0366      2.00426
     26       3.0786      1.87586
     27       3.1026      1.76369
     28       3.1715      1.29490
     29       3.2597      0.57050
     30       3.3336      0.13131
     31       3.6192     -0.01305
     32       3.6610     -0.00607
     33       3.9145     -0.00001
     34       4.0447     -0.00000
     35       4.1983     -0.00000
     36       4.2543     -0.00000

 k-point    96 :       0.0000   -0.2143    0.3333
  band No.  band energies     occupation 
      1      -1.6559      2.00000
      2      -1.4460      2.00000
      3      -0.6463      2.00000
      4      -0.1431      2.00000
      5       0.9279      2.00000
      6       1.4750      2.00000
      7       1.4852      2.00000
      8       1.6038      2.00000
      9       1.8266      2.00000
     10       1.8947      2.00000
     11       1.9340      2.00000
     12       2.0208      2.00000
     13       2.0828      2.00000
     14       2.2144      2.00000
     15       2.3401      2.00000
     16       2.3712      2.00000
     17       2.4847      2.00000
     18       2.4930      2.00001
     19       2.5958      2.00014
     20       2.6057      2.00018
     21       2.6720      2.00102
     22       2.7120      2.00259
     23       2.8135      2.01774
     24       3.0247      2.02663
     25       3.1475      1.47982
     26       3.2311      0.79743
     27       3.4908     -0.06212
     28       3.5081     -0.05479
     29       3.5497     -0.03594
     30       3.7295     -0.00138
     31       3.7420     -0.00102
     32       3.8953     -0.00001
     33       4.0674     -0.00000
     34       4.0982     -0.00000
     35       4.2025     -0.00000
     36       4.2385     -0.00000

 k-point    97 :       0.1111   -0.2143    0.3333
  band No.  band energies     occupation 
      1      -1.5649      2.00000
      2      -1.3536      2.00000
      3      -0.5725      2.00000
      4      -0.0735      2.00000
      5       0.9534      2.00000
      6       1.4399      2.00000
      7       1.4658      2.00000
      8       1.5678      2.00000
      9       1.7233      2.00000
     10       1.8751      2.00000
     11       1.9614      2.00000
     12       2.0768      2.00000
     13       2.1218      2.00000
     14       2.2139      2.00000
     15       2.2448      2.00000
     16       2.3855      2.00000
     17       2.4485      2.00000
     18       2.5320      2.00002
     19       2.5749      2.00007
     20       2.6201      2.00027
     21       2.7082      2.00238
     22       2.7572      2.00660
     23       2.8243      2.02095
     24       3.0102      2.04678
     25       3.1413      1.52389
     26       3.2511      0.63685
     27       3.4533     -0.07090
     28       3.5012     -0.05785
     29       3.5746     -0.02602
     30       3.6320     -0.01046
     31       3.7627     -0.00061
     32       3.8817     -0.00002
     33       3.9549     -0.00000
     34       4.0724     -0.00000
     35       4.2119     -0.00000
     36       4.2568     -0.00000

 k-point    98 :       0.2222   -0.2143    0.3333
  band No.  band energies     occupation 
      1      -1.2975      2.00000
      2      -1.0843      2.00000
      3      -0.3546      2.00000
      4       0.1261      2.00000
      5       1.0228      2.00000
      6       1.2792      2.00000
      7       1.3304      2.00000
      8       1.4903      2.00000
      9       1.5882      2.00000
     10       1.7448      2.00000
     11       1.9262      2.00000
     12       1.9806      2.00000
     13       2.1091      2.00000
     14       2.2843      2.00000
     15       2.3434      2.00000
     16       2.4047      2.00000
     17       2.4481      2.00000
     18       2.4842      2.00000
[truncated: 538,581 more chars]
