# Supplementary material for: Manufacture-friendly nanostructured metals stabilized by dual-phase honeycomb shell
Source: Nat Commun. 2022 Apr 19;13:2034. doi: 10.1038/s41467-022-29782-8 (PMC9019002; doi:10.1038/s41467-022-29782-8)
Supplement: Supplementary file 3 — Source Data [file 41467_2022_29782_MOESM3_ESM.zip › Source data/Source data for first principle calculations/hollow-alfa01-10-beta112/bulk/beta112/POSCAR-beta-Ti-112-bulk-strain-surface]

BPOSCAR-beta-Ti-relaxed-112-slab
1.0
        4.5883002281         0.0000000000         0.0000000000
        0.0000000000         2.8548998833         0.0000000000
        0.0000000000         0.0000000000        15.7287883759
   Ti   V
   9    3
Selective dynamics
Direct
     0.251600003         0.600000026         0.083342686    T T T
     0.751600029         0.600000026         0.333333333    F F F
     0.251600003         0.600000026         0.583342701    F F F
     0.751600029         0.600000026         0.833352069    T T T
     0.751600029         0.933330001         0.000000000    T T T
     0.751600029         0.266669986         0.166666667    F F F
     0.251600003         0.266669986         0.416676034    F F F
     0.751600029         0.266669986         0.666685341    F F F
     0.251600003         0.266669986         0.916676034    T T T
     0.251600003         0.933330001         0.250009353    F F F
     0.751600029         0.933330001         0.500000000    F F F
     0.251600003         0.933330001         0.750009368    F F F
