# Supplementary material for: Manufacture-friendly nanostructured metals stabilized by dual-phase honeycomb shell
Source: Nat Commun. 2022 Apr 19;13:2034. doi: 10.1038/s41467-022-29782-8 (PMC9019002; doi:10.1038/s41467-022-29782-8)
Supplement: Supplementary file 3 — Source Data [file 41467_2022_29782_MOESM3_ESM.zip › Source data/Source data for first principle calculations/hollow-alfa01-10-beta112/interface/OSZICAR]

       N       E                     dE             d eps       ncg     rms          rms(c)
DAV:   1     0.475447008195E+03    0.47545E+03   -0.26900E+04  8448   0.101E+03
DAV:   2    -0.123326026681E+03   -0.59877E+03   -0.57307E+03  8508   0.249E+02
DAV:   3    -0.205782295793E+03   -0.82456E+02   -0.76485E+02 13908   0.946E+01
DAV:   4    -0.212153416686E+03   -0.63711E+01   -0.60703E+01 14028   0.291E+01
DAV:   5    -0.212478100326E+03   -0.32468E+00   -0.31583E+00 13872   0.567E+00    0.534E+01
RMM:   6    -0.435955251920E+03   -0.22348E+03   -0.77582E+02 15336   0.968E+01    0.396E+01
RMM:   7    -0.766912903720E+03   -0.33096E+03   -0.14674E+03 13745   0.169E+02    0.496E+01
RMM:   8    -0.976278827662E+03   -0.20937E+03   -0.80941E+02 13016   0.135E+02    0.504E+01
RMM:   9    -0.450897373946E+03    0.52538E+03   -0.48889E+02 11300   0.116E+02    0.426E+01
RMM:  10    -0.309123840890E+03    0.14177E+03   -0.15495E+02 12186   0.552E+01    0.414E+01
RMM:  11    -0.244000413529E+03    0.65123E+02   -0.16754E+02 12507   0.395E+01    0.356E+01
RMM:  12    -0.211069367716E+03    0.32931E+02   -0.12518E+02 12657   0.291E+01    0.250E+01
RMM:  13    -0.205635871393E+03    0.54335E+01   -0.42875E+01 12583   0.163E+01    0.216E+01
RMM:  14    -0.197739257948E+03    0.78966E+01   -0.23342E+01 11486   0.139E+01    0.229E+01
RMM:  15    -0.193225899260E+03    0.45134E+01   -0.14660E+01 12481   0.852E+00    0.207E+01
RMM:  16    -0.208386226506E+03   -0.15160E+02   -0.23513E+01 12417   0.119E+01    0.300E+01
RMM:  17    -0.194462344248E+03    0.13924E+02   -0.85821E+00 12460   0.647E+00    0.230E+01
RMM:  18    -0.194761490979E+03   -0.29915E+00   -0.43721E+00 13644   0.234E+00    0.242E+01
RMM:  19    -0.192089954913E+03    0.26715E+01   -0.45820E+00 12630   0.452E+00    0.235E+01
RMM:  20    -0.191868028268E+03    0.22193E+00   -0.14301E+00 13072   0.192E+00    0.246E+01
RMM:  21    -0.192048610065E+03   -0.18058E+00   -0.10476E+00 11547   0.290E+00    0.247E+01
RMM:  22    -0.187680937592E+03    0.43677E+01   -0.10703E+00 11230   0.319E+00    0.193E+01
RMM:  23    -0.186642525928E+03    0.10384E+01   -0.15986E+00 11704   0.352E+00    0.183E+01
RMM:  24    -0.185572412536E+03    0.10701E+01   -0.21885E+00 11969   0.370E+00    0.158E+01
RMM:  25    -0.184734335683E+03    0.83808E+00   -0.34419E+00 11919   0.599E+00    0.145E+01
RMM:  26    -0.184279437707E+03    0.45490E+00   -0.10451E+00 12752   0.254E+00    0.141E+01
RMM:  27    -0.184396408979E+03   -0.11697E+00   -0.39289E-01 12353   0.127E+00    0.144E+01
RMM:  28    -0.183040829288E+03    0.13556E+01   -0.62111E-01 12041   0.231E+00    0.102E+01
RMM:  29    -0.182901722536E+03    0.13911E+00   -0.37386E-01 11661   0.189E+00    0.979E+00
RMM:  30    -0.182870278219E+03    0.31444E-01   -0.20747E-01 11286   0.145E+00    0.990E+00
RMM:  31    -0.182318404579E+03    0.55187E+00   -0.42441E-01 12274   0.191E+00    0.764E+00
RMM:  32    -0.182163948625E+03    0.15446E+00   -0.32192E-01 13362   0.123E+00    0.638E+00
RMM:  33    -0.181983892191E+03    0.18006E+00   -0.14591E-01 11909   0.127E+00    0.493E+00
RMM:  34    -0.181878084606E+03    0.10581E+00   -0.19105E-01 12477   0.123E+00    0.401E+00
RMM:  35    -0.181813590039E+03    0.64495E-01   -0.12687E-01 12475   0.895E-01    0.290E+00
RMM:  36    -0.181799135037E+03    0.14455E-01   -0.52733E-02 13000   0.651E-01    0.263E+00
RMM:  37    -0.181755251794E+03    0.43883E-01   -0.29044E-02 13095   0.374E-01    0.195E+00
RMM:  38    -0.181741430688E+03    0.13821E-01   -0.36977E-02 12459   0.542E-01    0.163E+00
RMM:  39    -0.181735864260E+03    0.55664E-02   -0.22104E-02 12796   0.370E-01    0.147E+00
RMM:  40    -0.181712961437E+03    0.22903E-01   -0.23853E-02 12730   0.393E-01    0.746E-01
RMM:  41    -0.181706897083E+03    0.60644E-02   -0.60255E-03 12964   0.187E-01    0.427E-01
RMM:  42    -0.181706284956E+03    0.61213E-03   -0.15696E-03 12794   0.101E-01    0.362E-01
RMM:  43    -0.181705501086E+03    0.78387E-03   -0.16062E-03 12158   0.117E-01    0.273E-01
RMM:  44    -0.181705225882E+03    0.27520E-03   -0.21277E-03 12572   0.123E-01    0.200E-01
RMM:  45    -0.181705471462E+03   -0.24558E-03   -0.23487E-03 12826   0.120E-01    0.210E-01
RMM:  46    -0.181704998587E+03    0.47288E-03   -0.26905E-04 12773   0.494E-02    0.122E-01
RMM:  47    -0.181704923065E+03    0.75522E-04   -0.13022E-04 11845   0.374E-02    0.786E-02
RMM:  48    -0.181704864834E+03    0.58231E-04   -0.67841E-05 11444   0.336E-02    0.376E-02
RMM:  49    -0.181704883359E+03   -0.18525E-04   -0.30574E-05 12318   0.250E-02    0.403E-02
RMM:  50    -0.181704876126E+03    0.72333E-05    0.15194E-05  9465   0.137E-02    0.249E-02
RMM:  51    -0.181704873212E+03    0.29142E-05    0.67304E-06 10216   0.112E-02    0.897E-03
RMM:  52    -0.181704879968E+03   -0.67567E-05    0.85335E-06  8254   0.957E-03    0.612E-03
RMM:  53    -0.181704889893E+03   -0.99247E-05    0.81895E-06  7308   0.743E-03    0.454E-03
RMM:  54    -0.181704898961E+03   -0.90684E-05    0.17476E-05  6229   0.694E-03    0.640E-03
RMM:  55    -0.181704906359E+03   -0.73971E-05    0.13053E-05  5290   0.588E-03    0.430E-03
RMM:  56    -0.181704913923E+03   -0.75642E-05    0.93153E-06  5148   0.403E-03    0.286E-03
RMM:  57    -0.181704920532E+03   -0.66090E-05    0.68535E-06  5161   0.383E-03    0.305E-03
RMM:  58    -0.181704923763E+03   -0.32310E-05    0.66890E-06  4853   0.288E-03    0.262E-03
RMM:  59    -0.181704926478E+03   -0.27153E-05    0.57223E-06  4870   0.242E-03    0.153E-03
RMM:  60    -0.181704927113E+03   -0.63492E-06    0.56813E-06  4391   0.223E-03
   1 F= -.18170493E+03 E0= -.18169916E+03  d E =-.181705E+03
       N       E                     dE             d eps       ncg     rms          rms(c)
DAV:   1    -0.181704918850E+03    0.76277E-05    0.70222E-05  7440   0.341E-03    0.823E-04
RMM:   2    -0.181704923359E+03   -0.45086E-05    0.68350E-07  4777   0.382E-03    0.151E-02
RMM:   3    -0.181704920046E+03    0.33127E-05    0.88543E-08  4588   0.389E-03    0.755E-03
RMM:   4    -0.181704919431E+03    0.61508E-06    0.50089E-08  4559   0.276E-03
   2 F= -.18170492E+03 E0= -.18169920E+03  d E =0.768189E-05
       N       E                     dE             d eps       ncg     rms          rms(c)
DAV:   1    -0.181704919006E+03    0.10405E-05   -0.44033E-06  5820   0.815E-03    0.351E-03
RMM:   2    -0.181705266437E+03   -0.34743E-03   -0.11186E-04 12302   0.240E-02    0.129E-01
RMM:   3    -0.181704964191E+03    0.30225E-03   -0.53629E-05 11743   0.221E-02    0.476E-02
RMM:   4    -0.181704932855E+03    0.31336E-04   -0.17681E-05  9963   0.104E-02    0.273E-02
RMM:   5    -0.181704919994E+03    0.12861E-04   -0.81816E-06  8600   0.962E-03    0.764E-03
RMM:   6    -0.181704920303E+03   -0.30924E-06   -0.69140E-06  8049   0.917E-03
   3 F= -.18170492E+03 E0= -.18169920E+03  d E =-.872278E-06
       N       E                     dE             d eps       ncg     rms          rms(c)
DAV:   1    -0.181704919467E+03    0.52687E-06   -0.67204E-06  9972   0.133E-02    0.328E-03
RMM:   2    -0.181705031868E+03   -0.11240E-03   -0.36627E-05 11508   0.179E-02    0.765E-02
RMM:   3    -0.181704945062E+03    0.86805E-04   -0.93614E-06  8828   0.108E-02    0.351E-02
RMM:   4    -0.181704933449E+03    0.11613E-04   -0.10867E-05  9127   0.105E-02    0.270E-02
RMM:   5    -0.181704922660E+03    0.10789E-04   -0.78936E-06  8314   0.892E-03    0.119E-02
RMM:   6    -0.181704920718E+03    0.19422E-05   -0.56886E-06  7819   0.848E-03    0.802E-03
RMM:   7    -0.181704919947E+03    0.77100E-06   -0.21203E-06  5206   0.692E-03
   4 F= -.18170492E+03 E0= -.18169919E+03  d E =0.356264E-06
       N       E                     dE             d eps       ncg     rms          rms(c)
DAV:   1    -0.181704919745E+03    0.97328E-06   -0.27129E-06  5592   0.876E-03    0.244E-03
RMM:   2    -0.181704942715E+03   -0.22970E-04   -0.11535E-05  9485   0.119E-02    0.347E-02
RMM:   3    -0.181704931445E+03    0.11270E-04   -0.24323E-06  6175   0.655E-03    0.239E-02
RMM:   4    -0.181704925010E+03    0.64348E-05   -0.39461E-06  6930   0.818E-03    0.167E-02
RMM:   5    -0.181704922404E+03    0.26060E-05   -0.25207E-06  6125   0.625E-03    0.111E-02
RMM:   6    -0.181704919926E+03    0.24781E-05   -0.12616E-06  4818   0.604E-03    0.329E-03
RMM:   7    -0.181704919879E+03    0.46520E-07   -0.97242E-07  4329   0.508E-03
   5 F= -.18170492E+03 E0= -.18169920E+03  d E =0.677715E-07
       N       E                     dE             d eps       ncg     rms          rms(c)
DAV:   1    -0.181704920020E+03   -0.93702E-07   -0.17243E-06  6102   0.612E-03    0.187E-03
RMM:   2    -0.181705001933E+03   -0.81914E-04   -0.12940E-05  9754   0.113E-02    0.628E-02
RMM:   3    -0.181704923905E+03    0.78029E-04   -0.32684E-06  6748   0.751E-03    0.147E-02
RMM:   4    -0.181704924030E+03   -0.12578E-06   -0.38540E-06  7221   0.874E-03
   6 F= -.18170492E+03 E0= -.18169923E+03  d E =-.415094E-05
       N       E                     dE             d eps       ncg     rms          rms(c)
DAV:   1    -0.181704920791E+03    0.31133E-05   -0.35328E-05  7194   0.192E-02    0.666E-03
RMM:   2    -0.181705963136E+03   -0.10423E-02   -0.34484E-04 12727   0.475E-02    0.229E-01
RMM:   3    -0.181704945459E+03    0.10177E-02   -0.17229E-04 12066   0.424E-02    0.319E-02
RMM:   4    -0.181704921685E+03    0.23774E-04   -0.52537E-05 11883   0.194E-02    0.110E-02
RMM:   5    -0.181705040685E+03   -0.11900E-03   -0.18360E-05 10427   0.108E-02    0.777E-02
RMM:   6    -0.181704926661E+03    0.11402E-03   -0.17329E-05 10476   0.125E-02    0.171E-02
RMM:   7    -0.181704924779E+03    0.18827E-05   -0.72830E-06  8389   0.986E-03    0.155E-02
RMM:   8    -0.181704920344E+03    0.44343E-05   -0.40071E-06  6566   0.997E-03    0.442E-03
RMM:   9    -0.181704920171E+03    0.17277E-06   -0.17845E-06  4923   0.722E-03
   7 F= -.18170492E+03 E0= -.18169920E+03  d E =0.385886E-05
       N       E                     dE             d eps       ncg     rms          rms(c)
DAV:   1    -0.181704920401E+03   -0.56840E-07   -0.25640E-06  8928   0.676E-03    0.207E-03
RMM:   2    -0.181705052634E+03   -0.13223E-03   -0.20300E-05 10483   0.121E-02    0.810E-02
RMM:   3    -0.181704924550E+03    0.12808E-03   -0.50808E-06  7246   0.909E-03    0.138E-02
RMM:   4    -0.181704928607E+03   -0.40563E-05   -0.53935E-06  7606   0.795E-03    0.207E-02
RMM:   5    -0.181704920994E+03    0.76126E-05   -0.48795E-06  7251   0.861E-03    0.580E-03
RMM:   6    -0.181704921954E+03   -0.95953E-06   -0.28145E-06  6221   0.688E-03
   8 F= -.18170492E+03 E0= -.18169922E+03  d E =-.178213E-05
       N       E                     dE             d eps       ncg     rms          rms(c)
DAV:   1    -0.181704920857E+03    0.13707E-06   -0.11504E-05  5850   0.131E-02    0.459E-03
RMM:   2    -0.181705118967E+03   -0.19811E-03   -0.60796E-05 11788   0.238E-02    0.999E-02
RMM:   3    -0.181705000902E+03    0.11806E-03   -0.26097E-05 10796   0.144E-02    0.648E-02
RMM:   4    -0.181704946441E+03    0.54461E-04   -0.26971E-05 10861   0.150E-02    0.380E-02
RMM:   5    -0.181704927291E+03    0.19150E-04   -0.14713E-05  9836   0.108E-02    0.175E-02
RMM:   6    -0.181704921422E+03    0.58693E-05   -0.12074E-05  8926   0.131E-02    0.734E-03
RMM:   7    -0.181704920952E+03    0.46935E-06   -0.35499E-06  5937   0.783E-03
   9 F= -.18170492E+03 E0= -.18169920E+03  d E =0.100125E-05
       N       E                     dE             d eps       ncg     rms          rms(c)
DAV:   1    -0.181704920664E+03    0.75726E-06   -0.31794E-06  8124   0.865E-03    0.248E-03
RMM:   2    -0.181704969370E+03   -0.48706E-04   -0.15051E-05 10385   0.124E-02    0.483E-02
RMM:   3    -0.181704927935E+03    0.41435E-04   -0.31466E-06  6764   0.707E-03    0.196E-02
RMM:   4    -0.181704927859E+03    0.76067E-07   -0.55357E-06  7803   0.933E-03
  10 F= -.18170493E+03 E0= -.18169923E+03  d E =-.690621E-05
       N       E                     dE             d eps       ncg     rms          rms(c)
DAV:   1    -0.181704921913E+03    0.60214E-05   -0.60677E-05  9558   0.240E-02    0.799E-03
RMM:   2    -0.181706422804E+03   -0.15009E-02   -0.56761E-04 12550   0.545E-02    0.263E-01
RMM:   3    -0.181705044005E+03    0.13788E-02   -0.24943E-04 11911   0.517E-02    0.842E-02
RMM:   4    -0.181705044838E+03   -0.83266E-06   -0.83869E-05 12370   0.206E-02    0.774E-02
RMM:   5    -0.181704929102E+03    0.11574E-03   -0.57994E-05 12202   0.202E-02    0.203E-02
RMM:   6    -0.181704939196E+03   -0.10094E-04   -0.39158E-05 11606   0.182E-02    0.311E-02
RMM:   7    -0.181704922988E+03    0.16208E-04   -0.22172E-05 10227   0.158E-02    0.101E-02
RMM:   8    -0.181704920594E+03    0.23947E-05   -0.39076E-06  6806   0.888E-03    0.359E-03
RMM:   9    -0.181704920528E+03    0.65501E-07   -0.10456E-06  4821   0.479E-03
  11 F= -.18170492E+03 E0= -.18169920E+03  d E =0.733037E-05
       N       E                     dE             d eps       ncg     rms          rms(c)
DAV:   1    -0.181704920674E+03   -0.79888E-07   -0.20927E-06  8760   0.518E-03    0.119E-03
RMM:   2    -0.181704930248E+03   -0.95745E-05   -0.33514E-06  6703   0.728E-03    0.203E-02
RMM:   3    -0.181704923558E+03    0.66900E-05   -0.10044E-06  4575   0.618E-03    0.128E-02
RMM:   4    -0.181704922528E+03    0.10303E-05   -0.83235E-07  4804   0.385E-03    0.996E-03
RMM:   5    -0.181704921053E+03    0.14750E-05   -0.54436E-07  4292   0.445E-03    0.402E-03
RMM:   6    -0.181704920772E+03    0.28067E-06   -0.30694E-07  4160   0.312E-03
  12 F= -.18170492E+03 E0= -.18169920E+03  d E =-.243937E-06
       N       E                     dE             d eps       ncg     rms          rms(c)
DAV:   1    -0.181704920873E+03    0.18013E-06   -0.15898E-06  5244   0.491E-03    0.191E-03
RMM:   2    -0.181704932317E+03   -0.11445E-04   -0.93355E-06  8771   0.106E-02    0.243E-02
RMM:   3    -0.181704928431E+03    0.38860E-05   -0.35268E-06  7012   0.843E-03    0.199E-02
RMM:   4    -0.181704922229E+03    0.62023E-05   -0.15391E-06  5378   0.594E-03    0.848E-03
RMM:   5    -0.181704920862E+03    0.13668E-05   -0.51345E-07  4155   0.350E-03    0.239E-03
RMM:   6    -0.181704921250E+03   -0.38819E-06   -0.53184E-07  4341   0.298E-03
  13 F= -.18170492E+03 E0= -.18169921E+03  d E =-.478221E-06
       N       E                     dE             d eps       ncg     rms          rms(c)
DAV:   1    -0.181704920815E+03    0.47422E-07   -0.22626E-06  4584   0.593E-03    0.116E-03
RMM:   2    -0.181704947709E+03   -0.26894E-04   -0.27361E-06  6582   0.684E-03    0.376E-02
RMM:   3    -0.181704921826E+03    0.25883E-04   -0.92456E-07  4951   0.595E-03    0.651E-03
RMM:   4    -0.181704922276E+03   -0.44987E-06   -0.88170E-07  4937   0.429E-03
  14 F= -.18170492E+03 E0= -.18169918E+03  d E =-.102525E-05
       N       E                     dE             d eps       ncg     rms          rms(c)
DAV:   1    -0.181704921692E+03    0.13360E-06   -0.15523E-05  5370   0.131E-02    0.657E-03
RMM:   2    -0.181706114915E+03   -0.11932E-02   -0.39057E-04 12788   0.489E-02    0.251E-01
RMM:   3    -0.181705037023E+03    0.10779E-02   -0.18104E-04 11982   0.437E-02    0.768E-02
RMM:   4    -0.181704957524E+03    0.79499E-04   -0.50375E-05 11287   0.160E-02    0.404E-02
RMM:   5    -0.181704926643E+03    0.30881E-04   -0.30700E-05 11344   0.141E-02    0.164E-02
RMM:   6    -0.181704936132E+03   -0.94895E-05   -0.28060E-05 11128   0.166E-02    0.273E-02
RMM:   7    -0.181704921176E+03    0.14956E-04   -0.71574E-06  7986   0.118E-02    0.537E-03
RMM:   8    -0.181704920726E+03    0.45092E-06   -0.16745E-06  5145   0.667E-03
  15 F= -.18170492E+03 E0= -.18169920E+03  d E =0.155009E-05
       N       E                     dE             d eps       ncg     rms          rms(c)
DAV:   1    -0.181704920912E+03    0.26462E-06   -0.18535E-06  8124   0.505E-03    0.137E-03
RMM:   2    -0.181704935604E+03   -0.14692E-04   -0.65697E-06  8334   0.794E-03    0.262E-02
RMM:   3    -0.181704924228E+03    0.11375E-04   -0.17765E-06  5907   0.694E-03    0.133E-02
RMM:   4    -0.181704924897E+03   -0.66869E-06   -0.94668E-07  5056   0.462E-03
  16 F= -.18170492E+03 E0= -.18169920E+03  d E =-.417155E-05
       N       E                     dE             d eps       ncg     rms          rms(c)
DAV:   1    -0.181704921132E+03    0.30966E-05   -0.25020E-05  6912   0.152E-02    0.339E-03
RMM:   2    -0.181705152526E+03   -0.23139E-03   -0.93180E-05 12483   0.227E-02    0.102E-01
RMM:   3    -0.181704990434E+03    0.16209E-03   -0.27168E-05 10553   0.172E-02    0.607E-02
RMM:   4    -0.181704938396E+03    0.52038E-04   -0.24021E-05 10337   0.112E-02    0.313E-02
RMM:   5    -0.181704922350E+03    0.16046E-04   -0.10359E-05  9038   0.110E-02    0.927E-03
RMM:   6    -0.181704923548E+03   -0.11977E-05   -0.97957E-06  8642   0.110E-02    0.127E-02
RMM:   7    -0.181704921850E+03    0.16980E-05   -0.24367E-06  5940   0.772E-03    0.605E-03
RMM:   8    -0.181704920946E+03    0.90324E-06   -0.73864E-07  4434   0.506E-03
  17 F= -.18170492E+03 E0= -.18169920E+03  d E =0.395063E-05
       N       E                     dE             d eps       ncg     rms          rms(c)
DAV:   1    -0.181704921013E+03    0.83666E-06   -0.10893E-06  5520   0.448E-03    0.148E-03
RMM:   2    -0.181704932485E+03   -0.11472E-04   -0.55965E-06  7176   0.828E-03    0.258E-02
RMM:   3    -0.181704926784E+03    0.57007E-05   -0.11794E-06  4832   0.600E-03    0.168E-02
RMM:   4    -0.181704923806E+03    0.29775E-05   -0.12703E-06  5401   0.444E-03    0.116E-02
RMM:   5    -0.181704921358E+03    0.24485E-05   -0.66122E-07  4419   0.418E-03    0.411E-03
RMM:   6    -0.181704921160E+03    0.19761E-06   -0.42992E-07  4138   0.319E-03
  18 F= -.18170492E+03 E0= -.18169920E+03  d E =-.213878E-06
       N       E                     dE             d eps       ncg     rms          rms(c)
DAV:   1    -0.181704921265E+03    0.93024E-07   -0.22531E-06  4458   0.591E-03    0.294E-03
RMM:   2    -0.181704962999E+03   -0.41734E-04   -0.31460E-05 11240   0.157E-02    0.440E-02
RMM:   3    -0.181704962244E+03    0.75505E-06   -0.10556E-05  9049   0.102E-02    0.490E-02
RMM:   4    -0.181704933642E+03    0.28602E-04   -0.85227E-06  8459   0.996E-03    0.242E-02
RMM:   5    -0.181704921659E+03    0.11983E-04   -0.34378E-06  6679   0.682E-03    0.617E-03
RMM:   6    -0.181704922363E+03   -0.70403E-06   -0.27428E-06  6147   0.643E-03
  19 F= -.18170492E+03 E0= -.18169922E+03  d E =-.120283E-05
       N       E                     dE             d eps       ncg     rms          rms(c)
DAV:   1    -0.181704921208E+03    0.45095E-06   -0.70133E-06  5124   0.122E-02    0.299E-03
RMM:   2    -0.181704987691E+03   -0.66483E-04   -0.29927E-05 11323   0.171E-02    0.536E-02
RMM:   3    -0.181704935545E+03    0.52146E-04   -0.91291E-06  8639   0.101E-02    0.282E-02
RMM:   4    -0.181704941896E+03   -0.63504E-05   -0.63133E-06  7950   0.813E-03    0.341E-02
RMM:   5    -0.181704921346E+03    0.20550E-04   -0.67957E-06  8184   0.104E-02    0.441E-03
RMM:   6    -0.181704922327E+03   -0.98141E-06   -0.26158E-06  5726   0.614E-03
  20 F= -.18170492E+03 E0= -.18169922E+03  d E =0.361165E-07
       N       E                     dE             d eps       ncg     rms          rms(c)
DAV:   1    -0.181704921207E+03    0.13816E-06   -0.82149E-06  6306   0.114E-02    0.313E-03
RMM:   2    -0.181704976444E+03   -0.55237E-04   -0.30756E-05 10810   0.161E-02    0.539E-02
RMM:   3    -0.181704944735E+03    0.31709E-04   -0.52916E-06  7615   0.876E-03    0.343E-02
RMM:   4    -0.181704923606E+03    0.21129E-04   -0.10492E-05  8788   0.966E-03    0.125E-02
RMM:   5    -0.181704925494E+03   -0.18882E-05   -0.48230E-06  7229   0.850E-03    0.156E-02
RMM:   6    -0.181704922319E+03    0.31752E-05   -0.21847E-06  5509   0.659E-03    0.761E-03
RMM:   7    -0.181704921487E+03    0.83214E-06   -0.17490E-06  4693   0.619E-03
  21 F= -.18170492E+03 E0= -.18169919E+03  d E =0.840094E-06
       N       E                     dE             d eps       ncg     rms          rms(c)
DAV:   1    -0.181704921270E+03    0.10488E-05   -0.34926E-06  5250   0.926E-03    0.260E-03
RMM:   2    -0.181704967070E+03   -0.45800E-04   -0.18825E-05 10519   0.145E-02    0.484E-02
RMM:   3    -0.181704933769E+03    0.33302E-04   -0.33885E-06  6799   0.740E-03    0.254E-02
RMM:   4    -0.181704930533E+03    0.32357E-05   -0.46094E-06  7410   0.798E-03    0.226E-02
RMM:   5    -0.181704922374E+03    0.81588E-05   -0.34758E-06  6794   0.823E-03    0.780E-03
RMM:   6    -0.181704921526E+03    0.84825E-06   -0.25255E-06  5419   0.630E-03
  22 F= -.18170492E+03 E0= -.18169919E+03  d E =-.389546E-07
       N       E                     dE             d eps       ncg     rms          rms(c)
DAV:   1    -0.181704921593E+03    0.78075E-06   -0.66552E-06  7488   0.112E-02    0.551E-03
RMM:   2    -0.181705392277E+03   -0.47068E-03   -0.99855E-05 12201   0.300E-02    0.149E-01
RMM:   3    -0.181704984646E+03    0.40763E-03   -0.41972E-05 11509   0.165E-02    0.632E-02
RMM:   4    -0.181704924511E+03    0.60135E-04   -0.54380E-05 11388   0.242E-02    0.151E-02
RMM:   5    -0.181704938139E+03   -0.13628E-04   -0.22999E-05 10661   0.122E-02    0.300E-02
RMM:   6    -0.181704938291E+03   -0.15166E-06   -0.16814E-05 10449   0.113E-02    0.275E-02
RMM:   7    -0.181704923171E+03    0.15120E-04   -0.98980E-06  9032   0.106E-02    0.104E-02
RMM:   8    -0.181704921025E+03    0.21464E-05   -0.22491E-06  5279   0.888E-03    0.329E-03
RMM:   9    -0.181704921037E+03   -0.12324E-07   -0.10760E-06  4469   0.426E-03
  23 F= -.18170492E+03 E0= -.18169920E+03  d E =0.488741E-06
       N       E                     dE             d eps       ncg     rms          rms(c)
DAV:   1    -0.181704921163E+03   -0.13826E-06   -0.17917E-06  7032   0.585E-03    0.118E-03
RMM:   2    -0.181704961977E+03   -0.40814E-04   -0.40170E-06  7309   0.754E-03    0.451E-02
RMM:   3    -0.181704921874E+03    0.40103E-04   -0.11634E-06  5139   0.661E-03    0.573E-03
RMM:   4    -0.181704922321E+03   -0.44713E-06   -0.10036E-06  5063   0.532E-03
  24 F= -.18170492E+03 E0= -.18169919E+03  d E =-.128427E-05
       N       E                     dE             d eps       ncg     rms          rms(c)
DAV:   1    -0.181704922488E+03   -0.61411E-06   -0.18356E-05  7320   0.139E-02    0.781E-03
RMM:   2    -0.181706905349E+03   -0.19829E-02   -0.60842E-04 12722   0.593E-02    0.315E-01
RMM:   3    -0.181705071069E+03    0.18343E-02   -0.29456E-04 12120   0.536E-02    0.882E-02
RMM:   4    -0.181704962283E+03    0.10879E-03   -0.77835E-05 12058   0.204E-02    0.434E-02
RMM:   5    -0.181704929920E+03    0.32364E-04   -0.51113E-05 12048   0.193E-02    0.214E-02
RMM:   6    -0.181704959914E+03   -0.29994E-04   -0.41353E-05 11668   0.172E-02    0.430E-02
RMM:   7    -0.181704922149E+03    0.37764E-04   -0.15781E-05  9656   0.135E-02    0.675E-03
RMM:   8    -0.181704921086E+03    0.10630E-05   -0.27777E-06  6189   0.651E-03    0.180E-03
RMM:   9    -0.181704921159E+03   -0.72365E-07   -0.10293E-06  4944   0.535E-03
  25 F= -.18170492E+03 E0= -.18169920E+03  d E =0.116279E-05
       N       E                     dE             d eps       ncg     rms          rms(c)
DAV:   1    -0.181704921268E+03   -0.18171E-06   -0.12713E-06  7740   0.442E-03    0.847E-04
RMM:   2    -0.181704922871E+03   -0.16027E-05   -0.79476E-07  4653   0.482E-03    0.853E-03
RMM:   3    -0.181704922511E+03    0.35922E-06   -0.36514E-07  4294   0.350E-03
  26 F= -.18170492E+03 E0= -.18169921E+03  d E =-.135281E-05
       N       E                     dE             d eps       ncg     rms          rms(c)
DAV:   1    -0.181704922282E+03    0.58816E-06   -0.14605E-05  5232   0.104E-02    0.687E-03
RMM:   2    -0.181708857417E+03   -0.39351E-02   -0.59898E-04 12738   0.582E-02    0.442E-01
RMM:   3    -0.181705212800E+03    0.36446E-02   -0.24499E-04 11919   0.510E-02    0.118E-01
RMM:   4    -0.181704940664E+03    0.27214E-03   -0.13763E-04 12535   0.273E-02    0.309E-02
RMM:   5    -0.181704985367E+03   -0.44703E-04   -0.13857E-04 11889   0.384E-02    0.615E-02
RMM:   6    -0.181704940400E+03    0.44968E-04   -0.47558E-05 11422   0.240E-02    0.308E-02
RMM:   7    -0.181704921274E+03    0.19125E-04   -0.19883E-05 10280   0.177E-02    0.554E-03
RMM:   8    -0.181704921373E+03   -0.98387E-07   -0.46656E-06  7559   0.599E-03
  27 F= -.18170492E+03 E0= -.18169920E+03  d E =0.113880E-05
       N       E                     dE             d eps       ncg     rms          rms(c)
DAV:   1    -0.181704921448E+03   -0.17419E-06   -0.51474E-06 10284   0.882E-03    0.258E-03
RMM:   2    -0.181704937973E+03   -0.16524E-04   -0.15289E-05  9695   0.144E-02    0.296E-02
RMM:   3    -0.181704935764E+03    0.22091E-05   -0.48137E-06  7570   0.813E-03    0.288E-02
RMM:   4    -0.181704932500E+03    0.32633E-05   -0.33492E-06  6680   0.702E-03    0.229E-02
RMM:   5    -0.181704921835E+03    0.10666E-04   -0.14601E-06  5096   0.551E-03    0.524E-03
RMM:   6    -0.181704921902E+03   -0.67104E-07   -0.13567E-06  4822   0.529E-03
  28 F= -.18170492E+03 E0= -.18169919E+03  d E =-.529010E-06
       N       E                     dE             d eps       ncg     rms          rms(c)
DAV:   1    -0.181704921618E+03    0.21626E-06   -0.53686E-06  4716   0.961E-03    0.324E-03
RMM:   2    -0.181704971643E+03   -0.50025E-04   -0.40624E-05 11688   0.170E-02    0.477E-02
RMM:   3    -0.181704988870E+03   -0.17227E-04   -0.13517E-05  9748   0.118E-02    0.615E-02
RMM:   4    -0.181704923316E+03    0.65554E-04   -0.10413E-05  9034   0.106E-02    0.940E-03
RMM:   5    -0.181704923889E+03   -0.57318E-06   -0.52736E-06  7613   0.763E-03
  29 F= -.18170492E+03 E0= -.18169922E+03  d E =-.198710E-05
       N       E                     dE             d eps       ncg     rms          rms(c)
DAV:   1    -0.181704925683E+03   -0.23675E-05   -0.52147E-05  8688   0.228E-02    0.144E-02
RMM:   2    -0.181711020239E+03   -0.60946E-02   -0.20915E-03 12739   0.107E-01    0.539E-01
RMM:   3    -0.181705096050E+03    0.59242E-02   -0.10411E-03 12199   0.102E-01    0.906E-02
RMM:   4    -0.181705106840E+03   -0.10790E-04   -0.30396E-04 12638   0.434E-02    0.969E-02
RMM:   5    -0.181704959751E+03    0.14709E-03   -0.58263E-05 11897   0.169E-02    0.450E-02
RMM:   6    -0.181704991849E+03   -0.32099E-04   -0.12840E-04 12431   0.317E-02    0.599E-02
RMM:   7    -0.181704921524E+03    0.70325E-04   -0.38046E-05 10317   0.252E-02    0.860E-03
RMM:   8    -0.181704921347E+03    0.17645E-06   -0.12017E-05  8977   0.979E-03    0.366E-03
RMM:   9    -0.181704921369E+03   -0.22078E-07   -0.21798E-06  5845   0.598E-03
  30 F= -.18170492E+03 E0= -.18169920E+03  d E =0.251929E-05
       N       E                     dE             d eps       ncg     rms          rms(c)
DAV:   1    -0.181704921463E+03   -0.11598E-06   -0.23382E-06  8412   0.709E-03    0.142E-03
RMM:   2    -0.181704940004E+03   -0.18540E-04   -0.53780E-06  7683   0.796E-03    0.300E-02
RMM:   3    -0.181704925613E+03    0.14390E-04   -0.10710E-06  5143   0.598E-03    0.144E-02
RMM:   4    -0.181704922581E+03    0.30326E-05   -0.14332E-06  5437   0.472E-03    0.766E-03
RMM:   5    -0.181704922417E+03    0.16361E-06   -0.85436E-07  4613   0.402E-03
  31 F= -.18170492E+03 E0= -.18169920E+03  d E =-.104766E-05
       N       E                     dE             d eps       ncg     rms          rms(c)
DAV:   1    -0.181704921580E+03    0.10003E-05   -0.73376E-06  4824   0.940E-03    0.254E-03
RMM:   2    -0.181705016370E+03   -0.94789E-04   -0.35227E-05 11345   0.154E-02    0.704E-02
RMM:   3    -0.181704945333E+03    0.71036E-04   -0.96852E-06  8841   0.113E-02    0.347E-02
RMM:   4    -0.181704929380E+03    0.15953E-04   -0.73002E-06  8056   0.810E-03    0.209E-02
RMM:   5    -0.181704923063E+03    0.63171E-05   -0.50395E-06  7688   0.849E-03    0.846E-03
RMM:   6    -0.181704922025E+03    0.10381E-05   -0.30269E-06  6185   0.711E-03    0.549E-03
RMM:   7    -0.181704921974E+03    0.50993E-07   -0.14354E-06  4987   0.671E-03
  32 F= -.18170492E+03 E0= -.18169921E+03  d E =0.443041E-06
       N       E                     dE             d eps       ncg     rms          rms(c)
DAV:   1    -0.181704921603E+03    0.42190E-06   -0.34118E-06  5760   0.865E-03    0.188E-03
RMM:   2    -0.181704985531E+03   -0.63928E-04   -0.10726E-05  9406   0.109E-02    0.553E-02
RMM:   3    -0.181704924814E+03    0.60718E-04   -0.21395E-06  6070   0.680E-03    0.137E-02
RMM:   4    -0.181704922028E+03    0.27857E-05   -0.33359E-06  6771   0.861E-03    0.504E-03
RMM:   5    -0.181704925732E+03   -0.37043E-05   -0.22015E-06  5820   0.529E-03    0.140E-02
RMM:   6    -0.181704923043E+03    0.26889E-05   -0.12450E-06  4978   0.554E-03    0.904E-03
RMM:   7    -0.181704921803E+03    0.12407E-05   -0.86582E-07  4307   0.525E-03    0.309E-03
RMM:   8    -0.181704921653E+03    0.15014E-06   -0.37508E-07  4119   0.377E-03
  33 F= -.18170492E+03 E0= -.18169920E+03  d E =0.321514E-06
       N       E                     dE             d eps       ncg     rms          rms(c)
DAV:   1    -0.181704921696E+03    0.10700E-06   -0.11180E-06  4452   0.447E-03    0.749E-04
RMM:   2    -0.181704922348E+03   -0.65188E-06   -0.51183E-07  4284   0.408E-03
  34 F= -.18170492E+03 E0= -.18169920E+03  d E =-.695026E-06
       N       E                     dE             d eps       ncg     rms          rms(c)
DAV:   1    -0.181704922301E+03   -0.60553E-06   -0.10627E-05  6948   0.901E-03    0.505E-03
RMM:   2    -0.181707844939E+03   -0.29226E-02   -0.28435E-04 12722   0.400E-02    0.386E-01
RMM:   3    -0.181704950616E+03    0.28943E-02   -0.15538E-04 11988   0.381E-02    0.171E-02
RMM:   4    -0.181705009286E+03   -0.58670E-04   -0.10344E-04 11781   0.317E-02    0.659E-02
RMM:   5    -0.181705058155E+03   -0.48869E-04   -0.98506E-05 12322   0.246E-02    0.800E-02
RMM:   6    -0.181704942608E+03    0.11555E-03   -0.47961E-05 11344   0.199E-02    0.356E-02
RMM:   7    -0.181704921533E+03    0.21074E-04   -0.24850E-05 10416   0.196E-02    0.454E-03
RMM:   8    -0.181704922550E+03   -0.10161E-05   -0.11246E-05  8688   0.866E-03    0.629E-03
RMM:   9    -0.181704922290E+03    0.25981E-06   -0.21872E-06  5863   0.687E-03
  35 F= -.18170492E+03 E0= -.18169921E+03  d E =0.578279E-07
       N       E                     dE             d eps       ncg     rms          rms(c)
DAV:   1    -0.181704921862E+03    0.68788E-06   -0.41897E-06  7848   0.992E-03    0.321E-03
RMM:   2    -0.181705369538E+03   -0.44768E-03   -0.52104E-05 11996   0.201E-02    0.150E-01
RMM:   3    -0.181704930630E+03    0.43891E-03   -0.22199E-05 10415   0.146E-02    0.198E-02
RMM:   4    -0.181704927565E+03    0.30650E-05   -0.19939E-05 10348   0.163E-02    0.174E-02
RMM:   5    -0.181704937180E+03   -0.96147E-05   -0.10972E-05  9393   0.894E-03    0.287E-02
RMM:   6    -0.181704925733E+03    0.11446E-04   -0.11592E-05  9734   0.110E-02    0.118E-02
RMM:   7    -0.181704922463E+03    0.32705E-05   -0.29135E-06  6141   0.752E-03    0.620E-03
RMM:   8    -0.181704922399E+03    0.63383E-07   -0.10571E-06  4547   0.580E-03
  36 F= -.18170492E+03 E0= -.18169921E+03  d E =-.109488E-06
       N       E                     dE             d eps       ncg     rms          rms(c)
DAV:   1    -0.181704921828E+03    0.63481E-06   -0.46980E-06  5988   0.892E-03    0.189E-03
RMM:   2    -0.181704992081E+03   -0.70253E-04   -0.15003E-05  9923   0.118E-02    0.608E-02
RMM:   3    -0.181704925430E+03    0.66650E-04   -0.28981E-06  6451   0.731E-03    0.142E-02
RMM:   4    -0.181704925069E+03    0.36155E-06   -0.36250E-06  6854   0.773E-03
  37 F= -.18170493E+03 E0= -.18169921E+03  d E =-.266937E-05
       N       E                     dE             d eps       ncg     rms          rms(c)
DAV:   1    -0.181704924247E+03    0.11834E-05   -0.41895E-05  7488   0.206E-02    0.108E-02
RMM:   2    -0.181708095502E+03   -0.31713E-02   -0.11198E-03 12626   0.772E-02    0.387E-01
RMM:   3    -0.181705034712E+03    0.30608E-02   -0.56422E-04 12129   0.750E-02    0.732E-02
RMM:   4    -0.181704937544E+03    0.97167E-04   -0.16776E-04 12419   0.330E-02    0.298E-02
RMM:   5    -0.181705008096E+03   -0.70552E-04   -0.30496E-05 10551   0.126E-02    0.675E-02
RMM:   6    -0.181704929817E+03    0.78279E-04   -0.38036E-05 11348   0.214E-02    0.187E-02
RMM:   7    -0.181704926763E+03    0.30540E-05   -0.14588E-05  9664   0.160E-02    0.154E-02
RMM:   8    -0.181704921914E+03    0.48486E-05   -0.56593E-06  7876   0.949E-03    0.372E-03
RMM:   9    -0.181704921846E+03    0.67913E-07   -0.16240E-06  5161   0.605E-03
  38 F= -.18170492E+03 E0= -.18169920E+03  d E =0.322226E-05
       N       E                     dE             d eps       ncg     rms          rms(c)
DAV:   1    -0.181704921972E+03   -0.58035E-07   -0.25506E-06  8304   0.741E-03    0.207E-03
RMM:   2    -0.181704994207E+03   -0.72235E-04   -0.21649E-05 10607   0.124E-02    0.582E-02
RMM:   3    -0.181704934895E+03    0.59312E-04   -0.46442E-06  7197   0.869E-03    0.247E-02
RMM:   4    -0.181704927522E+03    0.73729E-05   -0.57586E-06  7867   0.714E-03    0.177E-02
RMM:   5    -0.181704923353E+03    0.41692E-05   -0.36682E-06  6858   0.722E-03    0.920E-03
RMM:   6    -0.181704922215E+03    0.11382E-05   -0.20089E-06  5297   0.690E-03    0.400E-03
RMM:   7    -0.181704922079E+03    0.13590E-06   -0.99680E-07  4212   0.556E-03
  39 F= -.18170492E+03 E0= -.18169920E+03  d E =-.232385E-06
       N       E                     dE             d eps       ncg     rms          rms(c)
DAV:   1    -0.181704922187E+03    0.27621E-07   -0.41067E-06  7776   0.721E-03    0.245E-03
RMM:   2    -0.181704935413E+03   -0.13226E-04   -0.14991E-05 10333   0.130E-02    0.248E-02
RMM:   3    -0.181704953232E+03   -0.17819E-04   -0.34082E-06  6914   0.708E-03    0.414E-02
RMM:   4    -0.181704924168E+03    0.29064E-04   -0.37681E-06  7064   0.837E-03    0.107E-02
RMM:   5    -0.181704922869E+03    0.12996E-05   -0.15131E-06  5136   0.507E-03    0.641E-03
RMM:   6    -0.181704922137E+03    0.73184E-06   -0.13376E-06  4234   0.585E-03
  40 F= -.18170492E+03 E0= -.18169920E+03  d E =-.582586E-07
       N       E                     dE             d eps       ncg     rms          rms(c)
DAV:   1    -0.181704921945E+03    0.92353E-06   -0.52239E-06  8712   0.821E-03    0.178E-03
RMM:   2    -0.181704957532E+03   -0.35587E-04   -0.11833E-05  9431   0.104E-02    0.417E-02
RMM:   3    -0.181704926656E+03    0.30877E-04   -0.36069E-06  6849   0.814E-03    0.149E-02
RMM:   4    -0.181704926411E+03    0.24430E-06   -0.16914E-06  5843   0.562E-03
  41 F= -.18170493E+03 E0= -.18169916E+03  d E =-.427422E-05
       N       E                     dE             d eps       ncg     rms          rms(c)
DAV:   1    -0.181704922917E+03    0.37385E-05   -0.32145E-05 11088   0.155E-02    0.603E-03
RMM:   2    -0.181705311720E+03   -0.38880E-03   -0.22090E-04 12404   0.334E-02    0.133E-01
RMM:   3    -0.181705010451E+03    0.30127E-03   -0.10254E-04 12061   0.291E-02    0.693E-02
RMM:   4    -0.181704962875E+03    0.47576E-04   -0.47469E-05 11641   0.181E-02    0.471E-02
RMM:   5    -0.181704924361E+03    0.38514E-04   -0.92871E-06  8437   0.858E-03    0.103E-02
RMM:   6    -0.181704926250E+03   -0.18890E-05   -0.12208E-05  9730   0.110E-02    0.146E-02
RMM:   7    -0.181704922655E+03    0.35949E-05   -0.49054E-06  7253   0.934E-03    0.476E-03
RMM:   8    -0.181704922207E+03    0.44791E-06   -0.10444E-06  4435   0.632E-03
  42 F= -.18170492E+03 E0= -.18169920E+03  d E =0.420383E-05
       N       E                     dE             d eps       ncg     rms          rms(c)
DAV:   1    -0.181704922228E+03    0.42780E-06   -0.12316E-06  6624   0.577E-03    0.153E-03
RMM:   2    -0.181704934710E+03   -0.12482E-04   -0.38987E-06  6763   0.754E-03    0.261E-02
RMM:   3    -0.181704924974E+03    0.97359E-05   -0.11658E-06  4733   0.544E-03    0.109E-02
RMM:   4    -0.181704924098E+03    0.87558E-06   -0.12168E-06  5057   0.545E-03
  43 F= -.18170492E+03 E0= -.18169922E+03  d E =-.189093E-05
       N       E                     dE             d eps       ncg     rms          rms(c)
DAV:   1    -0.181704923078E+03    0.18960E-05   -0.17363E-05  5322   0.136E-02    0.668E-03
RMM:   2    -0.181705887751E+03   -0.96467E-03   -0.33002E-04 12712   0.468E-02    0.225E-01
RMM:   3    -0.181704964110E+03    0.92364E-03   -0.16427E-04 11999   0.421E-02    0.421E-02
RMM:   4    -0.181704970031E+03   -0.59217E-05   -0.39578E-05 11006   0.149E-02    0.496E-02
RMM:   5    -0.181704929282E+03    0.40749E-04   -0.17610E-05 10516   0.105E-02    0.181E-02
RMM:   6    -0.181704930081E+03   -0.79929E-06   -0.23136E-05 10982   0.143E-02    0.201E-02
RMM:   7    -0.181704923463E+03    0.66184E-05   -0.70574E-06  8088   0.112E-02    0.741E-03
RMM:   8    -0.181704922301E+03    0.11615E-05   -0.19918E-06  5333   0.762E-03    0.345E-03
RMM:   9    -0.181704922181E+03    0.12041E-06   -0.79287E-07  4306   0.545E-03
  44 F= -.18170492E+03 E0= -.18169920E+03  d E =0.191727E-05
       N       E                     dE             d eps       ncg     rms          rms(c)
DAV:   1    -0.181704922292E+03    0.96220E-08   -0.12092E-06  6876   0.392E-03    0.816E-04
RMM:   2    -0.181704922793E+03   -0.50093E-06   -0.86991E-07  4297   0.454E-03
  45 F= -.18170492E+03 E0= -.18169919E+03  d E =-.611721E-06
       N       E                     dE             d eps       ncg     rms          rms(c)
DAV:   1    -0.181704922996E+03   -0.70419E-06   -0.10412E-05  4764   0.102E-02    0.635E-03
RMM:   2    -0.181708991692E+03   -0.40687E-02   -0.48717E-04 12714   0.527E-02    0.453E-01
RMM:   3    -0.181705079524E+03    0.39122E-02   -0.22506E-04 11972   0.474E-02    0.811E-02
RMM:   4    -0.181704958318E+03    0.12121E-03   -0.11297E-04 12447   0.253E-02    0.428E-02
RMM:   5    -0.181704989491E+03   -0.31172E-04   -0.11894E-04 12222   0.311E-02    0.566E-02
RMM:   6    -0.181704933392E+03    0.56098E-04   -0.48639E-05 11252   0.239E-02    0.236E-02
RMM:   7    -0.181704923890E+03    0.95024E-05   -0.12644E-05  9569   0.113E-02    0.989E-03
RMM:   8    -0.181704922210E+03    0.16794E-05   -0.37499E-06  6935   0.759E-03    0.366E-03
RMM:   9    -0.181704922148E+03    0.62157E-07   -0.16067E-06  4726   0.655E-03
  46 F= -.18170492E+03 E0= -.18169920E+03  d E =0.644733E-06
       N       E                     dE             d eps       ncg     rms          rms(c)
DAV:   1    -0.181704922213E+03   -0.25889E-08   -0.17998E-06  7386   0.663E-03    0.150E-03
RMM:   2    -0.181704987284E+03   -0.65071E-04   -0.89095E-06  8239   0.869E-03    0.575E-02
RMM:   3    -0.181704928589E+03    0.58695E-04   -0.26948E-06  6344   0.782E-03    0.180E-02
RMM:   4    -0.181704924072E+03    0.45170E-05   -0.21960E-06  6165   0.579E-03    0.954E-03
RMM:   5    -0.181704923504E+03    0.56759E-06   -0.12408E-06  5199   0.474E-03
  47 F= -.18170492E+03 E0= -.18169922E+03  d E =-.135589E-05
       N       E                     dE             d eps       ncg     rms          rms(c)
DAV:   1    -0.181704922357E+03    0.17144E-05   -0.76186E-06  5412   0.107E-02    0.314E-03
RMM:   2    -0.181705015058E+03   -0.92701E-04   -0.31940E-05 10595   0.172E-02    0.711E-02
RMM:   3    -0.181704941857E+03    0.73201E-04   -0.67439E-06  8096   0.932E-03    0.310E-02
RMM:   4    -0.181704929909E+03    0.11949E-04   -0.11855E-05  9224   0.114E-02    0.199E-02
RMM:   5    -0.181704924536E+03    0.53728E-05   -0.46061E-06  7380   0.708E-03    0.109E-02
RMM:   6    -0.181704924147E+03    0.38867E-06   -0.35632E-06  6824   0.825E-03
  48 F= -.18170492E+03 E0= -.18169922E+03  d E =-.643088E-06
       N       E                     dE             d eps       ncg     rms          rms(c)
DAV:   1    -0.181704922673E+03    0.18626E-05   -0.14563E-05  7620   0.152E-02    0.540E-03
RMM:   2    -0.181705355015E+03   -0.43234E-03   -0.11961E-04 12038   0.343E-02    0.141E-01
RMM:   3    -0.181704973408E+03    0.38161E-03   -0.29792E-05 11112   0.171E-02    0.549E-02
RMM:   4    -0.181704959945E+03    0.13464E-04   -0.47778E-05 11612   0.185E-02    0.443E-02
RMM:   5    -0.181704933292E+03    0.26653E-04   -0.23751E-05 10862   0.146E-02    0.242E-02
RMM:   6    -0.181704925709E+03    0.75825E-05   -0.16158E-05  9941   0.133E-02    0.133E-02
RMM:   7    -0.181704925984E+03   -0.27466E-06   -0.10952E-05  8972   0.102E-02    0.141E-02
RMM:   8    -0.181704922329E+03    0.36550E-05   -0.23761E-06  5553   0.874E-03    0.404E-03
RMM:   9    -0.181704922158E+03    0.17090E-06   -0.74347E-07  4273   0.429E-03
  49 F= -.18170492E+03 E0= -.18169920E+03  d E =0.198905E-05
       N       E                     dE             d eps       ncg     rms          rms(c)
DAV:   1    -0.181704922254E+03    0.74423E-07   -0.11292E-06  5790   0.417E-03    0.145E-03
RMM:   2    -0.181704928403E+03   -0.61486E-05   -0.55763E-06  7351   0.743E-03    0.167E-02
RMM:   3    -0.181704924756E+03    0.36470E-05   -0.96767E-07  4453   0.553E-03    0.119E-02
RMM:   4    -0.181704924872E+03   -0.11633E-06   -0.91399E-07  4961   0.470E-03
  50 F= -.18170492E+03 E0= -.18169917E+03  d E =-.271437E-05
       N       E                     dE             d eps       ncg     rms          rms(c)
DAV:   1    -0.181704922684E+03    0.20717E-05   -0.15422E-05  4422   0.131E-02    0.489E-03
RMM:   2    -0.181705236249E+03   -0.31356E-03   -0.13540E-04 12355   0.303E-02    0.130E-01
RMM:   3    -0.181704966282E+03    0.26997E-03   -0.63062E-05 11745   0.259E-02    0.453E-02
RMM:   4    -0.181704962621E+03    0.36610E-05   -0.16558E-05  9347   0.998E-03    0.472E-02
RMM:   5    -0.181704925378E+03    0.37243E-04   -0.14070E-05 10052   0.109E-02    0.121E-02
RMM:   6    -0.181704922649E+03    0.27287E-05   -0.96112E-06  8222   0.127E-02    0.459E-03
RMM:   7    -0.181704923817E+03   -0.11682E-05   -0.30624E-06  6555   0.696E-03    0.838E-03
RMM:   8    -0.181704922363E+03    0.14542E-05   -0.10449E-06  4736   0.659E-03    0.260E-03
RMM:   9    -0.181704922317E+03    0.45988E-07   -0.37947E-07  4207   0.364E-03
  51 F= -.18170492E+03 E0= -.18169920E+03  d E =0.255504E-05
       N       E                     dE             d eps       ncg     rms          rms(c)
DAV:   1    -0.181704922375E+03   -0.11784E-07   -0.71685E-07  5136   0.371E-03    0.148E-03
RMM:   2    -0.181704928276E+03   -0.59012E-05   -0.27687E-06  5807   0.854E-03    0.183E-02
RMM:   3    -0.181704925204E+03    0.30723E-05   -0.10264E-06  4520   0.477E-03    0.115E-02
RMM:   4    -0.181704925990E+03   -0.78590E-06   -0.77490E-07  4908   0.352E-03
  52 F= -.18170493E+03 E0= -.18169918E+03  d E =-.367262E-05
       N       E                     dE             d eps       ncg     rms          rms(c)
DAV:   1    -0.181704922482E+03    0.27224E-05   -0.18056E-05  4314   0.138E-02    0.303E-03
RMM:   2    -0.181705018242E+03   -0.95761E-04   -0.31731E-05 10485   0.173E-02    0.710E-02
RMM:   3    -0.181704961196E+03    0.57047E-04   -0.11832E-05  8952   0.110E-02    0.455E-02
RMM:   4    -0.181704934101E+03    0.27095E-04   -0.10740E-05  9078   0.105E-02    0.235E-02
RMM:   5    -0.181704923765E+03    0.10336E-04   -0.50599E-06  7648   0.752E-03    0.887E-03
RMM:   6    -0.181704923023E+03    0.74239E-06   -0.35192E-06  6422   0.808E-03
  53 F= -.18170492E+03 E0= -.18169921E+03  d E =0.296682E-05
       N       E                     dE             d eps       ncg     rms          rms(c)
DAV:   1    -0.181704923329E+03    0.43640E-06   -0.12609E-05 11700   0.134E-02    0.780E-03
RMM:   2    -0.181705833752E+03   -0.91042E-03   -0.25942E-04 12280   0.496E-02    0.203E-01
RMM:   3    -0.181705019747E+03    0.81400E-03   -0.65621E-05 11754   0.236E-02    0.781E-02
RMM:   4    -0.181705027667E+03   -0.79198E-05   -0.10162E-04 12181   0.286E-02    0.752E-02
RMM:   5    -0.181704932962E+03    0.94705E-04   -0.51694E-05 11760   0.217E-02    0.228E-02
RMM:   6    -0.181704933214E+03   -0.25234E-06   -0.31941E-05 11126   0.173E-02    0.240E-02
RMM:   7    -0.181704930935E+03    0.22790E-05   -0.23818E-05 10272   0.143E-02    0.204E-02
RMM:   8    -0.181704922500E+03    0.84354E-05   -0.50917E-06  7078   0.113E-02    0.529E-03
RMM:   9    -0.181704922396E+03    0.10349E-06   -0.19615E-06  5137   0.442E-03
  54 F= -.18170492E+03 E0= -.18169920E+03  d E =0.626671E-06
       N       E                     dE             d eps       ncg     rms          rms(c)
DAV:   1    -0.181704922465E+03    0.35165E-07   -0.13479E-06  7164   0.457E-03    0.192E-03
RMM:   2    -0.181704931593E+03   -0.91282E-05   -0.11177E-05  8966   0.112E-02    0.221E-02
RMM:   3    -0.181704929291E+03    0.23017E-05   -0.18581E-06  5467   0.634E-03    0.203E-02
RMM:   4    -0.181704928646E+03    0.64492E-06   -0.14179E-06  5378   0.520E-03
  55 F= -.18170493E+03 E0= -.18169920E+03  d E =-.624993E-05
       N       E                     dE             d eps       ncg     rms          rms(c)
DAV:   1    -0.181704923163E+03    0.61285E-05   -0.42889E-05  6702   0.185E-02    0.664E-03
RMM:   2    -0.181705622960E+03   -0.69980E-03   -0.28811E-04 12503   0.452E-02    0.182E-01
RMM:   3    -0.181705104053E+03    0.51891E-03   -0.98845E-05 11676   0.327E-02    0.955E-02
RMM:   4    -0.181704973893E+03    0.13016E-03   -0.55155E-05 11828   0.158E-02    0.530E-02
RMM:   5    -0.181704930447E+03    0.43447E-04   -0.36599E-05 11539   0.183E-02    0.221E-02
RMM:   6    -0.181704924483E+03    0.59633E-05   -0.27517E-05 10178   0.185E-02    0.916E-03
RMM:   7    -0.181704930579E+03   -0.60957E-05   -0.15173E-05 10192   0.110E-02    0.209E-02
RMM:   8    -0.181704922530E+03    0.80493E-05   -0.36561E-06  6885   0.997E-03    0.425E-03
RMM:   9    -0.181704922445E+03    0.84121E-07   -0.12428E-06  4733   0.443E-03
  56 F= -.18170492E+03 E0= -.18169920E+03  d E =0.620096E-05
       N       E                     dE             d eps       ncg     rms          rms(c)
DAV:   1    -0.181704922551E+03   -0.21479E-07   -0.15008E-06  7602   0.507E-03    0.189E-03
RMM:   2    -0.181704925121E+03   -0.25697E-05   -0.92901E-06  7845   0.104E-02    0.117E-02
RMM:   3    -0.181704928447E+03   -0.33258E-05   -0.12620E-06  4716   0.670E-03    0.182E-02
RMM:   4    -0.181704924589E+03    0.38574E-05   -0.96369E-07  4610   0.358E-03    0.975E-03
RMM:   5    -0.181704922893E+03    0.16963E-05   -0.61929E-07  4181   0.508E-03    0.453E-03
RMM:   6    -0.181704922742E+03    0.15050E-06   -0.28665E-07  3994   0.245E-03
  57 F= -.18170492E+03 E0= -.18169920E+03  d E =-.296859E-06
       N       E                     dE             d eps       ncg     rms          rms(c)
DAV:   1    -0.181704922746E+03    0.14676E-06   -0.20601E-06  4242   0.522E-03    0.304E-03
RMM:   2    -0.181704955237E+03   -0.32491E-04   -0.29772E-05 11399   0.167E-02    0.394E-02
RMM:   3    -0.181704975781E+03   -0.20544E-04   -0.10029E-05  9102   0.103E-02    0.555E-02
RMM:   4    -0.181704930418E+03    0.45363E-04   -0.72693E-06  8163   0.103E-02    0.195E-02
RMM:   5    -0.181704922948E+03    0.74703E-05   -0.35703E-06  6722   0.650E-03    0.526E-03
RMM:   6    -0.181704924959E+03   -0.20116E-05   -0.36202E-06  6601   0.732E-03    0.110E-02
RMM:   7    -0.181704922786E+03    0.21735E-05   -0.12772E-06  4501   0.618E-03    0.329E-03
RMM:   8    -0.181704922579E+03    0.20707E-06   -0.56745E-07  4159   0.482E-03
  58 F= -.18170492E+03 E0= -.18169920E+03  d E =0.163380E-06
       N       E                     dE             d eps       ncg     rms          rms(c)
DAV:   1    -0.181704922616E+03    0.16986E-06   -0.45460E-07  4314   0.258E-03    0.105E-03
RMM:   2    -0.181704934685E+03   -0.12068E-04   -0.29459E-06  6453   0.612E-03    0.251E-02
RMM:   3    -0.181704925609E+03    0.90759E-05   -0.79626E-07  4650   0.579E-03    0.115E-02
RMM:   4    -0.181704924209E+03    0.13998E-05   -0.62647E-07  4746   0.308E-03    0.930E-03
RMM:   5    -0.181704922739E+03    0.14697E-05   -0.47816E-07  4225   0.374E-03    0.274E-03
RMM:   6    -0.181704922822E+03   -0.82725E-07   -0.40224E-07  4206   0.339E-03
  59 F= -.18170492E+03 E0= -.18169919E+03  d E =-.242941E-06
       N       E                     dE             d eps       ncg     rms          rms(c)
DAV:   1    -0.181704922741E+03   -0.19782E-08   -0.20564E-06  4278   0.590E-03    0.202E-03
RMM:   2    -0.181704934331E+03   -0.11590E-04   -0.11789E-05  9611   0.105E-02    0.233E-02
RMM:   3    -0.181704946275E+03   -0.11944E-04   -0.42497E-06  7181   0.814E-03    0.356E-02
RMM:   4    -0.181704923465E+03    0.22810E-04   -0.17397E-06  5452   0.614E-03    0.641E-03
RMM:   5    -0.181704923538E+03   -0.72645E-07   -0.13685E-06  5060   0.452E-03
  60 F= -.18170492E+03 E0= -.18169919E+03  d E =-.715940E-06
       N       E                     dE             d eps       ncg     rms          rms(c)
DAV:   1    -0.181704923489E+03   -0.23626E-07   -0.14135E-05  6294   0.122E-02    0.687E-03
RMM:   2    -0.181706147519E+03   -0.12240E-02   -0.40394E-04 12747   0.498E-02    0.252E-01
RMM:   3    -0.181704979231E+03    0.11683E-02   -0.19369E-04 11950   0.458E-02    0.512E-02
RMM:   4    -0.181704980428E+03   -0.11962E-05   -0.54222E-05 11915   0.172E-02    0.541E-02
RMM:   5    -0.181704927705E+03    0.52723E-04   -0.17919E-05 10313   0.106E-02    0.152E-02
RMM:   6    -0.181704934448E+03   -0.67437E-05   -0.23540E-05 10999   0.163E-02    0.250E-02
RMM:   7    -0.181704922875E+03    0.11573E-04   -0.55195E-06  7734   0.111E-02    0.483E-03
RMM:   8    -0.181704922538E+03    0.33697E-06   -0.14439E-06  4846   0.516E-03
  61 F= -.18170492E+03 E0= -.18169920E+03  d E =0.999632E-06
       N       E                     dE             d eps       ncg     rms          rms(c)
DAV:   1    -0.181704922714E+03    0.16098E-06   -0.18705E-06  8016   0.528E-03    0.169E-03
RMM:   2    -0.181704958205E+03   -0.35491E-04   -0.16565E-05 10200   0.109E-02    0.416E-02
RMM:   3    -0.181704925295E+03    0.32910E-04   -0.48278E-06  7387   0.861E-03    0.119E-02
RMM:   4    -0.181704930668E+03   -0.53735E-05   -0.16316E-06  5630   0.561E-03    0.206E-02
RMM:   5    -0.181704922862E+03    0.78062E-05   -0.13465E-06  4886   0.509E-03    0.335E-03
RMM:   6    -0.181704923028E+03   -0.16616E-06   -0.93653E-07  4338   0.496E-03
  62 F= -.18170492E+03 E0= -.18169921E+03  d E =-.489804E-06
       N       E                     dE             d eps       ncg     rms          rms(c)
DAV:   1    -0.181704923077E+03   -0.21516E-06   -0.44070E-06  6114   0.848E-03    0.408E-03
RMM:   2    -0.181705088506E+03   -0.16543E-03   -0.76803E-05 12071   0.225E-02    0.861E-02
RMM:   3    -0.181704993364E+03    0.95142E-04   -0.20196E-05 10362   0.144E-02    0.640E-02
RMM:   4    -0.181704927763E+03    0.65601E-04   -0.29032E-05 10806   0.153E-02    0.151E-02
RMM:   5    -0.181704928997E+03   -0.12342E-05   -0.92679E-06  8860   0.874E-03    0.184E-02
RMM:   6    -0.181704925664E+03    0.33335E-05   -0.62406E-06  7944   0.893E-03    0.128E-02
RMM:   7    -0.181704923645E+03    0.20186E-05   -0.24080E-06  5986   0.741E-03    0.657E-03
RMM:   8    -0.181704922763E+03    0.88190E-06   -0.75523E-07  4231   0.611E-03
  63 F= -.18170492E+03 E0= -.18169920E+03  d E =0.264885E-06
       N       E                     dE             d eps       ncg     rms          rms(c)
DAV:   1    -0.181704922789E+03    0.85558E-06   -0.42187E-07  5052   0.297E-03    0.110E-03
RMM:   2    -0.181704928525E+03   -0.57353E-05   -0.26200E-06  6487   0.571E-03    0.174E-02
RMM:   3    -0.181704926096E+03    0.24287E-05   -0.71405E-07  4541   0.515E-03    0.121E-02
RMM:   4    -0.181704924333E+03    0.17626E-05   -0.56599E-07  4672   0.341E-03    0.926E-03
RMM:   5    -0.181704922906E+03    0.14277E-05   -0.32380E-07  4157   0.319E-03    0.230E-03
RMM:   6    -0.181704922839E+03    0.66356E-07   -0.23677E-07  4085   0.257E-03
  64 F= -.18170492E+03 E0= -.18169920E+03  d E =-.761988E-07
       N       E                     dE             d eps       ncg     rms          rms(c)
DAV:   1    -0.181704922875E+03    0.30406E-07   -0.59722E-07  4278   0.357E-03    0.151E-03
RMM:   2    -0.181704936603E+03   -0.13728E-04   -0.92640E-06  9032   0.879E-03    0.255E-02
RMM:   3    -0.181704936356E+03    0.24714E-06   -0.29860E-06  6606   0.820E-03
  65 F= -.18170494E+03 E0= -.18169917E+03  d E =-.135168E-04
       N       E                     dE             d eps       ncg     rms          rms(c)
DAV:   1    -0.181704923499E+03    0.13105E-04   -0.74668E-05  6090   0.219E-02    0.626E-03
RMM:   2    -0.181707227288E+03   -0.23038E-02   -0.47798E-04 12711   0.514E-02    0.351E-01
RMM:   3    -0.181705204663E+03    0.20226E-02   -0.18121E-04 12048   0.421E-02    0.116E-01
RMM:   4    -0.181704931652E+03    0.27301E-03   -0.95198E-05 12418   0.244E-02    0.194E-02
RMM:   5    -0.181704979556E+03   -0.47904E-04   -0.90872E-05 12438   0.256E-02    0.527E-02
RMM:   6    -0.181704932947E+03    0.46609E-04   -0.36560E-05 11356   0.190E-02    0.211E-02
RMM:   7    -0.181704924101E+03    0.88461E-05   -0.11663E-05  9318   0.117E-02    0.920E-03
RMM:   8    -0.181704922708E+03    0.13928E-05   -0.28481E-06  6273   0.707E-03    0.340E-03
RMM:   9    -0.181704922766E+03   -0.58128E-07   -0.13756E-06  4806   0.605E-03
  66 F= -.18170492E+03 E0= -.18169920E+03  d E =0.135901E-04
       N       E                     dE             d eps       ncg     rms          rms(c)
DAV:   1    -0.181704922875E+03   -0.16738E-06   -0.25934E-06  8508   0.639E-03    0.131E-03
RMM:   2    -0.181704926951E+03   -0.40757E-05   -0.21569E-06  5710   0.669E-03    0.143E-02
RMM:   3    -0.181704925571E+03    0.13803E-05   -0.79477E-07  4732   0.529E-03    0.112E-02
RMM:   4    -0.181704925388E+03    0.18260E-06   -0.64950E-07  4648   0.352E-03
  67 F= -.18170493E+03 E0= -.18169920E+03  d E =-.262205E-05
       N       E                     dE             d eps       ncg     rms          rms(c)
DAV:   1    -0.181704923248E+03    0.23225E-05   -0.17387E-05  5712   0.123E-02    0.468E-03
RMM:   2    -0.181705158677E+03   -0.23543E-03   -0.81164E-05 11878   0.273E-02    0.115E-01
RMM:   3    -0.181705029309E+03    0.12937E-03   -0.34962E-05 11067   0.184E-02    0.707E-02
RMM:   4    -0.181704950390E+03    0.78919E-04   -0.26167E-05 10869   0.142E-02    0.378E-02
RMM:   5    -0.181704925443E+03    0.24947E-04   -0.13859E-05  9599   0.104E-02    0.112E-02
RMM:   6    -0.181704926356E+03   -0.91348E-06   -0.12047E-05  9624   0.120E-02    0.137E-02
RMM:   7    -0.181704924039E+03    0.23175E-05   -0.48448E-06  7356   0.860E-03    0.697E-03
RMM:   8    -0.181704922930E+03    0.11092E-05   -0.10723E-06  4483   0.711E-03    0.247E-03
RMM:   9    -0.181704922869E+03    0.60940E-07   -0.34338E-07  4143   0.309E-03
  68 F= -.18170492E+03 E0= -.18169920E+03  d E =0.251913E-05
       N       E                     dE             d eps       ncg     rms          rms(c)
DAV:   1    -0.181704922935E+03   -0.55184E-08   -0.69630E-07  4830   0.357E-03    0.892E-04
RMM:   2    -0.181704924146E+03   -0.12109E-05   -0.14234E-06  4867   0.402E-03    0.765E-03
RMM:   3    -0.181704924040E+03    0.10640E-06   -0.57697E-07  4323   0.493E-03
  69 F= -.18170492E+03 E0= -.18169920E+03  d E =-.117099E-05
       N       E                     dE             d eps       ncg     rms          rms(c)
DAV:   1    -0.181704923915E+03    0.23126E-06   -0.12919E-05  4800   0.985E-03    0.696E-03
RMM:   2    -0.181711632269E+03   -0.67084E-02   -0.71022E-04 12829   0.602E-02    0.582E-01
RMM:   3    -0.181704990176E+03    0.66421E-02   -0.36892E-04 12057   0.593E-02    0.294E-02
RMM:   4    -0.181705431169E+03   -0.44099E-03   -0.31254E-04 12868   0.430E-02    0.163E-01
RMM:   5    -0.181705113774E+03    0.31740E-03   -0.25205E-04 12580   0.404E-02    0.916E-02
RMM:   6    -0.181704927847E+03    0.18593E-03   -0.73829E-05 11865   0.271E-02    0.162E-02
RMM:   7    -0.181704924847E+03    0.30005E-05   -0.29688E-05 11178   0.165E-02    0.115E-02
RMM:   8    -0.181704924742E+03    0.10428E-06   -0.11205E-05  9400   0.119E-02    0.973E-03
RMM:   9    -0.181704924104E+03    0.63837E-06   -0.31880E-06  6580   0.744E-03
  70 F= -.18170492E+03 E0= -.18169920E+03  d E =-.640789E-07
       N       E                     dE             d eps       ncg     rms          rms(c)
DAV:   1    -0.181704923068E+03    0.16738E-05   -0.36328E-06  6978   0.940E-03    0.278E-03
RMM:   2    -0.181705464179E+03   -0.54111E-03   -0.53792E-05 11899   0.182E-02    0.167E-01
RMM:   3    -0.181704932883E+03    0.53130E-03   -0.28138E-05 10974   0.166E-02    0.172E-02
RMM:   4    -0.181704944610E+03   -0.11727E-04   -0.14905E-05  9466   0.109E-02    0.339E-02
RMM:   5    -0.181704936382E+03    0.82278E-05   -0.16753E-05  9979   0.125E-02    0.247E-02
RMM:   6    -0.181704926355E+03    0.10027E-04   -0.14052E-05 10140   0.118E-02    0.131E-02
RMM:   7    -0.181704924442E+03    0.19126E-05   -0.45768E-06  7217   0.976E-03    0.794E-03
RMM:   8    -0.181704923192E+03    0.12509E-05   -0.14358E-06  4654   0.625E-03    0.427E-03
RMM:   9    -0.181704922950E+03    0.24107E-06   -0.68183E-07  4167   0.472E-03
  71 F= -.18170492E+03 E0= -.18169920E+03  d E =0.115345E-05
       N       E                     dE             d eps       ncg     rms          rms(c)
DAV:   1    -0.181704923032E+03    0.15943E-06   -0.10499E-06  4674   0.454E-03    0.139E-03
RMM:   2    -0.181704933714E+03   -0.10682E-04   -0.38546E-06  6953   0.828E-03    0.228E-02
RMM:   3    -0.181704925691E+03    0.80226E-05   -0.11042E-06  4971   0.591E-03    0.117E-02
RMM:   4    -0.181704925262E+03    0.42853E-06   -0.62906E-07  4692   0.376E-03
  72 F= -.18170493E+03 E0= -.18169921E+03  d E =-.231207E-05
       N       E                     dE             d eps       ncg     rms          rms(c)
DAV:   1    -0.181704923335E+03    0.23560E-05   -0.16755E-05  6186   0.135E-02    0.377E-03
RMM:   2    -0.181705343372E+03   -0.42004E-03   -0.12519E-04 12502   0.265E-02    0.139E-01
RMM:   3    -0.181704996481E+03    0.34689E-03   -0.35447E-05 10942   0.200E-02    0.623E-02
RMM:   4    -0.181704945406E+03    0.51075E-04   -0.35031E-05 11097   0.132E-02    0.347E-02
RMM:   5    -0.181704926079E+03    0.19327E-04   -0.16464E-05 10148   0.129E-02    0.133E-02
RMM:   6    -0.181704927903E+03   -0.18238E-05   -0.16310E-05  9819   0.142E-02    0.172E-02
RMM:   7    -0.181704924498E+03    0.34048E-05   -0.51208E-06  7340   0.916E-03    0.815E-03
RMM:   8    -0.181704923051E+03    0.14474E-05   -0.12601E-06  4526   0.702E-03    0.299E-03
RMM:   9    -0.181704923021E+03    0.30032E-07   -0.52185E-07  4189   0.353E-03
  73 F= -.18170492E+03 E0= -.18169920E+03  d E =0.224172E-05
       N       E                     dE             d eps       ncg     rms          rms(c)
DAV:   1    -0.181704923073E+03   -0.22513E-07   -0.94449E-07  5754   0.433E-03    0.112E-03
RMM:   2    -0.181704931532E+03   -0.84585E-05   -0.34570E-06  6458   0.638E-03    0.197E-02
RMM:   3    -0.181704924784E+03    0.67474E-05   -0.92953E-07  4352   0.541E-03    0.102E-02
RMM:   4    -0.181704923452E+03    0.13329E-05   -0.72850E-07  4438   0.440E-03    0.419E-03
RMM:   5    -0.181704923365E+03    0.86634E-07   -0.26940E-07  4104   0.280E-03
  74 F= -.18170492E+03 E0= -.18169921E+03  d E =-.344180E-06
       N       E                     dE             d eps       ncg     rms          rms(c)
DAV:   1    -0.181704923293E+03    0.15835E-06   -0.34321E-06  4242   0.607E-03    0.303E-03
RMM:   2    -0.181705185320E+03   -0.26203E-03   -0.80775E-05 12240   0.230E-02    0.116E-01
RMM:   3    -0.181704940240E+03    0.24508E-03   -0.37301E-05 11231   0.202E-02    0.284E-02
RMM:   4    -0.181704927245E+03    0.12995E-04   -0.81384E-06  8348   0.749E-03    0.150E-02
RMM:   5    -0.181704925129E+03    0.21161E-05   -0.48764E-06  7462   0.777E-03    0.101E-02
RMM:   6    -0.181704924029E+03    0.11004E-05   -0.43034E-06  6707   0.908E-03    0.623E-03
RMM:   7    -0.181704924099E+03   -0.70092E-07   -0.16541E-06  5192   0.612E-03
  75 F= -.18170492E+03 E0= -.18169921E+03  d E =-.733873E-06
       N       E                     dE             d eps       ncg     rms          rms(c)
DAV:   1    -0.181704923173E+03    0.85573E-06   -0.36776E-06  4746   0.956E-03    0.159E-03
RMM:   2    -0.181704952207E+03   -0.29034E-04   -0.64156E-06  7570   0.914E-03    0.393E-02
RMM:   3    -0.181704926051E+03    0.26156E-04   -0.14495E-06  5127   0.631E-03    0.116E-02
RMM:   4    -0.181704926374E+03   -0.32256E-06   -0.15958E-06  5776   0.490E-03
  76 F= -.18170493E+03 E0= -.18169918E+03  d E =-.227477E-05
       N       E                     dE             d eps       ncg     rms          rms(c)
DAV:   1    -0.181704923196E+03    0.28550E-05   -0.15748E-05  5082   0.135E-02    0.248E-03
RMM:   2    -0.181705237569E+03   -0.31437E-03   -0.39479E-05 11564   0.164E-02    0.126E-01
RMM:   3    -0.181704937156E+03    0.30041E-03   -0.16994E-05  9941   0.130E-02    0.265E-02
RMM:   4    -0.181704933488E+03    0.36673E-05   -0.10082E-05  8824   0.104E-02    0.221E-02
RMM:   5    -0.181704927962E+03    0.55267E-05   -0.81119E-06  8726   0.912E-03    0.152E-02
RMM:   6    -0.181704926175E+03    0.17863E-05   -0.82287E-06  8859   0.109E-02    0.114E-02
RMM:   7    -0.181704924965E+03    0.12105E-05   -0.38726E-06  6941   0.763E-03    0.994E-03
RMM:   8    -0.181704923209E+03    0.17562E-05   -0.13641E-06  4309   0.859E-03    0.228E-03
RMM:   9    -0.181704923185E+03    0.23920E-07   -0.42304E-07  4088   0.271E-03
  77 F= -.18170492E+03 E0= -.18169920E+03  d E =0.318883E-05
       N       E                     dE             d eps       ncg     rms          rms(c)
DAV:   1    -0.181704923224E+03   -0.15658E-07   -0.75478E-07  4350   0.420E-03    0.822E-04
RMM:   2    -0.181704927008E+03   -0.37833E-05   -0.15935E-06  5218   0.406E-03    0.138E-02
RMM:   3    -0.181704923954E+03    0.30534E-05   -0.45530E-07  4183   0.417E-03    0.587E-03
RMM:   4    -0.181704924056E+03   -0.10211E-06   -0.32433E-07  4203   0.262E-03
  78 F= -.18170492E+03 E0= -.18169921E+03  d E =-.871579E-06
       N       E                     dE             d eps       ncg     rms          rms(c)
DAV:   1    -0.181704923331E+03    0.62355E-06   -0.49738E-06  4242   0.758E-03    0.227E-03
RMM:   2    -0.181704966417E+03   -0.43087E-04   -0.22195E-05 10632   0.146E-02    0.467E-02
RMM:   3    -0.181704934429E+03    0.31988E-04   -0.77022E-06  8252   0.102E-02    0.232E-02
RMM:   4    -0.181704932240E+03    0.21887E-05   -0.25384E-06  6079   0.625E-03    0.231E-02
RMM:   5    -0.181704923668E+03    0.85727E-05   -0.22438E-06  5908   0.602E-03    0.563E-03
RMM:   6    -0.181704923448E+03    0.21930E-06   -0.12822E-06  4272   0.609E-03
  79 F= -.18170492E+03 E0= -.18169921E+03  d E =0.607995E-06
       N       E                     dE             d eps       ncg     rms          rms(c)
DAV:   1    -0.181704923577E+03    0.91146E-07   -0.51742E-06  6870   0.892E-03    0.382E-03
RMM:   2    -0.181704996794E+03   -0.73218E-04   -0.49884E-05 11846   0.196E-02    0.620E-02
RMM:   3    -0.181704975667E+03    0.21127E-04   -0.12270E-05  9226   0.114E-02    0.498E-02
RMM:   4    -0.181704945845E+03    0.29822E-04   -0.15623E-05  9960   0.119E-02    0.348E-02
RMM:   5    -0.181704925085E+03    0.20760E-04   -0.90600E-06  8878   0.931E-03    0.977E-03
RMM:   6    -0.181704924594E+03    0.49125E-06   -0.66088E-06  7632   0.102E-02
  80 F= -.18170492E+03 E0= -.18169922E+03  d E =-.114579E-05
       N       E                     dE             d eps       ncg     rms          rms(c)
DAV:   1    -0.181704924192E+03    0.89316E-06   -0.16407E-05  8166   0.152E-02    0.748E-03
RMM:   2    -0.181705593347E+03   -0.66915E-03   -0.15386E-04 11965   0.399E-02    0.181E-01
RMM:   3    -0.181705112288E+03    0.48106E-03   -0.78230E-05 12144   0.212E-02    0.106E-01
RMM:   4    -0.181704932247E+03    0.18004E-03   -0.97923E-05 11929   0.308E-02    0.234E-02
RMM:   5    -0.181704965850E+03   -0.33603E-04   -0.43913E-05 11545   0.175E-02    0.457E-02
RMM:   6    -0.181704934744E+03    0.31106E-04   -0.27539E-05 11203   0.148E-02    0.232E-02
RMM:   7    -0.181704928165E+03    0.65783E-05   -0.17137E-05 10458   0.128E-02    0.154E-02
RMM:   8    -0.181704923219E+03    0.49467E-05   -0.44384E-06  6717   0.103E-02    0.424E-03
RMM:   9    -0.181704923215E+03    0.36443E-08   -0.18427E-06  4928   0.448E-03
  81 F= -.18170492E+03 E0= -.18169920E+03  d E =0.137904E-05
       N       E                     dE             d eps       ncg     rms          rms(c)
DAV:   1    -0.181704923455E+03   -0.23604E-06   -0.38114E-06  9444   0.660E-03    0.169E-03
RMM:   2    -0.181704977114E+03   -0.53659E-04   -0.62915E-06  7983   0.954E-03    0.528E-02
RMM:   3    -0.181704925533E+03    0.51581E-04   -0.17795E-06  5658   0.677E-03    0.953E-03
RMM:   4    -0.181704925168E+03    0.36479E-06   -0.19043E-06  5655   0.693E-03
  82 F= -.18170493E+03 E0= -.18169918E+03  d E =-.195299E-05
       N       E                     dE             d eps       ncg     rms          rms(c)
DAV:   1    -0.181704925595E+03   -0.62427E-07   -0.25940E-05  8160   0.164E-02    0.110E-02
RMM:   2    -0.181708715960E+03   -0.37904E-02   -0.12145E-03 12787   0.861E-02    0.442E-01
RMM:   3    -0.181704978450E+03    0.37375E-02   -0.59339E-04 12071   0.797E-02    0.388E-02
RMM:   4    -0.181705077638E+03   -0.99188E-04   -0.15162E-04 12544   0.285E-02    0.888E-02
RMM:   5    -0.181704964759E+03    0.11288E-03   -0.39574E-05 11317   0.146E-02    0.455E-02
RMM:   6    -0.181704943719E+03    0.21040E-04   -0.50136E-05 11689   0.183E-02    0.296E-02
RMM:   7    -0.181704925333E+03    0.18386E-04   -0.19825E-05 10356   0.156E-02    0.112E-02
RMM:   8    -0.181704923695E+03    0.16378E-05   -0.54421E-06  7822   0.842E-03    0.479E-03
RMM:   9    -0.181704923407E+03    0.28784E-06   -0.18493E-06  5067   0.750E-03
  83 F= -.18170492E+03 E0= -.18169920E+03  d E =0.176107E-05
       N       E                     dE             d eps       ncg     rms          rms(c)
DAV:   1    -0.181704923424E+03    0.27068E-06   -0.18415E-06  7914   0.747E-03    0.126E-03
RMM:   2    -0.181704928761E+03   -0.53373E-05   -0.13409E-06  5237   0.590E-03    0.165E-02
RMM:   3    -0.181704924634E+03    0.41276E-05   -0.51345E-07  4313   0.470E-03    0.785E-03
RMM:   4    -0.181704923974E+03    0.66012E-06   -0.51112E-07  4378   0.278E-03
  84 F= -.18170492E+03 E0= -.18169921E+03  d E =-.566746E-06
       N       E                     dE             d eps       ncg     rms          rms(c)
DAV:   1    -0.181704924627E+03    0.72964E-08   -0.98024E-06  5214   0.103E-02    0.782E-03
RMM:   2    -0.181706998993E+03   -0.20744E-02   -0.64034E-04 12800   0.621E-02    0.324E-01
RMM:   3    -0.181704953171E+03    0.20458E-02   -0.31876E-04 12064   0.587E-02    0.290E-02
RMM:   4    -0.181704971748E+03   -0.18577E-04   -0.69332E-05 12135   0.182E-02    0.509E-02
RMM:   5    -0.181704953724E+03    0.18024E-04   -0.33398E-05 11299   0.148E-02    0.389E-02
RMM:   6    -0.181704925295E+03    0.28429E-04   -0.16015E-05 10324   0.135E-02    0.965E-03
RMM:   7    -0.181704923894E+03    0.14009E-05   -0.41342E-06  7172   0.927E-03    0.551E-03
RMM:   8    -0.181704923668E+03    0.22570E-06   -0.21192E-06  5669   0.588E-03
  85 F= -.18170492E+03 E0= -.18169920E+03  d E =0.305640E-06
       N       E                     dE             d eps       ncg     rms          rms(c)
DAV:   1    -0.181704923574E+03    0.32015E-06   -0.30478E-06  8076   0.871E-03    0.235E-03
RMM:   2    -0.181705134162E+03   -0.21059E-03   -0.31360E-05 11215   0.161E-02    0.101E-01
RMM:   3    -0.181704936889E+03    0.19727E-03   -0.10010E-05  8654   0.110E-02    0.266E-02
RMM:   4    -0.181704929492E+03    0.73970E-05   -0.79398E-06  8555   0.892E-03    0.177E-02
RMM:   5    -0.181704924900E+03    0.45919E-05   -0.76080E-06  8250   0.106E-02    0.881E-03
RMM:   6    -0.181704924839E+03    0.60742E-07   -0.55036E-06  7317   0.811E-03
  86 F= -.18170492E+03 E0= -.18169921E+03  d E =-.117133E-05
       N       E                     dE             d eps       ncg     rms          rms(c)
DAV:   1    -0.181704923801E+03    0.10994E-05   -0.60261E-06  6942   0.125E-02    0.387E-03
RMM:   2    -0.181705146829E+03   -0.22303E-03   -0.83813E-05 12395   0.238E-02    0.102E-01
RMM:   3    -0.181704975597E+03    0.17123E-03   -0.19095E-05 10053   0.149E-02    0.528E-02
RMM:   4    -0.181704936228E+03    0.39369E-04   -0.27799E-05 10912   0.130E-02    0.260E-02
RMM:   5    -0.181704929847E+03    0.63811E-05   -0.10851E-05  9169   0.102E-02    0.180E-02
RMM:   6    -0.181704924478E+03    0.53695E-05   -0.96308E-06  8297   0.112E-02    0.714E-03
RMM:   7    -0.181704924933E+03   -0.45530E-06   -0.41371E-06  6596   0.870E-03
  87 F= -.18170492E+03 E0= -.18169921E+03  d E =-.935311E-07
       N       E                     dE             d eps       ncg     rms          rms(c)
DAV:   1    -0.181704923709E+03    0.76837E-06   -0.67211E-06  7548   0.121E-02    0.335E-03
RMM:   2    -0.181704953177E+03   -0.29468E-04   -0.28033E-05 11344   0.158E-02    0.338E-02
RMM:   3    -0.181704963977E+03   -0.10800E-04   -0.72305E-06  8454   0.824E-03    0.483E-02
RMM:   4    -0.181704924765E+03    0.39212E-04   -0.12731E-05  9562   0.125E-02    0.906E-03
RMM:   5    -0.181704923913E+03    0.85145E-06   -0.42996E-06  6985   0.871E-03
  88 F= -.18170492E+03 E0= -.18169920E+03  d E =0.101970E-05
       N       E                     dE             d eps       ncg     rms          rms(c)
DAV:   1    -0.181704924989E+03   -0.22391E-06   -0.18028E-05  9576   0.147E-02    0.947E-03
RMM:   2    -0.181707421438E+03   -0.24964E-02   -0.81862E-04 12771   0.729E-02    0.359E-01
RMM:   3    -0.181704964712E+03    0.24567E-02   -0.39430E-04 12069   0.649E-02    0.332E-02
RMM:   4    -0.181705034150E+03   -0.69438E-04   -0.10550E-04 12402   0.239E-02    0.762E-02
RMM:   5    -0.181704946844E+03    0.87306E-04   -0.22749E-05 10561   0.126E-02    0.343E-02
RMM:   6    -0.181704943994E+03    0.28504E-05   -0.44849E-05 11420   0.211E-02    0.357E-02
RMM:   7    -0.181704926084E+03    0.17909E-04   -0.15799E-05  9339   0.169E-02    0.109E-02
RMM:   8    -0.181704923521E+03    0.25629E-05   -0.55405E-06  7599   0.850E-03    0.284E-03
RMM:   9    -0.181704923504E+03    0.17111E-07   -0.15230E-06  4891   0.550E-03
  89 F= -.18170492E+03 E0= -.18169920E+03  d E =0.408935E-06
       N       E                     dE             d eps       ncg     rms          rms(c)
DAV:   1    -0.181704923639E+03   -0.11796E-06   -0.18978E-06  7836   0.639E-03    0.180E-03
RMM:   2    -0.181704927866E+03   -0.42267E-05   -0.40811E-06  6997   0.976E-03    0.136E-02
RMM:   3    -0.181704929148E+03   -0.12819E-05   -0.17886E-06  5961   0.614E-03    0.174E-02
RMM:   4    -0.181704930908E+03   -0.17604E-05   -0.10362E-06  4991   0.530E-03    0.195E-02
RMM:   5    -0.181704923700E+03    0.72083E-05   -0.55514E-07  4244   0.392E-03    0.180E-03
RMM:   6    -0.181704924041E+03   -0.34096E-06   -0.46676E-07  4240   0.350E-03
  90 F= -.18170492E+03 E0= -.18169921E+03  d E =-.536794E-06
       N       E                     dE             d eps       ncg     rms          rms(c)
DAV:   1    -0.181704923705E+03   -0.44270E-08   -0.26676E-06  4350   0.661E-03    0.242E-03
RMM:   2    -0.181704939645E+03   -0.15940E-04   -0.16204E-05  9027   0.127E-02    0.309E-02
RMM:   3    -0.181704940413E+03   -0.76769E-06   -0.65551E-06  7784   0.107E-02
  91 F= -.18170494E+03 E0= -.18169928E+03  d E =-.163714E-04
       N       E                     dE             d eps       ncg     rms          rms(c)
DAV:   1    -0.181704926717E+03    0.12927E-04   -0.11198E-04  8034   0.261E-02    0.132E-02
RMM:   2    -0.181718879197E+03   -0.13952E-01   -0.17264E-03 12746   0.100E-01    0.840E-01
RMM:   3    -0.181705624443E+03    0.13255E-01   -0.79413E-04 12024   0.883E-02    0.180E-01
RMM:   4    -0.181705094578E+03    0.52986E-03   -0.42568E-04 12620   0.512E-02    0.898E-02
RMM:   5    -0.181705260822E+03   -0.16624E-03   -0.47770E-04 12466   0.585E-02    0.125E-01
RMM:   6    -0.181705045094E+03    0.21573E-03   -0.31160E-04 12126   0.523E-02    0.902E-02
RMM:   7    -0.181704930922E+03    0.11417E-03   -0.95241E-05 10265   0.421E-02    0.228E-02
RMM:   8    -0.181704923577E+03    0.73452E-05   -0.47467E-05 11288   0.174E-02    0.520E-03
RMM:   9    -0.181704923925E+03   -0.34786E-06   -0.94174E-06  8667   0.949E-03
  92 F= -.18170492E+03 E0= -.18169921E+03  d E =0.164878E-04
       N       E                     dE             d eps       ncg     rms          rms(c)
DAV:   1    -0.181704923759E+03   -0.18253E-06   -0.42168E-06  9276   0.830E-03    0.271E-03
RMM:   2    -0.181704936335E+03   -0.12575E-04   -0.13195E-05  9303   0.133E-02    0.252E-02
RMM:   3    -0.181704944250E+03   -0.79156E-05   -0.32363E-06  6766   0.637E-03    0.333E-02
RMM:   4    -0.181704925419E+03    0.18832E-04   -0.38555E-06  6953   0.911E-03    0.102E-02
RMM:   5    -0.181704924999E+03    0.42013E-06   -0.19408E-06  5351   0.590E-03
  93 F= -.18170492E+03 E0= -.18169922E+03  d E =-.107377E-05
       N       E                     dE             d eps       ncg     rms          rms(c)
DAV:   1    -0.181704924384E+03    0.10351E-05   -0.16766E-05  5892   0.137E-02    0.619E-03
RMM:   2    -0.181706021635E+03   -0.10973E-02   -0.36671E-04 12704   0.457E-02    0.229E-01
RMM:   3    -0.181705079013E+03    0.94262E-03   -0.15643E-04 11807   0.415E-02    0.882E-02
RMM:   4    -0.181704952658E+03    0.12635E-03   -0.56358E-05 11877   0.158E-02    0.392E-02
RMM:   5    -0.181704929234E+03    0.23424E-04   -0.31434E-05 11296   0.158E-02    0.176E-02
RMM:   6    -0.181704927951E+03    0.12834E-05   -0.19149E-05 10391   0.162E-02    0.135E-02
RMM:   7    -0.181704924731E+03    0.32193E-05   -0.45105E-06  7135   0.109E-02    0.718E-03
RMM:   8    -0.181704923914E+03    0.81721E-06   -0.14314E-06  5144   0.581E-03
  94 F= -.18170492E+03 E0= -.18169920E+03  d E =0.108437E-05
       N       E                     dE             d eps       ncg     rms          rms(c)
DAV:   1    -0.181704923719E+03    0.10129E-05   -0.21464E-06  7464   0.701E-03    0.159E-03
RMM:   2    -0.181704938359E+03   -0.14640E-04   -0.62682E-06  8319   0.793E-03    0.265E-02
RMM:   3    -0.181704926651E+03    0.11708E-04   -0.11754E-06  4855   0.598E-03    0.120E-02
RMM:   4    -0.181704924820E+03    0.18315E-05   -0.15146E-06  5438   0.549E-03    0.684E-03
RMM:   5    -0.181704925584E+03   -0.76387E-06   -0.76174E-07  4715   0.436E-03
  95 F= -.18170493E+03 E0= -.18169921E+03  d E =-.166932E-05
       N       E                     dE             d eps       ncg     rms          rms(c)
DAV:   1    -0.181704923815E+03    0.10043E-05   -0.99655E-06  4242   0.108E-02    0.220E-03
RMM:   2    -0.181704947166E+03   -0.23351E-04   -0.15567E-05  9805   0.115E-02    0.364E-02
RMM:   3    -0.181704935490E+03    0.11676E-04   -0.51582E-06  7648   0.890E-03    0.231E-02
RMM:   4    -0.181704931420E+03    0.40694E-05   -0.24757E-06  6232   0.616E-03    0.200E-02
RMM:   5    -0.181704924826E+03    0.65947E-05   -0.20069E-06  5767   0.597E-03    0.729E-03
RMM:   6    -0.181704923963E+03    0.86317E-06   -0.13143E-06  4832   0.577E-03
  96 F= -.18170492E+03 E0= -.18169919E+03  d E =0.162099E-05
       N       E                     dE             d eps       ncg     rms          rms(c)
DAV:   1    -0.181704923868E+03    0.95742E-06   -0.36112E-06  7176   0.762E-03    0.260E-03
RMM:   2    -0.181704939518E+03   -0.15649E-04   -0.19826E-05 10681   0.140E-02    0.298E-02
RMM:   3    -0.181704935828E+03    0.36891E-05   -0.61217E-06  7499   0.105E-02    0.239E-02
RMM:   4    -0.181704927311E+03    0.85176E-05   -0.23467E-06  5957   0.582E-03    0.139E-02
RMM:   5    -0.181704924120E+03    0.31903E-05   -0.94781E-07  4561   0.496E-03    0.461E-03
RMM:   6    -0.181704924140E+03   -0.19027E-07   -0.82992E-07  4420   0.400E-03
  97 F= -.18170492E+03 E0= -.18169919E+03  d E =-.176981E-06
       N       E                     dE             d eps       ncg     rms          rms(c)
DAV:   1    -0.181704923875E+03    0.24571E-06   -0.28140E-06  4458   0.757E-03    0.230E-03
RMM:   2    -0.181704983106E+03   -0.59231E-04   -0.17140E-05 10283   0.129E-02    0.527E-02
RMM:   3    -0.181704933666E+03    0.49440E-04   -0.44705E-06  7480   0.727E-03    0.231E-02
RMM:   4    -0.181704934178E+03   -0.51185E-06   -0.66930E-06  8050   0.946E-03
  98 F= -.18170493E+03 E0= -.18169924E+03  d E =-.100382E-04
       N       E                     dE             d eps       ncg     rms          rms(c)
DAV:   1    -0.181704924216E+03    0.94502E-05   -0.66792E-05  8598   0.258E-02    0.554E-03
RMM:   2    -0.181705363662E+03   -0.43945E-03   -0.19896E-04 12615   0.337E-02    0.153E-01
RMM:   3    -0.181704974545E+03    0.38912E-03   -0.89084E-05 11897   0.307E-02    0.497E-02
RMM:   4    -0.181704986414E+03   -0.11869E-04   -0.25253E-05 10234   0.119E-02    0.582E-02
RMM:   5    -0.181704926374E+03    0.60040E-04   -0.18193E-05 10123   0.120E-02    0.109E-02
RMM:   6    -0.181704927710E+03   -0.13358E-05   -0.12753E-05  9724   0.117E-02    0.139E-02
RMM:   7    -0.181704925708E+03    0.20018E-05   -0.53547E-06  7786   0.857E-03    0.918E-03
RMM:   8    -0.181704923869E+03    0.18386E-05   -0.12656E-06  4685   0.745E-03    0.266E-03
RMM:   9    -0.181704923780E+03    0.88929E-07   -0.43848E-07  4161   0.365E-03
  99 F= -.18170492E+03 E0= -.18169920E+03  d E =0.103972E-04
       N       E                     dE             d eps       ncg     rms          rms(c)
DAV:   1    -0.181704923838E+03    0.31718E-07   -0.77086E-07  4944   0.350E-03    0.103E-03
RMM:   2    -0.181704928932E+03   -0.50947E-05   -0.28494E-06  6016   0.535E-03    0.166E-02
RMM:   3    -0.181704926560E+03    0.23726E-05   -0.68863E-07  4329   0.503E-03    0.116E-02
RMM:   4    -0.181704925238E+03    0.13214E-05   -0.57101E-07  4604   0.329E-03    0.856E-03
RMM:   5    -0.181704924000E+03    0.12387E-05   -0.35478E-07  4131   0.349E-03    0.277E-03
RMM:   6    -0.181704923920E+03    0.79357E-07   -0.21082E-07  3997   0.243E-03
 100 F= -.18170492E+03 E0= -.18169920E+03  d E =-.139835E-06
       N       E                     dE             d eps       ncg     rms          rms(c)
DAV:   1    -0.181704923943E+03    0.56169E-07   -0.11170E-06  4266   0.395E-03    0.179E-03
RMM:   2    -0.181704980490E+03   -0.56546E-04   -0.16218E-05 10210   0.107E-02    0.512E-02
RMM:   3    -0.181704933812E+03    0.46677E-04   -0.33365E-06  6850   0.767E-03    0.239E-02
RMM:   4    -0.181704924325E+03    0.94877E-05   -0.52949E-06  7533   0.836E-03    0.541E-03
RMM:   5    -0.181704924782E+03   -0.45691E-06   -0.16485E-06  5155   0.574E-03
 101 F= -.18170492E+03 E0= -.18169919E+03  d E =-.861222E-06
       N       E                     dE             d eps       ncg     rms          rms(c)
DAV:   1    -0.181704926888E+03   -0.25635E-05   -0.28487E-05  7896   0.167E-02    0.129E-02
RMM:   2    -0.181709828816E+03   -0.49019E-02   -0.16366E-03 12788   0.995E-02    0.504E-01
RMM:   3    -0.181705007066E+03    0.48218E-02   -0.78611E-04 12056   0.914E-02    0.517E-02
RMM:   4    -0.181704945335E+03    0.61731E-04   -0.21547E-04 12460   0.360E-02    0.344E-02
RMM:   5    -0.181705343377E+03   -0.39804E-03   -0.67395E-05 12296   0.194E-02    0.145E-01
RMM:   6    -0.181704984710E+03    0.35867E-03   -0.73762E-05 12190   0.215E-02    0.548E-02
RMM:   7    -0.181704924161E+03    0.60549E-04   -0.41257E-05 11220   0.228E-02    0.824E-03
RMM:   8    -0.181704925909E+03   -0.17478E-05   -0.18560E-05 10239   0.148E-02    0.109E-02
RMM:   9    -0.181704924107E+03    0.18013E-05   -0.41210E-06  7012   0.872E-03    0.387E-03
RMM:  10    -0.181704923798E+03    0.30898E-06   -0.10201E-06  4898   0.546E-03
 102 F= -.18170492E+03 E0= -.18169920E+03  d E =0.983184E-06
       N       E                     dE             d eps       ncg     rms          rms(c)
DAV:   1    -0.181704923888E+03    0.21945E-06   -0.12983E-06  7632   0.467E-03    0.158E-03
RMM:   2    -0.181704926587E+03   -0.26992E-05   -0.32207E-06  6454   0.845E-03    0.121E-02
RMM:   3    -0.181704930394E+03   -0.38071E-05   -0.14091E-06  5298   0.671E-03    0.184E-02
RMM:   4    -0.181704926425E+03    0.39694E-05   -0.58742E-07  4532   0.379E-03    0.117E-02
RMM:   5    -0.181704924706E+03    0.17192E-05   -0.55266E-07  4391   0.404E-03    0.597E-03
RMM:   6    -0.181704923955E+03    0.75056E-06   -0.32084E-07  4147   0.320E-03
 103 F= -.18170492E+03 E0= -.18169920E+03  d E =-.156701E-06
       N       E                     dE             d eps       ncg     rms          rms(c)
DAV:   1    -0.181704924041E+03    0.66507E-06   -0.12279E-06  4242   0.487E-03    0.242E-03
RMM:   2    -0.181705004452E+03   -0.80412E-04   -0.18909E-05 10594   0.130E-02    0.615E-02
RMM:   3    -0.181704938275E+03    0.66178E-04   -0.69147E-06  8202   0.798E-03    0.299E-02
RMM:   4    -0.181704924957E+03    0.13318E-04   -0.84138E-06  8054   0.116E-02    0.842E-03
RMM:   5    -0.181704926250E+03   -0.12935E-05   -0.28979E-06  6242   0.541E-03    0.109E-02
RMM:   6    -0.181704926359E+03   -0.10910E-06   -0.26297E-06  6103   0.643E-03
 104 F= -.18170493E+03 E0= -.18169923E+03  d E =-.240443E-05
       N       E                     dE             d eps       ncg     rms          rms(c)
DAV:   1    -0.181704924028E+03    0.22226E-05   -0.11052E-05  5868   0.120E-02    0.269E-03
RMM:   2    -0.181704931137E+03   -0.71091E-05   -0.11957E-05  9238   0.139E-02    0.180E-02
RMM:   3    -0.181704937834E+03   -0.66967E-05   -0.56442E-06  7815   0.846E-03    0.280E-02
RMM:   4    -0.181704929560E+03    0.82734E-05   -0.20448E-06  5749   0.761E-03    0.179E-02
RMM:   5    -0.181704925094E+03    0.44660E-05   -0.11810E-06  4926   0.419E-03    0.742E-03
RMM:   6    -0.181704924076E+03    0.10176E-05   -0.88790E-07  4380   0.522E-03    0.329E-03
RMM:   7    -0.181704924068E+03    0.80604E-08   -0.75834E-07  4162   0.427E-03
 105 F= -.18170492E+03 E0= -.18169920E+03  d E =0.229105E-05
       N       E                     dE             d eps       ncg     rms          rms(c)
DAV:   1    -0.181704923996E+03    0.80202E-07   -0.18716E-06  4962   0.615E-03    0.216E-03
RMM:   2    -0.181704935255E+03   -0.11259E-04   -0.11405E-05  8818   0.980E-03    0.232E-02
RMM:   3    -0.181704939505E+03   -0.42496E-05   -0.37216E-06  6895   0.778E-03    0.288E-02
RMM:   4    -0.181704930822E+03    0.86830E-05   -0.28148E-06  6532   0.669E-03    0.193E-02
RMM:   5    -0.181704924294E+03    0.65281E-05   -0.11720E-06  4811   0.515E-03    0.459E-03
RMM:   6    -0.181704924279E+03    0.15112E-07   -0.10909E-06  4545   0.463E-03
 106 F= -.18170492E+03 E0= -.18169919E+03  d E =-.210195E-06
       N       E                     dE             d eps       ncg     rms          rms(c)
DAV:   1    -0.181704924182E+03    0.11177E-06   -0.47549E-06  5064   0.834E-03    0.360E-03
RMM:   2    -0.181705097160E+03   -0.17298E-03   -0.69965E-05 12192   0.215E-02    0.900E-02
RMM:   3    -0.181704979635E+03    0.11752E-03   -0.17101E-05 10064   0.137E-02    0.562E-02
RMM:   4    -0.181704926043E+03    0.53591E-04   -0.23699E-05 10760   0.139E-02    0.971E-03
RMM:   5    -0.181704930218E+03   -0.41745E-05   -0.88964E-06  8944   0.946E-03    0.176E-02
RMM:   6    -0.181704929464E+03    0.75327E-06   -0.52247E-06  7696   0.788E-03
 107 F= -.18170493E+03 E0= -.18169923E+03  d E =-.518570E-05
       N       E                     dE             d eps       ncg     rms          rms(c)
DAV:   1    -0.181704924840E+03    0.53774E-05   -0.33189E-05 10206   0.192E-02    0.688E-03
RMM:   2    -0.181705072960E+03   -0.14812E-03   -0.14868E-04 12327   0.303E-02    0.874E-02
RMM:   3    -0.181705064473E+03    0.84869E-05   -0.45284E-05 11645   0.202E-02    0.860E-02
RMM:   4    -0.181705023927E+03    0.40546E-04   -0.43795E-05 11639   0.171E-02    0.706E-02
RMM:   5    -0.181704927858E+03    0.96069E-04   -0.31949E-05 10954   0.165E-02    0.150E-02
RMM:   6    -0.181704926461E+03    0.13971E-05   -0.15919E-05  9860   0.131E-02    0.113E-02
RMM:   7    -0.181704929285E+03   -0.28242E-05   -0.11025E-05  9521   0.110E-02    0.161E-02
RMM:   8    -0.181704925273E+03    0.40118E-05   -0.37756E-06  6598   0.728E-03    0.800E-03
RMM:   9    -0.181704923938E+03    0.13351E-05   -0.10343E-06  4209   0.682E-03    0.249E-03
RMM:  10    -0.181704923923E+03    0.15089E-07   -0.47791E-07  4132   0.313E-03
 108 F= -.18170492E+03 E0= -.18169920E+03  d E =0.554120E-05
       N       E                     dE             d eps       ncg     rms          rms(c)
DAV:   1    -0.181704923971E+03   -0.32802E-07   -0.69688E-07  4386   0.422E-03    0.120E-03
RMM:   2    -0.181704926292E+03   -0.23212E-05   -0.26066E-06  5724   0.593E-03    0.106E-02
RMM:   3    -0.181704927225E+03   -0.93283E-06   -0.79890E-07  4360   0.510E-03
 109 F= -.18170493E+03 E0= -.18169919E+03  d E =-.330189E-05
       N       E                     dE             d eps       ncg     rms          rms(c)
DAV:   1    -0.181704926369E+03   -0.76894E-07   -0.30646E-05  5616   0.145E-02    0.109E-02
RMM:   2    -0.181712519639E+03   -0.75933E-02   -0.14454E-03 12671   0.872E-02    0.641E-01
RMM:   3    -0.181705804113E+03    0.67155E-02   -0.58967E-04 12087   0.751E-02    0.202E-01
RMM:   4    -0.181704953291E+03    0.85082E-03   -0.31200E-04 12717   0.443E-02    0.369E-02
RMM:   5    -0.181705076724E+03   -0.12343E-03   -0.27878E-04 12446   0.496E-02    0.913E-02
RMM:   6    -0.181704959471E+03    0.11725E-03   -0.12082E-04 11921   0.352E-02    0.430E-02
RMM:   7    -0.181704924523E+03    0.34948E-04   -0.44083E-05 10878   0.247E-02    0.109E-02
RMM:   8    -0.181704924108E+03    0.41515E-06   -0.13042E-05  9309   0.102E-02    0.512E-03
RMM:   9    -0.181704924637E+03   -0.52888E-06   -0.30320E-06  6291   0.650E-03
 110 F= -.18170492E+03 E0= -.18169921E+03  d E =0.258796E-05
       N       E                     dE             d eps       ncg     rms          rms(c)
DAV:   1    -0.181704923957E+03    0.15164E-06   -0.42812E-06  7764   0.919E-03    0.209E-03
RMM:   2    -0.181705094856E+03   -0.17090E-03   -0.24649E-05 11068   0.130E-02    0.950E-02
RMM:   3    -0.181704928810E+03    0.16605E-03   -0.79357E-06  8221   0.102E-02    0.140E-02
RMM:   4    -0.181704932075E+03   -0.32652E-05   -0.72995E-06  8380   0.870E-03    0.203E-02
RMM:   5    -0.181704926914E+03    0.51606E-05   -0.71433E-06  8235   0.870E-03    0.112E-02
RMM:   6    -0.181704925585E+03    0.13293E-05   -0.32308E-06  6425   0.821E-03    0.947E-03
RMM:   7    -0.181704925128E+03    0.45748E-06   -0.17556E-06  5444   0.631E-03
 111 F= -.18170493E+03 E0= -.18169919E+03  d E =-.490484E-06
       N       E                     dE             d eps       ncg     rms          rms(c)
DAV:   1    -0.181704924055E+03    0.15301E-05   -0.47200E-06  4332   0.939E-03    0.210E-03
RMM:   2    -0.181704942484E+03   -0.18430E-04   -0.10706E-05  8929   0.119E-02    0.289E-02
RMM:   3    -0.181704927401E+03    0.15084E-04   -0.26018E-06  6291   0.694E-03    0.137E-02
RMM:   4    -0.181704937258E+03   -0.98576E-05   -0.22580E-06  6228   0.655E-03    0.270E-02
RMM:   5    -0.181704924735E+03    0.12523E-04   -0.12452E-06  4737   0.604E-03    0.623E-03
RMM:   6    -0.181704924143E+03    0.59233E-06   -0.95101E-07  4269   0.422E-03
 112 F= -.18170492E+03 E0= -.18169921E+03  d E =0.984821E-06
       N       E                     dE             d eps       ncg     rms          rms(c)
DAV:   1    -0.181704924351E+03    0.38389E-06   -0.39019E-06  5514   0.793E-03    0.392E-03
RMM:   2    -0.181705128113E+03   -0.20376E-03   -0.84226E-05 12356   0.234E-02    0.967E-02
RMM:   3    -0.181704987802E+03    0.14031E-03   -0.20915E-05 10453   0.146E-02    0.605E-02
RMM:   4    -0.181704928164E+03    0.59638E-04   -0.29960E-05 11072   0.156E-02    0.142E-02
RMM:   5    -0.181704931682E+03   -0.35176E-05   -0.94636E-06  8870   0.873E-03    0.199E-02
RMM:   6    -0.181704928159E+03    0.35223E-05   -0.76443E-06  8319   0.921E-03    0.151E-02
RMM:   7    -0.181704924286E+03    0.38736E-05   -0.18170E-06  5526   0.728E-03    0.375E-03
RMM:   8    -0.181704924059E+03    0.22645E-06   -0.64166E-07  4298   0.494E-03
 113 F= -.18170492E+03 E0= -.18169920E+03  d E =0.834452E-07
       N       E                     dE             d eps       ncg     rms          rms(c)
DAV:   1    -0.181704924081E+03    0.20510E-06   -0.52887E-07  5364   0.384E-03    0.119E-03
RMM:   2    -0.181704930586E+03   -0.65050E-05   -0.39996E-06  6876   0.663E-03    0.189E-02
RMM:   3    -0.181704927976E+03    0.26092E-05   -0.70986E-07  4604   0.522E-03    0.135E-02
RMM:   4    -0.181704926214E+03    0.17621E-05   -0.71393E-07  4840   0.360E-03    0.108E-02
RMM:   5    -0.181704924161E+03    0.20531E-05   -0.43737E-07  4189   0.411E-03    0.203E-03
RMM:   6    -0.181704924182E+03   -0.21163E-07   -0.36311E-07  4097   0.289E-03
 114 F= -.18170492E+03 E0= -.18169920E+03  d E =-.123161E-06
       N       E                     dE             d eps       ncg     rms          rms(c)
DAV:   1    -0.181704924294E+03   -0.13273E-06   -0.16951E-06  4278   0.581E-03    0.297E-03
RMM:   2    -0.181704973693E+03   -0.49399E-04   -0.41203E-05 11670   0.159E-02    0.487E-02
RMM:   3    -0.181704945404E+03    0.28289E-04   -0.21193E-05 10449   0.149E-02    0.338E-02
RMM:   4    -0.181704925016E+03    0.20387E-04   -0.28423E-06  6308   0.565E-03    0.699E-03
RMM:   5    -0.181704925541E+03   -0.52500E-06   -0.14850E-06  5462   0.509E-03
 115 F= -.18170493E+03 E0= -.18169918E+03  d E =-.135870E-05
       N       E                     dE             d eps       ncg     rms          rms(c)
DAV:   1    -0.181704924404E+03    0.61172E-06   -0.12104E-05  8124   0.120E-02    0.437E-03
RMM:   2    -0.181705128892E+03   -0.20449E-03   -0.76139E-05 12021   0.241E-02    0.994E-02
RMM:   3    -0.181705002931E+03    0.12596E-03   -0.26849E-05 10468   0.151E-02    0.687E-02
RMM:   4    -0.181704957639E+03    0.45292E-04   -0.30400E-05 11234   0.159E-02    0.403E-02
RMM:   5    -0.181704925491E+03    0.32148E-04   -0.14897E-05  9839   0.109E-02    0.824E-03
RMM:   6    -0.181704930867E+03   -0.53761E-05   -0.10839E-05  9206   0.924E-03    0.179E-02
RMM:   7    -0.181704924738E+03    0.61293E-05   -0.29889E-06  6443   0.831E-03    0.599E-03
RMM:   8    -0.181704924064E+03    0.67407E-06   -0.92236E-07  4248   0.642E-03
 116 F= -.18170492E+03 E0= -.18169920E+03  d E =0.147757E-05
       N       E                     dE             d eps       ncg     rms          rms(c)
DAV:   1    -0.181704924145E+03    0.59265E-06   -0.85403E-07  5358   0.348E-03    0.113E-03
RMM:   2    -0.181704943470E+03   -0.19325E-04   -0.34095E-06  6956   0.626E-03    0.322E-02
RMM:   3    -0.181704926891E+03    0.16579E-04   -0.11275E-06  5152   0.597E-03    0.106E-02
RMM:   4    -0.181704925514E+03    0.13762E-05   -0.76736E-07  4903   0.432E-03    0.881E-03
RMM:   5    -0.181704924503E+03    0.10117E-05   -0.46447E-07  4382   0.364E-03    0.387E-03
RMM:   6    -0.181704924605E+03   -0.10225E-06   -0.66624E-07  4341   0.309E-03
 117 F= -.18170492E+03 E0= -.18169919E+03  d E =-.541436E-06
       N       E                     dE             d eps       ncg     rms          rms(c)
DAV:   1    -0.181704924236E+03    0.26669E-06   -0.27561E-06  4242   0.704E-03    0.204E-03
RMM:   2    -0.181704958721E+03   -0.34485E-04   -0.11848E-05  8811   0.109E-02    0.408E-02
RMM:   3    -0.181704936540E+03    0.22181E-04   -0.40034E-06  6882   0.766E-03    0.264E-02
RMM:   4    -0.181704930518E+03    0.60215E-05   -0.30481E-06  6787   0.691E-03    0.188E-02
RMM:   5    -0.181704925068E+03    0.54498E-05   -0.16166E-06  5350   0.593E-03    0.666E-03
RMM:   6    -0.181704924333E+03    0.73580E-06   -0.13353E-06  4517   0.506E-03
 118 F= -.18170492E+03 E0= -.18169919E+03  d E =0.272398E-06
       N       E                     dE             d eps       ncg     rms          rms(c)
DAV:   1    -0.181704924469E+03    0.59975E-06   -0.37146E-06  5826   0.824E-03    0.387E-03
RMM:   2    -0.181704982167E+03   -0.57699E-04   -0.50757E-05 11917   0.192E-02    0.506E-02
RMM:   3    -0.181705017210E+03   -0.35043E-04   -0.18218E-05 10340   0.129E-02    0.728E-02
RMM:   4    -0.181704932011E+03    0.85200E-04   -0.16271E-05  9981   0.130E-02    0.206E-02
RMM:   5    -0.181704926285E+03    0.57259E-05   -0.68538E-06  8212   0.768E-03    0.101E-02
RMM:   6    -0.181704927872E+03   -0.15869E-05   -0.71145E-06  8253   0.912E-03    0.133E-02
RMM:   7    -0.181704924814E+03    0.30578E-05   -0.23812E-06  5742   0.737E-03    0.628E-03
RMM:   8    -0.181704924184E+03    0.62963E-06   -0.10323E-06  4190   0.737E-03
 119 F= -.18170492E+03 E0= -.18169920E+03  d E =0.148444E-06
       N       E                     dE             d eps       ncg     rms          rms(c)
DAV:   1    -0.181704924183E+03    0.63083E-06   -0.75021E-07  4278   0.348E-03    0.127E-03
RMM:   2    -0.181704928348E+03   -0.41646E-05   -0.24265E-06  5778   0.763E-03    0.147E-02
RMM:   3    -0.181704926890E+03    0.14574E-05   -0.10091E-06  4630   0.491E-03    0.117E-02
RMM:   4    -0.181704924998E+03    0.18927E-05   -0.49942E-07  4285   0.368E-03    0.638E-03
RMM:   5    -0.181704924534E+03    0.46344E-06   -0.25706E-07  4178   0.293E-03
 120 F= -.18170492E+03 E0= -.18169919E+03  d E =-.349963E-06
       N       E                     dE             d eps       ncg     rms          rms(c)
DAV:   1    -0.181704924264E+03    0.73395E-06   -0.20549E-06  4260   0.540E-03    0.180E-03
RMM:   2    -0.181704972845E+03   -0.48581E-04   -0.92213E-06  8908   0.850E-03    0.502E-02
RMM:   3    -0.181704938689E+03    0.34156E-04   -0.40839E-06  7196   0.746E-03    0.266E-02
RMM:   4    -0.181704925001E+03    0.13688E-04   -0.39685E-06  6962   0.812E-03    0.674E-03
RMM:   5    -0.181704925805E+03   -0.80436E-06   -0.13989E-06  5327   0.516E-03
 121 F= -.18170493E+03 E0= -.18169919E+03  d E =-.127080E-05
       N       E                     dE             d eps       ncg     rms          rms(c)
DAV:   1    -0.181704924406E+03    0.59442E-06   -0.11642E-05  6504   0.111E-02    0.322E-03
RMM:   2    -0.181705239247E+03   -0.31484E-03   -0.46881E-05 11414   0.180E-02    0.128E-01
RMM:   3    -0.181704943631E+03    0.29562E-03   -0.17667E-05  9869   0.137E-02    0.310E-02
RMM:   4    -0.181704941383E+03    0.22476E-05   -0.15531E-05  9490   0.119E-02    0.290E-02
RMM:   5    -0.181704929274E+03    0.12110E-04   -0.11442E-05  9611   0.101E-02    0.147E-02
RMM:   6    -0.181704928506E+03    0.76793E-06   -0.11353E-05  9469   0.103E-02    0.148E-02
RMM:   7    -0.181704926109E+03    0.23971E-05   -0.45533E-06  7028   0.901E-03    0.963E-03
RMM:   8    -0.181704924392E+03    0.17164E-05   -0.11327E-06  4496   0.727E-03    0.348E-03
RMM:   9    -0.181704924223E+03    0.16932E-06   -0.38253E-07  4127   0.297E-03
 122 F= -.18170492E+03 E0= -.18169920E+03  d E =0.158197E-05
       N       E                     dE             d eps       ncg     rms          rms(c)
DAV:   1    -0.181704924278E+03    0.11376E-06   -0.75094E-07  4890   0.331E-03    0.110E-03
RMM:   2    -0.181704926844E+03   -0.25657E-05   -0.15027E-06  4967   0.626E-03    0.119E-02
RMM:   3    -0.181704926384E+03    0.46036E-06   -0.76909E-07  4358   0.472E-03
 123 F= -.18170493E+03 E0= -.18169922E+03  d E =-.216090E-05
       N       E                     dE             d eps       ncg     rms          rms(c)
DAV:   1    -0.181704926287E+03    0.55687E-06   -0.24691E-05  5844   0.143E-02    0.976E-03
RMM:   2    -0.181709530178E+03   -0.46039E-02   -0.11225E-03 12808   0.814E-02    0.474E-01
RMM:   3    -0.181705588019E+03    0.39422E-02   -0.45115E-04 11816   0.713E-02    0.183E-01
RMM:   4    -0.181704937513E+03    0.65051E-03   -0.19800E-04 12752   0.315E-02    0.239E-02
RMM:   5    -0.181705000139E+03   -0.62626E-04   -0.16383E-04 12430   0.401E-02    0.600E-02
RMM:   6    -0.181704948020E+03    0.52119E-04   -0.60988E-05 11766   0.251E-02    0.379E-02
RMM:   7    -0.181704924018E+03    0.24002E-04   -0.23336E-05 10211   0.205E-02    0.733E-03
RMM:   8    -0.181704924216E+03   -0.19827E-06   -0.91482E-06  8044   0.754E-03
 124 F= -.18170492E+03 E0= -.18169920E+03  d E =0.216800E-05
       N       E                     dE             d eps       ncg     rms          rms(c)
DAV:   1    -0.181704924517E+03   -0.49953E-06   -0.45549E-06  8742   0.867E-03    0.423E-03
RMM:   2    -0.181705175935E+03   -0.25142E-03   -0.80745E-05 12259   0.259E-02    0.107E-01
RMM:   3    -0.181704979037E+03    0.19690E-03   -0.23402E-05 10292   0.147E-02    0.581E-02
RMM:   4    -0.181704957386E+03    0.21651E-04   -0.28963E-05 11145   0.152E-02    0.414E-02
RMM:   5    -0.181704924983E+03    0.32403E-04   -0.15615E-05  9972   0.126E-02    0.601E-03
RMM:   6    -0.181704927636E+03   -0.26528E-05   -0.10073E-05  8450   0.106E-02    0.140E-02
RMM:   7    -0.181704926484E+03    0.11526E-05   -0.29557E-06  6557   0.817E-03    0.105E-02
RMM:   8    -0.181704924299E+03    0.21845E-05   -0.11361E-06  4550   0.601E-03    0.249E-03
RMM:   9    -0.181704924264E+03    0.34961E-07   -0.56027E-07  4157   0.393E-03
 125 F= -.18170492E+03 E0= -.18169920E+03  d E =-.483083E-07
       N       E                     dE             d eps       ncg     rms          rms(c)
DAV:   1    -0.181704924311E+03   -0.11749E-07   -0.75155E-07  4854   0.392E-03    0.107E-03
RMM:   2    -0.181704937312E+03   -0.13002E-04   -0.27824E-06  6218   0.603E-03    0.256E-02
RMM:   3    -0.181704925650E+03    0.11662E-04   -0.80986E-07  4496   0.536E-03    0.875E-03
RMM:   4    -0.181704925702E+03   -0.51745E-07   -0.65387E-07  4651   0.391E-03
 126 F= -.18170493E+03 E0= -.18169920E+03  d E =-.143771E-05
       N       E                     dE             d eps       ncg     rms          rms(c)
DAV:   1    -0.181704924655E+03    0.99470E-06   -0.11600E-05  5556   0.109E-02    0.397E-03
RMM:   2    -0.181705273916E+03   -0.34926E-03   -0.13323E-04 12399   0.269E-02    0.128E-01
RMM:   3    -0.181704943024E+03    0.33089E-03   -0.65545E-05 11793   0.253E-02    0.316E-02
RMM:   4    -0.181704942080E+03    0.94458E-06   -0.16379E-05  9002   0.109E-02    0.307E-02
RMM:   5    -0.181704926160E+03    0.15919E-04   -0.71590E-06  8227   0.778E-03    0.989E-03
RMM:   6    -0.181704926202E+03   -0.41094E-07   -0.76745E-06  8622   0.104E-02
 127 F= -.18170493E+03 E0= -.18169921E+03  d E =-.499708E-06
       N       E                     dE             d eps       ncg     rms          rms(c)
DAV:   1    -0.181704925548E+03    0.61213E-06   -0.13935E-05  9024   0.157E-02    0.942E-03
RMM:   2    -0.181705712102E+03   -0.78655E-03   -0.26030E-04 11880   0.549E-02    0.191E-01
RMM:   3    -0.181705071574E+03    0.64053E-03   -0.85518E-05 12023   0.238E-02    0.102E-01
RMM:   4    -0.181704997595E+03    0.73978E-04   -0.13175E-04 11728   0.391E-02    0.627E-02
RMM:   5    -0.181704932272E+03    0.65323E-04   -0.50965E-05 11460   0.171E-02    0.190E-02
RMM:   6    -0.181704930788E+03    0.14840E-05   -0.35182E-05 11081   0.184E-02    0.164E-02
RMM:   7    -0.181704937113E+03   -0.63244E-05   -0.14379E-05 10080   0.127E-02    0.259E-02
RMM:   8    -0.181704924682E+03    0.12431E-04   -0.39786E-06  6943   0.917E-03    0.582E-03
RMM:   9    -0.181704924318E+03    0.36421E-06   -0.12375E-06  4419   0.580E-03
 128 F= -.18170492E+03 E0= -.18169920E+03  d E =0.188383E-05
       N       E                     dE             d eps       ncg     rms          rms(c)
DAV:   1    -0.181704924387E+03    0.29544E-06   -0.17172E-06  7224   0.474E-03    0.166E-03
RMM:   2    -0.181704953195E+03   -0.28808E-04   -0.85033E-06  8101   0.935E-03    0.371E-02
RMM:   3    -0.181704926360E+03    0.26835E-04   -0.17089E-06  5053   0.597E-03    0.122E-02
RMM:   4    -0.181704925882E+03    0.47734E-06   -0.16959E-06  5095   0.756E-03
 129 F= -.18170493E+03 E0= -.18169919E+03  d E =-.156460E-05
       N       E                     dE             d eps       ncg     rms          rms(c)
DAV:   1    -0.181704924882E+03    0.14775E-05   -0.14198E-05  4920   0.122E-02    0.510E-03
RMM:   2    -0.181705668641E+03   -0.74376E-03   -0.24746E-04 12659   0.378E-02    0.191E-01
RMM:   3    -0.181704946511E+03    0.72213E-03   -0.11934E-04 12037   0.348E-02    0.302E-02
RMM:   4    -0.181704961100E+03   -0.14589E-04   -0.28835E-05 10602   0.124E-02    0.448E-02
RMM:   5    -0.181704930547E+03    0.30553E-04   -0.15382E-05 10172   0.118E-02    0.185E-02
RMM:   6    -0.181704926762E+03    0.37851E-05   -0.14264E-05  9481   0.132E-02    0.106E-02
RMM:   7    -0.181704929403E+03   -0.26407E-05   -0.94699E-06  9268   0.981E-03    0.162E-02
RMM:   8    -0.181704924462E+03    0.49410E-05   -0.22028E-06  5665   0.912E-03    0.374E-03
RMM:   9    -0.181704924396E+03    0.66067E-07   -0.80132E-07  4419   0.403E-03
 130 F= -.18170492E+03 E0= -.18169920E+03  d E =0.148641E-05
       N       E                     dE             d eps       ncg     rms          rms(c)
DAV:   1    -0.181704924445E+03    0.17051E-07   -0.11268E-06  6912   0.484E-03    0.119E-03
RMM:   2    -0.181704932742E+03   -0.82972E-05   -0.51215E-06  6851   0.685E-03    0.196E-02
RMM:   3    -0.181704925664E+03    0.70782E-05   -0.91442E-07  4268   0.527E-03    0.874E-03
RMM:   4    -0.181704925287E+03    0.37675E-06   -0.65695E-07  4339   0.469E-03
 131 F= -.18170493E+03 E0= -.18169920E+03  d E =-.891343E-06
       N       E                     dE             d eps       ncg     rms          rms(c)
DAV:   1    -0.181704924928E+03    0.73637E-06   -0.80727E-06  5034   0.927E-03    0.486E-03
RMM:   2    -0.181705583157E+03   -0.65823E-03   -0.22729E-04 12590   0.370E-02    0.179E-01
RMM:   3    -0.181704940558E+03    0.64260E-03   -0.10630E-04 11945   0.330E-02    0.268E-02
RMM:   4    -0.181704957942E+03   -0.17384E-04   -0.23460E-05 10116   0.112E-02    0.435E-02
RMM:   5    -0.181704929637E+03    0.28305E-04   -0.15102E-05 10072   0.121E-02    0.160E-02
RMM:   6    -0.181704926382E+03    0.32549E-05   -0.13728E-05  9198   0.128E-02    0.905E-03
RMM:   7    -0.181704926323E+03    0.58765E-07   -0.29358E-06  6530   0.760E-03
 132 F= -.18170493E+03 E0= -.18169920E+03  d E =-.103572E-05
       N       E                     dE             d eps       ncg     rms          rms(c)
DAV:   1    -0.181704924530E+03    0.18519E-05   -0.62383E-06  6294   0.114E-02    0.278E-03
RMM:   2    -0.181704990412E+03   -0.65883E-04   -0.23348E-05 10141   0.162E-02    0.602E-02
RMM:   3    -0.181704932078E+03    0.58334E-04   -0.45064E-06  7284   0.790E-03    0.188E-02
RMM:   4    -0.181704931112E+03    0.96572E-06   -0.68078E-06  8312   0.105E-02
 133 F= -.18170493E+03 E0= -.18169925E+03  d E =-.478928E-05
       N       E                     dE             d eps       ncg     rms          rms(c)
DAV:   1    -0.181704926473E+03    0.56052E-05   -0.53607E-05  8556   0.228E-02    0.113E-02
RMM:   2    -0.181707772267E+03   -0.28458E-02   -0.93551E-04 12759   0.786E-02    0.386E-01
RMM:   3    -0.181705198027E+03    0.25742E-02   -0.43745E-04 12029   0.691E-02    0.110E-01
RMM:   4    -0.181705048498E+03    0.14953E-03   -0.13550E-04 12665   0.271E-02    0.823E-02
RMM:   5    -0.181704937560E+03    0.11094E-03   -0.63745E-05 12058   0.194E-02    0.248E-02
RMM:   6    -0.181704934530E+03    0.30295E-05   -0.68480E-05 10982   0.309E-02    0.230E-02
RMM:   7    -0.181704928077E+03    0.64532E-05   -0.12433E-05  8052   0.202E-02    0.140E-02
RMM:   8    -0.181704924546E+03    0.35310E-05   -0.35046E-06  6635   0.711E-03    0.478E-03
RMM:   9    -0.181704924421E+03    0.12566E-06   -0.13090E-06  4719   0.531E-03
 134 F= -.18170492E+03 E0= -.18169920E+03  d E =0.669170E-05
       N       E                     dE             d eps       ncg     rms          rms(c)
DAV:   1    -0.181704924565E+03   -0.18925E-07   -0.21211E-06  8652   0.525E-03    0.122E-03
RMM:   2    -0.181704945214E+03   -0.20649E-04   -0.56152E-06  7902   0.766E-03    0.325E-02
RMM:   3    -0.181704928607E+03    0.16607E-04   -0.11938E-06  5309   0.631E-03    0.141E-02
RMM:   4    -0.181704926176E+03    0.24313E-05   -0.10207E-06  5342   0.425E-03    0.922E-03
RMM:   5    -0.181704924937E+03    0.12386E-05   -0.80611E-07  4551   0.487E-03    0.418E-03
RMM:   6    -0.181704924695E+03    0.24184E-06   -0.54901E-07  4250   0.366E-03
 135 F= -.18170492E+03 E0= -.18169920E+03  d E =-.274593E-06
       N       E                     dE             d eps       ncg     rms          rms(c)
DAV:   1    -0.181704924600E+03    0.33673E-06   -0.79340E-07  4446   0.497E-03    0.136E-03
RMM:   2    -0.181704935737E+03   -0.11136E-04   -0.53628E-06  7669   0.794E-03    0.240E-02
RMM:   3    -0.181704927442E+03    0.82952E-05   -0.11351E-06  5253   0.634E-03    0.116E-02
RMM:   4    -0.181704927593E+03   -0.15179E-06   -0.66418E-07  4828   0.349E-03
 136 F= -.18170493E+03 E0= -.18169920E+03  d E =-.289819E-05
       N       E                     dE             d eps       ncg     rms          rms(c)
DAV:   1    -0.181704924827E+03    0.26144E-05   -0.19108E-05  5268   0.151E-02    0.381E-03
RMM:   2    -0.181705099253E+03   -0.17443E-03   -0.85738E-05 12360   0.236E-02    0.906E-02
RMM:   3    -0.181704963487E+03    0.13577E-03   -0.36802E-05 11320   0.190E-02    0.455E-02
RMM:   4    -0.181704952652E+03    0.10835E-04   -0.11208E-05  8670   0.885E-03    0.403E-02
RMM:   5    -0.181704925831E+03    0.26821E-04   -0.10362E-05  8749   0.101E-02    0.809E-03
RMM:   6    -0.181704925977E+03   -0.14651E-06   -0.56385E-06  7674   0.843E-03
 137 F= -.18170493E+03 E0= -.18169922E+03  d E =0.161606E-05
       N       E                     dE             d eps       ncg     rms          rms(c)
DAV:   1    -0.181704925436E+03    0.39454E-06   -0.13912E-05 10116   0.160E-02    0.762E-03
RMM:   2    -0.181705284874E+03   -0.35944E-03   -0.15989E-04 11755   0.435E-02    0.127E-01
RMM:   3    -0.181705024275E+03    0.26060E-03   -0.48284E-05 11654   0.183E-02    0.799E-02
RMM:   4    -0.181705008122E+03    0.16153E-04   -0.81118E-05 12031   0.268E-02    0.671E-02
RMM:   5    -0.181704930895E+03    0.77226E-04   -0.37308E-05 11420   0.177E-02    0.173E-02
RMM:   6    -0.181704927292E+03    0.36039E-05   -0.19259E-05 10337   0.142E-02    0.114E-02
RMM:   7    -0.181704933883E+03   -0.65915E-05   -0.12899E-05  9727   0.105E-02    0.224E-02
RMM:   8    -0.181704925060E+03    0.88228E-05   -0.40008E-06  6453   0.987E-03    0.605E-03
RMM:   9    -0.181704924533E+03    0.52735E-06   -0.11923E-06  4545   0.647E-03
 138 F= -.18170492E+03 E0= -.18169920E+03  d E =0.144434E-05
       N       E                     dE             d eps       ncg     rms          rms(c)
DAV:   1    -0.181704924624E+03    0.43618E-06   -0.14354E-06  6726   0.407E-03    0.165E-03
RMM:   2    -0.181704928976E+03   -0.43521E-05   -0.66074E-06  7902   0.860E-03    0.151E-02
RMM:   3    -0.181704930891E+03   -0.19147E-05   -0.12188E-06  4860   0.574E-03    0.187E-02
RMM:   4    -0.181704927366E+03    0.35246E-05   -0.86884E-07  4816   0.496E-03    0.114E-02
RMM:   5    -0.181704925432E+03    0.19339E-05   -0.61158E-07  4549   0.416E-03    0.624E-03
RMM:   6    -0.181704924728E+03    0.70478E-06   -0.41774E-07  4148   0.334E-03
 139 F= -.18170492E+03 E0= -.18169920E+03  d E =-.194723E-06
       N       E                     dE             d eps       ncg     rms          rms(c)
DAV:   1    -0.181704924872E+03    0.56029E-06   -0.17604E-06  4428   0.567E-03    0.304E-03
RMM:   2    -0.181705063337E+03   -0.13847E-03   -0.42880E-05 11755   0.168E-02    0.801E-02
RMM:   3    -0.181704957173E+03    0.10616E-03   -0.14471E-05 10082   0.112E-02    0.435E-02
RMM:   4    -0.181704943551E+03    0.13622E-04   -0.16768E-05  9915   0.130E-02    0.303E-02
RMM:   5    -0.181704925061E+03    0.18490E-04   -0.86483E-06  8873   0.889E-03    0.530E-03
RMM:   6    -0.181704927552E+03   -0.24910E-05   -0.55967E-06  7562   0.911E-03    0.125E-02
RMM:   7    -0.181704925810E+03    0.17414E-05   -0.21535E-06  5817   0.715E-03    0.729E-03
RMM:   8    -0.181704924653E+03    0.11574E-05   -0.75574E-07  4212   0.590E-03    0.136E-03
RMM:   9    -0.181704924667E+03   -0.14201E-07   -0.28886E-07  4074   0.270E-03
 140 F= -.18170492E+03 E0= -.18169920E+03  d E =0.605060E-07
       N       E                     dE             d eps       ncg     rms          rms(c)
DAV:   1    -0.181704924700E+03   -0.47505E-07   -0.39585E-07  4368   0.298E-03    0.909E-04
RMM:   2    -0.181704927297E+03   -0.25969E-05   -0.89066E-07  4576   0.497E-03    0.120E-02
RMM:   3    -0.181704926353E+03    0.94439E-06   -0.34786E-07  4186   0.372E-03
 141 F= -.18170493E+03 E0= -.18169921E+03  d E =-.168583E-05
       N       E                     dE             d eps       ncg     rms          rms(c)
DAV:   1    -0.181704925479E+03    0.18184E-05   -0.15265E-05  4800   0.106E-02    0.643E-03
RMM:   2    -0.181706679356E+03   -0.17539E-02   -0.42379E-04 12749   0.512E-02    0.296E-01
RMM:   3    -0.181705180125E+03    0.14992E-02   -0.17340E-04 11755   0.438E-02    0.115E-01
RMM:   4    -0.181704932095E+03    0.24803E-03   -0.75792E-05 12421   0.200E-02    0.181E-02
RMM:   5    -0.181704967387E+03   -0.35292E-04   -0.64875E-05 11694   0.247E-02    0.478E-02
RMM:   6    -0.181704934003E+03    0.33384E-04   -0.29313E-05 11164   0.163E-02    0.226E-02
RMM:   7    -0.181704924445E+03    0.95581E-05   -0.87783E-06  8144   0.138E-02    0.430E-03
RMM:   8    -0.181704924615E+03   -0.16950E-06   -0.31932E-06  6305   0.544E-03
 142 F= -.18170492E+03 E0= -.18169920E+03  d E =0.173814E-05
       N       E                     dE             d eps       ncg     rms          rms(c)
DAV:   1    -0.181704924777E+03   -0.33176E-06   -0.29382E-06  8376   0.729E-03    0.272E-03
RMM:   2    -0.181705006586E+03   -0.81809E-04   -0.27821E-05 11096   0.159E-02    0.632E-02
RMM:   3    -0.181704945284E+03    0.61302E-04   -0.82808E-06  8772   0.889E-03    0.357E-02
RMM:   4    -0.181704937603E+03    0.76807E-05   -0.92378E-06  8464   0.114E-02    0.247E-02
RMM:   5    -0.181704925195E+03    0.12408E-04   -0.50345E-06  7727   0.759E-03    0.527E-03
RMM:   6    -0.181704926548E+03   -0.13533E-05   -0.33046E-06  6230   0.783E-03    0.985E-03
RMM:   7    -0.181704925421E+03    0.11273E-05   -0.16440E-06  4996   0.601E-03    0.561E-03
RMM:   8    -0.181704924795E+03    0.62611E-06   -0.68679E-07  4186   0.542E-03
 143 F= -.18170492E+03 E0= -.18169920E+03  d E =-.179966E-06
       N       E                     dE             d eps       ncg     rms          rms(c)
DAV:   1    -0.181704924782E+03    0.63890E-06   -0.59035E-07  4224   0.389E-03    0.114E-03
RMM:   2    -0.181704941048E+03   -0.16266E-04   -0.27942E-06  6298   0.663E-03    0.300E-02
RMM:   3    -0.181704925927E+03    0.15121E-04   -0.74783E-07  4466   0.585E-03    0.710E-03
RMM:   4    -0.181704925145E+03    0.78178E-06   -0.63034E-07  4488   0.353E-03
 144 F= -.18170493E+03 E0= -.18169921E+03  d E =-.350524E-06
       N       E                     dE             d eps       ncg     rms          rms(c)
DAV:   1    -0.181704925448E+03    0.47923E-06   -0.75598E-06  5322   0.952E-03    0.555E-03
RMM:   2    -0.181706100436E+03   -0.11750E-02   -0.35543E-04 12727   0.450E-02    0.240E-01
RMM:   3    -0.181704988679E+03    0.11118E-02   -0.16596E-04 11877   0.431E-02    0.561E-02
RMM:   4    -0.181704933267E+03    0.55413E-04   -0.41072E-05 11391   0.140E-02    0.210E-02
RMM:   5    -0.181704934041E+03   -0.77416E-06   -0.31778E-05 11496   0.157E-02    0.220E-02
RMM:   6    -0.181704929341E+03    0.46999E-05   -0.12468E-05  9057   0.137E-02    0.159E-02
RMM:   7    -0.181704926265E+03    0.30762E-05   -0.30606E-06  6741   0.821E-03    0.836E-03
RMM:   8    -0.181704924735E+03    0.15292E-05   -0.11767E-06  4795   0.565E-03    0.233E-03
RMM:   9    -0.181704924753E+03   -0.17249E-07   -0.67129E-07  4366   0.361E-03
 145 F= -.18170492E+03 E0= -.18169920E+03  d E =0.392651E-06
       N       E                     dE             d eps       ncg     rms          rms(c)
DAV:   1    -0.181704924826E+03   -0.90246E-07   -0.14115E-06  7074   0.472E-03    0.909E-04
RMM:   2    -0.181704939344E+03   -0.14518E-04   -0.23950E-06  6360   0.593E-03    0.278E-02
RMM:   3    -0.181704926955E+03    0.12390E-04   -0.76623E-07  4646   0.569E-03    0.991E-03
RMM:   4    -0.181704925196E+03    0.17590E-05   -0.43313E-07  4408   0.303E-03    0.446E-03
RMM:   5    -0.181704924997E+03    0.19864E-06   -0.39417E-07  4210   0.412E-03
 146 F= -.18170492E+03 E0= -.18169920E+03  d E =-.244213E-06
