# Supplementary material for: Manufacture-friendly nanostructured metals stabilized by dual-phase honeycomb shell
Source: Nat Commun. 2022 Apr 19;13:2034. doi: 10.1038/s41467-022-29782-8 (PMC9019002; doi:10.1038/s41467-022-29782-8)
Supplement: Supplementary file 3 — Source Data [file 41467_2022_29782_MOESM3_ESM.zip › Source data/Source data for first principle calculations/hollow-alfa01-10-beta112/interface/OUTCAR]

 vasp.5.4.4.18Apr17-6-g9f103f2a35 (build Jun 12 2020 19:44:23) complex          
  
 executed on             LinuxIFC date 2021.11.02  22:48:26
 running on   48 total cores
 distrk:  each k-point on   48 cores,    1 groups
 distr:  one band on NCORES_PER_BAND=   8 cores,    6 groups


--------------------------------------------------------------------------------------------------------


 INCAR:
 POTCAR:    PAW_PBE Ti 08Apr2002                  
 POTCAR:    PAW_PBE V 08Apr2002                   
 POTCAR:    PAW_PBE Al 04Jan2001                  
 POTCAR:    PAW_PBE Ti 08Apr2002                  
   VRHFIN =Ti: d3 s1                                                            
   LEXCH  = PE                                                                  
   EATOM  =    94.7928 eV,    6.9671 Ry                                         
                                                                                
   TITEL  = PAW_PBE Ti 08Apr2002                                                
   LULTRA =        F    use ultrasoft PP ?                                      
   IUNSCR =        1    unscreen: 0-lin 1-nonlin 2-no                           
   RPACOR =    2.200    partial core radius                                     
   POMASS =   47.880; ZVAL   =    4.000    mass and valenz                      
   RCORE  =    2.800    outmost cutoff radius                                   
   RWIGS  =    2.500; RWIGS  =    1.323    wigner-seitz radius (au A)           
   ENMAX  =  178.330; ENMIN  =  133.747 eV                                      
   RCLOC  =    2.215    cutoff for local pot                                    
   LCOR   =        T    correct aug charges                                     
   LPAW   =        T    paw PP                                                  
   EAUG   =  328.883                                                            
   DEXC   =    0.000                                                            
   RMAX   =    2.868    core radius for proj-oper                               
   RAUG   =    1.300    factor for augmentation sphere                          
   RDEP   =    2.885    radius for radial grids                                 
   RDEPT  =    2.320    core radius for aug-charge                              
                                                                                
   Atomic configuration                                                         
    9 entries                                                                   
     n  l   j            E        occ.                                          
     1  0  0.50     -4865.3608   2.0000                                         
     2  0  0.50      -533.1367   2.0000                                         
     2  1  1.50      -440.5031   6.0000                                         
     3  0  0.50       -59.3186   2.0000                                         
     3  1  1.50       -35.7012   6.0000                                         
     3  2  2.50        -1.9157   3.0000                                         
     4  0  0.50        -3.7291   1.0000                                         
     4  1  1.50        -4.0817   0.0000                                         
     4  3  2.50        -1.3606   0.0000                                         
   Description                                                                  
     l       E           TYP  RCUT    TYP  RCUT                                 
     2     -1.9156924     23  2.800                                             
     2     -0.4062961     23  2.800                                             
     0     -3.7290832     23  2.800                                             
     0     20.4087390     23  2.800                                             
     1     -5.4423304     23  2.800                                             
  local pseudopotential read in
  partial core-charges read in
  partial kinetic energy density read in
  atomic valenz-charges read in
  non local Contribution for L=           2  read in
    real space projection operators read in
  non local Contribution for L=           2  read in
    real space projection operators read in
  non local Contribution for L=           0  read in
    real space projection operators read in
  non local Contribution for L=           0  read in
    real space projection operators read in
  non local Contribution for L=           1  read in
    real space projection operators read in
    PAW grid and wavefunctions read in
 
   number of l-projection  operators is LMAX  =           5
   number of lm-projection operators is LMMAX =          15
 
 POTCAR:    PAW_PBE V 08Apr2002                   
   VRHFIN =V: p6 d4 s1                                                          
   LEXCH  = PE                                                                  
   EATOM  =   170.8679 eV,   12.5584 Ry                                         
                                                                                
   TITEL  = PAW_PBE V 08Apr2002                                                 
   LULTRA =        F    use ultrasoft PP ?                                      
   IUNSCR =        1    unscreen: 0-lin 1-nonlin 2-no                           
   RPACOR =    2.000    partial core radius                                     
   POMASS =   50.941; ZVAL   =    5.000    mass and valenz                      
   RCORE  =    2.700    outmost cutoff radius                                   
   RWIGS  =    2.500; RWIGS  =    1.323    wigner-seitz radius (au A)           
   ENMAX  =  192.543; ENMIN  =  144.408 eV                                      
   RCLOC  =    1.779    cutoff for local pot                                    
   LCOR   =        T    correct aug charges                                     
   LPAW   =        T    paw PP                                                  
   EAUG   =  358.662                                                            
   DEXC   =    0.000                                                            
   RMAX   =    2.768    core radius for proj-oper                               
   RAUG   =    1.300    factor for augmentation sphere                          
   RDEP   =    2.762    radius for radial grids                                 
   RDEPT  =    2.240    core radius for aug-charge                              
                                                                                
   Atomic configuration                                                         
    9 entries                                                                   
     n  l   j            E        occ.                                          
     1  0  0.50     -5360.7193   2.0000                                         
     2  0  0.50      -598.4546   2.0000                                         
     2  1  1.50      -499.0155   6.0000                                         
     3  0  0.50       -66.5711   2.0000                                         
     3  1  1.50       -40.5282   6.0000                                         
     3  2  2.50        -2.4291   4.0000                                         
     4  0  0.50        -3.8743   1.0000                                         
     4  1  0.50        -2.7212   0.0000                                         
     4  3  2.50        -1.3606   0.0000                                         
   Description                                                                  
     l       E           TYP  RCUT    TYP  RCUT                                 
     2     -2.4290901     23  2.700                                             
     2     -3.7896727     23  2.700                                             
     0     -3.8742752     23  2.700                                             
     0     27.2116520     23  2.700                                             
     1     -2.7211652     23  2.700                                             
     1     27.2116520     23  2.700                                             
  local pseudopotential read in
  partial core-charges read in
  partial kinetic energy density read in
  atomic valenz-charges read in
  non local Contribution for L=           2  read in
    real space projection operators read in
  non local Contribution for L=           2  read in
    real space projection operators read in
  non local Contribution for L=           0  read in
    real space projection operators read in
  non local Contribution for L=           0  read in
    real space projection operators read in
  non local Contribution for L=           1  read in
    real space projection operators read in
  non local Contribution for L=           1  read in
    real space projection operators read in
    PAW grid and wavefunctions read in
 
   number of l-projection  operators is LMAX  =           6
   number of lm-projection operators is LMMAX =          18
 
 POTCAR:    PAW_PBE Al 04Jan2001                  
   VRHFIN =Al: s2p1                                                             
   LEXCH  = PE                                                                  
   EATOM  =    53.5387 eV,    3.9350 Ry                                         
                                                                                
   TITEL  = PAW_PBE Al 04Jan2001                                                
   LULTRA =        F    use ultrasoft PP ?                                      
   IUNSCR =        1    unscreen: 0-lin 1-nonlin 2-no                           
   RPACOR =    1.500    partial core radius                                     
   POMASS =   26.981; ZVAL   =    3.000    mass and valenz                      
   RCORE  =    1.900    outmost cutoff radius                                   
   RWIGS  =    2.650; RWIGS  =    1.402    wigner-seitz radius (au A)           
   ENMAX  =  240.300; ENMIN  =  180.225 eV                                      
   ICORE  =        2    local potential                                         
   LCOR   =        T    correct aug charges                                     
   LPAW   =        T    paw PP                                                  
   EAUG   =  291.052                                                            
   DEXC   =    0.000                                                            
   RMAX   =    1.939    core radius for proj-oper                               
   RAUG   =    1.300    factor for augmentation sphere                          
   RDEP   =    1.966    radius for radial grids                                 
   RDEPT  =    1.856    core radius for aug-charge                              
                                                                                
   Atomic configuration                                                         
    6 entries                                                                   
     n  l   j            E        occ.                                          
     1  0  0.50     -1511.1048   2.0000                                         
     2  0  0.50      -108.1629   2.0000                                         
     2  1  1.50       -69.6402   6.0000                                         
     3  0  0.50        -7.7528   2.0000                                         
     3  1  1.50        -2.7121   1.0000                                         
     3  2  2.50        -2.7212   0.0000                                         
   Description                                                                  
     l       E           TYP  RCUT    TYP  RCUT                                 
     0     -7.7528455     23  1.900                                             
     0     -3.3096929     23  1.900                                             
     1     -2.7120682     23  1.900                                             
     1     13.6058260     23  1.900                                             
     2     -2.7211652      7  1.900                                             
  local pseudopotential read in
  partial core-charges read in
  partial kinetic energy density read in
  atomic valenz-charges read in
  non local Contribution for L=           0  read in
    real space projection operators read in
  non local Contribution for L=           0  read in
    real space projection operators read in
  non local Contribution for L=           1  read in
    real space projection operators read in
  non local Contribution for L=           1  read in
    real space projection operators read in
    PAW grid and wavefunctions read in
 
   number of l-projection  operators is LMAX  =           4
   number of lm-projection operators is LMMAX =           8
 

 ----------------------------------------------------------------------------- 
|                                                                             |
|  ADVICE TO THIS USER RUNNING 'VASP/VAMP'   (HEAR YOUR MASTER'S VOICE ...):  |
|                                                                             |
|      You have a (more or less) 'large supercell' and for larger cells       |
|      it might be more efficient to use real space projection opertators     |
|      So try LREAL= Auto  in the INCAR   file.                               |
|      Mind:          For very  accurate calculation you might also keep the  |
|      reciprocal projection scheme          (i.e. LREAL=.FALSE.)             |
|                                                                             |
 ----------------------------------------------------------------------------- 

  PAW_PBE Ti 08Apr2002                  :
 energy of atom  1       EATOM=  -94.7928
 kinetic energy error for atom=    0.0005 (will be added to EATOM!!)
  PAW_PBE V 08Apr2002                   :
 energy of atom  2       EATOM= -170.8679
 kinetic energy error for atom=    0.0010 (will be added to EATOM!!)
  PAW_PBE Al 04Jan2001                  :
 energy of atom  3       EATOM=  -53.5387
 kinetic energy error for atom=    0.0005 (will be added to EATOM!!)
 
 
 POSCAR: Layer-interface-alfa010-beta-112-d3     
  positions in direct lattice
  velocities in cartesian coordinates
 exchange correlation table for  LEXCH =        8
   RHO(1)=    0.500       N(1)  =     2000
   RHO(2)=  100.500       N(2)  =     4000

 VTST: version 3.2, (02/03/18)

 CHAIN: initializing optimizer
 
 OPT: Using VASP QUASI-newton optimizer
 CHAIN: Read ICHAIN            0
 
 POSCAR: Layer-interface-alfa010-beta-112-d3     
  positions in direct lattice
  velocities in cartesian coordinates
 


--------------------------------------------------------------------------------------------------------


 ion  position               nearest neighbor table
   1  1.000  0.210  0.064-   6 2.56   6 2.56  21 2.63  21 2.76   5 2.81   5 2.81
   2  0.500  0.333  0.137-   6 2.79  22 2.79  21 2.81  21 2.81   7 2.81   7 2.81
   3  0.000  0.333  0.218-  23 2.79   7 2.79   8 2.81   8 2.81  22 2.81  22 2.81
   4  0.500  0.457  0.294-  23 2.60  23 2.60   8 2.71  15 2.78   8 2.84   9 2.89   9 2.89   9 3.06
                             9 3.06
   5  0.500  0.556  0.038-   6 2.59   6 2.76   1 2.81   1 2.81
   6  0.500  0.000  0.084-   1 2.56   1 2.56   5 2.59   5 2.76   2 2.79  21 2.81  21 2.81
   7  0.000  0.000  0.164-  21 2.79   3 2.79  22 2.81  22 2.81   2 2.81   2 2.81
   8  0.500  0.000  0.245-   4 2.71  22 2.79   3 2.81   3 2.81  23 2.81  23 2.81   4 2.84
   9  1.000  0.016  0.319-  23 2.51  10 2.61   4 2.89   4 2.89  23 2.96   4 3.06   4 3.06  15 3.11
                            15 3.11  15 3.12  15 3.12
  10  1.000  0.020  0.372-   9 2.61  16 2.81  16 2.81  11 2.82  11 2.87  15 2.90  15 2.90  15 2.91
                            15 2.91
  11  1.000  0.500  0.423-  10 2.82  16 2.83  16 2.83  16 2.83  16 2.83  17 2.85  17 2.85  10 2.87
                            24 2.91  24 2.91
  12  1.000  0.500  0.527-  18 2.83  18 2.83  18 2.83  18 2.83  19 2.85  19 2.85  24 2.91  24 2.91
                            13 2.91  13 2.91
  13  1.000  0.000  0.579-  20 2.82  20 2.82  19 2.83  19 2.83  19 2.83  19 2.83  14 2.84  14 2.84
                            12 2.91  12 2.91
  14  1.000  0.500  0.629-  20 2.82  20 2.82  20 2.82  20 2.82  13 2.84  13 2.84
  15  0.500  0.521  0.350-   4 2.78  10 2.90  10 2.90  10 2.91  10 2.91  16 3.01  16 3.07   9 3.11
                             9 3.11   9 3.12   9 3.12
  16  0.500  0.000  0.405-  10 2.81  10 2.81  11 2.83  11 2.83  11 2.83  11 2.83  17 2.91  17 2.91
                            15 3.01  15 3.07
  17  0.500  0.500  0.457-  24 2.83  24 2.83  24 2.83  24 2.83  11 2.85  11 2.85  16 2.91  16 2.91
                            18 2.91  18 2.91
  18  0.500  0.000  0.509-  12 2.83  12 2.83  12 2.83  12 2.83  24 2.85  24 2.85  19 2.91  19 2.91
                            17 2.91  17 2.91
  19  0.500  0.500  0.561-  13 2.83  13 2.83  13 2.83  13 2.83  12 2.85  12 2.85  20 2.86  20 2.87
                            18 2.91  18 2.91
  20  0.500  0.000  0.612-  13 2.82  13 2.82  14 2.82  14 2.82  14 2.82  14 2.82  19 2.86  19 2.87

  21  0.000  0.667  0.111-   1 2.63   1 2.76   7 2.79   2 2.81   2 2.81   6 2.81   6 2.81
  22  0.500  0.667  0.191-   8 2.79   2 2.79   7 2.81   7 2.81   3 2.81   3 2.81
  23  0.000  0.667  0.272-   9 2.51   4 2.60   4 2.60   3 2.79   8 2.81   8 2.81   9 2.96
  24  1.000  0.000  0.475-  17 2.83  17 2.83  17 2.83  17 2.83  18 2.85  18 2.85  11 2.91  11 2.91
                            12 2.91  12 2.91
 
  LATTYP: Found a simple orthorhombic cell.
 ALAT       =     2.8548998833
 B/A-ratio  =     1.6071667714
 C/A-ratio  =    17.1032972398
  
  Lattice vectors:
  
 A1 = (   0.0000000000,  -2.8548998833,   0.0000000000)
 A2 = (  -4.5883002281,   0.0000000000,   0.0000000000)
 A3 = (   0.0000000000,   0.0000000000, -48.8282012939)


Analysis of symmetry for initial positions (statically):
=====================================================================
 Subroutine PRICEL returns:
 Original cell was already a primitive cell.
 

 Routine SETGRP: Setting up the symmetry group for a 
 simple orthorhombic supercell.


 Subroutine GETGRP returns: Found  1 space group operations
 (whereof  1 operations were pure point group operations)
 out of a pool of  8 trial point group operations.


The static configuration has the point symmetry C_1 .


Analysis of symmetry for dynamics (positions and initial velocities):
=====================================================================
 Subroutine PRICEL returns:
 Original cell was already a primitive cell.
 

 Routine SETGRP: Setting up the symmetry group for a 
 simple orthorhombic supercell.


 Subroutine GETGRP returns: Found  1 space group operations
 (whereof  1 operations were pure point group operations)
 out of a pool of  8 trial point group operations.


The dynamic configuration has the point symmetry C_1 .


Analysis of constrained symmetry for selective dynamics:
=====================================================================
 Subroutine PRICEL returns:
 Original cell was already a primitive cell.
 

 Routine SETGRP: Setting up the symmetry group for a 
 simple orthorhombic supercell.


 Subroutine GETGRP returns: Found  1 space group operations
 (whereof  1 operations were pure point group operations)
 out of a pool of  8 trial point group operations.


The constrained configuration has the point symmetry C_1 .


 Subroutine INISYM returns: Found  1 space group operations
 (whereof  1 operations are pure point group operations),
 and found     1 'primitive' translations

 
 
 KPOINTS: KPT-Resolved Value to Generate K-Mesh: 0

Automatic generation of k-mesh.
Space group operators:
 irot       det(A)        alpha          n_x          n_y          n_z        tau_x        tau_y        tau_z
    1     1.000000     0.000000     1.000000     0.000000     0.000000     0.000000     0.000000     0.000000
 
 Subroutine IBZKPT returns following result:
 ===========================================
 
 Found     64 irreducible k-points:
 
 Following reciprocal coordinates:
            Coordinates               Weight
  0.000000  0.000000  0.000000      1.000000
  0.111111  0.000000  0.000000      2.000000
  0.222222  0.000000  0.000000      2.000000
  0.333333  0.000000  0.000000      2.000000
  0.444444  0.000000  0.000000      2.000000
  0.000000  0.071429  0.000000      2.000000
  0.111111  0.071429  0.000000      2.000000
  0.222222  0.071429  0.000000      2.000000
  0.333333  0.071429  0.000000      2.000000
  0.444444  0.071429  0.000000      2.000000
 -0.444444  0.071429  0.000000      2.000000
 -0.333333  0.071429  0.000000      2.000000
 -0.222222  0.071429  0.000000      2.000000
 -0.111111  0.071429  0.000000      2.000000
  0.000000  0.142857  0.000000      2.000000
  0.111111  0.142857  0.000000      2.000000
  0.222222  0.142857  0.000000      2.000000
  0.333333  0.142857  0.000000      2.000000
  0.444444  0.142857  0.000000      2.000000
 -0.444444  0.142857  0.000000      2.000000
 -0.333333  0.142857  0.000000      2.000000
 -0.222222  0.142857  0.000000      2.000000
 -0.111111  0.142857  0.000000      2.000000
  0.000000  0.214286  0.000000      2.000000
  0.111111  0.214286  0.000000      2.000000
  0.222222  0.214286  0.000000      2.000000
  0.333333  0.214286  0.000000      2.000000
  0.444444  0.214286  0.000000      2.000000
 -0.444444  0.214286  0.000000      2.000000
 -0.333333  0.214286  0.000000      2.000000
 -0.222222  0.214286  0.000000      2.000000
 -0.111111  0.214286  0.000000      2.000000
  0.000000  0.285714  0.000000      2.000000
  0.111111  0.285714  0.000000      2.000000
  0.222222  0.285714  0.000000      2.000000
  0.333333  0.285714  0.000000      2.000000
  0.444444  0.285714  0.000000      2.000000
 -0.444444  0.285714  0.000000      2.000000
 -0.333333  0.285714  0.000000      2.000000
 -0.222222  0.285714  0.000000      2.000000
 -0.111111  0.285714  0.000000      2.000000
  0.000000  0.357143  0.000000      2.000000
  0.111111  0.357143  0.000000      2.000000
  0.222222  0.357143  0.000000      2.000000
  0.333333  0.357143  0.000000      2.000000
  0.444444  0.357143  0.000000      2.000000
 -0.444444  0.357143  0.000000      2.000000
 -0.333333  0.357143  0.000000      2.000000
 -0.222222  0.357143  0.000000      2.000000
 -0.111111  0.357143  0.000000      2.000000
  0.000000  0.428571  0.000000      2.000000
  0.111111  0.428571  0.000000      2.000000
  0.222222  0.428571  0.000000      2.000000
  0.333333  0.428571  0.000000      2.000000
  0.444444  0.428571  0.000000      2.000000
 -0.444444  0.428571  0.000000      2.000000
 -0.333333  0.428571  0.000000      2.000000
 -0.222222  0.428571  0.000000      2.000000
 -0.111111  0.428571  0.000000      2.000000
  0.000000  0.500000  0.000000      1.000000
  0.111111  0.500000  0.000000      2.000000
  0.222222  0.500000  0.000000      2.000000
  0.333333  0.500000  0.000000      2.000000
  0.444444  0.500000  0.000000      2.000000
 
 Following cartesian coordinates:
            Coordinates               Weight
  0.000000  0.000000  0.000000      1.000000
  0.024216  0.000000  0.000000      2.000000
  0.048432  0.000000  0.000000      2.000000
  0.072649  0.000000  0.000000      2.000000
  0.096865  0.000000  0.000000      2.000000
  0.000000  0.025020  0.000000      2.000000
  0.024216  0.025020  0.000000      2.000000
  0.048432  0.025020  0.000000      2.000000
  0.072649  0.025020  0.000000      2.000000
  0.096865  0.025020  0.000000      2.000000
 -0.096865  0.025020  0.000000      2.000000
 -0.072649  0.025020  0.000000      2.000000
 -0.048432  0.025020  0.000000      2.000000
 -0.024216  0.025020  0.000000      2.000000
  0.000000  0.050039  0.000000      2.000000
  0.024216  0.050039  0.000000      2.000000
  0.048432  0.050039  0.000000      2.000000
  0.072649  0.050039  0.000000      2.000000
  0.096865  0.050039  0.000000      2.000000
 -0.096865  0.050039  0.000000      2.000000
 -0.072649  0.050039  0.000000      2.000000
 -0.048432  0.050039  0.000000      2.000000
 -0.024216  0.050039  0.000000      2.000000
  0.000000  0.075059  0.000000      2.000000
  0.024216  0.075059  0.000000      2.000000
  0.048432  0.075059  0.000000      2.000000
  0.072649  0.075059  0.000000      2.000000
  0.096865  0.075059  0.000000      2.000000
 -0.096865  0.075059  0.000000      2.000000
 -0.072649  0.075059  0.000000      2.000000
 -0.048432  0.075059  0.000000      2.000000
 -0.024216  0.075059  0.000000      2.000000
  0.000000  0.100079  0.000000      2.000000
  0.024216  0.100079  0.000000      2.000000
  0.048432  0.100079  0.000000      2.000000
  0.072649  0.100079  0.000000      2.000000
  0.096865  0.100079  0.000000      2.000000
 -0.096865  0.100079  0.000000      2.000000
 -0.072649  0.100079  0.000000      2.000000
 -0.048432  0.100079  0.000000      2.000000
 -0.024216  0.100079  0.000000      2.000000
  0.000000  0.125098  0.000000      2.000000
  0.024216  0.125098  0.000000      2.000000
  0.048432  0.125098  0.000000      2.000000
  0.072649  0.125098  0.000000      2.000000
  0.096865  0.125098  0.000000      2.000000
 -0.096865  0.125098  0.000000      2.000000
 -0.072649  0.125098  0.000000      2.000000
 -0.048432  0.125098  0.000000      2.000000
 -0.024216  0.125098  0.000000      2.000000
  0.000000  0.150118  0.000000      2.000000
  0.024216  0.150118  0.000000      2.000000
  0.048432  0.150118  0.000000      2.000000
  0.072649  0.150118  0.000000      2.000000
  0.096865  0.150118  0.000000      2.000000
 -0.096865  0.150118  0.000000      2.000000
 -0.072649  0.150118  0.000000      2.000000
 -0.048432  0.150118  0.000000      2.000000
 -0.024216  0.150118  0.000000      2.000000
  0.000000  0.175137  0.000000      1.000000
  0.024216  0.175137  0.000000      2.000000
  0.048432  0.175137  0.000000      2.000000
  0.072649  0.175137  0.000000      2.000000
  0.096865  0.175137  0.000000      2.000000
 


--------------------------------------------------------------------------------------------------------


 Dimension of arrays:
   k-points           NKPTS =     64   k-points in BZ     NKDIM =     64   number of bands    NBANDS=     66
   number of dos      NEDOS =    301   number of ions     NIONS =     24
   non local maximal  LDIM  =      6   non local SUM 2l+1 LMDIM =     18
   total plane-waves  NPLWV =  80640
   max r-space proj   IRMAX =      1   max aug-charges    IRDMAX=   8906
   dimension x,y,z NGX =    24 NGY =   14 NGZ =  240
   dimension x,y,z NGXF=    48 NGYF=   28 NGZF=  480
   support grid    NGXF=    48 NGYF=   28 NGZF=  480
   ions per type =              20   3   1
   NGX,Y,Z   is equivalent  to a cutoff of   8.70,  8.15,  8.17 a.u.
   NGXF,Y,Z  is equivalent  to a cutoff of  17.39, 16.30, 16.34 a.u.

 SYSTEM =  TiCu                                    
 POSCAR =  Layer-interface-alfa010-beta-112-d3     

 Startparameter for this run:
   NWRITE =      2    write-flag & timer
   PREC   = normal    normal or accurate (medium, high low for compatibility)
   ISTART =      0    job   : 0-new  1-cont  2-samecut
   ICHARG =      2    charge: 1-file 2-atom 10-const
   ISPIN  =      1    spin polarized calculation?
   LNONCOLLINEAR =      F non collinear calculations
   LSORBIT =      F    spin-orbit coupling
   INIWAV =      1    electr: 0-lowe 1-rand  2-diag
   LASPH  =      F    aspherical Exc in radial PAW
   METAGGA=      F    non-selfconsistent MetaGGA calc.

 Electronic Relaxation 1
   ENCUT  =  400.0 eV  29.40 Ry    5.42 a.u.   7.48  4.66 79.63*2*pi/ulx,y,z
   ENINI  =  400.0     initial cutoff
   ENAUG  =  358.7 eV  augmentation charge cutoff
   NELM   =    200;   NELMIN=  2; NELMDL= -5     # of ELM steps 
   EDIFF  = 0.1E-05   stopping-criterion for ELM
   LREAL  =      F    real-space projection
   NLSPLINE    = F    spline interpolate recip. space projectors
   LCOMPAT=      F    compatible to vasp.4.4
   GGA_COMPAT  = T    GGA compatible to vasp.4.4-vasp.4.6
   LMAXPAW     = -100 max onsite density
   LMAXMIX     =    2 max onsite mixed and CHGCAR
   VOSKOWN=      0    Vosko Wilk Nusair interpolation
   ROPT   =    0.00000   0.00000   0.00000
 Ionic relaxation
   EDIFFG = -.1E-02   stopping-criterion for IOM
   NSW    =    200    number of steps for IOM
   NBLOCK =      1;   KBLOCK =    200    inner block; outer block 
   IBRION =      1    ionic relax: 0-MD 1-quasi-New 2-CG
   NFREE  =      0    steps in history (QN), initial steepest desc. (CG)
   ISIF   =      2    stress and relaxation
   IWAVPR =     11    prediction:  0-non 1-charg 2-wave 3-comb
   ISYM   =      2    0-nonsym 1-usesym 2-fastsym
   LCORR  =      T    Harris-Foulkes like correction to forces

   POTIM  = 0.1000    time-step for ionic-motion
   TEIN   =    0.0    initial temperature
   TEBEG  =    0.0;   TEEND  =   0.0 temperature during run
   SMASS  =  -3.00    Nose mass-parameter (am)
   estimated Nose-frequenzy (Omega)   =  0.10E-29 period in steps =****** mass=  -0.481E-27a.u.
   SCALEE = 1.0000    scale energy and forces
   NPACO  =    256;   APACO  = 16.0  distance and # of slots for P.C.
   PSTRESS=    0.0 pullay stress

  Mass of Ions in am
   POMASS =  47.88 50.94 26.98
  Ionic Valenz
   ZVAL   =   4.00  5.00  3.00
  Atomic Wigner-Seitz radii
   RWIGS  =  -1.00 -1.00 -1.00
  virtual crystal weights 
   VCA    =   1.00  1.00  1.00
   NELECT =      98.0000    total number of electrons
   NUPDOWN=      -1.0000    fix difference up-down

 DOS related values:
   EMIN   =  10.00;   EMAX   =-10.00  energy-range for DOS
   EFERMI =   0.00
   ISMEAR =     1;   SIGMA  =   0.20  broadening in eV -4-tet -1-fermi 0-gaus

 Electronic relaxation 2 (details)
   IALGO  =     68    algorithm
   LDIAG  =      T    sub-space diagonalisation (order eigenvalues)
   LSUBROT=      F    optimize rotation matrix (better conditioning)
   TURBO    =      0    0=normal 1=particle mesh
   IRESTART =      0    0=no restart 2=restart with 2 vectors
   NREBOOT  =      0    no. of reboots
   NMIN     =      0    reboot dimension
   EREF     =   0.00    reference energy to select bands
   IMIX   =      4    mixing-type and parameters
     AMIX     =   0.40;   BMIX     =  1.00
     AMIX_MAG =   1.60;   BMIX_MAG =  1.00
     AMIN     =   0.10
     WC   =   100.;   INIMIX=   1;  MIXPRE=   1;  MAXMIX= -45

 Intra band minimization:
   WEIMIN = 0.0010     energy-eigenvalue tresh-hold
   EBREAK =  0.38E-08  absolut break condition
   DEPER  =   0.30     relativ break condition  

   TIME   =   0.40     timestep for ELM

  volume/ion in A,a.u.               =      26.65       179.85
  Fermi-wavevector in a.u.,A,eV,Ry     =   0.876017  1.655431 10.441182  0.767405
  Thomas-Fermi vector in A             =   1.995768
 
 Write flags
   LWAVE        =      F    write WAVECAR
   LDOWNSAMPLE  =      F    k-point downsampling of WAVECAR
   LCHARG       =      F    write CHGCAR
   LVTOT        =      F    write LOCPOT, total local potential
   LVHAR        =      F    write LOCPOT, Hartree potential only
   LELF         =      F    write electronic localiz. function (ELF)
   LORBIT       =      0    0 simple, 1 ext, 2 COOP (PROOUT), +10 PAW based schemes


 Dipole corrections
   LMONO  =      F    monopole corrections only (constant potential shift)
   LDIPOL =      F    correct potential (dipole corrections)
   IDIPOL =      0    1-x, 2-y, 3-z, 4-all directions 
   EPSILON=  1.0000000 bulk dielectric constant

 Exchange correlation treatment:
   GGA     =    --    GGA type
   LEXCH   =     8    internal setting for exchange type
   VOSKOWN=      0    Vosko Wilk Nusair interpolation
   LHFCALC =     F    Hartree Fock is set to
   LHFONE  =     F    Hartree Fock one center treatment
   AEXX    =    0.0000 exact exchange contribution

 Linear response parameters
   LEPSILON=     F    determine dielectric tensor
   LRPA    =     F    only Hartree local field effects (RPA)
   LNABLA  =     F    use nabla operator in PAW spheres
   LVEL    =     F    velocity operator in full k-point grid
   LINTERFAST=   F  fast interpolation
   KINTER  =     0    interpolate to denser k-point grid
   CSHIFT  =0.1000    complex shift for real part using Kramers Kronig
   OMEGAMAX=  -1.0    maximum frequency
   DEG_THRESHOLD= 0.2000000E-02 threshold for treating states as degnerate
   RTIME   =   -0.100 relaxation time in fs
  (WPLASMAI=    0.000 imaginary part of plasma frequency in eV, 0.658/RTIME)
   DFIELD  = 0.0000000 0.0000000 0.0000000 field for delta impulse in time
 
 Orbital magnetization related:
   ORBITALMAG=     F  switch on orbital magnetization
   LCHIMAG   =     F  perturbation theory with respect to B field
   DQ        =  0.001000  dq finite difference perturbation B field
   LLRAUG    =     F  two centre corrections for induced B field


--------------------------------------------------------------------------------------------------------


 quasi-Newton-method for relaxation of ions
   using selective dynamics as specified on POSCAR
 charge density and potential will be updated during run
 non-spin polarized calculation
 RMM-DIIS sequential band-by-band and
  variant of blocked Davidson during initial phase
 perform sub-space diagonalisation
    before iterative eigenvector-optimisation
 modified Broyden-mixing scheme, WC =      100.0
 initial mixing is a Kerker type mixing with AMIX =  0.4000 and BMIX =      1.0000
 Hartree-type preconditioning will be used
 using additional bands           17
 reciprocal scheme for non local part
 use partial core corrections
 calculate Harris-corrections to forces 
   (improved forces if not selfconsistent)
 use gradient corrections 
 use of overlap-Matrix (Vanderbilt PP)
 Methfessel and Paxton  Order N= 1 SIGMA  =   0.20


--------------------------------------------------------------------------------------------------------


  energy-cutoff  :      400.00
  volume of cell :      639.61
      direct lattice vectors                 reciprocal lattice vectors
     4.588300228  0.000000000  0.000000000     0.217945634  0.000000000  0.000000000
     0.000000000  2.854899883  0.000000000     0.000000000  0.350274980  0.000000000
     0.000000000  0.000000000 48.828201294     0.000000000  0.000000000  0.020479968

  length of vectors
     4.588300228  2.854899883 48.828201294     0.217945634  0.350274980  0.020479968


 
 k-points in units of 2pi/SCALE and weight: KPT-Resolved Value to Generate K-Mesh: 0
   0.00000000  0.00000000  0.00000000       0.008
   0.02421618  0.00000000  0.00000000       0.016
   0.04843236  0.00000000  0.00000000       0.016
   0.07264854  0.00000000  0.00000000       0.016
   0.09686473  0.00000000  0.00000000       0.016
   0.00000000  0.02501964  0.00000000       0.016
   0.02421618  0.02501964  0.00000000       0.016
   0.04843236  0.02501964  0.00000000       0.016
   0.07264854  0.02501964  0.00000000       0.016
   0.09686473  0.02501964  0.00000000       0.016
  -0.09686473  0.02501964  0.00000000       0.016
  -0.07264854  0.02501964  0.00000000       0.016
  -0.04843236  0.02501964  0.00000000       0.016
  -0.02421618  0.02501964  0.00000000       0.016
   0.00000000  0.05003928  0.00000000       0.016
   0.02421618  0.05003928  0.00000000       0.016
   0.04843236  0.05003928  0.00000000       0.016
   0.07264854  0.05003928  0.00000000       0.016
   0.09686473  0.05003928  0.00000000       0.016
  -0.09686473  0.05003928  0.00000000       0.016
  -0.07264854  0.05003928  0.00000000       0.016
  -0.04843236  0.05003928  0.00000000       0.016
  -0.02421618  0.05003928  0.00000000       0.016
   0.00000000  0.07505892  0.00000000       0.016
   0.02421618  0.07505892  0.00000000       0.016
   0.04843236  0.07505892  0.00000000       0.016
   0.07264854  0.07505892  0.00000000       0.016
   0.09686473  0.07505892  0.00000000       0.016
  -0.09686473  0.07505892  0.00000000       0.016
  -0.07264854  0.07505892  0.00000000       0.016
  -0.04843236  0.07505892  0.00000000       0.016
  -0.02421618  0.07505892  0.00000000       0.016
   0.00000000  0.10007857  0.00000000       0.016
   0.02421618  0.10007857  0.00000000       0.016
   0.04843236  0.10007857  0.00000000       0.016
   0.07264854  0.10007857  0.00000000       0.016
   0.09686473  0.10007857  0.00000000       0.016
  -0.09686473  0.10007857  0.00000000       0.016
  -0.07264854  0.10007857  0.00000000       0.016
  -0.04843236  0.10007857  0.00000000       0.016
  -0.02421618  0.10007857  0.00000000       0.016
   0.00000000  0.12509821  0.00000000       0.016
   0.02421618  0.12509821  0.00000000       0.016
   0.04843236  0.12509821  0.00000000       0.016
   0.07264854  0.12509821  0.00000000       0.016
   0.09686473  0.12509821  0.00000000       0.016
  -0.09686473  0.12509821  0.00000000       0.016
  -0.07264854  0.12509821  0.00000000       0.016
  -0.04843236  0.12509821  0.00000000       0.016
  -0.02421618  0.12509821  0.00000000       0.016
   0.00000000  0.15011785  0.00000000       0.016
   0.02421618  0.15011785  0.00000000       0.016
   0.04843236  0.15011785  0.00000000       0.016
   0.07264854  0.15011785  0.00000000       0.016
   0.09686473  0.15011785  0.00000000       0.016
  -0.09686473  0.15011785  0.00000000       0.016
  -0.07264854  0.15011785  0.00000000       0.016
  -0.04843236  0.15011785  0.00000000       0.016
  -0.02421618  0.15011785  0.00000000       0.016
   0.00000000  0.17513749  0.00000000       0.008
   0.02421618  0.17513749  0.00000000       0.016
   0.04843236  0.17513749  0.00000000       0.016
   0.07264854  0.17513749  0.00000000       0.016
   0.09686473  0.17513749  0.00000000       0.016
 
 k-points in reciprocal lattice and weights: KPT-Resolved Value to Generate K-Mesh: 0
   0.00000000  0.00000000  0.00000000       0.008
   0.11111111  0.00000000  0.00000000       0.016
   0.22222222  0.00000000  0.00000000       0.016
   0.33333333  0.00000000  0.00000000       0.016
   0.44444444  0.00000000  0.00000000       0.016
   0.00000000  0.07142857  0.00000000       0.016
   0.11111111  0.07142857  0.00000000       0.016
   0.22222222  0.07142857  0.00000000       0.016
   0.33333333  0.07142857  0.00000000       0.016
   0.44444444  0.07142857  0.00000000       0.016
  -0.44444444  0.07142857  0.00000000       0.016
  -0.33333333  0.07142857  0.00000000       0.016
  -0.22222222  0.07142857  0.00000000       0.016
  -0.11111111  0.07142857  0.00000000       0.016
   0.00000000  0.14285714  0.00000000       0.016
   0.11111111  0.14285714  0.00000000       0.016
   0.22222222  0.14285714  0.00000000       0.016
   0.33333333  0.14285714  0.00000000       0.016
   0.44444444  0.14285714  0.00000000       0.016
  -0.44444444  0.14285714  0.00000000       0.016
  -0.33333333  0.14285714  0.00000000       0.016
  -0.22222222  0.14285714  0.00000000       0.016
  -0.11111111  0.14285714  0.00000000       0.016
   0.00000000  0.21428571  0.00000000       0.016
   0.11111111  0.21428571  0.00000000       0.016
   0.22222222  0.21428571  0.00000000       0.016
   0.33333333  0.21428571  0.00000000       0.016
   0.44444444  0.21428571  0.00000000       0.016
  -0.44444444  0.21428571  0.00000000       0.016
  -0.33333333  0.21428571  0.00000000       0.016
  -0.22222222  0.21428571  0.00000000       0.016
  -0.11111111  0.21428571  0.00000000       0.016
   0.00000000  0.28571429  0.00000000       0.016
   0.11111111  0.28571429  0.00000000       0.016
   0.22222222  0.28571429  0.00000000       0.016
   0.33333333  0.28571429  0.00000000       0.016
   0.44444444  0.28571429  0.00000000       0.016
  -0.44444444  0.28571429  0.00000000       0.016
  -0.33333333  0.28571429  0.00000000       0.016
  -0.22222222  0.28571429  0.00000000       0.016
  -0.11111111  0.28571429  0.00000000       0.016
   0.00000000  0.35714286  0.00000000       0.016
   0.11111111  0.35714286  0.00000000       0.016
   0.22222222  0.35714286  0.00000000       0.016
   0.33333333  0.35714286  0.00000000       0.016
   0.44444444  0.35714286  0.00000000       0.016
  -0.44444444  0.35714286  0.00000000       0.016
  -0.33333333  0.35714286  0.00000000       0.016
  -0.22222222  0.35714286  0.00000000       0.016
  -0.11111111  0.35714286  0.00000000       0.016
   0.00000000  0.42857143  0.00000000       0.016
   0.11111111  0.42857143  0.00000000       0.016
   0.22222222  0.42857143  0.00000000       0.016
   0.33333333  0.42857143  0.00000000       0.016
   0.44444444  0.42857143  0.00000000       0.016
  -0.44444444  0.42857143  0.00000000       0.016
  -0.33333333  0.42857143  0.00000000       0.016
  -0.22222222  0.42857143  0.00000000       0.016
  -0.11111111  0.42857143  0.00000000       0.016
   0.00000000  0.50000000  0.00000000       0.008
   0.11111111  0.50000000  0.00000000       0.016
   0.22222222  0.50000000  0.00000000       0.016
   0.33333333  0.50000000  0.00000000       0.016
   0.44444444  0.50000000  0.00000000       0.016
 
 position of ions in fractional coordinates (direct lattice) 
   0.99999971  0.20959830  0.06378296
   0.50000000  0.33333001  0.13748001
   0.00000000  0.33333001  0.21802001
   0.49999816  0.45659767  0.29358252
   0.49999973  0.55571229  0.03754405
   0.50000000  0.00000000  0.08379000
   0.00000000  0.00000000  0.16433000
   0.50000000  0.00000000  0.24485999
   0.99999598  0.01633604  0.31881849
   0.99999345  0.01958745  0.37224072
   0.99999002  0.50000000  0.42267000
   0.99999002  0.50000000  0.52657004
   0.99999002  0.00000000  0.57852999
   0.99999027  0.50016139  0.62889775
   0.49999475  0.52073644  0.35045278
   0.49998997  0.00000000  0.40534999
   0.49998997  0.50000000  0.45729999
   0.49998997  0.00000000  0.50925999
   0.49998997  0.50000000  0.56120998
   0.49999031  0.00023936  0.61207949
   0.00000000  0.66667004  0.11063999
   0.50000000  0.66667004  0.19117001
   0.00000000  0.66667004  0.27169999
   0.99999002  0.00000000  0.47462000
 
 position of ions in cartesian coordinates  (Angst):
   4.58829889  0.59838215  3.11440722
   2.29415011  0.95162380  6.71290160
   0.00000000  0.95162380 10.64552498
   2.29414168  1.30354062 14.33510658
   2.29414889  1.58650296  1.83320841
   2.29415011  0.00000000  4.09131479
   0.00000000  0.00000000  8.02393817
   2.29415011  0.00000000 11.95607283
   4.58828181  0.04663775 15.56733355
   4.58827019  0.05592020 18.17584468
   4.58825445  1.42744994 20.63821604
   4.58825445  1.42744994 25.71146776
   4.58825445  0.00000000 28.24857900
   4.58825560  1.42791069 30.70794577
   2.29412602  1.48665042 17.11197890
   2.29410410  0.00000000 19.79251100
   2.29410410  1.42744994 22.32913591
   2.29410410  0.00000000 24.86624911
   2.29410410  1.42744994 27.40287397
   2.29410564  0.00068334 29.88674061
   0.00000000  1.90327621  5.40235185
   2.29415011  1.90327621  9.33448792
   0.00000000  1.90327621 13.26662161
   4.58825445  0.00000000 23.17484095
 


--------------------------------------------------------------------------------------------------------


 k-point  1 :   0.0000 0.0000 0.0000  plane waves:   11653
 k-point  2 :   0.1111 0.0000 0.0000  plane waves:   11645
 k-point  3 :   0.2222 0.0000 0.0000  plane waves:   11643
 k-point  4 :   0.3333 0.0000 0.0000  plane waves:   11681
 k-point  5 :   0.4444 0.0000 0.0000  plane waves:   11687
 k-point  6 :   0.0000 0.0714 0.0000  plane waves:   11671
 k-point  7 :   0.1111 0.0714 0.0000  plane waves:   11666
 k-point  8 :   0.2222 0.0714 0.0000  plane waves:   11668
 k-point  9 :   0.3333 0.0714 0.0000  plane waves:   11647
 k-point 10 :   0.4444 0.0714 0.0000  plane waves:   11667
 k-point 11 :  -0.4444 0.0714 0.0000  plane waves:   11667
 k-point 12 :  -0.3333 0.0714 0.0000  plane waves:   11647
 k-point 13 :  -0.2222 0.0714 0.0000  plane waves:   11668
 k-point 14 :  -0.1111 0.0714 0.0000  plane waves:   11666
 k-point 15 :   0.0000 0.1429 0.0000  plane waves:   11691
 k-point 16 :   0.1111 0.1429 0.0000  plane waves:   11680
 k-point 17 :   0.2222 0.1429 0.0000  plane waves:   11662
 k-point 18 :   0.3333 0.1429 0.0000  plane waves:   11635
 k-point 19 :   0.4444 0.1429 0.0000  plane waves:   11618
 k-point 20 :  -0.4444 0.1429 0.0000  plane waves:   11618
 k-point 21 :  -0.3333 0.1429 0.0000  plane waves:   11635
 k-point 22 :  -0.2222 0.1429 0.0000  plane waves:   11662
 k-point 23 :  -0.1111 0.1429 0.0000  plane waves:   11680
 k-point 24 :   0.0000 0.2143 0.0000  plane waves:   11643
 k-point 25 :   0.1111 0.2143 0.0000  plane waves:   11665
 k-point 26 :   0.2222 0.2143 0.0000  plane waves:   11658
 k-point 27 :   0.3333 0.2143 0.0000  plane waves:   11627
 k-point 28 :   0.4444 0.2143 0.0000  plane waves:   11571
 k-point 29 :  -0.4444 0.2143 0.0000  plane waves:   11571
 k-point 30 :  -0.3333 0.2143 0.0000  plane waves:   11627
 k-point 31 :  -0.2222 0.2143 0.0000  plane waves:   11658
 k-point 32 :  -0.1111 0.2143 0.0000  plane waves:   11665
 k-point 33 :   0.0000 0.2857 0.0000  plane waves:   11627
 k-point 34 :   0.1111 0.2857 0.0000  plane waves:   11628
 k-point 35 :   0.2222 0.2857 0.0000  plane waves:   11623
 k-point 36 :   0.3333 0.2857 0.0000  plane waves:   11594
 k-point 37 :   0.4444 0.2857 0.0000  plane waves:   11543
 k-point 38 :  -0.4444 0.2857 0.0000  plane waves:   11543
 k-point 39 :  -0.3333 0.2857 0.0000  plane waves:   11594
 k-point 40 :  -0.2222 0.2857 0.0000  plane waves:   11623
 k-point 41 :  -0.1111 0.2857 0.0000  plane waves:   11628
 k-point 42 :   0.0000 0.3571 0.0000  plane waves:   11622
 k-point 43 :   0.1111 0.3571 0.0000  plane waves:   11615
 k-point 44 :   0.2222 0.3571 0.0000  plane waves:   11570
 k-point 45 :   0.3333 0.3571 0.0000  plane waves:   11558
 k-point 46 :   0.4444 0.3571 0.0000  plane waves:   11529
 k-point 47 :  -0.4444 0.3571 0.0000  plane waves:   11529
 k-point 48 :  -0.3333 0.3571 0.0000  plane waves:   11558
 k-point 49 :  -0.2222 0.3571 0.0000  plane waves:   11570
 k-point 50 :  -0.1111 0.3571 0.0000  plane waves:   11615
 k-point 51 :   0.0000 0.4286 0.0000  plane waves:   11644
 k-point 52 :   0.1111 0.4286 0.0000  plane waves:   11616
 k-point 53 :   0.2222 0.4286 0.0000  plane waves:   11608
 k-point 54 :   0.3333 0.4286 0.0000  plane waves:   11570
 k-point 55 :   0.4444 0.4286 0.0000  plane waves:   11531
 k-point 56 :  -0.4444 0.4286 0.0000  plane waves:   11531
 k-point 57 :  -0.3333 0.4286 0.0000  plane waves:   11570
 k-point 58 :  -0.2222 0.4286 0.0000  plane waves:   11608
 k-point 59 :  -0.1111 0.4286 0.0000  plane waves:   11616
 k-point 60 :   0.0000 0.5000 0.0000  plane waves:   11578
 k-point 61 :   0.1111 0.5000 0.0000  plane waves:   11596
 k-point 62 :   0.2222 0.5000 0.0000  plane waves:   11608
 k-point 63 :   0.3333 0.5000 0.0000  plane waves:   11606
 k-point 64 :   0.4444 0.5000 0.0000  plane waves:   11548

 maximum and minimum number of plane-waves per node :      1500     1411

 maximum number of plane-waves:     11691
 maximum index in each direction: 
   IXMAX=    7   IYMAX=    4   IZMAX=   79
   IXMIN=   -7   IYMIN=   -5   IZMIN=  -79


 parallel 3D FFT for wavefunctions:
    minimum data exchange during FFTs selected (reduces bandwidth)
 parallel 3D FFT for charge:
    minimum data exchange during FFTs selected (reduces bandwidth)


 total amount of memory used by VASP MPI-rank0    90405. kBytes
=======================================================================

   base      :      30000. kBytes
   nonl-proj :      41207. kBytes
   fftplans  :        786. kBytes
   grid      :       1268. kBytes
   one-center:         46. kBytes
   wavefun   :      17098. kBytes
 
     INWAV:  cpu time    0.0000: real time    0.0002
 Broyden mixing: mesh for mixing (old mesh)
   NGX = 15   NGY =  9   NGZ =159
  (NGX  = 48   NGY  = 28   NGZ  =480)
  gives a total of  21465 points

 initial charge density was supplied:
 charge density of overlapping atoms calculated
 number of electron      98.0000000 magnetization 
 keeping initial charge density in first step


--------------------------------------------------------------------------------------------------------


 Maximum index for augmentation-charges          485 (set IRDMAX)


--------------------------------------------------------------------------------------------------------


 First call to EWALD:  gamma=   0.206
 Maximum number of real-space cells 5x 7x 1
 Maximum number of reciprocal cells 2x 1x13

    FEWALD:  cpu time    0.0021: real time    0.0021


--------------------------------------- Iteration      1(   1)  ---------------------------------------


    POTLOK:  cpu time    0.0190: real time    0.0229
    SETDIJ:  cpu time    0.0034: real time    0.0034
     EDDAV:  cpu time    5.2059: real time    5.2076
       DOS:  cpu time    0.0041: real time    0.0041
    --------------------------------------------
      LOOP:  cpu time    5.2325: real time    5.2380

 eigenvalue-minimisations  :  8448
 total energy-change (2. order) : 0.4754470E+03  (-0.2690027E+04)
 number of electron      98.0000000 magnetization 
 augmentation part       98.0000000 magnetization 

 Free energy of the ion-electron system (eV)
  ---------------------------------------------------
  alpha Z        PSCENC =       298.31535276
  Ewald energy   TEWEN  =     35053.07153730
  -Hartree energ DENC   =    -37949.44208798
  -exchange      EXHF   =         0.00000000
  -V(xc)+E(xc)   XCENC  =      -905.78069394
  PAW double counting   =      3195.31297822    -2206.18066787
  entropy T*S    EENTRO =        -0.00048927
  eigenvalues    EBANDS =       528.16694190
  atomic energy  EATOM  =      2461.98413708
  Solvation  Ediel_sol  =         0.00000000
  ---------------------------------------------------
  free energy    TOTEN  =       475.44700819 eV

  energy without entropy =      475.44749747  energy(sigma->0) =      475.44717129


--------------------------------------------------------------------------------------------------------


--------------------------------------- Iteration      1(   2)  ---------------------------------------


     EDDAV:  cpu time    5.2752: real time    5.2795
       DOS:  cpu time    0.0046: real time    0.0046
    --------------------------------------------
      LOOP:  cpu time    5.2798: real time    5.2841

 eigenvalue-minimisations  :  8508
 total energy-change (2. order) :-0.5987730E+03  (-0.5730711E+03)
 number of electron      98.0000000 magnetization 
 augmentation part       98.0000000 magnetization 

 Free energy of the ion-electron system (eV)
  ---------------------------------------------------
  alpha Z        PSCENC =       298.31535276
  Ewald energy   TEWEN  =     35053.07153730
  -Hartree energ DENC   =    -37949.44208798
  -exchange      EXHF   =         0.00000000
  -V(xc)+E(xc)   XCENC  =      -905.78069394
  PAW double counting   =      3195.31297822    -2206.18066787
  entropy T*S    EENTRO =        -0.00507988
  eigenvalues    EBANDS =       -70.60150238
  atomic energy  EATOM  =      2461.98413708
  Solvation  Ediel_sol  =         0.00000000
  ---------------------------------------------------
  free energy    TOTEN  =      -123.32602668 eV

  energy without entropy =     -123.32094680  energy(sigma->0) =     -123.32433339


--------------------------------------------------------------------------------------------------------


--------------------------------------- Iteration      1(   3)  ---------------------------------------


     EDDAV:  cpu time    7.6835: real time    7.6914
       DOS:  cpu time    0.0053: real time    0.0053
    --------------------------------------------
      LOOP:  cpu time    7.6888: real time    7.6968

 eigenvalue-minimisations  : 13908
 total energy-change (2. order) :-0.8245627E+02  (-0.7648546E+02)
 number of electron      98.0000000 magnetization 
 augmentation part       98.0000000 magnetization 

 Free energy of the ion-electron system (eV)
  ---------------------------------------------------
  alpha Z        PSCENC =       298.31535276
  Ewald energy   TEWEN  =     35053.07153730
  -Hartree energ DENC   =    -37949.44208798
  -exchange      EXHF   =         0.00000000
  -V(xc)+E(xc)   XCENC  =      -905.78069394
  PAW double counting   =      3195.31297822    -2206.18066787
  entropy T*S    EENTRO =         0.00876493
  eigenvalues    EBANDS =      -153.07161629
  atomic energy  EATOM  =      2461.98413708
  Solvation  Ediel_sol  =         0.00000000
  ---------------------------------------------------
  free energy    TOTEN  =      -205.78229579 eV

  energy without entropy =     -205.79106072  energy(sigma->0) =     -205.78521744


--------------------------------------------------------------------------------------------------------


--------------------------------------- Iteration      1(   4)  ---------------------------------------


     EDDAV:  cpu time    7.7363: real time    7.7388
       DOS:  cpu time    0.0290: real time    0.0291
    --------------------------------------------
      LOOP:  cpu time    7.7653: real time    7.7679

 eigenvalue-minimisations  : 14028
 total energy-change (2. order) :-0.6371121E+01  (-0.6070254E+01)
 number of electron      98.0000000 magnetization 
 augmentation part       98.0000000 magnetization 

 Free energy of the ion-electron system (eV)
  ---------------------------------------------------
  alpha Z        PSCENC =       298.31535276
  Ewald energy   TEWEN  =     35053.07153730
  -Hartree energ DENC   =    -37949.44208798
  -exchange      EXHF   =         0.00000000
  -V(xc)+E(xc)   XCENC  =      -905.78069394
  PAW double counting   =      3195.31297822    -2206.18066787
  entropy T*S    EENTRO =         0.01217081
  eigenvalues    EBANDS =      -159.44614307
  atomic energy  EATOM  =      2461.98413708
  Solvation  Ediel_sol  =         0.00000000
  ---------------------------------------------------
  free energy    TOTEN  =      -212.15341669 eV

  energy without entropy =     -212.16558749  energy(sigma->0) =     -212.15747362


--------------------------------------------------------------------------------------------------------


--------------------------------------- Iteration      1(   5)  ---------------------------------------


     EDDAV:  cpu time    7.6561: real time    7.6678
       DOS:  cpu time    0.0056: real time    0.0056
    CHARGE:  cpu time    0.1479: real time    0.1484
    MIXING:  cpu time    0.0007: real time    0.0008
    --------------------------------------------
      LOOP:  cpu time    7.8103: real time    7.8226

 eigenvalue-minimisations  : 13872
 total energy-change (2. order) :-0.3246836E+00  (-0.3158263E+00)
 number of electron      98.0000056 magnetization 
 augmentation part       20.8340929 magnetization 

 Broyden mixing:
  rms(total) = 0.53380E+01    rms(broyden)= 0.53379E+01
  rms(prec ) = 0.54664E+01
  weight for this iteration     100.00

 Free energy of the ion-electron system (eV)
  ---------------------------------------------------
  alpha Z        PSCENC =       298.31535276
  Ewald energy   TEWEN  =     35053.07153730
  -Hartree energ DENC   =    -37949.44208798
  -exchange      EXHF   =         0.00000000
  -V(xc)+E(xc)   XCENC  =      -905.78069394
  PAW double counting   =      3195.31297822    -2206.18066787
  entropy T*S    EENTRO =         0.01294943
  eigenvalues    EBANDS =      -159.77160533
  atomic energy  EATOM  =      2461.98413708
  Solvation  Ediel_sol  =         0.00000000
  ---------------------------------------------------
  free energy    TOTEN  =      -212.47810033 eV

  energy without entropy =     -212.49104976  energy(sigma->0) =     -212.48241680


--------------------------------------------------------------------------------------------------------


--------------------------------------- Iteration      1(   6)  ---------------------------------------


    POTLOK:  cpu time    0.0150: real time    0.0180
    SETDIJ:  cpu time    0.0032: real time    0.0032
    EDDIAG:  cpu time    0.9660: real time    0.9663
  RMM-DIIS:  cpu time    4.6189: real time    4.6280
    ORTHCH:  cpu time    0.1880: real time    0.1881
       DOS:  cpu time    0.0036: real time    0.0036
    CHARGE:  cpu time    0.1253: real time    0.1254
    MIXING:  cpu time    0.0007: real time    0.0007
    --------------------------------------------
      LOOP:  cpu time    5.9208: real time    5.9333

 eigenvalue-minimisations  : 15336
 total energy-change (2. order) :-0.2234772E+03  (-0.7758190E+02)
 number of electron      98.0000097 magnetization 
 augmentation part       29.7557770 magnetization 

 Broyden mixing:
  rms(total) = 0.39615E+01    rms(broyden)= 0.39614E+01
  rms(prec ) = 0.77515E+01
  weight for this iteration     100.00

 eigenvalues of (default mixing * dielectric matrix)
  average eigenvalue GAMMA=   0.7698
  0.7698

 Free energy of the ion-electron system (eV)
  ---------------------------------------------------
  alpha Z        PSCENC =       298.31535276
  Ewald energy   TEWEN  =     35053.07153730
  -Hartree energ DENC   =    -38403.43934179
  -exchange      EXHF   =         0.00000000
  -V(xc)+E(xc)   XCENC  =      -901.43279940
  PAW double counting   =      4676.72889543    -3684.12039132
  entropy T*S    EENTRO =        -0.00126187
  eigenvalues    EBANDS =        62.93861990
  atomic energy  EATOM  =      2461.98413708
  Solvation  Ediel_sol  =         0.00000000
  ---------------------------------------------------
  free energy    TOTEN  =      -435.95525192 eV

  energy without entropy =     -435.95399005  energy(sigma->0) =     -435.95483130


--------------------------------------------------------------------------------------------------------


--------------------------------------- Iteration      1(   7)  ---------------------------------------


    POTLOK:  cpu time    0.0149: real time    0.0178
    SETDIJ:  cpu time    0.0031: real time    0.0031
    EDDIAG:  cpu time    0.9644: real time    0.9652
  RMM-DIIS:  cpu time    4.0983: real time    4.1029
    ORTHCH:  cpu time    0.2112: real time    0.2112
       DOS:  cpu time    0.0030: real time    0.0030
    CHARGE:  cpu time    0.1209: real time    0.1210
    MIXING:  cpu time    0.0010: real time    0.0026
    --------------------------------------------
      LOOP:  cpu time    5.4169: real time    5.4269

 eigenvalue-minimisations  : 13745
 total energy-change (2. order) :-0.3309577E+03  (-0.1467432E+03)
 number of electron      98.0000060 magnetization 
 augmentation part       32.3307221 magnetization 

 Broyden mixing:
  rms(total) = 0.49578E+01    rms(broyden)= 0.49578E+01
  rms(prec ) = 0.10394E+02
  weight for this iteration     100.00

 eigenvalues of (default mixing * dielectric matrix)
  average eigenvalue GAMMA=   0.5401
  0.9443  0.1360

 Free energy of the ion-electron system (eV)
  ---------------------------------------------------
  alpha Z        PSCENC =       298.31535276
  Ewald energy   TEWEN  =     35053.07153730
  -Hartree energ DENC   =    -37652.88151816
  -exchange      EXHF   =         0.00000000
  -V(xc)+E(xc)   XCENC  =      -901.18831708
  PAW double counting   =      4889.05796039    -3898.91903074
  entropy T*S    EENTRO =        -0.00202387
  eigenvalues    EBANDS =     -1016.35100141
  atomic energy  EATOM  =      2461.98413708
  Solvation  Ediel_sol  =         0.00000000
  ---------------------------------------------------
  free energy    TOTEN  =      -766.91290372 eV

  energy without entropy =     -766.91087985  energy(sigma->0) =     -766.91222910


--------------------------------------------------------------------------------------------------------


--------------------------------------- Iteration      1(   8)  ---------------------------------------


    POTLOK:  cpu time    0.0147: real time    0.0179
    SETDIJ:  cpu time    0.0031: real time    0.0031
    EDDIAG:  cpu time    0.9647: real time    0.9649
  RMM-DIIS:  cpu time    3.8978: real time    3.8993
    ORTHCH:  cpu time    0.1882: real time    0.1882
       DOS:  cpu time    0.0030: real time    0.0030
    CHARGE:  cpu time    0.1033: real time    0.1033
    MIXING:  cpu time    0.0006: real time    0.0006
    --------------------------------------------
      LOOP:  cpu time    5.1754: real time    5.1803

 eigenvalue-minimisations  : 13016
 total energy-change (2. order) :-0.2093659E+03  (-0.8094120E+02)
 number of electron      98.0000091 magnetization 
 augmentation part       32.2521831 magnetization 

 Broyden mixing:
  rms(total) = 0.50396E+01    rms(broyden)= 0.50395E+01
  rms(prec ) = 0.11047E+02
  weight for this iteration     100.00

 eigenvalues of (default mixing * dielectric matrix)
  average eigenvalue GAMMA=   0.4483
  1.0138  0.1656  0.1656

 Free energy of the ion-electron system (eV)
  ---------------------------------------------------
  alpha Z        PSCENC =       298.31535276
  Ewald energy   TEWEN  =     35053.07153730
  -Hartree energ DENC   =    -37817.42521444
  -exchange      EXHF   =         0.00000000
  -V(xc)+E(xc)   XCENC  =      -900.85169050
  PAW double counting   =      5217.39084266    -4232.51647970
  entropy T*S    EENTRO =         0.00085247
  eigenvalues    EBANDS =     -1056.24816529
  atomic energy  EATOM  =      2461.98413708
  Solvation  Ediel_sol  =         0.00000000
  ---------------------------------------------------
  free energy    TOTEN  =      -976.27882766 eV

  energy without entropy =     -976.27968013  energy(sigma->0) =     -976.27911182


--------------------------------------------------------------------------------------------------------


--------------------------------------- Iteration      1(   9)  ---------------------------------------


    POTLOK:  cpu time    0.0174: real time    0.0182
    SETDIJ:  cpu time    0.0031: real time    0.0031
    EDDIAG:  cpu time    0.9655: real time    0.9658
  RMM-DIIS:  cpu time    3.2675: real time    3.2690
    ORTHCH:  cpu time    0.1879: real time    0.1881
       DOS:  cpu time    0.0036: real time    0.0036
    CHARGE:  cpu time    0.1262: real time    0.1262
    MIXING:  cpu time    0.0006: real time    0.0006
    --------------------------------------------
      LOOP:  cpu time    4.5718: real time    4.5745

 eigenvalue-minimisations  : 11300
 total energy-change (2. order) : 0.5253815E+03  (-0.4888863E+02)
 number of electron      98.0000082 magnetization 
 augmentation part       32.8314215 magnetization 

 Broyden mixing:
  rms(total) = 0.42561E+01    rms(broyden)= 0.42561E+01
  rms(prec ) = 0.77996E+01
  weight for this iteration     100.00

 eigenvalues of (default mixing * dielectric matrix)
  average eigenvalue GAMMA=   0.3948
  1.0201  0.2348  0.2348  0.0894

 Free energy of the ion-electron system (eV)
  ---------------------------------------------------
  alpha Z        PSCENC =       298.31535276
  Ewald energy   TEWEN  =     35053.07153730
  -Hartree energ DENC   =    -38049.18760415
  -exchange      EXHF   =         0.00000000
  -V(xc)+E(xc)   XCENC  =      -900.84098302
  PAW double counting   =      5405.98092524    -4423.78311919
  entropy T*S    EENTRO =         0.00141047
  eigenvalues    EBANDS =      -296.43903044
  atomic energy  EATOM  =      2461.98413708
  Solvation  Ediel_sol  =         0.00000000
  ---------------------------------------------------
  free energy    TOTEN  =      -450.89737395 eV

  energy without entropy =     -450.89878442  energy(sigma->0) =     -450.89784410


--------------------------------------------------------------------------------------------------------


--------------------------------------- Iteration      1(  10)  ---------------------------------------


    POTLOK:  cpu time    0.0147: real time    0.0178
    SETDIJ:  cpu time    0.0031: real time    0.0031
    EDDIAG:  cpu time    0.9637: real time    0.9640
  RMM-DIIS:  cpu time    3.6006: real time    3.6053
    ORTHCH:  cpu time    0.1871: real time    0.1871
       DOS:  cpu time    0.0045: real time    0.0045
    CHARGE:  cpu time    0.1263: real time    0.1263
    MIXING:  cpu time    0.0007: real time    0.0007
    --------------------------------------------
      LOOP:  cpu time    4.9006: real time    4.9087

 eigenvalue-minimisations  : 12186
 total energy-change (2. order) : 0.1417735E+03  (-0.1549525E+02)
 number of electron      98.0000068 magnetization 
 augmentation part       29.6203179 magnetization 

 Broyden mixing:
  rms(total) = 0.41440E+01    rms(broyden)= 0.41440E+01
  rms(prec ) = 0.75420E+01
  weight for this iteration     100.00

 eigenvalues of (default mixing * dielectric matrix)
  average eigenvalue GAMMA=   0.3975
  1.1025  0.3325  0.3325  0.1385  0.0814

 Free energy of the ion-electron system (eV)
  ---------------------------------------------------
  alpha Z        PSCENC =       298.31535276
  Ewald energy   TEWEN  =     35053.07153730
  -Hartree energ DENC   =    -37902.71595295
  -exchange      EXHF   =         0.00000000
  -V(xc)+E(xc)   XCENC  =      -900.86699164
  PAW double counting   =      5444.54660886    -4463.34070383
  entropy T*S    EENTRO =        -0.00417239
  eigenvalues    EBANDS =      -300.11365607
  atomic energy  EATOM  =      2461.98413708
  Solvation  Ediel_sol  =         0.00000000
  ---------------------------------------------------
  free energy    TOTEN  =      -309.12384089 eV

  energy without entropy =     -309.11966850  energy(sigma->0) =     -309.12245009


--------------------------------------------------------------------------------------------------------


--------------------------------------- Iteration      1(  11)  ---------------------------------------


    POTLOK:  cpu time    0.0149: real time    0.0184
    SETDIJ:  cpu time    0.0031: real time    0.0031
    EDDIAG:  cpu time    0.9645: real time    0.9648
  RMM-DIIS:  cpu time    3.7056: real time    3.7069
    ORTHCH:  cpu time    0.1880: real time    0.1882
       DOS:  cpu time    0.0054: real time    0.0054
    CHARGE:  cpu time    0.1252: real time    0.1252
    MIXING:  cpu time    0.0007: real time    0.0007
    --------------------------------------------
      LOOP:  cpu time    5.0073: real time    5.0127

 eigenvalue-minimisations  : 12507
 total energy-change (2. order) : 0.6512343E+02  (-0.1675362E+02)
 number of electron      98.0000059 magnetization 
 augmentation part       28.3645495 magnetization 

 Broyden mixing:
  rms(total) = 0.35559E+01    rms(broyden)= 0.35559E+01
  rms(prec ) = 0.60241E+01
  weight for this iteration     100.00

 eigenvalues of (default mixing * dielectric matrix)
  average eigenvalue GAMMA=   0.4007
  1.2106  0.3892  0.3892  0.1689  0.1689  0.0774

 Free energy of the ion-electron system (eV)
  ---------------------------------------------------
  alpha Z        PSCENC =       298.31535276
  Ewald energy   TEWEN  =     35053.07153730
  -Hartree energ DENC   =    -38060.51161291
  -exchange      EXHF   =         0.00000000
  -V(xc)+E(xc)   XCENC  =      -900.54788127
  PAW double counting   =      5542.34746059    -4560.97125767
  entropy T*S    EENTRO =        -0.00301334
  eigenvalues    EBANDS =       -77.68513607
  atomic energy  EATOM  =      2461.98413708
  Solvation  Ediel_sol  =         0.00000000
  ---------------------------------------------------
  free energy    TOTEN  =      -244.00041353 eV

  energy without entropy =     -243.99740019  energy(sigma->0) =     -243.99940908


--------------------------------------------------------------------------------------------------------


--------------------------------------- Iteration      1(  12)  ---------------------------------------


    POTLOK:  cpu time    0.0146: real time    0.0180
    SETDIJ:  cpu time    0.0031: real time    0.0031
    EDDIAG:  cpu time    0.9639: real time    0.9642
  RMM-DIIS:  cpu time    3.7741: real time    3.7759
    ORTHCH:  cpu time    0.1875: real time    0.1875
       DOS:  cpu time    0.0055: real time    0.0055
    CHARGE:  cpu time    0.1263: real time    0.1263
    MIXING:  cpu time    0.0007: real time    0.0007
    --------------------------------------------
      LOOP:  cpu time    5.0758: real time    5.0812

 eigenvalue-minimisations  : 12657
 total energy-change (2. order) : 0.3293105E+02  (-0.1251838E+02)
 number of electron      98.0000070 magnetization 
 augmentation part       27.5088943 magnetization 

 Broyden mixing:
  rms(total) = 0.25010E+01    rms(broyden)= 0.25010E+01
  rms(prec ) = 0.44602E+01
  weight for this iteration     100.00

 eigenvalues of (default mixing * dielectric matrix)
  average eigenvalue GAMMA=   0.3961
  1.2801  0.4197  0.4197  0.2070  0.2070  0.1610  0.0782

 Free energy of the ion-electron system (eV)
  ---------------------------------------------------
  alpha Z        PSCENC =       298.31535276
  Ewald energy   TEWEN  =     35053.07153730
  -Hartree energ DENC   =    -38073.83476332
  -exchange      EXHF   =         0.00000000
  -V(xc)+E(xc)   XCENC  =      -900.03261738
  PAW double counting   =      5701.79196239    -4719.87846658
  entropy T*S    EENTRO =         0.01791740
  eigenvalues    EBANDS =       -32.50442737
  atomic energy  EATOM  =      2461.98413708
  Solvation  Ediel_sol  =         0.00000000
  ---------------------------------------------------
  free energy    TOTEN  =      -211.06936772 eV

  energy without entropy =     -211.08728512  energy(sigma->0) =     -211.07534018


--------------------------------------------------------------------------------------------------------


--------------------------------------- Iteration      1(  13)  ---------------------------------------


    POTLOK:  cpu time    0.0175: real time    0.0180
    SETDIJ:  cpu time    0.0032: real time    0.0032
    EDDIAG:  cpu time    0.9851: real time    0.9855
  RMM-DIIS:  cpu time    3.7674: real time    3.7747
    ORTHCH:  cpu time    0.1876: real time    0.1876
       DOS:  cpu time    0.0057: real time    0.0057
    CHARGE:  cpu time    0.1251: real time    0.1252
    MIXING:  cpu time    0.0007: real time    0.0007
    --------------------------------------------
      LOOP:  cpu time    5.0923: real time    5.1006

 eigenvalue-minimisations  : 12583
 total energy-change (2. order) : 0.5433496E+01  (-0.4287545E+01)
 number of electron      98.0000060 magnetization 
 augmentation part       27.4286326 magnetization 

 Broyden mixing:
  rms(total) = 0.21612E+01    rms(broyden)= 0.21612E+01
  rms(prec ) = 0.51519E+01
  weight for this iteration     100.00

 eigenvalues of (default mixing * dielectric matrix)
  average eigenvalue GAMMA=   0.3969
  1.3076  0.4449  0.4449  0.2945  0.2945  0.1556  0.1556  0.0779

 Free energy of the ion-electron system (eV)
  ---------------------------------------------------
  alpha Z        PSCENC =       298.31535276
  Ewald energy   TEWEN  =     35053.07153730
  -Hartree energ DENC   =    -38024.50762243
  -exchange      EXHF   =         0.00000000
  -V(xc)+E(xc)   XCENC  =      -899.59270345
  PAW double counting   =      5816.48704291    -4834.51364850
  entropy T*S    EENTRO =        -0.01290631
  eigenvalues    EBANDS =       -76.86706076
  atomic energy  EATOM  =      2461.98413708
  Solvation  Ediel_sol  =         0.00000000
  ---------------------------------------------------
  free energy    TOTEN  =      -205.63587139 eV

  energy without entropy =     -205.62296508  energy(sigma->0) =     -205.63156929


--------------------------------------------------------------------------------------------------------


--------------------------------------- Iteration      1(  14)  ---------------------------------------


    POTLOK:  cpu time    0.0145: real time    0.0178
    SETDIJ:  cpu time    0.0031: real time    0.0031
    EDDIAG:  cpu time    0.9647: real time    0.9649
  RMM-DIIS:  cpu time    3.3570: real time    3.3586
    ORTHCH:  cpu time    0.2113: real time    0.2114
       DOS:  cpu time    0.0062: real time    0.0062
    CHARGE:  cpu time    0.1489: real time    0.1490
    MIXING:  cpu time    0.0008: real time    0.0008
    --------------------------------------------
      LOOP:  cpu time    4.7064: real time    4.7118

 eigenvalue-minimisations  : 11486
 total energy-change (2. order) : 0.7896613E+01  (-0.2334239E+01)
 number of electron      98.0000082 magnetization 
 augmentation part       27.2236686 magnetization 

 Broyden mixing:
  rms(total) = 0.22893E+01    rms(broyden)= 0.22892E+01
  rms(prec ) = 0.40309E+01
  weight for this iteration     100.00

 eigenvalues of (default mixing * dielectric matrix)
  average eigenvalue GAMMA=   0.3931
  1.3579  0.4670  0.4670  0.3529  0.3529  0.1857  0.0780  0.1380  0.1380

 Free energy of the ion-electron system (eV)
  ---------------------------------------------------
  alpha Z        PSCENC =       298.31535276
  Ewald energy   TEWEN  =     35053.07153730
  -Hartree energ DENC   =    -38047.73154142
  -exchange      EXHF   =         0.00000000
  -V(xc)+E(xc)   XCENC  =      -899.48171891
  PAW double counting   =      5879.03065783    -4896.99655516
  entropy T*S    EENTRO =        -0.01503694
  eigenvalues    EBANDS =       -45.91609048
  atomic energy  EATOM  =      2461.98413708
  Solvation  Ediel_sol  =         0.00000000
  ---------------------------------------------------
  free energy    TOTEN  =      -197.73925795 eV

  energy without entropy =     -197.72422101  energy(sigma->0) =     -197.73424563


--------------------------------------------------------------------------------------------------------


--------------------------------------- Iteration      1(  15)  ---------------------------------------


    POTLOK:  cpu time    0.0172: real time    0.0177
    SETDIJ:  cpu time    0.0031: real time    0.0031
    EDDIAG:  cpu time    0.9407: real time    0.9412
  RMM-DIIS:  cpu time    3.7067: real time    3.7085
    ORTHCH:  cpu time    0.2120: real time    0.2121
       DOS:  cpu time    0.0063: real time    0.0063
    CHARGE:  cpu time    0.1255: real time    0.1256
    MIXING:  cpu time    0.0009: real time    0.0009
    --------------------------------------------
      LOOP:  cpu time    5.0124: real time    5.0154

 eigenvalue-minimisations  : 12481
 total energy-change (2. order) : 0.4513359E+01  (-0.1465992E+01)
 number of electron      98.0000068 magnetization 
 augmentation part       27.6676125 magnetization 

 Broyden mixing:
  rms(total) = 0.20689E+01    rms(broyden)= 0.20689E+01
  rms(prec ) = 0.43774E+01
  weight for this iteration     100.00

 eigenvalues of (default mixing * dielectric matrix)
  average eigenvalue GAMMA=   0.3912
  1.3564  0.5334  0.5334  0.3885  0.3885  0.2024  0.1692  0.0779  0.1311  0.1311

 Free energy of the ion-electron system (eV)
  ---------------------------------------------------
  alpha Z        PSCENC =       298.31535276
  Ewald energy   TEWEN  =     35053.07153730
  -Hartree energ DENC   =    -38003.32286734
  -exchange      EXHF   =         0.00000000
  -V(xc)+E(xc)   XCENC  =      -899.33677869
  PAW double counting   =      5942.56368971    -4960.44944735
  entropy T*S    EENTRO =        -0.00078281
  eigenvalues    EBANDS =       -86.05073992
  atomic energy  EATOM  =      2461.98413708
  Solvation  Ediel_sol  =         0.00000000
  ---------------------------------------------------
  free energy    TOTEN  =      -193.22589926 eV

  energy without entropy =     -193.22511645  energy(sigma->0) =     -193.22563832


--------------------------------------------------------------------------------------------------------


--------------------------------------- Iteration      1(  16)  ---------------------------------------


    POTLOK:  cpu time    0.0150: real time    0.0182
    SETDIJ:  cpu time    0.0031: real time    0.0031
    EDDIAG:  cpu time    0.9640: real time    0.9642
  RMM-DIIS:  cpu time    3.7186: real time    3.7282
    ORTHCH:  cpu time    0.2171: real time    0.2196
       DOS:  cpu time    0.0059: real time    0.0059
    CHARGE:  cpu time    0.1362: real time    0.1418
    MIXING:  cpu time    0.0013: real time    0.0020
    --------------------------------------------
      LOOP:  cpu time    5.0613: real time    5.0830

 eigenvalue-minimisations  : 12417
 total energy-change (2. order) :-0.1516033E+02  (-0.2351274E+01)
 number of electron      98.0000083 magnetization 
 augmentation part       27.9239179 magnetization 

 Broyden mixing:
  rms(total) = 0.29970E+01    rms(broyden)= 0.29970E+01
  rms(prec ) = 0.63420E+01
  weight for this iteration     100.00

 eigenvalues of (default mixing * dielectric matrix)
  average eigenvalue GAMMA=   0.3886
  1.3371  0.6315  0.6315  0.4011  0.4011  0.2036  0.2036  0.1448  0.1448  0.0778
  0.0975

 Free energy of the ion-electron system (eV)
  ---------------------------------------------------
  alpha Z        PSCENC =       298.31535276
  Ewald energy   TEWEN  =     35053.07153730
  -Hartree energ DENC   =    -38008.68959399
  -exchange      EXHF   =         0.00000000
  -V(xc)+E(xc)   XCENC  =      -899.16387879
  PAW double counting   =      6000.85666973    -5018.70384806
  entropy T*S    EENTRO =         0.00487100
  eigenvalues    EBANDS =       -96.06147353
  atomic energy  EATOM  =      2461.98413708
  Solvation  Ediel_sol  =         0.00000000
  ---------------------------------------------------
  free energy    TOTEN  =      -208.38622651 eV

  energy without entropy =     -208.39109751  energy(sigma->0) =     -208.38785017


--------------------------------------------------------------------------------------------------------


--------------------------------------- Iteration      1(  17)  ---------------------------------------


    POTLOK:  cpu time    0.0455: real time    0.0529
    SETDIJ:  cpu time    0.0032: real time    0.0033
    EDDIAG:  cpu time    0.9497: real time    0.9742
  RMM-DIIS:  cpu time    3.7122: real time    3.7466
    ORTHCH:  cpu time    0.2127: real time    0.2129
       DOS:  cpu time    0.0065: real time    0.0065
    CHARGE:  cpu time    0.1272: real time    0.1280
    MIXING:  cpu time    0.0009: real time    0.0009
    --------------------------------------------
      LOOP:  cpu time    5.0581: real time    5.1255

 eigenvalue-minimisations  : 12460
 total energy-change (2. order) : 0.1392388E+02  (-0.8582103E+00)
 number of electron      98.0000082 magnetization 
 augmentation part       27.4758733 magnetization 

 Broyden mixing:
  rms(total) = 0.23030E+01    rms(broyden)= 0.23030E+01
  rms(prec ) = 0.44754E+01
  weight for this iteration     100.00

 eigenvalues of (default mixing * dielectric matrix)
  average eigenvalue GAMMA=   0.3586
  1.3347  0.6046  0.6046  0.4059  0.4059  0.2037  0.2037  0.1411  0.1411  0.0779
  0.1087  0.0707

 Free energy of the ion-electron system (eV)
  ---------------------------------------------------
  alpha Z        PSCENC =       298.31535276
  Ewald energy   TEWEN  =     35053.07153730
  -Hartree energ DENC   =    -38028.76296136
  -exchange      EXHF   =         0.00000000
  -V(xc)+E(xc)   XCENC  =      -899.01025513
  PAW double counting   =      6027.19297198    -5044.72240158
  entropy T*S    EENTRO =        -0.01498291
  eigenvalues    EBANDS =       -62.51574238
  atomic energy  EATOM  =      2461.98413708
  Solvation  Ediel_sol  =         0.00000000
  ---------------------------------------------------
  free energy    TOTEN  =      -194.46234425 eV

  energy without entropy =     -194.44736133  energy(sigma->0) =     -194.45734994


--------------------------------------------------------------------------------------------------------


--------------------------------------- Iteration      1(  18)  ---------------------------------------


    POTLOK:  cpu time    0.0149: real time    0.0178
    SETDIJ:  cpu time    0.0047: real time    0.0048
    EDDIAG:  cpu time    0.9836: real time    0.9921
  RMM-DIIS:  cpu time    4.0474: real time    4.0538
    ORTHCH:  cpu time    0.1878: real time    0.1879
       DOS:  cpu time    0.0065: real time    0.0065
    CHARGE:  cpu time    0.1255: real time    0.1255
    MIXING:  cpu time    0.0010: real time    0.0010
    --------------------------------------------
      LOOP:  cpu time    5.3716: real time    5.3894

 eigenvalue-minimisations  : 13644
 total energy-change (2. order) :-0.2991467E+00  (-0.4372074E+00)
 number of electron      98.0000083 magnetization 
 augmentation part       27.4977023 magnetization 

 Broyden mixing:
  rms(total) = 0.24240E+01    rms(broyden)= 0.24240E+01
  rms(prec ) = 0.44760E+01
  weight for this iteration     100.00

 eigenvalues of (default mixing * dielectric matrix)
  average eigenvalue GAMMA=   0.3517
  1.3521  0.6425  0.6425  0.3638  0.3638  0.1944  0.1944  0.1713  0.1713  0.0779
  0.1354  0.1354  0.1273

 Free energy of the ion-electron system (eV)
  ---------------------------------------------------
  alpha Z        PSCENC =       298.31535276
  Ewald energy   TEWEN  =     35053.07153730
  -Hartree energ DENC   =    -38032.25754962
  -exchange      EXHF   =         0.00000000
  -V(xc)+E(xc)   XCENC  =      -899.04231003
  PAW double counting   =      6020.20220442    -5037.75972031
  entropy T*S    EENTRO =        -0.01891171
  eigenvalues    EBANDS =       -59.25623085
  atomic energy  EATOM  =      2461.98413708
  Solvation  Ediel_sol  =         0.00000000
  ---------------------------------------------------
  free energy    TOTEN  =      -194.76149098 eV

  energy without entropy =     -194.74257926  energy(sigma->0) =     -194.75518707


--------------------------------------------------------------------------------------------------------


--------------------------------------- Iteration      1(  19)  ---------------------------------------


    POTLOK:  cpu time    0.0147: real time    0.0179
    SETDIJ:  cpu time    0.0031: real time    0.0031
    EDDIAG:  cpu time    0.9696: real time    0.9699
  RMM-DIIS:  cpu time    3.7069: real time    3.7597
    ORTHCH:  cpu time    0.1904: real time    0.1905
       DOS:  cpu time    0.0064: real time    0.0064
    CHARGE:  cpu time    0.1252: real time    0.1254
    MIXING:  cpu time    0.0011: real time    0.0011
    --------------------------------------------
      LOOP:  cpu time    5.0174: real time    5.0740

 eigenvalue-minimisations  : 12630
 total energy-change (2. order) : 0.2671536E+01  (-0.4581968E+00)
 number of electron      98.0000081 magnetization 
 augmentation part       27.5758915 magnetization 

 Broyden mixing:
  rms(total) = 0.23514E+01    rms(broyden)= 0.23514E+01
  rms(prec ) = 0.35815E+01
  weight for this iteration     100.00

 eigenvalues of (default mixing * dielectric matrix)
  average eigenvalue GAMMA=   0.3396
  1.3547  0.6497  0.6497  0.3373  0.3373  0.2687  0.2687  0.1843  0.1843  0.0779
  0.1353  0.1353  0.1240  0.0467

 Free energy of the ion-electron system (eV)
  ---------------------------------------------------
  alpha Z        PSCENC =       298.31535276
  Ewald energy   TEWEN  =     35053.07153730
  -Hartree energ DENC   =    -38033.53052488
  -exchange      EXHF   =         0.00000000
  -V(xc)+E(xc)   XCENC  =      -898.98774841
  PAW double counting   =      6038.77533376    -5056.32569772
  entropy T*S    EENTRO =         0.00231565
  eigenvalues    EBANDS =       -55.39466045
  atomic energy  EATOM  =      2461.98413708
  Solvation  Ediel_sol  =         0.00000000
  ---------------------------------------------------
  free energy    TOTEN  =      -192.08995491 eV

  energy without entropy =     -192.09227056  energy(sigma->0) =     -192.09072680


--------------------------------------------------------------------------------------------------------


--------------------------------------- Iteration      1(  20)  ---------------------------------------


    POTLOK:  cpu time    0.0146: real time    0.0177
    SETDIJ:  cpu time    0.0031: real time    0.0031
    EDDIAG:  cpu time    0.9639: real time    0.9644
  RMM-DIIS:  cpu time    3.8850: real time    3.8865
    ORTHCH:  cpu time    0.1877: real time    0.1878
       DOS:  cpu time    0.0065: real time    0.0065
    CHARGE:  cpu time    0.1257: real time    0.1257
    MIXING:  cpu time    0.0011: real time    0.0011
    --------------------------------------------
      LOOP:  cpu time    5.1875: real time    5.1929

 eigenvalue-minimisations  : 13072
 total energy-change (2. order) : 0.2219266E+00  (-0.1430128E+00)
 number of electron      98.0000081 magnetization 
 augmentation part       27.6311160 magnetization 

 Broyden mixing:
  rms(total) = 0.24556E+01    rms(broyden)= 0.24556E+01
  rms(prec ) = 0.37239E+01
  weight for this iteration     100.00

 eigenvalues of (default mixing * dielectric matrix)
  average eigenvalue GAMMA=   0.3692
  1.3397  0.6923  0.6923  0.4421  0.4421  0.3804  0.3804  0.2243  0.2243  0.1674
  0.1386  0.1386  0.0779  0.0986  0.0986

 Free energy of the ion-electron system (eV)
  ---------------------------------------------------
  alpha Z        PSCENC =       298.31535276
  Ewald energy   TEWEN  =     35053.07153730
  -Hartree energ DENC   =    -38032.48552632
  -exchange      EXHF   =         0.00000000
  -V(xc)+E(xc)   XCENC  =      -898.93551126
  PAW double counting   =      6050.24873313    -5067.74646746
  entropy T*S    EENTRO =        -0.00469618
  eigenvalues    EBANDS =       -56.31558733
  atomic energy  EATOM  =      2461.98413708
  Solvation  Ediel_sol  =         0.00000000
  ---------------------------------------------------
  free energy    TOTEN  =      -191.86802827 eV

  energy without entropy =     -191.86333209  energy(sigma->0) =     -191.86646287


--------------------------------------------------------------------------------------------------------


--------------------------------------- Iteration      1(  21)  ---------------------------------------


    POTLOK:  cpu time    0.0147: real time    0.0178
    SETDIJ:  cpu time    0.0031: real time    0.0031
    EDDIAG:  cpu time    0.9618: real time    0.9621
  RMM-DIIS:  cpu time    3.4476: real time    3.4490
    ORTHCH:  cpu time    0.2102: real time    0.2103
       DOS:  cpu time    0.0066: real time    0.0066
    CHARGE:  cpu time    0.1260: real time    0.1261
    MIXING:  cpu time    0.0012: real time    0.0012
    --------------------------------------------
      LOOP:  cpu time    4.7713: real time    4.7761

 eigenvalue-minimisations  : 11547
 total energy-change (2. order) :-0.1805818E+00  (-0.1047601E+00)
 number of electron      98.0000081 magnetization 
 augmentation part       27.7151002 magnetization 

 Broyden mixing:
  rms(total) = 0.24703E+01    rms(broyden)= 0.24703E+01
  rms(prec ) = 0.37152E+01
  weight for this iteration     100.00

 eigenvalues of (default mixing * dielectric matrix)
  average eigenvalue GAMMA=   0.4190
  1.2918  1.0673  1.0673  0.4814  0.4814  0.4454  0.4454  0.2476  0.2476  0.2143
  0.1688  0.1351  0.1351  0.0779  0.1044  0.0925

 Free energy of the ion-electron system (eV)
  ---------------------------------------------------
  alpha Z        PSCENC =       298.31535276
  Ewald energy   TEWEN  =     35053.07153730
  -Hartree energ DENC   =    -38035.39211932
  -exchange      EXHF   =         0.00000000
  -V(xc)+E(xc)   XCENC  =      -898.88303503
  PAW double counting   =      6058.14986762    -5075.58912383
  entropy T*S    EENTRO =         0.00376001
  eigenvalues    EBANDS =       -53.70898665
  atomic energy  EATOM  =      2461.98413708
  Solvation  Ediel_sol  =         0.00000000
  ---------------------------------------------------
  free energy    TOTEN  =      -192.04861006 eV

  energy without entropy =     -192.05237008  energy(sigma->0) =     -192.04986340


--------------------------------------------------------------------------------------------------------


--------------------------------------- Iteration      1(  22)  ---------------------------------------


    POTLOK:  cpu time    0.0145: real time    0.0180
    SETDIJ:  cpu time    0.0031: real time    0.0031
    EDDIAG:  cpu time    0.9656: real time    0.9658
  RMM-DIIS:  cpu time    3.3253: real time    3.3282
    ORTHCH:  cpu time    0.1872: real time    0.1873
       DOS:  cpu time    0.0063: real time    0.0063
    CHARGE:  cpu time    0.1475: real time    0.1475
    MIXING:  cpu time    0.0012: real time    0.0012
    --------------------------------------------
      LOOP:  cpu time    4.6508: real time    4.6575

 eigenvalue-minimisations  : 11230
 total energy-change (2. order) : 0.4367672E+01  (-0.1070313E+00)
 number of electron      98.0000081 magnetization 
 augmentation part       27.6347320 magnetization 

 Broyden mixing:
  rms(total) = 0.19337E+01    rms(broyden)= 0.19337E+01
  rms(prec ) = 0.27375E+01
  weight for this iteration     100.00

 eigenvalues of (default mixing * dielectric matrix)
  average eigenvalue GAMMA=   0.4390
  1.2654  1.2654  1.2530  0.5546  0.5546  0.4321  0.4321  0.2784  0.2784  0.2176
  0.2176  0.1674  0.1360  0.1360  0.0779  0.0979  0.0979

 Free energy of the ion-electron system (eV)
  ---------------------------------------------------
  alpha Z        PSCENC =       298.31535276
  Ewald energy   TEWEN  =     35053.07153730
  -Hartree energ DENC   =    -38028.52711714
  -exchange      EXHF   =         0.00000000
  -V(xc)+E(xc)   XCENC  =      -898.68663233
  PAW double counting   =      6082.16409346    -5099.41268037
  entropy T*S    EENTRO =        -0.00004251
  eigenvalues    EBANDS =       -56.58958584
  atomic energy  EATOM  =      2461.98413708
  Solvation  Ediel_sol  =         0.00000000
  ---------------------------------------------------
  free energy    TOTEN  =      -187.68093759 eV

  energy without entropy =     -187.68089508  energy(sigma->0) =     -187.68092342


--------------------------------------------------------------------------------------------------------


--------------------------------------- Iteration      1(  23)  ---------------------------------------


    POTLOK:  cpu time    0.0147: real time    0.0181
    SETDIJ:  cpu time    0.0031: real time    0.0031
    EDDIAG:  cpu time    0.9399: real time    0.9402
  RMM-DIIS:  cpu time    3.4560: real time    3.4577
    ORTHCH:  cpu time    0.1877: real time    0.1879
       DOS:  cpu time    0.0064: real time    0.0064
    CHARGE:  cpu time    0.1250: real time    0.1250
    MIXING:  cpu time    0.0013: real time    0.0013
    --------------------------------------------
      LOOP:  cpu time    4.7342: real time    4.7398

 eigenvalue-minimisations  : 11704
 total energy-change (2. order) : 0.1038412E+01  (-0.1598642E+00)
 number of electron      98.0000078 magnetization 
 augmentation part       27.7841908 magnetization 

 Broyden mixing:
  rms(total) = 0.18258E+01    rms(broyden)= 0.18257E+01
  rms(prec ) = 0.31410E+01
  weight for this iteration     100.00

 eigenvalues of (default mixing * dielectric matrix)
  average eigenvalue GAMMA=   0.4477
  1.4219  1.4219  1.2596  0.5756  0.5756  0.4220  0.4220  0.3199  0.3199  0.2138
  0.2138  0.1864  0.1616  0.1350  0.1350  0.0779  0.1000  0.0960

 Free energy of the ion-electron system (eV)
  ---------------------------------------------------
  alpha Z        PSCENC =       298.31535276
  Ewald energy   TEWEN  =     35053.07153730
  -Hartree energ DENC   =    -38012.42390362
  -exchange      EXHF   =         0.00000000
  -V(xc)+E(xc)   XCENC  =      -898.45762526
  PAW double counting   =      6117.81989424    -5134.89651659
  entropy T*S    EENTRO =        -0.03029702
  eigenvalues    EBANDS =       -72.02510480
  atomic energy  EATOM  =      2461.98413708
  Solvation  Ediel_sol  =         0.00000000
  ---------------------------------------------------
  free energy    TOTEN  =      -186.64252593 eV

  energy without entropy =     -186.61222890  energy(sigma->0) =     -186.63242692


--------------------------------------------------------------------------------------------------------


--------------------------------------- Iteration      1(  24)  ---------------------------------------


    POTLOK:  cpu time    0.0145: real time    0.0179
    SETDIJ:  cpu time    0.0031: real time    0.0031
    EDDIAG:  cpu time    0.9637: real time    0.9640
  RMM-DIIS:  cpu time    3.5293: real time    3.5309
    ORTHCH:  cpu time    0.2098: real time    0.2098
       DOS:  cpu time    0.0065: real time    0.0065
    CHARGE:  cpu time    0.1259: real time    0.1259
    MIXING:  cpu time    0.0013: real time    0.0013
    --------------------------------------------
      LOOP:  cpu time    4.8540: real time    4.8594

 eigenvalue-minimisations  : 11969
 total energy-change (2. order) : 0.1070113E+01  (-0.2188533E+00)
 number of electron      98.0000080 magnetization 
 augmentation part       27.8211959 magnetization 

 Broyden mixing:
  rms(total) = 0.15783E+01    rms(broyden)= 0.15783E+01
  rms(prec ) = 0.29229E+01
  weight for this iteration     100.00

 eigenvalues of (default mixing * dielectric matrix)
  average eigenvalue GAMMA=   0.4758
  1.6586  1.6586  1.2343  0.6245  0.6245  0.4215  0.4215  0.4131  0.4131  0.2394
  0.2394  0.2440  0.1733  0.1353  0.1353  0.0779  0.1298  0.0978  0.0978

 Free energy of the ion-electron system (eV)
  ---------------------------------------------------
  alpha Z        PSCENC =       298.31535276
  Ewald energy   TEWEN  =     35053.07153730
  -Hartree energ DENC   =    -38011.61106473
  -exchange      EXHF   =         0.00000000
  -V(xc)+E(xc)   XCENC  =      -898.24107769
  PAW double counting   =      6152.17531640    -5168.99775552
  entropy T*S    EENTRO =        -0.02479916
  eigenvalues    EBANDS =       -72.24405897
  atomic energy  EATOM  =      2461.98413708
  Solvation  Ediel_sol  =         0.00000000
  ---------------------------------------------------
  free energy    TOTEN  =      -185.57241254 eV

  energy without entropy =     -185.54761338  energy(sigma->0) =     -185.56414615


--------------------------------------------------------------------------------------------------------


--------------------------------------- Iteration      1(  25)  ---------------------------------------


    POTLOK:  cpu time    0.0147: real time    0.0178
    SETDIJ:  cpu time    0.0031: real time    0.0031
    EDDIAG:  cpu time    0.9659: real time    0.9661
  RMM-DIIS:  cpu time    3.5157: real time    3.5187
    ORTHCH:  cpu time    0.2122: real time    0.2122
       DOS:  cpu time    0.0065: real time    0.0065
    CHARGE:  cpu time    0.1385: real time    0.1385
    MIXING:  cpu time    0.0015: real time    0.0015
    --------------------------------------------
      LOOP:  cpu time    4.8582: real time    4.8644

 eigenvalue-minimisations  : 11919
 total energy-change (2. order) : 0.8380769E+00  (-0.3441940E+00)
 number of electron      98.0000071 magnetization 
 augmentation part       28.1758384 magnetization 

 Broyden mixing:
  rms(total) = 0.14512E+01    rms(broyden)= 0.14512E+01
  rms(prec ) = 0.21029E+01
  weight for this iteration     100.00

 eigenvalues of (default mixing * dielectric matrix)
  average eigenvalue GAMMA=   0.4684
  1.6860  1.6860  1.1859  0.6713  0.6713  0.4232  0.4232  0.4300  0.4300  0.2820
  0.2423  0.2423  0.1676  0.1362  0.1362  0.1407  0.1407  0.0779  0.0991  0.0968

 Free energy of the ion-electron system (eV)
  ---------------------------------------------------
  alpha Z        PSCENC =       298.31535276
  Ewald energy   TEWEN  =     35053.07153730
  -Hartree energ DENC   =    -38013.15029540
  -exchange      EXHF   =         0.00000000
  -V(xc)+E(xc)   XCENC  =      -898.01050472
  PAW double counting   =      6189.18359636    -5205.68065360
  entropy T*S    EENTRO =         0.00155876
  eigenvalues    EBANDS =       -70.44906423
  atomic energy  EATOM  =      2461.98413708
  Solvation  Ediel_sol  =         0.00000000
  ---------------------------------------------------
  free energy    TOTEN  =      -184.73433568 eV

  energy without entropy =     -184.73589445  energy(sigma->0) =     -184.73485527


--------------------------------------------------------------------------------------------------------


--------------------------------------- Iteration      1(  26)  ---------------------------------------


    POTLOK:  cpu time    0.0150: real time    0.0178
    SETDIJ:  cpu time    0.0031: real time    0.0031
    EDDIAG:  cpu time    0.9416: real time    0.9419
  RMM-DIIS:  cpu time    3.7494: real time    3.7505
    ORTHCH:  cpu time    0.2111: real time    0.2111
       DOS:  cpu time    0.0065: real time    0.0065
    CHARGE:  cpu time    0.1414: real time    0.1414
    MIXING:  cpu time    0.0014: real time    0.0014
    --------------------------------------------
      LOOP:  cpu time    5.0695: real time    5.0738

 eigenvalue-minimisations  : 12752
 total energy-change (2. order) : 0.4548980E+00  (-0.1045089E+00)
 number of electron      98.0000071 magnetization 
 augmentation part       28.2340649 magnetization 

 Broyden mixing:
  rms(total) = 0.14098E+01    rms(broyden)= 0.14098E+01
  rms(prec ) = 0.21634E+01
  weight for this iteration     100.00

 eigenvalues of (default mixing * dielectric matrix)
  average eigenvalue GAMMA=   0.4620
  1.6946  1.6946  1.1698  0.6989  0.6989  0.4245  0.4245  0.4273  0.4273  0.2585
  0.2474  0.2474  0.2153  0.2153  0.1738  0.1352  0.1352  0.1405  0.0779  0.0979
  0.0979

 Free energy of the ion-electron system (eV)
  ---------------------------------------------------
  alpha Z        PSCENC =       298.31535276
  Ewald energy   TEWEN  =     35053.07153730
  -Hartree energ DENC   =    -38011.28290501
  -exchange      EXHF   =         0.00000000
  -V(xc)+E(xc)   XCENC  =      -897.91020525
  PAW double counting   =      6213.47784279    -5229.99681123
  entropy T*S    EENTRO =        -0.00814622
  eigenvalues    EBANDS =       -71.93023992
  atomic energy  EATOM  =      2461.98413708
  Solvation  Ediel_sol  =         0.00000000
  ---------------------------------------------------
  free energy    TOTEN  =      -184.27943771 eV

  energy without entropy =     -184.27129148  energy(sigma->0) =     -184.27672230


--------------------------------------------------------------------------------------------------------


--------------------------------------- Iteration      1(  27)  ---------------------------------------


    POTLOK:  cpu time    0.0175: real time    0.0177
    SETDIJ:  cpu time    0.0031: real time    0.0031
    EDDIAG:  cpu time    0.9418: real time    0.9419
  RMM-DIIS:  cpu time    3.6643: real time    3.6654
    ORTHCH:  cpu time    0.2109: real time    0.2109
       DOS:  cpu time    0.0065: real time    0.0065
    CHARGE:  cpu time    0.1261: real time    0.1261
    MIXING:  cpu time    0.0017: real time    0.0017
    --------------------------------------------
      LOOP:  cpu time    4.9719: real time    4.9734

 eigenvalue-minimisations  : 12353
 total energy-change (2. order) :-0.1169713E+00  (-0.3928923E-01)
 number of electron      98.0000071 magnetization 
 augmentation part       28.2037993 magnetization 

 Broyden mixing:
  rms(total) = 0.14352E+01    rms(broyden)= 0.14352E+01
  rms(prec ) = 0.22728E+01
  weight for this iteration     100.00

 eigenvalues of (default mixing * dielectric matrix)
  average eigenvalue GAMMA=   0.4738
  1.6604  1.6604  1.1430  0.8303  0.8303  0.4245  0.4245  0.4693  0.4693  0.3731
  0.3731  0.2632  0.2346  0.2346  0.1648  0.1648  0.1595  0.1351  0.1351  0.0779
  0.0979  0.0979

 Free energy of the ion-electron system (eV)
  ---------------------------------------------------
  alpha Z        PSCENC =       298.31535276
  Ewald energy   TEWEN  =     35053.07153730
  -Hartree energ DENC   =    -38015.51686981
  -exchange      EXHF   =         0.00000000
  -V(xc)+E(xc)   XCENC  =      -897.95528318
  PAW double counting   =      6211.33462175    -5227.93552658
  entropy T*S    EENTRO =        -0.00505037
  eigenvalues    EBANDS =       -67.68932793
  atomic energy  EATOM  =      2461.98413708
  Solvation  Ediel_sol  =         0.00000000
  ---------------------------------------------------
  free energy    TOTEN  =      -184.39640898 eV

  energy without entropy =     -184.39135861  energy(sigma->0) =     -184.39472552


--------------------------------------------------------------------------------------------------------


--------------------------------------- Iteration      1(  28)  ---------------------------------------


    POTLOK:  cpu time    0.0156: real time    0.0195
    SETDIJ:  cpu time    0.0032: real time    0.0032
    EDDIAG:  cpu time    0.9670: real time    0.9673
  RMM-DIIS:  cpu time    3.5823: real time    3.6318
    ORTHCH:  cpu time    0.1897: real time    0.1905
       DOS:  cpu time    0.0065: real time    0.0065
    CHARGE:  cpu time    0.1474: real time    0.1475
    MIXING:  cpu time    0.0018: real time    0.0018
    --------------------------------------------
      LOOP:  cpu time    4.9135: real time    4.9680

 eigenvalue-minimisations  : 12041
 total energy-change (2. order) : 0.1355580E+01  (-0.6211116E-01)
 number of electron      98.0000069 magnetization 
 augmentation part       28.1668365 magnetization 

 Broyden mixing:
  rms(total) = 0.10171E+01    rms(broyden)= 0.10171E+01
  rms(prec ) = 0.15074E+01
  weight for this iteration     100.00

 eigenvalues of (default mixing * dielectric matrix)
  average eigenvalue GAMMA=   0.4852
  1.7269  1.7269  1.1638  0.9580  0.9580  0.5190  0.5190  0.4231  0.4231  0.4108
  0.4108  0.2502  0.2385  0.2385  0.1731  0.1731  0.1666  0.1352  0.1352  0.0779
  0.0979  0.0979  0.1365

 Free energy of the ion-electron system (eV)
  ---------------------------------------------------
  alpha Z        PSCENC =       298.31535276
  Ewald energy   TEWEN  =     35053.07153730
  -Hartree energ DENC   =    -38006.93160084
  -exchange      EXHF   =         0.00000000
  -V(xc)+E(xc)   XCENC  =      -897.95823027
  PAW double counting   =      6229.67294618    -5246.33885947
  entropy T*S    EENTRO =        -0.01581155
  eigenvalues    EBANDS =       -74.84030047
  atomic energy  EATOM  =      2461.98413708
  Solvation  Ediel_sol  =         0.00000000
  ---------------------------------------------------
  free energy    TOTEN  =      -183.04082929 eV

  energy without entropy =     -183.02501774  energy(sigma->0) =     -183.03555877


--------------------------------------------------------------------------------------------------------


--------------------------------------- Iteration      1(  29)  ---------------------------------------


    POTLOK:  cpu time    0.0162: real time    0.0194
    SETDIJ:  cpu time    0.0032: real time    0.0032
    EDDIAG:  cpu time    0.9967: real time    0.9969
  RMM-DIIS:  cpu time    3.4523: real time    3.4537
    ORTHCH:  cpu time    0.1878: real time    0.1879
       DOS:  cpu time    0.0067: real time    0.0067
    CHARGE:  cpu time    0.1253: real time    0.1253
    MIXING:  cpu time    0.0017: real time    0.0017
    --------------------------------------------
      LOOP:  cpu time    4.7899: real time    4.7948

 eigenvalue-minimisations  : 11661
 total energy-change (2. order) : 0.1391068E+00  (-0.3738559E-01)
 number of electron      98.0000074 magnetization 
 augmentation part       27.9541318 magnetization 

 Broyden mixing:
  rms(total) = 0.97878E+00    rms(broyden)= 0.97878E+00
  rms(prec ) = 0.12136E+01
  weight for this iteration     100.00

 eigenvalues of (default mixing * dielectric matrix)
  average eigenvalue GAMMA=   0.5080
  1.8967  1.8967  1.1212  1.0792  1.0792  0.5130  0.5130  0.4950  0.4950  0.4217
  0.4217  0.2837  0.2837  0.2324  0.2324  0.1913  0.1913  0.0779  0.1352  0.1352
  0.0979  0.0979  0.1594  0.1408

 Free energy of the ion-electron system (eV)
  ---------------------------------------------------
  alpha Z        PSCENC =       298.31535276
  Ewald energy   TEWEN  =     35053.07153730
  -Hartree energ DENC   =    -38016.40929414
  -exchange      EXHF   =         0.00000000
  -V(xc)+E(xc)   XCENC  =      -897.99521488
  PAW double counting   =      6234.13633041    -5250.88167801
  entropy T*S    EENTRO =        -0.01235062
  eigenvalues    EBANDS =       -65.11054244
  atomic energy  EATOM  =      2461.98413708
  Solvation  Ediel_sol  =         0.00000000
  ---------------------------------------------------
  free energy    TOTEN  =      -182.90172254 eV

  energy without entropy =     -182.88937192  energy(sigma->0) =     -182.89760566


--------------------------------------------------------------------------------------------------------


--------------------------------------- Iteration      1(  30)  ---------------------------------------


    POTLOK:  cpu time    0.0176: real time    0.0179
    SETDIJ:  cpu time    0.0031: real time    0.0031
    EDDIAG:  cpu time    0.9934: real time    0.9953
  RMM-DIIS:  cpu time    3.4315: real time    3.4337
    ORTHCH:  cpu time    0.2103: real time    0.2104
       DOS:  cpu time    0.0066: real time    0.0066
    CHARGE:  cpu time    0.1257: real time    0.1259
    MIXING:  cpu time    0.0018: real time    0.0018
    --------------------------------------------
      LOOP:  cpu time    4.7900: real time    4.7946

 eigenvalue-minimisations  : 11286
 total energy-change (2. order) : 0.3144432E-01  (-0.2074709E-01)
 number of electron      98.0000076 magnetization 
 augmentation part       27.9465495 magnetization 

 Broyden mixing:
  rms(total) = 0.99015E+00    rms(broyden)= 0.99015E+00
  rms(prec ) = 0.13676E+01
  weight for this iteration     100.00

 eigenvalues of (default mixing * dielectric matrix)
  average eigenvalue GAMMA=   0.5185
  1.9265  1.9265  1.1522  1.1522  1.0950  0.5490  0.5490  0.5466  0.5466  0.4221
  0.4221  0.3643  0.3643  0.2576  0.2367  0.2367  0.1839  0.1839  0.0779  0.1352
  0.1352  0.0979  0.0979  0.1625  0.1403

 Free energy of the ion-electron system (eV)
  ---------------------------------------------------
  alpha Z        PSCENC =       298.31535276
  Ewald energy   TEWEN  =     35053.07153730
  -Hartree energ DENC   =    -38019.21708819
  -exchange      EXHF   =         0.00000000
  -V(xc)+E(xc)   XCENC  =      -897.92200917
  PAW double counting   =      6258.19134188    -5274.89589989
  entropy T*S    EENTRO =        -0.01018090
  eigenvalues    EBANDS =       -62.38746909
  atomic energy  EATOM  =      2461.98413708
  Solvation  Ediel_sol  =         0.00000000
  ---------------------------------------------------
  free energy    TOTEN  =      -182.87027822 eV

  energy without entropy =     -182.86009732  energy(sigma->0) =     -182.86688459


--------------------------------------------------------------------------------------------------------


--------------------------------------- Iteration      1(  31)  ---------------------------------------


    POTLOK:  cpu time    0.0173: real time    0.0179
    SETDIJ:  cpu time    0.0031: real time    0.0031
    EDDIAG:  cpu time    0.9678: real time    0.9685
  RMM-DIIS:  cpu time    3.6359: real time    3.6691
    ORTHCH:  cpu time    0.2106: real time    0.2106
       DOS:  cpu time    0.0065: real time    0.0065
    CHARGE:  cpu time    0.1255: real time    0.1256
    MIXING:  cpu time    0.0018: real time    0.0018
    --------------------------------------------
      LOOP:  cpu time    4.9685: real time    5.0030

 eigenvalue-minimisations  : 12274
 total energy-change (2. order) : 0.5518736E+00  (-0.4244086E-01)
 number of electron      98.0000072 magnetization 
 augmentation part       28.0773306 magnetization 

 Broyden mixing:
  rms(total) = 0.76411E+00    rms(broyden)= 0.76410E+00
  rms(prec ) = 0.98778E+00
  weight for this iteration     100.00

 eigenvalues of (default mixing * dielectric matrix)
  average eigenvalue GAMMA=   0.5237
  1.9981  1.9981  1.2020  1.2020  1.1222  0.5923  0.5923  0.5449  0.5449  0.4223
  0.4223  0.4020  0.4020  0.2626  0.2371  0.2371  0.2095  0.1893  0.1893  0.0779
  0.1352  0.1352  0.0979  0.0979  0.1613  0.1407

 Free energy of the ion-electron system (eV)
  ---------------------------------------------------
  alpha Z        PSCENC =       298.31535276
  Ewald energy   TEWEN  =     35053.07153730
  -Hartree energ DENC   =    -38012.64052423
  -exchange      EXHF   =         0.00000000
  -V(xc)+E(xc)   XCENC  =      -897.83563469
  PAW double counting   =      6283.24800622    -5299.89158594
  entropy T*S    EENTRO =        -0.01356004
  eigenvalues    EBANDS =       -68.55613304
  atomic energy  EATOM  =      2461.98413708
  Solvation  Ediel_sol  =         0.00000000
  ---------------------------------------------------
  free energy    TOTEN  =      -182.31840458 eV

  energy without entropy =     -182.30484454  energy(sigma->0) =     -182.31388456


--------------------------------------------------------------------------------------------------------


--------------------------------------- Iteration      1(  32)  ---------------------------------------


    POTLOK:  cpu time    0.0146: real time    0.0182
    SETDIJ:  cpu time    0.0031: real time    0.0031
    EDDIAG:  cpu time    0.9772: real time    0.9775
  RMM-DIIS:  cpu time    3.9214: real time    3.9226
    ORTHCH:  cpu time    0.1882: real time    0.1883
       DOS:  cpu time    0.0063: real time    0.0063
    CHARGE:  cpu time    0.1259: real time    0.1259
    MIXING:  cpu time    0.0018: real time    0.0018
    --------------------------------------------
      LOOP:  cpu time    5.2385: real time    5.2438

 eigenvalue-minimisations  : 13362
 total energy-change (2. order) : 0.1544560E+00  (-0.3219249E-01)
 number of electron      98.0000072 magnetization 
 augmentation part       28.0742980 magnetization 

 Broyden mixing:
  rms(total) = 0.63791E+00    rms(broyden)= 0.63791E+00
  rms(prec ) = 0.92617E+00
  weight for this iteration     100.00

 eigenvalues of (default mixing * dielectric matrix)
  average eigenvalue GAMMA=   0.5438
  2.1167  2.1167  1.2361  1.2361  1.1972  0.6958  0.6958  0.4982  0.4982  0.4222
  0.4222  0.4751  0.4751  0.3687  0.2835  0.2549  0.2365  0.2365  0.1857  0.1857
  0.0779  0.1352  0.1352  0.0979  0.0979  0.1620  0.1406

 Free energy of the ion-electron system (eV)
  ---------------------------------------------------
  alpha Z        PSCENC =       298.31535276
  Ewald energy   TEWEN  =     35053.07153730
  -Hartree energ DENC   =    -38011.84492147
  -exchange      EXHF   =         0.00000000
  -V(xc)+E(xc)   XCENC  =      -897.81522163
  PAW double counting   =      6295.11004868    -5311.78448819
  entropy T*S    EENTRO =        -0.01183488
  eigenvalues    EBANDS =       -69.18855828
  atomic energy  EATOM  =      2461.98413708
  Solvation  Ediel_sol  =         0.00000000
  ---------------------------------------------------
  free energy    TOTEN  =      -182.16394862 eV

  energy without entropy =     -182.15211375  energy(sigma->0) =     -182.16000367


--------------------------------------------------------------------------------------------------------


--------------------------------------- Iteration      1(  33)  ---------------------------------------


    POTLOK:  cpu time    0.0148: real time    0.0176
    SETDIJ:  cpu time    0.0031: real time    0.0031
    EDDIAG:  cpu time    0.9671: real time    0.9672
  RMM-DIIS:  cpu time    3.5296: real time    3.5307
    ORTHCH:  cpu time    0.2104: real time    0.2105
       DOS:  cpu time    0.0066: real time    0.0066
    CHARGE:  cpu time    0.1258: real time    0.1259
    MIXING:  cpu time    0.0019: real time    0.0019
    --------------------------------------------
      LOOP:  cpu time    4.8594: real time    4.8635

 eigenvalue-minimisations  : 11909
 total energy-change (2. order) : 0.1800564E+00  (-0.1459114E-01)
 number of electron      98.0000071 magnetization 
 augmentation part       28.0639656 magnetization 

 Broyden mixing:
  rms(total) = 0.49333E+00    rms(broyden)= 0.49332E+00
  rms(prec ) = 0.62535E+00
  weight for this iteration     100.00

 eigenvalues of (default mixing * dielectric matrix)
  average eigenvalue GAMMA=   0.5578
  2.2168  2.2168  1.2902  1.2902  1.0939  0.8271  0.8271  0.5602  0.5602  0.5133
  0.5133  0.4221  0.4221  0.3860  0.3139  0.2533  0.2367  0.2367  0.2193  0.1861
  0.1861  0.0779  0.1352  0.1352  0.0979  0.0979  0.1619  0.1406

 Free energy of the ion-electron system (eV)
  ---------------------------------------------------
  alpha Z        PSCENC =       298.31535276
  Ewald energy   TEWEN  =     35053.07153730
  -Hartree energ DENC   =    -38010.45803291
  -exchange      EXHF   =         0.00000000
  -V(xc)+E(xc)   XCENC  =      -897.81639642
  PAW double counting   =      6301.58649622    -5318.28503952
  entropy T*S    EENTRO =        -0.02037979
  eigenvalues    EBANDS =       -70.36156691
  atomic energy  EATOM  =      2461.98413708
  Solvation  Ediel_sol  =         0.00000000
  ---------------------------------------------------
  free energy    TOTEN  =      -181.98389219 eV

  energy without entropy =     -181.96351240  energy(sigma->0) =     -181.97709893


--------------------------------------------------------------------------------------------------------


--------------------------------------- Iteration      1(  34)  ---------------------------------------


    POTLOK:  cpu time    0.0147: real time    0.0179
    SETDIJ:  cpu time    0.0031: real time    0.0031
    EDDIAG:  cpu time    0.9648: real time    0.9650
  RMM-DIIS:  cpu time    3.7348: real time    3.7486
    ORTHCH:  cpu time    0.2110: real time    0.2111
       DOS:  cpu time    0.0065: real time    0.0065
    CHARGE:  cpu time    0.1260: real time    0.1260
    MIXING:  cpu time    0.0020: real time    0.0020
    --------------------------------------------
      LOOP:  cpu time    5.0630: real time    5.0803

 eigenvalue-minimisations  : 12477
 total energy-change (2. order) : 0.1058076E+00  (-0.1910504E-01)
 number of electron      98.0000072 magnetization 
 augmentation part       28.0416596 magnetization 

 Broyden mixing:
  rms(total) = 0.40140E+00    rms(broyden)= 0.40140E+00
  rms(prec ) = 0.54601E+00
  weight for this iteration     100.00

 eigenvalues of (default mixing * dielectric matrix)
  average eigenvalue GAMMA=   0.5706
  2.4075  2.4075  1.2837  1.2837  1.0966  0.9189  0.9189  0.5858  0.5858  0.5171
  0.5171  0.4221  0.4221  0.3297  0.3297  0.3308  0.2359  0.2359  0.2496  0.2496
  0.1859  0.1859  0.0779  0.1352  0.1352  0.0979  0.0979  0.1620  0.1406

 Free energy of the ion-electron system (eV)
  ---------------------------------------------------
  alpha Z        PSCENC =       298.31535276
  Ewald energy   TEWEN  =     35053.07153730
  -Hartree energ DENC   =    -38009.91038249
  -exchange      EXHF   =         0.00000000
  -V(xc)+E(xc)   XCENC  =      -897.80174326
  PAW double counting   =      6310.17064655    -5326.91120970
  entropy T*S    EENTRO =        -0.02084870
  eigenvalues    EBANDS =       -70.77557415
  atomic energy  EATOM  =      2461.98413708
  Solvation  Ediel_sol  =         0.00000000
  ---------------------------------------------------
  free energy    TOTEN  =      -181.87808461 eV

  energy without entropy =     -181.85723591  energy(sigma->0) =     -181.87113504


--------------------------------------------------------------------------------------------------------


--------------------------------------- Iteration      1(  35)  ---------------------------------------


    POTLOK:  cpu time    0.0147: real time    0.0181
    SETDIJ:  cpu time    0.0031: real time    0.0031
    EDDIAG:  cpu time    0.9699: real time    0.9700
  RMM-DIIS:  cpu time    3.6733: real time    3.6742
    ORTHCH:  cpu time    0.1875: real time    0.1878
       DOS:  cpu time    0.0065: real time    0.0065
    CHARGE:  cpu time    0.1279: real time    0.1279
    MIXING:  cpu time    0.0020: real time    0.0020
    --------------------------------------------
      LOOP:  cpu time    4.9850: real time    4.9897

 eigenvalue-minimisations  : 12475
 total energy-change (2. order) : 0.6449457E-01  (-0.1268715E-01)
 number of electron      98.0000072 magnetization 
 augmentation part       28.0168328 magnetization 

 Broyden mixing:
  rms(total) = 0.28986E+00    rms(broyden)= 0.28986E+00
  rms(prec ) = 0.43046E+00
  weight for this iteration     100.00

 eigenvalues of (default mixing * dielectric matrix)
  average eigenvalue GAMMA=   0.5830
  2.5583  2.5583  1.3332  1.3332  1.1750  0.9438  0.9438  0.5919  0.5919  0.5197
  0.5197  0.4221  0.4221  0.4124  0.4124  0.3015  0.3015  0.2357  0.2357  0.2386
  0.2194  0.1860  0.1860  0.0779  0.1352  0.1352  0.0979  0.0979  0.1619  0.1406

 Free energy of the ion-electron system (eV)
  ---------------------------------------------------
  alpha Z        PSCENC =       298.31535276
  Ewald energy   TEWEN  =     35053.07153730
  -Hartree energ DENC   =    -38009.37734784
  -exchange      EXHF   =         0.00000000
  -V(xc)+E(xc)   XCENC  =      -897.81603869
  PAW double counting   =      6312.19966865    -5328.98343959
  entropy T*S    EENTRO =        -0.02555241
  eigenvalues    EBANDS =       -71.18190729
  atomic energy  EATOM  =      2461.98413708
  Solvation  Ediel_sol  =         0.00000000
  ---------------------------------------------------
  free energy    TOTEN  =      -181.81359004 eV

  energy without entropy =     -181.78803763  energy(sigma->0) =     -181.80507257


--------------------------------------------------------------------------------------------------------


--------------------------------------- Iteration      1(  36)  ---------------------------------------


    POTLOK:  cpu time    0.0146: real time    0.0175
    SETDIJ:  cpu time    0.0031: real time    0.0031
    EDDIAG:  cpu time    0.9667: real time    0.9669
  RMM-DIIS:  cpu time    3.8605: real time    3.8616
    ORTHCH:  cpu time    0.2104: real time    0.2104
       DOS:  cpu time    0.0066: real time    0.0066
    CHARGE:  cpu time    0.1257: real time    0.1257
    MIXING:  cpu time    0.0021: real time    0.0021
    --------------------------------------------
      LOOP:  cpu time    5.1898: real time    5.1939

 eigenvalue-minimisations  : 13000
 total energy-change (2. order) : 0.1445500E-01  (-0.5273297E-02)
 number of electron      98.0000073 magnetization 
 augmentation part       28.0080722 magnetization 

 Broyden mixing:
  rms(total) = 0.26311E+00    rms(broyden)= 0.26311E+00
  rms(prec ) = 0.44827E+00
  weight for this iteration     100.00

 eigenvalues of (default mixing * dielectric matrix)
  average eigenvalue GAMMA=   0.5795
  2.5615  2.5615  1.3662  1.3662  1.1690  0.9730  0.9730  0.5926  0.5926  0.5217
  0.5217  0.4221  0.4221  0.4247  0.4247  0.2927  0.2927  0.2928  0.2363  0.2363
  0.2515  0.2515  0.1860  0.1860  0.0779  0.1352  0.1352  0.0979  0.0979  0.1619
  0.1406

 Free energy of the ion-electron system (eV)
  ---------------------------------------------------
  alpha Z        PSCENC =       298.31535276
  Ewald energy   TEWEN  =     35053.07153730
  -Hartree energ DENC   =    -38009.50777518
  -exchange      EXHF   =         0.00000000
  -V(xc)+E(xc)   XCENC  =      -897.80943512
  PAW double counting   =      6315.74304675    -5332.54913840
  entropy T*S    EENTRO =        -0.02577038
  eigenvalues    EBANDS =       -71.02108984
  atomic energy  EATOM  =      2461.98413708
  Solvation  Ediel_sol  =         0.00000000
  ---------------------------------------------------
  free energy    TOTEN  =      -181.79913504 eV

  energy without entropy =     -181.77336465  energy(sigma->0) =     -181.79054491


--------------------------------------------------------------------------------------------------------


--------------------------------------- Iteration      1(  37)  ---------------------------------------


    POTLOK:  cpu time    0.0172: real time    0.0177
    SETDIJ:  cpu time    0.0032: real time    0.0032
    EDDIAG:  cpu time    0.9698: real time    0.9699
  RMM-DIIS:  cpu time    3.8726: real time    3.8785
    ORTHCH:  cpu time    0.1970: real time    0.1970
       DOS:  cpu time    0.0064: real time    0.0064
    CHARGE:  cpu time    0.1254: real time    0.1256
    MIXING:  cpu time    0.0023: real time    0.0023
    --------------------------------------------
      LOOP:  cpu time    5.1937: real time    5.2005

 eigenvalue-minimisations  : 13095
 total energy-change (2. order) : 0.4388324E-01  (-0.2904385E-02)
 number of electron      98.0000072 magnetization 
 augmentation part       28.0288127 magnetization 

 Broyden mixing:
  rms(total) = 0.19466E+00    rms(broyden)= 0.19466E+00
  rms(prec ) = 0.27817E+00
  weight for this iteration     100.00

 eigenvalues of (default mixing * dielectric matrix)
  average eigenvalue GAMMA=   0.6221
  2.8291  2.8291  1.5669  1.5669  1.2031  1.0574  1.0574  0.7039  0.7039  0.5190
  0.5190  0.5384  0.5384  0.4221  0.4221  0.3452  0.3452  0.3056  0.2357  0.2357
  0.2676  0.2382  0.2382  0.1860  0.1860  0.0779  0.1352  0.1352  0.0979  0.0979
  0.1619  0.1406

 Free energy of the ion-electron system (eV)
  ---------------------------------------------------
  alpha Z        PSCENC =       298.31535276
  Ewald energy   TEWEN  =     35053.07153730
  -Hartree energ DENC   =    -38008.55452659
  -exchange      EXHF   =         0.00000000
  -V(xc)+E(xc)   XCENC  =      -897.79794443
  PAW double counting   =      6318.19391608    -5334.99084734
  entropy T*S    EENTRO =        -0.02297326
  eigenvalues    EBANDS =       -71.95390340
  atomic energy  EATOM  =      2461.98413708
  Solvation  Ediel_sol  =         0.00000000
  ---------------------------------------------------
  free energy    TOTEN  =      -181.75525179 eV

  energy without entropy =     -181.73227854  energy(sigma->0) =     -181.74759404


--------------------------------------------------------------------------------------------------------


--------------------------------------- Iteration      1(  38)  ---------------------------------------


    POTLOK:  cpu time    0.0176: real time    0.0179
    SETDIJ:  cpu time    0.0032: real time    0.0032
    EDDIAG:  cpu time    0.9699: real time    0.9700
  RMM-DIIS:  cpu time    3.7099: real time    3.7108
    ORTHCH:  cpu time    0.2105: real time    0.2105
       DOS:  cpu time    0.0064: real time    0.0064
    CHARGE:  cpu time    0.1247: real time    0.1247
    MIXING:  cpu time    0.0024: real time    0.0024
    --------------------------------------------
      LOOP:  cpu time    5.0445: real time    5.0459

 eigenvalue-minimisations  : 12459
 total energy-change (2. order) : 0.1382111E-01  (-0.3697701E-02)
 number of electron      98.0000072 magnetization 
 augmentation part       28.0369784 magnetization 

 Broyden mixing:
  rms(total) = 0.16298E+00    rms(broyden)= 0.16298E+00
  rms(prec ) = 0.26349E+00
  weight for this iteration     100.00

 eigenvalues of (default mixing * dielectric matrix)
  average eigenvalue GAMMA=   0.6223
  2.7984  2.7984  1.6485  1.6485  1.2223  1.1024  1.1024  0.7290  0.7290  0.5194
  0.5194  0.5564  0.5564  0.4221  0.4221  0.3629  0.3629  0.3403  0.3057  0.2362
  0.2362  0.2326  0.2329  0.2329  0.1860  0.1860  0.0779  0.1352  0.1352  0.0979
  0.0979  0.1619  0.1406

 Free energy of the ion-electron system (eV)
  ---------------------------------------------------
  alpha Z        PSCENC =       298.31535276
  Ewald energy   TEWEN  =     35053.07153730
  -Hartree energ DENC   =    -38008.81858101
  -exchange      EXHF   =         0.00000000
  -V(xc)+E(xc)   XCENC  =      -897.77950089
  PAW double counting   =      6323.59558717    -5340.40287724
  entropy T*S    EENTRO =        -0.02346416
  eigenvalues    EBANDS =       -71.68362170
  atomic energy  EATOM  =      2461.98413708
  Solvation  Ediel_sol  =         0.00000000
  ---------------------------------------------------
  free energy    TOTEN  =      -181.74143069 eV

  energy without entropy =     -181.71796653  energy(sigma->0) =     -181.73360930


--------------------------------------------------------------------------------------------------------


--------------------------------------- Iteration      1(  39)  ---------------------------------------


    POTLOK:  cpu time    0.0148: real time    0.0182
    SETDIJ:  cpu time    0.0031: real time    0.0031
    EDDIAG:  cpu time    0.9696: real time    0.9699
  RMM-DIIS:  cpu time    3.7644: real time    3.7670
    ORTHCH:  cpu time    0.1868: real time    0.1869
       DOS:  cpu time    0.0065: real time    0.0065
    CHARGE:  cpu time    0.1247: real time    0.1248
    MIXING:  cpu time    0.0025: real time    0.0025
    --------------------------------------------
      LOOP:  cpu time    5.0724: real time    5.0789

 eigenvalue-minimisations  : 12796
 total energy-change (2. order) : 0.5566428E-02  (-0.2210376E-02)
 number of electron      98.0000072 magnetization 
 augmentation part       28.0497289 magnetization 

 Broyden mixing:
  rms(total) = 0.14747E+00    rms(broyden)= 0.14746E+00
  rms(prec ) = 0.25142E+00
  weight for this iteration     100.00

 eigenvalues of (default mixing * dielectric matrix)
  average eigenvalue GAMMA=   0.6218
  2.5950  2.5950  1.6597  1.6597  1.1822  1.1822  1.1335  0.8038  0.8038  0.6891
  0.6891  0.5204  0.5204  0.4221  0.4221  0.4699  0.4699  0.3598  0.2893  0.2893
  0.2359  0.2359  0.2367  0.2294  0.2294  0.1860  0.1860  0.0779  0.1352  0.1352
  0.0979  0.0979  0.1619  0.1406

 Free energy of the ion-electron system (eV)
  ---------------------------------------------------
  alpha Z        PSCENC =       298.31535276
  Ewald energy   TEWEN  =     35053.07153730
  -Hartree energ DENC   =    -38008.52210957
  -exchange      EXHF   =         0.00000000
  -V(xc)+E(xc)   XCENC  =      -897.76417664
  PAW double counting   =      6327.46368825    -5344.26701992
  entropy T*S    EENTRO =        -0.01949409
  eigenvalues    EBANDS =       -71.99777944
  atomic energy  EATOM  =      2461.98413708
  Solvation  Ediel_sol  =         0.00000000
  ---------------------------------------------------
  free energy    TOTEN  =      -181.73586426 eV

  energy without entropy =     -181.71637017  energy(sigma->0) =     -181.72936623


--------------------------------------------------------------------------------------------------------


--------------------------------------- Iteration      1(  40)  ---------------------------------------


    POTLOK:  cpu time    0.0176: real time    0.0179
    SETDIJ:  cpu time    0.0031: real time    0.0031
    EDDIAG:  cpu time    0.9704: real time    0.9705
  RMM-DIIS:  cpu time    3.8002: real time    3.8091
    ORTHCH:  cpu time    0.2365: real time    0.2365
       DOS:  cpu time    0.0068: real time    0.0068
    CHARGE:  cpu time    0.1275: real time    0.1275
    MIXING:  cpu time    0.0027: real time    0.0027
    --------------------------------------------
      LOOP:  cpu time    5.1648: real time    5.1741

 eigenvalue-minimisations  : 12730
 total energy-change (2. order) : 0.2290282E-01  (-0.2385294E-02)
 number of electron      98.0000071 magnetization 
 augmentation part       28.0586334 magnetization 

 Broyden mixing:
  rms(total) = 0.74618E-01    rms(broyden)= 0.74616E-01
  rms(prec ) = 0.15118E+00
  weight for this iteration     100.00

 eigenvalues of (default mixing * dielectric matrix)
  average eigenvalue GAMMA=   0.6341
  2.9037  2.9037  1.7106  1.7106  1.1723  1.1723  1.1056  0.8445  0.8445  0.6911
  0.6911  0.5206  0.5206  0.4221  0.4221  0.4600  0.4600  0.3511  0.3511  0.2626
  0.2607  0.2607  0.2359  0.2359  0.2305  0.2305  0.0779  0.1860  0.1860  0.1352
  0.1352  0.0979  0.0979  0.1619  0.1406

 Free energy of the ion-electron system (eV)
  ---------------------------------------------------
  alpha Z        PSCENC =       298.31535276
  Ewald energy   TEWEN  =     35053.07153730
  -Hartree energ DENC   =    -38007.07488090
  -exchange      EXHF   =         0.00000000
  -V(xc)+E(xc)   XCENC  =      -897.75901609
  PAW double counting   =      6331.02654745    -5347.84393625
  entropy T*S    EENTRO =        -0.01461271
  eigenvalues    EBANDS =       -73.41809007
  atomic energy  EATOM  =      2461.98413708
  Solvation  Ediel_sol  =         0.00000000
  ---------------------------------------------------
  free energy    TOTEN  =      -181.71296144 eV

  energy without entropy =     -181.69834873  energy(sigma->0) =     -181.70809053


--------------------------------------------------------------------------------------------------------


--------------------------------------- Iteration      1(  41)  ---------------------------------------


    POTLOK:  cpu time    0.0153: real time    0.0186
    SETDIJ:  cpu time    0.0033: real time    0.0033
    EDDIAG:  cpu time    0.9851: real time    0.9853
  RMM-DIIS:  cpu time    3.8600: real time    3.8630
    ORTHCH:  cpu time    0.1880: real time    0.1880
       DOS:  cpu time    0.0065: real time    0.0065
    CHARGE:  cpu time    0.1246: real time    0.1246
    MIXING:  cpu time    0.0026: real time    0.0026
    --------------------------------------------
      LOOP:  cpu time    5.1853: real time    5.1920

 eigenvalue-minimisations  : 12964
 total energy-change (2. order) : 0.6064354E-02  (-0.6025506E-03)
 number of electron      98.0000071 magnetization 
 augmentation part       28.0527615 magnetization 

 Broyden mixing:
  rms(total) = 0.42690E-01    rms(broyden)= 0.42689E-01
  rms(prec ) = 0.52805E-01
  weight for this iteration     100.00

 eigenvalues of (default mixing * dielectric matrix)
  average eigenvalue GAMMA=   0.6366
  3.0171  3.0171  1.7676  1.7676  1.1771  1.1771  1.0832  0.8622  0.8622  0.6618
  0.6618  0.5209  0.5209  0.4221  0.4221  0.4345  0.4345  0.4131  0.4131  0.3157
  0.2880  0.2880  0.2359  0.2359  0.2385  0.2306  0.2306  0.1860  0.1860  0.0779
  0.1352  0.1352  0.0979  0.0979  0.1619  0.1406

 Free energy of the ion-electron system (eV)
  ---------------------------------------------------
  alpha Z        PSCENC =       298.31535276
  Ewald energy   TEWEN  =     35053.07153730
  -Hartree energ DENC   =    -38006.98371846
  -exchange      EXHF   =         0.00000000
  -V(xc)+E(xc)   XCENC  =      -897.76467285
  PAW double counting   =      6329.47231022    -5346.29534760
  entropy T*S    EENTRO =        -0.01790672
  eigenvalues    EBANDS =       -73.48858882
  atomic energy  EATOM  =      2461.98413708
  Solvation  Ediel_sol  =         0.00000000
  ---------------------------------------------------
  free energy    TOTEN  =      -181.70689708 eV

  energy without entropy =     -181.68899037  energy(sigma->0) =     -181.70092818


--------------------------------------------------------------------------------------------------------


--------------------------------------- Iteration      1(  42)  ---------------------------------------


    POTLOK:  cpu time    0.0148: real time    0.0176
    SETDIJ:  cpu time    0.0031: real time    0.0031
    EDDIAG:  cpu time    0.9787: real time    0.9791
  RMM-DIIS:  cpu time    3.7911: real time    3.7937
    ORTHCH:  cpu time    0.2107: real time    0.2132
       DOS:  cpu time    0.0066: real time    0.0066
    CHARGE:  cpu time    0.1258: real time    0.1259
    MIXING:  cpu time    0.0029: real time    0.0029
    --------------------------------------------
      LOOP:  cpu time    5.1337: real time    5.1422

 eigenvalue-minimisations  : 12794
 total energy-change (2. order) : 0.6121267E-03  (-0.1569580E-03)
 number of electron      98.0000071 magnetization 
 augmentation part       28.0515077 magnetization 

 Broyden mixing:
  rms(total) = 0.36191E-01    rms(broyden)= 0.36191E-01
  rms(prec ) = 0.50169E-01
  weight for this iteration     100.00

 eigenvalues of (default mixing * dielectric matrix)
  average eigenvalue GAMMA=   0.6596
  3.2349  3.2349  1.8242  1.8242  1.1874  1.1874  1.1827  0.8941  0.8941  0.6726
  0.6726  0.5959  0.5959  0.5210  0.5210  0.4221  0.4221  0.4484  0.4484  0.3339
  0.3339  0.2778  0.2778  0.2359  0.2359  0.2467  0.2307  0.2307  0.0779  0.1860
  0.1860  0.1352  0.1352  0.0979  0.0979  0.1619  0.1406

 Free energy of the ion-electron system (eV)
  ---------------------------------------------------
  alpha Z        PSCENC =       298.31535276
  Ewald energy   TEWEN  =     35053.07153730
  -Hartree energ DENC   =    -38007.06531874
  -exchange      EXHF   =         0.00000000
  -V(xc)+E(xc)   XCENC  =      -897.76431268
  PAW double counting   =      6329.33312781    -5346.15757561
  entropy T*S    EENTRO =        -0.01777595
  eigenvalues    EBANDS =       -73.40545693
  atomic energy  EATOM  =      2461.98413708
  Solvation  Ediel_sol  =         0.00000000
  ---------------------------------------------------
  free energy    TOTEN  =      -181.70628496 eV

  energy without entropy =     -181.68850901  energy(sigma->0) =     -181.70035964


--------------------------------------------------------------------------------------------------------


--------------------------------------- Iteration      1(  43)  ---------------------------------------


    POTLOK:  cpu time    0.0150: real time    0.0179
    SETDIJ:  cpu time    0.0031: real time    0.0031
    EDDIAG:  cpu time    0.9637: real time    0.9648
  RMM-DIIS:  cpu time    3.6272: real time    3.6622
    ORTHCH:  cpu time    0.1883: real time    0.1883
       DOS:  cpu time    0.0065: real time    0.0065
    CHARGE:  cpu time    0.1259: real time    0.1259
    MIXING:  cpu time    0.0029: real time    0.0029
    --------------------------------------------
      LOOP:  cpu time    4.9325: real time    4.9714

 eigenvalue-minimisations  : 12158
 total energy-change (2. order) : 0.7838702E-03  (-0.1606165E-03)
 number of electron      98.0000072 magnetization 
 augmentation part       28.0505517 magnetization 

 Broyden mixing:
  rms(total) = 0.27327E-01    rms(broyden)= 0.27327E-01
  rms(prec ) = 0.36904E-01
  weight for this iteration     100.00

 eigenvalues of (default mixing * dielectric matrix)
  average eigenvalue GAMMA=   0.6761
  3.3294  3.3294  1.8935  1.8935  1.2077  1.2077  1.1951  0.9860  0.9860  0.7453
  0.7453  0.6638  0.6638  0.5209  0.5209  0.4221  0.4221  0.4822  0.4822  0.3785
  0.3785  0.2858  0.2858  0.2698  0.2359  0.2359  0.2438  0.2312  0.2312  0.0779
  0.1860  0.1860  0.1352  0.1352  0.0979  0.0979  0.1619  0.1406

 Free energy of the ion-electron system (eV)
  ---------------------------------------------------
  alpha Z        PSCENC =       298.31535276
  Ewald energy   TEWEN  =     35053.07153730
  -Hartree energ DENC   =    -38007.22218726
  -exchange      EXHF   =         0.00000000
  -V(xc)+E(xc)   XCENC  =      -897.76283150
  PAW double counting   =      6329.92503329    -5346.75521976
  entropy T*S    EENTRO =        -0.01859539
  eigenvalues    EBANDS =       -73.24272761
  atomic energy  EATOM  =      2461.98413708
  Solvation  Ediel_sol  =         0.00000000
  ---------------------------------------------------
  free energy    TOTEN  =      -181.70550109 eV

  energy without entropy =     -181.68690570  energy(sigma->0) =     -181.69930262


--------------------------------------------------------------------------------------------------------


--------------------------------------- Iteration      1(  44)  ---------------------------------------


    POTLOK:  cpu time    0.0177: real time    0.0180
    SETDIJ:  cpu time    0.0032: real time    0.0032
    EDDIAG:  cpu time    0.9746: real time    0.9747
  RMM-DIIS:  cpu time    3.7293: real time    3.7305
    ORTHCH:  cpu time    0.1882: real time    0.1883
       DOS:  cpu time    0.0065: real time    0.0065
    CHARGE:  cpu time    0.1252: real time    0.1252
    MIXING:  cpu time    0.0030: real time    0.0030
    --------------------------------------------
      LOOP:  cpu time    5.0477: real time    5.0494

 eigenvalue-minimisations  : 12572
 total energy-change (2. order) : 0.2752044E-03  (-0.2127676E-03)
 number of electron      98.0000071 magnetization 
 augmentation part       28.0541977 magnetization 

 Broyden mixing:
  rms(total) = 0.20024E-01    rms(broyden)= 0.20023E-01
  rms(prec ) = 0.38143E-01
  weight for this iteration     100.00

 eigenvalues of (default mixing * dielectric matrix)
  average eigenvalue GAMMA=   0.6681
  2.9710  2.9710  1.9411  1.9411  1.3171  1.3171  1.1793  1.1793  0.9332  0.9332
  0.7337  0.7337  0.5209  0.5209  0.4221  0.4221  0.5703  0.5436  0.5436  0.4182
  0.4058  0.3004  0.3004  0.0779  0.2699  0.2699  0.2359  0.2359  0.0979  0.0979
  0.1352  0.1352  0.2441  0.2309  0.2309  0.1860  0.1860  0.1619  0.1406

 Free energy of the ion-electron system (eV)
  ---------------------------------------------------
  alpha Z        PSCENC =       298.31535276
  Ewald energy   TEWEN  =     35053.07153730
  -Hartree energ DENC   =    -38007.03400052
  -exchange      EXHF   =         0.00000000
  -V(xc)+E(xc)   XCENC  =      -897.76168199
  PAW double counting   =      6330.64137125    -5347.47676152
  entropy T*S    EENTRO =        -0.01686437
  eigenvalues    EBANDS =       -73.42831588
  atomic energy  EATOM  =      2461.98413708
  Solvation  Ediel_sol  =         0.00000000
  ---------------------------------------------------
  free energy    TOTEN  =      -181.70522588 eV

  energy without entropy =     -181.68836152  energy(sigma->0) =     -181.69960443


--------------------------------------------------------------------------------------------------------


--------------------------------------- Iteration      1(  45)  ---------------------------------------


    POTLOK:  cpu time    0.0147: real time    0.0179
    SETDIJ:  cpu time    0.0031: real time    0.0031
    EDDIAG:  cpu time    0.9628: real time    0.9630
  RMM-DIIS:  cpu time    3.7893: real time    3.7902
    ORTHCH:  cpu time    0.1889: real time    0.1889
       DOS:  cpu time    0.0065: real time    0.0065
    CHARGE:  cpu time    0.1252: real time    0.1253
    MIXING:  cpu time    0.0033: real time    0.0033
    --------------------------------------------
      LOOP:  cpu time    5.0938: real time    5.0983

 eigenvalue-minimisations  : 12826
 total energy-change (2. order) :-0.2455806E-03  (-0.2348725E-03)
 number of electron      98.0000071 magnetization 
 augmentation part       28.0561360 magnetization 

 Broyden mixing:
  rms(total) = 0.20979E-01    rms(broyden)= 0.20979E-01
  rms(prec ) = 0.49968E-01
  weight for this iteration     100.00

 eigenvalues of (default mixing * dielectric matrix)
  average eigenvalue GAMMA=   0.6635
  3.0106  3.0106  1.9333  1.9333  1.4126  1.4126  1.1747  1.1747  0.9047  0.9047
  0.7313  0.7313  0.5209  0.5209  0.4221  0.4221  0.5373  0.5373  0.5095  0.5095
  0.3304  0.3304  0.3214  0.0779  0.2877  0.2877  0.0979  0.0979  0.1352  0.1352
  0.2359  0.2359  0.2733  0.1860  0.1860  0.2444  0.2308  0.2308  0.1619  0.1406

 Free energy of the ion-electron system (eV)
  ---------------------------------------------------
  alpha Z        PSCENC =       298.31535276
  Ewald energy   TEWEN  =     35053.07153730
  -Hartree energ DENC   =    -38006.85282350
  -exchange      EXHF   =         0.00000000
  -V(xc)+E(xc)   XCENC  =      -897.75696961
  PAW double counting   =      6331.85437396    -5348.69273896
  entropy T*S    EENTRO =        -0.01617996
  eigenvalues    EBANDS =       -73.61216054
  atomic energy  EATOM  =      2461.98413708
  Solvation  Ediel_sol  =         0.00000000
  ---------------------------------------------------
  free energy    TOTEN  =      -181.70547146 eV

  energy without entropy =     -181.68929151  energy(sigma->0) =     -181.70007814


--------------------------------------------------------------------------------------------------------


--------------------------------------- Iteration      1(  46)  ---------------------------------------


    POTLOK:  cpu time    0.0150: real time    0.0183
    SETDIJ:  cpu time    0.0032: real time    0.0032
    EDDIAG:  cpu time    0.9646: real time    0.9647
  RMM-DIIS:  cpu time    3.7856: real time    3.7889
    ORTHCH:  cpu time    0.1881: real time    0.1882
       DOS:  cpu time    0.0065: real time    0.0065
    CHARGE:  cpu time    0.1261: real time    0.1262
    MIXING:  cpu time    0.0034: real time    0.0034
    --------------------------------------------
      LOOP:  cpu time    5.0925: real time    5.0992

 eigenvalue-minimisations  : 12773
 total energy-change (2. order) : 0.4728751E-03  (-0.2690464E-04)
 number of electron      98.0000071 magnetization 
 augmentation part       28.0553160 magnetization 

 Broyden mixing:
  rms(total) = 0.12168E-01    rms(broyden)= 0.12168E-01
  rms(prec ) = 0.28475E-01
  weight for this iteration     100.00

 eigenvalues of (default mixing * dielectric matrix)
  average eigenvalue GAMMA=   0.6942
  4.0133  2.3320  2.3320  1.7633  1.7633  1.6214  1.1694  1.1694  0.9119  0.9119
  0.7229  0.7229  0.6444  0.6444  0.5209  0.5209  0.4221  0.4221  0.5221  0.5221
  0.4402  0.4402  0.3704  0.0779  0.0979  0.0979  0.1352  0.1352  0.3085  0.2359
  0.2359  0.2847  0.2847  0.2828  0.1860  0.1860  0.2442  0.2309  0.2309  0.1619
  0.1406

 Free energy of the ion-electron system (eV)
  ---------------------------------------------------
  alpha Z        PSCENC =       298.31535276
  Ewald energy   TEWEN  =     35053.07153730
  -Hartree energ DENC   =    -38007.05490153
  -exchange      EXHF   =         0.00000000
  -V(xc)+E(xc)   XCENC  =      -897.75642147
  PAW double counting   =      6331.87071261    -5348.70951008
  entropy T*S    EENTRO =        -0.01687151
  eigenvalues    EBANDS =       -73.40903375
  atomic energy  EATOM  =      2461.98413708
  Solvation  Ediel_sol  =         0.00000000
  ---------------------------------------------------
  free energy    TOTEN  =      -181.70499859 eV

  energy without entropy =     -181.68812708  energy(sigma->0) =     -181.69937475


--------------------------------------------------------------------------------------------------------


--------------------------------------- Iteration      1(  47)  ---------------------------------------


    POTLOK:  cpu time    0.0179: real time    0.0185
    SETDIJ:  cpu time    0.0031: real time    0.0031
    EDDIAG:  cpu time    0.9628: real time    0.9630
  RMM-DIIS:  cpu time    3.5369: real time    3.5381
    ORTHCH:  cpu time    0.1873: real time    0.1873
       DOS:  cpu time    0.0065: real time    0.0065
    CHARGE:  cpu time    0.1249: real time    0.1250
    MIXING:  cpu time    0.0034: real time    0.0034
    --------------------------------------------
      LOOP:  cpu time    4.8428: real time    4.8449

 eigenvalue-minimisations  : 11845
 total energy-change (2. order) : 0.7552224E-04  (-0.1302223E-04)
 number of electron      98.0000071 magnetization 
 augmentation part       28.0552628 magnetization 

 Broyden mixing:
  rms(total) = 0.78608E-02    rms(broyden)= 0.78606E-02
  rms(prec ) = 0.14739E-01
  weight for this iteration     100.00

 eigenvalues of (default mixing * dielectric matrix)
  average eigenvalue GAMMA=   0.6995
  3.2551  3.2551  2.0131  2.0131  1.8046  1.8046  1.1734  1.1734  0.9439  0.9439
  0.7369  0.7369  0.7198  0.7198  0.5209  0.5209  0.4221  0.4221  0.5291  0.5291
  0.4548  0.4548  0.3967  0.0779  0.0979  0.0979  0.1352  0.1352  0.3057  0.3057
  0.1406  0.1619  0.1860  0.1860  0.2359  0.2359  0.2805  0.2805  0.2677  0.2309
  0.2309  0.2439

 Free energy of the ion-electron system (eV)
  ---------------------------------------------------
  alpha Z        PSCENC =       298.31535276
  Ewald energy   TEWEN  =     35053.07153730
  -Hartree energ DENC   =    -38007.13147900
  -exchange      EXHF   =         0.00000000
  -V(xc)+E(xc)   XCENC  =      -897.75589653
  PAW double counting   =      6332.03283582    -5348.87396683
  entropy T*S    EENTRO =        -0.01716666
  eigenvalues    EBANDS =       -73.33027700
  atomic energy  EATOM  =      2461.98413708
  Solvation  Ediel_sol  =         0.00000000
  ---------------------------------------------------
  free energy    TOTEN  =      -181.70492307 eV

  energy without entropy =     -181.68775640  energy(sigma->0) =     -181.69920084


--------------------------------------------------------------------------------------------------------


--------------------------------------- Iteration      1(  48)  ---------------------------------------


    POTLOK:  cpu time    0.0176: real time    0.0179
    SETDIJ:  cpu time    0.0031: real time    0.0031
    EDDIAG:  cpu time    0.9631: real time    0.9632
  RMM-DIIS:  cpu time    3.3654: real time    3.3663
    ORTHCH:  cpu time    0.1876: real time    0.1876
       DOS:  cpu time    0.0065: real time    0.0065
    CHARGE:  cpu time    0.1501: real time    0.1501
    MIXING:  cpu time    0.0034: real time    0.0034
    --------------------------------------------
      LOOP:  cpu time    4.6969: real time    4.6981

 eigenvalue-minimisations  : 11444
 total energy-change (2. order) : 0.5823133E-04  (-0.6784074E-05)
 number of electron      98.0000071 magnetization 
 augmentation part       28.0541190 magnetization 

 Broyden mixing:
  rms(total) = 0.37560E-02    rms(broyden)= 0.37558E-02
  rms(prec ) = 0.70998E-02
  weight for this iteration     100.00

 eigenvalues of (default mixing * dielectric matrix)
  average eigenvalue GAMMA=   0.7058
  3.3032  3.3032  2.0260  2.0260  1.8772  1.8772  1.1829  1.1829  1.0126  1.0126
  0.7540  0.7540  0.7346  0.7346  0.5209  0.5209  0.4221  0.4221  0.5461  0.5461
  0.4823  0.4823  0.3910  0.3910  0.0779  0.0979  0.0979  0.1352  0.1352  0.3105
  0.3105  0.1406  0.1619  0.1860  0.1860  0.2359  0.2359  0.2791  0.2791  0.2662
  0.2309  0.2309  0.2442

 Free energy of the ion-electron system (eV)
  ---------------------------------------------------
  alpha Z        PSCENC =       298.31535276
  Ewald energy   TEWEN  =     35053.07153730
  -Hartree energ DENC   =    -38007.26586278
  -exchange      EXHF   =         0.00000000
  -V(xc)+E(xc)   XCENC  =      -897.75677979
  PAW double counting   =      6331.83391574    -5348.67552317
  entropy T*S    EENTRO =        -0.01751158
  eigenvalues    EBANDS =       -73.19413040
  atomic energy  EATOM  =      2461.98413708
  Solvation  Ediel_sol  =         0.00000000
  ---------------------------------------------------
  free energy    TOTEN  =      -181.70486483 eV

  energy without entropy =     -181.68735325  energy(sigma->0) =     -181.69902764


--------------------------------------------------------------------------------------------------------


--------------------------------------- Iteration      1(  49)  ---------------------------------------


    POTLOK:  cpu time    0.0148: real time    0.0175
    SETDIJ:  cpu time    0.0031: real time    0.0031
    EDDIAG:  cpu time    0.9831: real time    0.9833
  RMM-DIIS:  cpu time    3.6570: real time    3.6593
    ORTHCH:  cpu time    0.1881: real time    0.1881
       DOS:  cpu time    0.0065: real time    0.0065
    CHARGE:  cpu time    0.1477: real time    0.1477
    MIXING:  cpu time    0.0034: real time    0.0034
    --------------------------------------------
      LOOP:  cpu time    5.0037: real time    5.0090

 eigenvalue-minimisations  : 12318
 total energy-change (2. order) :-0.1852544E-04  (-0.3057410E-05)
 number of electron      98.0000071 magnetization 
 augmentation part       28.0537321 magnetization 

 Broyden mixing:
  rms(total) = 0.40345E-02    rms(broyden)= 0.40344E-02
  rms(prec ) = 0.93617E-02
  weight for this iteration     100.00

 eigenvalues of (default mixing * dielectric matrix)
  average eigenvalue GAMMA=   0.7088
  3.5097  3.5097  1.9155  1.9155  1.8604  1.8604  1.1791  1.1791  0.9104  0.9104
  0.8595  0.8595  0.7389  0.7389  0.5209  0.5209  0.4221  0.4221  0.6018  0.6018
  0.5413  0.5413  0.4235  0.4235  0.3658  0.0779  0.0979  0.0979  0.1352  0.1352
  0.3142  0.3142  0.1406  0.1619  0.1860  0.1860  0.2359  0.2359  0.2807  0.2807
  0.2697  0.2309  0.2309  0.2440

 Free energy of the ion-electron system (eV)
  ---------------------------------------------------
  alpha Z        PSCENC =       298.31535276
  Ewald energy   TEWEN  =     35053.07153730
  -Hartree energ DENC   =    -38007.30339147
  -exchange      EXHF   =         0.00000000
  -V(xc)+E(xc)   XCENC  =      -897.75665137
  PAW double counting   =      6331.93902364    -5348.78036134
  entropy T*S    EENTRO =        -0.01750221
  eigenvalues    EBANDS =       -73.15702776
  atomic energy  EATOM  =      2461.98413708
  Solvation  Ediel_sol  =         0.00000000
  ---------------------------------------------------
  free energy    TOTEN  =      -181.70488336 eV

  energy without entropy =     -181.68738115  energy(sigma->0) =     -181.69904929


--------------------------------------------------------------------------------------------------------


--------------------------------------- Iteration      1(  50)  ---------------------------------------


    POTLOK:  cpu time    0.0147: real time    0.0178
    SETDIJ:  cpu time    0.0031: real time    0.0031
    EDDIAG:  cpu time    0.9628: real time    0.9630
  RMM-DIIS:  cpu time    2.8118: real time    2.8126
    ORTHCH:  cpu time    0.2120: real time    0.2120
       DOS:  cpu time    0.0065: real time    0.0066
    CHARGE:  cpu time    0.1262: real time    0.1262
    MIXING:  cpu time    0.0033: real time    0.0033
    --------------------------------------------
      LOOP:  cpu time    4.1405: real time    4.1446

 eigenvalue-minimisations  :  9465
 total energy-change (2. order) : 0.7233306E-05  ( 0.1519374E-05)
 number of electron      98.0000071 magnetization 
 augmentation part       28.0539823 magnetization 

 Broyden mixing:
  rms(total) = 0.24909E-02    rms(broyden)= 0.24908E-02
  rms(prec ) = 0.48663E-02
  weight for this iteration     100.00

 eigenvalues of (default mixing * dielectric matrix)
  average eigenvalue GAMMA=   0.7030
  3.3532  2.7002  1.9454  1.9454  1.4719  1.4719  1.2583  1.2583  1.1126  0.8322
  0.8322  0.7644  0.7644  0.7759  0.7759  0.5149  0.5149  0.5223  0.5223  0.0273
  0.0334  0.4115  0.4115  0.0804  0.0921  0.1230  0.1720  0.2186  0.2186  0.2666
  0.2666  0.3291  0.3291  0.2046  0.2307  0.2307  0.3126  0.2831  0.2831  0.2581

 Free energy of the ion-electron system (eV)
  ---------------------------------------------------
  alpha Z        PSCENC =       298.31535276
  Ewald energy   TEWEN  =     35053.07153730
  -Hartree energ DENC   =    -38007.34359235
  -exchange      EXHF   =         0.00000000
  -V(xc)+E(xc)   XCENC  =      -897.75702216
  PAW double counting   =      6331.90261776    -5348.74480509
  entropy T*S    EENTRO =        -0.01730404
  eigenvalues    EBANDS =       -73.11579738
  atomic energy  EATOM  =      2461.98413708
  Solvation  Ediel_sol  =         0.00000000
  ---------------------------------------------------
  free energy    TOTEN  =      -181.70487613 eV

  energy without entropy =     -181.68757209  energy(sigma->0) =     -181.69910811


--------------------------------------------------------------------------------------------------------


--------------------------------------- Iteration      1(  51)  ---------------------------------------


    POTLOK:  cpu time    0.0458: real time    0.0465
    SETDIJ:  cpu time    0.0045: real time    0.0045
    EDDIAG:  cpu time    0.9453: real time    0.9453
  RMM-DIIS:  cpu time    3.0847: real time    3.0857
    ORTHCH:  cpu time    0.1893: real time    0.1894
       DOS:  cpu time    0.0066: real time    0.0066
    CHARGE:  cpu time    0.1258: real time    0.1258
    MIXING:  cpu time    0.0032: real time    0.0032
    --------------------------------------------
      LOOP:  cpu time    4.4052: real time    4.4070

 eigenvalue-minimisations  : 10216
 total energy-change (2. order) : 0.2914187E-05  ( 0.6730410E-06)
 number of electron      98.0000071 magnetization 
 augmentation part       28.0537210 magnetization 

 Broyden mixing:
  rms(total) = 0.89749E-03    rms(broyden)= 0.89744E-03
  rms(prec ) = 0.10031E-02
  weight for this iteration     100.00

 eigenvalues of (default mixing * dielectric matrix)
  average eigenvalue GAMMA=   0.7088
  3.3567  2.5224  2.1610  2.1610  1.4964  1.4964  1.2963  1.2963  1.2442  0.8339
  0.8339  0.7564  0.7564  0.7934  0.7934  0.5223  0.5223  0.5327  0.5327  0.0286
  0.0315  0.4206  0.0796  0.0861  0.3453  0.3453  0.3198  0.3198  0.1265  0.3409
  0.3409  0.2104  0.2104  0.1721  0.3122  0.2803  0.2803  0.2287  0.2287  0.2521
  0.1942

 Free energy of the ion-electron system (eV)
  ---------------------------------------------------
  alpha Z        PSCENC =       298.31535276
  Ewald energy   TEWEN  =     35053.07153730
  -Hartree energ DENC   =    -38007.37216855
  -exchange      EXHF   =         0.00000000
  -V(xc)+E(xc)   XCENC  =      -897.75700070
  PAW double counting   =      6331.95400915    -5348.79656745
  entropy T*S    EENTRO =        -0.01742429
  eigenvalues    EBANDS =       -73.08674851
  atomic energy  EATOM  =      2461.98413708
  Solvation  Ediel_sol  =         0.00000000
  ---------------------------------------------------
  free energy    TOTEN  =      -181.70487321 eV

  energy without entropy =     -181.68744892  energy(sigma->0) =     -181.69906511


--------------------------------------------------------------------------------------------------------


--------------------------------------- Iteration      1(  52)  ---------------------------------------


    POTLOK:  cpu time    0.0147: real time    0.0180
    SETDIJ:  cpu time    0.0032: real time    0.0032
    EDDIAG:  cpu time    0.9720: real time    0.9723
  RMM-DIIS:  cpu time    2.5259: real time    2.5302
    ORTHCH:  cpu time    0.2347: real time    0.2347
       DOS:  cpu time    0.0064: real time    0.0064
    CHARGE:  cpu time    0.1258: real time    0.1258
    MIXING:  cpu time    0.0033: real time    0.0033
    --------------------------------------------
      LOOP:  cpu time    3.8858: real time    3.8938

 eigenvalue-minimisations  :  8254
 total energy-change (2. order) :-0.6756734E-05  ( 0.8533536E-06)
 number of electron      98.0000071 magnetization 
 augmentation part       28.0534503 magnetization 

 Broyden mixing:
  rms(total) = 0.61179E-03    rms(broyden)= 0.61178E-03
  rms(prec ) = 0.75455E-03
  weight for this iteration     100.00

 eigenvalues of (default mixing * dielectric matrix)
  average eigenvalue GAMMA=   0.7160
  3.5436  2.4166  2.4166  1.7890  1.7890  1.5147  1.5147  1.2634  1.2634  0.8347
  0.8347  0.7469  0.7469  0.7743  0.7743  0.5219  0.5219  0.5814  0.5814  0.0266
  0.0328  0.4546  0.4300  0.4300  0.0780  0.0874  0.1264  0.3084  0.3084  0.1674
  0.2083  0.2083  0.3329  0.3329  0.2042  0.2307  0.2307  0.3187  0.3187  0.2546
  0.2762  0.2762

 Free energy of the ion-electron system (eV)
  ---------------------------------------------------
  alpha Z        PSCENC =       298.31535276
  Ewald energy   TEWEN  =     35053.07153730
  -Hartree energ DENC   =    -38007.39281288
  -exchange      EXHF   =         0.00000000
  -V(xc)+E(xc)   XCENC  =      -897.75719911
  PAW double counting   =      6331.93616327    -5348.77913085
  entropy T*S    EENTRO =        -0.01744096
  eigenvalues    EBANDS =       -73.06548658
  atomic energy  EATOM  =      2461.98413708
  Solvation  Ediel_sol  =         0.00000000
  ---------------------------------------------------
  free energy    TOTEN  =      -181.70487997 eV

  energy without entropy =     -181.68743901  energy(sigma->0) =     -181.69906632


--------------------------------------------------------------------------------------------------------


--------------------------------------- Iteration      1(  53)  ---------------------------------------


    POTLOK:  cpu time    0.0148: real time    0.0181
    SETDIJ:  cpu time    0.0032: real time    0.0032
    EDDIAG:  cpu time    0.9697: real time    0.9699
  RMM-DIIS:  cpu time    2.2584: real time    2.2600
    ORTHCH:  cpu time    0.1900: real time    0.1900
       DOS:  cpu time    0.0063: real time    0.0063
    CHARGE:  cpu time    0.1259: real time    0.1259
    MIXING:  cpu time    0.0035: real time    0.0035
    --------------------------------------------
      LOOP:  cpu time    3.5718: real time    3.5769

 eigenvalue-minimisations  :  7308
 total energy-change (2. order) :-0.9924659E-05  ( 0.8189514E-06)
 number of electron      98.0000071 magnetization 
 augmentation part       28.0534345 magnetization 

 Broyden mixing:
  rms(total) = 0.45363E-03    rms(broyden)= 0.45362E-03
  rms(prec ) = 0.51590E-03
  weight for this iteration     100.00

 eigenvalues of (default mixing * dielectric matrix)
  average eigenvalue GAMMA=   0.7324
  3.8565  2.4303  2.4303  2.3982  1.5998  1.5998  1.2647  1.2647  1.0379  1.0379
  0.8263  0.8263  0.7711  0.7711  0.8202  0.5144  0.5144  0.6499  0.6499  0.6158
  0.0300  0.0300  0.0784  0.0874  0.4413  0.4133  0.4133  0.1278  0.1739  0.2115
  0.2115  0.3136  0.3136  0.3374  0.3277  0.3277  0.2032  0.2298  0.2298  0.3084
  0.2538  0.2750  0.2750

 Free energy of the ion-electron system (eV)
  ---------------------------------------------------
  alpha Z        PSCENC =       298.31535276
  Ewald energy   TEWEN  =     35053.07153730
  -Hartree energ DENC   =    -38007.41334578
  -exchange      EXHF   =         0.00000000
  -V(xc)+E(xc)   XCENC  =      -897.75718326
  PAW double counting   =      6331.93379318    -5348.77696444
  entropy T*S    EENTRO =        -0.01740631
  eigenvalues    EBANDS =       -73.04481041
  atomic energy  EATOM  =      2461.98413708
  Solvation  Ediel_sol  =         0.00000000
  ---------------------------------------------------
  free energy    TOTEN  =      -181.70488989 eV

  energy without entropy =     -181.68748358  energy(sigma->0) =     -181.69908779


--------------------------------------------------------------------------------------------------------


--------------------------------------- Iteration      1(  54)  ---------------------------------------


    POTLOK:  cpu time    0.0157: real time    0.0190
    SETDIJ:  cpu time    0.0032: real time    0.0032
    EDDIAG:  cpu time    0.9978: real time    1.0004
  RMM-DIIS:  cpu time    1.9762: real time    1.9768
    ORTHCH:  cpu time    0.2125: real time    0.2125
       DOS:  cpu time    0.0066: real time    0.0066
    CHARGE:  cpu time    0.1481: real time    0.1481
    MIXING:  cpu time    0.0033: real time    0.0033
    --------------------------------------------
      LOOP:  cpu time    3.3633: real time    3.3698

 eigenvalue-minimisations  :  6229
 total energy-change (2. order) :-0.9068353E-05  ( 0.1747647E-05)
 number of electron      98.0000071 magnetization 
 augmentation part       28.0534605 magnetization 

 Broyden mixing:
  rms(total) = 0.64021E-03    rms(broyden)= 0.64020E-03
  rms(prec ) = 0.87185E-03
  weight for this iteration     100.00

 eigenvalues of (default mixing * dielectric matrix)
  average eigenvalue GAMMA=   0.7533
  3.4450  3.4450  2.4480  2.4480  1.6036  1.6036  1.4233  1.4233  1.1701  1.1701
  0.8243  0.8243  0.7719  0.7719  0.6893  0.6893  0.7091  0.5106  0.5106  0.5829
  0.5829  0.0260  0.0315  0.0739  0.0840  0.4048  0.4048  0.1288  0.1707  0.2042
  0.2042  0.3542  0.3542  0.3107  0.3107  0.3277  0.3277  0.2105  0.2335  0.2335
  0.3078  0.2407  0.2782  0.2746

 Free energy of the ion-electron system (eV)
  ---------------------------------------------------
  alpha Z        PSCENC =       298.31535276
  Ewald energy   TEWEN  =     35053.07153730
  -Hartree energ DENC   =    -38007.42962336
  -exchange      EXHF   =         0.00000000
  -V(xc)+E(xc)   XCENC  =      -897.75711220
  PAW double counting   =      6331.91589020    -5348.75924686
  entropy T*S    EENTRO =        -0.01736824
  eigenvalues    EBANDS =       -73.02846564
  atomic energy  EATOM  =      2461.98413708
  Solvation  Ediel_sol  =         0.00000000
  ---------------------------------------------------
  free energy    TOTEN  =      -181.70489896 eV

  energy without entropy =     -181.68753072  energy(sigma->0) =     -181.69910955


--------------------------------------------------------------------------------------------------------


--------------------------------------- Iteration      1(  55)  ---------------------------------------


    POTLOK:  cpu time    0.0173: real time    0.0176
    SETDIJ:  cpu time    0.0031: real time    0.0031
    EDDIAG:  cpu time    0.9381: real time    0.9385
  RMM-DIIS:  cpu time    1.7164: real time    1.7168
    ORTHCH:  cpu time    0.2282: real time    0.2284
       DOS:  cpu time    0.0066: real time    0.0066
    CHARGE:  cpu time    0.1304: real time    0.1304
    MIXING:  cpu time    0.0033: real time    0.0033
    --------------------------------------------
      LOOP:  cpu time    3.0435: real time    3.0448

 eigenvalue-minimisations  :  5290
 total energy-change (2. order) :-0.7397108E-05  ( 0.1305345E-05)
 number of electron      98.0000071 magnetization 
 augmentation part       28.0535260 magnetization 

 Broyden mixing:
  rms(total) = 0.43018E-03    rms(broyden)= 0.43018E-03
  rms(prec ) = 0.62526E-03
  weight for this iteration     100.00

 eigenvalues of (default mixing * dielectric matrix)
  average eigenvalue GAMMA=   0.7245
  3.1319  3.1319  2.2275  2.2275  1.4116  1.4116  1.2726  1.2726  0.9626  0.9626
  0.8047  0.8047  0.7906  0.7906  0.5360  0.5360  0.6131  0.6131  0.0208  0.0353
  0.4076  0.4076  0.0645  0.0755  0.1457  0.4064  0.4064  0.1720  0.2067  0.2376
  0.2376  0.2416  0.3223  0.3223  0.2932  0.2932  0.3112  0.3112  0.2702  0.2892

 Free energy of the ion-electron system (eV)
  ---------------------------------------------------
  alpha Z        PSCENC =       298.31535276
  Ewald energy   TEWEN  =     35053.07153730
  -Hartree energ DENC   =    -38007.45252754
  -exchange      EXHF   =         0.00000000
  -V(xc)+E(xc)   XCENC  =      -897.75694271
  PAW double counting   =      6331.89930084    -5348.74248785
  entropy T*S    EENTRO =        -0.01733043
  eigenvalues    EBANDS =       -73.00594581
  atomic energy  EATOM  =      2461.98413708
  Solvation  Ediel_sol  =         0.00000000
  ---------------------------------------------------
  free energy    TOTEN  =      -181.70490636 eV

  energy without entropy =     -181.68757593  energy(sigma->0) =     -181.69912955


--------------------------------------------------------------------------------------------------------


--------------------------------------- Iteration      1(  56)  ---------------------------------------


    POTLOK:  cpu time    0.0148: real time    0.0182
    SETDIJ:  cpu time    0.0031: real time    0.0031
    EDDIAG:  cpu time    0.9843: real time    0.9934
  RMM-DIIS:  cpu time    1.7223: real time    1.7237
    ORTHCH:  cpu time    0.2120: real time    0.2122
       DOS:  cpu time    0.0065: real time    0.0065
    CHARGE:  cpu time    0.1290: real time    0.1291
    MIXING:  cpu time    0.0031: real time    0.0031
    --------------------------------------------
      LOOP:  cpu time    3.0751: real time    3.0892

 eigenvalue-minimisations  :  5148
 total energy-change (2. order) :-0.7564191E-05  ( 0.9315261E-06)
 number of electron      98.0000071 magnetization 
 augmentation part       28.0535981 magnetization 

 Broyden mixing:
  rms(total) = 0.28637E-03    rms(broyden)= 0.28637E-03
  rms(prec ) = 0.32450E-03
  weight for this iteration     100.00

 eigenvalues of (default mixing * dielectric matrix)
  average eigenvalue GAMMA=   0.7557
  3.7733  2.8493  2.4698  2.4698  1.4783  1.4783  1.3333  1.3333  1.1332  0.8170
  0.8170  0.8735  0.8735  0.7747  0.7747  0.5651  0.5651  0.5946  0.5946  0.0221
  0.0370  0.0657  0.0752  0.3916  0.3916  0.4041  0.4041  0.1417  0.1782  0.2968
  0.2968  0.2082  0.2416  0.2416  0.2346  0.3191  0.3191  0.2954  0.2954  0.2892
  0.2661

 Free energy of the ion-electron system (eV)
  ---------------------------------------------------
  alpha Z        PSCENC =       298.31535276
  Ewald energy   TEWEN  =     35053.07153730
  -Hartree energ DENC   =    -38007.47858925
  -exchange      EXHF   =         0.00000000
  -V(xc)+E(xc)   XCENC  =      -897.75683785
  PAW double counting   =      6331.89830460    -5348.74147308
  entropy T*S    EENTRO =        -0.01732597
  eigenvalues    EBANDS =       -72.98001952
  atomic energy  EATOM  =      2461.98413708
  Solvation  Ediel_sol  =         0.00000000
  ---------------------------------------------------
  free energy    TOTEN  =      -181.70491392 eV

  energy without entropy =     -181.68758795  energy(sigma->0) =     -181.69913860


--------------------------------------------------------------------------------------------------------


--------------------------------------- Iteration      1(  57)  ---------------------------------------


    POTLOK:  cpu time    0.0148: real time    0.0179
    SETDIJ:  cpu time    0.0032: real time    0.0032
    EDDIAG:  cpu time    0.9625: real time    0.9631
  RMM-DIIS:  cpu time    1.7026: real time    1.7258
    ORTHCH:  cpu time    0.2121: real time    0.2122
       DOS:  cpu time    0.0065: real time    0.0065
    CHARGE:  cpu time    0.1289: real time    0.1289
    MIXING:  cpu time    0.0032: real time    0.0032
    --------------------------------------------
      LOOP:  cpu time    3.0337: real time    3.0607

 eigenvalue-minimisations  :  5161
 total energy-change (2. order) :-0.6609035E-05  ( 0.6853525E-06)
 number of electron      98.0000071 magnetization 
 augmentation part       28.0535645 magnetization 

 Broyden mixing:
  rms(total) = 0.30518E-03    rms(broyden)= 0.30518E-03
  rms(prec ) = 0.43934E-03
  weight for this iteration     100.00

 eigenvalues of (default mixing * dielectric matrix)
  average eigenvalue GAMMA=   0.7718
  3.5832  3.1642  2.4135  2.4135  1.7214  1.7214  1.3921  1.3921  1.2281  0.8649
  0.8649  0.8693  0.8693  0.8033  0.8033  0.4865  0.4865  0.6690  0.6182  0.6182
  0.0225  0.0317  0.0630  0.0765  0.4188  0.4188  0.1424  0.3997  0.3997  0.1815
  0.1906  0.2388  0.2388  0.2308  0.3167  0.3167  0.2886  0.2886  0.3057  0.3057
  0.2705  0.2857

 Free energy of the ion-electron system (eV)
  ---------------------------------------------------
  alpha Z        PSCENC =       298.31535276
  Ewald energy   TEWEN  =     35053.07153730
  -Hartree energ DENC   =    -38007.50444730
  -exchange      EXHF   =         0.00000000
  -V(xc)+E(xc)   XCENC  =      -897.75677335
  PAW double counting   =      6331.89726876    -5348.74056782
  entropy T*S    EENTRO =        -0.01732104
  eigenvalues    EBANDS =       -72.95410691
  atomic energy  EATOM  =      2461.98413708
  Solvation  Ediel_sol  =         0.00000000
  ---------------------------------------------------
  free energy    TOTEN  =      -181.70492053 eV

  energy without entropy =     -181.68759949  energy(sigma->0) =     -181.69914685


--------------------------------------------------------------------------------------------------------


--------------------------------------- Iteration      1(  58)  ---------------------------------------


    POTLOK:  cpu time    0.0146: real time    0.0180
    SETDIJ:  cpu time    0.0031: real time    0.0031
    EDDIAG:  cpu time    0.9627: real time    0.9631
  RMM-DIIS:  cpu time    1.6131: real time    1.6133
    ORTHCH:  cpu time    0.2120: real time    0.2120
       DOS:  cpu time    0.0065: real time    0.0065
    CHARGE:  cpu time    0.1256: real time    0.1257
    MIXING:  cpu time    0.0268: real time    0.0268
    --------------------------------------------
      LOOP:  cpu time    2.9644: real time    2.9685

 eigenvalue-minimisations  :  4853
 total energy-change (2. order) :-0.3231047E-05  ( 0.6688951E-06)
 number of electron      98.0000071 magnetization 
 augmentation part       28.0535787 magnetization 

 Broyden mixing:
  rms(total) = 0.26226E-03    rms(broyden)= 0.26226E-03
  rms(prec ) = 0.37614E-03
  weight for this iteration     100.00

 eigenvalues of (default mixing * dielectric matrix)
  average eigenvalue GAMMA=   0.7874
  4.2120  3.0845  2.2180  2.2180  1.8436  1.8436  1.3333  1.3333  1.3691  1.0387
  0.9708  0.9708  0.8310  0.8310  0.7801  0.7801  0.6262  0.6262  0.4727  0.4727
  0.5380  0.0218  0.0341  0.0629  0.0755  0.4133  0.4133  0.1424  0.3831  0.3831
  0.3788  0.1718  0.3208  0.3208  0.2086  0.2178  0.2372  0.2372  0.2609  0.2853
  0.2853  0.3043  0.3043

 Free energy of the ion-electron system (eV)
  ---------------------------------------------------
  alpha Z        PSCENC =       298.31535276
  Ewald energy   TEWEN  =     35053.07153730
  -Hartree energ DENC   =    -38007.52466825
  -exchange      EXHF   =         0.00000000
  -V(xc)+E(xc)   XCENC  =      -897.75675328
  PAW double counting   =      6331.90748299    -5348.75076972
  entropy T*S    EENTRO =        -0.01731643
  eigenvalues    EBANDS =       -72.93392621
  atomic energy  EATOM  =      2461.98413708
  Solvation  Ediel_sol  =         0.00000000
  ---------------------------------------------------
  free energy    TOTEN  =      -181.70492376 eV

  energy without entropy =     -181.68760733  energy(sigma->0) =     -181.69915162


--------------------------------------------------------------------------------------------------------


--------------------------------------- Iteration      1(  59)  ---------------------------------------


    POTLOK:  cpu time    0.0149: real time    0.0179
    SETDIJ:  cpu time    0.0032: real time    0.0032
    EDDIAG:  cpu time    0.9394: real time    0.9395
  RMM-DIIS:  cpu time    1.6141: real time    1.6146
    ORTHCH:  cpu time    0.1881: real time    0.1881
       DOS:  cpu time    0.0066: real time    0.0066
    CHARGE:  cpu time    0.1474: real time    0.1474
    MIXING:  cpu time    0.0034: real time    0.0034
    --------------------------------------------
      LOOP:  cpu time    2.9170: real time    2.9206

 eigenvalue-minimisations  :  4870
 total energy-change (2. order) :-0.2715291E-05  ( 0.5722282E-06)
 number of electron      98.0000071 magnetization 
 augmentation part       28.0535648 magnetization 

 Broyden mixing:
  rms(total) = 0.15269E-03    rms(broyden)= 0.15269E-03
  rms(prec ) = 0.22132E-03
  weight for this iteration     100.00

 eigenvalues of (default mixing * dielectric matrix)
  average eigenvalue GAMMA=   0.7997
  4.5438  3.0431  2.1982  2.1982  1.8904  1.7372  1.7372  1.3367  1.3367  1.1016
  1.1016  0.8375  0.8375  0.7920  0.7920  0.7884  0.5497  0.5497  0.6543  0.6543
  0.6507  0.0216  0.0308  0.0627  0.0765  0.3973  0.3973  0.1434  0.4163  0.4163
  0.4181  0.1724  0.1999  0.2360  0.2360  0.2267  0.3146  0.3146  0.3264  0.3264
  0.2823  0.2823  0.2637  0.2946

 Free energy of the ion-electron system (eV)
  ---------------------------------------------------
  alpha Z        PSCENC =       298.31535276
  Ewald energy   TEWEN  =     35053.07153730
  -Hartree energ DENC   =    -38007.54587867
  -exchange      EXHF   =         0.00000000
  -V(xc)+E(xc)   XCENC  =      -897.75670135
  PAW double counting   =      6331.91464500    -5348.75790229
  entropy T*S    EENTRO =        -0.01730373
  eigenvalues    EBANDS =       -72.91281258
  atomic energy  EATOM  =      2461.98413708
  Solvation  Ediel_sol  =         0.00000000
  ---------------------------------------------------
  free energy    TOTEN  =      -181.70492648 eV

  energy without entropy =     -181.68762275  energy(sigma->0) =     -181.69915857


--------------------------------------------------------------------------------------------------------


--------------------------------------- Iteration      1(  60)  ---------------------------------------


    POTLOK:  cpu time    0.0148: real time    0.0179
    SETDIJ:  cpu time    0.0032: real time    0.0032
    EDDIAG:  cpu time    0.9617: real time    0.9619
  RMM-DIIS:  cpu time    1.5468: real time    1.5473
    ORTHCH:  cpu time    0.2019: real time    0.2019
       DOS:  cpu time    0.0065: real time    0.0064
    --------------------------------------------
      LOOP:  cpu time    2.7349: real time    2.7386

 eigenvalue-minimisations  :  4391
 total energy-change (2. order) :-0.6349164E-06  ( 0.5681282E-06)
 number of electron      98.0000071 magnetization 
 augmentation part       28.0535648 magnetization 

 Free energy of the ion-electron system (eV)
  ---------------------------------------------------
  alpha Z        PSCENC =       298.31535276
  Ewald energy   TEWEN  =     35053.07153730
  -Hartree energ DENC   =    -38007.55559917
  -exchange      EXHF   =         0.00000000
  -V(xc)+E(xc)   XCENC  =      -897.75668698
  PAW double counting   =      6331.91447467    -5348.75768638
  entropy T*S    EENTRO =        -0.01729508
  eigenvalues    EBANDS =       -72.90316131
  atomic energy  EATOM  =      2461.98413708
  Solvation  Ediel_sol  =         0.00000000
  ---------------------------------------------------
  free energy    TOTEN  =      -181.70492711 eV

  energy without entropy =     -181.68763203  energy(sigma->0) =     -181.69916209


--------------------------------------------------------------------------------------------------------


 average (electrostatic) potential at core
  the test charge radii are     1.2598  1.2064  1.0406
  (the norm of the test charge is              1.0000)
       1 -28.5245       2 -28.5811       3 -28.5794       4 -28.4303       5 -28.9639
       6 -28.3265       7 -28.5472       8 -28.5459       9 -28.5568      10 -28.6178
      11 -28.7540      12 -28.6899      13 -28.7249      14 -29.0074      15 -28.8349
      16 -28.7201      17 -28.6572      18 -28.6270      19 -28.7214      20 -28.7423
      21 -44.8045      22 -44.7314      23 -44.6180      24 -78.7219
 
 
 
 E-fermi :   0.8653     XC(G=0):  -7.4642     alpha+bet : -7.2864


 k-point     1 :       0.0000    0.0000    0.0000
  band No.  band energies     occupation 
      1      -6.7117      2.00000
      2      -5.0198      2.00000
      3      -4.8391      2.00000
      4      -4.7037      2.00000
      5      -4.3636      2.00000
      6      -3.8712      2.00000
      7      -3.4716      2.00000
      8      -3.0280      2.00000
      9      -2.5552      2.00000
     10      -2.1691      2.00000
     11      -1.8070      2.00000
     12      -1.6236      2.00000
     13      -1.5759      2.00000
     14      -1.4211      2.00000
     15      -1.3017      2.00000
     16      -1.2120      2.00000
     17      -1.1597      2.00000
     18      -1.1236      2.00000
     19      -1.0524      2.00000
     20      -0.9594      2.00000
     21      -0.8716      2.00000
     22      -0.6692      2.00000
     23      -0.6011      2.00000
     24      -0.5618      2.00000
     25      -0.5404      2.00000
     26      -0.3807      2.00000
     27      -0.3101      2.00000
     28      -0.1577      2.00000
     29       0.0058      2.00000
     30       0.0664      2.00000
     31       0.0791      2.00000
     32       0.0960      2.00000
     33       0.2349      2.00008
     34       0.2640      2.00018
     35       0.3269      2.00094
     36       0.3305      2.00103
     37       0.4352      2.00955
     38       0.4360      2.00969
     39       0.5125      2.03173
     40       0.5752      2.05961
     41       0.5949      2.06676
     42       0.6039      2.06906
     43       0.7451      1.84083
     44       0.7642      1.74612
     45       0.8376      1.23211
     46       0.8851      0.83279
     47       0.9148      0.59481
     48       0.9972      0.11019
     49       1.0426     -0.01800
     50       1.1232     -0.06973
     51       1.2030     -0.03809
     52       1.2600     -0.01739
     53       1.2943     -0.00973
     54       1.3602     -0.00259
     55       1.3877     -0.00138
     56       1.4584     -0.00023
     57       1.4884     -0.00010
     58       1.5317     -0.00003
     59       1.5738     -0.00001
     60       1.5844     -0.00000
     61       1.5941     -0.00000
     62       1.6695     -0.00000
     63       1.7209     -0.00000
     64       1.7391     -0.00000
     65       1.8256     -0.00000
     66       1.8542     -0.00000

 k-point     2 :       0.1111    0.0000    0.0000
  band No.  band energies     occupation 
      1      -6.6311      2.00000
      2      -4.9152      2.00000
      3      -4.7360      2.00000
      4      -4.6036      2.00000
      5      -4.2696      2.00000
      6      -3.7838      2.00000
      7      -3.3920      2.00000
      8      -2.9725      2.00000
      9      -2.5259      2.00000
     10      -2.1595      2.00000
     11      -1.9103      2.00000
     12      -1.6797      2.00000
     13      -1.6337      2.00000
     14      -1.4600      2.00000
     15      -1.3795      2.00000
     16      -1.2998      2.00000
     17      -1.2353      2.00000
     18      -1.1595      2.00000
     19      -1.0180      2.00000
     20      -0.9975      2.00000
     21      -0.9610      2.00000
     22      -0.7628      2.00000
     23      -0.6747      2.00000
     24      -0.5790      2.00000
     25      -0.4765      2.00000
     26      -0.4098      2.00000
     27      -0.2699      2.00000
     28      -0.2133      2.00000
     29      -0.0220      2.00000
     30       0.0170      2.00000
     31       0.0928      2.00000
     32       0.1305      2.00000
     33       0.1878      2.00002
     34       0.2770      2.00026
     35       0.3533      2.00177
     36       0.4139      2.00640
     37       0.4337      2.00929
     38       0.4533      2.01312
     39       0.4717      2.01771
     40       0.5312      2.03973
     41       0.6125      2.07046
     42       0.7010      1.99063
     43       0.7593      1.77235
     44       0.8230      1.34927
     45       0.8417      1.19836
     46       0.8756      0.91234
     47       0.9677      0.24690
     48       0.9996      0.10075
     49       1.1139     -0.07081
     50       1.1283     -0.06869
     51       1.2101     -0.03501
     52       1.2322     -0.02627
     53       1.2696     -0.01491
     54       1.2946     -0.00967
     55       1.3907     -0.00129
     56       1.4233     -0.00058
     57       1.4430     -0.00034
     58       1.5513     -0.00001
     59       1.5590     -0.00001
     60       1.5759     -0.00001
     61       1.6323     -0.00000
     62       1.6374     -0.00000
     63       1.6858     -0.00000
     64       1.7283     -0.00000
     65       1.7917     -0.00000
     66       1.8420     -0.00000

 k-point     3 :       0.2222    0.0000    0.0000
  band No.  band energies     occupation 
      1      -6.4025      2.00000
      2      -4.6085      2.00000
      3      -4.4343      2.00000
      4      -4.3113      2.00000
      5      -3.9953      2.00000
      6      -3.5292      2.00000
      7      -3.1656      2.00000
      8      -2.8479      2.00000
      9      -2.4854      2.00000
     10      -2.2728      2.00000
     11      -2.0584      2.00000
     12      -1.8015      2.00000
     13      -1.7809      2.00000
     14      -1.6292      2.00000
     15      -1.5606      2.00000
     16      -1.4815      2.00000
     17      -1.3713      2.00000
     18      -1.2723      2.00000
     19      -1.1997      2.00000
     20      -1.1332      2.00000
     21      -1.0699      2.00000
     22      -0.9931      2.00000
     23      -0.8485      2.00000
     24      -0.7556      2.00000
     25      -0.5364      2.00000
     26      -0.3479      2.00000
     27      -0.2029      2.00000
     28      -0.0917      2.00000
     29      -0.0321      2.00000
     30       0.0179      2.00000
     31       0.0424      2.00000
     32       0.1326      2.00000
     33       0.2202      2.00005
     34       0.2557      2.00014
     35       0.3335      2.00111
     36       0.3572      2.00193
     37       0.4245      2.00783
     38       0.4444      2.01125
     39       0.4780      2.01952
     40       0.5544      2.05036
     41       0.6593      2.05592
     42       0.7014      1.98972
     43       0.8014      1.51100
     44       0.8984      0.72354
     45       0.9463      0.37263
     46       0.9567      0.30892
     47       1.0251      0.02038
     48       1.0361     -0.00530
     49       1.1227     -0.06982
     50       1.1548     -0.05980
     51       1.1847     -0.04639
     52       1.2402     -0.02347
     53       1.2521     -0.01967
     54       1.3132     -0.00684
     55       1.3457     -0.00355
     56       1.3708     -0.00205
     57       1.3965     -0.00112
     58       1.4069     -0.00087
     59       1.4403     -0.00037
     60       1.4831     -0.00011
     61       1.5266     -0.00003
     62       1.5658     -0.00001
     63       1.6891     -0.00000
     64       1.7240     -0.00000
     65       1.8026     -0.00000
     66       1.8202     -0.00000

 k-point     4 :       0.3333    0.0000    0.0000
  band No.  band energies     occupation 
      1      -6.0764      2.00000
      2      -4.1235      2.00000
      3      -3.9585      2.00000
      4      -3.8605      2.00000
      5      -3.5801      2.00000
      6      -3.1754      2.00000
      7      -3.0612      2.00000
      8      -2.7676      2.00000
      9      -2.4130      2.00000
     10      -2.2643      2.00000
     11      -2.1287      2.00000
     12      -2.1016      2.00000
     13      -1.9821      2.00000
     14      -1.8907      2.00000
     15      -1.8013      2.00000
     16      -1.7199      2.00000
     17      -1.5947      2.00000
     18      -1.5042      2.00000
     19      -1.4721      2.00000
     20      -1.3721      2.00000
     21      -1.2987      2.00000
     22      -1.2877      2.00000
     23      -1.1590      2.00000
     24      -1.1506      2.00000
     25      -0.3681      2.00000
     26      -0.2178      2.00000
     27      -0.0943      2.00000
     28      -0.0491      2.00000
     29      -0.0093      2.00000
     30       0.0654      2.00000
     31       0.1172      2.00000
     32       0.1491      2.00001
     33       0.2488      2.00012
     34       0.2969      2.00044
     35       0.3352      2.00115
     36       0.3915      2.00408
     37       0.3971      2.00458
     38       0.4486      2.01211
     39       0.4830      2.02107
     40       0.6307      2.07002
     41       0.6596      2.05568
     42       0.6743      2.03964
     43       0.7817      1.64373
     44       0.8521      1.11141
     45       0.8977      0.72919
     46       0.9372      0.43252
     47       0.9823      0.17355
     48       1.0345     -0.00184
     49       1.0619     -0.04653
     50       1.1029     -0.07048
     51       1.1245     -0.06950
     52       1.1648     -0.05552
     53       1.2466     -0.02138
     54       1.2834     -0.01180
     55       1.2882     -0.01085
     56       1.3121     -0.00698
     57       1.3281     -0.00511
     58       1.3920     -0.00125
     59       1.4035     -0.00095
     60       1.4315     -0.00047
     61       1.4712     -0.00016
     62       1.5230     -0.00003
     63       1.5644     -0.00001
     64       1.6951     -0.00000
     65       1.7954     -0.00000
     66       1.8137     -0.00000

 k-point     5 :       0.4444    0.0000    0.0000
  band No.  band energies     occupation 
      1      -5.7901      2.00000
      2      -3.6729      2.00000
      3      -3.4968      2.00000
      4      -3.3514      2.00000
      5      -3.2001      2.00000
      6      -2.9590      2.00000
      7      -2.8078      2.00000
      8      -2.7176      2.00000
      9      -2.5780      2.00000
     10      -2.5565      2.00000
     11      -2.3331      2.00000
     12      -2.2954      2.00000
     13      -2.0788      2.00000
     14      -1.9961      2.00000
     15      -1.9317      2.00000
     16      -1.8582      2.00000
     17      -1.7680      2.00000
     18      -1.7179      2.00000
     19      -1.6662      2.00000
     20      -1.6358      2.00000
     21      -1.5935      2.00000
     22      -1.5239      2.00000
     23      -1.5185      2.00000
     24      -1.3454      2.00000
     25      -0.2094      2.00000
     26      -0.0236      2.00000
     27      -0.0092      2.00000
     28       0.0425      2.00000
     29       0.0912      2.00000
     30       0.0933      2.00000
     31       0.1122      2.00000
     32       0.2276      2.00006
     33       0.2364      2.00008
     34       0.2406      2.00009
     35       0.2798      2.00028
     36       0.4308      2.00880
     37       0.4929      2.02435
     38       0.5222      2.03577
     39       0.5539      2.05012
     40       0.6090      2.07000
     41       0.6449      2.06546
     42       0.7310      1.89906
     43       0.7832      1.63403
     44       0.8196      1.37559
     45       0.8649      1.00349
     46       0.8701      0.95899
     47       0.8910      0.78392
     48       0.9459      0.37538
     49       0.9833      0.16887
     50       1.0381     -0.00929
     51       1.0492     -0.02932
     52       1.1080     -0.07088
     53       1.1402     -0.06532
     54       1.1623     -0.05662
     55       1.2142     -0.03331
     56       1.2457     -0.02164
     57       1.2676     -0.01541
     58       1.2854     -0.01141
     59       1.3532     -0.00302
     60       1.3916     -0.00126
     61       1.4873     -0.00010
     62       1.5288     -0.00003
     63       1.5433     -0.00002
     64       1.5788     -0.00001
     65       1.7741     -0.00000
     66       1.8329     -0.00000

 k-point     6 :       0.0000    0.0714    0.0000
  band No.  band energies     occupation 
      1      -6.6162      2.00000
      2      -4.9081      2.00000
      3      -4.7284      2.00000
      4      -4.5948      2.00000
      5      -4.2584      2.00000
      6      -3.7689      2.00000
      7      -3.3710      2.00000
      8      -2.9320      2.00000
      9      -2.4640      2.00000
     10      -2.0781      2.00000
     11      -1.7201      2.00000
     12      -1.5370      2.00000
     13      -1.4887      2.00000
     14      -1.3408      2.00000
     15      -1.2144      2.00000
     16      -1.1275      2.00000
     17      -1.0986      2.00000
     18      -1.0825      2.00000
     19      -0.9705      2.00000
     20      -0.8821      2.00000
     21      -0.7943      2.00000
     22      -0.6067      2.00000
     23      -0.6067      2.00000
     24      -0.5322      2.00000
     25      -0.5161      2.00000
     26      -0.3290      2.00000
     27      -0.2920      2.00000
     28      -0.0830      2.00000
     29      -0.0614      2.00000
     30       0.0170      2.00000
     31       0.0698      2.00000
     32       0.0853      2.00000
     33       0.1897      2.00002
     34       0.2015      2.00003
     35       0.2835      2.00031
     36       0.3276      2.00096
     37       0.4050      2.00536
     38       0.4369      2.00984
     39       0.5017      2.02749
     40       0.5126      2.03174
     41       0.5315      2.03983
     42       0.5803      2.06165
     43       0.6859      2.02167
     44       0.7381      1.87113
     45       0.7897      1.59184
     46       0.8376      1.23140
     47       0.9332      0.46012
     48       0.9987      0.10419
     49       1.0679     -0.05291
     50       1.1078     -0.07087
     51       1.1888     -0.04452
     52       1.1908     -0.04358
     53       1.2826     -0.01196
     54       1.2855     -0.01137
     55       1.3883     -0.00136
     56       1.4587     -0.00022
     57       1.4641     -0.00019
     58       1.5021     -0.00006
     59       1.5066     -0.00006
     60       1.5253     -0.00003
     61       1.5343     -0.00002
     62       1.6142     -0.00000
     63       1.7119     -0.00000
     64       1.7188     -0.00000
     65       1.7536     -0.00000
     66       1.8082     -0.00000

 k-point     7 :       0.1111    0.0714    0.0000
  band No.  band energies     occupation 
      1      -6.5367      2.00000
      2      -4.8046      2.00000
      3      -4.6266      2.00000
      4      -4.4959      2.00000
      5      -4.1654      2.00000
      6      -3.6825      2.00000
      7      -3.2923      2.00000
      8      -2.8771      2.00000
      9      -2.4346      2.00000
     10      -2.0675      2.00000
     11      -1.8260      2.00000
     12      -1.5923      2.00000
     13      -1.5464      2.00000
     14      -1.3783      2.00000
     15      -1.3027      2.00000
     16      -1.2218      2.00000
     17      -1.1531      2.00000
     18      -1.0772      2.00000
     19      -0.9499      2.00000
     20      -0.9207      2.00000
     21      -0.8856      2.00000
     22      -0.7066      2.00000
     23      -0.6376      2.00000
     24      -0.5521      2.00000
     25      -0.4620      2.00000
     26      -0.3767      2.00000
     27      -0.2623      2.00000
     28      -0.1903      2.00000
     29      -0.0614      2.00000
     30      -0.0027      2.00000
     31       0.0695      2.00000
     32       0.1164      2.00000
     33       0.1732      2.00001
     34       0.2393      2.00009
     35       0.3135      2.00067
     36       0.3771      2.00300
     37       0.4044      2.00531
     38       0.4271      2.00822
     39       0.4705      2.01738
     40       0.5414      2.04433
     41       0.6032      2.06891
     42       0.6578      2.05718
     43       0.6970      1.99972
     44       0.7792      1.65917
     45       0.8090      1.45605
     46       0.8527      1.10629
     47       0.9587      0.29690
     48       0.9993      0.10188
     49       1.0695     -0.05433
     50       1.0949     -0.06892
     51       1.1306     -0.06813
     52       1.2259     -0.02862
     53       1.2480     -0.02091
     54       1.2694     -0.01495
     55       1.3349     -0.00444
     56       1.3903     -0.00130
     57       1.4295     -0.00049
     58       1.4632     -0.00020
     59       1.4923     -0.00009
     60       1.5004     -0.00007
     61       1.5477     -0.00002
     62       1.5860     -0.00000
     63       1.6449     -0.00000
     64       1.7017     -0.00000
     65       1.7455     -0.00000
     66       1.7872     -0.00000

 k-point     8 :       0.2222    0.0714    0.0000
  band No.  band energies     occupation 
      1      -6.3115      2.00000
      2      -4.5013      2.00000
      3      -4.3284      2.00000
      4      -4.2072      2.00000
      5      -3.8943      2.00000
      6      -3.4309      2.00000
      7      -3.0691      2.00000
      8      -2.7556      2.00000
      9      -2.3952      2.00000
     10      -2.1809      2.00000
     11      -1.9683      2.00000
     12      -1.7122      2.00000
     13      -1.6902      2.00000
     14      -1.5434      2.00000
     15      -1.4785      2.00000
     16      -1.3959      2.00000
     17      -1.2919      2.00000
     18      -1.1968      2.00000
     19      -1.1123      2.00000
     20      -1.0495      2.00000
     21      -1.0045      2.00000
     22      -0.9062      2.00000
     23      -0.7976      2.00000
     24      -0.6910      2.00000
     25      -0.5153      2.00000
     26      -0.3450      2.00000
     27      -0.1971      2.00000
     28      -0.1040      2.00000
     29      -0.0586      2.00000
     30      -0.0129      2.00000
     31       0.0305      2.00000
     32       0.1225      2.00000
     33       0.2014      2.00003
     34       0.2470      2.00011
     35       0.3091      2.00060
     36       0.3743      2.00283
     37       0.4121      2.00618
     38       0.4423      2.01084
     39       0.4990      2.02651
     40       0.5819      2.06226
     41       0.6334      2.06947
     42       0.7072      1.97506
     43       0.7990      1.52787
     44       0.8622      1.02587
     45       0.8774      0.89754
     46       0.9253      0.51644
     47       0.9578      0.30207
     48       0.9996      0.10079
     49       1.0334      0.00054
     50       1.0909     -0.06764
     51       1.1269     -0.06901
     52       1.1595     -0.05784
     53       1.2099     -0.03512
     54       1.2784     -0.01286
     55       1.3045     -0.00807
     56       1.3455     -0.00356
     57       1.3775     -0.00175
     58       1.3889     -0.00134
     59       1.4050     -0.00091
     60       1.4286     -0.00050
     61       1.4566     -0.00024
     62       1.5168     -0.00004
     63       1.5365     -0.00002
     64       1.6508     -0.00000
     65       1.6972     -0.00000
     66       1.7501     -0.00000

 k-point     9 :       0.3333    0.0714    0.0000
  band No.  band energies     occupation 
      1      -5.9911      2.00000
      2      -4.0215      2.00000
      3      -3.8582      2.00000
      4      -3.7621      2.00000
      5      -3.4841      2.00000
      6      -3.0823      2.00000
      7      -2.9694      2.00000
      8      -2.6757      2.00000
      9      -2.3203      2.00000
     10      -2.1728      2.00000
     11      -2.0388      2.00000
     12      -2.0127      2.00000
     13      -1.8964      2.00000
     14      -1.8034      2.00000
     15      -1.7146      2.00000
     16      -1.6388      2.00000
     17      -1.5094      2.00000
     18      -1.4209      2.00000
     19      -1.3950      2.00000
     20      -1.2953      2.00000
     21      -1.2258      2.00000
     22      -1.1985      2.00000
     23      -1.0781      2.00000
     24      -1.0599      2.00000
     25      -0.3387      2.00000
     26      -0.2166      2.00000
     27      -0.0751      2.00000
     28      -0.0742      2.00000
     29      -0.0035      2.00000
     30       0.0360      2.00000
     31       0.1265      2.00000
     32       0.1558      2.00001
     33       0.2874      2.00034
     34       0.3191      2.00078
     35       0.3562      2.00188
     36       0.3699      2.00256
     37       0.4055      2.00542
     38       0.4594      2.01452
     39       0.4742      2.01842
     40       0.6011      2.06841
     41       0.6533      2.06057
     42       0.7120      1.96185
     43       0.7681      1.72474
     44       0.8147      1.41358
     45       0.8656      0.99737
     46       0.9090      0.63980
     47       0.9630      0.27228
     48       0.9934      0.12511
     49       1.0329      0.00159
     50       1.0663     -0.05126
     51       1.1088     -0.07090
     52       1.1466     -0.06305
     53       1.1839     -0.04675
     54       1.2105     -0.03485
     55       1.2333     -0.02588
     56       1.2626     -0.01670
     57       1.2925     -0.01004
     58       1.3166     -0.00641
     59       1.3646     -0.00235
     60       1.4101     -0.00080
     61       1.4264     -0.00053
     62       1.4721     -0.00015
     63       1.5502     -0.00001
     64       1.5843     -0.00000
     65       1.6065     -0.00000
     66       1.6624     -0.00000

 k-point    10 :       0.4444    0.0714    0.0000
  band No.  band energies     occupation 
      1      -5.7114      2.00000
      2      -3.5749      2.00000
      3      -3.4009      2.00000
      4      -3.2571      2.00000
      5      -3.1074      2.00000
      6      -2.8690      2.00000
      7      -2.7179      2.00000
      8      -2.6307      2.00000
      9      -2.4896      2.00000
     10      -2.4704      2.00000
     11      -2.2483      2.00000
     12      -2.2121      2.00000
     13      -1.9911      2.00000
     14      -1.9143      2.00000
     15      -1.8458      2.00000
     16      -1.7766      2.00000
     17      -1.6850      2.00000
     18      -1.6362      2.00000
     19      -1.5847      2.00000
     20      -1.5404      2.00000
     21      -1.5110      2.00000
     22      -1.4400      2.00000
     23      -1.4096      2.00000
     24      -1.2472      2.00000
     25      -0.1750      2.00000
     26      -0.0255      2.00000
     27       0.0028      2.00000
     28       0.0878      2.00000
     29       0.1046      2.00000
     30       0.1211      2.00000
     31       0.1295      2.00000
     32       0.2465      2.00011
     33       0.2590      2.00016
     34       0.2734      2.00023
     35       0.2897      2.00036
     36       0.4335      2.00926
     37       0.4740      2.01837
     38       0.5012      2.02731
     39       0.5606      2.05320
     40       0.6144      2.07066
     41       0.6380      2.06821
     42       0.7328      1.89218
     43       0.7761      1.67765
     44       0.8096      1.45168
     45       0.8482      1.14434
     46       0.8654      0.99900
     47       0.8985      0.72272
     48       0.9307      0.47760
     49       0.9426      0.39652
     50       1.0132      0.05420
     51       1.0467     -0.02524
     52       1.0787     -0.06152
     53       1.1134     -0.07084
     54       1.1320     -0.06778
     55       1.1457     -0.06340
     56       1.1784     -0.04932
     57       1.2389     -0.02391
     58       1.2690     -0.01505
     59       1.3000     -0.00878
     60       1.3283     -0.00508
     61       1.3721     -0.00198
     62       1.4447     -0.00033
     63       1.4933     -0.00008
     64       1.5490     -0.00001
     65       1.6668     -0.00000
     66       1.7032     -0.00000

 k-point    11 :      -0.4444    0.0714    0.0000
  band No.  band energies     occupation 
      1      -5.7114      2.00000
      2      -3.5749      2.00000
      3      -3.4009      2.00000
      4      -3.2571      2.00000
      5      -3.1074      2.00000
      6      -2.8690      2.00000
      7      -2.7179      2.00000
      8      -2.6307      2.00000
      9      -2.4896      2.00000
     10      -2.4704      2.00000
     11      -2.2483      2.00000
     12      -2.2121      2.00000
     13      -1.9911      2.00000
     14      -1.9143      2.00000
     15      -1.8458      2.00000
     16      -1.7766      2.00000
     17      -1.6850      2.00000
     18      -1.6362      2.00000
     19      -1.5847      2.00000
     20      -1.5404      2.00000
     21      -1.5110      2.00000
     22      -1.4400      2.00000
     23      -1.4096      2.00000
     24      -1.2472      2.00000
     25      -0.1750      2.00000
     26      -0.0255      2.00000
     27       0.0028      2.00000
     28       0.0878      2.00000
     29       0.1046      2.00000
     30       0.1211      2.00000
     31       0.1295      2.00000
     32       0.2465      2.00011
     33       0.2590      2.00016
     34       0.2734      2.00023
     35       0.2897      2.00036
     36       0.4335      2.00926
     37       0.4740      2.01837
     38       0.5012      2.02731
     39       0.5606      2.05320
     40       0.6144      2.07066
     41       0.6380      2.06821
     42       0.7328      1.89218
     43       0.7761      1.67765
     44       0.8096      1.45168
     45       0.8481      1.14436
     46       0.8654      0.99900
     47       0.8985      0.72271
     48       0.9307      0.47759
     49       0.9426      0.39654
     50       1.0132      0.05420
     51       1.0467     -0.02524
     52       1.0787     -0.06152
     53       1.1134     -0.07084
     54       1.1320     -0.06778
     55       1.1457     -0.06340
     56       1.1784     -0.04932
     57       1.2389     -0.02391
     58       1.2690     -0.01505
     59       1.3000     -0.00878
     60       1.3283     -0.00508
     61       1.3716     -0.00201
     62       1.4454     -0.00032
     63       1.4931     -0.00008
     64       1.5616     -0.00001
     65       1.6716     -0.00000
     66       1.7223     -0.00000

 k-point    12 :      -0.3333    0.0714    0.0000
  band No.  band energies     occupation 
      1      -5.9911      2.00000
      2      -4.0215      2.00000
      3      -3.8582      2.00000
      4      -3.7621      2.00000
      5      -3.4841      2.00000
      6      -3.0823      2.00000
      7      -2.9694      2.00000
      8      -2.6757      2.00000
      9      -2.3203      2.00000
     10      -2.1728      2.00000
     11      -2.0388      2.00000
     12      -2.0127      2.00000
     13      -1.8964      2.00000
     14      -1.8034      2.00000
     15      -1.7146      2.00000
     16      -1.6388      2.00000
     17      -1.5094      2.00000
     18      -1.4209      2.00000
     19      -1.3950      2.00000
     20      -1.2953      2.00000
     21      -1.2258      2.00000
     22      -1.1985      2.00000
     23      -1.0781      2.00000
     24      -1.0599      2.00000
     25      -0.3387      2.00000
     26      -0.2166      2.00000
     27      -0.0751      2.00000
     28      -0.0742      2.00000
     29      -0.0035      2.00000
     30       0.0360      2.00000
     31       0.1265      2.00000
     32       0.1558      2.00001
     33       0.2874      2.00034
     34       0.3191      2.00078
     35       0.3562      2.00188
     36       0.3699      2.00256
     37       0.4055      2.00542
     38       0.4594      2.01452
     39       0.4742      2.01842
     40       0.6011      2.06841
     41       0.6533      2.06058
     42       0.7120      1.96185
     43       0.7681      1.72472
     44       0.8147      1.41357
     45       0.8656      0.99736
     46       0.9090      0.63981
     47       0.9630      0.27228
     48       0.9934      0.12511
     49       1.0329      0.00160
     50       1.0663     -0.05126
     51       1.1088     -0.07090
     52       1.1466     -0.06305
     53       1.1839     -0.04675
     54       1.2105     -0.03485
     55       1.2333     -0.02588
     56       1.2626     -0.01670
     57       1.2925     -0.01004
     58       1.3166     -0.00641
     59       1.3740     -0.00190
     60       1.4037     -0.00094
     61       1.4358     -0.00042
     62       1.4650     -0.00019
     63       1.5342     -0.00002
     64       1.5722     -0.00001
     65       1.6418     -0.00000
     66       1.7063     -0.00000

 k-point    13 :      -0.2222    0.0714    0.0000
  band No.  band energies     occupation 
      1      -6.3115      2.00000
      2      -4.5013      2.00000
      3      -4.3284      2.00000
      4      -4.2072      2.00000
      5      -3.8943      2.00000
      6      -3.4309      2.00000
      7      -3.0691      2.00000
      8      -2.7556      2.00000
      9      -2.3952      2.00000
     10      -2.1809      2.00000
     11      -1.9683      2.00000
     12      -1.7122      2.00000
     13      -1.6902      2.00000
     14      -1.5434      2.00000
     15      -1.4785      2.00000
     16      -1.3959      2.00000
     17      -1.2919      2.00000
     18      -1.1968      2.00000
     19      -1.1123      2.00000
     20      -1.0495      2.00000
     21      -1.0045      2.00000
     22      -0.9062      2.00000
     23      -0.7976      2.00000
     24      -0.6910      2.00000
     25      -0.5153      2.00000
     26      -0.3450      2.00000
     27      -0.1971      2.00000
     28      -0.1040      2.00000
     29      -0.0586      2.00000
     30      -0.0129      2.00000
     31       0.0305      2.00000
     32       0.1225      2.00000
     33       0.2014      2.00003
     34       0.2470      2.00011
     35       0.3091      2.00060
     36       0.3743      2.00283
     37       0.4121      2.00618
     38       0.4423      2.01084
     39       0.4990      2.02651
     40       0.5819      2.06226
     41       0.6334      2.06947
     42       0.7072      1.97507
     43       0.7990      1.52787
     44       0.8622      1.02589
     45       0.8774      0.89752
     46       0.9253      0.51644
     47       0.9578      0.30207
     48       0.9996      0.10078
     49       1.0334      0.00054
     50       1.0909     -0.06764
     51       1.1269     -0.06902
     52       1.1595     -0.05784
     53       1.2099     -0.03512
     54       1.2784     -0.01286
     55       1.3045     -0.00807
     56       1.3455     -0.00356
     57       1.3785     -0.00172
     58       1.3888     -0.00135
     59       1.4047     -0.00092
     60       1.4271     -0.00052
     61       1.4564     -0.00024
     62       1.5139     -0.00005
     63       1.5444     -0.00002
     64       1.6279     -0.00000
     65       1.6912     -0.00000
     66       1.7220     -0.00000

 k-point    14 :      -0.1111    0.0714    0.0000
  band No.  band energies     occupation 
      1      -6.5367      2.00000
      2      -4.8046      2.00000
      3      -4.6266      2.00000
      4      -4.4959      2.00000
      5      -4.1654      2.00000
      6      -3.6825      2.00000
      7      -3.2923      2.00000
      8      -2.8771      2.00000
      9      -2.4346      2.00000
     10      -2.0675      2.00000
     11      -1.8260      2.00000
     12      -1.5923      2.00000
     13      -1.5464      2.00000
     14      -1.3783      2.00000
     15      -1.3027      2.00000
     16      -1.2218      2.00000
     17      -1.1531      2.00000
     18      -1.0772      2.00000
     19      -0.9499      2.00000
     20      -0.9207      2.00000
     21      -0.8856      2.00000
     22      -0.7066      2.00000
     23      -0.6376      2.00000
     24      -0.5521      2.00000
     25      -0.4620      2.00000
     26      -0.3767      2.00000
     27      -0.2623      2.00000
     28      -0.1903      2.00000
     29      -0.0614      2.00000
     30      -0.0027      2.00000
     31       0.0695      2.00000
     32       0.1164      2.00000
     33       0.1732      2.00001
     34       0.2393      2.00009
     35       0.3135      2.00067
     36       0.3771      2.00300
     37       0.4044      2.00531
     38       0.4271      2.00822
     39       0.4705      2.01738
     40       0.5414      2.04433
     41       0.6032      2.06891
     42       0.6578      2.05718
     43       0.6970      1.99972
     44       0.7792      1.65918
     45       0.8090      1.45606
     46       0.8527      1.10629
     47       0.9587      0.29688
     48       0.9993      0.10188
     49       1.0695     -0.05433
     50       1.0949     -0.06892
     51       1.1306     -0.06813
     52       1.2259     -0.02862
     53       1.2480     -0.02091
     54       1.2694     -0.01495
     55       1.3349     -0.00444
     56       1.3902     -0.00130
     57       1.4282     -0.00051
     58       1.4631     -0.00020
     59       1.4905     -0.00009
     60       1.5003     -0.00007
     61       1.5472     -0.00002
     62       1.5812     -0.00001
     63       1.6250     -0.00000
     64       1.6959     -0.00000
     65       1.7383     -0.00000
     66       1.8242     -0.00000

 k-point    15 :       0.0000    0.1429    0.0000
  band No.  band energies     occupation 
      1      -6.3335      2.00000
      2      -4.5811      2.00000
      3      -4.4055      2.00000
      4      -4.2774      2.00000
      5      -3.9531      2.00000
      6      -3.4747      2.00000
      7      -3.0839      2.00000
      8      -2.6612      2.00000
      9      -2.2112      2.00000
     10      -1.8287      2.00000
     11      -1.4882      2.00000
     12      -1.3033      2.00000
     13      -1.2538      2.00000
     14      -1.1252      2.00000
     15      -1.0366      2.00000
     16      -0.9921      2.00000
     17      -0.9277      2.00000
     18      -0.8706      2.00000
     19      -0.7695      2.00000
     20      -0.6838      2.00000
     21      -0.6334      2.00000
     22      -0.6062      2.00000
     23      -0.5210      2.00000
     24      -0.4787      2.00000
     25      -0.3971      2.00000
     26      -0.2748      2.00000
     27      -0.2671      2.00000
     28      -0.2357      2.00000
     29      -0.1717      2.00000
     30      -0.0420      2.00000
     31       0.0483      2.00000
     32       0.0608      2.00000
     33       0.1059      2.00000
     34       0.1207      2.00000
     35       0.1550      2.00001
     36       0.2579      2.00015
     37       0.2797      2.00028
     38       0.3265      2.00093
     39       0.3832      2.00342
     40       0.3931      2.00422
     41       0.4616      2.01506
     42       0.5512      2.04889
     43       0.5518      2.04916
     44       0.6578      2.05715
     45       0.7736      1.69265
     46       0.8388      1.22153
     47       0.8670      0.98558
     48       0.8960      0.74350
     49       0.9007      0.70536
     50       1.0674     -0.05237
     51       1.0775     -0.06072
     52       1.1594     -0.05790
     53       1.2176     -0.03191
     54       1.2276     -0.02800
     55       1.2824     -0.01200
     56       1.3276     -0.00515
     57       1.3424     -0.00380
     58       1.4102     -0.00080
     59       1.4256     -0.00054
     60       1.4876     -0.00010
     61       1.4966     -0.00008
     62       1.5887     -0.00000
     63       1.6128     -0.00000
     64       1.6583     -0.00000
     65       1.6815     -0.00000
     66       1.7425     -0.00000

 k-point    16 :       0.1111    0.1429    0.0000
  band No.  band energies     occupation 
      1      -6.2574      2.00000
      2      -4.4815      2.00000
      3      -4.3077      2.00000
      4      -4.1826      2.00000
      5      -3.8637      2.00000
      6      -3.3918      2.00000
      7      -3.0087      2.00000
      8      -2.6084      2.00000
      9      -2.1812      2.00000
     10      -1.8140      2.00000
     11      -1.5995      2.00000
     12      -1.3603      2.00000
     13      -1.3077      2.00000
     14      -1.1598      2.00000
     15      -1.1149      2.00000
     16      -1.0177      2.00000
     17      -0.9538      2.00000
     18      -0.8545      2.00000
     19      -0.7771      2.00000
     20      -0.7578      2.00000
     21      -0.6947      2.00000
     22      -0.6055      2.00000
     23      -0.5641      2.00000
     24      -0.4847      2.00000
     25      -0.4216      2.00000
     26      -0.3465      2.00000
     27      -0.2432      2.00000
     28      -0.2042      2.00000
     29      -0.1525      2.00000
     30      -0.0559      2.00000
     31      -0.0258      2.00000
     32       0.0655      2.00000
     33       0.1030      2.00000
     34       0.1251      2.00000
     35       0.1480      2.00000
     36       0.2565      2.00015
     37       0.3061      2.00056
     38       0.3709      2.00263
     39       0.4095      2.00587
     40       0.4701      2.01728
     41       0.5378      2.04271
     42       0.5611      2.05342
     43       0.6126      2.07048
     44       0.6938      2.00662
     45       0.7584      1.77661
     46       0.8038      1.49378
     47       0.8757      0.91214
     48       0.8979      0.72797
     49       0.9315      0.47215
     50       1.0059      0.07810
     51       1.0721     -0.05665
     52       1.1111     -0.07091
     53       1.1705     -0.05295
     54       1.2509     -0.02003
     55       1.2827     -0.01195
     56       1.2990     -0.00893
     57       1.3177     -0.00628
     58       1.3411     -0.00391
     59       1.3897     -0.00132
     60       1.4283     -0.00051
     61       1.4667     -0.00018
     62       1.5087     -0.00005
     63       1.5678     -0.00001
     64       1.6141     -0.00000
     65       1.6717     -0.00000
     66       1.7156     -0.00000

 k-point    17 :       0.2222    0.1429    0.0000
  band No.  band energies     occupation 
      1      -6.0423      2.00000
      2      -4.1896      2.00000
      3      -4.0215      2.00000
      4      -3.9062      2.00000
      5      -3.6034      2.00000
      6      -3.1508      2.00000
      7      -2.7968      2.00000
      8      -2.4966      2.00000
      9      -2.1432      2.00000
     10      -1.9259      2.00000
     11      -1.7204      2.00000
     12      -1.4668      2.00000
     13      -1.4432      2.00000
     14      -1.3145      2.00000
     15      -1.2627      2.00000
     16      -1.1702      2.00000
     17      -1.0937      2.00000
     18      -0.9979      2.00000
     19      -0.9265      2.00000
     20      -0.8458      2.00000
     21      -0.8228      2.00000
     22      -0.7136      2.00000
     23      -0.6739      2.00000
     24      -0.5103      2.00000
     25      -0.4527      2.00000
     26      -0.3468      2.00000
     27      -0.2157      2.00000
     28      -0.1434      2.00000
     29      -0.1207      2.00000
     30      -0.0875      2.00000
     31      -0.0195      2.00000
     32       0.0576      2.00000
     33       0.1081      2.00000
     34       0.1901      2.00002
     35       0.2112      2.00004
     36       0.2538      2.00014
     37       0.3103      2.00062
     38       0.4196      2.00714
     39       0.5136      2.03217
     40       0.5492      2.04795
     41       0.5856      2.06366
     42       0.6466      2.06462
     43       0.6937      2.00689
     44       0.7338      1.88810
     45       0.7841      1.62828
     46       0.8312      1.28391
     47       0.8575      1.06576
     48       0.8783      0.89040
     49       0.9477      0.36382
     50       0.9799      0.18483
     51       1.0177      0.04054
     52       1.1030     -0.07050
     53       1.1257     -0.06926
     54       1.1737     -0.05148
     55       1.1917     -0.04319
     56       1.2289     -0.02750
     57       1.2605     -0.01727
     58       1.2842     -0.01164
     59       1.3085     -0.00748
     60       1.3498     -0.00325
     61       1.3963     -0.00113
     62       1.4288     -0.00050
     63       1.4708     -0.00016
     64       1.5595     -0.00001
     65       1.6031     -0.00000
     66       1.6782     -0.00000

 k-point    18 :       0.3333    0.1429    0.0000
  band No.  band energies     occupation 
      1      -5.7389      2.00000
      2      -3.7276      2.00000
      3      -3.5706      2.00000
      4      -3.4806      2.00000
      5      -3.2100      2.00000
      6      -2.8183      2.00000
      7      -2.7118      2.00000
      8      -2.4198      2.00000
      9      -2.0640      2.00000
     10      -1.9207      2.00000
     11      -1.7934      2.00000
     12      -1.7711      2.00000
     13      -1.6689      2.00000
     14      -1.5678      2.00000
     15      -1.4819      2.00000
     16      -1.4220      2.00000
     17      -1.2817      2.00000
     18      -1.2093      2.00000
     19      -1.1897      2.00000
     20      -1.0993      2.00000
     21      -1.0605      2.00000
     22      -0.9466      2.00000
     23      -0.8641      2.00000
     24      -0.8202      2.00000
     25      -0.2623      2.00000
     26      -0.2144      2.00000
     27      -0.1296      2.00000
     28      -0.0792      2.00000
     29      -0.0259      2.00000
     30       0.0374      2.00000
     31       0.0930      2.00000
     32       0.1445      2.00000
     33       0.2215      2.00005
     34       0.2916      2.00038
     35       0.3124      2.00066
     36       0.3782      2.00308
     37       0.4101      2.00595
     38       0.4504      2.01249
     39       0.5073      2.02965
     40       0.5638      2.05463
     41       0.5840      2.06307
     42       0.6313      2.06992
     43       0.6722      2.04234
     44       0.7431      1.84955
     45       0.8075      1.46673
     46       0.8393      1.21747
     47       0.8659      0.99444
     48       0.9124      0.61304
     49       0.9411      0.40687
     50       0.9694      0.23743
     51       0.9939      0.12312
     52       1.0388     -0.01068
     53       1.0665     -0.05147
     54       1.0934     -0.06846
     55       1.1415     -0.06488
     56       1.1564     -0.05917
     57       1.1778     -0.04957
     58       1.2170     -0.03214
     59       1.2635     -0.01645
     60       1.2849     -0.01151
     61       1.3150     -0.00661
     62       1.3241     -0.00553
     63       1.4047     -0.00092
     64       1.4236     -0.00057
     65       1.4987     -0.00007
     66       1.5884     -0.00000

 k-point    19 :       0.4444    0.1429    0.0000
  band No.  band energies     occupation 
      1      -5.4785      2.00000
      2      -3.2933      2.00000
      3      -3.1286      2.00000
      4      -2.9906      2.00000
      5      -2.8476      2.00000
      6      -2.6186      2.00000
      7      -2.4683      2.00000
      8      -2.3909      2.00000
      9      -2.2486      2.00000
     10      -2.2374      2.00000
     11      -2.0206      2.00000
     12      -1.9883      2.00000
     13      -1.7561      2.00000
     14      -1.6991      2.00000
     15      -1.6158      2.00000
     16      -1.5561      2.00000
     17      -1.4609      2.00000
     18      -1.4160      2.00000
     19      -1.3624      2.00000
     20      -1.2990      2.00000
     21      -1.2613      2.00000
     22      -1.2075      2.00000
     23      -1.1083      2.00000
     24      -0.9811      2.00000
     25      -0.0959      2.00000
     26      -0.0507      2.00000
     27       0.0211      2.00000
     28       0.0890      2.00000
     29       0.1314      2.00000
     30       0.1469      2.00000
     31       0.2378      2.00009
     32       0.2601      2.00016
     33       0.2938      2.00041
     34       0.3074      2.00058
     35       0.3728      2.00274
     36       0.3904      2.00399
     37       0.4225      2.00755
     38       0.4684      2.01681
     39       0.5539      2.05013
     40       0.6056      2.06941
     41       0.6354      2.06897
     42       0.6847      2.02379
     43       0.7027      1.98660
     44       0.7120      1.96179
     45       0.7495      1.82084
     46       0.8038      1.49366
     47       0.8629      1.01986
     48       0.8790      0.88389
     49       0.8964      0.73978
     50       0.9053      0.66876
     51       0.9319      0.46926
     52       0.9786      0.19108
     53       0.9918      0.13178
     54       1.0087      0.06875
     55       1.0366     -0.00634
     56       1.0708     -0.05550
     57       1.1246     -0.06948
     58       1.1775     -0.04974
     59       1.2108     -0.03470
     60       1.2559     -0.01855
     61       1.2798     -0.01256
     62       1.3012     -0.00858
     63       1.3324     -0.00468
     64       1.3829     -0.00155
     65       1.4342     -0.00043
     66       1.5053     -0.00006

 k-point    20 :      -0.4444    0.1429    0.0000
  band No.  band energies     occupation 
      1      -5.4785      2.00000
      2      -3.2933      2.00000
      3      -3.1286      2.00000
      4      -2.9906      2.00000
      5      -2.8476      2.00000
      6      -2.6186      2.00000
      7      -2.4683      2.00000
      8      -2.3909      2.00000
      9      -2.2486      2.00000
     10      -2.2374      2.00000
     11      -2.0206      2.00000
     12      -1.9883      2.00000
     13      -1.7561      2.00000
     14      -1.6991      2.00000
     15      -1.6158      2.00000
     16      -1.5561      2.00000
     17      -1.4609      2.00000
     18      -1.4160      2.00000
     19      -1.3624      2.00000
     20      -1.2990      2.00000
     21      -1.2613      2.00000
     22      -1.2075      2.00000
     23      -1.1083      2.00000
     24      -0.9811      2.00000
     25      -0.0959      2.00000
     26      -0.0507      2.00000
     27       0.0211      2.00000
     28       0.0890      2.00000
     29       0.1314      2.00000
     30       0.1469      2.00000
     31       0.2378      2.00009
     32       0.2601      2.00016
     33       0.2938      2.00041
     34       0.3074      2.00058
     35       0.3728      2.00274
     36       0.3904      2.00399
     37       0.4225      2.00755
     38       0.4684      2.01681
     39       0.5539      2.05013
     40       0.6056      2.06941
     41       0.6354      2.06897
     42       0.6847      2.02378
     43       0.7027      1.98660
     44       0.7120      1.96179
     45       0.7495      1.82084
     46       0.8038      1.49365
     47       0.8629      1.01987
     48       0.8790      0.88389
     49       0.8964      0.73978
     50       0.9053      0.66875
     51       0.9319      0.46926
     52       0.9786      0.19108
     53       0.9918      0.13178
     54       1.0086      0.06876
     55       1.0366     -0.00633
     56       1.0708     -0.05550
     57       1.1246     -0.06948
     58       1.1775     -0.04974
     59       1.2108     -0.03470
     60       1.2559     -0.01855
     61       1.2798     -0.01256
     62       1.3012     -0.00858
     63       1.3322     -0.00470
     64       1.3570     -0.00278
     65       1.4397     -0.00038
     66       1.5006     -0.00007

 k-point    21 :      -0.3333    0.1429    0.0000
  band No.  band energies     occupation 
      1      -5.7389      2.00000
      2      -3.7276      2.00000
      3      -3.5706      2.00000
      4      -3.4806      2.00000
      5      -3.2100      2.00000
      6      -2.8183      2.00000
      7      -2.7118      2.00000
      8      -2.4198      2.00000
      9      -2.0640      2.00000
     10      -1.9207      2.00000
     11      -1.7934      2.00000
     12      -1.7711      2.00000
     13      -1.6689      2.00000
     14      -1.5678      2.00000
     15      -1.4819      2.00000
     16      -1.4220      2.00000
     17      -1.2817      2.00000
     18      -1.2093      2.00000
     19      -1.1897      2.00000
     20      -1.0993      2.00000
     21      -1.0605      2.00000
     22      -0.9466      2.00000
     23      -0.8641      2.00000
     24      -0.8202      2.00000
     25      -0.2623      2.00000
     26      -0.2144      2.00000
     27      -0.1296      2.00000
     28      -0.0792      2.00000
     29      -0.0259      2.00000
     30       0.0374      2.00000
     31       0.0930      2.00000
     32       0.1445      2.00000
     33       0.2215      2.00005
     34       0.2916      2.00038
     35       0.3124      2.00066
     36       0.3782      2.00308
     37       0.4101      2.00595
     38       0.4504      2.01249
     39       0.5073      2.02966
     40       0.5638      2.05463
     41       0.5840      2.06307
     42       0.6313      2.06992
     43       0.6722      2.04234
     44       0.7431      1.84956
     45       0.8075      1.46671
     46       0.8393      1.21747
     47       0.8659      0.99444
     48       0.9124      0.61301
     49       0.9411      0.40687
     50       0.9694      0.23743
     51       0.9939      0.12312
     52       1.0388     -0.01068
     53       1.0665     -0.05147
     54       1.0934     -0.06847
     55       1.1415     -0.06488
     56       1.1564     -0.05917
     57       1.1778     -0.04957
     58       1.2170     -0.03214
     59       1.2635     -0.01645
     60       1.2849     -0.01151
     61       1.3150     -0.00660
     62       1.3241     -0.00552
     63       1.4160     -0.00069
     64       1.4468     -0.00031
     65       1.5299     -0.00003
     66       1.5677     -0.00001

 k-point    22 :      -0.2222    0.1429    0.0000
  band No.  band energies     occupation 
      1      -6.0423      2.00000
      2      -4.1896      2.00000
      3      -4.0215      2.00000
      4      -3.9062      2.00000
      5      -3.6034      2.00000
      6      -3.1508      2.00000
      7      -2.7968      2.00000
      8      -2.4966      2.00000
      9      -2.1432      2.00000
     10      -1.9259      2.00000
     11      -1.7204      2.00000
     12      -1.4668      2.00000
     13      -1.4432      2.00000
     14      -1.3145      2.00000
     15      -1.2627      2.00000
     16      -1.1702      2.00000
     17      -1.0937      2.00000
     18      -0.9979      2.00000
     19      -0.9265      2.00000
     20      -0.8458      2.00000
     21      -0.8228      2.00000
     22      -0.7136      2.00000
     23      -0.6739      2.00000
     24      -0.5103      2.00000
     25      -0.4527      2.00000
     26      -0.3468      2.00000
     27      -0.2157      2.00000
     28      -0.1434      2.00000
     29      -0.1207      2.00000
     30      -0.0875      2.00000
     31      -0.0195      2.00000
     32       0.0576      2.00000
     33       0.1082      2.00000
     34       0.1901      2.00002
     35       0.2112      2.00004
     36       0.2538      2.00014
     37       0.3103      2.00062
     38       0.4196      2.00714
     39       0.5136      2.03217
     40       0.5492      2.04795
     41       0.5856      2.06366
     42       0.6466      2.06462
     43       0.6937      2.00689
     44       0.7338      1.88810
     45       0.7841      1.62827
     46       0.8312      1.28391
     47       0.8575      1.06578
     48       0.8783      0.89044
     49       0.9477      0.36379
     50       0.9799      0.18483
     51       1.0177      0.04054
     52       1.1030     -0.07050
     53       1.1257     -0.06926
     54       1.1737     -0.05148
     55       1.1917     -0.04319
     56       1.2289     -0.02750
     57       1.2605     -0.01727
     58       1.2842     -0.01164
     59       1.3085     -0.00748
     60       1.3498     -0.00325
     61       1.4023     -0.00097
     62       1.4337     -0.00044
     63       1.4679     -0.00017
     64       1.5763     -0.00001
     65       1.6340     -0.00000
     66       1.6982     -0.00000

 k-point    23 :      -0.1111    0.1429    0.0000
  band No.  band energies     occupation 
      1      -6.2574      2.00000
      2      -4.4815      2.00000
      3      -4.3077      2.00000
      4      -4.1826      2.00000
      5      -3.8637      2.00000
      6      -3.3918      2.00000
      7      -3.0087      2.00000
      8      -2.6084      2.00000
      9      -2.1812      2.00000
     10      -1.8140      2.00000
     11      -1.5995      2.00000
     12      -1.3603      2.00000
     13      -1.3077      2.00000
     14      -1.1598      2.00000
     15      -1.1149      2.00000
     16      -1.0177      2.00000
     17      -0.9538      2.00000
     18      -0.8545      2.00000
     19      -0.7771      2.00000
     20      -0.7578      2.00000
     21      -0.6947      2.00000
     22      -0.6055      2.00000
     23      -0.5641      2.00000
     24      -0.4847      2.00000
     25      -0.4216      2.00000
     26      -0.3465      2.00000
     27      -0.2432      2.00000
     28      -0.2042      2.00000
     29      -0.1525      2.00000
     30      -0.0559      2.00000
     31      -0.0258      2.00000
     32       0.0655      2.00000
     33       0.1030      2.00000
     34       0.1251      2.00000
     35       0.1480      2.00000
     36       0.2565      2.00015
     37       0.3061      2.00056
     38       0.3709      2.00263
     39       0.4095      2.00587
     40       0.4701      2.01728
     41       0.5378      2.04271
     42       0.5611      2.05342
     43       0.6126      2.07048
     44       0.6938      2.00661
     45       0.7584      1.77662
     46       0.8038      1.49379
     47       0.8757      0.91214
     48       0.8979      0.72796
     49       0.9315      0.47215
     50       1.0059      0.07810
     51       1.0721     -0.05665
     52       1.1111     -0.07091
     53       1.1705     -0.05295
     54       1.2509     -0.02003
     55       1.2827     -0.01195
     56       1.2990     -0.00893
     57       1.3177     -0.00628
     58       1.3411     -0.00391
     59       1.3911     -0.00127
     60       1.4260     -0.00054
     61       1.4686     -0.00017
     62       1.5074     -0.00005
     63       1.5641     -0.00001
     64       1.6144     -0.00000
     65       1.6618     -0.00000
     66       1.7607     -0.00000

 k-point    24 :       0.0000    0.2143    0.0000
  band No.  band energies     occupation 
      1      -5.8749      2.00000
      2      -4.0630      2.00000
      3      -3.8975      2.00000
      4      -3.7802      2.00000
      5      -3.4796      2.00000
      6      -3.0280      2.00000
      7      -2.6559      2.00000
      8      -2.2680      2.00000
      9      -1.8612      2.00000
     10      -1.4982      2.00000
     11      -1.2012      2.00000
     12      -1.0062      2.00000
     13      -0.9784      2.00000
     14      -0.9585      2.00000
     15      -0.8538      2.00000
     16      -0.8035      2.00000
     17      -0.7419      2.00000
     18      -0.7024      2.00000
     19      -0.6665      2.00000
     20      -0.5989      2.00000
     21      -0.5761      2.00000
     22      -0.5402      2.00000
     23      -0.5340      2.00000
     24      -0.4790      2.00000
     25      -0.4519      2.00000
     26      -0.3962      2.00000
     27      -0.3319      2.00000
     28      -0.1908      2.00000
     29      -0.1812      2.00000
     30      -0.1081      2.00000
     31      -0.0876      2.00000
     32      -0.0085      2.00000
     33       0.0126      2.00000
     34       0.0441      2.00000
     35       0.0517      2.00000
     36       0.0863      2.00000
     37       0.1479      2.00000
     38       0.1844      2.00002
     39       0.2155      2.00004
     40       0.2643      2.00018
     41       0.3643      2.00227
     42       0.3919      2.00411
     43       0.4670      2.01645
     44       0.5102      2.03078
     45       0.6346      2.06919
     46       0.7105      1.96601
     47       0.7327      1.89230
     48       0.7762      1.67725
     49       0.8441      1.17800
     50       0.9306      0.47874
     51       0.9489      0.35634
     52       1.0410     -0.01503
     53       1.0754     -0.05926
     54       1.1136     -0.07083
     55       1.1508     -0.06145
     56       1.1996     -0.03958
     57       1.2426     -0.02267
     58       1.2853     -0.01142
     59       1.3630     -0.00244
     60       1.4457     -0.00032
     61       1.4466     -0.00031
     62       1.5404     -0.00002
     63       1.5631     -0.00001
     64       1.5664     -0.00001
     65       1.6412     -0.00000
     66       1.7453     -0.00000

 k-point    25 :       0.1111    0.2143    0.0000
  band No.  band energies     occupation 
      1      -5.8045      2.00000
      2      -3.9713      2.00000
      3      -3.8079      2.00000
      4      -3.6938      2.00000
      5      -3.3976      2.00000
      6      -2.9525      2.00000
      7      -2.5888      2.00000
      8      -2.2206      2.00000
      9      -1.8297      2.00000
     10      -1.4741      2.00000
     11      -1.3122      2.00000
     12      -1.0860      2.00000
     13      -0.9919      2.00000
     14      -0.9168      2.00000
     15      -0.8812      2.00000
     16      -0.8182      2.00000
     17      -0.7939      2.00000
     18      -0.7231      2.00000
     19      -0.6994      2.00000
     20      -0.6508      2.00000
     21      -0.6084      2.00000
     22      -0.5112      2.00000
     23      -0.4724      2.00000
     24      -0.4641      2.00000
     25      -0.3959      2.00000
     26      -0.3401      2.00000
     27      -0.3202      2.00000
     28      -0.2285      2.00000
     29      -0.1934      2.00000
     30      -0.1584      2.00000
     31      -0.1214      2.00000
     32      -0.0734      2.00000
     33      -0.0543      2.00000
     34       0.0058      2.00000
     35       0.0427      2.00000
     36       0.1106      2.00000
     37       0.1366      2.00000
     38       0.1999      2.00003
     39       0.3066      2.00057
     40       0.3344      2.00113
     41       0.3770      2.00300
     42       0.4331      2.00919
     43       0.4700      2.01723
     44       0.5145      2.03251
     45       0.6172      2.07084
     46       0.6999      1.99311
     47       0.7612      1.76226
     48       0.7994      1.52529
     49       0.8641      1.00972
     50       0.9174      0.57497
     51       0.9586      0.29773
     52       1.0009      0.09598
     53       1.0716     -0.05619
     54       1.1062     -0.07079
     55       1.1483     -0.06240
     56       1.1667     -0.05468
     57       1.2149     -0.03301
     58       1.2542     -0.01905
     59       1.3014     -0.00855
     60       1.3935     -0.00121
     61       1.4940     -0.00008
     62       1.5224     -0.00003
     63       1.5340     -0.00002
     64       1.5770     -0.00001
     65       1.6562     -0.00000
     66       1.6827     -0.00000

 k-point    26 :       0.2222    0.2143    0.0000
  band No.  band energies     occupation 
      1      -5.6066      2.00000
      2      -3.7027      2.00000
      3      -3.5463      2.00000
      4      -3.4426      2.00000
      5      -3.1595      2.00000
      6      -2.7342      2.00000
      7      -2.4029      2.00000
      8      -2.1275      2.00000
      9      -1.7877      2.00000
     10      -1.5778      2.00000
     11      -1.3877      2.00000
     12      -1.1387      2.00000
     13      -1.1202      2.00000
     14      -1.0413      2.00000
     15      -1.0115      2.00000
     16      -0.9322      2.00000
     17      -0.8889      2.00000
     18      -0.8516      2.00000
     19      -0.7980      2.00000
     20      -0.7352      2.00000
     21      -0.6362      2.00000
     22      -0.5419      2.00000
     23      -0.4609      2.00000
     24      -0.3898      2.00000
     25      -0.3673      2.00000
     26      -0.3234      2.00000
     27      -0.3100      2.00000
     28      -0.2311      2.00000
     29      -0.1952      2.00000
     30      -0.1464      2.00000
     31      -0.1075      2.00000
     32      -0.0608      2.00000
     33      -0.0118      2.00000
     34       0.0084      2.00000
     35       0.0463      2.00000
     36       0.1583      2.00001
     37       0.1669      2.00001
     38       0.2336      2.00007
     39       0.2790      2.00027
     40       0.3529      2.00175
     41       0.4379      2.01003
     42       0.5249      2.03693
     43       0.5808      2.06186
     44       0.6161      2.07078
     45       0.6569      2.05792
     46       0.6740      2.03991
     47       0.7323      1.89409
     48       0.8272      1.31606
     49       0.8561      1.07794
     50       0.8976      0.73006
     51       0.9594      0.29306
     52       0.9722      0.22311
     53       1.0171      0.04229
     54       1.0713     -0.05599
     55       1.1258     -0.06923
     56       1.1463     -0.06316
     57       1.1603     -0.05749
     58       1.1976     -0.04048
     59       1.2402     -0.02348
     60       1.2996     -0.00883
     61       1.3658     -0.00229
     62       1.4295     -0.00049
     63       1.5178     -0.00004
     64       1.5321     -0.00003
     65       1.5698     -0.00001
     66       1.6649     -0.00000

 k-point    27 :       0.3333    0.2143    0.0000
  band No.  band energies     occupation 
      1      -5.3315      2.00000
      2      -3.2784      2.00000
      3      -3.1366      2.00000
      4      -3.0567      2.00000
      5      -2.8002      2.00000
      6      -2.4314      2.00000
      7      -2.3450      2.00000
      8      -2.0604      2.00000
      9      -1.7136      2.00000
     10      -1.5843      2.00000
     11      -1.4783      2.00000
     12      -1.4592      2.00000
     13      -1.3921      2.00000
     14      -1.2708      2.00000
     15      -1.2174      2.00000
     16      -1.1252      2.00000
     17      -1.0219      2.00000
     18      -1.0074      2.00000
     19      -0.9461      2.00000
     20      -0.8934      2.00000
     21      -0.7791      2.00000
     22      -0.7384      2.00000
     23      -0.6495      2.00000
     24      -0.5225      2.00000
     25      -0.2089      2.00000
     26      -0.2024      2.00000
     27      -0.1718      2.00000
     28      -0.1532      2.00000
     29      -0.0599      2.00000
     30      -0.0147      2.00000
     31       0.0506      2.00000
     32       0.0747      2.00000
     33       0.1365      2.00000
     34       0.1500      2.00001
     35       0.2014      2.00003
     36       0.2500      2.00012
     37       0.2882      2.00035
     38       0.3460      2.00149
     39       0.3655      2.00233
     40       0.4171      2.00680
     41       0.4667      2.01635
     42       0.5290      2.03873
     43       0.5666      2.05588
     44       0.5848      2.06338
     45       0.6206      2.07092
     46       0.6871      2.01959
     47       0.7271      1.91335
     48       0.8047      1.48759
     49       0.8486      1.14084
     50       0.8784      0.88949
     51       0.9374      0.43120
     52       0.9434      0.39123
     53       0.9771      0.19856
     54       1.0144      0.05042
     55       1.0492     -0.02936
     56       1.0670     -0.05198
     57       1.1020     -0.07036
     58       1.1394     -0.06557
     59       1.1828     -0.04726
     60       1.2130     -0.03380
     61       1.2568     -0.01829
     62       1.3173     -0.00632
     63       1.3428     -0.00377
     64       1.3530     -0.00304
     65       1.3815     -0.00160
     66       1.5673     -0.00001

 k-point    28 :       0.4444    0.2143    0.0000
  band No.  band energies     occupation 
      1      -5.1014      2.00000
      2      -2.8661      2.00000
      3      -2.7279      2.00000
      4      -2.6016      2.00000
      5      -2.4757      2.00000
      6      -2.2672      2.00000
      7      -2.1222      2.00000
      8      -2.0618      2.00000
      9      -1.9384      2.00000
     10      -1.9245      2.00000
     11      -1.7282      2.00000
     12      -1.7027      2.00000
     13      -1.4689      2.00000
     14      -1.4354      2.00000
     15      -1.3400      2.00000
     16      -1.2647      2.00000
     17      -1.1901      2.00000
     18      -1.1207      2.00000
     19      -1.0740      2.00000
     20      -0.9929      2.00000
     21      -0.9110      2.00000
     22      -0.8757      2.00000
     23      -0.7307      2.00000
     24      -0.6253      2.00000
     25      -0.1239      2.00000
     26      -0.0400      2.00000
     27       0.0032      2.00000
     28       0.0248      2.00000
     29       0.0745      2.00000
     30       0.1163      2.00000
     31       0.1845      2.00002
     32       0.2342      2.00008
     33       0.2661      2.00019
     34       0.3059      2.00056
     35       0.3402      2.00130
     36       0.3511      2.00168
     37       0.3806      2.00324
     38       0.4264      2.00811
     39       0.4623      2.01523
     40       0.4879      2.02264
     41       0.5284      2.03845
     42       0.5739      2.05904
     43       0.5771      2.06035
     44       0.6071      2.06968
     45       0.6209      2.07091
     46       0.6440      2.06589
     47       0.6659      2.04958
     48       0.7116      1.96311
     49       0.7358      1.88034
     50       0.7777      1.66823
     51       0.8426      1.19088
     52       0.8754      0.91478
     53       0.8921      0.77519
     54       0.9084      0.64402
     55       0.9395      0.41757
     56       0.9804      0.18237
     57       1.0168      0.04314
     58       1.0694     -0.05424
     59       1.1175     -0.07053
     60       1.1605     -0.05740
     61       1.2401     -0.02350
     62       1.2705     -0.01467
     63       1.2891     -0.01067
     64       1.3360     -0.00435
     65       1.4031     -0.00095
     66       1.4585     -0.00023

 k-point    29 :      -0.4444    0.2143    0.0000
  band No.  band energies     occupation 
      1      -5.1014      2.00000
      2      -2.8661      2.00000
      3      -2.7279      2.00000
      4      -2.6016      2.00000
      5      -2.4757      2.00000
      6      -2.2672      2.00000
      7      -2.1222      2.00000
      8      -2.0618      2.00000
      9      -1.9384      2.00000
     10      -1.9245      2.00000
     11      -1.7282      2.00000
     12      -1.7027      2.00000
     13      -1.4689      2.00000
     14      -1.4354      2.00000
     15      -1.3400      2.00000
     16      -1.2647      2.00000
     17      -1.1901      2.00000
     18      -1.1207      2.00000
     19      -1.0740      2.00000
     20      -0.9929      2.00000
     21      -0.9110      2.00000
     22      -0.8757      2.00000
     23      -0.7307      2.00000
     24      -0.6253      2.00000
     25      -0.1239      2.00000
     26      -0.0400      2.00000
     27       0.0032      2.00000
     28       0.0248      2.00000
     29       0.0745      2.00000
     30       0.1163      2.00000
     31       0.1845      2.00002
     32       0.2342      2.00008
     33       0.2661      2.00019
     34       0.3059      2.00056
     35       0.3402      2.00130
     36       0.3511      2.00168
     37       0.3806      2.00324
     38       0.4264      2.00811
     39       0.4623      2.01523
     40       0.4879      2.02264
     41       0.5284      2.03845
     42       0.5739      2.05904
     43       0.5771      2.06035
     44       0.6071      2.06968
     45       0.6209      2.07091
     46       0.6440      2.06589
     47       0.6659      2.04958
     48       0.7116      1.96311
     49       0.7358      1.88034
     50       0.7777      1.66824
     51       0.8426      1.19087
     52       0.8754      0.91478
     53       0.8921      0.77519
     54       0.9084      0.64402
     55       0.9395      0.41757
     56       0.9804      0.18237
     57       1.0168      0.04313
     58       1.0694     -0.05424
     59       1.1175     -0.07053
     60       1.1605     -0.05740
     61       1.2401     -0.02350
     62       1.2705     -0.01467
     63       1.2891     -0.01067
     64       1.3361     -0.00434
     65       1.4227     -0.00058
     66       1.4440     -0.00033

 k-point    30 :      -0.3333    0.2143    0.0000
  band No.  band energies     occupation 
      1      -5.3315      2.00000
      2      -3.2784      2.00000
      3      -3.1366      2.00000
      4      -3.0567      2.00000
      5      -2.8002      2.00000
      6      -2.4314      2.00000
      7      -2.3450      2.00000
      8      -2.0604      2.00000
      9      -1.7136      2.00000
     10      -1.5843      2.00000
     11      -1.4783      2.00000
     12      -1.4592      2.00000
     13      -1.3921      2.00000
     14      -1.2708      2.00000
     15      -1.2174      2.00000
     16      -1.1252      2.00000
     17      -1.0219      2.00000
     18      -1.0074      2.00000
     19      -0.9461      2.00000
     20      -0.8934      2.00000
     21      -0.7791      2.00000
     22      -0.7385      2.00000
     23      -0.6495      2.00000
     24      -0.5225      2.00000
     25      -0.2089      2.00000
     26      -0.2024      2.00000
     27      -0.1718      2.00000
     28      -0.1532      2.00000
     29      -0.0599      2.00000
     30      -0.0147      2.00000
     31       0.0506      2.00000
     32       0.0747      2.00000
     33       0.1365      2.00000
     34       0.1500      2.00001
     35       0.2014      2.00003
     36       0.2500      2.00012
     37       0.2882      2.00035
     38       0.3460      2.00149
     39       0.3655      2.00233
     40       0.4171      2.00680
     41       0.4667      2.01635
     42       0.5290      2.03873
     43       0.5666      2.05588
     44       0.5848      2.06338
     45       0.6206      2.07092
     46       0.6871      2.01959
     47       0.7271      1.91333
     48       0.8047      1.48759
     49       0.8486      1.14083
     50       0.8784      0.88948
     51       0.9374      0.43119
     52       0.9434      0.39124
     53       0.9771      0.19856
     54       1.0144      0.05042
     55       1.0492     -0.02937
     56       1.0670     -0.05198
     57       1.1020     -0.07036
     58       1.1394     -0.06557
     59       1.1828     -0.04726
     60       1.2130     -0.03380
     61       1.2568     -0.01829
     62       1.3173     -0.00632
     63       1.3434     -0.00372
     64       1.3565     -0.00281
     65       1.3825     -0.00156
     66       1.6043     -0.00000

 k-point    31 :      -0.2222    0.2143    0.0000
  band No.  band energies     occupation 
      1      -5.6066      2.00000
      2      -3.7027      2.00000
      3      -3.5463      2.00000
      4      -3.4426      2.00000
      5      -3.1595      2.00000
      6      -2.7342      2.00000
      7      -2.4029      2.00000
      8      -2.1275      2.00000
      9      -1.7877      2.00000
     10      -1.5778      2.00000
     11      -1.3877      2.00000
     12      -1.1387      2.00000
     13      -1.1202      2.00000
     14      -1.0413      2.00000
     15      -1.0115      2.00000
     16      -0.9322      2.00000
     17      -0.8889      2.00000
     18      -0.8516      2.00000
     19      -0.7980      2.00000
     20      -0.7352      2.00000
     21      -0.6362      2.00000
     22      -0.5419      2.00000
     23      -0.4609      2.00000
     24      -0.3898      2.00000
     25      -0.3673      2.00000
     26      -0.3234      2.00000
     27      -0.3100      2.00000
     28      -0.2311      2.00000
     29      -0.1952      2.00000
     30      -0.1464      2.00000
     31      -0.1075      2.00000
     32      -0.0608      2.00000
     33      -0.0118      2.00000
     34       0.0084      2.00000
     35       0.0463      2.00000
     36       0.1583      2.00001
     37       0.1669      2.00001
     38       0.2336      2.00007
     39       0.2790      2.00027
     40       0.3529      2.00175
     41       0.4379      2.01003
     42       0.5249      2.03693
     43       0.5808      2.06185
     44       0.6161      2.07078
     45       0.6569      2.05792
     46       0.6740      2.03992
     47       0.7323      1.89409
     48       0.8272      1.31604
     49       0.8561      1.07792
     50       0.8976      0.73006
     51       0.9594      0.29306
     52       0.9722      0.22310
     53       1.0171      0.04228
     54       1.0713     -0.05598
     55       1.1258     -0.06923
     56       1.1463     -0.06316
     57       1.1603     -0.05749
     58       1.1976     -0.04048
     59       1.2402     -0.02348
     60       1.2996     -0.00883
     61       1.3658     -0.00229
     62       1.4373     -0.00040
     63       1.5253     -0.00003
     64       1.5372     -0.00002
     65       1.6122     -0.00000
     66       1.7047     -0.00000

 k-point    32 :      -0.1111    0.2143    0.0000
  band No.  band energies     occupation 
      1      -5.8045      2.00000
      2      -3.9713      2.00000
      3      -3.8079      2.00000
      4      -3.6938      2.00000
      5      -3.3976      2.00000
      6      -2.9525      2.00000
      7      -2.5888      2.00000
      8      -2.2206      2.00000
      9      -1.8297      2.00000
     10      -1.4741      2.00000
     11      -1.3122      2.00000
     12      -1.0860      2.00000
     13      -0.9919      2.00000
     14      -0.9168      2.00000
     15      -0.8812      2.00000
     16      -0.8182      2.00000
     17      -0.7939      2.00000
     18      -0.7231      2.00000
     19      -0.6994      2.00000
     20      -0.6508      2.00000
     21      -0.6084      2.00000
     22      -0.5112      2.00000
     23      -0.4724      2.00000
     24      -0.4641      2.00000
     25      -0.3959      2.00000
     26      -0.3401      2.00000
     27      -0.3202      2.00000
     28      -0.2285      2.00000
     29      -0.1934      2.00000
     30      -0.1584      2.00000
     31      -0.1214      2.00000
     32      -0.0734      2.00000
     33      -0.0543      2.00000
     34       0.0058      2.00000
     35       0.0427      2.00000
     36       0.1106      2.00000
     37       0.1366      2.00000
     38       0.1999      2.00003
     39       0.3066      2.00057
     40       0.3344      2.00113
     41       0.3770      2.00300
     42       0.4331      2.00919
     43       0.4700      2.01723
     44       0.5145      2.03251
     45       0.6172      2.07084
     46       0.6999      1.99311
     47       0.7612      1.76225
     48       0.7994      1.52530
     49       0.8641      1.00971
     50       0.9174      0.57496
     51       0.9586      0.29773
     52       1.0009      0.09597
     53       1.0716     -0.05620
     54       1.1062     -0.07079
     55       1.1483     -0.06240
     56       1.1667     -0.05468
     57       1.2149     -0.03301
     58       1.2542     -0.01905
     59       1.3014     -0.00855
     60       1.3934     -0.00121
     61       1.4937     -0.00008
     62       1.5198     -0.00004
     63       1.5345     -0.00002
     64       1.5767     -0.00001
     65       1.6473     -0.00000
     66       1.7004     -0.00000

 k-point    33 :       0.0000    0.2857    0.0000
  band No.  band energies     occupation 
      1      -5.2571      2.00000
      2      -3.3936      2.00000
      3      -3.2500      2.00000
      4      -3.1515      2.00000
      5      -2.8924      2.00000
      6      -2.4973      2.00000
      7      -2.1699      2.00000
      8      -1.8431      2.00000
      9      -1.5227      2.00000
     10      -1.2250      2.00000
     11      -0.9984      2.00000
     12      -0.9749      2.00000
     13      -0.9206      2.00000
     14      -0.8393      2.00000
     15      -0.8258      2.00000
     16      -0.8084      2.00000
     17      -0.8045      2.00000
     18      -0.7869      2.00000
     19      -0.7693      2.00000
     20      -0.7293      2.00000
     21      -0.6889      2.00000
     22      -0.6549      2.00000
     23      -0.5979      2.00000
     24      -0.4807      2.00000
     25      -0.3948      2.00000
     26      -0.3594      2.00000
     27      -0.3268      2.00000
     28      -0.2971      2.00000
     29      -0.2846      2.00000
     30      -0.2398      2.00000
     31      -0.1291      2.00000
     32      -0.0957      2.00000
     33      -0.0599      2.00000
     34      -0.0311      2.00000
     35      -0.0052      2.00000
     36       0.0020      2.00000
     37       0.0248      2.00000
     38       0.0746      2.00000
     39       0.1139      2.00000
     40       0.1941      2.00002
     41       0.2857      2.00033
     42       0.3128      2.00066
     43       0.3352      2.00115
     44       0.4155      2.00660
     45       0.5370      2.04234
     46       0.5628      2.05420
     47       0.5770      2.06035
     48       0.6993      1.99471
     49       0.7407      1.86008
     50       0.7934      1.56680
     51       0.8260      1.32524
     52       0.8915      0.77982
     53       0.9409      0.40819
     54       0.9717      0.22533
     55       0.9878      0.14891
     56       1.0781     -0.06112
     57       1.0800     -0.06236
     58       1.2155     -0.03274
     59       1.2788     -0.01277
     60       1.3320     -0.00471
     61       1.3519     -0.00311
     62       1.4177     -0.00066
     63       1.5399     -0.00002
     64       1.6430     -0.00000
     65       1.6875     -0.00000
     66       1.7341     -0.00000

 k-point    34 :       0.1111    0.2857    0.0000
  band No.  band energies     occupation 
      1      -5.1950      2.00000
      2      -3.3163      2.00000
      3      -3.1751      2.00000
      4      -3.0803      2.00000
      5      -2.8234      2.00000
      6      -2.4356      2.00000
      7      -2.1188      2.00000
      8      -1.8098      2.00000
      9      -1.4929      2.00000
     10      -1.2022      2.00000
     11      -1.1029      2.00000
     12      -0.9468      2.00000
     13      -0.9209      2.00000
     14      -0.8686      2.00000
     15      -0.8476      2.00000
     16      -0.7931      2.00000
     17      -0.7835      2.00000
     18      -0.7549      2.00000
     19      -0.7283      2.00000
     20      -0.6979      2.00000
     21      -0.6530      2.00000
     22      -0.6272      2.00000
     23      -0.5855      2.00000
     24      -0.4780      2.00000
     25      -0.4378      2.00000
     26      -0.3618      2.00000
     27      -0.3240      2.00000
     28      -0.3068      2.00000
     29      -0.2633      2.00000
     30      -0.2449      2.00000
     31      -0.1850      2.00000
     32      -0.1505      2.00000
     33      -0.1140      2.00000
     34      -0.0766      2.00000
     35      -0.0404      2.00000
     36       0.0071      2.00000
     37       0.0727      2.00000
     38       0.1092      2.00000
     39       0.1415      2.00000
     40       0.1741      2.00001
     41       0.2878      2.00035
     42       0.3355      2.00116
     43       0.4121      2.00618
     44       0.4374      2.00993
     45       0.5413      2.04428
     46       0.5588      2.05239
     47       0.6132      2.07054
     48       0.7204      1.93629
     49       0.7443      1.84460
     50       0.7838      1.62999
     51       0.8316      1.28054
     52       0.8947      0.75370
     53       0.9265      0.50763
     54       0.9646      0.26334
     55       0.9886      0.14532
     56       1.0896     -0.06717
     57       1.1040     -0.07061
     58       1.2043     -0.03751
     59       1.2267     -0.02834
     60       1.3288     -0.00503
     61       1.3830     -0.00154
     62       1.3940     -0.00119
     63       1.4737     -0.00015
     64       1.6142     -0.00000
     65       1.6572     -0.00000
     66       1.6836     -0.00000

 k-point    35 :       0.2222    0.2857    0.0000
  band No.  band energies     occupation 
      1      -5.0219      2.00000
      2      -3.0910      2.00000
      3      -2.9586      2.00000
      4      -2.8741      2.00000
      5      -2.6243      2.00000
      6      -2.2598      2.00000
      7      -1.9839      2.00000
      8      -1.7515      2.00000
      9      -1.4351      2.00000
     10      -1.2980      2.00000
     11      -1.1235      2.00000
     12      -0.9735      2.00000
     13      -0.9562      2.00000
     14      -0.9078      2.00000
     15      -0.8919      2.00000
     16      -0.8666      2.00000
     17      -0.8325      2.00000
     18      -0.7975      2.00000
     19      -0.7295      2.00000
     20      -0.7018      2.00000
     21      -0.6233      2.00000
     22      -0.5267      2.00000
     23      -0.4912      2.00000
     24      -0.4813      2.00000
     25      -0.4495      2.00000
     26      -0.4025      2.00000
     27      -0.3516      2.00000
     28      -0.3224      2.00000
     29      -0.2747      2.00000
     30      -0.2148      2.00000
     31      -0.1786      2.00000
     32      -0.1431      2.00000
     33      -0.0991      2.00000
     34      -0.0385      2.00000
     35      -0.0073      2.00000
     36       0.0333      2.00000
     37       0.1137      2.00000
     38       0.1447      2.00000
     39       0.2019      2.00003
     40       0.2623      2.00017
     41       0.2821      2.00030
     42       0.4152      2.00656
     43       0.4465      2.01166
     44       0.4657      2.01609
     45       0.5457      2.04633
     46       0.5670      2.05605
     47       0.6097      2.07011
     48       0.7493      1.82138
     49       0.7678      1.72607
     50       0.8126      1.42938
     51       0.8404      1.20852
     52       0.8899      0.79308
     53       0.9316      0.47131
     54       0.9520      0.33717
     55       0.9965      0.11266
     56       1.0865     -0.06583
     57       1.1313     -0.06795
     58       1.1572     -0.05881
     59       1.1748     -0.05099
     60       1.2807     -0.01236
     61       1.3239     -0.00555
     62       1.3721     -0.00199
     63       1.4428     -0.00035
     64       1.4893     -0.00009
     65       1.5171     -0.00004
     66       1.6774     -0.00000

 k-point    36 :       0.3333    0.2857    0.0000
  band No.  band energies     occupation 
      1      -4.7865      2.00000
      2      -2.7381      2.00000
      3      -2.6277      2.00000
      4      -2.5556      2.00000
      5      -2.3248      2.00000
      6      -2.0074      2.00000
      7      -1.9711      2.00000
      8      -1.6936      2.00000
      9      -1.4048      2.00000
     10      -1.3315      2.00000
     11      -1.2706      2.00000
     12      -1.2283      2.00000
     13      -1.1579      2.00000
     14      -1.0975      2.00000
     15      -1.0525      2.00000
     16      -0.9783      2.00000
     17      -0.9557      2.00000
     18      -0.8640      2.00000
     19      -0.8065      2.00000
     20      -0.7338      2.00000
     21      -0.5779      2.00000
     22      -0.5507      2.00000
     23      -0.4877      2.00000
     24      -0.3761      2.00000
     25      -0.3469      2.00000
     26      -0.2805      2.00000
     27      -0.2365      2.00000
     28      -0.1837      2.00000
     29      -0.1427      2.00000
     30      -0.1146      2.00000
     31      -0.1026      2.00000
     32      -0.0279      2.00000
     33       0.0103      2.00000
     34       0.0368      2.00000
     35       0.1481      2.00000
     36       0.1690      2.00001
     37       0.1848      2.00002
     38       0.2020      2.00003
     39       0.2593      2.00016
     40       0.3091      2.00060
     41       0.3865      2.00367
     42       0.4060      2.00548
     43       0.4570      2.01396
     44       0.4906      2.02355
     45       0.5432      2.04519
     46       0.5623      2.05398
     47       0.5983      2.06771
     48       0.6795      2.03223
     49       0.7521      1.80811
     50       0.8097      1.45103
     51       0.8753      0.91511
     52       0.9023      0.69235
     53       0.9140      0.60065
     54       0.9558      0.31414
     55       0.9925      0.12901
     56       1.0317      0.00447
     57       1.0878     -0.06643
     58       1.1219     -0.06994
     59       1.1573     -0.05878
     60       1.1954     -0.04147
     61       1.2503     -0.02022
     62       1.2834     -0.01180
     63       1.3041     -0.00813
     64       1.3490     -0.00330
     65       1.4079     -0.00085
     66       1.6641     -0.00000

 k-point    37 :       0.4444    0.2857    0.0000
  band No.  band energies     occupation 
      1      -4.5968      2.00000
      2      -2.3655      2.00000
      3      -2.2843      2.00000
      4      -2.1717      2.00000
      5      -2.0808      2.00000
      6      -1.9078      2.00000
      7      -1.7920      2.00000
      8      -1.7454      2.00000
      9      -1.6894      2.00000
     10      -1.6302      2.00000
     11      -1.4759      2.00000
     12      -1.4629      2.00000
     13      -1.2876      2.00000
     14      -1.2447      2.00000
     15      -1.1546      2.00000
     16      -1.0559      2.00000
     17      -0.9977      2.00000
     18      -0.9045      2.00000
     19      -0.8373      2.00000
     20      -0.6971      2.00000
     21      -0.6106      2.00000
     22      -0.5215      2.00000
     23      -0.5037      2.00000
     24      -0.3306      2.00000
     25      -0.2637      2.00000
     26      -0.1682      2.00000
     27      -0.0774      2.00000
     28      -0.0335      2.00000
     29      -0.0220      2.00000
     30       0.0423      2.00000
     31       0.0830      2.00000
     32       0.0886      2.00000
     33       0.1090      2.00000
     34       0.1732      2.00001
     35       0.2042      2.00003
     36       0.2506      2.00012
     37       0.3019      2.00050
     38       0.3240      2.00088
     39       0.3389      2.00126
     40       0.3610      2.00211
     41       0.3952      2.00441
     42       0.4266      2.00815
     43       0.4601      2.01469
     44       0.4980      2.02613
     45       0.5130      2.03191
     46       0.5420      2.04460
     47       0.6061      2.06951
     48       0.6353      2.06900
     49       0.6595      2.05574
     50       0.7560      1.78903
     51       0.7873      1.60770
     52       0.8513      1.11791
     53       0.8895      0.79648
     54       0.9130      0.60864
     55       0.9648      0.26221
     56       0.9888      0.14433
     57       1.0128      0.05520
     58       1.0718     -0.05640
     59       1.0943     -0.06874
     60       1.1281     -0.06874
     61       1.1814     -0.04791
     62       1.2094     -0.03530
     63       1.2525     -0.01954
     64       1.3187     -0.00615
     65       1.4112     -0.00078
     66       1.5554     -0.00001

 k-point    38 :      -0.4444    0.2857    0.0000
  band No.  band energies     occupation 
      1      -4.5968      2.00000
      2      -2.3655      2.00000
      3      -2.2843      2.00000
      4      -2.1717      2.00000
      5      -2.0808      2.00000
      6      -1.9078      2.00000
      7      -1.7920      2.00000
      8      -1.7454      2.00000
      9      -1.6894      2.00000
     10      -1.6302      2.00000
     11      -1.4759      2.00000
     12      -1.4629      2.00000
     13      -1.2876      2.00000
     14      -1.2447      2.00000
     15      -1.1546      2.00000
     16      -1.0559      2.00000
     17      -0.9977      2.00000
     18      -0.9045      2.00000
     19      -0.8373      2.00000
     20      -0.6971      2.00000
     21      -0.6106      2.00000
     22      -0.5215      2.00000
     23      -0.5037      2.00000
     24      -0.3306      2.00000
     25      -0.2637      2.00000
     26      -0.1682      2.00000
     27      -0.0774      2.00000
     28      -0.0335      2.00000
     29      -0.0220      2.00000
     30       0.0423      2.00000
     31       0.0830      2.00000
     32       0.0886      2.00000
     33       0.1090      2.00000
     34       0.1732      2.00001
     35       0.2042      2.00003
     36       0.2506      2.00012
     37       0.3019      2.00050
     38       0.3240      2.00088
     39       0.3389      2.00126
     40       0.3610      2.00211
     41       0.3952      2.00441
     42       0.4266      2.00815
     43       0.4601      2.01469
     44       0.4980      2.02613
     45       0.5130      2.03191
     46       0.5420      2.04460
     47       0.6061      2.06951
     48       0.6353      2.06900
     49       0.6595      2.05573
     50       0.7560      1.78903
     51       0.7873      1.60769
     52       0.8513      1.11791
     53       0.8895      0.79647
     54       0.9130      0.60865
     55       0.9648      0.26220
     56       0.9888      0.14432
     57       1.0128      0.05520
     58       1.0718     -0.05640
     59       1.0943     -0.06874
     60       1.1281     -0.06874
     61       1.1814     -0.04791
     62       1.2094     -0.03530
     63       1.2525     -0.01954
     64       1.3188     -0.00614
     65       1.4295     -0.00049
     66       1.5408     -0.00002

 k-point    39 :      -0.3333    0.2857    0.0000
  band No.  band energies     occupation 
      1      -4.7865      2.00000
      2      -2.7381      2.00000
      3      -2.6277      2.00000
      4      -2.5556      2.00000
      5      -2.3248      2.00000
      6      -2.0074      2.00000
      7      -1.9711      2.00000
      8      -1.6936      2.00000
      9      -1.4048      2.00000
     10      -1.3315      2.00000
     11      -1.2706      2.00000
     12      -1.2283      2.00000
     13      -1.1579      2.00000
     14      -1.0975      2.00000
     15      -1.0525      2.00000
     16      -0.9783      2.00000
     17      -0.9557      2.00000
     18      -0.8640      2.00000
     19      -0.8065      2.00000
     20      -0.7338      2.00000
     21      -0.5779      2.00000
     22      -0.5506      2.00000
     23      -0.4877      2.00000
     24      -0.3761      2.00000
     25      -0.3469      2.00000
     26      -0.2805      2.00000
     27      -0.2365      2.00000
     28      -0.1837      2.00000
     29      -0.1427      2.00000
     30      -0.1146      2.00000
     31      -0.1026      2.00000
     32      -0.0279      2.00000
     33       0.0103      2.00000
     34       0.0368      2.00000
     35       0.1481      2.00000
     36       0.1690      2.00001
     37       0.1848      2.00002
     38       0.2020      2.00003
     39       0.2593      2.00016
     40       0.3091      2.00060
     41       0.3865      2.00367
     42       0.4060      2.00548
     43       0.4570      2.01396
     44       0.4906      2.02355
     45       0.5432      2.04519
     46       0.5623      2.05398
     47       0.5983      2.06771
     48       0.6795      2.03222
     49       0.7521      1.80812
     50       0.8097      1.45102
     51       0.8753      0.91511
     52       0.9023      0.69235
     53       0.9140      0.60064
     54       0.9558      0.31414
     55       0.9925      0.12901
     56       1.0317      0.00447
     57       1.0878     -0.06643
     58       1.1219     -0.06994
     59       1.1573     -0.05878
     60       1.1954     -0.04147
     61       1.2503     -0.02022
     62       1.2834     -0.01180
     63       1.3041     -0.00813
     64       1.3490     -0.00330
     65       1.4069     -0.00087
     66       1.6717     -0.00000

 k-point    40 :      -0.2222    0.2857    0.0000
  band No.  band energies     occupation 
      1      -5.0219      2.00000
      2      -3.0910      2.00000
      3      -2.9586      2.00000
      4      -2.8741      2.00000
      5      -2.6243      2.00000
      6      -2.2598      2.00000
      7      -1.9839      2.00000
      8      -1.7515      2.00000
      9      -1.4351      2.00000
     10      -1.2980      2.00000
     11      -1.1235      2.00000
     12      -0.9735      2.00000
     13      -0.9562      2.00000
     14      -0.9078      2.00000
     15      -0.8919      2.00000
     16      -0.8666      2.00000
     17      -0.8325      2.00000
     18      -0.7975      2.00000
     19      -0.7295      2.00000
     20      -0.7018      2.00000
     21      -0.6233      2.00000
     22      -0.5267      2.00000
     23      -0.4912      2.00000
     24      -0.4813      2.00000
     25      -0.4495      2.00000
     26      -0.4025      2.00000
     27      -0.3516      2.00000
     28      -0.3224      2.00000
     29      -0.2747      2.00000
     30      -0.2148      2.00000
     31      -0.1786      2.00000
     32      -0.1431      2.00000
     33      -0.0991      2.00000
     34      -0.0385      2.00000
     35      -0.0073      2.00000
     36       0.0333      2.00000
     37       0.1137      2.00000
     38       0.1447      2.00000
     39       0.2019      2.00003
     40       0.2623      2.00017
     41       0.2821      2.00030
     42       0.4152      2.00656
     43       0.4465      2.01166
     44       0.4657      2.01609
     45       0.5457      2.04633
     46       0.5670      2.05605
     47       0.6097      2.07011
     48       0.7493      1.82136
     49       0.7678      1.72606
     50       0.8126      1.42938
     51       0.8404      1.20851
     52       0.8899      0.79307
     53       0.9316      0.47132
     54       0.9520      0.33716
     55       0.9965      0.11266
     56       1.0865     -0.06583
     57       1.1313     -0.06795
     58       1.1572     -0.05881
     59       1.1748     -0.05099
     60       1.2807     -0.01236
     61       1.3239     -0.00555
     62       1.3712     -0.00203
     63       1.4347     -0.00043
     64       1.4897     -0.00009
     65       1.5172     -0.00004
     66       1.7469     -0.00000

 k-point    41 :      -0.1111    0.2857    0.0000
  band No.  band energies     occupation 
      1      -5.1950      2.00000
      2      -3.3163      2.00000
      3      -3.1751      2.00000
      4      -3.0803      2.00000
      5      -2.8234      2.00000
      6      -2.4356      2.00000
      7      -2.1188      2.00000
      8      -1.8098      2.00000
      9      -1.4929      2.00000
     10      -1.2022      2.00000
     11      -1.1029      2.00000
     12      -0.9468      2.00000
     13      -0.9209      2.00000
     14      -0.8686      2.00000
     15      -0.8476      2.00000
     16      -0.7931      2.00000
     17      -0.7835      2.00000
     18      -0.7549      2.00000
     19      -0.7283      2.00000
     20      -0.6979      2.00000
     21      -0.6530      2.00000
     22      -0.6272      2.00000
     23      -0.5855      2.00000
     24      -0.4780      2.00000
     25      -0.4378      2.00000
     26      -0.3618      2.00000
     27      -0.3240      2.00000
     28      -0.3068      2.00000
     29      -0.2633      2.00000
     30      -0.2449      2.00000
     31      -0.1850      2.00000
     32      -0.1505      2.00000
     33      -0.1140      2.00000
     34      -0.0766      2.00000
     35      -0.0404      2.00000
     36       0.0071      2.00000
     37       0.0727      2.00000
     38       0.1092      2.00000
     39       0.1415      2.00000
     40       0.1741      2.00001
     41       0.2878      2.00035
     42       0.3355      2.00116
     43       0.4121      2.00618
     44       0.4374      2.00993
     45       0.5413      2.04428
     46       0.5588      2.05240
     47       0.6132      2.07054
     48       0.7204      1.93629
     49       0.7443      1.84459
     50       0.7838      1.62999
     51       0.8316      1.28054
     52       0.8947      0.75369
     53       0.9265      0.50762
     54       0.9646      0.26334
     55       0.9886      0.14532
     56       1.0896     -0.06717
     57       1.1040     -0.07061
     58       1.2043     -0.03751
     59       1.2266     -0.02834
     60       1.3288     -0.00503
     61       1.3721     -0.00199
     62       1.3930     -0.00122
     63       1.4744     -0.00014
     64       1.5829     -0.00000
     65       1.6571     -0.00000
     66       1.7826     -0.00000

 k-point    42 :       0.0000    0.3571    0.0000
  band No.  band energies     occupation 
      1      -4.5025      2.00000
      2      -2.6329      2.00000
      3      -2.5308      2.00000
      4      -2.4614      2.00000
      5      -2.2737      2.00000
      6      -1.9879      2.00000
      7      -1.7556      2.00000
      8      -1.4997      2.00000
      9      -1.3190      2.00000
     10      -1.2080      2.00000
     11      -1.1328      2.00000
     12      -1.1037      2.00000
     13      -1.0281      2.00000
     14      -1.0245      2.00000
     15      -0.9721      2.00000
     16      -0.9528      2.00000
     17      -0.9457      2.00000
     18      -0.8825      2.00000
     19      -0.8594      2.00000
     20      -0.8378      2.00000
     21      -0.7689      2.00000
     22      -0.7641      2.00000
     23      -0.6702      2.00000
     24      -0.6644      2.00000
     25      -0.5995      2.00000
     26      -0.5248      2.00000
     27      -0.4181      2.00000
     28      -0.3022      2.00000
     29      -0.2875      2.00000
     30      -0.2640      2.00000
     31      -0.2511      2.00000
     32      -0.1955      2.00000
     33      -0.1530      2.00000
     34      -0.1215      2.00000
     35      -0.1132      2.00000
     36      -0.0947      2.00000
     37      -0.0567      2.00000
     38      -0.0198      2.00000
     39       0.0876      2.00000
     40       0.1228      2.00000
     41       0.1916      2.00002
     42       0.2601      2.00016
     43       0.2661      2.00019
     44       0.3336      2.00111
     45       0.3941      2.00430
     46       0.3953      2.00441
     47       0.5398      2.04360
     48       0.6082      2.06987
     49       0.6473      2.06422
     50       0.7033      1.98506
     51       0.7377      1.87266
     52       0.8467      1.15656
     53       0.8944      0.75672
     54       0.9131      0.60764
     55       1.0640     -0.04890
     56       1.0752     -0.05904
     57       1.1922     -0.04293
     58       1.2611     -0.01709
     59       1.2824     -0.01200
     60       1.3126     -0.00693
     61       1.3315     -0.00476
     62       1.3854     -0.00146
     63       1.4397     -0.00038
     64       1.4706     -0.00016
     65       1.5812     -0.00001
     66       1.7734     -0.00000

 k-point    43 :       0.1111    0.3571    0.0000
  band No.  band energies     occupation 
      1      -4.4517      2.00000
      2      -2.5810      2.00000
      3      -2.4816      2.00000
      4      -2.4141      2.00000
      5      -2.2240      2.00000
      6      -1.9486      2.00000
      7      -1.7260      2.00000
      8      -1.5069      2.00000
      9      -1.3124      2.00000
     10      -1.1854      2.00000
     11      -1.1590      2.00000
     12      -1.1207      2.00000
     13      -1.0711      2.00000
     14      -0.9884      2.00000
     15      -0.9708      2.00000
     16      -0.9160      2.00000
     17      -0.9028      2.00000
     18      -0.8496      2.00000
     19      -0.8226      2.00000
     20      -0.7514      2.00000
     21      -0.7219      2.00000
     22      -0.6957      2.00000
     23      -0.6596      2.00000
     24      -0.6348      2.00000
     25      -0.6096      2.00000
     26      -0.5302      2.00000
     27      -0.4429      2.00000
     28      -0.4147      2.00000
     29      -0.3421      2.00000
     30      -0.3311      2.00000
     31      -0.2517      2.00000
     32      -0.2132      2.00000
     33      -0.1778      2.00000
     34      -0.1131      2.00000
     35      -0.0996      2.00000
     36      -0.0572      2.00000
     37      -0.0081      2.00000
     38       0.0479      2.00000
     39       0.1033      2.00000
     40       0.1805      2.00001
     41       0.2175      2.00005
     42       0.2592      2.00016
     43       0.3205      2.00080
     44       0.3402      2.00130
     45       0.4027      2.00513
     46       0.4949      2.02504
     47       0.5357      2.04172
     48       0.6160      2.07078
     49       0.6828      2.02694
     50       0.7109      1.96487
     51       0.7517      1.81023
     52       0.8693      0.96631
     53       0.8835      0.84660
     54       0.9417      0.40250
     55       0.9860      0.15690
     56       1.0280      0.01307
     57       1.2093     -0.03534
     58       1.2393     -0.02377
     59       1.2853     -0.01143
     60       1.3343     -0.00450
     61       1.3500     -0.00324
     62       1.4105     -0.00080
     63       1.4539     -0.00026
     64       1.4826     -0.00011
     65       1.5024     -0.00006
     66       1.6726     -0.00000

 k-point    44 :       0.2222    0.3571    0.0000
  band No.  band energies     occupation 
      1      -4.3128      2.00000
      2      -2.4329      2.00000
      3      -2.3471      2.00000
      4      -2.2754      2.00000
      5      -2.0824      2.00000
      6      -1.8429      2.00000
      7      -1.6658      2.00000
      8      -1.5139      2.00000
      9      -1.2874      2.00000
     10      -1.2502      2.00000
     11      -1.1375      2.00000
     12      -1.0891      2.00000
     13      -1.0631      2.00000
     14      -0.9861      2.00000
     15      -0.9468      2.00000
     16      -0.9142      2.00000
     17      -0.8817      2.00000
     18      -0.8370      2.00000
     19      -0.7967      2.00000
     20      -0.7202      2.00000
     21      -0.6760      2.00000
     22      -0.6688      2.00000
     23      -0.6320      2.00000
     24      -0.5597      2.00000
     25      -0.5322      2.00000
     26      -0.5061      2.00000
     27      -0.4748      2.00000
     28      -0.4239      2.00000
     29      -0.3809      2.00000
     30      -0.3112      2.00000
     31      -0.2227      2.00000
     32      -0.1732      2.00000
     33      -0.1233      2.00000
     34      -0.0657      2.00000
     35      -0.0489      2.00000
     36       0.0114      2.00000
     37       0.0593      2.00000
     38       0.0948      2.00000
     39       0.1851      2.00002
     40       0.2470      2.00011
     41       0.2821      2.00030
     42       0.3133      2.00067
     43       0.3361      2.00118
     44       0.3786      2.00311
     45       0.4832      2.02111
     46       0.5382      2.04290
     47       0.5783      2.06088
     48       0.6649      2.05061
     49       0.7182      1.94309
     50       0.7361      1.87904
     51       0.7868      1.61090
     52       0.8484      1.14193
     53       0.8889      0.80145
     54       0.9429      0.39494
     55       0.9551      0.31803
     56       1.0243      0.02254
     57       1.1689     -0.05369
     58       1.2586     -0.01779
     59       1.2742     -0.01381
     60       1.3233     -0.00561
     61       1.3581     -0.00271
     62       1.3950     -0.00116
     63       1.4607     -0.00021
     64       1.5081     -0.00005
     65       1.5442     -0.00002
     66       1.6037     -0.00000

 k-point    45 :       0.3333    0.3571    0.0000
  band No.  band energies     occupation 
      1      -4.1308      2.00000
      2      -2.2057      2.00000
      3      -2.1515      2.00000
      4      -2.0594      2.00000
      5      -1.8758      2.00000
      6      -1.7319      2.00000
      7      -1.6628      2.00000
      8      -1.4268      2.00000
      9      -1.3539      2.00000
     10      -1.2929      2.00000
     11      -1.2568      2.00000
     12      -1.2283      2.00000
     13      -1.1006      2.00000
     14      -1.0563      2.00000
     15      -1.0130      2.00000
     16      -0.9967      2.00000
     17      -0.9612      2.00000
     18      -0.8762      2.00000
     19      -0.7970      2.00000
     20      -0.7001      2.00000
     21      -0.6378      2.00000
     22      -0.5583      2.00000
     23      -0.5345      2.00000
     24      -0.4739      2.00000
     25      -0.3699      2.00000
     26      -0.3509      2.00000
     27      -0.3000      2.00000
     28      -0.2495      2.00000
     29      -0.2291      2.00000
     30      -0.1915      2.00000
     31      -0.1604      2.00000
     32      -0.1083      2.00000
     33      -0.0860      2.00000
     34      -0.0026      2.00000
     35       0.0399      2.00000
     36       0.0788      2.00000
     37       0.1175      2.00000
     38       0.2100      2.00004
     39       0.2321      2.00007
     40       0.2616      2.00017
     41       0.3340      2.00112
     42       0.3595      2.00203
     43       0.4006      2.00492
     44       0.4270      2.00821
     45       0.4815      2.02059
     46       0.5162      2.03322
     47       0.6063      2.06953
     48       0.6852      2.02298
     49       0.7120      1.96178
     50       0.7230      1.92751
     51       0.8476      1.14920
     52       0.8694      0.96546
     53       0.9137      0.60350
     54       0.9502      0.34806
     55       1.0044      0.08331
     56       1.0280      0.01321
     57       1.1833     -0.04704
     58       1.2157     -0.03268
     59       1.2533     -0.01932
     60       1.2847     -0.01154
     61       1.3295     -0.00496
     62       1.3547     -0.00292
     63       1.4285     -0.00050
     64       1.5075     -0.00005
     65       1.5442     -0.00002
     66       1.6677     -0.00000

 k-point    46 :       0.4444    0.3571    0.0000
  band No.  band energies     occupation 
      1      -3.9920      2.00000
      2      -1.9324      2.00000
      3      -1.9172      2.00000
      4      -1.8052      2.00000
      5      -1.7656      2.00000
      6      -1.6453      2.00000
      7      -1.5978      2.00000
      8      -1.5767      2.00000
      9      -1.5498      2.00000
     10      -1.4700      2.00000
     11      -1.3715      2.00000
     12      -1.3287      2.00000
     13      -1.2251      2.00000
     14      -1.1877      2.00000
     15      -1.0709      2.00000
     16      -1.0012      2.00000
     17      -0.9715      2.00000
     18      -0.8413      2.00000
     19      -0.7823      2.00000
     20      -0.6145      2.00000
     21      -0.5452      2.00000
     22      -0.4749      2.00000
     23      -0.4009      2.00000
     24      -0.3111      2.00000
     25      -0.2889      2.00000
     26      -0.2609      2.00000
     27      -0.2212      2.00000
     28      -0.1770      2.00000
     29      -0.1127      2.00000
     30      -0.0561      2.00000
     31      -0.0404      2.00000
     32       0.0078      2.00000
     33       0.0289      2.00000
     34       0.0745      2.00000
     35       0.1153      2.00000
     36       0.1743      2.00001
     37       0.1948      2.00002
     38       0.2235      2.00006
     39       0.2437      2.00010
     40       0.2956      2.00043
     41       0.3165      2.00073
     42       0.3416      2.00134
     43       0.4096      2.00588
     44       0.4387      2.01017
     45       0.4714      2.01763
     46       0.4921      2.02406
     47       0.5613      2.05353
     48       0.6383      2.06813
     49       0.6834      2.02600
     50       0.7516      1.81044
     51       0.8562      1.07658
     52       0.8996      0.71388
     53       0.9217      0.54303
     54       0.9687      0.24104
     55       1.0022      0.09140
     56       1.0509     -0.03198
     57       1.0928     -0.06828
     58       1.1620     -0.05677
     59       1.1755     -0.05067
     60       1.2535     -0.01924
     61       1.3115     -0.00706
     62       1.3603     -0.00258
     63       1.4417     -0.00036
     64       1.4879     -0.00010
     65       1.5795     -0.00001
     66       1.6527     -0.00000

 k-point    47 :      -0.4444    0.3571    0.0000
  band No.  band energies     occupation 
      1      -3.9920      2.00000
      2      -1.9324      2.00000
      3      -1.9172      2.00000
      4      -1.8052      2.00000
      5      -1.7656      2.00000
      6      -1.6453      2.00000
      7      -1.5978      2.00000
      8      -1.5767      2.00000
      9      -1.5498      2.00000
     10      -1.4700      2.00000
     11      -1.3715      2.00000
     12      -1.3287      2.00000
     13      -1.2251      2.00000
     14      -1.1877      2.00000
     15      -1.0709      2.00000
     16      -1.0012      2.00000
     17      -0.9715      2.00000
     18      -0.8413      2.00000
     19      -0.7823      2.00000
     20      -0.6145      2.00000
     21      -0.5452      2.00000
     22      -0.4749      2.00000
     23      -0.4009      2.00000
     24      -0.3111      2.00000
     25      -0.2889      2.00000
     26      -0.2609      2.00000
     27      -0.2212      2.00000
     28      -0.1770      2.00000
     29      -0.1127      2.00000
     30      -0.0561      2.00000
     31      -0.0404      2.00000
     32       0.0078      2.00000
     33       0.0289      2.00000
     34       0.0745      2.00000
     35       0.1153      2.00000
     36       0.1743      2.00001
     37       0.1948      2.00002
     38       0.2235      2.00006
     39       0.2437      2.00010
     40       0.2956      2.00043
     41       0.3165      2.00073
     42       0.3416      2.00134
     43       0.4096      2.00588
     44       0.4387      2.01017
     45       0.4714      2.01763
     46       0.4921      2.02406
     47       0.5613      2.05353
     48       0.6383      2.06813
     49       0.6834      2.02600
     50       0.7516      1.81043
     51       0.8562      1.07658
     52       0.8996      0.71388
     53       0.9217      0.54304
     54       0.9687      0.24103
     55       1.0022      0.09139
     56       1.0509     -0.03198
     57       1.0928     -0.06828
     58       1.1620     -0.05677
     59       1.1755     -0.05067
     60       1.2535     -0.01923
     61       1.3115     -0.00706
     62       1.3603     -0.00258
     63       1.4307     -0.00048
     64       1.4644     -0.00019
     65       1.5222     -0.00003
     66       1.6657     -0.00000

 k-point    48 :      -0.3333    0.3571    0.0000
  band No.  band energies     occupation 
      1      -4.1308      2.00000
      2      -2.2057      2.00000
      3      -2.1515      2.00000
      4      -2.0594      2.00000
      5      -1.8758      2.00000
      6      -1.7319      2.00000
      7      -1.6628      2.00000
      8      -1.4268      2.00000
      9      -1.3539      2.00000
     10      -1.2929      2.00000
     11      -1.2568      2.00000
     12      -1.2283      2.00000
     13      -1.1006      2.00000
     14      -1.0563      2.00000
     15      -1.0130      2.00000
     16      -0.9967      2.00000
     17      -0.9612      2.00000
     18      -0.8762      2.00000
     19      -0.7970      2.00000
     20      -0.7001      2.00000
     21      -0.6378      2.00000
     22      -0.5583      2.00000
     23      -0.5345      2.00000
     24      -0.4739      2.00000
     25      -0.3699      2.00000
     26      -0.3509      2.00000
     27      -0.3000      2.00000
     28      -0.2495      2.00000
     29      -0.2291      2.00000
     30      -0.1915      2.00000
     31      -0.1604      2.00000
     32      -0.1083      2.00000
     33      -0.0860      2.00000
     34      -0.0026      2.00000
     35       0.0399      2.00000
     36       0.0788      2.00000
     37       0.1175      2.00000
     38       0.2100      2.00004
     39       0.2321      2.00007
     40       0.2616      2.00017
     41       0.3340      2.00112
     42       0.3595      2.00203
     43       0.4006      2.00492
     44       0.4270      2.00821
     45       0.4815      2.02059
     46       0.5162      2.03322
     47       0.6063      2.06953
     48       0.6852      2.02298
     49       0.7120      1.96178
     50       0.7230      1.92751
     51       0.8476      1.14920
     52       0.8694      0.96545
     53       0.9137      0.60352
     54       0.9502      0.34806
     55       1.0044      0.08330
     56       1.0280      0.01321
     57       1.1833     -0.04704
     58       1.2157     -0.03268
     59       1.2533     -0.01932
     60       1.2847     -0.01154
     61       1.3295     -0.00496
     62       1.3547     -0.00292
     63       1.4285     -0.00050
     64       1.5067     -0.00006
     65       1.5908     -0.00000
     66       1.6400     -0.00000

 k-point    49 :      -0.2222    0.3571    0.0000
  band No.  band energies     occupation 
      1      -4.3128      2.00000
      2      -2.4329      2.00000
      3      -2.3471      2.00000
      4      -2.2754      2.00000
      5      -2.0824      2.00000
      6      -1.8429      2.00000
      7      -1.6658      2.00000
      8      -1.5139      2.00000
      9      -1.2874      2.00000
     10      -1.2501      2.00000
     11      -1.1375      2.00000
     12      -1.0891      2.00000
     13      -1.0631      2.00000
     14      -0.9861      2.00000
     15      -0.9468      2.00000
     16      -0.9142      2.00000
     17      -0.8817      2.00000
     18      -0.8370      2.00000
     19      -0.7967      2.00000
     20      -0.7202      2.00000
     21      -0.6760      2.00000
     22      -0.6688      2.00000
     23      -0.6320      2.00000
     24      -0.5597      2.00000
     25      -0.5322      2.00000
     26      -0.5061      2.00000
     27      -0.4748      2.00000
     28      -0.4239      2.00000
     29      -0.3809      2.00000
     30      -0.3112      2.00000
     31      -0.2227      2.00000
     32      -0.1732      2.00000
     33      -0.1233      2.00000
     34      -0.0657      2.00000
     35      -0.0489      2.00000
     36       0.0114      2.00000
     37       0.0593      2.00000
     38       0.0948      2.00000
     39       0.1851      2.00002
     40       0.2470      2.00011
     41       0.2821      2.00030
     42       0.3133      2.00067
     43       0.3361      2.00118
     44       0.3786      2.00311
     45       0.4832      2.02111
     46       0.5383      2.04290
     47       0.5783      2.06088
     48       0.6649      2.05061
     49       0.7182      1.94309
     50       0.7361      1.87904
     51       0.7868      1.61090
     52       0.8484      1.14192
     53       0.8889      0.80145
     54       0.9429      0.39494
     55       0.9551      0.31803
     56       1.0243      0.02254
     57       1.1689     -0.05369
     58       1.2586     -0.01779
     59       1.2742     -0.01381
     60       1.3234     -0.00561
     61       1.3581     -0.00271
     62       1.3953     -0.00115
     63       1.4608     -0.00021
     64       1.5098     -0.00005
     65       1.5461     -0.00002
     66       1.6076     -0.00000

 k-point    50 :      -0.1111    0.3571    0.0000
  band No.  band energies     occupation 
      1      -4.4517      2.00000
      2      -2.5810      2.00000
      3      -2.4816      2.00000
      4      -2.4141      2.00000
      5      -2.2240      2.00000
      6      -1.9486      2.00000
      7      -1.7260      2.00000
      8      -1.5069      2.00000
      9      -1.3124      2.00000
     10      -1.1854      2.00000
     11      -1.1590      2.00000
     12      -1.1207      2.00000
     13      -1.0711      2.00000
     14      -0.9884      2.00000
     15      -0.9708      2.00000
     16      -0.9160      2.00000
     17      -0.9028      2.00000
     18      -0.8496      2.00000
     19      -0.8226      2.00000
     20      -0.7513      2.00000
     21      -0.7219      2.00000
     22      -0.6957      2.00000
     23      -0.6596      2.00000
     24      -0.6348      2.00000
     25      -0.6096      2.00000
     26      -0.5302      2.00000
     27      -0.4429      2.00000
     28      -0.4147      2.00000
     29      -0.3421      2.00000
     30      -0.3311      2.00000
     31      -0.2517      2.00000
     32      -0.2132      2.00000
     33      -0.1778      2.00000
     34      -0.1131      2.00000
     35      -0.0996      2.00000
     36      -0.0572      2.00000
     37      -0.0081      2.00000
     38       0.0479      2.00000
     39       0.1033      2.00000
     40       0.1805      2.00001
     41       0.2175      2.00005
     42       0.2592      2.00016
     43       0.3205      2.00080
     44       0.3402      2.00130
     45       0.4027      2.00513
     46       0.4949      2.02504
     47       0.5357      2.04172
     48       0.6160      2.07078
     49       0.6828      2.02694
     50       0.7109      1.96487
     51       0.7517      1.81023
     52       0.8693      0.96632
     53       0.8835      0.84659
     54       0.9417      0.40248
     55       0.9860      0.15690
     56       1.0280      0.01307
     57       1.2093     -0.03534
     58       1.2393     -0.02378
     59       1.2853     -0.01142
     60       1.3343     -0.00450
     61       1.3500     -0.00324
     62       1.4133     -0.00074
     63       1.4552     -0.00025
     64       1.4877     -0.00010
     65       1.5038     -0.00006
     66       1.7162     -0.00000

 k-point    51 :       0.0000    0.4286    0.0000
  band No.  band energies     occupation 
      1      -3.6430      2.00000
      2      -1.9634      2.00000
      3      -1.8563      2.00000
      4      -1.8196      2.00000
      5      -1.7913      2.00000
      6      -1.7064      2.00000
      7      -1.5611      2.00000
      8      -1.4325      2.00000
      9      -1.3989      2.00000
     10      -1.2896      2.00000
     11      -1.2786      2.00000
     12      -1.2676      2.00000
     13      -1.1169      2.00000
     14      -1.1025      2.00000
     15      -1.0820      2.00000
     16      -1.0502      2.00000
     17      -1.0267      2.00000
     18      -1.0168      2.00000
     19      -0.9446      2.00000
     20      -0.9249      2.00000
     21      -0.9185      2.00000
     22      -0.8840      2.00000
     23      -0.8618      2.00000
     24      -0.7760      2.00000
     25      -0.7732      2.00000
     26      -0.6411      2.00000
     27      -0.5463      2.00000
     28      -0.4078      2.00000
     29      -0.3856      2.00000
     30      -0.3480      2.00000
     31      -0.2875      2.00000
     32      -0.2684      2.00000
     33      -0.2339      2.00000
     34      -0.2181      2.00000
     35      -0.1842      2.00000
     36      -0.1715      2.00000
     37      -0.1651      2.00000
     38      -0.0676      2.00000
     39      -0.0290      2.00000
     40       0.0688      2.00000
     41       0.1081      2.00000
     42       0.1457      2.00000
     43       0.2702      2.00021
     44       0.2747      2.00024
     45       0.3494      2.00161
     46       0.3647      2.00228
     47       0.4360      2.00968
     48       0.4762      2.01901
     49       0.5793      2.06127
     50       0.7116      1.96296
     51       0.7677      1.72684
     52       0.7984      1.53262
     53       0.8067      1.47299
     54       0.9339      0.45568
     55       1.1120     -0.07089
     56       1.1905     -0.04373
     57       1.2304     -0.02693
     58       1.2450     -0.02187
     59       1.2521     -0.01966
     60       1.3352     -0.00442
     61       1.4063     -0.00088
     62       1.4443     -0.00033
     63       1.4634     -0.00020
     64       1.6424     -0.00000
     65       1.7071     -0.00000
     66       1.7937     -0.00000

 k-point    52 :       0.1111    0.4286    0.0000
  band No.  band energies     occupation 
      1      -3.6085      2.00000
      2      -1.9541      2.00000
      3      -1.8697      2.00000
      4      -1.7983      2.00000
      5      -1.7517      2.00000
      6      -1.6794      2.00000
      7      -1.5286      2.00000
      8      -1.4711      2.00000
      9      -1.3777      2.00000
     10      -1.3543      2.00000
     11      -1.2601      2.00000
     12      -1.2394      2.00000
     13      -1.2284      2.00000
     14      -1.0764      2.00000
     15      -1.0519      2.00000
     16      -1.0425      2.00000
     17      -1.0266      2.00000
     18      -1.0010      2.00000
     19      -0.9125      2.00000
     20      -0.8745      2.00000
     21      -0.8309      2.00000
     22      -0.8078      2.00000
     23      -0.7775      2.00000
     24      -0.7462      2.00000
     25      -0.7175      2.00000
     26      -0.6659      2.00000
     27      -0.6384      2.00000
     28      -0.5241      2.00000
     29      -0.4561      2.00000
     30      -0.3357      2.00000
     31      -0.2789      2.00000
     32      -0.2548      2.00000
     33      -0.2167      2.00000
     34      -0.1524      2.00000
     35      -0.1183      2.00000
     36      -0.0848      2.00000
     37      -0.0644      2.00000
     38      -0.0357      2.00000
     39       0.0097      2.00000
     40       0.0869      2.00000
     41       0.1076      2.00000
     42       0.2100      2.00004
     43       0.2534      2.00013
     44       0.2831      2.00031
     45       0.3767      2.00298
     46       0.4222      2.00750
     47       0.5130      2.03194
     48       0.5260      2.03741
     49       0.6091      2.07002
     50       0.6913      2.01167
     51       0.7594      1.77156
     52       0.8547      1.08971
     53       0.8862      0.82421
     54       0.9625      0.27510
     55       1.0430     -0.01877
     56       1.1641     -0.05584
     57       1.2173     -0.03200
     58       1.2560     -0.01852
     59       1.2795     -0.01262
     60       1.3104     -0.00722
     61       1.4040     -0.00093
     62       1.4444     -0.00033
     63       1.5933     -0.00000
     64       1.6295     -0.00000
     65       1.6582     -0.00000
     66       1.6900     -0.00000

 k-point    53 :       0.2222    0.4286    0.0000
  band No.  band energies     occupation 
      1      -3.5193      2.00000
      2      -1.9475      2.00000
      3      -1.8563      2.00000
      4      -1.7632      2.00000
      5      -1.6954      2.00000
      6      -1.5992      2.00000
      7      -1.5717      2.00000
      8      -1.4212      2.00000
      9      -1.3611      2.00000
     10      -1.3519      2.00000
     11      -1.3004      2.00000
     12      -1.2420      2.00000
     13      -1.1425      2.00000
     14      -1.0859      2.00000
     15      -1.0412      2.00000
     16      -1.0079      2.00000
     17      -0.9900      2.00000
     18      -0.9476      2.00000
     19      -0.9121      2.00000
     20      -0.8849      2.00000
     21      -0.8221      2.00000
     22      -0.7747      2.00000
     23      -0.7505      2.00000
     24      -0.6632      2.00000
     25      -0.6470      2.00000
     26      -0.6080      2.00000
     27      -0.5630      2.00000
     28      -0.4664      2.00000
     29      -0.4045      2.00000
     30      -0.2974      2.00000
     31      -0.2179      2.00000
     32      -0.1733      2.00000
     33      -0.1591      2.00000
     34      -0.1099      2.00000
     35      -0.0408      2.00000
     36      -0.0160      2.00000
     37       0.0202      2.00000
     38       0.0653      2.00000
     39       0.1361      2.00000
     40       0.1699      2.00001
     41       0.1927      2.00002
     42       0.2490      2.00012
     43       0.3229      2.00085
     44       0.3819      2.00333
     45       0.4586      2.01434
     46       0.5266      2.03769
     47       0.5625      2.05408
     48       0.6370      2.06852
     49       0.6547      2.05957
     50       0.7434      1.84849
     51       0.8150      1.41072
     52       0.8651      1.00129
     53       0.9607      0.28520
     54       0.9876      0.14954
     55       1.0216      0.02966
     56       1.0737     -0.05795
     57       1.2265     -0.02841
     58       1.2944     -0.00971
     59       1.3893     -0.00133
     60       1.3989     -0.00106
     61       1.4147     -0.00072
     62       1.4511     -0.00028
     63       1.5137     -0.00005
     64       1.6242     -0.00000
     65       1.6881     -0.00000
     66       1.7377     -0.00000

 k-point    54 :       0.3333    0.4286    0.0000
  band No.  band energies     occupation 
      1      -3.4146      2.00000
      2      -1.9166      2.00000
      3      -1.7984      2.00000
      4      -1.7113      2.00000
      5      -1.6566      2.00000
      6      -1.6439      2.00000
      7      -1.4795      2.00000
      8      -1.4509      2.00000
      9      -1.4072      2.00000
     10      -1.3639      2.00000
     11      -1.2971      2.00000
     12      -1.2560      2.00000
     13      -1.1335      2.00000
     14      -1.1278      2.00000
     15      -1.0835      2.00000
     16      -1.0063      2.00000
     17      -0.9221      2.00000
     18      -0.8940      2.00000
     19      -0.8534      2.00000
     20      -0.8199      2.00000
     21      -0.7508      2.00000
     22      -0.7001      2.00000
     23      -0.6359      2.00000
     24      -0.5987      2.00000
     25      -0.5220      2.00000
     26      -0.4746      2.00000
     27      -0.4200      2.00000
     28      -0.3563      2.00000
     29      -0.2147      2.00000
     30      -0.1967      2.00000
     31      -0.1483      2.00000
     32      -0.1234      2.00000
     33      -0.0543      2.00000
     34      -0.0213      2.00000
     35       0.0063      2.00000
     36       0.0200      2.00000
     37       0.1071      2.00000
     38       0.1820      2.00002
     39       0.2098      2.00004
     40       0.2490      2.00012
     41       0.2777      2.00026
     42       0.3588      2.00200
     43       0.3788      2.00312
     44       0.4397      2.01036
     45       0.4930      2.02437
     46       0.5454      2.04619
     47       0.6045      2.06920
     48       0.6181      2.07088
     49       0.6587      2.05641
     50       0.7700      1.71351
     51       0.9083      0.64471
     52       0.9726      0.22115
     53       0.9908      0.13602
     54       1.0391     -0.01127
     55       1.0918     -0.06796
     56       1.1566     -0.05905
     57       1.2486     -0.02075
     58       1.3253     -0.00540
     59       1.3420     -0.00383
     60       1.4067     -0.00087
     61       1.4625     -0.00020
     62       1.4918     -0.00009
     63       1.5153     -0.00004
     64       1.5939     -0.00000
     65       1.6751     -0.00000
     66       1.8547     -0.00000

 k-point    55 :       0.4444    0.4286    0.0000
  band No.  band energies     occupation 
      1      -3.3447      2.00000
      2      -1.8493      2.00000
      3      -1.7145      2.00000
      4      -1.6285      2.00000
      5      -1.6185      2.00000
      6      -1.6071      2.00000
      7      -1.5587      2.00000
      8      -1.5167      2.00000
      9      -1.4729      2.00000
     10      -1.4533      2.00000
     11      -1.3709      2.00000
     12      -1.3008      2.00000
     13      -1.2373      2.00000
     14      -1.1749      2.00000
     15      -1.0372      2.00000
     16      -0.9196      2.00000
     17      -0.8999      2.00000
     18      -0.8252      2.00000
     19      -0.7768      2.00000
     20      -0.6951      2.00000
     21      -0.6427      2.00000
     22      -0.5353      2.00000
     23      -0.5185      2.00000
     24      -0.4318      2.00000
     25      -0.4025      2.00000
     26      -0.3543      2.00000
     27      -0.3233      2.00000
     28      -0.2526      2.00000
     29      -0.1964      2.00000
     30      -0.1455      2.00000
     31      -0.0874      2.00000
     32      -0.0649      2.00000
     33      -0.0243      2.00000
     34       0.0142      2.00000
     35       0.0843      2.00000
     36       0.1073      2.00000
     37       0.1434      2.00000
     38       0.1627      2.00001
     39       0.2011      2.00003
     40       0.2745      2.00024
     41       0.2878      2.00035
     42       0.3347      2.00114
     43       0.3591      2.00201
     44       0.4389      2.01020
     45       0.4805      2.02029
     46       0.5428      2.04499
     47       0.5902      2.06527
     48       0.7229      1.92779
     49       0.7354      1.88172
     50       0.8481      1.14486
     51       0.8920      0.77603
     52       0.9696      0.23678
     53       1.0335      0.00035
     54       1.1075     -0.07086
     55       1.1282     -0.06873
     56       1.1785     -0.04929
     57       1.2240     -0.02934
     58       1.2996     -0.00883
     59       1.3298     -0.00493
     60       1.3697     -0.00210
     61       1.4157     -0.00070
     62       1.5260     -0.00003
     63       1.5593     -0.00001
     64       1.6447     -0.00000
     65       1.7119     -0.00000
     66       1.7616     -0.00000

 k-point    56 :      -0.4444    0.4286    0.0000
  band No.  band energies     occupation 
      1      -3.3447      2.00000
      2      -1.8493      2.00000
      3      -1.7145      2.00000
      4      -1.6285      2.00000
      5      -1.6185      2.00000
      6      -1.6071      2.00000
      7      -1.5587      2.00000
      8      -1.5167      2.00000
      9      -1.4729      2.00000
     10      -1.4533      2.00000
     11      -1.3709      2.00000
     12      -1.3008      2.00000
     13      -1.2373      2.00000
     14      -1.1749      2.00000
     15      -1.0372      2.00000
     16      -0.9196      2.00000
     17      -0.8999      2.00000
     18      -0.8252      2.00000
     19      -0.7768      2.00000
     20      -0.6951      2.00000
     21      -0.6427      2.00000
     22      -0.5353      2.00000
     23      -0.5185      2.00000
     24      -0.4318      2.00000
     25      -0.4025      2.00000
     26      -0.3543      2.00000
     27      -0.3233      2.00000
     28      -0.2526      2.00000
     29      -0.1964      2.00000
     30      -0.1455      2.00000
     31      -0.0874      2.00000
     32      -0.0649      2.00000
     33      -0.0243      2.00000
     34       0.0142      2.00000
     35       0.0843      2.00000
     36       0.1073      2.00000
     37       0.1434      2.00000
     38       0.1627      2.00001
     39       0.2011      2.00003
     40       0.2745      2.00024
     41       0.2878      2.00035
     42       0.3347      2.00114
     43       0.3591      2.00201
     44       0.4389      2.01020
     45       0.4805      2.02029
     46       0.5428      2.04499
     47       0.5902      2.06527
     48       0.7229      1.92780
     49       0.7354      1.88172
     50       0.8481      1.14485
     51       0.8920      0.77603
     52       0.9696      0.23678
     53       1.0335      0.00036
     54       1.1075     -0.07086
     55       1.1282     -0.06872
     56       1.1785     -0.04929
     57       1.2240     -0.02934
     58       1.2996     -0.00883
     59       1.3298     -0.00493
     60       1.3696     -0.00210
     61       1.4165     -0.00068
     62       1.5257     -0.00003
     63       1.5696     -0.00001
     64       1.6425     -0.00000
     65       1.7080     -0.00000
     66       1.7612     -0.00000

 k-point    57 :      -0.3333    0.4286    0.0000
  band No.  band energies     occupation 
      1      -3.4146      2.00000
      2      -1.9166      2.00000
      3      -1.7984      2.00000
      4      -1.7113      2.00000
      5      -1.6566      2.00000
      6      -1.6439      2.00000
      7      -1.4795      2.00000
      8      -1.4509      2.00000
      9      -1.4072      2.00000
     10      -1.3639      2.00000
     11      -1.2971      2.00000
     12      -1.2560      2.00000
     13      -1.1335      2.00000
     14      -1.1278      2.00000
     15      -1.0835      2.00000
     16      -1.0063      2.00000
     17      -0.9221      2.00000
     18      -0.8940      2.00000
     19      -0.8534      2.00000
     20      -0.8199      2.00000
     21      -0.7508      2.00000
     22      -0.7001      2.00000
     23      -0.6359      2.00000
     24      -0.5987      2.00000
     25      -0.5220      2.00000
     26      -0.4746      2.00000
     27      -0.4200      2.00000
     28      -0.3563      2.00000
     29      -0.2147      2.00000
     30      -0.1967      2.00000
     31      -0.1483      2.00000
     32      -0.1234      2.00000
     33      -0.0543      2.00000
     34      -0.0213      2.00000
     35       0.0063      2.00000
     36       0.0200      2.00000
     37       0.1071      2.00000
     38       0.1820      2.00002
     39       0.2098      2.00004
     40       0.2490      2.00012
     41       0.2777      2.00026
     42       0.3588      2.00200
     43       0.3788      2.00312
     44       0.4397      2.01036
     45       0.4930      2.02437
     46       0.5454      2.04619
     47       0.6045      2.06920
     48       0.6181      2.07088
     49       0.6587      2.05641
     50       0.7700      1.71350
     51       0.9083      0.64470
     52       0.9726      0.22116
     53       0.9908      0.13603
     54       1.0391     -0.01127
     55       1.0918     -0.06796
     56       1.1566     -0.05905
     57       1.2486     -0.02075
     58       1.3253     -0.00540
     59       1.3420     -0.00383
     60       1.4067     -0.00087
     61       1.4628     -0.00020
     62       1.4920     -0.00009
     63       1.5153     -0.00004
     64       1.5887     -0.00000
     65       1.6643     -0.00000
     66       1.7532     -0.00000

 k-point    58 :      -0.2222    0.4286    0.0000
  band No.  band energies     occupation 
      1      -3.5193      2.00000
      2      -1.9475      2.00000
      3      -1.8563      2.00000
      4      -1.7632      2.00000
      5      -1.6954      2.00000
      6      -1.5992      2.00000
      7      -1.5717      2.00000
      8      -1.4212      2.00000
      9      -1.3611      2.00000
     10      -1.3519      2.00000
     11      -1.3004      2.00000
     12      -1.2420      2.00000
     13      -1.1425      2.00000
     14      -1.0859      2.00000
     15      -1.0412      2.00000
     16      -1.0079      2.00000
     17      -0.9900      2.00000
     18      -0.9476      2.00000
     19      -0.9121      2.00000
     20      -0.8849      2.00000
     21      -0.8221      2.00000
     22      -0.7747      2.00000
     23      -0.7505      2.00000
     24      -0.6632      2.00000
     25      -0.6470      2.00000
     26      -0.6080      2.00000
     27      -0.5630      2.00000
     28      -0.4664      2.00000
     29      -0.4045      2.00000
     30      -0.2974      2.00000
     31      -0.2179      2.00000
     32      -0.1733      2.00000
     33      -0.1591      2.00000
     34      -0.1099      2.00000
     35      -0.0408      2.00000
     36      -0.0160      2.00000
     37       0.0202      2.00000
     38       0.0653      2.00000
     39       0.1361      2.00000
     40       0.1699      2.00001
     41       0.1927      2.00002
     42       0.2490      2.00012
     43       0.3229      2.00085
     44       0.3819      2.00333
     45       0.4586      2.01434
     46       0.5266      2.03769
     47       0.5625      2.05408
     48       0.6370      2.06852
     49       0.6547      2.05957
     50       0.7434      1.84849
     51       0.8150      1.41071
     52       0.8651      1.00128
     53       0.9607      0.28520
     54       0.9876      0.14954
     55       1.0216      0.02966
     56       1.0737     -0.05795
     57       1.2265     -0.02841
     58       1.2944     -0.00971
     59       1.3888     -0.00135
     60       1.3979     -0.00108
     61       1.4148     -0.00071
     62       1.4511     -0.00028
     63       1.5130     -0.00005
     64       1.6132     -0.00000
     65       1.6880     -0.00000
     66       1.7392     -0.00000

 k-point    59 :      -0.1111    0.4286    0.0000
  band No.  band energies     occupation 
      1      -3.6085      2.00000
      2      -1.9541      2.00000
      3      -1.8697      2.00000
      4      -1.7983      2.00000
      5      -1.7517      2.00000
      6      -1.6794      2.00000
      7      -1.5286      2.00000
      8      -1.4711      2.00000
      9      -1.3777      2.00000
     10      -1.3543      2.00000
     11      -1.2601      2.00000
     12      -1.2394      2.00000
     13      -1.2284      2.00000
     14      -1.0764      2.00000
     15      -1.0519      2.00000
     16      -1.0425      2.00000
     17      -1.0266      2.00000
     18      -1.0010      2.00000
     19      -0.9125      2.00000
     20      -0.8745      2.00000
     21      -0.8309      2.00000
     22      -0.8078      2.00000
     23      -0.7775      2.00000
     24      -0.7462      2.00000
     25      -0.7175      2.00000
     26      -0.6659      2.00000
     27      -0.6384      2.00000
     28      -0.5241      2.00000
     29      -0.4561      2.00000
     30      -0.3357      2.00000
     31      -0.2789      2.00000
     32      -0.2548      2.00000
     33      -0.2167      2.00000
     34      -0.1524      2.00000
     35      -0.1183      2.00000
     36      -0.0848      2.00000
     37      -0.0644      2.00000
     38      -0.0357      2.00000
     39       0.0097      2.00000
     40       0.0869      2.00000
     41       0.1076      2.00000
     42       0.2100      2.00004
     43       0.2534      2.00013
     44       0.2831      2.00031
     45       0.3767      2.00298
     46       0.4222      2.00750
     47       0.5130      2.03194
     48       0.5260      2.03741
     49       0.6091      2.07002
     50       0.6913      2.01167
     51       0.7594      1.77155
     52       0.8547      1.08971
     53       0.8862      0.82421
     54       0.9625      0.27509
     55       1.0430     -0.01877
     56       1.1641     -0.05584
     57       1.2173     -0.03200
     58       1.2560     -0.01852
     59       1.2795     -0.01262
     60       1.3104     -0.00722
     61       1.4040     -0.00093
     62       1.4423     -0.00035
     63       1.5918     -0.00000
     64       1.6231     -0.00000
     65       1.6620     -0.00000
     66       1.7377     -0.00000

 k-point    60 :       0.0000    0.5000    0.0000
  band No.  band energies     occupation 
      1      -2.8267      2.00000
      2      -2.6104      2.00000
      3      -1.6025      2.00000
      4      -1.5184      2.00000
      5      -1.4654      2.00000
      6      -1.4100      2.00000
      7      -1.3908      2.00000
      8      -1.3604      2.00000
      9      -1.3460      2.00000
     10      -1.3395      2.00000
     11      -1.2804      2.00000
     12      -1.2070      2.00000
     13      -1.1394      2.00000
     14      -1.1010      2.00000
     15      -1.1005      2.00000
     16      -1.0911      2.00000
     17      -1.0731      2.00000
     18      -1.0568      2.00000
     19      -1.0517      2.00000
     20      -0.9865      2.00000
     21      -0.9774      2.00000
     22      -0.9612      2.00000
     23      -0.9305      2.00000
     24      -0.9152      2.00000
     25      -0.8369      2.00000
     26      -0.8128      2.00000
     27      -0.6219      2.00000
     28      -0.5395      2.00000
     29      -0.4632      2.00000
     30      -0.4281      2.00000
     31      -0.3668      2.00000
     32      -0.3080      2.00000
     33      -0.2388      2.00000
     34      -0.2278      2.00000
     35      -0.2212      2.00000
     36      -0.1951      2.00000
     37      -0.0972      2.00000
     38      -0.0872      2.00000
     39      -0.0658      2.00000
     40       0.0034      2.00000
     41       0.0748      2.00000
     42       0.1312      2.00000
     43       0.2456      2.00011
     44       0.2619      2.00017
     45       0.3113      2.00064
     46       0.3230      2.00086
     47       0.3413      2.00133
     48       0.4810      2.02043
     49       0.6629      2.05266
     50       0.6777      2.03478
     51       0.7346      1.88506
     52       0.7741      1.68989
     53       0.8409      1.20488
     54       0.9658      0.25696
     55       1.0857     -0.06545
     56       1.1747     -0.05100
     57       1.1771     -0.04993
     58       1.1886     -0.04460
     59       1.3019     -0.00847
     60       1.4009     -0.00101
     61       1.4818     -0.00012
     62       1.4962     -0.00008
     63       1.5016     -0.00007
     64       1.6958     -0.00000
     65       1.7499     -0.00000
     66       1.7940     -0.00000

 k-point    61 :       0.1111    0.5000    0.0000
  band No.  band energies     occupation 
      1      -2.8398      2.00000
      2      -2.5554      2.00000
      3      -1.5381      2.00000
      4      -1.4827      2.00000
      5      -1.4707      2.00000
      6      -1.4543      2.00000
      7      -1.4422      2.00000
      8      -1.4330      2.00000
      9      -1.3670      2.00000
     10      -1.3312      2.00000
     11      -1.2810      2.00000
     12      -1.2241      2.00000
     13      -1.1626      2.00000
     14      -1.1505      2.00000
     15      -1.1385      2.00000
     16      -1.1083      2.00000
     17      -1.0750      2.00000
     18      -1.0370      2.00000
     19      -1.0077      2.00000
     20      -0.9696      2.00000
     21      -0.9201      2.00000
     22      -0.8891      2.00000
     23      -0.8754      2.00000
     24      -0.8381      2.00000
     25      -0.7873      2.00000
     26      -0.7573      2.00000
     27      -0.6467      2.00000
     28      -0.6236      2.00000
     29      -0.4722      2.00000
     30      -0.3595      2.00000
     31      -0.3403      2.00000
     32      -0.2718      2.00000
     33      -0.2542      2.00000
     34      -0.1663      2.00000
     35      -0.1429      2.00000
     36      -0.0850      2.00000
     37      -0.0701      2.00000
     38      -0.0508      2.00000
     39       0.0160      2.00000
     40       0.0217      2.00000
     41       0.0629      2.00000
     42       0.2042      2.00003
     43       0.2232      2.00005
     44       0.2465      2.00011
     45       0.3314      2.00105
     46       0.3909      2.00402
     47       0.4526      2.01296
     48       0.5256      2.03723
     49       0.6605      2.05489
     50       0.6704      2.04447
     51       0.7789      1.66057
     52       0.8485      1.14175
     53       0.8885      0.80523
     54       0.9971      0.11063
     55       1.0586     -0.04266
     56       1.1572     -0.05884
     57       1.2562     -0.01846
     58       1.2598     -0.01744
     59       1.2712     -0.01452
     60       1.3056     -0.00791
     61       1.4542     -0.00025
     62       1.5189     -0.00004
     63       1.5809     -0.00001
     64       1.7062     -0.00000
     65       1.7620     -0.00000
     66       1.7961     -0.00000

 k-point    62 :       0.2222    0.5000    0.0000
  band No.  band energies     occupation 
      1      -2.8715      2.00000
      2      -2.4107      2.00000
      3      -1.6009      2.00000
      4      -1.5986      2.00000
      5      -1.5068      2.00000
      6      -1.4528      2.00000
      7      -1.4219      2.00000
      8      -1.4039      2.00000
      9      -1.3556      2.00000
     10      -1.3291      2.00000
     11      -1.3076      2.00000
     12      -1.2347      2.00000
     13      -1.1718      2.00000
     14      -1.1566      2.00000
     15      -1.1368      2.00000
     16      -1.0875      2.00000
     17      -1.0350      2.00000
     18      -1.0214      2.00000
     19      -0.9781      2.00000
     20      -0.9501      2.00000
     21      -0.9301      2.00000
     22      -0.8369      2.00000
     23      -0.7976      2.00000
     24      -0.7144      2.00000
     25      -0.6681      2.00000
     26      -0.6288      2.00000
     27      -0.5997      2.00000
     28      -0.5720      2.00000
     29      -0.3470      2.00000
     30      -0.2862      2.00000
     31      -0.2380      2.00000
     32      -0.2156      2.00000
     33      -0.1787      2.00000
     34      -0.1356      2.00000
     35      -0.0496      2.00000
     36       0.0001      2.00000
     37       0.0185      2.00000
     38       0.0727      2.00000
     39       0.0922      2.00000
     40       0.1137      2.00000
     41       0.1986      2.00003
     42       0.2146      2.00004
     43       0.2842      2.00031
     44       0.3542      2.00180
     45       0.4561      2.01374
     46       0.5231      2.03617
     47       0.5562      2.05118
     48       0.6491      2.06321
     49       0.6869      2.02001
     50       0.7468      1.83315
     51       0.8569      1.07077
     52       0.9298      0.48446
     53       0.9406      0.40965
     54       1.0214      0.03012
     55       1.0536     -0.03595
     56       1.1211     -0.07006
     57       1.2869     -0.01111
     58       1.3308     -0.00483
     59       1.4070     -0.00087
     60       1.4365     -0.00041
     61       1.4544     -0.00025
     62       1.4860     -0.00010
     63       1.5166     -0.00004
     64       1.6447     -0.00000
     65       1.7167     -0.00000
     66       1.8276     -0.00000

 k-point    63 :       0.3333    0.5000    0.0000
  band No.  band energies     occupation 
      1      -2.9049      2.00000
      2      -2.2398      2.00000
      3      -1.6435      2.00000
      4      -1.6365      2.00000
      5      -1.5786      2.00000
      6      -1.5329      2.00000
      7      -1.5061      2.00000
      8      -1.4209      2.00000
      9      -1.4042      2.00000
     10      -1.3937      2.00000
     11      -1.3052      2.00000
     12      -1.2502      2.00000
     13      -1.2376      2.00000
     14      -1.1238      2.00000
     15      -1.0519      2.00000
     16      -0.9374      2.00000
     17      -0.9292      2.00000
     18      -0.9130      2.00000
     19      -0.9045      2.00000
     20      -0.8495      2.00000
     21      -0.8120      2.00000
     22      -0.7530      2.00000
     23      -0.6818      2.00000
     24      -0.6388      2.00000
     25      -0.5888      2.00000
     26      -0.5016      2.00000
     27      -0.4951      2.00000
     28      -0.4310      2.00000
     29      -0.2467      2.00000
     30      -0.1822      2.00000
     31      -0.1460      2.00000
     32      -0.1308      2.00000
     33      -0.0861      2.00000
     34      -0.0136      2.00000
     35      -0.0122      2.00000
     36       0.0277      2.00000
     37       0.1390      2.00000
     38       0.1637      2.00001
     39       0.1730      2.00001
     40       0.2079      2.00003
     41       0.2894      2.00036
     42       0.3031      2.00052
     43       0.3492      2.00160
     44       0.4423      2.01083
     45       0.5030      2.02800
     46       0.5514      2.04896
     47       0.5861      2.06386
     48       0.6748      2.03896
     49       0.8067      1.47270
     50       0.8162      1.40148
     51       0.9224      0.53782
     52       0.9585      0.29797
     53       1.0429     -0.01865
     54       1.1279     -0.06879
     55       1.1820     -0.04764
     56       1.2172     -0.03206
     57       1.2702     -0.01474
     58       1.3695     -0.00211
     59       1.3824     -0.00157
     60       1.4030     -0.00096
     61       1.5085     -0.00005
     62       1.5417     -0.00002
     63       1.5779     -0.00001
     64       1.6342     -0.00000
     65       1.7219     -0.00000
     66       1.8599     -0.00000

 k-point    64 :       0.4444    0.5000    0.0000
  band No.  band energies     occupation 
      1      -2.9252      2.00000
      2      -2.1274      2.00000
      3      -1.6510      2.00000
      4      -1.6193      2.00000
      5      -1.5942      2.00000
      6      -1.5645      2.00000
      7      -1.5368      2.00000
      8      -1.4893      2.00000
      9      -1.4738      2.00000
     10      -1.4414      2.00000
     11      -1.3735      2.00000
     12      -1.3225      2.00000
     13      -1.2916      2.00000
     14      -1.1668      2.00000
     15      -0.9833      2.00000
     16      -0.9125      2.00000
     17      -0.8180      2.00000
     18      -0.7524      2.00000
     19      -0.7371      2.00000
     20      -0.7167      2.00000
     21      -0.6641      2.00000
     22      -0.6176      2.00000
     23      -0.5775      2.00000
     24      -0.5048      2.00000
     25      -0.4490      2.00000
     26      -0.3963      2.00000
     27      -0.3477      2.00000
     28      -0.3298      2.00000
     29      -0.2811      2.00000
     30      -0.1749      2.00000
     31      -0.1046      2.00000
     32      -0.0935      2.00000
     33      -0.0518      2.00000
     34      -0.0248      2.00000
     35       0.0645      2.00000
     36       0.0989      2.00000
     37       0.1142      2.00000
     38       0.1474      2.00000
     39       0.1857      2.00002
     40       0.2547      2.00014
     41       0.2882      2.00035
     42       0.3186      2.00077
     43       0.3414      2.00134
     44       0.4199      2.00718
     45       0.5118      2.03144
     46       0.5528      2.04963
     47       0.7053      1.98000
     48       0.7290      1.90633
     49       0.8278      1.31140
     50       0.9092      0.63793
     51       0.9644      0.26468
     52       0.9895      0.14152
     53       1.0972     -0.06949
     54       1.1835     -0.04696
     55       1.2040     -0.03763
     56       1.2327     -0.02610
     57       1.3075     -0.00762
     58       1.3388     -0.00410
     59       1.3592     -0.00265
     60       1.4391     -0.00038
     61       1.4860     -0.00010
     62       1.5673     -0.00001
     63       1.6017     -0.00000
     64       1.6704     -0.00000
     65       1.7785     -0.00000
     66       1.8480     -0.00000


--------------------------------------------------------------------------------------------------------


 soft charge-density along one line, spin component           1
         0         1         2         3         4         5         6         7         8         9
 total charge-density along one line
 
 pseudopotential strength for first ion, spin component:           1
 -4.579   0.000  -0.000   0.020  -0.000  -4.745   0.000  -0.000
  0.000  -4.606   0.002   0.000  -0.005   0.000  -4.776   0.002
 -0.000   0.002  -4.609   0.000  -0.004  -0.000   0.002  -4.780
  0.020   0.000   0.000  -4.607   0.000   0.023   0.000   0.000
 -0.000  -0.005  -0.004   0.000  -4.592  -0.000  -0.007  -0.005
 -4.745   0.000  -0.000   0.023  -0.000  -4.817   0.000  -0.000
  0.000  -4.776   0.002   0.000  -0.007   0.000  -4.854   0.003
 -0.000   0.002  -4.780   0.000  -0.005  -0.000   0.003  -4.857
  0.023   0.000   0.000  -4.777   0.000   0.026   0.000   0.000
 -0.000  -0.007  -0.005   0.000  -4.759  -0.000  -0.008  -0.006
 -0.000  -0.002   0.004  -0.000  -0.002  -0.000  -0.003   0.005
  0.000   0.003  -0.008   0.000   0.007   0.000   0.003  -0.010
 -0.000   0.013   0.001   0.000  -0.005  -0.000   0.016   0.001
  0.000   0.006   0.015  -0.000   0.002   0.000   0.006   0.018
 -0.001   0.000   0.000   0.017  -0.000  -0.000   0.000   0.000
 total augmentation occupancy for first ion, spin component:           1
  3.507  -0.000   0.000   0.167  -0.000  -1.936   0.000   0.000  -0.143   0.000   0.000  -0.000  -0.000  -0.000   0.061
 -0.000   2.861  -0.207   0.000   0.137   0.000  -1.442   0.138  -0.000  -0.114  -0.139   0.002   0.254  -0.037  -0.000
  0.000  -0.207   2.958  -0.000  -0.383   0.000   0.137  -1.536   0.000   0.196  -0.192  -0.011  -0.032   0.284   0.000
  0.167   0.000  -0.000   3.056   0.000  -0.142  -0.000   0.000  -1.600  -0.000  -0.000   0.000  -0.000  -0.000   0.009
 -0.000   0.137  -0.383   0.000   3.401   0.000  -0.114   0.196  -0.000  -1.735   0.151  -0.001   0.010  -0.117  -0.000
 -1.936   0.000   0.000  -0.142   0.000   1.079  -0.000  -0.000   0.103  -0.000   0.000   0.000   0.000   0.000  -0.039
  0.000  -1.442   0.137  -0.000  -0.114  -0.000   0.741  -0.086   0.000   0.080   0.067  -0.001  -0.146   0.025   0.000
  0.000   0.138  -1.536   0.000   0.196  -0.000  -0.086   0.810  -0.000  -0.101   0.149   0.007   0.020  -0.165  -0.000
 -0.143  -0.000   0.000  -1.600  -0.000   0.103   0.000  -0.000   0.850   0.000  -0.000  -0.000   0.000   0.000  -0.014
  0.000  -0.114   0.196  -0.000  -1.735  -0.000   0.080  -0.101   0.000   0.900  -0.085  -0.000  -0.010   0.063   0.000
  0.000  -0.139  -0.192  -0.000   0.151   0.000   0.067   0.149  -0.000  -0.085   2.052   0.051  -0.016   0.131  -0.000
 -0.000   0.002  -0.011   0.000  -0.001   0.000  -0.001   0.007  -0.000  -0.000   0.051   0.002   0.000   0.003   0.000
 -0.000   0.254  -0.032  -0.000   0.010   0.000  -0.146   0.020   0.000  -0.010  -0.016   0.000   0.329   0.019  -0.000
 -0.000  -0.037   0.284  -0.000  -0.117   0.000   0.025  -0.165   0.000   0.063   0.131   0.003   0.019   0.272   0.000
  0.061  -0.000   0.000   0.009  -0.000  -0.039   0.000  -0.000  -0.014   0.000  -0.000   0.000  -0.000   0.000   0.333


------------------------ aborting loop because EDIFF is reached ----------------------------------------


    CHARGE:  cpu time    0.1265: real time    0.1265
    FORLOC:  cpu time    0.0023: real time    0.0023
    FORNL :  cpu time    3.1325: real time    3.1570
    STRESS:  cpu time    4.0969: real time    4.1025
    FORCOR:  cpu time    0.0164: real time    0.0164
    FORHAR:  cpu time    0.0054: real time    0.0054
    MIXING:  cpu time    0.0032: real time    0.0032
    OFIELD:  cpu time    0.0000: real time    0.0000

  FORCE on cell =-STRESS in cart. coord.  units (eV):
  Direction    XX          YY          ZZ          XY          YZ          ZX
  --------------------------------------------------------------------------------------
  Alpha Z   298.31535   298.31535   298.31535
  Ewald   37217.58874 37220.44162-39384.96595    -0.00020     0.29192     0.00045
  Hartree 37918.05164 37932.35105-37842.78331    -0.00002    -0.05213     0.00004
  E(xc)    -378.19630  -378.16824  -378.12910     0.00001    -0.29250    -0.00003
  Local  -75816.66757-75840.99520 76547.49262     0.00015     0.02913    -0.00034
  n-local   -49.77330   -52.70094   -56.39478     0.00002    -2.30090    -0.00005
  augment   179.28247   180.41897   180.04865    -0.00001     0.77069     0.00002
  Kinetic   627.46110   633.57973   630.92559    -0.00001     1.82902     0.00004
  Fock        0.00000     0.00000     0.00000     0.00000     0.00000     0.00000
  -------------------------------------------------------------------------------------
  Total      -3.93787    -6.75766    -5.49092    -0.00005     0.27523     0.00012
  in kB      -9.86412   -16.92752   -13.75441    -0.00013     0.68943     0.00031
  external pressure =      -13.52 kB  Pullay stress =        0.00 kB


 VOLUME and BASIS-vectors are now :
 -----------------------------------------------------------------------------
  energy-cutoff  :      400.00
  volume of cell :      639.61
      direct lattice vectors                 reciprocal lattice vectors
     4.588300228  0.000000000  0.000000000     0.217945634  0.000000000  0.000000000
     0.000000000  2.854899883  0.000000000     0.000000000  0.350274980  0.000000000
     0.000000000  0.000000000 48.828201294     0.000000000  0.000000000  0.020479968

  length of vectors
     4.588300228  2.854899883 48.828201294     0.217945634  0.350274980  0.020479968


 FORCES acting on ions
    electron-ion (+dipol)            ewald-force                    non-local-force                 convergence-correction
 -----------------------------------------------------------------------------------------------
   -.418E-04 -.264E+00 0.936E+03   0.534E-04 0.303E+00 -.936E+03   -.160E-05 -.424E-01 -.287E+00   0.212E-05 0.131E-03 -.470E-02
   0.855E-05 0.121E+01 0.631E+03   -.241E-05 -.682E+00 -.631E+03   -.324E-05 -.239E+00 0.156E-01   -.280E-05 0.104E-04 -.595E-02
   0.104E-04 0.129E+01 0.347E+03   -.104E-04 -.737E+00 -.348E+03   0.168E-05 -.135E+00 0.360E-01   0.344E-07 -.698E-05 -.661E-02
   -.120E-03 0.258E+01 0.445E+02   0.146E-03 -.230E+01 -.445E+02   -.232E-04 -.280E+00 -.290E-01   -.192E-06 0.585E-05 -.872E-02
   0.171E-04 -.708E+00 0.996E+03   -.181E-04 0.881E+00 -.992E+03   -.509E-06 -.173E+00 -.437E+01   -.236E-05 -.320E-04 0.329E-03
   0.414E-04 0.210E+00 0.831E+03   -.520E-04 -.727E+00 -.830E+03   0.615E-05 0.217E+00 -.627E+00   -.118E-05 -.481E-04 -.688E-02
   0.104E-05 -.124E+01 0.536E+03   0.124E-06 0.709E+00 -.536E+03   -.588E-06 0.870E-01 0.120E-01   -.140E-06 0.788E-05 -.600E-02
   -.686E-04 -.176E+01 0.254E+03   0.638E-04 0.115E+01 -.254E+03   0.346E-05 0.144E+00 -.180E+00   -.105E-05 0.595E-05 -.733E-02
   0.502E-05 -.145E+01 -.467E+02   0.221E-04 0.162E+01 0.459E+02   -.253E-04 -.168E+00 0.799E+00   0.442E-06 -.723E-05 -.940E-02
   0.133E-03 -.644E-01 -.186E+03   -.164E-03 0.157E-01 0.187E+03   0.327E-04 0.499E-01 -.565E+00   -.159E-05 -.659E-06 -.100E-01
   0.149E-03 -.155E+00 -.343E+03   -.136E-03 0.195E+00 0.342E+03   -.131E-04 0.876E-02 0.927E+00   0.137E-05 0.675E-06 -.914E-02
   0.115E-04 0.124E-03 -.605E+03   -.176E-04 0.197E-04 0.605E+03   0.514E-06 -.131E-02 -.812E+00   0.182E-05 0.638E-06 -.665E-02
   -.107E-04 0.120E-02 -.767E+03   0.130E-04 -.467E-03 0.767E+03   0.211E-05 -.121E-02 0.937E-01   0.544E-06 -.503E-06 -.258E-02
   -.171E-04 0.316E-03 -.925E+03   0.150E-04 0.117E-03 0.921E+03   0.108E-05 -.495E-03 0.349E+01   0.777E-06 0.378E-06 0.563E-02
   0.228E-04 0.767E-02 -.124E+03   -.429E-04 0.966E-01 0.124E+03   0.196E-04 -.103E+00 -.166E+00   0.664E-06 0.104E-06 -.994E-02
   -.297E-03 0.656E-01 -.282E+03   0.331E-03 -.545E-01 0.283E+03   -.234E-04 -.490E-02 -.110E+01   0.965E-07 -.726E-06 -.954E-02
   -.238E-04 -.983E-02 -.433E+03   0.271E-04 0.160E-02 0.433E+03   0.689E-05 0.128E-01 0.419E-01   -.293E-05 -.957E-07 -.868E-02
   -.915E-05 0.903E-04 -.557E+03   0.170E-04 -.152E-04 0.557E+03   -.151E-05 0.236E-02 0.489E+00   -.332E-05 -.222E-06 -.731E-02
   -.580E-05 -.231E-02 -.713E+03   0.681E-05 0.226E-02 0.713E+03   0.458E-06 0.880E-03 0.282E-01   0.430E-06 0.987E-06 -.446E-02
   0.280E-04 0.691E-03 -.884E+03   -.296E-04 -.193E-02 0.883E+03   0.275E-05 0.116E-02 0.736E+00   -.117E-05 -.621E-06 0.261E-02
   -.263E-04 0.763E+00 0.904E+03   0.188E-04 -.355E+00 -.904E+03   0.207E-05 -.434E-01 0.288E-01   0.281E-05 -.378E-04 -.773E-02
   -.629E-05 -.235E-01 0.552E+03   0.210E-05 0.109E-02 -.552E+03   -.194E-05 0.391E-01 0.296E-01   0.328E-05 -.114E-05 -.775E-02
   0.178E-03 0.454E-01 0.190E+03   -.226E-03 -.117E+00 -.192E+03   0.327E-04 0.134E+00 0.790E+00   0.305E-06 -.450E-05 -.102E-01
   0.138E-04 0.186E-02 -.355E+03   -.167E-04 -.393E-03 0.355E+03   -.235E-05 -.180E-02 0.268E+00   0.200E-05 -.183E-07 -.634E-02
 -----------------------------------------------------------------------------------------------
   -.761E-05 0.496E+00 0.503E+00   0.119E-13 -.329E-13 0.341E-12   0.154E-04 -.496E+00 -.353E+00   -.343E-07 0.233E-04 -.147E+00
 
 
 POSITION                                       TOTAL-FORCE (eV/Angst)
 -----------------------------------------------------------------------------------
      4.58830      0.59838      3.11441         0.000012     -0.002603     -0.000054
      2.29415      0.95162      6.71290        -0.000000      0.289361      0.273822
      0.00000      0.95162     10.64552         0.000001      0.421978     -0.126063
      2.29414      1.30354     14.33511         0.000002      0.000829     -0.000147
      2.29415      1.58650      1.83321        -0.000004     -0.000100     -0.000709
      2.29415      0.00000      4.09131        -0.000006     -0.300101      0.280947
      0.00000      0.00000      8.02394         0.000000     -0.445909     -0.054959
      2.29415      0.00000     11.95607        -0.000003     -0.473594     -0.347741
      4.58828      0.04664     15.56733         0.000002      0.001516     -0.000263
      4.58827      0.05592     18.17584        -0.000000      0.001190     -0.000436
      4.58825      1.42745     20.63822         0.000001      0.049257      0.560633
      4.58825      1.42745     25.71147        -0.000004     -0.001129     -0.389515
      4.58825      0.00000     28.24858         0.000005     -0.000445      0.148736
      4.58826      1.42791     30.70795        -0.000001     -0.000022      0.000568
      2.29413      1.48665     17.11198        -0.000000      0.000984     -0.000613
      2.29410      0.00000     19.79251         0.000010      0.006212     -0.607851
      2.29410      1.42745     22.32914         0.000007      0.004637      0.097701
      2.29410      0.00000     24.86625         0.000003      0.002479      0.194809
      2.29410      1.42745     27.40287         0.000002      0.000875     -0.199318
      2.29411      0.00068     29.88674        -0.000000     -0.000034      0.000418
      0.00000      1.90328      5.40235        -0.000003      0.364872      0.290455
      2.29415      1.90328      9.33449        -0.000003      0.016740      0.026169
      0.00000      1.90328     13.26662        -0.000015      0.063299     -0.381949
      4.58825      0.00000     23.17484        -0.000004     -0.000293      0.235361
 -----------------------------------------------------------------------------------
    total drift:                                0.000008     -0.000965      0.002695


--------------------------------------------------------------------------------------------------------


  FREE ENERGIE OF THE ION-ELECTRON SYSTEM (eV)
  ---------------------------------------------------
  free  energy   TOTEN  =      -181.70492711 eV

  energy  without entropy=     -181.68763203  energy(sigma->0) =     -181.69916209
 


--------------------------------------------------------------------------------------------------------


    POTLOK:  cpu time    0.0188: real time    0.0188


--------------------------------------------------------------------------------------------------------


 stress matrix after NEB project (eV)
     -3.93787     -0.00005      0.00012
     -0.00005     -6.75766      0.27523
      0.00012      0.27523     -5.49092
  FORCES: max atom, RMS     0.002604    0.000759
  FORCE total and by dimension    0.003718    0.002603
  Stress total and by dimension    9.564225    6.757656
 Quasi-Newton relaxation of ions (Broydens 2nd method)
  g(Force)  = 0.133E-06   g(Stress)= 0.000E+00

 Reset! Starting new Quasi-Newton update for ions 


--------------------------------------------------------------------------------------------------------


    WAVPRE:  cpu time    0.0074: real time    0.0466
    FEWALD:  cpu time    0.0239: real time    0.0239
    ORTHCH:  cpu time    0.5617: real time    0.5620
     LOOP+:  cpu time  299.7098: real time  300.3960


--------------------------------------- Iteration      2(   1)  ---------------------------------------


    POTLOK:  cpu time    0.0159: real time    0.0216
    SETDIJ:  cpu time    0.0033: real time    0.0033
     EDDAV:  cpu time    4.8115: real time    4.8190
       DOS:  cpu time    0.0062: real time    0.0062
    CHARGE:  cpu time    0.1252: real time    0.1254
    MIXING:  cpu time    0.0005: real time    0.0005
    --------------------------------------------
      LOOP:  cpu time    4.9627: real time    4.9760

 eigenvalue-minimisations  :  7440
 total energy-change (2. order) : 0.7627732E-05  ( 0.7022227E-05)
 number of electron      98.0000071 magnetization 
 augmentation part       28.0535670 magnetization 

 Broyden mixing:
  rms(total) = 0.82343E-04    rms(broyden)= 0.82341E-04
  rms(prec ) = 0.10181E-03
  weight for this iteration     100.00

 Free energy of the ion-electron system (eV)
  ---------------------------------------------------
  alpha Z        PSCENC =       298.31535276
  Ewald energy   TEWEN  =     35053.05722933
  -Hartree energ DENC   =    -38007.55157385
  -exchange      EXHF   =         0.00000000
  -V(xc)+E(xc)   XCENC  =      -897.75667870
  PAW double counting   =      6331.91385953    -5348.75701480
  entropy T*S    EENTRO =        -0.01717096
  eigenvalues    EBANDS =       -72.89305925
  atomic energy  EATOM  =      2461.98413708
  Solvation  Ediel_sol  =         0.00000000
  ---------------------------------------------------
  free energy    TOTEN  =      -181.70491885 eV

  energy without entropy =     -181.68774789  energy(sigma->0) =     -181.69919520


--------------------------------------------------------------------------------------------------------


--------------------------------------- Iteration      2(   2)  ---------------------------------------


    POTLOK:  cpu time    0.0146: real time    0.0185
    SETDIJ:  cpu time    0.0033: real time    0.0033
    EDDIAG:  cpu time    0.9663: real time    0.9684
  RMM-DIIS:  cpu time    1.5643: real time    1.5654
    ORTHCH:  cpu time    0.1939: real time    0.1939
       DOS:  cpu time    0.0066: real time    0.0066
    CHARGE:  cpu time    0.1261: real time    0.1261
    MIXING:  cpu time    0.0005: real time    0.0005
    --------------------------------------------
      LOOP:  cpu time    2.8756: real time    2.8826

 eigenvalue-minimisations  :  4777
 total energy-change (2. order) :-0.4508554E-05  ( 0.6835016E-07)
 number of electron      98.0000071 magnetization 
 augmentation part       28.0536554 magnetization 

 Broyden mixing:
  rms(total) = 0.15070E-02    rms(broyden)= 0.15070E-02
  rms(prec ) = 0.36850E-02
  weight for this iteration     100.00

 eigenvalues of (default mixing * dielectric matrix)
  average eigenvalue GAMMA=   0.0329
  0.0329

 Free energy of the ion-electron system (eV)
  ---------------------------------------------------
  alpha Z        PSCENC =       298.31535276
  Ewald energy   TEWEN  =     35053.05722933
  -Hartree energ DENC   =    -38007.56033154
  -exchange      EXHF   =         0.00000000
  -V(xc)+E(xc)   XCENC  =      -897.75667061
  PAW double counting   =      6331.90996570    -5348.75306904
  entropy T*S    EENTRO =        -0.01709514
  eigenvalues    EBANDS =       -72.88444190
  atomic energy  EATOM  =      2461.98413708
  Solvation  Ediel_sol  =         0.00000000
  ---------------------------------------------------
  free energy    TOTEN  =      -181.70492336 eV

  energy without entropy =     -181.68782822  energy(sigma->0) =     -181.69922498


--------------------------------------------------------------------------------------------------------


--------------------------------------- Iteration      2(   3)  ---------------------------------------


    POTLOK:  cpu time    0.0147: real time    0.0182
    SETDIJ:  cpu time    0.0032: real time    0.0031
    EDDIAG:  cpu time    0.9656: real time    0.9681
  RMM-DIIS:  cpu time    1.5027: real time    1.5034
    ORTHCH:  cpu time    0.2344: real time    0.2345
       DOS:  cpu time    0.0063: real time    0.0063
    CHARGE:  cpu time    0.1277: real time    0.1277
    MIXING:  cpu time    0.0005: real time    0.0005
    --------------------------------------------
      LOOP:  cpu time    2.8552: real time    2.8620

 eigenvalue-minimisations  :  4588
 total energy-change (2. order) : 0.3312711E-05  ( 0.8854335E-08)
 number of electron      98.0000071 magnetization 
 augmentation part       28.0534751 magnetization 

 Broyden mixing:
  rms(total) = 0.75519E-03    rms(broyden)= 0.75514E-03
  rms(prec ) = 0.17145E-02
  weight for this iteration     100.00

 eigenvalues of (default mixing * dielectric matrix)
  average eigenvalue GAMMA=   0.0554
  0.0998  0.0109

 Free energy of the ion-electron system (eV)
  ---------------------------------------------------
  alpha Z        PSCENC =       298.31535276
  Ewald energy   TEWEN  =     35053.05722933
  -Hartree energ DENC   =    -38007.55994010
  -exchange      EXHF   =         0.00000000
  -V(xc)+E(xc)   XCENC  =      -897.75666702
  PAW double counting   =      6331.90979541    -5348.75290679
  entropy T*S    EENTRO =        -0.01718724
  eigenvalues    EBANDS =       -72.88473347
  atomic energy  EATOM  =      2461.98413708
  Solvation  Ediel_sol  =         0.00000000
  ---------------------------------------------------
  free energy    TOTEN  =      -181.70492005 eV

  energy without entropy =     -181.68773280  energy(sigma->0) =     -181.69919097


--------------------------------------------------------------------------------------------------------


--------------------------------------- Iteration      2(   4)  ---------------------------------------


    POTLOK:  cpu time    0.0147: real time    0.0179
    SETDIJ:  cpu time    0.0031: real time    0.0031
    EDDIAG:  cpu time    0.9710: real time    0.9832
  RMM-DIIS:  cpu time    1.5142: real time    1.5153
    ORTHCH:  cpu time    0.1884: real time    0.1884
       DOS:  cpu time    0.0066: real time    0.0066
    --------------------------------------------
      LOOP:  cpu time    2.6980: real time    2.7146

 eigenvalue-minimisations  :  4559
 total energy-change (2. order) : 0.6150840E-06  ( 0.5008865E-08)
 number of electron      98.0000071 magnetization 
 augmentation part       28.0534751 magnetization 

 Free energy of the ion-electron system (eV)
  ---------------------------------------------------
  alpha Z        PSCENC =       298.31535276
  Ewald energy   TEWEN  =     35053.05722933
  -Hartree energ DENC   =    -38007.54771881
  -exchange      EXHF   =         0.00000000
  -V(xc)+E(xc)   XCENC  =      -897.75667235
  PAW double counting   =      6331.90960484    -5348.75268147
  entropy T*S    EENTRO =        -0.01714503
  eigenvalues    EBANDS =       -72.89702578
  atomic energy  EATOM  =      2461.98413708
  Solvation  Ediel_sol  =         0.00000000
  ---------------------------------------------------
  free energy    TOTEN  =      -181.70491943 eV

  energy without entropy =     -181.68777440  energy(sigma->0) =     -181.69920442


--------------------------------------------------------------------------------------------------------


 average (electrostatic) potential at core
  the test charge radii are     1.2598  1.2064  1.0406
  (the norm of the test charge is              1.0000)
       1 -28.5242       2 -28.5809       3 -28.5795       4 -28.4305       5 -28.9639
       6 -28.3262       7 -28.5471       8 -28.5461       9 -28.5569      10 -28.6178
      11 -28.7540      12 -28.6897      13 -28.7247      14 -29.0070      15 -28.8350
      16 -28.7201      17 -28.6572      18 -28.6269      19 -28.7212      20 -28.7421
      21 -44.8041      22 -44.7315      23 -44.6182      24 -78.7218
 
 
 
 E-fermi :   0.8653     XC(G=0):  -7.4626     alpha+bet : -7.2864


 k-point     1 :       0.0000    0.0000    0.0000
  band No.  band energies     occupation 
      1      -6.7116      2.00000
      2      -5.0198      2.00000
      3      -4.8390      2.00000
      4      -4.7036      2.00000
      5      -4.3636      2.00000
      6      -3.8712      2.00000
      7      -3.4715      2.00000
      8      -3.0279      2.00000
      9      -2.5551      2.00000
     10      -2.1690      2.00000
     11      -1.8070      2.00000
     12      -1.6236      2.00000
     13      -1.5758      2.00000
     14      -1.4210      2.00000
     15      -1.3016      2.00000
     16      -1.2119      2.00000
     17      -1.1596      2.00000
     18      -1.1235      2.00000
     19      -1.0522      2.00000
     20      -0.9594      2.00000
     21      -0.8715      2.00000
     22      -0.6692      2.00000
     23      -0.6011      2.00000
     24      -0.5618      2.00000
     25      -0.5402      2.00000
     26      -0.3807      2.00000
     27      -0.3100      2.00000
     28      -0.1577      2.00000
     29       0.0060      2.00000
     30       0.0663      2.00000
     31       0.0790      2.00000
     32       0.0960      2.00000
     33       0.2351      2.00008
     34       0.2641      2.00018
     35       0.3269      2.00094
     36       0.3307      2.00103
     37       0.4352      2.00953
     38       0.4360      2.00968
     39       0.5126      2.03171
     40       0.5754      2.05966
     41       0.5949      2.06674
     42       0.6039      2.06905
     43       0.7452      1.84048
     44       0.7643      1.74588
     45       0.8376      1.23265
     46       0.8851      0.83352
     47       0.9148      0.59505
     48       0.9973      0.10980
     49       1.0426     -0.01787
     50       1.1234     -0.06970
     51       1.2033     -0.03801
     52       1.2600     -0.01742
     53       1.2943     -0.00974
     54       1.3603     -0.00259
     55       1.3868     -0.00142
     56       1.4565     -0.00024
     57       1.4882     -0.00010
     58       1.5277     -0.00003
     59       1.5719     -0.00001
     60       1.5778     -0.00001
     61       1.5813     -0.00001
     62       1.6654     -0.00000
     63       1.6839     -0.00000
     64       1.7267     -0.00000
     65       1.7593     -0.00000
     66       1.8150     -0.00000

 k-point     2 :       0.1111    0.0000    0.0000
  band No.  band energies     occupation 
      1      -6.6310      2.00000
      2      -4.9152      2.00000
      3      -4.7359      2.00000
      4      -4.6035      2.00000
      5      -4.2695      2.00000
      6      -3.7838      2.00000
      7      -3.3919      2.00000
      8      -2.9724      2.00000
      9      -2.5258      2.00000
     10      -2.1594      2.00000
     11      -1.9103      2.00000
     12      -1.6797      2.00000
     13      -1.6337      2.00000
     14      -1.4599      2.00000
     15      -1.3794      2.00000
     16      -1.2997      2.00000
     17      -1.2352      2.00000
     18      -1.1594      2.00000
     19      -1.0180      2.00000
     20      -0.9974      2.00000
     21      -0.9610      2.00000
     22      -0.7628      2.00000
     23      -0.6746      2.00000
     24      -0.5790      2.00000
     25      -0.4765      2.00000
     26      -0.4097      2.00000
     27      -0.2698      2.00000
     28      -0.2133      2.00000
     29      -0.0220      2.00000
     30       0.0172      2.00000
     31       0.0928      2.00000
     32       0.1305      2.00000
     33       0.1878      2.00002
     34       0.2773      2.00026
     35       0.3534      2.00177
     36       0.4140      2.00640
     37       0.4337      2.00929
     38       0.4535      2.01314
     39       0.4717      2.01768
     40       0.5312      2.03970
     41       0.6124      2.07045
     42       0.7010      1.99083
     43       0.7593      1.77244
     44       0.8230      1.34967
     45       0.8417      1.19819
     46       0.8758      0.91189
     47       0.9678      0.24674
     48       0.9997      0.10066
     49       1.1140     -0.07082
     50       1.1285     -0.06867
     51       1.2101     -0.03504
     52       1.2322     -0.02630
     53       1.2698     -0.01487
     54       1.2946     -0.00969
     55       1.3898     -0.00132
     56       1.4231     -0.00058
     57       1.4417     -0.00036
     58       1.5429     -0.00002
     59       1.5532     -0.00001
     60       1.5731     -0.00001
     61       1.6052     -0.00000
     62       1.6318     -0.00000
     63       1.6529     -0.00000
     64       1.6994     -0.00000
     65       1.7277     -0.00000
     66       1.7858     -0.00000

 k-point     3 :       0.2222    0.0000    0.0000
  band No.  band energies     occupation 
      1      -6.4025      2.00000
      2      -4.6085      2.00000
      3      -4.4341      2.00000
      4      -4.3112      2.00000
      5      -3.9953      2.00000
      6      -3.5291      2.00000
      7      -3.1655      2.00000
      8      -2.8478      2.00000
      9      -2.4853      2.00000
     10      -2.2727      2.00000
     11      -2.0583      2.00000
     12      -1.8016      2.00000
     13      -1.7808      2.00000
     14      -1.6290      2.00000
     15      -1.5605      2.00000
     16      -1.4814      2.00000
     17      -1.3712      2.00000
     18      -1.2723      2.00000
     19      -1.1995      2.00000
     20      -1.1331      2.00000
     21      -1.0698      2.00000
     22      -0.9930      2.00000
     23      -0.8485      2.00000
     24      -0.7555      2.00000
     25      -0.5363      2.00000
     26      -0.3478      2.00000
     27      -0.2027      2.00000
     28      -0.0917      2.00000
     29      -0.0318      2.00000
     30       0.0179      2.00000
     31       0.0424      2.00000
     32       0.1328      2.00000
     33       0.2201      2.00005
     34       0.2559      2.00014
     35       0.3336      2.00111
     36       0.3573      2.00193
     37       0.4244      2.00782
     38       0.4443      2.01122
     39       0.4781      2.01953
     40       0.5544      2.05031
     41       0.6593      2.05596
     42       0.7014      1.98991
     43       0.8014      1.51159
     44       0.8985      0.72368
     45       0.9464      0.37232
     46       0.9568      0.30840
     47       1.0251      0.02056
     48       1.0361     -0.00515
     49       1.1229     -0.06980
     50       1.1548     -0.05984
     51       1.1847     -0.04642
     52       1.2403     -0.02345
     53       1.2521     -0.01969
     54       1.3133     -0.00684
     55       1.3458     -0.00354
     56       1.3710     -0.00204
     57       1.3897     -0.00132
     58       1.4058     -0.00089
     59       1.4393     -0.00038
     60       1.4820     -0.00012
     61       1.5235     -0.00003
     62       1.5628     -0.00001
     63       1.6488     -0.00000
     64       1.6930     -0.00000
     65       1.7073     -0.00000
     66       1.7931     -0.00000

 k-point     4 :       0.3333    0.0000    0.0000
  band No.  band energies     occupation 
      1      -6.0763      2.00000
      2      -4.1235      2.00000
      3      -3.9584      2.00000
      4      -3.8604      2.00000
      5      -3.5801      2.00000
      6      -3.1754      2.00000
      7      -3.0611      2.00000
      8      -2.7676      2.00000
      9      -2.4130      2.00000
     10      -2.2643      2.00000
     11      -2.1287      2.00000
     12      -2.1015      2.00000
     13      -1.9819      2.00000
     14      -1.8906      2.00000
     15      -1.8013      2.00000
     16      -1.7198      2.00000
     17      -1.5946      2.00000
     18      -1.5041      2.00000
     19      -1.4720      2.00000
     20      -1.3721      2.00000
     21      -1.2984      2.00000
     22      -1.2877      2.00000
     23      -1.1590      2.00000
     24      -1.1506      2.00000
     25      -0.3681      2.00000
     26      -0.2176      2.00000
     27      -0.0941      2.00000
     28      -0.0489      2.00000
     29      -0.0092      2.00000
     30       0.0653      2.00000
     31       0.1173      2.00000
     32       0.1491      2.00001
     33       0.2490      2.00012
     34       0.2968      2.00044
     35       0.3353      2.00115
     36       0.3915      2.00407
     37       0.3970      2.00457
     38       0.4486      2.01209
     39       0.4830      2.02105
     40       0.6307      2.07004
     41       0.6595      2.05578
     42       0.6743      2.03963
     43       0.7816      1.64426
     44       0.8522      1.11090
     45       0.8978      0.72972
     46       0.9372      0.43295
     47       0.9825      0.17304
     48       1.0345     -0.00172
     49       1.0620     -0.04659
     50       1.1029     -0.07047
     51       1.1247     -0.06947
     52       1.1647     -0.05557
     53       1.2467     -0.02136
     54       1.2836     -0.01178
     55       1.2882     -0.01086
     56       1.3122     -0.00699
     57       1.3281     -0.00511
     58       1.3912     -0.00128
     59       1.3997     -0.00104
     60       1.4281     -0.00051
     61       1.4619     -0.00021
     62       1.5168     -0.00004
     63       1.5565     -0.00001
     64       1.6674     -0.00000
     65       1.7038     -0.00000
     66       1.7618     -0.00000

 k-point     5 :       0.4444    0.0000    0.0000
  band No.  band energies     occupation 
      1      -5.7900      2.00000
      2      -3.6729      2.00000
      3      -3.4969      2.00000
      4      -3.3513      2.00000
      5      -3.2000      2.00000
      6      -2.9589      2.00000
      7      -2.8078      2.00000
      8      -2.7175      2.00000
      9      -2.5779      2.00000
     10      -2.5564      2.00000
     11      -2.3330      2.00000
     12      -2.2953      2.00000
     13      -2.0786      2.00000
     14      -1.9960      2.00000
     15      -1.9317      2.00000
     16      -1.8581      2.00000
     17      -1.7680      2.00000
     18      -1.7180      2.00000
     19      -1.6662      2.00000
     20      -1.6357      2.00000
     21      -1.5934      2.00000
     22      -1.5239      2.00000
     23      -1.5183      2.00000
     24      -1.3453      2.00000
     25      -0.2094      2.00000
     26      -0.0233      2.00000
     27      -0.0090      2.00000
     28       0.0428      2.00000
     29       0.0914      2.00000
     30       0.0933      2.00000
     31       0.1121      2.00000
     32       0.2277      2.00006
     33       0.2363      2.00008
     34       0.2408      2.00009
     35       0.2799      2.00028
     36       0.4307      2.00878
     37       0.4929      2.02432
     38       0.5221      2.03571
     39       0.5539      2.05011
     40       0.6090      2.06998
     41       0.6449      2.06550
     42       0.7311      1.89886
     43       0.7831      1.63476
     44       0.8197      1.37537
     45       0.8650      1.00314
     46       0.8701      0.95962
     47       0.8911      0.78434
     48       0.9461      0.37478
     49       0.9834      0.16900
     50       1.0381     -0.00923
     51       1.0494     -0.02955
     52       1.1080     -0.07088
     53       1.1402     -0.06533
     54       1.1623     -0.05664
     55       1.2142     -0.03334
     56       1.2459     -0.02161
     57       1.2677     -0.01539
     58       1.2855     -0.01140
     59       1.3533     -0.00302
     60       1.3905     -0.00130
     61       1.4845     -0.00011
     62       1.5279     -0.00003
     63       1.5345     -0.00002
     64       1.5412     -0.00002
     65       1.6194     -0.00000
     66       1.7858     -0.00000

 k-point     6 :       0.0000    0.0714    0.0000
  band No.  band energies     occupation 
      1      -6.6161      2.00000
      2      -4.9081      2.00000
      3      -4.7283      2.00000
      4      -4.5946      2.00000
      5      -4.2583      2.00000
      6      -3.7688      2.00000
      7      -3.3709      2.00000
      8      -2.9320      2.00000
      9      -2.4639      2.00000
     10      -2.0780      2.00000
     11      -1.7201      2.00000
     12      -1.5371      2.00000
     13      -1.4886      2.00000
     14      -1.3407      2.00000
     15      -1.2143      2.00000
     16      -1.1275      2.00000
     17      -1.0984      2.00000
     18      -1.0823      2.00000
     19      -0.9703      2.00000
     20      -0.8821      2.00000
     21      -0.7943      2.00000
     22      -0.6067      2.00000
     23      -0.6067      2.00000
     24      -0.5321      2.00000
     25      -0.5161      2.00000
     26      -0.3289      2.00000
     27      -0.2919      2.00000
     28      -0.0830      2.00000
     29      -0.0614      2.00000
     30       0.0171      2.00000
     31       0.0698      2.00000
     32       0.0853      2.00000
     33       0.1898      2.00002
     34       0.2015      2.00003
     35       0.2838      2.00031
     36       0.3277      2.00096
     37       0.4049      2.00535
     38       0.4370      2.00984
     39       0.5017      2.02748
     40       0.5127      2.03178
     41       0.5315      2.03980
     42       0.5803      2.06161
     43       0.6860      2.02171
     44       0.7381      1.87109
     45       0.7897      1.59234
     46       0.8377      1.23130
     47       0.9332      0.46049
     48       0.9987      0.10452
     49       1.0682     -0.05305
     50       1.1079     -0.07087
     51       1.1890     -0.04445
     52       1.1908     -0.04361
     53       1.2826     -0.01198
     54       1.2855     -0.01139
     55       1.3880     -0.00138
     56       1.4572     -0.00023
     57       1.4638     -0.00019
     58       1.4989     -0.00007
     59       1.5042     -0.00006
     60       1.5223     -0.00003
     61       1.5337     -0.00002
     62       1.6080     -0.00000
     63       1.6986     -0.00000
     64       1.7095     -0.00000
     65       1.7214     -0.00000
     66       1.7997     -0.00000

 k-point     7 :       0.1111    0.0714    0.0000
  band No.  band energies     occupation 
      1      -6.5366      2.00000
      2      -4.8047      2.00000
      3      -4.6265      2.00000
      4      -4.4957      2.00000
      5      -4.1653      2.00000
      6      -3.6825      2.00000
      7      -3.2922      2.00000
      8      -2.8771      2.00000
      9      -2.4345      2.00000
     10      -2.0674      2.00000
     11      -1.8259      2.00000
     12      -1.5923      2.00000
     13      -1.5464      2.00000
     14      -1.3781      2.00000
     15      -1.3026      2.00000
     16      -1.2217      2.00000
     17      -1.1530      2.00000
     18      -1.0770      2.00000
     19      -0.9498      2.00000
     20      -0.9206      2.00000
     21      -0.8856      2.00000
     22      -0.7066      2.00000
     23      -0.6375      2.00000
     24      -0.5520      2.00000
     25      -0.4620      2.00000
     26      -0.3766      2.00000
     27      -0.2622      2.00000
     28      -0.1903      2.00000
     29      -0.0615      2.00000
     30      -0.0025      2.00000
     31       0.0695      2.00000
     32       0.1164      2.00000
     33       0.1732      2.00001
     34       0.2395      2.00009
     35       0.3135      2.00067
     36       0.3771      2.00300
     37       0.4046      2.00531
     38       0.4271      2.00822
     39       0.4704      2.01735
     40       0.5414      2.04431
     41       0.6032      2.06889
     42       0.6577      2.05728
     43       0.6971      1.99976
     44       0.7792      1.65935
     45       0.8091      1.45595
     46       0.8528      1.10599
     47       0.9587      0.29726
     48       0.9995      0.10167
     49       1.0694     -0.05424
     50       1.0951     -0.06894
     51       1.1307     -0.06812
     52       1.2260     -0.02863
     53       1.2482     -0.02089
     54       1.2694     -0.01497
     55       1.3349     -0.00445
     56       1.3899     -0.00131
     57       1.4279     -0.00051
     58       1.4628     -0.00020
     59       1.4894     -0.00009
     60       1.4980     -0.00007
     61       1.5444     -0.00002
     62       1.5716     -0.00001
     63       1.6229     -0.00000
     64       1.6865     -0.00000
     65       1.7132     -0.00000
     66       1.7527     -0.00000

 k-point     8 :       0.2222    0.0714    0.0000
  band No.  band energies     occupation 
      1      -6.3114      2.00000
      2      -4.5014      2.00000
      3      -4.3282      2.00000
      4      -4.2070      2.00000
      5      -3.8943      2.00000
      6      -3.4308      2.00000
      7      -3.0690      2.00000
      8      -2.7555      2.00000
      9      -2.3951      2.00000
     10      -2.1807      2.00000
     11      -1.9682      2.00000
     12      -1.7123      2.00000
     13      -1.6902      2.00000
     14      -1.5432      2.00000
     15      -1.4784      2.00000
     16      -1.3959      2.00000
     17      -1.2918      2.00000
     18      -1.1967      2.00000
     19      -1.1122      2.00000
     20      -1.0493      2.00000
     21      -1.0044      2.00000
     22      -0.9061      2.00000
     23      -0.7977      2.00000
     24      -0.6909      2.00000
     25      -0.5152      2.00000
     26      -0.3449      2.00000
     27      -0.1970      2.00000
     28      -0.1040      2.00000
     29      -0.0584      2.00000
     30      -0.0130      2.00000
     31       0.0305      2.00000
     32       0.1226      2.00000
     33       0.2013      2.00003
     34       0.2471      2.00011
     35       0.3091      2.00060
     36       0.3744      2.00283
     37       0.4122      2.00618
     38       0.4424      2.01085
     39       0.4990      2.02647
     40       0.5818      2.06222
     41       0.6334      2.06950
     42       0.7072      1.97520
     43       0.7990      1.52849
     44       0.8622      1.02626
     45       0.8775      0.89727
     46       0.9255      0.51574
     47       0.9579      0.30226
     48       0.9996      0.10103
     49       1.0334      0.00079
     50       1.0910     -0.06767
     51       1.1270     -0.06901
     52       1.1595     -0.05786
     53       1.2098     -0.03517
     54       1.2784     -0.01287
     55       1.3047     -0.00806
     56       1.3456     -0.00356
     57       1.3774     -0.00176
     58       1.3880     -0.00138
     59       1.4043     -0.00093
     60       1.4265     -0.00053
     61       1.4535     -0.00026
     62       1.5098     -0.00005
     63       1.5251     -0.00003
     64       1.6108     -0.00000
     65       1.6728     -0.00000
     66       1.6973     -0.00000

 k-point     9 :       0.3333    0.0714    0.0000
  band No.  band energies     occupation 
      1      -5.9910      2.00000
      2      -4.0216      2.00000
      3      -3.8580      2.00000
      4      -3.7620      2.00000
      5      -3.4841      2.00000
      6      -3.0822      2.00000
      7      -2.9693      2.00000
      8      -2.6756      2.00000
      9      -2.3202      2.00000
     10      -2.1727      2.00000
     11      -2.0388      2.00000
     12      -2.0126      2.00000
     13      -1.8962      2.00000
     14      -1.8033      2.00000
     15      -1.7146      2.00000
     16      -1.6387      2.00000
     17      -1.5094      2.00000
     18      -1.4209      2.00000
     19      -1.3950      2.00000
     20      -1.2953      2.00000
     21      -1.2258      2.00000
     22      -1.1982      2.00000
     23      -1.0780      2.00000
     24      -1.0598      2.00000
     25      -0.3387      2.00000
     26      -0.2164      2.00000
     27      -0.0749      2.00000
     28      -0.0740      2.00000
     29      -0.0034      2.00000
     30       0.0358      2.00000
     31       0.1265      2.00000
     32       0.1560      2.00001
     33       0.2875      2.00034
     34       0.3192      2.00078
     35       0.3561      2.00188
     36       0.3700      2.00257
     37       0.4055      2.00541
     38       0.4593      2.01449
     39       0.4742      2.01841
     40       0.6011      2.06840
     41       0.6533      2.06064
     42       0.7121      1.96184
     43       0.7680      1.72527
     44       0.8147      1.41357
     45       0.8656      0.99807
     46       0.9090      0.64008
     47       0.9632      0.27161
     48       0.9934      0.12528
     49       1.0331      0.00147
     50       1.0663     -0.05121
     51       1.1090     -0.07090
     52       1.1466     -0.06308
     53       1.1840     -0.04678
     54       1.2106     -0.03484
     55       1.2334     -0.02587
     56       1.2627     -0.01669
     57       1.2926     -0.01004
     58       1.3167     -0.00640
     59       1.3646     -0.00235
     60       1.4029     -0.00096
     61       1.4192     -0.00064
     62       1.4598     -0.00022
     63       1.5257     -0.00003
     64       1.5503     -0.00001
     65       1.5851     -0.00000
     66       1.6445     -0.00000

 k-point    10 :       0.4444    0.0714    0.0000
  band No.  band energies     occupation 
      1      -5.7113      2.00000
      2      -3.5749      2.00000
      3      -3.4009      2.00000
      4      -3.2570      2.00000
      5      -3.1073      2.00000
      6      -2.8689      2.00000
      7      -2.7179      2.00000
      8      -2.6306      2.00000
      9      -2.4895      2.00000
     10      -2.4703      2.00000
     11      -2.2483      2.00000
     12      -2.2120      2.00000
     13      -1.9910      2.00000
     14      -1.9142      2.00000
     15      -1.8458      2.00000
     16      -1.7764      2.00000
     17      -1.6849      2.00000
     18      -1.6362      2.00000
     19      -1.5848      2.00000
     20      -1.5402      2.00000
     21      -1.5109      2.00000
     22      -1.4400      2.00000
     23      -1.4093      2.00000
     24      -1.2471      2.00000
     25      -0.1750      2.00000
     26      -0.0252      2.00000
     27       0.0030      2.00000
     28       0.0879      2.00000
     29       0.1044      2.00000
     30       0.1213      2.00000
     31       0.1296      2.00000
     32       0.2467      2.00011
     33       0.2589      2.00016
     34       0.2734      2.00023
     35       0.2898      2.00036
     36       0.4334      2.00924
     37       0.4740      2.01834
     38       0.5011      2.02725
     39       0.5607      2.05319
     40       0.6145      2.07065
     41       0.6380      2.06823
     42       0.7329      1.89206
     43       0.7761      1.67816
     44       0.8097      1.45151
     45       0.8483      1.14408
     46       0.8655      0.99893
     47       0.8986      0.72317
     48       0.9309      0.47716
     49       0.9427      0.39657
     50       1.0134      0.05383
     51       1.0468     -0.02520
     52       1.0787     -0.06149
     53       1.1134     -0.07084
     54       1.1320     -0.06779
     55       1.1458     -0.06336
     56       1.1784     -0.04935
     57       1.2389     -0.02392
     58       1.2691     -0.01504
     59       1.3001     -0.00877
     60       1.3283     -0.00509
     61       1.3691     -0.00213
     62       1.4436     -0.00034
     63       1.4886     -0.00010
     64       1.5344     -0.00002
     65       1.5917     -0.00000
     66       1.6267     -0.00000

 k-point    11 :      -0.4444    0.0714    0.0000
  band No.  band energies     occupation 
      1      -5.7113      2.00000
      2      -3.5749      2.00000
      3      -3.4009      2.00000
      4      -3.2570      2.00000
      5      -3.1073      2.00000
      6      -2.8689      2.00000
      7      -2.7179      2.00000
      8      -2.6306      2.00000
      9      -2.4895      2.00000
     10      -2.4703      2.00000
     11      -2.2483      2.00000
     12      -2.2120      2.00000
     13      -1.9910      2.00000
     14      -1.9142      2.00000
     15      -1.8458      2.00000
     16      -1.7764      2.00000
     17      -1.6849      2.00000
     18      -1.6362      2.00000
     19      -1.5848      2.00000
     20      -1.5402      2.00000
     21      -1.5109      2.00000
     22      -1.4400      2.00000
     23      -1.4093      2.00000
     24      -1.2471      2.00000
     25      -0.1750      2.00000
     26      -0.0252      2.00000
     27       0.0030      2.00000
     28       0.0879      2.00000
     29       0.1044      2.00000
     30       0.1213      2.00000
     31       0.1296      2.00000
     32       0.2467      2.00011
     33       0.2589      2.00016
     34       0.2734      2.00023
     35       0.2898      2.00036
     36       0.4334      2.00924
     37       0.4740      2.01834
     38       0.5011      2.02725
     39       0.5607      2.05319
     40       0.6145      2.07065
     41       0.6380      2.06823
     42       0.7329      1.89206
     43       0.7761      1.67816
     44       0.8097      1.45151
     45       0.8483      1.14410
     46       0.8655      0.99893
     47       0.8986      0.72316
     48       0.9309      0.47715
     49       0.9427      0.39659
     50       1.0134      0.05383
     51       1.0468     -0.02520
     52       1.0787     -0.06149
     53       1.1134     -0.07084
     54       1.1320     -0.06779
     55       1.1458     -0.06336
     56       1.1784     -0.04935
     57       1.2389     -0.02392
     58       1.2691     -0.01504
     59       1.3001     -0.00877
     60       1.3283     -0.00509
     61       1.3691     -0.00213
     62       1.4436     -0.00034
     63       1.4886     -0.00010
     64       1.5355     -0.00002
     65       1.5975     -0.00000
     66       1.6341     -0.00000

 k-point    12 :      -0.3333    0.0714    0.0000
  band No.  band energies     occupation 
      1      -5.9910      2.00000
      2      -4.0216      2.00000
      3      -3.8580      2.00000
      4      -3.7620      2.00000
      5      -3.4841      2.00000
      6      -3.0822      2.00000
      7      -2.9693      2.00000
      8      -2.6756      2.00000
      9      -2.3202      2.00000
     10      -2.1727      2.00000
     11      -2.0388      2.00000
     12      -2.0126      2.00000
     13      -1.8962      2.00000
     14      -1.8033      2.00000
     15      -1.7146      2.00000
     16      -1.6387      2.00000
     17      -1.5094      2.00000
     18      -1.4209      2.00000
     19      -1.3950      2.00000
     20      -1.2953      2.00000
     21      -1.2258      2.00000
     22      -1.1982      2.00000
     23      -1.0780      2.00000
     24      -1.0598      2.00000
     25      -0.3387      2.00000
     26      -0.2164      2.00000
     27      -0.0749      2.00000
     28      -0.0740      2.00000
     29      -0.0034      2.00000
     30       0.0358      2.00000
     31       0.1265      2.00000
     32       0.1560      2.00001
     33       0.2875      2.00034
     34       0.3192      2.00078
     35       0.3561      2.00188
     36       0.3700      2.00257
     37       0.4055      2.00541
     38       0.4593      2.01449
     39       0.4742      2.01841
     40       0.6011      2.06840
     41       0.6533      2.06064
     42       0.7121      1.96184
     43       0.7680      1.72525
     44       0.8147      1.41357
     45       0.8656      0.99807
     46       0.9090      0.64009
     47       0.9632      0.27161
     48       0.9934      0.12528
     49       1.0331      0.00147
     50       1.0663     -0.05121
     51       1.1090     -0.07090
     52       1.1466     -0.06308
     53       1.1840     -0.04678
     54       1.2106     -0.03484
     55       1.2334     -0.02587
     56       1.2627     -0.01669
     57       1.2926     -0.01004
     58       1.3167     -0.00640
     59       1.3647     -0.00235
     60       1.4027     -0.00097
     61       1.4191     -0.00064
     62       1.4595     -0.00022
     63       1.5243     -0.00003
     64       1.5507     -0.00001
     65       1.5867     -0.00000
     66       1.6450     -0.00000

 k-point    13 :      -0.2222    0.0714    0.0000
  band No.  band energies     occupation 
      1      -6.3114      2.00000
      2      -4.5014      2.00000
      3      -4.3282      2.00000
      4      -4.2070      2.00000
      5      -3.8943      2.00000
      6      -3.4308      2.00000
      7      -3.0690      2.00000
      8      -2.7555      2.00000
      9      -2.3951      2.00000
     10      -2.1807      2.00000
     11      -1.9682      2.00000
     12      -1.7123      2.00000
     13      -1.6902      2.00000
     14      -1.5432      2.00000
     15      -1.4784      2.00000
     16      -1.3959      2.00000
     17      -1.2918      2.00000
     18      -1.1967      2.00000
     19      -1.1122      2.00000
     20      -1.0493      2.00000
     21      -1.0044      2.00000
     22      -0.9061      2.00000
     23      -0.7977      2.00000
     24      -0.6909      2.00000
     25      -0.5152      2.00000
     26      -0.3449      2.00000
     27      -0.1970      2.00000
     28      -0.1040      2.00000
     29      -0.0584      2.00000
     30      -0.0130      2.00000
     31       0.0305      2.00000
     32       0.1226      2.00000
     33       0.2013      2.00003
     34       0.2471      2.00011
     35       0.3091      2.00060
     36       0.3744      2.00283
     37       0.4122      2.00618
     38       0.4424      2.01085
     39       0.4990      2.02647
     40       0.5818      2.06222
     41       0.6334      2.06950
     42       0.7072      1.97520
     43       0.7990      1.52849
     44       0.8622      1.02628
     45       0.8775      0.89726
     46       0.9255      0.51574
     47       0.9579      0.30226
     48       0.9996      0.10102
     49       1.0334      0.00079
     50       1.0910     -0.06767
     51       1.1270     -0.06901
     52       1.1595     -0.05786
     53       1.2098     -0.03517
     54       1.2784     -0.01287
     55       1.3047     -0.00806
     56       1.3456     -0.00356
     57       1.3774     -0.00176
     58       1.3880     -0.00138
     59       1.4042     -0.00093
     60       1.4265     -0.00053
     61       1.4535     -0.00026
     62       1.5098     -0.00005
     63       1.5253     -0.00003
     64       1.6097     -0.00000
     65       1.6726     -0.00000
     66       1.6975     -0.00000

 k-point    14 :      -0.1111    0.0714    0.0000
  band No.  band energies     occupation 
      1      -6.5366      2.00000
      2      -4.8047      2.00000
      3      -4.6265      2.00000
      4      -4.4957      2.00000
      5      -4.1653      2.00000
      6      -3.6825      2.00000
      7      -3.2922      2.00000
      8      -2.8771      2.00000
      9      -2.4345      2.00000
     10      -2.0674      2.00000
     11      -1.8259      2.00000
     12      -1.5923      2.00000
     13      -1.5464      2.00000
     14      -1.3781      2.00000
     15      -1.3026      2.00000
     16      -1.2217      2.00000
     17      -1.1530      2.00000
     18      -1.0770      2.00000
     19      -0.9498      2.00000
     20      -0.9206      2.00000
     21      -0.8856      2.00000
     22      -0.7066      2.00000
     23      -0.6375      2.00000
     24      -0.5520      2.00000
     25      -0.4620      2.00000
     26      -0.3766      2.00000
     27      -0.2622      2.00000
     28      -0.1903      2.00000
     29      -0.0615      2.00000
     30      -0.0025      2.00000
     31       0.0695      2.00000
     32       0.1164      2.00000
     33       0.1732      2.00001
     34       0.2395      2.00009
     35       0.3135      2.00067
     36       0.3771      2.00300
     37       0.4046      2.00531
     38       0.4271      2.00822
     39       0.4704      2.01735
     40       0.5414      2.04431
     41       0.6032      2.06889
     42       0.6577      2.05728
     43       0.6971      1.99976
     44       0.7792      1.65935
     45       0.8091      1.45595
     46       0.8528      1.10599
     47       0.9587      0.29725
     48       0.9995      0.10167
     49       1.0694     -0.05424
     50       1.0951     -0.06894
     51       1.1308     -0.06812
     52       1.2260     -0.02863
     53       1.2482     -0.02089
     54       1.2694     -0.01497
     55       1.3349     -0.00445
     56       1.3899     -0.00131
     57       1.4278     -0.00051
     58       1.4628     -0.00020
     59       1.4894     -0.00009
     60       1.4981     -0.00007
     61       1.5443     -0.00002
     62       1.5714     -0.00001
     63       1.6217     -0.00000
     64       1.6850     -0.00000
     65       1.7161     -0.00000
     66       1.7628     -0.00000

 k-point    15 :       0.0000    0.1429    0.0000
  band No.  band energies     occupation 
      1      -6.3335      2.00000
      2      -4.5812      2.00000
      3      -4.4054      2.00000
      4      -4.2773      2.00000
      5      -3.9530      2.00000
      6      -3.4747      2.00000
      7      -3.0838      2.00000
      8      -2.6612      2.00000
      9      -2.2111      2.00000
     10      -1.8286      2.00000
     11      -1.4881      2.00000
     12      -1.3033      2.00000
     13      -1.2537      2.00000
     14      -1.1251      2.00000
     15      -1.0365      2.00000
     16      -0.9920      2.00000
     17      -0.9277      2.00000
     18      -0.8705      2.00000
     19      -0.7694      2.00000
     20      -0.6838      2.00000
     21      -0.6333      2.00000
     22      -0.6061      2.00000
     23      -0.5210      2.00000
     24      -0.4787      2.00000
     25      -0.3971      2.00000
     26      -0.2747      2.00000
     27      -0.2670      2.00000
     28      -0.2357      2.00000
     29      -0.1716      2.00000
     30      -0.0420      2.00000
     31       0.0482      2.00000
     32       0.0609      2.00000
     33       0.1060      2.00000
     34       0.1208      2.00000
     35       0.1552      2.00001
     36       0.2579      2.00015
     37       0.2798      2.00028
     38       0.3266      2.00093
     39       0.3832      2.00342
     40       0.3931      2.00421
     41       0.4616      2.01505
     42       0.5513      2.04890
     43       0.5518      2.04913
     44       0.6579      2.05714
     45       0.7738      1.69208
     46       0.8388      1.22234
     47       0.8670      0.98611
     48       0.8960      0.74397
     49       0.9007      0.70607
     50       1.0675     -0.05237
     51       1.0774     -0.06063
     52       1.1595     -0.05787
     53       1.2176     -0.03194
     54       1.2277     -0.02795
     55       1.2824     -0.01203
     56       1.3279     -0.00513
     57       1.3426     -0.00379
     58       1.4094     -0.00082
     59       1.4251     -0.00055
     60       1.4832     -0.00011
     61       1.4843     -0.00011
     62       1.5757     -0.00001
     63       1.6029     -0.00000
     64       1.6307     -0.00000
     65       1.6560     -0.00000
     66       1.7121     -0.00000

 k-point    16 :       0.1111    0.1429    0.0000
  band No.  band energies     occupation 
      1      -6.2573      2.00000
      2      -4.4816      2.00000
      3      -4.3076      2.00000
      4      -4.1825      2.00000
      5      -3.8636      2.00000
      6      -3.3918      2.00000
      7      -3.0086      2.00000
      8      -2.6083      2.00000
      9      -2.1811      2.00000
     10      -1.8139      2.00000
     11      -1.5994      2.00000
     12      -1.3602      2.00000
     13      -1.3077      2.00000
     14      -1.1597      2.00000
     15      -1.1148      2.00000
     16      -1.0176      2.00000
     17      -0.9537      2.00000
     18      -0.8543      2.00000
     19      -0.7770      2.00000
     20      -0.7577      2.00000
     21      -0.6946      2.00000
     22      -0.6055      2.00000
     23      -0.5640      2.00000
     24      -0.4846      2.00000
     25      -0.4216      2.00000
     26      -0.3464      2.00000
     27      -0.2431      2.00000
     28      -0.2041      2.00000
     29      -0.1525      2.00000
     30      -0.0558      2.00000
     31      -0.0257      2.00000
     32       0.0656      2.00000
     33       0.1030      2.00000
     34       0.1252      2.00000
     35       0.1481      2.00000
     36       0.2566      2.00015
     37       0.3062      2.00056
     38       0.3710      2.00262
     39       0.4095      2.00587
     40       0.4702      2.01728
     41       0.5379      2.04268
     42       0.5611      2.05340
     43       0.6127      2.07048
     44       0.6939      2.00660
     45       0.7584      1.77691
     46       0.8040      1.49314
     47       0.8757      0.91293
     48       0.8980      0.72808
     49       0.9315      0.47273
     50       1.0059      0.07845
     51       1.0722     -0.05665
     52       1.1112     -0.07091
     53       1.1706     -0.05293
     54       1.2509     -0.02006
     55       1.2827     -0.01196
     56       1.2992     -0.00892
     57       1.3179     -0.00626
     58       1.3412     -0.00390
     59       1.3892     -0.00134
     60       1.4244     -0.00056
     61       1.4642     -0.00019
     62       1.5049     -0.00006
     63       1.5608     -0.00001
     64       1.6113     -0.00000
     65       1.6506     -0.00000
     66       1.6920     -0.00000

 k-point    17 :       0.2222    0.1429    0.0000
  band No.  band energies     occupation 
      1      -6.0423      2.00000
      2      -4.1897      2.00000
      3      -4.0214      2.00000
      4      -3.9060      2.00000
      5      -3.6034      2.00000
      6      -3.1507      2.00000
      7      -2.7966      2.00000
      8      -2.4966      2.00000
      9      -2.1431      2.00000
     10      -1.9258      2.00000
     11      -1.7203      2.00000
     12      -1.4668      2.00000
     13      -1.4431      2.00000
     14      -1.3143      2.00000
     15      -1.2626      2.00000
     16      -1.1701      2.00000
     17      -1.0936      2.00000
     18      -0.9979      2.00000
     19      -0.9264      2.00000
     20      -0.8458      2.00000
     21      -0.8226      2.00000
     22      -0.7136      2.00000
     23      -0.6738      2.00000
     24      -0.5102      2.00000
     25      -0.4526      2.00000
     26      -0.3467      2.00000
     27      -0.2157      2.00000
     28      -0.1433      2.00000
     29      -0.1205      2.00000
     30      -0.0875      2.00000
     31      -0.0194      2.00000
     32       0.0577      2.00000
     33       0.1081      2.00000
     34       0.1901      2.00002
     35       0.2113      2.00004
     36       0.2539      2.00014
     37       0.3103      2.00062
     38       0.4196      2.00714
     39       0.5136      2.03214
     40       0.5493      2.04794
     41       0.5857      2.06366
     42       0.6466      2.06465
     43       0.6936      2.00707
     44       0.7340      1.88786
     45       0.7841      1.62861
     46       0.8312      1.28403
     47       0.8576      1.06543
     48       0.8783      0.89087
     49       0.9477      0.36422
     50       0.9800      0.18455
     51       1.0178      0.04044
     52       1.1030     -0.07049
     53       1.1257     -0.06928
     54       1.1739     -0.05143
     55       1.1918     -0.04317
     56       1.2289     -0.02750
     57       1.2605     -0.01728
     58       1.2843     -0.01163
     59       1.3085     -0.00749
     60       1.3498     -0.00325
     61       1.3937     -0.00120
     62       1.4261     -0.00054
     63       1.4660     -0.00018
     64       1.5503     -0.00001
     65       1.5936     -0.00000
     66       1.6347     -0.00000

 k-point    18 :       0.3333    0.1429    0.0000
  band No.  band energies     occupation 
      1      -5.7389      2.00000
      2      -3.7277      2.00000
      3      -3.5705      2.00000
      4      -3.4805      2.00000
      5      -3.2100      2.00000
      6      -2.8183      2.00000
      7      -2.7117      2.00000
      8      -2.4197      2.00000
      9      -2.0639      2.00000
     10      -1.9207      2.00000
     11      -1.7934      2.00000
     12      -1.7710      2.00000
     13      -1.6687      2.00000
     14      -1.5677      2.00000
     15      -1.4819      2.00000
     16      -1.4219      2.00000
     17      -1.2817      2.00000
     18      -1.2092      2.00000
     19      -1.1897      2.00000
     20      -1.0993      2.00000
     21      -1.0605      2.00000
     22      -0.9464      2.00000
     23      -0.8641      2.00000
     24      -0.8201      2.00000
     25      -0.2623      2.00000
     26      -0.2142      2.00000
     27      -0.1293      2.00000
     28      -0.0792      2.00000
     29      -0.0260      2.00000
     30       0.0376      2.00000
     31       0.0931      2.00000
     32       0.1447      2.00000
     33       0.2215      2.00005
     34       0.2916      2.00038
     35       0.3124      2.00065
     36       0.3783      2.00308
     37       0.4103      2.00595
     38       0.4505      2.01249
     39       0.5073      2.02960
     40       0.5638      2.05460
     41       0.5840      2.06304
     42       0.6313      2.06993
     43       0.6722      2.04241
     44       0.7431      1.84979
     45       0.8076      1.46675
     46       0.8396      1.21624
     47       0.8659      0.99497
     48       0.9125      0.61316
     49       0.9411      0.40737
     50       0.9696      0.23700
     51       0.9940      0.12292
     52       1.0388     -0.01065
     53       1.0665     -0.05147
     54       1.0934     -0.06845
     55       1.1417     -0.06483
     56       1.1564     -0.05917
     57       1.1779     -0.04958
     58       1.2170     -0.03217
     59       1.2636     -0.01645
     60       1.2849     -0.01151
     61       1.3151     -0.00661
     62       1.3242     -0.00553
     63       1.4028     -0.00096
     64       1.4164     -0.00069
     65       1.4909     -0.00009
     66       1.5159     -0.00004

 k-point    19 :       0.4444    0.1429    0.0000
  band No.  band energies     occupation 
      1      -5.4785      2.00000
      2      -3.2932      2.00000
      3      -3.1286      2.00000
      4      -2.9905      2.00000
      5      -2.8474      2.00000
      6      -2.6186      2.00000
      7      -2.4683      2.00000
      8      -2.3908      2.00000
      9      -2.2485      2.00000
     10      -2.2373      2.00000
     11      -2.0206      2.00000
     12      -1.9883      2.00000
     13      -1.7559      2.00000
     14      -1.6990      2.00000
     15      -1.6158      2.00000
     16      -1.5560      2.00000
     17      -1.4608      2.00000
     18      -1.4160      2.00000
     19      -1.3624      2.00000
     20      -1.2990      2.00000
     21      -1.2611      2.00000
     22      -1.2075      2.00000
     23      -1.1080      2.00000
     24      -0.9810      2.00000
     25      -0.0959      2.00000
     26      -0.0504      2.00000
     27       0.0213      2.00000
     28       0.0889      2.00000
     29       0.1314      2.00000
     30       0.1472      2.00000
     31       0.2380      2.00009
     32       0.2602      2.00016
     33       0.2937      2.00040
     34       0.3075      2.00058
     35       0.3729      2.00274
     36       0.3905      2.00399
     37       0.4225      2.00753
     38       0.4684      2.01678
     39       0.5539      2.05009
     40       0.6057      2.06941
     41       0.6355      2.06897
     42       0.6847      2.02384
     43       0.7029      1.98623
     44       0.7121      1.96177
     45       0.7495      1.82107
     46       0.8039      1.49388
     47       0.8629      1.02036
     48       0.8793      0.88262
     49       0.8965      0.73980
     50       0.9054      0.66861
     51       0.9319      0.46964
     52       0.9787      0.19106
     53       0.9920      0.13119
     54       1.0087      0.06882
     55       1.0367     -0.00628
     56       1.0707     -0.05541
     57       1.1246     -0.06949
     58       1.1775     -0.04975
     59       1.2109     -0.03473
     60       1.2560     -0.01855
     61       1.2798     -0.01257
     62       1.3011     -0.00860
     63       1.3322     -0.00470
     64       1.3570     -0.00278
     65       1.4287     -0.00050
     66       1.4811     -0.00012

 k-point    20 :      -0.4444    0.1429    0.0000
  band No.  band energies     occupation 
      1      -5.4785      2.00000
      2      -3.2932      2.00000
      3      -3.1286      2.00000
      4      -2.9905      2.00000
      5      -2.8474      2.00000
      6      -2.6186      2.00000
      7      -2.4683      2.00000
      8      -2.3908      2.00000
      9      -2.2485      2.00000
     10      -2.2373      2.00000
     11      -2.0206      2.00000
     12      -1.9883      2.00000
     13      -1.7559      2.00000
     14      -1.6990      2.00000
     15      -1.6158      2.00000
     16      -1.5560      2.00000
     17      -1.4608      2.00000
     18      -1.4160      2.00000
     19      -1.3624      2.00000
     20      -1.2990      2.00000
     21      -1.2611      2.00000
     22      -1.2075      2.00000
     23      -1.1080      2.00000
     24      -0.9810      2.00000
     25      -0.0959      2.00000
     26      -0.0504      2.00000
     27       0.0213      2.00000
     28       0.0889      2.00000
     29       0.1314      2.00000
     30       0.1472      2.00000
     31       0.2380      2.00009
     32       0.2602      2.00016
     33       0.2937      2.00040
     34       0.3075      2.00058
     35       0.3729      2.00274
     36       0.3905      2.00399
     37       0.4225      2.00753
     38       0.4684      2.01678
     39       0.5539      2.05009
     40       0.6057      2.06941
     41       0.6355      2.06897
     42       0.6847      2.02384
     43       0.7029      1.98623
     44       0.7121      1.96177
     45       0.7495      1.82107
     46       0.8039      1.49388
     47       0.8629      1.02037
     48       0.8793      0.88262
     49       0.8965      0.73979
     50       0.9054      0.66860
     51       0.9319      0.46964
     52       0.9787      0.19106
     53       0.9920      0.13119
     54       1.0087      0.06883
     55       1.0367     -0.00627
     56       1.0707     -0.05542
     57       1.1246     -0.06949
     58       1.1775     -0.04975
     59       1.2109     -0.03473
     60       1.2560     -0.01855
     61       1.2798     -0.01257
     62       1.3011     -0.00860
     63       1.3322     -0.00470
     64       1.3570     -0.00279
     65       1.4286     -0.00050
     66       1.4781     -0.00013

 k-point    21 :      -0.3333    0.1429    0.0000
  band No.  band energies     occupation 
      1      -5.7389      2.00000
      2      -3.7277      2.00000
      3      -3.5705      2.00000
      4      -3.4805      2.00000
      5      -3.2100      2.00000
      6      -2.8183      2.00000
      7      -2.7117      2.00000
      8      -2.4197      2.00000
      9      -2.0639      2.00000
     10      -1.9207      2.00000
     11      -1.7934      2.00000
     12      -1.7710      2.00000
     13      -1.6687      2.00000
     14      -1.5677      2.00000
     15      -1.4819      2.00000
     16      -1.4219      2.00000
     17      -1.2817      2.00000
     18      -1.2092      2.00000
     19      -1.1897      2.00000
     20      -1.0993      2.00000
     21      -1.0605      2.00000
     22      -0.9464      2.00000
     23      -0.8641      2.00000
     24      -0.8201      2.00000
     25      -0.2623      2.00000
     26      -0.2142      2.00000
     27      -0.1293      2.00000
     28      -0.0792      2.00000
     29      -0.0260      2.00000
     30       0.0376      2.00000
     31       0.0931      2.00000
     32       0.1447      2.00000
     33       0.2215      2.00005
     34       0.2916      2.00038
     35       0.3124      2.00065
     36       0.3783      2.00308
     37       0.4103      2.00595
     38       0.4505      2.01249
     39       0.5073      2.02960
     40       0.5638      2.05460
     41       0.5840      2.06304
     42       0.6313      2.06993
     43       0.6722      2.04241
     44       0.7431      1.84979
     45       0.8076      1.46673
     46       0.8396      1.21624
     47       0.8659      0.99496
     48       0.9125      0.61314
     49       0.9411      0.40737
     50       0.9696      0.23699
     51       0.9940      0.12293
     52       1.0388     -0.01065
     53       1.0665     -0.05147
     54       1.0934     -0.06846
     55       1.1417     -0.06483
     56       1.1564     -0.05917
     57       1.1779     -0.04958
     58       1.2170     -0.03217
     59       1.2636     -0.01645
     60       1.2849     -0.01151
     61       1.3151     -0.00661
     62       1.3242     -0.00553
     63       1.4030     -0.00096
     64       1.4165     -0.00069
     65       1.4914     -0.00009
     66       1.5142     -0.00004

 k-point    22 :      -0.2222    0.1429    0.0000
  band No.  band energies     occupation 
      1      -6.0423      2.00000
      2      -4.1897      2.00000
      3      -4.0214      2.00000
      4      -3.9060      2.00000
      5      -3.6034      2.00000
      6      -3.1507      2.00000
      7      -2.7966      2.00000
      8      -2.4966      2.00000
      9      -2.1431      2.00000
     10      -1.9258      2.00000
     11      -1.7203      2.00000
     12      -1.4669      2.00000
     13      -1.4431      2.00000
     14      -1.3143      2.00000
     15      -1.2626      2.00000
     16      -1.1701      2.00000
     17      -1.0936      2.00000
     18      -0.9979      2.00000
     19      -0.9264      2.00000
     20      -0.8458      2.00000
     21      -0.8226      2.00000
     22      -0.7136      2.00000
     23      -0.6738      2.00000
     24      -0.5102      2.00000
     25      -0.4526      2.00000
     26      -0.3467      2.00000
     27      -0.2157      2.00000
     28      -0.1433      2.00000
     29      -0.1205      2.00000
     30      -0.0875      2.00000
     31      -0.0194      2.00000
     32       0.0577      2.00000
     33       0.1081      2.00000
     34       0.1901      2.00002
     35       0.2113      2.00004
     36       0.2539      2.00014
     37       0.3103      2.00062
     38       0.4196      2.00714
     39       0.5136      2.03214
     40       0.5493      2.04794
     41       0.5857      2.06366
     42       0.6466      2.06465
     43       0.6936      2.00707
     44       0.7340      1.88786
     45       0.7841      1.62861
     46       0.8312      1.28402
     47       0.8576      1.06545
     48       0.8783      0.89092
     49       0.9477      0.36420
     50       0.9800      0.18456
     51       1.0178      0.04044
     52       1.1030     -0.07049
     53       1.1257     -0.06928
     54       1.1739     -0.05143
     55       1.1918     -0.04317
     56       1.2289     -0.02750
     57       1.2605     -0.01728
     58       1.2843     -0.01163
     59       1.3085     -0.00749
     60       1.3498     -0.00325
     61       1.3939     -0.00120
     62       1.4262     -0.00054
     63       1.4661     -0.00018
     64       1.5508     -0.00001
     65       1.6065     -0.00000
     66       1.6416     -0.00000

 k-point    23 :      -0.1111    0.1429    0.0000
  band No.  band energies     occupation 
      1      -6.2573      2.00000
      2      -4.4816      2.00000
      3      -4.3076      2.00000
      4      -4.1825      2.00000
      5      -3.8636      2.00000
      6      -3.3918      2.00000
      7      -3.0086      2.00000
      8      -2.6083      2.00000
      9      -2.1811      2.00000
     10      -1.8139      2.00000
     11      -1.5994      2.00000
     12      -1.3602      2.00000
     13      -1.3077      2.00000
     14      -1.1597      2.00000
     15      -1.1148      2.00000
     16      -1.0176      2.00000
     17      -0.9537      2.00000
     18      -0.8543      2.00000
     19      -0.7770      2.00000
     20      -0.7577      2.00000
     21      -0.6946      2.00000
     22      -0.6055      2.00000
     23      -0.5640      2.00000
     24      -0.4846      2.00000
     25      -0.4216      2.00000
     26      -0.3464      2.00000
     27      -0.2431      2.00000
     28      -0.2041      2.00000
     29      -0.1525      2.00000
     30      -0.0558      2.00000
     31      -0.0257      2.00000
     32       0.0656      2.00000
     33       0.1030      2.00000
     34       0.1252      2.00000
     35       0.1481      2.00000
     36       0.2566      2.00015
     37       0.3062      2.00056
     38       0.3710      2.00262
     39       0.4095      2.00587
     40       0.4702      2.01728
     41       0.5378      2.04268
     42       0.5611      2.05340
     43       0.6127      2.07048
     44       0.6939      2.00660
     45       0.7584      1.77691
     46       0.8040      1.49314
     47       0.8757      0.91293
     48       0.8980      0.72807
     49       0.9315      0.47273
     50       1.0059      0.07844
     51       1.0722     -0.05665
     52       1.1112     -0.07091
     53       1.1706     -0.05293
     54       1.2509     -0.02006
     55       1.2827     -0.01196
     56       1.2992     -0.00892
     57       1.3179     -0.00626
     58       1.3412     -0.00390
     59       1.3892     -0.00134
     60       1.4244     -0.00056
     61       1.4642     -0.00019
     62       1.5049     -0.00006
     63       1.5606     -0.00001
     64       1.6110     -0.00000
     65       1.6471     -0.00000
     66       1.6867     -0.00000

 k-point    24 :       0.0000    0.2143    0.0000
  band No.  band energies     occupation 
      1      -5.8749      2.00000
      2      -4.0630      2.00000
      3      -3.8974      2.00000
      4      -3.7801      2.00000
      5      -3.4796      2.00000
      6      -3.0280      2.00000
      7      -2.6558      2.00000
      8      -2.2680      2.00000
      9      -1.8611      2.00000
     10      -1.4981      2.00000
     11      -1.2011      2.00000
     12      -1.0062      2.00000
     13      -0.9783      2.00000
     14      -0.9584      2.00000
     15      -0.8537      2.00000
     16      -0.8035      2.00000
     17      -0.7419      2.00000
     18      -0.7023      2.00000
     19      -0.6664      2.00000
     20      -0.5988      2.00000
     21      -0.5760      2.00000
     22      -0.5400      2.00000
     23      -0.5339      2.00000
     24      -0.4790      2.00000
     25      -0.4519      2.00000
     26      -0.3962      2.00000
     27      -0.3318      2.00000
     28      -0.1906      2.00000
     29      -0.1810      2.00000
     30      -0.1081      2.00000
     31      -0.0877      2.00000
     32      -0.0084      2.00000
     33       0.0127      2.00000
     34       0.0443      2.00000
     35       0.0517      2.00000
     36       0.0863      2.00000
     37       0.1479      2.00000
     38       0.1843      2.00002
     39       0.2156      2.00004
     40       0.2644      2.00018
     41       0.3643      2.00226
     42       0.3919      2.00410
     43       0.4670      2.01643
     44       0.5102      2.03077
     45       0.6346      2.06920
     46       0.7107      1.96574
     47       0.7329      1.89185
     48       0.7762      1.67793
     49       0.8442      1.17769
     50       0.9306      0.47903
     51       0.9492      0.35495
     52       1.0410     -0.01494
     53       1.0754     -0.05919
     54       1.1136     -0.07083
     55       1.1509     -0.06142
     56       1.1997     -0.03961
     57       1.2426     -0.02269
     58       1.2854     -0.01140
     59       1.3629     -0.00245
     60       1.4453     -0.00032
     61       1.4461     -0.00032
     62       1.5387     -0.00002
     63       1.5618     -0.00001
[truncated: 25,371,357 more chars]
