# Supplementary material for: Manufacture-friendly nanostructured metals stabilized by dual-phase honeycomb shell
Source: Nat Commun. 2022 Apr 19;13:2034. doi: 10.1038/s41467-022-29782-8 (PMC9019002; doi:10.1038/s41467-022-29782-8)
Supplement: Supplementary file 3 — Source Data [file 41467_2022_29782_MOESM3_ESM.zip › Source data/Source data for first principle calculations/hollow-alfa01-10-beta112/interface/POSCAR]

Layer-interface-alfa010-beta-112-d3     
   1.00000000000000     
     4.5883002280999996    0.0000000000000000    0.0000000000000000
     0.0000000000000000    2.8548998832999999    0.0000000000000000
     0.0000000000000000    0.0000000000000000   48.8282012939000012
   Ti   V    Al
    20     3     1
Selective dynamics
Direct
 -0.0000002925020109  0.2095982964657560  0.0637829602567233   T   T   T
  0.5000000000000000  0.3333300070000007  0.1374800099999973   F   F   F
  0.0000000000000000  0.3333300070000007  0.2180200110000001   F   F   F
  0.4999981628766507  0.4565976657480170  0.2935825241118297   T   T   T
  0.4999997327486922  0.5557122925360092  0.0375440496752740   T   T   T
  0.5000000000000000  0.0000000000000000  0.0837899960000001   F   F   F
  0.0000000000000000  0.0000000000000000  0.1643299970000029   F   F   F
  0.5000000000000000  0.0000000000000000  0.2448599889999983   F   F   F
  0.9999959849355453  0.0163360373854952  0.3188184929211915   T   T   T
  0.9999934542897895  0.0195874466644451  0.3722407174620854   T   T   T
  0.9999900230000023  0.5000000000000000  0.4226700039999969   F   F   F
  0.9999900230000023  0.5000000000000000  0.5265700369999990   F   F   F
  0.9999900230000023  0.0000000000000000  0.5785299940000002   F   F   F
  0.9999902729220815  0.5001613877339044  0.6288977467971012   T   T   T
  0.4999947478050292  0.5207364447036971  0.3504527803850495   T   T   T
  0.4999899709999980  0.0000000000000000  0.4053499919999979   F   F   F
  0.4999899709999980  0.5000000000000000  0.4572999889999991   F   F   F
  0.4999899709999980  0.0000000000000000  0.5092599860000036   F   F   F
  0.4999899709999980  0.5000000000000000  0.5612099820000012   F   F   F
  0.4999903060306739  0.0002393585897288  0.6120794914116140   T   T   T
  0.0000000000000000  0.6666700350000028  0.1106399929999995   F   F   F
  0.5000000000000000  0.6666700350000028  0.1911700140000008   F   F   F
  0.0000000000000000  0.6666700350000028  0.2716999860000016   F   F   F
  0.9999900230000023  0.0000000000000000  0.4746200009999981   F   F   F
 
  0.00000000E+00  0.00000000E+00  0.00000000E+00
  0.00000000E+00  0.00000000E+00  0.00000000E+00
  0.00000000E+00  0.00000000E+00  0.00000000E+00
  0.00000000E+00  0.00000000E+00  0.00000000E+00
  0.00000000E+00  0.00000000E+00  0.00000000E+00
  0.00000000E+00  0.00000000E+00  0.00000000E+00
  0.00000000E+00  0.00000000E+00  0.00000000E+00
  0.00000000E+00  0.00000000E+00  0.00000000E+00
  0.00000000E+00  0.00000000E+00  0.00000000E+00
  0.00000000E+00  0.00000000E+00  0.00000000E+00
  0.00000000E+00  0.00000000E+00  0.00000000E+00
  0.00000000E+00  0.00000000E+00  0.00000000E+00
  0.00000000E+00  0.00000000E+00  0.00000000E+00
  0.00000000E+00  0.00000000E+00  0.00000000E+00
  0.00000000E+00  0.00000000E+00  0.00000000E+00
  0.00000000E+00  0.00000000E+00  0.00000000E+00
  0.00000000E+00  0.00000000E+00  0.00000000E+00
  0.00000000E+00  0.00000000E+00  0.00000000E+00
  0.00000000E+00  0.00000000E+00  0.00000000E+00
  0.00000000E+00  0.00000000E+00  0.00000000E+00
  0.00000000E+00  0.00000000E+00  0.00000000E+00
  0.00000000E+00  0.00000000E+00  0.00000000E+00
  0.00000000E+00  0.00000000E+00  0.00000000E+00
  0.00000000E+00  0.00000000E+00  0.00000000E+00
