# Supplementary material for: Manufacture-friendly nanostructured metals stabilized by dual-phase honeycomb shell
Source: Nat Commun. 2022 Apr 19;13:2034. doi: 10.1038/s41467-022-29782-8 (PMC9019002; doi:10.1038/s41467-022-29782-8)
Supplement: Supplementary file 3 — Source Data [file 41467_2022_29782_MOESM3_ESM.zip › Source data/Source data for first principle calculations/hollow-alfa01-10-beta112/interface/POSCAR-interface-model-alpha01-10-beta112]

Layer-interface-alfa010-beta-112-d3
1.0
        4.5883002281         0.0000000000         0.0000000000
        0.0000000000         2.8548998833         0.0000000000
        0.0000000000         0.0000000000        48.8282012939
   Ti    V     Al
   20    3     1
Selective dynamics
Direct
    -0.000000000         0.333330007         0.056949999    T T T
     0.500000000         0.333330007         0.137480010    F F F
    -0.000000000         0.333330007         0.218020011    F F F
     0.500000000         0.333330007         0.298550002    T T T
     0.500000000         0.666670035         0.030109999    T T T
     0.500000000        -0.000000000         0.083789996    F F F
     0.000000000         0.000000000         0.164329997    F F F
     0.500000000        -0.000000000         0.244859989    F F F
    -0.000000000        -0.000000000         0.325390019    T T T
     0.999990023         0.000000000         0.370709968    T T T
     0.999990023         0.500000000         0.422670004    F F F
     0.999990023         0.500000000         0.526570037    F F F
     0.999990023         0.000000000         0.578529994    F F F
     0.999990023         0.500000000         0.630479991    T T T
     0.499989971         0.500000000         0.353389995    T T T
     0.499989971        -0.000000000         0.405349992    F F F
     0.499989971         0.500000000         0.457299989    F F F
     0.499989971        -0.000000000         0.509259986    F F F
     0.499989971         0.500000000         0.561209982    F F F
     0.499989971         0.000000000         0.613170018    T T T
     0.000000000         0.666670035         0.110639993    F F F
     0.500000000         0.666670035         0.191170014    F F F
    -0.000000000         0.666670035         0.271699986    F F F
     0.999990023         0.000000000         0.474620001    F F F
