# Supplementary material for: Manufacture-friendly nanostructured metals stabilized by dual-phase honeycomb shell
Source: Nat Commun. 2022 Apr 19;13:2034. doi: 10.1038/s41467-022-29782-8 (PMC9019002; doi:10.1038/s41467-022-29782-8)
Supplement: Supplementary file 3 — Source Data [file 41467_2022_29782_MOESM3_ESM.zip › Source data/Source data for first principle calculations/hollow-alfa01-10-beta112/slab/alfa01-10/CONTCAR]

BPOSCAR-alfa-relaxed-010-vac            
   1.00000000000000     
     4.5883002280999996    0.0000000000000000    0.0000000000000000
     0.0000000000000000    2.8548998832999999    0.0000000000000000
     0.0000000000000000    0.0000000000000000   28.5298995972000000
   Ti   Al
    11     1
Selective dynamics
Direct
  0.4949900160000027  0.6636499780000022  0.0307236594974688   T   T   T
  0.4949900160000027  0.1636500090000013  0.1185600020000024   F   F   F
  0.4949900160000027  0.1636500090000013  0.2964000119999994   F   F   F
  0.4949900160000027  0.6636499780000022  0.3853200089999973   F   F   F
  0.4949900160000027  0.1636500090000013  0.4716003049279547   T   T   T
  0.9949900160000027  0.1636500090000013  0.0019355220564496   T   T   T
  0.9949900160000027  0.6636499780000022  0.0889199969999979   F   F   F
  0.9949900160000027  0.1636500090000013  0.1778399940000028   F   F   F
  0.9949900160000027  0.6636499780000022  0.2667599910000007   F   F   F
  0.9949900160000027  0.1636500090000013  0.3556799879999986   F   F   F
  0.9949900160000027  0.6636499780000022  0.4427528288626162   T   T   T
  0.4949900160000027  0.6636499780000022  0.2074799990000002   F   F   F
 
  0.00000000E+00  0.00000000E+00  0.00000000E+00
  0.00000000E+00  0.00000000E+00  0.00000000E+00
  0.00000000E+00  0.00000000E+00  0.00000000E+00
  0.00000000E+00  0.00000000E+00  0.00000000E+00
  0.00000000E+00  0.00000000E+00  0.00000000E+00
  0.00000000E+00  0.00000000E+00  0.00000000E+00
  0.00000000E+00  0.00000000E+00  0.00000000E+00
  0.00000000E+00  0.00000000E+00  0.00000000E+00
  0.00000000E+00  0.00000000E+00  0.00000000E+00
  0.00000000E+00  0.00000000E+00  0.00000000E+00
  0.00000000E+00  0.00000000E+00  0.00000000E+00
  0.00000000E+00  0.00000000E+00  0.00000000E+00
