# Supplementary material for: Manufacture-friendly nanostructured metals stabilized by dual-phase honeycomb shell
Source: Nat Commun. 2022 Apr 19;13:2034. doi: 10.1038/s41467-022-29782-8 (PMC9019002; doi:10.1038/s41467-022-29782-8)
Supplement: Supplementary file 3 — Source Data [file 41467_2022_29782_MOESM3_ESM.zip › Source data/Source data for first principle calculations/hollow-alfa01-10-beta112/slab/alfa01-10/OSZICAR]

       N       E                     dE             d eps       ncg     rms          rms(c)
DAV:   1     0.198101795089E+03    0.19810E+03   -0.12607E+04  4800   0.994E+02
DAV:   2    -0.663004373679E+02   -0.26440E+03   -0.25495E+03  5052   0.233E+02
DAV:   3    -0.992315120031E+02   -0.32931E+02   -0.30969E+02  7626   0.744E+01
DAV:   4    -0.101529653346E+03   -0.22981E+01   -0.22034E+01  8076   0.213E+01
DAV:   5    -0.101642502810E+03   -0.11285E+00   -0.10877E+00  7932   0.362E+00    0.374E+01
RMM:   6    -0.114113707245E+03   -0.12471E+02   -0.23516E+02  8267   0.760E+01    0.187E+01
RMM:   7    -0.140283844371E+03   -0.26170E+02   -0.23308E+02  6925   0.746E+01    0.247E+01
RMM:   8    -0.204153433136E+03   -0.63870E+02   -0.30501E+02  7484   0.948E+01    0.262E+01
RMM:   9    -0.933301725800E+02    0.11082E+03   -0.52334E+01  5508   0.375E+01    0.128E+01
RMM:  10    -0.900151445226E+02    0.33150E+01   -0.20917E+01  7091   0.134E+01    0.982E+00
RMM:  11    -0.877606975566E+02    0.22544E+01   -0.15960E+01  6558   0.122E+01    0.785E+00
RMM:  12    -0.938848756357E+02   -0.61242E+01   -0.12348E+01  6804   0.131E+01    0.120E+01
RMM:  13    -0.876110503446E+02    0.62738E+01   -0.64340E+00  5862   0.967E+00    0.681E+00
RMM:  14    -0.869666445800E+02    0.64441E+00   -0.39948E+00  6280   0.622E+00    0.456E+00
RMM:  15    -0.868574193004E+02    0.10923E+00   -0.13645E+00  6437   0.367E+00    0.412E+00
RMM:  16    -0.866300375666E+02    0.22738E+00   -0.61162E-01  6225   0.293E+00    0.297E+00
RMM:  17    -0.865872777765E+02    0.42760E-01   -0.50621E-01  6644   0.214E+00    0.258E+00
RMM:  18    -0.871707620449E+02   -0.58348E+00   -0.12016E+00  6599   0.284E+00    0.487E+00
RMM:  19    -0.868010070594E+02    0.36975E+00   -0.26633E-01  6145   0.186E+00    0.353E+00
RMM:  20    -0.865030184028E+02    0.29799E+00   -0.18556E-01  6375   0.142E+00    0.176E+00
RMM:  21    -0.864545947472E+02    0.48424E-01   -0.21772E-01  6748   0.123E+00    0.943E-01
RMM:  22    -0.864419522284E+02    0.12643E-01   -0.32685E-02  6474   0.555E-01    0.527E-01
RMM:  23    -0.864651132587E+02   -0.23161E-01   -0.30471E-02  6582   0.541E-01    0.116E+00
RMM:  24    -0.864390462443E+02    0.26067E-01   -0.12732E-02  6300   0.381E-01    0.297E-01
RMM:  25    -0.864690699052E+02   -0.30024E-01   -0.40775E-02  6856   0.472E-01    0.123E+00
RMM:  26    -0.864663380140E+02    0.27319E-02   -0.12542E-02  6885   0.189E-01    0.118E+00
RMM:  27    -0.864630610106E+02    0.32770E-02   -0.64212E-03  6741   0.136E-01    0.111E+00
RMM:  28    -0.864459994558E+02    0.17062E-01   -0.56011E-03  6431   0.209E-01    0.638E-01
RMM:  29    -0.864388378515E+02    0.71616E-02   -0.50093E-03  6931   0.185E-01    0.209E-01
RMM:  30    -0.864381562192E+02    0.68163E-03   -0.18603E-03  6868   0.102E-01    0.749E-02
RMM:  31    -0.864382736525E+02   -0.11743E-03   -0.11253E-03  6857   0.712E-02    0.702E-02
RMM:  32    -0.864382785297E+02   -0.48771E-05   -0.79002E-04  6139   0.789E-02    0.595E-02
RMM:  33    -0.864382548554E+02    0.23674E-04   -0.28594E-04  6601   0.251E-02    0.223E-02
RMM:  34    -0.864388751878E+02   -0.62033E-03   -0.56061E-04  6509   0.501E-02    0.164E-01
RMM:  35    -0.864421042135E+02   -0.32290E-02   -0.28459E-03  6380   0.147E-01    0.423E-01
RMM:  36    -0.864394307193E+02    0.26735E-02   -0.13723E-04  5501   0.583E-02    0.223E-01
RMM:  37    -0.864384747247E+02    0.95599E-03   -0.31106E-04  6352   0.484E-02    0.695E-02
RMM:  38    -0.864384130879E+02    0.61637E-04   -0.21682E-04  7077   0.373E-02    0.441E-02
RMM:  39    -0.864385071403E+02   -0.94052E-04   -0.19291E-05  7086   0.195E-02    0.781E-02
RMM:  40    -0.864384698554E+02    0.37285E-04   -0.15589E-05  5946   0.112E-02    0.582E-02
RMM:  41    -0.864384558855E+02    0.13970E-04   -0.27154E-05  6509   0.782E-03    0.418E-02
RMM:  42    -0.864384355398E+02    0.20346E-04   -0.56532E-05  6724   0.953E-03    0.880E-03
RMM:  43    -0.864384664444E+02   -0.30905E-04   -0.24191E-05  5638   0.626E-03    0.327E-02
RMM:  44    -0.864384610450E+02    0.53994E-05   -0.53829E-05  5667   0.442E-03    0.136E-02
RMM:  45    -0.864384730909E+02   -0.12046E-04   -0.76606E-05  4896   0.277E-03    0.945E-03
RMM:  46    -0.864384837356E+02   -0.10645E-04   -0.10675E-04  5894   0.359E-03    0.800E-04
RMM:  47    -0.864385013578E+02   -0.17622E-04   -0.17357E-04  3455   0.172E-03    0.484E-03
RMM:  48    -0.864384761757E+02    0.25182E-04    0.27591E-04  3418   0.147E-03    0.169E-03
RMM:  49    -0.864384640332E+02    0.12143E-04    0.13380E-04  3470   0.114E-03    0.152E-03
RMM:  50    -0.864384622120E+02    0.18211E-05    0.15975E-05  2838   0.856E-04    0.176E-03
RMM:  51    -0.864384619473E+02    0.26472E-06   -0.11762E-05  2801   0.778E-04    0.214E-03
RMM:  52    -0.864384570122E+02    0.49351E-05    0.15567E-05  2500   0.634E-04    0.969E-04
RMM:  53    -0.864383831420E+02    0.73870E-04    0.20525E-04  1485   0.424E-04    0.191E-03
RMM:  54    -0.864383651537E+02    0.17988E-04    0.17047E-04  1304   0.308E-04    0.215E-03
RMM:  55    -0.864383576622E+02    0.74914E-05    0.67478E-05  1370   0.381E-04    0.261E-03
RMM:  56    -0.864383557422E+02    0.19200E-05    0.18297E-05  1688   0.445E-04    0.301E-03
RMM:  57    -0.864383513264E+02    0.44159E-05    0.34341E-05  1404   0.408E-04    0.323E-03
RMM:  58    -0.864383500831E+02    0.12432E-05    0.12299E-05  1074   0.376E-04    0.342E-03
RMM:  59    -0.864383488510E+02    0.12322E-05    0.12811E-05  2773   0.715E-04    0.387E-03
RMM:  60    -0.864383480024E+02    0.84860E-06    0.66927E-06  2714   0.683E-04    0.271E-03
RMM:  61    -0.864383472627E+02    0.73963E-06    0.70965E-06  2248   0.536E-04    0.285E-03
RMM:  62    -0.864383481011E+02   -0.83839E-06   -0.24189E-05  2501   0.553E-04    0.294E-03
RMM:  63    -0.864383475400E+02    0.56113E-06   -0.11004E-05  1312   0.392E-04    0.316E-03
RMM:  64    -0.864383424314E+02    0.51086E-05    0.53530E-05  1513   0.409E-04    0.317E-03
RMM:  65    -0.864383427683E+02   -0.33688E-06   -0.75704E-06  1511   0.406E-04    0.364E-03
RMM:  66    -0.864383382352E+02    0.45332E-05    0.33705E-05  1206   0.368E-04    0.401E-03
RMM:  67    -0.864383353005E+02    0.29347E-05    0.22796E-05   957   0.345E-04    0.414E-03
RMM:  68    -0.864383343227E+02    0.97775E-06    0.92078E-06   916   0.344E-04    0.431E-03
RMM:  69    -0.864383319268E+02    0.23959E-05    0.15895E-05  1287   0.371E-04    0.465E-03
RMM:  70    -0.864383318850E+02    0.41750E-07   -0.13559E-06  1073   0.359E-04    0.479E-03
RMM:  71    -0.864383315160E+02    0.36902E-06    0.19523E-06   825   0.348E-04    0.483E-03
RMM:  72    -0.864383315791E+02   -0.63113E-07   -0.92343E-07   723   0.338E-04
   1 F= -.86438332E+02 E0= -.86432633E+02  d E =-.864383E+02
       N       E                     dE             d eps       ncg     rms          rms(c)
DAV:   1    -0.864385763040E+02   -0.24479E-03    0.15799E-03  5154   0.128E-02    0.212E-02
RMM:   2    -0.864515116100E+02   -0.12935E-01   -0.68009E-03  6577   0.226E-01    0.801E-01
RMM:   3    -0.864388735067E+02    0.12638E-01   -0.36783E-03  6033   0.185E-01    0.553E-02
RMM:   4    -0.864388014040E+02    0.72103E-04   -0.11324E-03  6673   0.880E-02    0.455E-02
RMM:   5    -0.864387920327E+02    0.93713E-05   -0.31845E-04  6596   0.575E-02    0.368E-02
RMM:   6    -0.864387661020E+02    0.25931E-04   -0.88972E-05  6068   0.385E-02    0.130E-02
RMM:   7    -0.864387628068E+02    0.32952E-05   -0.96016E-06  6392   0.176E-02    0.550E-03
RMM:   8    -0.864387619352E+02    0.87167E-06    0.31239E-06  6626   0.853E-03    0.413E-03
RMM:   9    -0.864387605804E+02    0.13548E-05    0.94946E-06  5633   0.569E-03    0.215E-03
RMM:  10    -0.864387599508E+02    0.62956E-06    0.58222E-06  5632   0.528E-03    0.233E-03
RMM:  11    -0.864387591089E+02    0.84185E-06    0.71617E-06  4210   0.346E-03    0.156E-03
RMM:  12    -0.864387586132E+02    0.49574E-06    0.43765E-06  3740   0.260E-03    0.866E-04
RMM:  13    -0.864387581004E+02    0.51285E-06    0.49848E-06  3089   0.169E-03    0.585E-04
RMM:  14    -0.864387578106E+02    0.28971E-06    0.28596E-06  2890   0.103E-03    0.343E-04
RMM:  15    -0.864387574781E+02    0.33257E-06    0.33241E-06  2394   0.654E-04    0.270E-04
RMM:  16    -0.864387573026E+02    0.17550E-06    0.17744E-06  2306   0.611E-04    0.277E-04
RMM:  17    -0.864387570858E+02    0.21680E-06    0.21720E-06  1566   0.452E-04    0.216E-04
RMM:  18    -0.864387569737E+02    0.11204E-06    0.11328E-06  1174   0.383E-04    0.184E-04
RMM:  19    -0.864387568323E+02    0.14142E-06    0.14168E-06  1131   0.372E-04    0.133E-04
RMM:  20    -0.864387567581E+02    0.74222E-07    0.74853E-07  1247   0.379E-04
   2 F= -.86438757E+02 E0= -.86432897E+02  d E =-.425179E-03
       N       E                     dE             d eps       ncg     rms          rms(c)
DAV:   1    -0.864387472672E+02    0.95651E-05    0.18977E-05  5460   0.137E-02    0.133E-03
RMM:   2    -0.864387591373E+02   -0.11870E-04   -0.57616E-06  6316   0.928E-03    0.247E-02
RMM:   3    -0.864387476882E+02    0.11449E-04   -0.30291E-06  5788   0.632E-03    0.571E-03
RMM:   4    -0.864387470597E+02    0.62850E-06   -0.14535E-06  5468   0.462E-03    0.232E-03
RMM:   5    -0.864387469431E+02    0.11655E-06   -0.31493E-07  3947   0.298E-03    0.692E-04
RMM:   6    -0.864387469556E+02   -0.12488E-07   -0.43187E-08  2667   0.164E-03
   3 F= -.86438747E+02 E0= -.86432911E+02  d E =-.415376E-03
       N       E                     dE             d eps       ncg     rms          rms(c)
DAV:   1    -0.864387475553E+02   -0.61216E-06   -0.42178E-05  5100   0.275E-02    0.268E-03
RMM:   2    -0.864387703431E+02   -0.22788E-04   -0.18242E-05  6181   0.160E-02    0.340E-02
RMM:   3    -0.864387499519E+02    0.20391E-04   -0.76592E-06  6056   0.937E-03    0.109E-02
RMM:   4    -0.864387479423E+02    0.20095E-05   -0.58704E-06  6052   0.870E-03    0.444E-03
RMM:   5    -0.864387475390E+02    0.40328E-06   -0.15041E-06  5531   0.467E-03    0.131E-03
RMM:   6    -0.864387475925E+02   -0.53436E-07   -0.22655E-07  3143   0.236E-03
   4 F= -.86438748E+02 E0= -.86432908E+02  d E =-.416013E-03
       N       E                     dE             d eps       ncg     rms          rms(c)
DAV:   1    -0.864387486735E+02   -0.11345E-05   -0.16972E-04  4920   0.550E-02    0.484E-03
RMM:   2    -0.864388056633E+02   -0.56990E-04   -0.51151E-05  6209   0.271E-02    0.538E-02
RMM:   3    -0.864387564200E+02    0.49243E-04   -0.20943E-05  6170   0.154E-02    0.199E-02
RMM:   4    -0.864387497185E+02    0.67015E-05   -0.17202E-05  6075   0.150E-02    0.772E-03
RMM:   5    -0.864387485212E+02    0.11973E-05   -0.46955E-06  6287   0.804E-03    0.258E-03
RMM:   6    -0.864387486427E+02   -0.12151E-06   -0.10258E-06  5122   0.435E-03    0.208E-03
RMM:   7    -0.864387486071E+02    0.35540E-07   -0.60639E-07  4339   0.419E-03
   5 F= -.86438749E+02 E0= -.86432902E+02  d E =-.417028E-03
       N       E                     dE             d eps       ncg     rms          rms(c)
DAV:   1    -0.864387498615E+02   -0.12188E-05   -0.67824E-04  4836   0.110E-01    0.899E-03
RMM:   2    -0.864389703351E+02   -0.22047E-03   -0.19691E-04  6235   0.522E-02    0.106E-01
RMM:   3    -0.864387803745E+02    0.18996E-03   -0.81488E-05  6204   0.301E-02    0.392E-02
RMM:   4    -0.864387533451E+02    0.27029E-04   -0.63646E-05  6140   0.281E-02    0.148E-02
RMM:   5    -0.864387489424E+02    0.44027E-05   -0.18250E-05  6368   0.160E-02    0.463E-03
RMM:   6    -0.864387491646E+02   -0.22220E-06   -0.35252E-06  6084   0.749E-03    0.396E-03
RMM:   7    -0.864387490311E+02    0.13350E-06   -0.29801E-06  5634   0.781E-03    0.232E-03
RMM:   8    -0.864387493428E+02   -0.31166E-06   -0.13293E-06  5347   0.452E-03    0.349E-03
RMM:   9    -0.864387490977E+02    0.24509E-06   -0.33618E-07  3716   0.302E-03    0.110E-03
RMM:  10    -0.864387490886E+02    0.90574E-08   -0.10644E-07  2837   0.152E-03
   6 F= -.86438749E+02 E0= -.86432890E+02  d E =-.417510E-03
       N       E                     dE             d eps       ncg     rms          rms(c)
DAV:   1    -0.864387504590E+02   -0.13613E-05   -0.28656E-04  4836   0.714E-02    0.615E-03
RMM:   2    -0.864388718625E+02   -0.12140E-03   -0.10403E-04  6259   0.373E-02    0.782E-02
RMM:   3    -0.864387649198E+02    0.10694E-03   -0.43662E-05  6137   0.222E-02    0.274E-02
RMM:   4    -0.864387517247E+02    0.13195E-04   -0.31833E-05  6100   0.200E-02    0.102E-02
RMM:   5    -0.864387494922E+02    0.22325E-05   -0.88329E-06  6303   0.111E-02    0.303E-03
RMM:   6    -0.864387494125E+02    0.79703E-07   -0.19589E-06  5898   0.553E-03    0.311E-03
RMM:   7    -0.864387491980E+02    0.21453E-06   -0.11726E-06  5104   0.501E-03    0.143E-03
RMM:   8    -0.864387492844E+02   -0.86481E-07   -0.10807E-06  5008   0.404E-03    0.289E-03
RMM:   9    -0.864387490609E+02    0.22350E-06   -0.25969E-07  3203   0.281E-03    0.887E-04
RMM:  10    -0.864387490556E+02    0.53537E-08   -0.89292E-08  2487   0.130E-03
   7 F= -.86438749E+02 E0= -.86432898E+02  d E =-.417476E-03
       N       E                     dE             d eps       ncg     rms          rms(c)
DAV:   1    -0.864387497100E+02   -0.64909E-06   -0.38850E-05  4884   0.266E-02    0.268E-03
RMM:   2    -0.864388460192E+02   -0.96309E-04   -0.50507E-05  6474   0.216E-02    0.694E-02
RMM:   3    -0.864387521330E+02    0.93886E-04   -0.25219E-05  5993   0.169E-02    0.993E-03
RMM:   4    -0.864387500524E+02    0.20806E-05   -0.89166E-06  6240   0.931E-03    0.439E-03
RMM:   5    -0.864387497812E+02    0.27118E-06   -0.29082E-06  6208   0.626E-03    0.227E-03
RMM:   6    -0.864387497075E+02    0.73683E-07   -0.46631E-07  4056   0.322E-03
   8 F= -.86438750E+02 E0= -.86432896E+02  d E =-.651959E-06
       N       E                     dE             d eps       ncg     rms          rms(c)
DAV:   1    -0.864387510347E+02   -0.12534E-05   -0.29286E-04  4812   0.732E-02    0.777E-03
RMM:   2    -0.864396755360E+02   -0.92450E-03   -0.46207E-04  6511   0.640E-02    0.215E-01
RMM:   3    -0.864387692219E+02    0.90631E-03   -0.23170E-04  6035   0.513E-02    0.250E-02
RMM:   4    -0.864387535325E+02    0.15689E-04   -0.75819E-05  6453   0.261E-02    0.126E-02
RMM:   5    -0.864387518652E+02    0.16674E-05   -0.25402E-05  6547   0.180E-02    0.842E-03
RMM:   6    -0.864387507258E+02    0.11394E-05   -0.68540E-06  5913   0.108E-02    0.460E-03
RMM:   7    -0.864387504385E+02    0.28733E-06   -0.29146E-06  6001   0.679E-03    0.282E-03
RMM:   8    -0.864387505155E+02   -0.77019E-07   -0.15607E-06  5627   0.525E-03    0.259E-03
RMM:   9    -0.864387504535E+02    0.61965E-07   -0.45865E-07  4047   0.352E-03
   9 F= -.86438750E+02 E0= -.86432890E+02  d E =-.139795E-05
       N       E                     dE             d eps       ncg     rms          rms(c)
DAV:   1    -0.864387507507E+02   -0.23515E-06   -0.43649E-05  4932   0.282E-02    0.374E-03
RMM:   2    -0.864390408648E+02   -0.29011E-03   -0.14382E-04  6538   0.349E-02    0.121E-01
RMM:   3    -0.864387552482E+02    0.28562E-03   -0.72372E-05  5995   0.286E-02    0.122E-02
RMM:   4    -0.864387514849E+02    0.37633E-05   -0.22667E-05  6398   0.142E-02    0.710E-03
RMM:   5    -0.864387508499E+02    0.63498E-06   -0.73770E-06  6481   0.943E-03    0.433E-03
RMM:   6    -0.864387504497E+02    0.40025E-06   -0.16555E-06  5315   0.540E-03    0.198E-03
RMM:   7    -0.864387503955E+02    0.54118E-07   -0.48505E-07  4152   0.296E-03
  10 F= -.86438750E+02 E0= -.86432893E+02  d E =-.133995E-05
       N       E                     dE             d eps       ncg     rms          rms(c)
DAV:   1    -0.864387503747E+02    0.74947E-07   -0.47879E-06  5412   0.946E-03    0.149E-03
RMM:   2    -0.864387941141E+02   -0.43739E-04   -0.19983E-05  6491   0.128E-02    0.467E-02
RMM:   3    -0.864387507790E+02    0.43335E-04   -0.10817E-05  5920   0.111E-02    0.376E-03
RMM:   4    -0.864387505027E+02    0.27624E-06   -0.30837E-06  5874   0.529E-03    0.303E-03
RMM:   5    -0.864387503747E+02    0.12802E-06   -0.97563E-07  4976   0.383E-03    0.185E-03
RMM:   6    -0.864387502883E+02    0.86401E-07   -0.16839E-07  3255   0.225E-03
  11 F= -.86438750E+02 E0= -.86432893E+02  d E =-.123270E-05
