# Supplementary material for: Manufacture-friendly nanostructured metals stabilized by dual-phase honeycomb shell
Source: Nat Commun. 2022 Apr 19;13:2034. doi: 10.1038/s41467-022-29782-8 (PMC9019002; doi:10.1038/s41467-022-29782-8)
Supplement: Supplementary file 3 — Source Data [file 41467_2022_29782_MOESM3_ESM.zip › Source data/Source data for first principle calculations/hollow-alfa01-10-beta112/slab/alfa01-10/OUTCAR]

 vasp.5.4.4.18Apr17-6-g9f103f2a35 (build Jun 12 2020 19:44:23) complex          
  
 executed on             LinuxIFC date 2021.11.01  10:09:05
 running on   48 total cores
 distrk:  each k-point on   48 cores,    1 groups
 distr:  one band on NCORES_PER_BAND=   8 cores,    6 groups


--------------------------------------------------------------------------------------------------------


 INCAR:
 POTCAR:    PAW_PBE Ti 08Apr2002                  
 POTCAR:    PAW_PBE Al 04Jan2001                  
 POTCAR:    PAW_PBE Ti 08Apr2002                  
   VRHFIN =Ti: d3 s1                                                            
   LEXCH  = PE                                                                  
   EATOM  =    94.7928 eV,    6.9671 Ry                                         
                                                                                
   TITEL  = PAW_PBE Ti 08Apr2002                                                
   LULTRA =        F    use ultrasoft PP ?                                      
   IUNSCR =        1    unscreen: 0-lin 1-nonlin 2-no                           
   RPACOR =    2.200    partial core radius                                     
   POMASS =   47.880; ZVAL   =    4.000    mass and valenz                      
   RCORE  =    2.800    outmost cutoff radius                                   
   RWIGS  =    2.500; RWIGS  =    1.323    wigner-seitz radius (au A)           
   ENMAX  =  178.330; ENMIN  =  133.747 eV                                      
   RCLOC  =    2.215    cutoff for local pot                                    
   LCOR   =        T    correct aug charges                                     
   LPAW   =        T    paw PP                                                  
   EAUG   =  328.883                                                            
   DEXC   =    0.000                                                            
   RMAX   =    2.868    core radius for proj-oper                               
   RAUG   =    1.300    factor for augmentation sphere                          
   RDEP   =    2.885    radius for radial grids                                 
   RDEPT  =    2.320    core radius for aug-charge                              
                                                                                
   Atomic configuration                                                         
    9 entries                                                                   
     n  l   j            E        occ.                                          
     1  0  0.50     -4865.3608   2.0000                                         
     2  0  0.50      -533.1367   2.0000                                         
     2  1  1.50      -440.5031   6.0000                                         
     3  0  0.50       -59.3186   2.0000                                         
     3  1  1.50       -35.7012   6.0000                                         
     3  2  2.50        -1.9157   3.0000                                         
     4  0  0.50        -3.7291   1.0000                                         
     4  1  1.50        -4.0817   0.0000                                         
     4  3  2.50        -1.3606   0.0000                                         
   Description                                                                  
     l       E           TYP  RCUT    TYP  RCUT                                 
     2     -1.9156924     23  2.800                                             
     2     -0.4062961     23  2.800                                             
     0     -3.7290832     23  2.800                                             
     0     20.4087390     23  2.800                                             
     1     -5.4423304     23  2.800                                             
  local pseudopotential read in
  partial core-charges read in
  partial kinetic energy density read in
  atomic valenz-charges read in
  non local Contribution for L=           2  read in
    real space projection operators read in
  non local Contribution for L=           2  read in
    real space projection operators read in
  non local Contribution for L=           0  read in
    real space projection operators read in
  non local Contribution for L=           0  read in
    real space projection operators read in
  non local Contribution for L=           1  read in
    real space projection operators read in
    PAW grid and wavefunctions read in
 
   number of l-projection  operators is LMAX  =           5
   number of lm-projection operators is LMMAX =          15
 
 POTCAR:    PAW_PBE Al 04Jan2001                  
   VRHFIN =Al: s2p1                                                             
   LEXCH  = PE                                                                  
   EATOM  =    53.5387 eV,    3.9350 Ry                                         
                                                                                
   TITEL  = PAW_PBE Al 04Jan2001                                                
   LULTRA =        F    use ultrasoft PP ?                                      
   IUNSCR =        1    unscreen: 0-lin 1-nonlin 2-no                           
   RPACOR =    1.500    partial core radius                                     
   POMASS =   26.981; ZVAL   =    3.000    mass and valenz                      
   RCORE  =    1.900    outmost cutoff radius                                   
   RWIGS  =    2.650; RWIGS  =    1.402    wigner-seitz radius (au A)           
   ENMAX  =  240.300; ENMIN  =  180.225 eV                                      
   ICORE  =        2    local potential                                         
   LCOR   =        T    correct aug charges                                     
   LPAW   =        T    paw PP                                                  
   EAUG   =  291.052                                                            
   DEXC   =    0.000                                                            
   RMAX   =    1.939    core radius for proj-oper                               
   RAUG   =    1.300    factor for augmentation sphere                          
   RDEP   =    1.966    radius for radial grids                                 
   RDEPT  =    1.856    core radius for aug-charge                              
                                                                                
   Atomic configuration                                                         
    6 entries                                                                   
     n  l   j            E        occ.                                          
     1  0  0.50     -1511.1048   2.0000                                         
     2  0  0.50      -108.1629   2.0000                                         
     2  1  1.50       -69.6402   6.0000                                         
     3  0  0.50        -7.7528   2.0000                                         
     3  1  1.50        -2.7121   1.0000                                         
     3  2  2.50        -2.7212   0.0000                                         
   Description                                                                  
     l       E           TYP  RCUT    TYP  RCUT                                 
     0     -7.7528455     23  1.900                                             
     0     -3.3096929     23  1.900                                             
     1     -2.7120682     23  1.900                                             
     1     13.6058260     23  1.900                                             
     2     -2.7211652      7  1.900                                             
  local pseudopotential read in
  partial core-charges read in
  partial kinetic energy density read in
  atomic valenz-charges read in
  non local Contribution for L=           0  read in
    real space projection operators read in
  non local Contribution for L=           0  read in
    real space projection operators read in
  non local Contribution for L=           1  read in
    real space projection operators read in
  non local Contribution for L=           1  read in
    real space projection operators read in
    PAW grid and wavefunctions read in
 
   number of l-projection  operators is LMAX  =           4
   number of lm-projection operators is LMMAX =           8
 
  PAW_PBE Ti 08Apr2002                  :
 energy of atom  1       EATOM=  -94.7928
 kinetic energy error for atom=    0.0005 (will be added to EATOM!!)
  PAW_PBE Al 04Jan2001                  :
 energy of atom  2       EATOM=  -53.5387
 kinetic energy error for atom=    0.0005 (will be added to EATOM!!)
 
 
 POSCAR: BPOSCAR-alfa-relaxed-010-vac            
  positions in direct lattice
  velocities in cartesian coordinates
 exchange correlation table for  LEXCH =        8
   RHO(1)=    0.500       N(1)  =     2000
   RHO(2)=  100.500       N(2)  =     4000

 VTST: version 3.2, (02/03/18)

 CHAIN: initializing optimizer
 
 OPT: Using VASP Conjugate-Gradient optimizer
 CHAIN: Read ICHAIN            0
 
 POSCAR: BPOSCAR-alfa-relaxed-010-vac            
  positions in direct lattice
  velocities in cartesian coordinates
 


--------------------------------------------------------------------------------------------------------


 ion  position               nearest neighbor table
   1  0.495  0.664  0.031-   6 2.82   6 2.82   6 2.82   6 2.82   7 2.83   7 2.83   2 2.88   2 2.88

   2  0.495  0.164  0.119-   7 2.83   7 2.83   7 2.83   7 2.83   8 2.85   8 2.85   1 2.88   1 2.88
                            12 2.91  12 2.91
   3  0.495  0.164  0.296-   9 2.83   9 2.83   9 2.83   9 2.83  10 2.85  10 2.85   4 2.91   4 2.91
                            12 2.91  12 2.91
   4  0.495  0.664  0.385-  11 2.82  11 2.82  10 2.83  10 2.83  10 2.83  10 2.83   5 2.85   5 2.85
                             3 2.91   3 2.91
   5  0.495  0.164  0.472-  11 2.82  11 2.82  11 2.82  11 2.82   4 2.85   4 2.85
   6  0.995  0.164  0.002-   1 2.82   1 2.82   1 2.82   1 2.82   7 2.86   7 2.86
   7  0.995  0.664  0.089-   2 2.83   2 2.83   2 2.83   2 2.83   1 2.83   1 2.83   6 2.86   6 2.86
                             8 2.91   8 2.91
   8  0.995  0.164  0.178-  12 2.83  12 2.83  12 2.83  12 2.83   2 2.85   2 2.85   9 2.91   7 2.91
                             9 2.91   7 2.91
   9  0.995  0.664  0.267-   3 2.83   3 2.83   3 2.83   3 2.83  12 2.85  12 2.85   8 2.91  10 2.91
                            10 2.91   8 2.91
  10  0.995  0.164  0.356-   4 2.83   4 2.83   4 2.83   4 2.83   3 2.85   3 2.85  11 2.87  11 2.87
                             9 2.91   9 2.91
  11  0.995  0.664  0.443-   4 2.82   4 2.82   5 2.82   5 2.82   5 2.82   5 2.82  10 2.87  10 2.87

  12  0.495  0.664  0.207-   8 2.83   8 2.83   8 2.83   8 2.83   9 2.85   9 2.85   2 2.91   2 2.91
                             3 2.91   3 2.91
 
  LATTYP: Found a simple orthorhombic cell.
 ALAT       =     2.8548998833
 B/A-ratio  =     1.6071667714
 C/A-ratio  =     9.9933100156
  
  Lattice vectors:
  
 A1 = (   0.0000000000,  -2.8548998833,   0.0000000000)
 A2 = (  -4.5883002281,   0.0000000000,   0.0000000000)
 A3 = (   0.0000000000,   0.0000000000, -28.5298995972)


Analysis of symmetry for initial positions (statically):
=====================================================================
 Subroutine PRICEL returns:
 Original cell was already a primitive cell.
 

 Routine SETGRP: Setting up the symmetry group for a 
 simple orthorhombic supercell.


 Subroutine GETGRP returns: Found  4 space group operations
 (whereof  1 operations were pure point group operations)
 out of a pool of  8 trial point group operations.


The static configuration has the point symmetry C_1 .
 The point group associated with its full space group is C_2v.


Analysis of symmetry for dynamics (positions and initial velocities):
=====================================================================
 Subroutine PRICEL returns:
 Original cell was already a primitive cell.
 

 Routine SETGRP: Setting up the symmetry group for a 
 simple orthorhombic supercell.


 Subroutine GETGRP returns: Found  4 space group operations
 (whereof  1 operations were pure point group operations)
 out of a pool of  8 trial point group operations.


The dynamic configuration has the point symmetry C_1 .
 The point group associated with its full space group is C_2v.


Analysis of constrained symmetry for selective dynamics:
=====================================================================
 Subroutine PRICEL returns:
 Original cell was already a primitive cell.
 

 Routine SETGRP: Setting up the symmetry group for a 
 simple orthorhombic supercell.


 Subroutine GETGRP returns: Found  4 space group operations
 (whereof  1 operations were pure point group operations)
 out of a pool of  8 trial point group operations.


The constrained configuration has the point symmetry C_1 .
 The point group associated with its full space group is C_2v.


 Subroutine INISYM returns: Found  4 space group operations
 (whereof  1 operations are pure point group operations),
 and found     1 'primitive' translations

 
 
 KPOINTS: KPT-Resolved Value to Generate K-Mesh: 0

Automatic generation of k-mesh.
Space group operators:
 irot       det(A)        alpha          n_x          n_y          n_z        tau_x        tau_y        tau_z
    1     1.000000     0.000000     1.000000     0.000000     0.000000     0.000000     0.000000     0.000000
    2     1.000000   180.000000     0.000000     0.000000     1.000000    -0.010020    -0.672700     0.000000
    3    -1.000000   179.999999     1.000000     0.000000     0.000000    -0.010020     0.000000     0.000000
    4    -1.000000   180.000000     0.000000     1.000000     0.000000     0.000000    -0.672700     0.000000
 
 Subroutine IBZKPT returns following result:
 ===========================================
 
 Found     80 irreducible k-points:
 
 Following reciprocal coordinates:
            Coordinates               Weight
  0.000000  0.000000  0.000000      1.000000
  0.111111  0.000000  0.000000      2.000000
  0.222222  0.000000  0.000000      2.000000
  0.333333  0.000000  0.000000      2.000000
  0.444444  0.000000  0.000000      2.000000
  0.000000  0.071429  0.000000      2.000000
  0.111111  0.071429  0.000000      4.000000
  0.222222  0.071429  0.000000      4.000000
  0.333333  0.071429  0.000000      4.000000
  0.444444  0.071429  0.000000      4.000000
  0.000000  0.142857  0.000000      2.000000
  0.111111  0.142857  0.000000      4.000000
  0.222222  0.142857  0.000000      4.000000
  0.333333  0.142857  0.000000      4.000000
  0.444444  0.142857  0.000000      4.000000
  0.000000  0.214286  0.000000      2.000000
  0.111111  0.214286  0.000000      4.000000
  0.222222  0.214286  0.000000      4.000000
  0.333333  0.214286  0.000000      4.000000
  0.444444  0.214286  0.000000      4.000000
  0.000000  0.285714  0.000000      2.000000
  0.111111  0.285714  0.000000      4.000000
  0.222222  0.285714  0.000000      4.000000
  0.333333  0.285714  0.000000      4.000000
  0.444444  0.285714  0.000000      4.000000
  0.000000  0.357143  0.000000      2.000000
  0.111111  0.357143  0.000000      4.000000
  0.222222  0.357143  0.000000      4.000000
  0.333333  0.357143  0.000000      4.000000
  0.444444  0.357143  0.000000      4.000000
  0.000000  0.428571  0.000000      2.000000
  0.111111  0.428571  0.000000      4.000000
  0.222222  0.428571  0.000000      4.000000
  0.333333  0.428571  0.000000      4.000000
  0.444444  0.428571  0.000000      4.000000
  0.000000  0.500000  0.000000      1.000000
  0.111111  0.500000  0.000000      2.000000
  0.222222  0.500000  0.000000      2.000000
  0.333333  0.500000  0.000000      2.000000
  0.444444  0.500000  0.000000      2.000000
  0.000000  0.000000  0.500000      1.000000
  0.111111  0.000000  0.500000      2.000000
  0.222222  0.000000  0.500000      2.000000
  0.333333  0.000000  0.500000      2.000000
  0.444444  0.000000  0.500000      2.000000
  0.000000  0.071429  0.500000      2.000000
  0.111111  0.071429  0.500000      4.000000
  0.222222  0.071429  0.500000      4.000000
  0.333333  0.071429  0.500000      4.000000
  0.444444  0.071429  0.500000      4.000000
  0.000000  0.142857  0.500000      2.000000
  0.111111  0.142857  0.500000      4.000000
  0.222222  0.142857  0.500000      4.000000
  0.333333  0.142857  0.500000      4.000000
  0.444444  0.142857  0.500000      4.000000
  0.000000  0.214286  0.500000      2.000000
  0.111111  0.214286  0.500000      4.000000
  0.222222  0.214286  0.500000      4.000000
  0.333333  0.214286  0.500000      4.000000
  0.444444  0.214286  0.500000      4.000000
  0.000000  0.285714  0.500000      2.000000
  0.111111  0.285714  0.500000      4.000000
  0.222222  0.285714  0.500000      4.000000
  0.333333  0.285714  0.500000      4.000000
  0.444444  0.285714  0.500000      4.000000
  0.000000  0.357143  0.500000      2.000000
  0.111111  0.357143  0.500000      4.000000
  0.222222  0.357143  0.500000      4.000000
  0.333333  0.357143  0.500000      4.000000
  0.444444  0.357143  0.500000      4.000000
  0.000000  0.428571  0.500000      2.000000
  0.111111  0.428571  0.500000      4.000000
  0.222222  0.428571  0.500000      4.000000
  0.333333  0.428571  0.500000      4.000000
  0.444444  0.428571  0.500000      4.000000
  0.000000  0.500000  0.500000      1.000000
  0.111111  0.500000  0.500000      2.000000
  0.222222  0.500000  0.500000      2.000000
  0.333333  0.500000  0.500000      2.000000
  0.444444  0.500000  0.500000      2.000000
 
 Following cartesian coordinates:
            Coordinates               Weight
  0.000000  0.000000  0.000000      1.000000
  0.024216  0.000000  0.000000      2.000000
  0.048432  0.000000  0.000000      2.000000
  0.072649  0.000000  0.000000      2.000000
  0.096865  0.000000  0.000000      2.000000
  0.000000  0.025020  0.000000      2.000000
  0.024216  0.025020  0.000000      4.000000
  0.048432  0.025020  0.000000      4.000000
  0.072649  0.025020  0.000000      4.000000
  0.096865  0.025020  0.000000      4.000000
  0.000000  0.050039  0.000000      2.000000
  0.024216  0.050039  0.000000      4.000000
  0.048432  0.050039  0.000000      4.000000
  0.072649  0.050039  0.000000      4.000000
  0.096865  0.050039  0.000000      4.000000
  0.000000  0.075059  0.000000      2.000000
  0.024216  0.075059  0.000000      4.000000
  0.048432  0.075059  0.000000      4.000000
  0.072649  0.075059  0.000000      4.000000
  0.096865  0.075059  0.000000      4.000000
  0.000000  0.100079  0.000000      2.000000
  0.024216  0.100079  0.000000      4.000000
  0.048432  0.100079  0.000000      4.000000
  0.072649  0.100079  0.000000      4.000000
  0.096865  0.100079  0.000000      4.000000
  0.000000  0.125098  0.000000      2.000000
  0.024216  0.125098  0.000000      4.000000
  0.048432  0.125098  0.000000      4.000000
  0.072649  0.125098  0.000000      4.000000
  0.096865  0.125098  0.000000      4.000000
  0.000000  0.150118  0.000000      2.000000
  0.024216  0.150118  0.000000      4.000000
  0.048432  0.150118  0.000000      4.000000
  0.072649  0.150118  0.000000      4.000000
  0.096865  0.150118  0.000000      4.000000
  0.000000  0.175137  0.000000      1.000000
  0.024216  0.175137  0.000000      2.000000
  0.048432  0.175137  0.000000      2.000000
  0.072649  0.175137  0.000000      2.000000
  0.096865  0.175137  0.000000      2.000000
  0.000000  0.000000  0.017525      1.000000
  0.024216  0.000000  0.017525      2.000000
  0.048432  0.000000  0.017525      2.000000
  0.072649  0.000000  0.017525      2.000000
  0.096865  0.000000  0.017525      2.000000
  0.000000  0.025020  0.017525      2.000000
  0.024216  0.025020  0.017525      4.000000
  0.048432  0.025020  0.017525      4.000000
  0.072649  0.025020  0.017525      4.000000
  0.096865  0.025020  0.017525      4.000000
  0.000000  0.050039  0.017525      2.000000
  0.024216  0.050039  0.017525      4.000000
  0.048432  0.050039  0.017525      4.000000
  0.072649  0.050039  0.017525      4.000000
  0.096865  0.050039  0.017525      4.000000
  0.000000  0.075059  0.017525      2.000000
  0.024216  0.075059  0.017525      4.000000
  0.048432  0.075059  0.017525      4.000000
  0.072649  0.075059  0.017525      4.000000
  0.096865  0.075059  0.017525      4.000000
  0.000000  0.100079  0.017525      2.000000
  0.024216  0.100079  0.017525      4.000000
  0.048432  0.100079  0.017525      4.000000
  0.072649  0.100079  0.017525      4.000000
  0.096865  0.100079  0.017525      4.000000
  0.000000  0.125098  0.017525      2.000000
  0.024216  0.125098  0.017525      4.000000
  0.048432  0.125098  0.017525      4.000000
  0.072649  0.125098  0.017525      4.000000
  0.096865  0.125098  0.017525      4.000000
  0.000000  0.150118  0.017525      2.000000
  0.024216  0.150118  0.017525      4.000000
  0.048432  0.150118  0.017525      4.000000
  0.072649  0.150118  0.017525      4.000000
  0.096865  0.150118  0.017525      4.000000
  0.000000  0.175137  0.017525      1.000000
  0.024216  0.175137  0.017525      2.000000
  0.048432  0.175137  0.017525      2.000000
  0.072649  0.175137  0.017525      2.000000
  0.096865  0.175137  0.017525      2.000000
 


--------------------------------------------------------------------------------------------------------


 Dimension of arrays:
   k-points           NKPTS =     80   k-points in BZ     NKDIM =     80   number of bands    NBANDS=     30
   number of dos      NEDOS =    301   number of ions     NIONS =     12
   non local maximal  LDIM  =      5   non local SUM 2l+1 LMDIM =     15
   total plane-waves  NPLWV =  47040
   max r-space proj   IRMAX =      1   max aug-charges    IRDMAX=   8892
   dimension x,y,z NGX =    24 NGY =   14 NGZ =  140
   dimension x,y,z NGXF=    48 NGYF=   28 NGZF=  280
   support grid    NGXF=    48 NGYF=   28 NGZF=  280
   ions per type =              11   1
   NGX,Y,Z   is equivalent  to a cutoff of   8.70,  8.15,  8.16 a.u.
   NGXF,Y,Z  is equivalent  to a cutoff of  17.39, 16.30, 16.32 a.u.

 SYSTEM =  TiCu                                    
 POSCAR =  BPOSCAR-alfa-relaxed-010-vac            

 Startparameter for this run:
   NWRITE =      2    write-flag & timer
   PREC   = normal    normal or accurate (medium, high low for compatibility)
   ISTART =      0    job   : 0-new  1-cont  2-samecut
   ICHARG =      2    charge: 1-file 2-atom 10-const
   ISPIN  =      1    spin polarized calculation?
   LNONCOLLINEAR =      F non collinear calculations
   LSORBIT =      F    spin-orbit coupling
   INIWAV =      1    electr: 0-lowe 1-rand  2-diag
   LASPH  =      F    aspherical Exc in radial PAW
   METAGGA=      F    non-selfconsistent MetaGGA calc.

 Electronic Relaxation 1
   ENCUT  =  400.0 eV  29.40 Ry    5.42 a.u.   7.48  4.66 46.53*2*pi/ulx,y,z
   ENINI  =  400.0     initial cutoff
   ENAUG  =  328.9 eV  augmentation charge cutoff
   NELM   =    200;   NELMIN=  2; NELMDL= -5     # of ELM steps 
   EDIFF  = 0.1E-06   stopping-criterion for ELM
   LREAL  =      F    real-space projection
   NLSPLINE    = F    spline interpolate recip. space projectors
   LCOMPAT=      F    compatible to vasp.4.4
   GGA_COMPAT  = T    GGA compatible to vasp.4.4-vasp.4.6
   LMAXPAW     = -100 max onsite density
   LMAXMIX     =    2 max onsite mixed and CHGCAR
   VOSKOWN=      0    Vosko Wilk Nusair interpolation
   ROPT   =    0.00000   0.00000
 Ionic relaxation
   EDIFFG = -.1E-02   stopping-criterion for IOM
   NSW    =    200    number of steps for IOM
   NBLOCK =      1;   KBLOCK =    200    inner block; outer block 
   IBRION =      2    ionic relax: 0-MD 1-quasi-New 2-CG
   NFREE  =      1    steps in history (QN), initial steepest desc. (CG)
   ISIF   =      2    stress and relaxation
   IWAVPR =     11    prediction:  0-non 1-charg 2-wave 3-comb
   ISYM   =      2    0-nonsym 1-usesym 2-fastsym
   LCORR  =      T    Harris-Foulkes like correction to forces

   POTIM  = 0.2000    time-step for ionic-motion
   TEIN   =    0.0    initial temperature
   TEBEG  =    0.0;   TEEND  =   0.0 temperature during run
   SMASS  =  -3.00    Nose mass-parameter (am)
   estimated Nose-frequenzy (Omega)   =  0.10E-29 period in steps =****** mass=  -0.481E-27a.u.
   SCALEE = 1.0000    scale energy and forces
   NPACO  =    256;   APACO  = 16.0  distance and # of slots for P.C.
   PSTRESS=    0.0 pullay stress

  Mass of Ions in am
   POMASS =  47.88 26.98
  Ionic Valenz
   ZVAL   =   4.00  3.00
  Atomic Wigner-Seitz radii
   RWIGS  =  -1.00 -1.00
  virtual crystal weights 
   VCA    =   1.00  1.00
   NELECT =      47.0000    total number of electrons
   NUPDOWN=      -1.0000    fix difference up-down

 DOS related values:
   EMIN   =  10.00;   EMAX   =-10.00  energy-range for DOS
   EFERMI =   0.00
   ISMEAR =     1;   SIGMA  =   0.20  broadening in eV -4-tet -1-fermi 0-gaus

 Electronic relaxation 2 (details)
   IALGO  =     68    algorithm
   LDIAG  =      T    sub-space diagonalisation (order eigenvalues)
   LSUBROT=      F    optimize rotation matrix (better conditioning)
   TURBO    =      0    0=normal 1=particle mesh
   IRESTART =      0    0=no restart 2=restart with 2 vectors
   NREBOOT  =      0    no. of reboots
   NMIN     =      0    reboot dimension
   EREF     =   0.00    reference energy to select bands
   IMIX   =      4    mixing-type and parameters
     AMIX     =   0.40;   BMIX     =  1.00
     AMIX_MAG =   1.60;   BMIX_MAG =  1.00
     AMIN     =   0.10
     WC   =   100.;   INIMIX=   1;  MIXPRE=   1;  MAXMIX= -45

 Intra band minimization:
   WEIMIN = 0.0010     energy-eigenvalue tresh-hold
   EBREAK =  0.83E-09  absolut break condition
   DEPER  =   0.30     relativ break condition  

   TIME   =   0.40     timestep for ELM

  volume/ion in A,a.u.               =      31.14       210.16
  Fermi-wavevector in a.u.,A,eV,Ry     =   0.820213  1.549977  9.153303  0.672749
  Thomas-Fermi vector in A             =   1.931155
 
 Write flags
   LWAVE        =      F    write WAVECAR
   LDOWNSAMPLE  =      F    k-point downsampling of WAVECAR
   LCHARG       =      F    write CHGCAR
   LVTOT        =      F    write LOCPOT, total local potential
   LVHAR        =      F    write LOCPOT, Hartree potential only
   LELF         =      F    write electronic localiz. function (ELF)
   LORBIT       =      0    0 simple, 1 ext, 2 COOP (PROOUT), +10 PAW based schemes


 Dipole corrections
   LMONO  =      F    monopole corrections only (constant potential shift)
   LDIPOL =      T    correct potential (dipole corrections)
   IDIPOL =      3    1-x, 2-y, 3-z, 4-all directions 
   EPSILON=  1.0000000 bulk dielectric constant

 Exchange correlation treatment:
   GGA     =    --    GGA type
   LEXCH   =     8    internal setting for exchange type
   VOSKOWN=      0    Vosko Wilk Nusair interpolation
   LHFCALC =     F    Hartree Fock is set to
   LHFONE  =     F    Hartree Fock one center treatment
   AEXX    =    0.0000 exact exchange contribution

 Linear response parameters
   LEPSILON=     F    determine dielectric tensor
   LRPA    =     F    only Hartree local field effects (RPA)
   LNABLA  =     F    use nabla operator in PAW spheres
   LVEL    =     F    velocity operator in full k-point grid
   LINTERFAST=   F  fast interpolation
   KINTER  =     0    interpolate to denser k-point grid
   CSHIFT  =0.1000    complex shift for real part using Kramers Kronig
   OMEGAMAX=  -1.0    maximum frequency
   DEG_THRESHOLD= 0.2000000E-02 threshold for treating states as degnerate
   RTIME   =   -0.100 relaxation time in fs
  (WPLASMAI=    0.000 imaginary part of plasma frequency in eV, 0.658/RTIME)
   DFIELD  = 0.0000000 0.0000000 0.0000000 field for delta impulse in time
 
 Orbital magnetization related:
   ORBITALMAG=     F  switch on orbital magnetization
   LCHIMAG   =     F  perturbation theory with respect to B field
   DQ        =  0.001000  dq finite difference perturbation B field
   LLRAUG    =     F  two centre corrections for induced B field


--------------------------------------------------------------------------------------------------------


 conjugate gradient relaxation of ions
   using selective dynamics as specified on POSCAR
 charge density and potential will be updated during run
 non-spin polarized calculation
 RMM-DIIS sequential band-by-band and
  variant of blocked Davidson during initial phase
 perform sub-space diagonalisation
    before iterative eigenvector-optimisation
 modified Broyden-mixing scheme, WC =      100.0
 initial mixing is a Kerker type mixing with AMIX =  0.4000 and BMIX =      1.0000
 Hartree-type preconditioning will be used
 using additional bands            6
 reciprocal scheme for non local part
 use partial core corrections
 calculate Harris-corrections to forces 
   (improved forces if not selfconsistent)
 use gradient corrections 
 use of overlap-Matrix (Vanderbilt PP)
 Methfessel and Paxton  Order N= 1 SIGMA  =   0.20


--------------------------------------------------------------------------------------------------------


  energy-cutoff  :      400.00
  volume of cell :      373.72
      direct lattice vectors                 reciprocal lattice vectors
     4.588300228  0.000000000  0.000000000     0.217945634  0.000000000  0.000000000
     0.000000000  2.854899883  0.000000000     0.000000000  0.350274980  0.000000000
     0.000000000  0.000000000 28.529899597     0.000000000  0.000000000  0.035050947

  length of vectors
     4.588300228  2.854899883 28.529899597     0.217945634  0.350274980  0.035050947


 
 k-points in units of 2pi/SCALE and weight: KPT-Resolved Value to Generate K-Mesh: 0
   0.00000000  0.00000000  0.00000000       0.004
   0.02421618  0.00000000  0.00000000       0.008
   0.04843236  0.00000000  0.00000000       0.008
   0.07264854  0.00000000  0.00000000       0.008
   0.09686473  0.00000000  0.00000000       0.008
   0.00000000  0.02501964  0.00000000       0.008
   0.02421618  0.02501964  0.00000000       0.016
   0.04843236  0.02501964  0.00000000       0.016
   0.07264854  0.02501964  0.00000000       0.016
   0.09686473  0.02501964  0.00000000       0.016
   0.00000000  0.05003928  0.00000000       0.008
   0.02421618  0.05003928  0.00000000       0.016
   0.04843236  0.05003928  0.00000000       0.016
   0.07264854  0.05003928  0.00000000       0.016
   0.09686473  0.05003928  0.00000000       0.016
   0.00000000  0.07505892  0.00000000       0.008
   0.02421618  0.07505892  0.00000000       0.016
   0.04843236  0.07505892  0.00000000       0.016
   0.07264854  0.07505892  0.00000000       0.016
   0.09686473  0.07505892  0.00000000       0.016
   0.00000000  0.10007857  0.00000000       0.008
   0.02421618  0.10007857  0.00000000       0.016
   0.04843236  0.10007857  0.00000000       0.016
   0.07264854  0.10007857  0.00000000       0.016
   0.09686473  0.10007857  0.00000000       0.016
   0.00000000  0.12509821  0.00000000       0.008
   0.02421618  0.12509821  0.00000000       0.016
   0.04843236  0.12509821  0.00000000       0.016
   0.07264854  0.12509821  0.00000000       0.016
   0.09686473  0.12509821  0.00000000       0.016
   0.00000000  0.15011785  0.00000000       0.008
   0.02421618  0.15011785  0.00000000       0.016
   0.04843236  0.15011785  0.00000000       0.016
   0.07264854  0.15011785  0.00000000       0.016
   0.09686473  0.15011785  0.00000000       0.016
   0.00000000  0.17513749  0.00000000       0.004
   0.02421618  0.17513749  0.00000000       0.008
   0.04843236  0.17513749  0.00000000       0.008
   0.07264854  0.17513749  0.00000000       0.008
   0.09686473  0.17513749  0.00000000       0.008
   0.00000000  0.00000000  0.01752547       0.004
   0.02421618  0.00000000  0.01752547       0.008
   0.04843236  0.00000000  0.01752547       0.008
   0.07264854  0.00000000  0.01752547       0.008
   0.09686473  0.00000000  0.01752547       0.008
   0.00000000  0.02501964  0.01752547       0.008
   0.02421618  0.02501964  0.01752547       0.016
   0.04843236  0.02501964  0.01752547       0.016
   0.07264854  0.02501964  0.01752547       0.016
   0.09686473  0.02501964  0.01752547       0.016
   0.00000000  0.05003928  0.01752547       0.008
   0.02421618  0.05003928  0.01752547       0.016
   0.04843236  0.05003928  0.01752547       0.016
   0.07264854  0.05003928  0.01752547       0.016
   0.09686473  0.05003928  0.01752547       0.016
   0.00000000  0.07505892  0.01752547       0.008
   0.02421618  0.07505892  0.01752547       0.016
   0.04843236  0.07505892  0.01752547       0.016
   0.07264854  0.07505892  0.01752547       0.016
   0.09686473  0.07505892  0.01752547       0.016
   0.00000000  0.10007857  0.01752547       0.008
   0.02421618  0.10007857  0.01752547       0.016
   0.04843236  0.10007857  0.01752547       0.016
   0.07264854  0.10007857  0.01752547       0.016
   0.09686473  0.10007857  0.01752547       0.016
   0.00000000  0.12509821  0.01752547       0.008
   0.02421618  0.12509821  0.01752547       0.016
   0.04843236  0.12509821  0.01752547       0.016
   0.07264854  0.12509821  0.01752547       0.016
   0.09686473  0.12509821  0.01752547       0.016
   0.00000000  0.15011785  0.01752547       0.008
   0.02421618  0.15011785  0.01752547       0.016
   0.04843236  0.15011785  0.01752547       0.016
   0.07264854  0.15011785  0.01752547       0.016
   0.09686473  0.15011785  0.01752547       0.016
   0.00000000  0.17513749  0.01752547       0.004
   0.02421618  0.17513749  0.01752547       0.008
   0.04843236  0.17513749  0.01752547       0.008
   0.07264854  0.17513749  0.01752547       0.008
   0.09686473  0.17513749  0.01752547       0.008
 
 k-points in reciprocal lattice and weights: KPT-Resolved Value to Generate K-Mesh: 0
   0.00000000  0.00000000  0.00000000       0.004
   0.11111111  0.00000000  0.00000000       0.008
   0.22222222  0.00000000  0.00000000       0.008
   0.33333333  0.00000000  0.00000000       0.008
   0.44444444  0.00000000  0.00000000       0.008
   0.00000000  0.07142857  0.00000000       0.008
   0.11111111  0.07142857  0.00000000       0.016
   0.22222222  0.07142857  0.00000000       0.016
   0.33333333  0.07142857  0.00000000       0.016
   0.44444444  0.07142857  0.00000000       0.016
   0.00000000  0.14285714  0.00000000       0.008
   0.11111111  0.14285714  0.00000000       0.016
   0.22222222  0.14285714  0.00000000       0.016
   0.33333333  0.14285714  0.00000000       0.016
   0.44444444  0.14285714  0.00000000       0.016
   0.00000000  0.21428571  0.00000000       0.008
   0.11111111  0.21428571  0.00000000       0.016
   0.22222222  0.21428571  0.00000000       0.016
   0.33333333  0.21428571  0.00000000       0.016
   0.44444444  0.21428571  0.00000000       0.016
   0.00000000  0.28571429  0.00000000       0.008
   0.11111111  0.28571429  0.00000000       0.016
   0.22222222  0.28571429  0.00000000       0.016
   0.33333333  0.28571429  0.00000000       0.016
   0.44444444  0.28571429  0.00000000       0.016
   0.00000000  0.35714286  0.00000000       0.008
   0.11111111  0.35714286  0.00000000       0.016
   0.22222222  0.35714286  0.00000000       0.016
   0.33333333  0.35714286  0.00000000       0.016
   0.44444444  0.35714286  0.00000000       0.016
   0.00000000  0.42857143  0.00000000       0.008
   0.11111111  0.42857143  0.00000000       0.016
   0.22222222  0.42857143  0.00000000       0.016
   0.33333333  0.42857143  0.00000000       0.016
   0.44444444  0.42857143  0.00000000       0.016
   0.00000000  0.50000000  0.00000000       0.004
   0.11111111  0.50000000  0.00000000       0.008
   0.22222222  0.50000000  0.00000000       0.008
   0.33333333  0.50000000  0.00000000       0.008
   0.44444444  0.50000000  0.00000000       0.008
   0.00000000  0.00000000  0.50000000       0.004
   0.11111111  0.00000000  0.50000000       0.008
   0.22222222  0.00000000  0.50000000       0.008
   0.33333333  0.00000000  0.50000000       0.008
   0.44444444  0.00000000  0.50000000       0.008
   0.00000000  0.07142857  0.50000000       0.008
   0.11111111  0.07142857  0.50000000       0.016
   0.22222222  0.07142857  0.50000000       0.016
   0.33333333  0.07142857  0.50000000       0.016
   0.44444444  0.07142857  0.50000000       0.016
   0.00000000  0.14285714  0.50000000       0.008
   0.11111111  0.14285714  0.50000000       0.016
   0.22222222  0.14285714  0.50000000       0.016
   0.33333333  0.14285714  0.50000000       0.016
   0.44444444  0.14285714  0.50000000       0.016
   0.00000000  0.21428571  0.50000000       0.008
   0.11111111  0.21428571  0.50000000       0.016
   0.22222222  0.21428571  0.50000000       0.016
   0.33333333  0.21428571  0.50000000       0.016
   0.44444444  0.21428571  0.50000000       0.016
   0.00000000  0.28571429  0.50000000       0.008
   0.11111111  0.28571429  0.50000000       0.016
   0.22222222  0.28571429  0.50000000       0.016
   0.33333333  0.28571429  0.50000000       0.016
   0.44444444  0.28571429  0.50000000       0.016
   0.00000000  0.35714286  0.50000000       0.008
   0.11111111  0.35714286  0.50000000       0.016
   0.22222222  0.35714286  0.50000000       0.016
   0.33333333  0.35714286  0.50000000       0.016
   0.44444444  0.35714286  0.50000000       0.016
   0.00000000  0.42857143  0.50000000       0.008
   0.11111111  0.42857143  0.50000000       0.016
   0.22222222  0.42857143  0.50000000       0.016
   0.33333333  0.42857143  0.50000000       0.016
   0.44444444  0.42857143  0.50000000       0.016
   0.00000000  0.50000000  0.50000000       0.004
   0.11111111  0.50000000  0.50000000       0.008
   0.22222222  0.50000000  0.50000000       0.008
   0.33333333  0.50000000  0.50000000       0.008
   0.44444444  0.50000000  0.50000000       0.008
 
 position of ions in fractional coordinates (direct lattice) 
   0.49499002  0.66364998  0.03069215
   0.49499002  0.16365001  0.11856000
   0.49499002  0.16365001  0.29640001
   0.49499002  0.66364998  0.38532001
   0.49499002  0.16365001  0.47162596
   0.99499002  0.16365001  0.00191415
   0.99499002  0.66364998  0.08892000
   0.99499002  0.16365001  0.17783999
   0.99499002  0.66364998  0.26675999
   0.99499002  0.16365001  0.35567999
   0.99499002  0.66364998  0.44278315
   0.49499002  0.66364998  0.20748000
 
 position of ions in cartesian coordinates  (Angst):
   2.27116280  1.89465424  0.87564399
   2.27116280  0.46720439  3.38250495
   2.27116280  0.46720439  8.45626258
   2.27116280  1.89465424 10.99314117
   2.27116280  0.46720439 13.45544136
   4.56531292  0.46720439  0.05461042
   4.56531292  1.89465424  2.53687859
   4.56531292  0.46720439  5.07375717
   4.56531292  1.89465424  7.61063576
   4.56531292  0.46720439 10.14751435
   4.56531292  1.89465424 12.63255873
   2.27116280  1.89465424  5.91938354
 


--------------------------------------------------------------------------------------------------------


 k-point  1 :   0.0000 0.0000 0.0000  plane waves:    6827
 k-point  2 :   0.1111 0.0000 0.0000  plane waves:    6795
 k-point  3 :   0.2222 0.0000 0.0000  plane waves:    6791
 k-point  4 :   0.3333 0.0000 0.0000  plane waves:    6817
 k-point  5 :   0.4444 0.0000 0.0000  plane waves:    6829
 k-point  6 :   0.0000 0.0714 0.0000  plane waves:    6807
 k-point  7 :   0.1111 0.0714 0.0000  plane waves:    6804
 k-point  8 :   0.2222 0.0714 0.0000  plane waves:    6824
 k-point  9 :   0.3333 0.0714 0.0000  plane waves:    6807
 k-point 10 :   0.4444 0.0714 0.0000  plane waves:    6823
 k-point 11 :   0.0000 0.1429 0.0000  plane waves:    6825
 k-point 12 :   0.1111 0.1429 0.0000  plane waves:    6828
 k-point 13 :   0.2222 0.1429 0.0000  plane waves:    6824
 k-point 14 :   0.3333 0.1429 0.0000  plane waves:    6797
 k-point 15 :   0.4444 0.1429 0.0000  plane waves:    6780
 k-point 16 :   0.0000 0.2143 0.0000  plane waves:    6811
 k-point 17 :   0.1111 0.2143 0.0000  plane waves:    6813
 k-point 18 :   0.2222 0.2143 0.0000  plane waves:    6804
 k-point 19 :   0.3333 0.2143 0.0000  plane waves:    6781
 k-point 20 :   0.4444 0.2143 0.0000  plane waves:    6759
 k-point 21 :   0.0000 0.2857 0.0000  plane waves:    6799
 k-point 22 :   0.1111 0.2857 0.0000  plane waves:    6792
 k-point 23 :   0.2222 0.2857 0.0000  plane waves:    6795
 k-point 24 :   0.3333 0.2857 0.0000  plane waves:    6758
 k-point 25 :   0.4444 0.2857 0.0000  plane waves:    6745
 k-point 26 :   0.0000 0.3571 0.0000  plane waves:    6800
 k-point 27 :   0.1111 0.3571 0.0000  plane waves:    6785
 k-point 28 :   0.2222 0.3571 0.0000  plane waves:    6760
 k-point 29 :   0.3333 0.3571 0.0000  plane waves:    6762
 k-point 30 :   0.4444 0.3571 0.0000  plane waves:    6743
 k-point 31 :   0.0000 0.4286 0.0000  plane waves:    6802
 k-point 32 :   0.1111 0.4286 0.0000  plane waves:    6786
 k-point 33 :   0.2222 0.4286 0.0000  plane waves:    6780
 k-point 34 :   0.3333 0.4286 0.0000  plane waves:    6768
 k-point 35 :   0.4444 0.4286 0.0000  plane waves:    6733
 k-point 36 :   0.0000 0.5000 0.0000  plane waves:    6782
 k-point 37 :   0.1111 0.5000 0.0000  plane waves:    6764
 k-point 38 :   0.2222 0.5000 0.0000  plane waves:    6792
 k-point 39 :   0.3333 0.5000 0.0000  plane waves:    6762
 k-point 40 :   0.4444 0.5000 0.0000  plane waves:    6756
 k-point 41 :   0.0000 0.0000 0.5000  plane waves:    6802
 k-point 42 :   0.1111 0.0000 0.5000  plane waves:    6808
 k-point 43 :   0.2222 0.0000 0.5000  plane waves:    6812
 k-point 44 :   0.3333 0.0000 0.5000  plane waves:    6818
 k-point 45 :   0.4444 0.0000 0.5000  plane waves:    6836
 k-point 46 :   0.0000 0.0714 0.5000  plane waves:    6826
 k-point 47 :   0.1111 0.0714 0.5000  plane waves:    6822
 k-point 48 :   0.2222 0.0714 0.5000  plane waves:    6810
 k-point 49 :   0.3333 0.0714 0.5000  plane waves:    6800
 k-point 50 :   0.4444 0.0714 0.5000  plane waves:    6822
 k-point 51 :   0.0000 0.1429 0.5000  plane waves:    6832
 k-point 52 :   0.1111 0.1429 0.5000  plane waves:    6810
 k-point 53 :   0.2222 0.1429 0.5000  plane waves:    6816
 k-point 54 :   0.3333 0.1429 0.5000  plane waves:    6796
 k-point 55 :   0.4444 0.1429 0.5000  plane waves:    6782
 k-point 56 :   0.0000 0.2143 0.5000  plane waves:    6814
 k-point 57 :   0.1111 0.2143 0.5000  plane waves:    6822
 k-point 58 :   0.2222 0.2143 0.5000  plane waves:    6806
 k-point 59 :   0.3333 0.2143 0.5000  plane waves:    6790
 k-point 60 :   0.4444 0.2143 0.5000  plane waves:    6766
 k-point 61 :   0.0000 0.2857 0.5000  plane waves:    6796
 k-point 62 :   0.1111 0.2857 0.5000  plane waves:    6800
 k-point 63 :   0.2222 0.2857 0.5000  plane waves:    6794
 k-point 64 :   0.3333 0.2857 0.5000  plane waves:    6784
 k-point 65 :   0.4444 0.2857 0.5000  plane waves:    6746
 k-point 66 :   0.0000 0.3571 0.5000  plane waves:    6782
 k-point 67 :   0.1111 0.3571 0.5000  plane waves:    6786
 k-point 68 :   0.2222 0.3571 0.5000  plane waves:    6766
 k-point 69 :   0.3333 0.3571 0.5000  plane waves:    6752
 k-point 70 :   0.4444 0.3571 0.5000  plane waves:    6732
 k-point 71 :   0.0000 0.4286 0.5000  plane waves:    6798
 k-point 72 :   0.1111 0.4286 0.5000  plane waves:    6782
 k-point 73 :   0.2222 0.4286 0.5000  plane waves:    6780
 k-point 74 :   0.3333 0.4286 0.5000  plane waves:    6762
 k-point 75 :   0.4444 0.4286 0.5000  plane waves:    6736
 k-point 76 :   0.0000 0.5000 0.5000  plane waves:    6760
 k-point 77 :   0.1111 0.5000 0.5000  plane waves:    6776
 k-point 78 :   0.2222 0.5000 0.5000  plane waves:    6796
 k-point 79 :   0.3333 0.5000 0.5000  plane waves:    6784
 k-point 80 :   0.4444 0.5000 0.5000  plane waves:    6744

 maximum and minimum number of plane-waves per node :       890      814

 maximum number of plane-waves:      6836
 maximum index in each direction: 
   IXMAX=    7   IYMAX=    4   IZMAX=   46
   IXMIN=   -7   IYMIN=   -5   IZMIN=  -47


 parallel 3D FFT for wavefunctions:
    minimum data exchange during FFTs selected (reduces bandwidth)
 parallel 3D FFT for charge:
    minimum data exchange during FFTs selected (reduces bandwidth)


 total amount of memory used by VASP MPI-rank0    53486. kBytes
=======================================================================

   base      :      30000. kBytes
   nonl-proj :      16638. kBytes
   fftplans  :        464. kBytes
   grid      :        680. kBytes
   one-center:         21. kBytes
   wavefun   :       5683. kBytes
 
     INWAV:  cpu time    0.0000: real time    0.0000
 Broyden mixing: mesh for mixing (old mesh)
   NGX = 15   NGY =  9   NGZ = 93
  (NGX  = 48   NGY  = 28   NGZ  =280)
  gives a total of  12555 points

 initial charge density was supplied:
 charge density of overlapping atoms calculated
 number of electron      47.0000000 magnetization 
 keeping initial charge density in first step


--------------------------------------------------------------------------------------------------------


 Maximum index for augmentation-charges          479 (set IRDMAX)


--------------------------------------------------------------------------------------------------------


 First call to EWALD:  gamma=   0.246
 Maximum number of real-space cells 4x 6x 1
 Maximum number of reciprocal cells 2x 1x 9

    FEWALD:  cpu time    0.0015: real time    0.0015


--------------------------------------- Iteration      1(   1)  ---------------------------------------


    POTLOK:  cpu time    0.0116: real time    0.0198
    SETDIJ:  cpu time    0.0025: real time    0.0025
     EDDAV:  cpu time    1.5013: real time    1.5147
       DOS:  cpu time    0.0025: real time    0.0025
    --------------------------------------------
      LOOP:  cpu time    1.5180: real time    1.5396

 eigenvalue-minimisations  :  4800
 total energy-change (2. order) : 0.1981018E+03  (-0.1260707E+04)
 number of electron      47.0000000 magnetization 
 augmentation part       47.0000000 magnetization 

 DIPCOR: dipole corrections for dipol
 direction  3 min pos   207,
 dipolmoment           0.000000      0.000000     -0.000015 electrons x Angstroem
 Tr[quadrupol]      -140.252005

 energy correction for charged system         0.000000 eV
 dipol+quadrupol energy correction           -0.000000 eV
 added-field ion interaction          0.000019 eV  (added to PSCEN)


 Free energy of the ion-electron system (eV)
  ---------------------------------------------------
  alpha Z        PSCENC =       121.74530565
  Ewald energy   TEWEN  =      6495.63856753
  -Hartree energ DENC   =     -7731.32730619
  -exchange      EXHF   =         0.00000000
  -V(xc)+E(xc)   XCENC  =      -433.97672761
  PAW double counting   =      1446.87379588     -969.81389434
  entropy T*S    EENTRO =         0.00208676
  eigenvalues    EBANDS =       172.70687382
  atomic energy  EATOM  =      1096.25309358
  Solvation  Ediel_sol  =         0.00000000
  ---------------------------------------------------
  free energy    TOTEN  =       198.10179509 eV

  energy without entropy =      198.09970833  energy(sigma->0) =      198.10109950


--------------------------------------------------------------------------------------------------------


--------------------------------------- Iteration      1(   2)  ---------------------------------------


     EDDAV:  cpu time    1.5307: real time    1.5350
       DOS:  cpu time    0.0029: real time    0.0029
    --------------------------------------------
      LOOP:  cpu time    1.5336: real time    1.5378

 eigenvalue-minimisations  :  5052
 total energy-change (2. order) :-0.2644022E+03  (-0.2549459E+03)
 number of electron      47.0000000 magnetization 
 augmentation part       47.0000000 magnetization 

 DIPCOR: dipole corrections for dipol
 direction  3 min pos   207,
 dipolmoment           0.000000      0.000000     -0.000015 electrons x Angstroem
 Tr[quadrupol]      -140.252005

 energy correction for charged system         0.000000 eV
 dipol+quadrupol energy correction           -0.000000 eV
 added-field ion interaction          0.000019 eV  (added to PSCEN)


 Free energy of the ion-electron system (eV)
  ---------------------------------------------------
  alpha Z        PSCENC =       121.74530565
  Ewald energy   TEWEN  =      6495.63856753
  -Hartree energ DENC   =     -7731.32730619
  -exchange      EXHF   =         0.00000000
  -V(xc)+E(xc)   XCENC  =      -433.97672761
  PAW double counting   =      1446.87379588     -969.81389434
  entropy T*S    EENTRO =        -0.00224140
  eigenvalues    EBANDS =       -91.69103048
  atomic energy  EATOM  =      1096.25309358
  Solvation  Ediel_sol  =         0.00000000
  ---------------------------------------------------
  free energy    TOTEN  =       -66.30043737 eV

  energy without entropy =      -66.29819597  energy(sigma->0) =      -66.29969024


--------------------------------------------------------------------------------------------------------


--------------------------------------- Iteration      1(   3)  ---------------------------------------


     EDDAV:  cpu time    1.9730: real time    1.9807
       DOS:  cpu time    0.0031: real time    0.0031
    --------------------------------------------
      LOOP:  cpu time    1.9761: real time    1.9838

 eigenvalue-minimisations  :  7626
 total energy-change (2. order) :-0.3293107E+02  (-0.3096905E+02)
 number of electron      47.0000000 magnetization 
 augmentation part       47.0000000 magnetization 

 DIPCOR: dipole corrections for dipol
 direction  3 min pos   207,
 dipolmoment           0.000000      0.000000     -0.000015 electrons x Angstroem
 Tr[quadrupol]      -140.252005

 energy correction for charged system         0.000000 eV
 dipol+quadrupol energy correction           -0.000000 eV
 added-field ion interaction          0.000019 eV  (added to PSCEN)


 Free energy of the ion-electron system (eV)
  ---------------------------------------------------
  alpha Z        PSCENC =       121.74530565
  Ewald energy   TEWEN  =      6495.63856753
  -Hartree energ DENC   =     -7731.32730619
  -exchange      EXHF   =         0.00000000
  -V(xc)+E(xc)   XCENC  =      -433.97672761
  PAW double counting   =      1446.87379588     -969.81389434
  entropy T*S    EENTRO =        -0.00082021
  eigenvalues    EBANDS =      -124.62352631
  atomic energy  EATOM  =      1096.25309358
  Solvation  Ediel_sol  =         0.00000000
  ---------------------------------------------------
  free energy    TOTEN  =       -99.23151200 eV

  energy without entropy =      -99.23069180  energy(sigma->0) =      -99.23123860


--------------------------------------------------------------------------------------------------------


--------------------------------------- Iteration      1(   4)  ---------------------------------------


     EDDAV:  cpu time    2.0654: real time    2.0757
       DOS:  cpu time    0.0032: real time    0.0032
    --------------------------------------------
      LOOP:  cpu time    2.0686: real time    2.0788

 eigenvalue-minimisations  :  8076
 total energy-change (2. order) :-0.2298141E+01  (-0.2203431E+01)
 number of electron      47.0000000 magnetization 
 augmentation part       47.0000000 magnetization 

 DIPCOR: dipole corrections for dipol
 direction  3 min pos   207,
 dipolmoment           0.000000      0.000000     -0.000015 electrons x Angstroem
 Tr[quadrupol]      -140.252005

 energy correction for charged system         0.000000 eV
 dipol+quadrupol energy correction           -0.000000 eV
 added-field ion interaction          0.000019 eV  (added to PSCEN)


 Free energy of the ion-electron system (eV)
  ---------------------------------------------------
  alpha Z        PSCENC =       121.74530565
  Ewald energy   TEWEN  =      6495.63856753
  -Hartree energ DENC   =     -7731.32730619
  -exchange      EXHF   =         0.00000000
  -V(xc)+E(xc)   XCENC  =      -433.97672761
  PAW double counting   =      1446.87379588     -969.81389434
  entropy T*S    EENTRO =        -0.00334895
  eigenvalues    EBANDS =      -126.91913891
  atomic energy  EATOM  =      1096.25309358
  Solvation  Ediel_sol  =         0.00000000
  ---------------------------------------------------
  free energy    TOTEN  =      -101.52965335 eV

  energy without entropy =     -101.52630440  energy(sigma->0) =     -101.52853703


--------------------------------------------------------------------------------------------------------


--------------------------------------- Iteration      1(   5)  ---------------------------------------


     EDDAV:  cpu time    2.0710: real time    2.0728
       DOS:  cpu time    0.0034: real time    0.0040
    CHARGE:  cpu time    0.0422: real time    0.0427
    MIXING:  cpu time    0.0006: real time    0.0007
    --------------------------------------------
      LOOP:  cpu time    2.1172: real time    2.1202

 eigenvalue-minimisations  :  7932
 total energy-change (2. order) :-0.1128495E+00  (-0.1087738E+00)
 number of electron      46.9999984 magnetization 
 augmentation part        9.3859997 magnetization 

 DIPCOR: dipole corrections for dipol
 direction  3 min pos   207,
 dipolmoment           0.000000      0.000000     -0.000015 electrons x Angstroem
 Tr[quadrupol]      -140.252005

 energy correction for charged system         0.000000 eV
 dipol+quadrupol energy correction           -0.000000 eV
 added-field ion interaction          0.000019 eV  (added to PSCEN)


 Broyden mixing:
  rms(total) = 0.37449E+01    rms(broyden)= 0.37449E+01
  rms(prec ) = 0.39788E+01
  weight for this iteration     100.00

 Free energy of the ion-electron system (eV)
  ---------------------------------------------------
  alpha Z        PSCENC =       121.74530565
  Ewald energy   TEWEN  =      6495.63856753
  -Hartree energ DENC   =     -7731.32730619
  -exchange      EXHF   =         0.00000000
  -V(xc)+E(xc)   XCENC  =      -433.97672761
  PAW double counting   =      1446.87379588     -969.81389434
  entropy T*S    EENTRO =        -0.00434807
  eigenvalues    EBANDS =      -127.03098925
  atomic energy  EATOM  =      1096.25309358
  Solvation  Ediel_sol  =         0.00000000
  ---------------------------------------------------
  free energy    TOTEN  =      -101.64250281 eV

  energy without entropy =     -101.63815474  energy(sigma->0) =     -101.64105345


--------------------------------------------------------------------------------------------------------


--------------------------------------- Iteration      1(   6)  ---------------------------------------


    POTLOK:  cpu time    0.0074: real time    0.0104
    SETDIJ:  cpu time    0.0023: real time    0.0023
    EDDIAG:  cpu time    0.3542: real time    0.3547
  RMM-DIIS:  cpu time    0.7867: real time    0.7873
    ORTHCH:  cpu time    0.0434: real time    0.0434
       DOS:  cpu time    0.0029: real time    0.0029
    CHARGE:  cpu time    0.0410: real time    0.0410
    MIXING:  cpu time    0.0005: real time    0.0005
    --------------------------------------------
      LOOP:  cpu time    1.2383: real time    1.2425

 eigenvalue-minimisations  :  8267
 total energy-change (2. order) :-0.1247120E+02  (-0.2351582E+02)
 number of electron      46.9999978 magnetization 
 augmentation part       12.6986581 magnetization 

 DIPCOR: dipole corrections for dipol
 direction  3 min pos   200,
 dipolmoment           0.000000      0.000000      0.175400 electrons x Angstroem
 Tr[quadrupol]      -155.714003

 energy correction for charged system         0.000000 eV
 dipol+quadrupol energy correction           -0.007448 eV
 added-field ion interaction         -3.064735 eV  (added to PSCEN)


 Broyden mixing:
  rms(total) = 0.18747E+01    rms(broyden)= 0.18747E+01
  rms(prec ) = 0.29457E+01
  weight for this iteration     100.00

 eigenvalues of (default mixing * dielectric matrix)
  average eigenvalue GAMMA=   0.9517
  0.9517

 Free energy of the ion-electron system (eV)
  ---------------------------------------------------
  alpha Z        PSCENC =       118.67310328
  Ewald energy   TEWEN  =      6495.63856753
  -Hartree energ DENC   =     -7847.59547603
  -exchange      EXHF   =         0.00000000
  -V(xc)+E(xc)   XCENC  =      -431.76554237
  PAW double counting   =      2223.48156857    -1745.27576979
  entropy T*S    EENTRO =        -0.00521371
  eigenvalues    EBANDS =       -23.51803830
  atomic energy  EATOM  =      1096.25309358
  Solvation  Ediel_sol  =         0.00000000
  ---------------------------------------------------
  free energy    TOTEN  =      -114.11370725 eV

  energy without entropy =     -114.10849353  energy(sigma->0) =     -114.11196934


--------------------------------------------------------------------------------------------------------


--------------------------------------- Iteration      1(   7)  ---------------------------------------


    POTLOK:  cpu time    0.0071: real time    0.0101
    SETDIJ:  cpu time    0.0022: real time    0.0022
    EDDIAG:  cpu time    0.3743: real time    0.3747
  RMM-DIIS:  cpu time    0.6984: real time    0.6985
    ORTHCH:  cpu time    0.0433: real time    0.0433
       DOS:  cpu time    0.0027: real time    0.0027
    CHARGE:  cpu time    0.0410: real time    0.0410
    MIXING:  cpu time    0.0004: real time    0.0004
    --------------------------------------------
      LOOP:  cpu time    1.1695: real time    1.1730

 eigenvalue-minimisations  :  6925
 total energy-change (2. order) :-0.2617014E+02  (-0.2330754E+02)
 number of electron      46.9999980 magnetization 
 augmentation part       13.1671552 magnetization 

 DIPCOR: dipole corrections for dipol
 direction  3 min pos   199,
 dipolmoment           0.000000      0.000000     -0.309819 electrons x Angstroem
 Tr[quadrupol]      -144.456721

 energy correction for charged system         0.000000 eV
 dipol+quadrupol energy correction           -0.023239 eV
 added-field ion interaction          6.131813 eV  (added to PSCEN)


 Broyden mixing:
  rms(total) = 0.24660E+01    rms(broyden)= 0.24660E+01
  rms(prec ) = 0.52960E+01
  weight for this iteration     100.00

 eigenvalues of (default mixing * dielectric matrix)
  average eigenvalue GAMMA=   0.6646
  1.0648  0.2644

 Free energy of the ion-electron system (eV)
  ---------------------------------------------------
  alpha Z        PSCENC =       127.85386099
  Ewald energy   TEWEN  =      6495.63856753
  -Hartree energ DENC   =     -7735.47123049
  -exchange      EXHF   =         0.00000000
  -V(xc)+E(xc)   XCENC  =      -431.27280968
  PAW double counting   =      2447.25647687    -1971.03934442
  entropy T*S    EENTRO =         0.00395163
  eigenvalues    EBANDS =      -169.50641039
  atomic energy  EATOM  =      1096.25309358
  Solvation  Ediel_sol  =         0.00000000
  ---------------------------------------------------
  free energy    TOTEN  =      -140.28384437 eV

  energy without entropy =     -140.28779600  energy(sigma->0) =     -140.28516158


--------------------------------------------------------------------------------------------------------


--------------------------------------- Iteration      1(   8)  ---------------------------------------


    POTLOK:  cpu time    0.0071: real time    0.0104
    SETDIJ:  cpu time    0.0022: real time    0.0022
    EDDIAG:  cpu time    0.3524: real time    0.3526
  RMM-DIIS:  cpu time    0.7151: real time    0.7154
    ORTHCH:  cpu time    0.0434: real time    0.0434
       DOS:  cpu time    0.0021: real time    0.0021
    CHARGE:  cpu time    0.0408: real time    0.0408
    MIXING:  cpu time    0.0004: real time    0.0004
    --------------------------------------------
      LOOP:  cpu time    1.1634: real time    1.1672

 eigenvalue-minimisations  :  7484
 total energy-change (2. order) :-0.6386959E+02  (-0.3050074E+02)
 number of electron      46.9999969 magnetization 
 augmentation part       13.9757306 magnetization 

 DIPCOR: dipole corrections for dipol
 direction  3 min pos   199,
 dipolmoment           0.000000      0.000000      1.608381 electrons x Angstroem
 Tr[quadrupol]      -143.540757

 energy correction for charged system         0.000000 eV
 dipol+quadrupol energy correction           -0.626283 eV
 added-field ion interaction        -31.832421 eV  (added to PSCEN)


 Broyden mixing:
  rms(total) = 0.26244E+01    rms(broyden)= 0.26243E+01
  rms(prec ) = 0.55857E+01
  weight for this iteration     100.00

 eigenvalues of (default mixing * dielectric matrix)
  average eigenvalue GAMMA=   0.5004
  1.0901  0.2400  0.1710

 Free energy of the ion-electron system (eV)
  ---------------------------------------------------
  alpha Z        PSCENC =        89.28658296
  Ewald energy   TEWEN  =      6495.63856753
  -Hartree energ DENC   =     -7757.58796925
  -exchange      EXHF   =         0.00000000
  -V(xc)+E(xc)   XCENC  =      -431.11354506
  PAW double counting   =      2555.33351665    -2080.19619899
  entropy T*S    EENTRO =        -0.00333584
  eigenvalues    EBANDS =      -171.76414471
  atomic energy  EATOM  =      1096.25309358
  Solvation  Ediel_sol  =         0.00000000
  ---------------------------------------------------
  free energy    TOTEN  =      -204.15343314 eV

  energy without entropy =     -204.15009729  energy(sigma->0) =     -204.15232119


--------------------------------------------------------------------------------------------------------


--------------------------------------- Iteration      1(   9)  ---------------------------------------


    POTLOK:  cpu time    0.0071: real time    0.0100
    SETDIJ:  cpu time    0.0022: real time    0.0022
    EDDIAG:  cpu time    0.3533: real time    0.3535
  RMM-DIIS:  cpu time    0.5486: real time    0.5487
    ORTHCH:  cpu time    0.0435: real time    0.0435
       DOS:  cpu time    0.0032: real time    0.0032
    CHARGE:  cpu time    0.0408: real time    0.0408
    MIXING:  cpu time    0.0004: real time    0.0004
    --------------------------------------------
      LOOP:  cpu time    0.9990: real time    1.0022

 eigenvalue-minimisations  :  5508
 total energy-change (2. order) : 0.1108233E+03  (-0.5233382E+01)
 number of electron      46.9999975 magnetization 
 augmentation part       11.9508098 magnetization 

 DIPCOR: dipole corrections for dipol
 direction  3 min pos   198,
 dipolmoment           0.000000      0.000000      0.255943 electrons x Angstroem
 Tr[quadrupol]      -150.536886

 energy correction for charged system         0.000000 eV
 dipol+quadrupol energy correction           -0.015859 eV
 added-field ion interaction         -5.659009 eV  (added to PSCEN)


 Broyden mixing:
  rms(total) = 0.12795E+01    rms(broyden)= 0.12795E+01
  rms(prec ) = 0.24155E+01
  weight for this iteration     100.00

 eigenvalues of (default mixing * dielectric matrix)
  average eigenvalue GAMMA=   0.4726
  1.1698  0.3691  0.1756  0.1756

 Free energy of the ion-electron system (eV)
  ---------------------------------------------------
  alpha Z        PSCENC =       116.07041852
  Ewald energy   TEWEN  =      6495.63856753
  -Hartree energ DENC   =     -7800.26930989
  -exchange      EXHF   =         0.00000000
  -V(xc)+E(xc)   XCENC  =      -431.03197111
  PAW double counting   =      2643.94153729    -2169.93101777
  entropy T*S    EENTRO =        -0.01242284
  eigenvalues    EBANDS =       -43.98906790
  atomic energy  EATOM  =      1096.25309358
  Solvation  Ediel_sol  =         0.00000000
  ---------------------------------------------------
  free energy    TOTEN  =       -93.33017258 eV

  energy without entropy =      -93.31774974  energy(sigma->0) =      -93.32603163


--------------------------------------------------------------------------------------------------------


--------------------------------------- Iteration      1(  10)  ---------------------------------------


    POTLOK:  cpu time    0.0098: real time    0.0101
    SETDIJ:  cpu time    0.0022: real time    0.0022
    EDDIAG:  cpu time    0.3529: real time    0.3529
  RMM-DIIS:  cpu time    0.7082: real time    0.7085
    ORTHCH:  cpu time    0.0434: real time    0.0434
       DOS:  cpu time    0.0033: real time    0.0033
    CHARGE:  cpu time    0.0407: real time    0.0407
    MIXING:  cpu time    0.0004: real time    0.0004
    --------------------------------------------
      LOOP:  cpu time    1.1609: real time    1.1614

 eigenvalue-minimisations  :  7091
 total energy-change (2. order) : 0.3315028E+01  (-0.2091721E+01)
 number of electron      46.9999978 magnetization 
 augmentation part       11.7109035 magnetization 

 DIPCOR: dipole corrections for dipol
 direction  3 min pos   198,
 dipolmoment           0.000000      0.000000      0.193701 electrons x Angstroem
 Tr[quadrupol]      -149.448147

 energy correction for charged system         0.000000 eV
 dipol+quadrupol energy correction           -0.009084 eV
 added-field ion interaction         -4.282802 eV  (added to PSCEN)


 Broyden mixing:
  rms(total) = 0.98223E+00    rms(broyden)= 0.98222E+00
  rms(prec ) = 0.16010E+01
  weight for this iteration     100.00

 eigenvalues of (default mixing * dielectric matrix)
  average eigenvalue GAMMA=   0.4676
  1.2781  0.3367  0.3367  0.1932  0.1932

 Free energy of the ion-electron system (eV)
  ---------------------------------------------------
  alpha Z        PSCENC =       117.45340093
  Ewald energy   TEWEN  =      6495.63856753
  -Hartree energ DENC   =     -7787.49299621
  -exchange      EXHF   =         0.00000000
  -V(xc)+E(xc)   XCENC  =      -430.86677489
  PAW double counting   =      2694.71130247    -2220.71650432
  entropy T*S    EENTRO =        -0.00588423
  eigenvalues    EBANDS =       -54.98934939
  atomic energy  EATOM  =      1096.25309358
  Solvation  Ediel_sol  =         0.00000000
  ---------------------------------------------------
  free energy    TOTEN  =       -90.01514452 eV

  energy without entropy =      -90.00926029  energy(sigma->0) =      -90.01318311


--------------------------------------------------------------------------------------------------------


--------------------------------------- Iteration      1(  11)  ---------------------------------------


    POTLOK:  cpu time    0.0070: real time    0.0099
    SETDIJ:  cpu time    0.0022: real time    0.0022
    EDDIAG:  cpu time    0.3534: real time    0.3534
  RMM-DIIS:  cpu time    0.6581: real time    0.6582
    ORTHCH:  cpu time    0.0434: real time    0.0434
       DOS:  cpu time    0.0034: real time    0.0034
    CHARGE:  cpu time    0.0407: real time    0.0407
    MIXING:  cpu time    0.0004: real time    0.0004
    --------------------------------------------
      LOOP:  cpu time    1.1086: real time    1.1117

 eigenvalue-minimisations  :  6558
 total energy-change (2. order) : 0.2254447E+01  (-0.1596010E+01)
 number of electron      46.9999982 magnetization 
 augmentation part       11.6629004 magnetization 

 DIPCOR: dipole corrections for dipol
 direction  3 min pos   208,
 dipolmoment           0.000000      0.000000     -0.054744 electrons x Angstroem
 Tr[quadrupol]      -148.270814

 energy correction for charged system         0.000000 eV
 dipol+quadrupol energy correction           -0.000726 eV
 added-field ion interaction         -0.058993 eV  (added to PSCEN)


 Broyden mixing:
  rms(total) = 0.78530E+00    rms(broyden)= 0.78529E+00
  rms(prec ) = 0.92368E+00
  weight for this iteration     100.00

 eigenvalues of (default mixing * dielectric matrix)
  average eigenvalue GAMMA=   0.4862
  1.3426  0.5067  0.5067  0.1970  0.1970  0.1670

 Free energy of the ion-electron system (eV)
  ---------------------------------------------------
  alpha Z        PSCENC =       121.68556888
  Ewald energy   TEWEN  =      6495.63856753
  -Hartree energ DENC   =     -7773.09020123
  -exchange      EXHF   =         0.00000000
  -V(xc)+E(xc)   XCENC  =      -430.66541973
  PAW double counting   =      2762.63822562    -2288.65041432
  entropy T*S    EENTRO =        -0.01081136
  eigenvalues    EBANDS =       -71.55930651
  atomic energy  EATOM  =      1096.25309358
  Solvation  Ediel_sol  =         0.00000000
  ---------------------------------------------------
  free energy    TOTEN  =       -87.76069756 eV

  energy without entropy =      -87.74988620  energy(sigma->0) =      -87.75709377


--------------------------------------------------------------------------------------------------------


--------------------------------------- Iteration      1(  12)  ---------------------------------------


    POTLOK:  cpu time    0.0069: real time    0.0100
    SETDIJ:  cpu time    0.0022: real time    0.0022
    EDDIAG:  cpu time    0.3530: real time    0.3531
  RMM-DIIS:  cpu time    0.6863: real time    0.6864
    ORTHCH:  cpu time    0.0444: real time    0.0444
       DOS:  cpu time    0.0033: real time    0.0033
    CHARGE:  cpu time    0.0420: real time    0.0420
    MIXING:  cpu time    0.0005: real time    0.0005
    --------------------------------------------
      LOOP:  cpu time    1.1385: real time    1.1419

 eigenvalue-minimisations  :  6804
 total energy-change (2. order) :-0.6124178E+01  (-0.1234793E+01)
 number of electron      46.9999976 magnetization 
 augmentation part       12.2254695 magnetization 

 DIPCOR: dipole corrections for dipol
 direction  3 min pos   203,
 dipolmoment           0.000000      0.000000      0.227772 electrons x Angstroem
 Tr[quadrupol]      -148.436759

 energy correction for charged system         0.000000 eV
 dipol+quadrupol energy correction           -0.012560 eV
 added-field ion interaction         -2.395343 eV  (added to PSCEN)


 Broyden mixing:
  rms(total) = 0.12036E+01    rms(broyden)= 0.12036E+01
  rms(prec ) = 0.28772E+01
  weight for this iteration     100.00

 eigenvalues of (default mixing * dielectric matrix)
  average eigenvalue GAMMA=   0.5280
  1.3209  0.7473  0.7473  0.3212  0.1948  0.1948  0.1699

 Free energy of the ion-electron system (eV)
  ---------------------------------------------------
  alpha Z        PSCENC =       119.33738413
  Ewald energy   TEWEN  =      6495.63856753
  -Hartree energ DENC   =     -7773.46505186
  -exchange      EXHF   =         0.00000000
  -V(xc)+E(xc)   XCENC  =      -430.40885942
  PAW double counting   =      2855.67993373    -2381.62429146
  entropy T*S    EENTRO =        -0.00504456
  eigenvalues    EBANDS =       -75.29060730
  atomic energy  EATOM  =      1096.25309358
  Solvation  Ediel_sol  =         0.00000000
  ---------------------------------------------------
  free energy    TOTEN  =       -93.88487564 eV

  energy without entropy =      -93.87983108  energy(sigma->0) =      -93.88319412


--------------------------------------------------------------------------------------------------------


--------------------------------------- Iteration      1(  13)  ---------------------------------------


    POTLOK:  cpu time    0.0075: real time    0.0105
    SETDIJ:  cpu time    0.0022: real time    0.0022
    EDDIAG:  cpu time    0.3692: real time    0.3694
  RMM-DIIS:  cpu time    0.6151: real time    0.6155
    ORTHCH:  cpu time    0.0438: real time    0.0438
       DOS:  cpu time    0.0033: real time    0.0033
    CHARGE:  cpu time    0.0408: real time    0.0408
    MIXING:  cpu time    0.0005: real time    0.0005
    --------------------------------------------
      LOOP:  cpu time    1.0825: real time    1.0861

 eigenvalue-minimisations  :  5862
 total energy-change (2. order) : 0.6273825E+01  (-0.6434042E+00)
 number of electron      46.9999980 magnetization 
 augmentation part       12.0829984 magnetization 

 DIPCOR: dipole corrections for dipol
 direction  3 min pos   210,
 dipolmoment           0.000000      0.000000     -0.023635 electrons x Angstroem
 Tr[quadrupol]      -147.979078

 energy correction for charged system         0.000000 eV
 dipol+quadrupol energy correction           -0.000135 eV
 added-field ion interaction         -0.135078 eV  (added to PSCEN)


 Broyden mixing:
  rms(total) = 0.68075E+00    rms(broyden)= 0.68074E+00
  rms(prec ) = 0.84969E+00
  weight for this iteration     100.00

 eigenvalues of (default mixing * dielectric matrix)
  average eigenvalue GAMMA=   0.5416
  1.3546  0.9345  0.9345  0.1954  0.1954  0.2786  0.2786  0.1618

 Free energy of the ion-electron system (eV)
  ---------------------------------------------------
  alpha Z        PSCENC =       121.61007377
  Ewald energy   TEWEN  =      6495.63856753
  -Hartree energ DENC   =     -7765.64092685
  -exchange      EXHF   =         0.00000000
  -V(xc)+E(xc)   XCENC  =      -430.25279691
  PAW double counting   =      2908.56507837    -2434.41477805
  entropy T*S    EENTRO =        -0.01111507
  eigenvalues    EBANDS =       -79.35824672
  atomic energy  EATOM  =      1096.25309358
  Solvation  Ediel_sol  =         0.00000000
  ---------------------------------------------------
  free energy    TOTEN  =       -87.61105034 eV

  energy without entropy =      -87.59993528  energy(sigma->0) =      -87.60734532


--------------------------------------------------------------------------------------------------------


--------------------------------------- Iteration      1(  14)  ---------------------------------------


    POTLOK:  cpu time    0.0093: real time    0.0098
    SETDIJ:  cpu time    0.0022: real time    0.0022
    EDDIAG:  cpu time    0.3527: real time    0.3528
  RMM-DIIS:  cpu time    0.6416: real time    0.6417
    ORTHCH:  cpu time    0.0433: real time    0.0433
       DOS:  cpu time    0.0033: real time    0.0033
    CHARGE:  cpu time    0.0408: real time    0.0408
    MIXING:  cpu time    0.0005: real time    0.0005
    --------------------------------------------
      LOOP:  cpu time    1.0939: real time    1.0945

 eigenvalue-minimisations  :  6280
 total energy-change (2. order) : 0.6444058E+00  (-0.3994833E+00)
 number of electron      46.9999981 magnetization 
 augmentation part       12.3132681 magnetization 

 DIPCOR: dipole corrections for dipol
 direction  3 min pos   213,
 dipolmoment           0.000000      0.000000     -0.070812 electrons x Angstroem
 Tr[quadrupol]      -146.921561

 energy correction for charged system         0.000000 eV
 dipol+quadrupol energy correction           -0.001214 eV
 added-field ion interaction         -0.897297 eV  (added to PSCEN)


 Broyden mixing:
  rms(total) = 0.45567E+00    rms(broyden)= 0.45566E+00
  rms(prec ) = 0.72407E+00
  weight for this iteration     100.00

 eigenvalues of (default mixing * dielectric matrix)
  average eigenvalue GAMMA=   0.5531
  1.3596  1.0255  1.0255  0.3667  0.3667  0.1928  0.1928  0.2798  0.1688

 Free energy of the ion-electron system (eV)
  ---------------------------------------------------
  alpha Z        PSCENC =       120.84677595
  Ewald energy   TEWEN  =      6495.63856753
  -Hartree energ DENC   =     -7753.55580102
  -exchange      EXHF   =         0.00000000
  -V(xc)+E(xc)   XCENC  =      -429.99152055
  PAW double counting   =      2981.78080452    -2507.48135925
  entropy T*S    EENTRO =        -0.01253842
  eigenvalues    EBANDS =       -90.44466692
  atomic energy  EATOM  =      1096.25309358
  Solvation  Ediel_sol  =         0.00000000
  ---------------------------------------------------
  free energy    TOTEN  =       -86.96664458 eV

  energy without entropy =      -86.95410616  energy(sigma->0) =      -86.96246511


--------------------------------------------------------------------------------------------------------


--------------------------------------- Iteration      1(  15)  ---------------------------------------


    POTLOK:  cpu time    0.0105: real time    0.0108
    SETDIJ:  cpu time    0.0022: real time    0.0022
    EDDIAG:  cpu time    0.3526: real time    0.3529
  RMM-DIIS:  cpu time    0.6479: real time    0.6480
    ORTHCH:  cpu time    0.0433: real time    0.0433
       DOS:  cpu time    0.0035: real time    0.0035
    CHARGE:  cpu time    0.0409: real time    0.0410
    MIXING:  cpu time    0.0006: real time    0.0006
    --------------------------------------------
      LOOP:  cpu time    1.1014: real time    1.1022

 eigenvalue-minimisations  :  6437
 total energy-change (2. order) : 0.1092253E+00  (-0.1364530E+00)
 number of electron      46.9999979 magnetization 
 augmentation part       12.3401301 magnetization 

 DIPCOR: dipole corrections for dipol
 direction  3 min pos   206,
 dipolmoment           0.000000      0.000000      0.032847 electrons x Angstroem
 Tr[quadrupol]      -147.671747

 energy correction for charged system         0.000000 eV
 dipol+quadrupol energy correction           -0.000261 eV
 added-field ion interaction         -0.116934 eV  (added to PSCEN)


 Broyden mixing:
  rms(total) = 0.41234E+00    rms(broyden)= 0.41233E+00
  rms(prec ) = 0.76351E+00
  weight for this iteration     100.00

 eigenvalues of (default mixing * dielectric matrix)
  average eigenvalue GAMMA=   0.5536
  1.3266  1.1145  1.1145  0.4591  0.4591  0.1918  0.1918  0.2946  0.1712  0.2124

 Free energy of the ion-electron system (eV)
  ---------------------------------------------------
  alpha Z        PSCENC =       121.62809134
  Ewald energy   TEWEN  =      6495.63856753
  -Hartree energ DENC   =     -7759.86975567
  -exchange      EXHF   =         0.00000000
  -V(xc)+E(xc)   XCENC  =      -429.90000776
  PAW double counting   =      3013.49870214    -2539.24946201
  entropy T*S    EENTRO =         0.01631128
  eigenvalues    EBANDS =       -84.87295973
  atomic energy  EATOM  =      1096.25309358
  Solvation  Ediel_sol  =         0.00000000
  ---------------------------------------------------
  free energy    TOTEN  =       -86.85741930 eV

  energy without entropy =      -86.87373058  energy(sigma->0) =      -86.86285639


--------------------------------------------------------------------------------------------------------


--------------------------------------- Iteration      1(  16)  ---------------------------------------


    POTLOK:  cpu time    0.0071: real time    0.0099
    SETDIJ:  cpu time    0.0022: real time    0.0022
    EDDIAG:  cpu time    0.3525: real time    0.3528
  RMM-DIIS:  cpu time    0.6345: real time    0.6345
    ORTHCH:  cpu time    0.0432: real time    0.0433
       DOS:  cpu time    0.0035: real time    0.0035
    CHARGE:  cpu time    0.0408: real time    0.0408
    MIXING:  cpu time    0.0009: real time    0.0011
    --------------------------------------------
      LOOP:  cpu time    1.0849: real time    1.0882

 eigenvalue-minimisations  :  6225
 total energy-change (2. order) : 0.2273817E+00  (-0.6116156E-01)
 number of electron      46.9999980 magnetization 
 augmentation part       12.3483322 magnetization 

 DIPCOR: dipole corrections for dipol
 direction  3 min pos   203,
 dipolmoment           0.000000      0.000000      0.012562 electrons x Angstroem
 Tr[quadrupol]      -147.917210

 energy correction for charged system         0.000000 eV
 dipol+quadrupol energy correction           -0.000038 eV
 added-field ion interaction         -0.132110 eV  (added to PSCEN)


 Broyden mixing:
  rms(total) = 0.29700E+00    rms(broyden)= 0.29700E+00
  rms(prec ) = 0.42253E+00
  weight for this iteration     100.00

 eigenvalues of (default mixing * dielectric matrix)
  average eigenvalue GAMMA=   0.5399
  1.2967  1.1703  1.1703  0.5206  0.5206  0.3041  0.1918  0.1918  0.1694  0.2017
  0.2017

 Free energy of the ion-electron system (eV)
  ---------------------------------------------------
  alpha Z        PSCENC =       121.61313831
  Ewald energy   TEWEN  =      6495.63856753
  -Hartree energ DENC   =     -7761.82310838
  -exchange      EXHF   =         0.00000000
  -V(xc)+E(xc)   XCENC  =      -429.86573615
  PAW double counting   =      3022.61225111    -2548.36831615
  entropy T*S    EENTRO =        -0.00924171
  eigenvalues    EBANDS =       -82.68068571
  atomic energy  EATOM  =      1096.25309358
  Solvation  Ediel_sol  =         0.00000000
  ---------------------------------------------------
  free energy    TOTEN  =       -86.63003757 eV

  energy without entropy =      -86.62079585  energy(sigma->0) =      -86.62695700


--------------------------------------------------------------------------------------------------------


--------------------------------------- Iteration      1(  17)  ---------------------------------------


    POTLOK:  cpu time    0.0069: real time    0.0099
    SETDIJ:  cpu time    0.0022: real time    0.0023
    EDDIAG:  cpu time    0.3524: real time    0.3527
  RMM-DIIS:  cpu time    0.6708: real time    0.6710
    ORTHCH:  cpu time    0.0433: real time    0.0433
       DOS:  cpu time    0.0035: real time    0.0035
    CHARGE:  cpu time    0.0407: real time    0.0408
    MIXING:  cpu time    0.0007: real time    0.0007
    --------------------------------------------
      LOOP:  cpu time    1.1206: real time    1.1241

 eigenvalue-minimisations  :  6644
 total energy-change (2. order) : 0.4275979E-01  (-0.5062126E-01)
 number of electron      46.9999982 magnetization 
 augmentation part       12.3873902 magnetization 

 DIPCOR: dipole corrections for dipol
 direction  3 min pos   209,
 dipolmoment           0.000000      0.000000     -0.039598 electrons x Angstroem
 Tr[quadrupol]      -147.820104

 energy correction for charged system         0.000000 eV
 dipol+quadrupol energy correction           -0.000380 eV
 added-field ion interaction         -0.134491 eV  (added to PSCEN)


 Broyden mixing:
  rms(total) = 0.25829E+00    rms(broyden)= 0.25829E+00
  rms(prec ) = 0.48459E+00
  weight for this iteration     100.00

 eigenvalues of (default mixing * dielectric matrix)
  average eigenvalue GAMMA=   0.5760
  1.3567  1.3567  1.1065  0.6743  0.6743  0.2966  0.2966  0.1919  0.1919  0.3193
  0.2770  0.1696

 Free energy of the ion-electron system (eV)
  ---------------------------------------------------
  alpha Z        PSCENC =       121.61041680
  Ewald energy   TEWEN  =      6495.63856753
  -Hartree energ DENC   =     -7760.59090961
  -exchange      EXHF   =         0.00000000
  -V(xc)+E(xc)   XCENC  =      -429.79434126
  PAW double counting   =      3041.60569690    -2567.35351046
  entropy T*S    EENTRO =        -0.01113959
  eigenvalues    EBANDS =       -83.94515166
  atomic energy  EATOM  =      1096.25309358
  Solvation  Ediel_sol  =         0.00000000
  ---------------------------------------------------
  free energy    TOTEN  =       -86.58727778 eV

  energy without entropy =      -86.57613819  energy(sigma->0) =      -86.58356458


--------------------------------------------------------------------------------------------------------


--------------------------------------- Iteration      1(  18)  ---------------------------------------


    POTLOK:  cpu time    0.0070: real time    0.0100
    SETDIJ:  cpu time    0.0022: real time    0.0022
    EDDIAG:  cpu time    0.3524: real time    0.3526
  RMM-DIIS:  cpu time    0.6947: real time    0.6956
    ORTHCH:  cpu time    0.0434: real time    0.0434
       DOS:  cpu time    0.0035: real time    0.0035
    CHARGE:  cpu time    0.0408: real time    0.0408
    MIXING:  cpu time    0.0007: real time    0.0007
    --------------------------------------------
      LOOP:  cpu time    1.1447: real time    1.1487

 eigenvalue-minimisations  :  6599
 total energy-change (2. order) :-0.5834843E+00  (-0.1201639E+00)
 number of electron      46.9999978 magnetization 
 augmentation part       12.3877501 magnetization 

 DIPCOR: dipole corrections for dipol
 direction  3 min pos   205,
 dipolmoment           0.000000      0.000000      0.062849 electrons x Angstroem
 Tr[quadrupol]      -148.035912

 energy correction for charged system         0.000000 eV
 dipol+quadrupol energy correction           -0.000956 eV
 added-field ion interaction         -0.369479 eV  (added to PSCEN)


 Broyden mixing:
  rms(total) = 0.48742E+00    rms(broyden)= 0.48741E+00
  rms(prec ) = 0.11689E+01
  weight for this iteration     100.00

 eigenvalues of (default mixing * dielectric matrix)
  average eigenvalue GAMMA=   0.5800
  1.5842  1.5842  0.9326  0.7670  0.7670  0.1915  0.1915  0.2987  0.2987  0.3153
  0.2428  0.1677  0.1993

 Free energy of the ion-electron system (eV)
  ---------------------------------------------------
  alpha Z        PSCENC =       121.37485210
  Ewald energy   TEWEN  =      6495.63856753
  -Hartree energ DENC   =     -7762.91905420
  -exchange      EXHF   =         0.00000000
  -V(xc)+E(xc)   XCENC  =      -429.81799615
  PAW double counting   =      3037.30819017    -2563.15087762
  entropy T*S    EENTRO =         0.01314505
  eigenvalues    EBANDS =       -81.87068250
  atomic energy  EATOM  =      1096.25309358
  Solvation  Ediel_sol  =         0.00000000
  ---------------------------------------------------
  free energy    TOTEN  =       -87.17076204 eV

  energy without entropy =      -87.18390710  energy(sigma->0) =      -87.17514373


--------------------------------------------------------------------------------------------------------


--------------------------------------- Iteration      1(  19)  ---------------------------------------


    POTLOK:  cpu time    0.0097: real time    0.0100
    SETDIJ:  cpu time    0.0022: real time    0.0022
    EDDIAG:  cpu time    0.3531: real time    0.3533
  RMM-DIIS:  cpu time    0.6306: real time    0.6308
    ORTHCH:  cpu time    0.0433: real time    0.0433
       DOS:  cpu time    0.0035: real time    0.0035
    CHARGE:  cpu time    0.0408: real time    0.0408
    MIXING:  cpu time    0.0007: real time    0.0007
    --------------------------------------------
      LOOP:  cpu time    1.0841: real time    1.0847

 eigenvalue-minimisations  :  6145
 total energy-change (2. order) : 0.3697550E+00  (-0.2663278E-01)
 number of electron      46.9999979 magnetization 
 augmentation part       12.3694028 magnetization 

 DIPCOR: dipole corrections for dipol
 direction  3 min pos   203,
 dipolmoment           0.000000      0.000000      0.048676 electrons x Angstroem
 Tr[quadrupol]      -148.052049

 energy correction for charged system         0.000000 eV
 dipol+quadrupol energy correction           -0.000574 eV
 added-field ion interaction         -0.511897 eV  (added to PSCEN)


 Broyden mixing:
  rms(total) = 0.35346E+00    rms(broyden)= 0.35346E+00
  rms(prec ) = 0.85546E+00
  weight for this iteration     100.00

 eigenvalues of (default mixing * dielectric matrix)
  average eigenvalue GAMMA=   0.5994
  1.7440  1.7440  0.9326  0.8388  0.8388  0.3924  0.3924  0.2518  0.2518  0.1694
  0.1917  0.1917  0.2264  0.2264

 Free energy of the ion-electron system (eV)
  ---------------------------------------------------
  alpha Z        PSCENC =       121.23281679
  Ewald energy   TEWEN  =      6495.63856753
  -Hartree energ DENC   =     -7762.66496011
  -exchange      EXHF   =         0.00000000
  -V(xc)+E(xc)   XCENC  =      -429.77667193
  PAW double counting   =      3049.43597097    -2575.30657052
  entropy T*S    EENTRO =         0.01002539
  eigenvalues    EBANDS =       -81.62327875
  atomic energy  EATOM  =      1096.25309358
  Solvation  Ediel_sol  =         0.00000000
  ---------------------------------------------------
  free energy    TOTEN  =       -86.80100706 eV

  energy without entropy =      -86.81103245  energy(sigma->0) =      -86.80434885


--------------------------------------------------------------------------------------------------------


--------------------------------------- Iteration      1(  20)  ---------------------------------------


    POTLOK:  cpu time    0.0070: real time    0.0099
    SETDIJ:  cpu time    0.0022: real time    0.0022
    EDDIAG:  cpu time    0.3530: real time    0.3531
  RMM-DIIS:  cpu time    0.6523: real time    0.6525
    ORTHCH:  cpu time    0.0433: real time    0.0433
       DOS:  cpu time    0.0035: real time    0.0035
    CHARGE:  cpu time    0.0409: real time    0.0409
    MIXING:  cpu time    0.0008: real time    0.0008
    --------------------------------------------
      LOOP:  cpu time    1.1031: real time    1.1061

 eigenvalue-minimisations  :  6375
 total energy-change (2. order) : 0.2979887E+00  (-0.1855612E-01)
 number of electron      46.9999980 magnetization 
 augmentation part       12.3835965 magnetization 

 DIPCOR: dipole corrections for dipol
 direction  3 min pos   202,
 dipolmoment           0.000000      0.000000      0.022706 electrons x Angstroem
 Tr[quadrupol]      -148.250804

 energy correction for charged system         0.000000 eV
 dipol+quadrupol energy correction           -0.000125 eV
 added-field ion interaction         -0.291440 eV  (added to PSCEN)


 Broyden mixing:
  rms(total) = 0.17551E+00    rms(broyden)= 0.17550E+00
  rms(prec ) = 0.39379E+00
  weight for this iteration     100.00

 eigenvalues of (default mixing * dielectric matrix)
  average eigenvalue GAMMA=   0.6160
  1.8546  1.8546  1.0813  0.8628  0.8628  0.4262  0.4262  0.1916  0.1916  0.2534
  0.2534  0.1693  0.2649  0.2734  0.2734

 Free energy of the ion-electron system (eV)
  ---------------------------------------------------
  alpha Z        PSCENC =       121.45372243
  Ewald energy   TEWEN  =      6495.63856753
  -Hartree energ DENC   =     -7763.72823211
  -exchange      EXHF   =         0.00000000
  -V(xc)+E(xc)   XCENC  =      -429.71681731
  PAW double counting   =      3066.21897282    -2592.09809546
  entropy T*S    EENTRO =        -0.00634090
  eigenvalues    EBANDS =       -80.51788899
  atomic energy  EATOM  =      1096.25309358
  Solvation  Ediel_sol  =         0.00000000
  ---------------------------------------------------
  free energy    TOTEN  =       -86.50301840 eV

  energy without entropy =      -86.49667750  energy(sigma->0) =      -86.50090477


--------------------------------------------------------------------------------------------------------


--------------------------------------- Iteration      1(  21)  ---------------------------------------


    POTLOK:  cpu time    0.0068: real time    0.0099
    SETDIJ:  cpu time    0.0023: real time    0.0023
    EDDIAG:  cpu time    0.3532: real time    0.3534
  RMM-DIIS:  cpu time    0.6773: real time    0.6774
    ORTHCH:  cpu time    0.0433: real time    0.0433
       DOS:  cpu time    0.0036: real time    0.0036
    CHARGE:  cpu time    0.0412: real time    0.0412
    MIXING:  cpu time    0.0008: real time    0.0008
    --------------------------------------------
      LOOP:  cpu time    1.1285: real time    1.1319

 eigenvalue-minimisations  :  6748
 total energy-change (2. order) : 0.4842366E-01  (-0.2177228E-01)
 number of electron      46.9999981 magnetization 
 augmentation part       12.3958604 magnetization 

 DIPCOR: dipole corrections for dipol
 direction  3 min pos   208,
 dipolmoment           0.000000      0.000000     -0.011163 electrons x Angstroem
 Tr[quadrupol]      -148.598656

 energy correction for charged system         0.000000 eV
 dipol+quadrupol energy correction           -0.000030 eV
 added-field ion interaction         -0.012029 eV  (added to PSCEN)


 Broyden mixing:
  rms(total) = 0.94275E-01    rms(broyden)= 0.94266E-01
  rms(prec ) = 0.22549E+00
  weight for this iteration     100.00

 eigenvalues of (default mixing * dielectric matrix)
  average eigenvalue GAMMA=   0.6388
  1.9616  1.9616  1.0791  0.9369  0.9369  0.5132  0.5132  0.4436  0.1916  0.1916
  0.2653  0.2653  0.2768  0.2768  0.1693  0.2382

 Free energy of the ion-electron system (eV)
  ---------------------------------------------------
  alpha Z        PSCENC =       121.73322787
  Ewald energy   TEWEN  =      6495.63856753
  -Hartree energ DENC   =     -7766.54679028
  -exchange      EXHF   =         0.00000000
  -V(xc)+E(xc)   XCENC  =      -429.67570793
  PAW double counting   =      3077.81959563    -2603.71292624
  entropy T*S    EENTRO =        -0.02179431
  eigenvalues    EBANDS =       -77.94186059
  atomic energy  EATOM  =      1096.25309358
  Solvation  Ediel_sol  =         0.00000000
  ---------------------------------------------------
  free energy    TOTEN  =       -86.45459475 eV

  energy without entropy =      -86.43280044  energy(sigma->0) =      -86.44732998


--------------------------------------------------------------------------------------------------------


--------------------------------------- Iteration      1(  22)  ---------------------------------------


    POTLOK:  cpu time    0.0070: real time    0.0103
    SETDIJ:  cpu time    0.0022: real time    0.0022
    EDDIAG:  cpu time    0.3516: real time    0.3518
  RMM-DIIS:  cpu time    0.6610: real time    0.6613
    ORTHCH:  cpu time    0.0432: real time    0.0432
       DOS:  cpu time    0.0036: real time    0.0036
    CHARGE:  cpu time    0.0407: real time    0.0407
    MIXING:  cpu time    0.0009: real time    0.0009
    --------------------------------------------
      LOOP:  cpu time    1.1101: real time    1.1138

 eigenvalue-minimisations  :  6474
 total energy-change (2. order) : 0.1264252E-01  (-0.3268547E-02)
 number of electron      46.9999981 magnetization 
 augmentation part       12.3877071 magnetization 

 DIPCOR: dipole corrections for dipol
 direction  3 min pos   205,
 dipolmoment           0.000000      0.000000     -0.000545 electrons x Angstroem
 Tr[quadrupol]      -148.686549

 energy correction for charged system         0.000000 eV
 dipol+quadrupol energy correction           -0.000000 eV
 added-field ion interaction          0.003205 eV  (added to PSCEN)


 Broyden mixing:
  rms(total) = 0.52741E-01    rms(broyden)= 0.52741E-01
  rms(prec ) = 0.10915E+00
  weight for this iteration     100.00

 eigenvalues of (default mixing * dielectric matrix)
  average eigenvalue GAMMA=   0.6645
  2.0493  2.0493  1.3178  0.9709  0.9709  0.6106  0.6106  0.4261  0.4261  0.1916
  0.1916  0.2597  0.2597  0.2756  0.2756  0.1693  0.2420

 Free energy of the ion-electron system (eV)
  ---------------------------------------------------
  alpha Z        PSCENC =       121.74849192
  Ewald energy   TEWEN  =      6495.63856753
  -Hartree energ DENC   =     -7767.03422418
  -exchange      EXHF   =         0.00000000
  -V(xc)+E(xc)   XCENC  =      -429.67866452
  PAW double counting   =      3078.01358413    -2603.92981978
  entropy T*S    EENTRO =        -0.02114930
  eigenvalues    EBANDS =       -77.43183160
  atomic energy  EATOM  =      1096.25309358
  Solvation  Ediel_sol  =         0.00000000
  ---------------------------------------------------
  free energy    TOTEN  =       -86.44195223 eV

  energy without entropy =      -86.42080292  energy(sigma->0) =      -86.43490246


--------------------------------------------------------------------------------------------------------


--------------------------------------- Iteration      1(  23)  ---------------------------------------


    POTLOK:  cpu time    0.0069: real time    0.0100
    SETDIJ:  cpu time    0.0022: real time    0.0022
    EDDIAG:  cpu time    0.3522: real time    0.3525
  RMM-DIIS:  cpu time    0.6725: real time    0.6730
    ORTHCH:  cpu time    0.0433: real time    0.0433
       DOS:  cpu time    0.0036: real time    0.0036
    CHARGE:  cpu time    0.0406: real time    0.0406
    MIXING:  cpu time    0.0009: real time    0.0009
    --------------------------------------------
      LOOP:  cpu time    1.1223: real time    1.1261

 eigenvalue-minimisations  :  6582
 total energy-change (2. order) :-0.2316103E-01  (-0.3047133E-02)
 number of electron      46.9999981 magnetization 
 augmentation part       12.3910087 magnetization 

 DIPCOR: dipole corrections for dipol
 direction  3 min pos   209,
 dipolmoment           0.000000      0.000000     -0.011455 electrons x Angstroem
 Tr[quadrupol]      -148.814255

 energy correction for charged system         0.000000 eV
 dipol+quadrupol energy correction           -0.000032 eV
 added-field ion interaction         -0.038905 eV  (added to PSCEN)


 Broyden mixing:
  rms(total) = 0.11636E+00    rms(broyden)= 0.11635E+00
  rms(prec ) = 0.28612E+00
  weight for this iteration     100.00

 eigenvalues of (default mixing * dielectric matrix)
  average eigenvalue GAMMA=   0.7036
  2.2265  2.2265  1.7811  0.9967  0.9967  0.6819  0.6819  0.4586  0.4586  0.1916
  0.1916  0.2589  0.2589  0.1693  0.2711  0.2711  0.3064  0.2375

 Free energy of the ion-electron system (eV)
  ---------------------------------------------------
  alpha Z        PSCENC =       121.70635011
  Ewald energy   TEWEN  =      6495.63856753
  -Hartree energ DENC   =     -7767.89587570
  -exchange      EXHF   =         0.00000000
  -V(xc)+E(xc)   XCENC  =      -429.66417470
  PAW double counting   =      3082.67070321    -2608.60013918
  entropy T*S    EENTRO =        -0.01891836
  eigenvalues    EBANDS =       -76.55471975
  atomic energy  EATOM  =      1096.25309358
  Solvation  Ediel_sol  =         0.00000000
  ---------------------------------------------------
  free energy    TOTEN  =       -86.46511326 eV

  energy without entropy =      -86.44619490  energy(sigma->0) =      -86.45880714


--------------------------------------------------------------------------------------------------------


--------------------------------------- Iteration      1(  24)  ---------------------------------------


    POTLOK:  cpu time    0.0099: real time    0.0102
    SETDIJ:  cpu time    0.0022: real time    0.0022
    EDDIAG:  cpu time    0.3517: real time    0.3518
  RMM-DIIS:  cpu time    0.6394: real time    0.6395
    ORTHCH:  cpu time    0.0471: real time    0.0471
       DOS:  cpu time    0.0037: real time    0.0036
    CHARGE:  cpu time    0.0426: real time    0.0427
    MIXING:  cpu time    0.0011: real time    0.0011
    --------------------------------------------
      LOOP:  cpu time    1.0976: real time    1.0982

 eigenvalue-minimisations  :  6300
 total energy-change (2. order) : 0.2606701E-01  (-0.1273221E-02)
 number of electron      46.9999981 magnetization 
 augmentation part       12.3836023 magnetization 

 DIPCOR: dipole corrections for dipol
 direction  3 min pos   211,
 dipolmoment           0.000000      0.000000     -0.000283 electrons x Angstroem
 Tr[quadrupol]      -149.005041

 energy correction for charged system         0.000000 eV
 dipol+quadrupol energy correction           -0.000000 eV
 added-field ion interaction         -0.002277 eV  (added to PSCEN)


 Broyden mixing:
  rms(total) = 0.29745E-01    rms(broyden)= 0.29742E-01
  rms(prec ) = 0.62866E-01
  weight for this iteration     100.00

 eigenvalues of (default mixing * dielectric matrix)
  average eigenvalue GAMMA=   0.7243
  2.4768  2.4768  1.4978  1.0239  1.0239  0.7691  0.7175  0.7175  0.4551  0.4551
  0.1916  0.1916  0.2589  0.2589  0.1693  0.2735  0.2735  0.2913  0.2394

 Free energy of the ion-electron system (eV)
  ---------------------------------------------------
  alpha Z        PSCENC =       121.74300974
  Ewald energy   TEWEN  =      6495.63856753
  -Hartree energ DENC   =     -7769.12523033
  -exchange      EXHF   =         0.00000000
  -V(xc)+E(xc)   XCENC  =      -429.65834785
  PAW double counting   =      3085.52529627    -2611.47965497
  entropy T*S    EENTRO =        -0.02204100
  eigenvalues    EBANDS =       -75.31373921
  atomic energy  EATOM  =      1096.25309358
  Solvation  Ediel_sol  =         0.00000000
  ---------------------------------------------------
  free energy    TOTEN  =       -86.43904624 eV

  energy without entropy =      -86.41700524  energy(sigma->0) =      -86.43169924


--------------------------------------------------------------------------------------------------------


--------------------------------------- Iteration      1(  25)  ---------------------------------------


    POTLOK:  cpu time    0.0073: real time    0.0103
    SETDIJ:  cpu time    0.0023: real time    0.0023
    EDDIAG:  cpu time    0.3537: real time    0.3538
  RMM-DIIS:  cpu time    0.6920: real time    0.6920
    ORTHCH:  cpu time    0.0434: real time    0.0434
       DOS:  cpu time    0.0035: real time    0.0035
    CHARGE:  cpu time    0.0407: real time    0.0407
    MIXING:  cpu time    0.0010: real time    0.0010
    --------------------------------------------
      LOOP:  cpu time    1.1438: real time    1.1469

 eigenvalue-minimisations  :  6856
 total energy-change (2. order) :-0.3002366E-01  (-0.4077514E-02)
 number of electron      46.9999980 magnetization 
 augmentation part       12.3763134 magnetization 

 DIPCOR: dipole corrections for dipol
 direction  3 min pos   211,
 dipolmoment           0.000000      0.000000      0.014786 electrons x Angstroem
 Tr[quadrupol]      -149.123314

 energy correction for charged system         0.000000 eV
 dipol+quadrupol energy correction           -0.000053 eV
 added-field ion interaction          0.118792 eV  (added to PSCEN)


 Broyden mixing:
  rms(total) = 0.12299E+00    rms(broyden)= 0.12298E+00
  rms(prec ) = 0.29389E+00
  weight for this iteration     100.00

 eigenvalues of (default mixing * dielectric matrix)
  average eigenvalue GAMMA=   0.6920
  2.4166  2.4166  1.5077  0.9908  0.9908  0.8453  0.7151  0.7151  0.4517  0.4517
  0.1916  0.1916  0.2578  0.2578  0.2755  0.2755  0.1693  0.2484  0.2353  0.2353

 Free energy of the ion-electron system (eV)
  ---------------------------------------------------
  alpha Z        PSCENC =       121.86402615
  Ewald energy   TEWEN  =      6495.63856753
  -Hartree energ DENC   =     -7769.75209295
  -exchange      EXHF   =         0.00000000
  -V(xc)+E(xc)   XCENC  =      -429.66110983
  PAW double counting   =      3084.35914133    -2610.32273972
  entropy T*S    EENTRO =        -0.01422721
  eigenvalues    EBANDS =       -74.83372879
  atomic energy  EATOM  =      1096.25309358
  Solvation  Ediel_sol  =         0.00000000
  ---------------------------------------------------
  free energy    TOTEN  =       -86.46906991 eV

  energy without entropy =      -86.45484269  energy(sigma->0) =      -86.46432750


--------------------------------------------------------------------------------------------------------


--------------------------------------- Iteration      1(  26)  ---------------------------------------


    POTLOK:  cpu time    0.0070: real time    0.0098
    SETDIJ:  cpu time    0.0022: real time    0.0022
    EDDIAG:  cpu time    0.3528: real time    0.3529
  RMM-DIIS:  cpu time    0.6965: real time    0.6967
    ORTHCH:  cpu time    0.0433: real time    0.0433
       DOS:  cpu time    0.0035: real time    0.0035
    CHARGE:  cpu time    0.0409: real time    0.0409
    MIXING:  cpu time    0.0010: real time    0.0010
    --------------------------------------------
      LOOP:  cpu time    1.1471: real time    1.1504

 eigenvalue-minimisations  :  6885
 total energy-change (2. order) : 0.2731891E-02  (-0.1254238E-02)
 number of electron      46.9999980 magnetization 
 augmentation part       12.3793110 magnetization 

 DIPCOR: dipole corrections for dipol
 direction  3 min pos   211,
 dipolmoment           0.000000      0.000000      0.013860 electrons x Angstroem
 Tr[quadrupol]      -149.135734

 energy correction for charged system         0.000000 eV
 dipol+quadrupol energy correction           -0.000047 eV
 added-field ion interaction          0.111352 eV  (added to PSCEN)


 Broyden mixing:
  rms(total) = 0.11801E+00    rms(broyden)= 0.11801E+00
  rms(prec ) = 0.28384E+00
  weight for this iteration     100.00

 eigenvalues of (default mixing * dielectric matrix)
  average eigenvalue GAMMA=   0.6920
  2.4536  2.4536  1.4423  1.0316  1.0316  0.7516  0.5915  0.5915  0.6201  0.6201
  0.4026  0.4026  0.1916  0.1916  0.2597  0.2597  0.1693  0.2733  0.2733  0.2809
  0.2395

 Free energy of the ion-electron system (eV)
  ---------------------------------------------------
  alpha Z        PSCENC =       121.85659219
  Ewald energy   TEWEN  =      6495.63856753
  -Hartree energ DENC   =     -7769.76433494
  -exchange      EXHF   =         0.00000000
  -V(xc)+E(xc)   XCENC  =      -429.65500872
  PAW double counting   =      3085.57136835    -2611.53246552
  entropy T*S    EENTRO =        -0.01414780
  eigenvalues    EBANDS =       -74.82000269
  atomic energy  EATOM  =      1096.25309358
  Solvation  Ediel_sol  =         0.00000000
  ---------------------------------------------------
  free energy    TOTEN  =       -86.46633801 eV

  energy without entropy =      -86.45219022  energy(sigma->0) =      -86.46162208


--------------------------------------------------------------------------------------------------------


--------------------------------------- Iteration      1(  27)  ---------------------------------------


    POTLOK:  cpu time    0.0070: real time    0.0102
    SETDIJ:  cpu time    0.0022: real time    0.0022
    EDDIAG:  cpu time    0.3527: real time    0.3529
  RMM-DIIS:  cpu time    0.6748: real time    0.6748
    ORTHCH:  cpu time    0.0434: real time    0.0434
       DOS:  cpu time    0.0036: real time    0.0036
    CHARGE:  cpu time    0.0408: real time    0.0408
    MIXING:  cpu time    0.0011: real time    0.0011
    --------------------------------------------
      LOOP:  cpu time    1.1256: real time    1.1289

 eigenvalue-minimisations  :  6741
 total energy-change (2. order) : 0.3277003E-02  (-0.6421180E-03)
 number of electron      46.9999981 magnetization 
 augmentation part       12.3806632 magnetization 

 DIPCOR: dipole corrections for dipol
 direction  3 min pos   209,
 dipolmoment           0.000000      0.000000      0.012316 electrons x Angstroem
 Tr[quadrupol]      -149.153241

 energy correction for charged system         0.000000 eV
 dipol+quadrupol energy correction           -0.000037 eV
 added-field ion interaction          0.041830 eV  (added to PSCEN)


 Broyden mixing:
  rms(total) = 0.11125E+00    rms(broyden)= 0.11125E+00
  rms(prec ) = 0.27265E+00
  weight for this iteration     100.00

 eigenvalues of (default mixing * dielectric matrix)
  average eigenvalue GAMMA=   0.7392
  2.5342  2.5342  1.4771  1.0533  1.0533  1.0682  1.0682  0.8348  0.6547  0.6547
  0.4544  0.4544  0.1916  0.1916  0.2592  0.2592  0.1693  0.2721  0.2721  0.2980
  0.2398  0.2685

 Free energy of the ion-electron system (eV)
  ---------------------------------------------------
  alpha Z        PSCENC =       121.78708018
  Ewald energy   TEWEN  =      6495.63856753
  -Hartree energ DENC   =     -7769.86243171
  -exchange      EXHF   =         0.00000000
  -V(xc)+E(xc)   XCENC  =      -429.65169952
  PAW double counting   =      3085.55878219    -2611.51727093
  entropy T*S    EENTRO =        -0.01370531
  eigenvalues    EBANDS =       -74.65547702
  atomic energy  EATOM  =      1096.25309358
  Solvation  Ediel_sol  =         0.00000000
  ---------------------------------------------------
  free energy    TOTEN  =       -86.46306101 eV

  energy without entropy =      -86.44935570  energy(sigma->0) =      -86.45849257


--------------------------------------------------------------------------------------------------------


--------------------------------------- Iteration      1(  28)  ---------------------------------------


    POTLOK:  cpu time    0.0098: real time    0.0101
    SETDIJ:  cpu time    0.0022: real time    0.0022
    EDDIAG:  cpu time    0.3527: real time    0.3529
  RMM-DIIS:  cpu time    0.6480: real time    0.6481
    ORTHCH:  cpu time    0.0434: real time    0.0434
       DOS:  cpu time    0.0036: real time    0.0036
    CHARGE:  cpu time    0.0407: real time    0.0407
    MIXING:  cpu time    0.0011: real time    0.0011
    --------------------------------------------
      LOOP:  cpu time    1.1015: real time    1.1021

 eigenvalue-minimisations  :  6431
 total energy-change (2. order) : 0.1706155E-01  (-0.5601060E-03)
 number of electron      46.9999981 magnetization 
 augmentation part       12.3840884 magnetization 

 DIPCOR: dipole corrections for dipol
 direction  3 min pos   208,
 dipolmoment           0.000000      0.000000      0.006339 electrons x Angstroem
 Tr[quadrupol]      -149.221149

 energy correction for charged system         0.000000 eV
 dipol+quadrupol energy correction           -0.000010 eV
 added-field ion interaction          0.006830 eV  (added to PSCEN)


 Broyden mixing:
  rms(total) = 0.63766E-01    rms(broyden)= 0.63765E-01
  rms(prec ) = 0.15900E+00
  weight for this iteration     100.00

 eigenvalues of (default mixing * dielectric matrix)
  average eigenvalue GAMMA=   0.7349
  2.2881  2.2881  1.9856  1.2238  1.2238  0.9914  0.9914  0.7014  0.7014  0.5672
  0.5672  0.4678  0.4678  0.1916  0.1916  0.2592  0.2592  0.1693  0.2722  0.2722
  0.3082  0.2397  0.2750

 Free energy of the ion-electron system (eV)
  ---------------------------------------------------
  alpha Z        PSCENC =       121.75210766
  Ewald energy   TEWEN  =      6495.63856753
  -Hartree energ DENC   =     -7770.18185425
  -exchange      EXHF   =         0.00000000
  -V(xc)+E(xc)   XCENC  =      -429.64385852
  PAW double counting   =      3085.98212891    -2611.93338366
  entropy T*S    EENTRO =        -0.01620892
  eigenvalues    EBANDS =       -74.29659179
  atomic energy  EATOM  =      1096.25309358
  Solvation  Ediel_sol  =         0.00000000
  ---------------------------------------------------
  free energy    TOTEN  =       -86.44599946 eV

  energy without entropy =      -86.42979054  energy(sigma->0) =      -86.44059648


--------------------------------------------------------------------------------------------------------


--------------------------------------- Iteration      1(  29)  ---------------------------------------


    POTLOK:  cpu time    0.0098: real time    0.0101
    SETDIJ:  cpu time    0.0022: real time    0.0022
    EDDIAG:  cpu time    0.3529: real time    0.3529
  RMM-DIIS:  cpu time    0.6999: real time    0.7000
    ORTHCH:  cpu time    0.0433: real time    0.0433
       DOS:  cpu time    0.0035: real time    0.0035
    CHARGE:  cpu time    0.0406: real time    0.0407
    MIXING:  cpu time    0.0012: real time    0.0012
    --------------------------------------------
      LOOP:  cpu time    1.1533: real time    1.1539

 eigenvalue-minimisations  :  6931
 total energy-change (2. order) : 0.7161604E-02  (-0.5009276E-03)
 number of electron      46.9999981 magnetization 
 augmentation part       12.3893178 magnetization 

 DIPCOR: dipole corrections for dipol
 direction  3 min pos   208,
 dipolmoment           0.000000      0.000000      0.001883 electrons x Angstroem
 Tr[quadrupol]      -149.268511

 energy correction for charged system         0.000000 eV
 dipol+quadrupol energy correction           -0.000001 eV
 added-field ion interaction          0.002029 eV  (added to PSCEN)


 Broyden mixing:
  rms(total) = 0.20889E-01    rms(broyden)= 0.20887E-01
  rms(prec ) = 0.51988E-01
  weight for this iteration     100.00

 eigenvalues of (default mixing * dielectric matrix)
  average eigenvalue GAMMA=   0.7377
  2.3175  2.3175  1.7510  1.2117  1.2117  1.0397  1.0397  0.8311  0.8311  0.7268
  0.7268  0.4652  0.4652  0.1916  0.1916  0.2592  0.2592  0.1693  0.3502  0.2722
  0.2722  0.2397  0.2907  0.2735

 Free energy of the ion-electron system (eV)
  ---------------------------------------------------
  alpha Z        PSCENC =       121.74731547
  Ewald energy   TEWEN  =      6495.63856753
  -Hartree energ DENC   =     -7770.41996571
  -exchange      EXHF   =         0.00000000
  -V(xc)+E(xc)   XCENC  =      -429.63625862
  PAW double counting   =      3087.24298262    -2613.18710195
  entropy T*S    EENTRO =        -0.01835744
  eigenvalues    EBANDS =       -74.05911334
  atomic energy  EATOM  =      1096.25309358
  Solvation  Ediel_sol  =         0.00000000
  ---------------------------------------------------
  free energy    TOTEN  =       -86.43883785 eV

  energy without entropy =      -86.42048041  energy(sigma->0) =      -86.43271871


--------------------------------------------------------------------------------------------------------


--------------------------------------- Iteration      1(  30)  ---------------------------------------


    POTLOK:  cpu time    0.0071: real time    0.0101
    SETDIJ:  cpu time    0.0022: real time    0.0022
    EDDIAG:  cpu time    0.3523: real time    0.3524
  RMM-DIIS:  cpu time    0.6922: real time    0.6923
    ORTHCH:  cpu time    0.0434: real time    0.0434
       DOS:  cpu time    0.0036: real time    0.0036
    CHARGE:  cpu time    0.0408: real time    0.0408
    MIXING:  cpu time    0.0012: real time    0.0012
    --------------------------------------------
      LOOP:  cpu time    1.1428: real time    1.1460

 eigenvalue-minimisations  :  6868
 total energy-change (2. order) : 0.6816322E-03  (-0.1860329E-03)
 number of electron      46.9999981 magnetization 
 augmentation part       12.3884118 magnetization 

 DIPCOR: dipole corrections for dipol
 direction  3 min pos   208,
 dipolmoment           0.000000      0.000000      0.001287 electrons x Angstroem
 Tr[quadrupol]      -149.312112

 energy correction for charged system         0.000000 eV
 dipol+quadrupol energy correction           -0.000000 eV
 added-field ion interaction          0.001387 eV  (added to PSCEN)


 Broyden mixing:
  rms(total) = 0.74937E-02    rms(broyden)= 0.74928E-02
  rms(prec ) = 0.16647E-01
  weight for this iteration     100.00

 eigenvalues of (default mixing * dielectric matrix)
  average eigenvalue GAMMA=   0.8052
  2.8902  2.8902  1.5812  1.5812  1.2525  1.2525  1.1304  0.9150  0.9150  0.7273
  0.6681  0.6681  0.4609  0.4609  0.1916  0.1916  0.2592  0.2592  0.1693  0.2722
  0.2722  0.3217  0.2397  0.2861  0.2729

 Free energy of the ion-electron system (eV)
  ---------------------------------------------------
  alpha Z        PSCENC =       121.74667376
  Ewald energy   TEWEN  =      6495.63856753
  -Hartree energ DENC   =     -7770.66336378
  -exchange      EXHF   =         0.00000000
  -V(xc)+E(xc)   XCENC  =      -429.63645925
  PAW double counting   =      3086.87175144    -2612.81379275
  entropy T*S    EENTRO =        -0.01878753
  eigenvalues    EBANDS =       -73.81583922
  atomic energy  EATOM  =      1096.25309358
  Solvation  Ediel_sol  =         0.00000000
  ---------------------------------------------------
  free energy    TOTEN  =       -86.43815622 eV

  energy without entropy =      -86.41936869  energy(sigma->0) =      -86.43189371


--------------------------------------------------------------------------------------------------------


--------------------------------------- Iteration      1(  31)  ---------------------------------------


    POTLOK:  cpu time    0.0071: real time    0.0101
    SETDIJ:  cpu time    0.0022: real time    0.0022
    EDDIAG:  cpu time    0.3522: real time    0.3525
  RMM-DIIS:  cpu time    0.6953: real time    0.6956
    ORTHCH:  cpu time    0.0433: real time    0.0433
       DOS:  cpu time    0.0036: real time    0.0036
    CHARGE:  cpu time    0.0547: real time    0.0587
    MIXING:  cpu time    0.0013: real time    0.0013
    --------------------------------------------
      LOOP:  cpu time    1.1597: real time    1.1673

 eigenvalue-minimisations  :  6857
 total energy-change (2. order) :-0.1174333E-03  (-0.1125289E-03)
 number of electron      46.9999981 magnetization 
 augmentation part       12.3867100 magnetization 

 DIPCOR: dipole corrections for dipol
 direction  3 min pos   208,
 dipolmoment           0.000000      0.000000      0.001304 electrons x Angstroem
 Tr[quadrupol]      -149.396369

 energy correction for charged system         0.000000 eV
 dipol+quadrupol energy correction           -0.000000 eV
 added-field ion interaction          0.001405 eV  (added to PSCEN)


 Broyden mixing:
  rms(total) = 0.70235E-02    rms(broyden)= 0.70233E-02
  rms(prec ) = 0.12317E-01
  weight for this iteration     100.00

 eigenvalues of (default mixing * dielectric matrix)
  average eigenvalue GAMMA=   0.8358
  3.2584  2.6899  1.9052  1.9052  1.2705  1.2705  1.0550  0.9495  0.9495  0.7010
  0.7010  0.7058  0.7058  0.4615  0.4615  0.1916  0.1916  0.2592  0.2592  0.1693
  0.2722  0.2722  0.3247  0.2397  0.2878  0.2717

 Free energy of the ion-electron system (eV)
  ---------------------------------------------------
  alpha Z        PSCENC =       121.74669152
  Ewald energy   TEWEN  =      6495.63856753
  -Hartree energ DENC   =     -7771.11216227
  -exchange      EXHF   =         0.00000000
  -V(xc)+E(xc)   XCENC  =      -429.63728603
  PAW double counting   =      3085.99212314    -2611.92997298
  entropy T*S    EENTRO =        -0.01923932
  eigenvalues    EBANDS =       -73.37008882
  atomic energy  EATOM  =      1096.25309358
  Solvation  Ediel_sol  =         0.00000000
  ---------------------------------------------------
  free energy    TOTEN  =       -86.43827365 eV

  energy without entropy =      -86.41903433  energy(sigma->0) =      -86.43186054


--------------------------------------------------------------------------------------------------------


--------------------------------------- Iteration      1(  32)  ---------------------------------------


    POTLOK:  cpu time    0.0071: real time    0.0103
    SETDIJ:  cpu time    0.0022: real time    0.0022
    EDDIAG:  cpu time    0.3587: real time    0.3644
  RMM-DIIS:  cpu time    0.6310: real time    0.6316
    ORTHCH:  cpu time    0.0433: real time    0.0433
       DOS:  cpu time    0.0035: real time    0.0035
    CHARGE:  cpu time    0.0407: real time    0.0407
    MIXING:  cpu time    0.0013: real time    0.0013
    --------------------------------------------
      LOOP:  cpu time    1.0878: real time    1.0974

 eigenvalue-minimisations  :  6139
 total energy-change (2. order) :-0.4877144E-05  (-0.7900238E-04)
 number of electron      46.9999981 magnetization 
 augmentation part       12.3896499 magnetization 

 DIPCOR: dipole corrections for dipol
 direction  3 min pos   208,
 dipolmoment           0.000000      0.000000      0.000602 electrons x Angstroem
 Tr[quadrupol]      -149.468806

 energy correction for charged system         0.000000 eV
 dipol+quadrupol energy correction           -0.000000 eV
 added-field ion interaction          0.000649 eV  (added to PSCEN)


 Broyden mixing:
  rms(total) = 0.59468E-02    rms(broyden)= 0.59466E-02
  rms(prec ) = 0.14222E-01
  weight for this iteration     100.00

 eigenvalues of (default mixing * dielectric matrix)
  average eigenvalue GAMMA=   0.8328
  3.0167  3.0167  1.8745  1.8745  1.2695  1.2695  1.0801  0.9564  0.9564  0.7605
  0.7605  0.6734  0.6734  0.6428  0.4613  0.4613  0.1916  0.1916  0.2592  0.2592
  0.1693  0.2722  0.2722  0.3248  0.2397  0.2876  0.2718

 Free energy of the ion-electron system (eV)
  ---------------------------------------------------
  alpha Z        PSCENC =       121.74593580
  Ewald energy   TEWEN  =      6495.63856753
  -Hartree energ DENC   =     -7771.33685318
  -exchange      EXHF   =         0.00000000
  -V(xc)+E(xc)   XCENC  =      -429.63314243
  PAW double counting   =      3086.21635178    -2612.14699647
  entropy T*S    EENTRO =        -0.01880259
  eigenvalues    EBANDS =       -73.15643255
  atomic energy  EATOM  =      1096.25309358
  Solvation  Ediel_sol  =         0.00000000
  ---------------------------------------------------
  free energy    TOTEN  =       -86.43827853 eV

  energy without entropy =      -86.41947593  energy(sigma->0) =      -86.43201100


--------------------------------------------------------------------------------------------------------


--------------------------------------- Iteration      1(  33)  ---------------------------------------


    POTLOK:  cpu time    0.0071: real time    0.0101
    SETDIJ:  cpu time    0.0022: real time    0.0022
    EDDIAG:  cpu time    0.3521: real time    0.3523
  RMM-DIIS:  cpu time    0.6805: real time    0.6808
    ORTHCH:  cpu time    0.0433: real time    0.0434
       DOS:  cpu time    0.0036: real time    0.0036
    CHARGE:  cpu time    0.0573: real time    0.0573
    MIXING:  cpu time    0.0015: real time    0.0015
    --------------------------------------------
      LOOP:  cpu time    1.1476: real time    1.1511

 eigenvalue-minimisations  :  6601
 total energy-change (2. order) : 0.2367428E-04  (-0.2859388E-04)
 number of electron      46.9999981 magnetization 
 augmentation part       12.3891604 magnetization 

 DIPCOR: dipole corrections for dipol
 direction  3 min pos   208,
 dipolmoment           0.000000      0.000000      0.001083 electrons x Angstroem
 Tr[quadrupol]      -149.494958

 energy correction for charged system         0.000000 eV
 dipol+quadrupol energy correction           -0.000000 eV
 added-field ion interaction          0.001167 eV  (added to PSCEN)


 Broyden mixing:
  rms(total) = 0.22350E-02    rms(broyden)= 0.22349E-02
  rms(prec ) = 0.40818E-02
  weight for this iteration     100.00

 eigenvalues of (default mixing * dielectric matrix)
  average eigenvalue GAMMA=   0.8781
  3.6534  2.7013  2.0682  2.0682  1.2659  1.2659  1.2161  1.2161  0.9667  0.9667
  0.7515  0.7515  0.6871  0.6871  0.6587  0.4611  0.4611  0.1916  0.1916  0.2592
  0.2592  0.1693  0.2722  0.2722  0.3247  0.2397  0.2875  0.2718

 Free energy of the ion-electron system (eV)
  ---------------------------------------------------
  alpha Z        PSCENC =       121.74645384
  Ewald energy   TEWEN  =      6495.63856753
  -Hartree energ DENC   =     -7771.46940362
  -exchange      EXHF   =         0.00000000
  -V(xc)+E(xc)   XCENC  =      -429.63339168
  PAW double counting   =      3086.06600150    -2611.99677453
  entropy T*S    EENTRO =        -0.01876094
  eigenvalues    EBANDS =       -73.02404054
  atomic energy  EATOM  =      1096.25309358
  Solvation  Ediel_sol  =         0.00000000
  ---------------------------------------------------
  free energy    TOTEN  =       -86.43825486 eV

  energy without entropy =      -86.41949392  energy(sigma->0) =      -86.43200121


--------------------------------------------------------------------------------------------------------


--------------------------------------- Iteration      1(  34)  ---------------------------------------


    POTLOK:  cpu time    0.0074: real time    0.0101
    SETDIJ:  cpu time    0.0022: real time    0.0022
    EDDIAG:  cpu time    0.3623: real time    0.3623
  RMM-DIIS:  cpu time    0.6675: real time    0.6676
    ORTHCH:  cpu time    0.0432: real time    0.0432
       DOS:  cpu time    0.0036: real time    0.0036
    CHARGE:  cpu time    0.0407: real time    0.0407
    MIXING:  cpu time    0.0015: real time    0.0015
    --------------------------------------------
      LOOP:  cpu time    1.1284: real time    1.1314

 eigenvalue-minimisations  :  6509
 total energy-change (2. order) :-0.6203324E-03  (-0.5606132E-04)
 number of electron      46.9999981 magnetization 
 augmentation part       12.3897606 magnetization 

 DIPCOR: dipole corrections for dipol
 direction  3 min pos   204,
 dipolmoment           0.000000      0.000000     -0.002461 electrons x Angstroem
 Tr[quadrupol]      -149.558751

 energy correction for charged system         0.000000 eV
 dipol+quadrupol energy correction           -0.000001 eV
 added-field ion interaction          0.020172 eV  (added to PSCEN)


 Broyden mixing:
  rms(total) = 0.16445E-01    rms(broyden)= 0.16445E-01
  rms(prec ) = 0.40862E-01
  weight for this iteration     100.00

 eigenvalues of (default mixing * dielectric matrix)
  average eigenvalue GAMMA=   0.9175
  3.9997  2.7604  2.7604  1.8224  1.8224  1.2477  1.2477  0.9648  0.9648  0.9542
  0.9542  0.6954  0.6954  0.7335  0.7335  0.5900  0.4610  0.4610  0.1916  0.1916
  0.2592  0.2592  0.1693  0.2722  0.2722  0.3248  0.2397  0.2875  0.2718

 Free energy of the ion-electron system (eV)
  ---------------------------------------------------
  alpha Z        PSCENC =       121.76545751
  Ewald energy   TEWEN  =      6495.63856753
  -Hartree energ DENC   =     -7771.71153485
  -exchange      EXHF   =         0.00000000
  -V(xc)+E(xc)   XCENC  =      -429.63190418
  PAW double counting   =      3085.92789779    -2611.85756311
  entropy T*S    EENTRO =        -0.01874304
  eigenvalues    EBANDS =       -72.80414641
  atomic energy  EATOM  =      1096.25309358
  Solvation  Ediel_sol  =         0.00000000
  ---------------------------------------------------
  free energy    TOTEN  =       -86.43887519 eV

  energy without entropy =      -86.42013214  energy(sigma->0) =      -86.43262751


--------------------------------------------------------------------------------------------------------


--------------------------------------- Iteration      1(  35)  ---------------------------------------


    POTLOK:  cpu time    0.0098: real time    0.0101
    SETDIJ:  cpu time    0.0022: real time    0.0022
    EDDIAG:  cpu time    0.3529: real time    0.3530
  RMM-DIIS:  cpu time    0.6458: real time    0.6459
    ORTHCH:  cpu time    0.0433: real time    0.0433
       DOS:  cpu time    0.0036: real time    0.0036
    CHARGE:  cpu time    0.0408: real time    0.0409
    MIXING:  cpu time    0.0015: real time    0.0015
    --------------------------------------------
      LOOP:  cpu time    1.0999: real time    1.1005

 eigenvalue-minimisations  :  6380
 total energy-change (2. order) :-0.3229026E-02  (-0.2845932E-03)
 number of electron      46.9999981 magnetization 
 augmentation part       12.3887774 magnetization 

 DIPCOR: dipole corrections for dipol
 direction  3 min pos   211,
 dipolmoment           0.000000      0.000000      0.006876 electrons x Angstroem
 Tr[quadrupol]      -149.595993

 energy correction for charged system         0.000000 eV
 dipol+quadrupol energy correction           -0.000011 eV
 added-field ion interaction          0.055244 eV  (added to PSCEN)


 Broyden mixing:
  rms(total) = 0.42334E-01    rms(broyden)= 0.42333E-01
  rms(prec ) = 0.10642E+00
  weight for this iteration     100.00

 eigenvalues of (default mixing * dielectric matrix)
  average eigenvalue GAMMA=   0.9044
  4.5582  2.4388  2.4388  1.6442  1.6442  1.2780  1.2780  1.4939  0.9812  0.9812
  0.8951  0.8951  0.6823  0.6823  0.6692  0.6590  0.4611  0.4611  0.1916  0.1916
  0.2592  0.2592  0.1693  0.2722  0.2722  0.3244  0.2397  0.2875  0.2718  0.2515

 Free energy of the ion-electron system (eV)
  ---------------------------------------------------
  alpha Z        PSCENC =       121.80051984
  Ewald energy   TEWEN  =      6495.63856753
  -Hartree energ DENC   =     -7771.85666549
  -exchange      EXHF   =         0.00000000
  -V(xc)+E(xc)   XCENC  =      -429.63160856
  PAW double counting   =      3086.02979419    -2611.96111259
  entropy T*S    EENTRO =        -0.01689800
  eigenvalues    EBANDS =       -72.69779472
  atomic energy  EATOM  =      1096.25309358
  Solvation  Ediel_sol  =         0.00000000
  ---------------------------------------------------
  free energy    TOTEN  =       -86.44210421 eV

  energy without entropy =      -86.42520621  energy(sigma->0) =      -86.43647155


--------------------------------------------------------------------------------------------------------


--------------------------------------- Iteration      1(  36)  ---------------------------------------


    POTLOK:  cpu time    0.0071: real time    0.0100
    SETDIJ:  cpu time    0.0022: real time    0.0022
    EDDIAG:  cpu time    0.3518: real time    0.3518
  RMM-DIIS:  cpu time    0.5842: real time    0.5844
    ORTHCH:  cpu time    0.0432: real time    0.0432
       DOS:  cpu time    0.0034: real time    0.0034
    CHARGE:  cpu time    0.0408: real time    0.0408
    MIXING:  cpu time    0.0016: real time    0.0016
    --------------------------------------------
      LOOP:  cpu time    1.0343: real time    1.0375

 eigenvalue-minimisations  :  5501
 total energy-change (2. order) : 0.2673494E-02  (-0.1372326E-04)
 number of electron      46.9999981 magnetization 
 augmentation part       12.3896512 magnetization 

 DIPCOR: dipole corrections for dipol
 direction  3 min pos   215,
 dipolmoment           0.000000      0.000000      0.006119 electrons x Angstroem
 Tr[quadrupol]      -149.621782

 energy correction for charged system         0.000000 eV
 dipol+quadrupol energy correction           -0.000009 eV
 added-field ion interaction          0.105922 eV  (added to PSCEN)


 Broyden mixing:
  rms(total) = 0.22299E-01    rms(broyden)= 0.22299E-01
  rms(prec ) = 0.56563E-01
  weight for this iteration     100.00

 eigenvalues of (default mixing * dielectric matrix)
  average eigenvalue GAMMA=   0.8925
  4.5770  2.7620  1.9684  1.9684  1.5506  1.2851  1.2851  1.3308  0.9746  0.9746
  0.9080  0.9080  0.7349  0.6760  0.6760  0.5516  0.4610  0.4610  0.4381  0.4381
  0.1916  0.1916  0.2592  0.2592  0.1693  0.2722  0.2722  0.3250  0.2397  0.2875
  0.2718

 Free energy of the ion-electron system (eV)
  ---------------------------------------------------
  alpha Z        PSCENC =       121.85119958
  Ewald energy   TEWEN  =      6495.63856753
  -Hartree energ DENC   =     -7771.94722245
  -exchange      EXHF   =         0.00000000
  -V(xc)+E(xc)   XCENC  =      -429.63022666
  PAW double counting   =      3085.74698255    -2611.67508444
  entropy T*S    EENTRO =        -0.01753711
  eigenvalues    EBANDS =       -72.65920331
  atomic energy  EATOM  =      1096.25309358
  Solvation  Ediel_sol  =         0.00000000
  ---------------------------------------------------
  free energy    TOTEN  =       -86.43943072 eV

  energy without entropy =      -86.42189361  energy(sigma->0) =      -86.43358502


--------------------------------------------------------------------------------------------------------


--------------------------------------- Iteration      1(  37)  ---------------------------------------


    POTLOK:  cpu time    0.0070: real time    0.0101
    SETDIJ:  cpu time    0.0022: real time    0.0022
    EDDIAG:  cpu time    0.3522: real time    0.3526
  RMM-DIIS:  cpu time    0.6434: real time    0.6435
    ORTHCH:  cpu time    0.0446: real time    0.0618
       DOS:  cpu time    0.0035: real time    0.0035
    CHARGE:  cpu time    0.0407: real time    0.0407
    MIXING:  cpu time    0.0016: real time    0.0016
    --------------------------------------------
      LOOP:  cpu time    1.0953: real time    1.1161

 eigenvalue-minimisations  :  6352
 total energy-change (2. order) : 0.9559945E-03  (-0.3110621E-04)
 number of electron      46.9999981 magnetization 
 augmentation part       12.3897532 magnetization 

 DIPCOR: dipole corrections for dipol
 direction  3 min pos   217,
 dipolmoment           0.000000      0.000000      0.004861 electrons x Angstroem
 Tr[quadrupol]      -149.628851

 energy correction for charged system         0.000000 eV
 dipol+quadrupol energy correction           -0.000006 eV
 added-field ion interaction          0.106674 eV  (added to PSCEN)


 Broyden mixing:
  rms(total) = 0.69480E-02    rms(broyden)= 0.69474E-02
  rms(prec ) = 0.17637E-01
  weight for this iteration     100.00

 eigenvalues of (default mixing * dielectric matrix)
  average eigenvalue GAMMA=   0.9181
  4.4792  3.1136  2.0381  2.0381  1.7319  1.2935  1.2935  0.9390  0.9390  0.9779
  0.9779  0.9168  0.9168  0.8893  0.6949  0.6949  0.6993  0.6993  0.4610  0.4610
  0.1916  0.1916  0.2592  0.2592  0.1693  0.2722  0.2722  0.3837  0.3254  0.2397
  0.2875  0.2718

 Free energy of the ion-electron system (eV)
  ---------------------------------------------------
  alpha Z        PSCENC =       121.85195503
  Ewald energy   TEWEN  =      6495.63856753
  -Hartree energ DENC   =     -7771.99553805
  -exchange      EXHF   =         0.00000000
  -V(xc)+E(xc)   XCENC  =      -429.63026805
  PAW double counting   =      3085.68796169    -2611.61623836
  entropy T*S    EENTRO =        -0.01802882
  eigenvalues    EBANDS =       -72.60997928
  atomic energy  EATOM  =      1096.25309358
  Solvation  Ediel_sol  =         0.00000000
  ---------------------------------------------------
  free energy    TOTEN  =       -86.43847472 eV

  energy without entropy =      -86.42044591  energy(sigma->0) =      -86.43246512


--------------------------------------------------------------------------------------------------------


--------------------------------------- Iteration      1(  38)  ---------------------------------------


    POTLOK:  cpu time    0.0071: real time    0.0103
    SETDIJ:  cpu time    0.0022: real time    0.0022
    EDDIAG:  cpu time    0.3523: real time    0.3524
  RMM-DIIS:  cpu time    0.7189: real time    0.7191
    ORTHCH:  cpu time    0.0434: real time    0.0434
       DOS:  cpu time    0.0035: real time    0.0035
    CHARGE:  cpu time    0.0406: real time    0.0406
    MIXING:  cpu time    0.0016: real time    0.0016
    --------------------------------------------
      LOOP:  cpu time    1.1696: real time    1.1731

 eigenvalue-minimisations  :  7077
 total energy-change (2. order) : 0.6163687E-04  (-0.2168239E-04)
 number of electron      46.9999981 magnetization 
 augmentation part       12.3896721 magnetization 

 DIPCOR: dipole corrections for dipol
 direction  3 min pos   218,
 dipolmoment           0.000000      0.000000      0.003697 electrons x Angstroem
 Tr[quadrupol]      -149.629698

 energy correction for charged system         0.000000 eV
 dipol+quadrupol energy correction           -0.000003 eV
 added-field ion interaction          0.089719 eV  (added to PSCEN)


 Broyden mixing:
  rms(total) = 0.44140E-02    rms(broyden)= 0.44135E-02
  rms(prec ) = 0.99362E-02
  weight for this iteration     100.00

 eigenvalues of (default mixing * dielectric matrix)
  average eigenvalue GAMMA=   0.9577
  5.0837  3.2892  2.0659  2.0659  1.6531  1.3234  1.3234  1.1517  1.1517  1.0310
  1.0310  0.9574  0.9574  0.9635  0.6950  0.6950  0.7411  0.6838  0.6838  0.4609
  0.4609  0.1916  0.1916  0.2592  0.2592  0.1693  0.3972  0.2722  0.2722  0.3253
  0.2397  0.2875  0.2718

 Free energy of the ion-electron system (eV)
  ---------------------------------------------------
  alpha Z        PSCENC =       121.83500266
  Ewald energy   TEWEN  =      6495.63856753
  -Hartree energ DENC   =     -7772.00698245
  -exchange      EXHF   =         0.00000000
  -V(xc)+E(xc)   XCENC  =      -429.63066079
  PAW double counting   =      3085.74829148    -2611.67754117
  entropy T*S    EENTRO =        -0.01822648
  eigenvalues    EBANDS =       -72.57995744
  atomic energy  EATOM  =      1096.25309358
  Solvation  Ediel_sol  =         0.00000000
  ---------------------------------------------------
  free energy    TOTEN  =       -86.43841309 eV

  energy without entropy =      -86.42018661  energy(sigma->0) =      -86.43233759


--------------------------------------------------------------------------------------------------------


--------------------------------------- Iteration      1(  39)  ---------------------------------------


    POTLOK:  cpu time    0.0070: real time    0.0101
    SETDIJ:  cpu time    0.0022: real time    0.0022
    EDDIAG:  cpu time    0.3511: real time    0.3515
  RMM-DIIS:  cpu time    0.7190: real time    0.7191
    ORTHCH:  cpu time    0.0433: real time    0.0433
       DOS:  cpu time    0.0036: real time    0.0036
    CHARGE:  cpu time    0.0407: real time    0.0407
    MIXING:  cpu time    0.0017: real time    0.0017
    --------------------------------------------
      LOOP:  cpu time    1.1686: real time    1.1722

 eigenvalue-minimisations  :  7086
 total energy-change (2. order) :-0.9405242E-04  (-0.1929108E-05)
 number of electron      46.9999981 magnetization 
 augmentation part       12.3893692 magnetization 

 DIPCOR: dipole corrections for dipol
 direction  3 min pos   218,
 dipolmoment           0.000000      0.000000      0.002756 electrons x Angstroem
 Tr[quadrupol]      -149.635560

 energy correction for charged system         0.000000 eV
 dipol+quadrupol energy correction           -0.000002 eV
 added-field ion interaction          0.066876 eV  (added to PSCEN)


 Broyden mixing:
  rms(total) = 0.78133E-02    rms(broyden)= 0.78133E-02
  rms(prec ) = 0.19213E-01
  weight for this iteration     100.00

 eigenvalues of (default mixing * dielectric matrix)
  average eigenvalue GAMMA=   1.0042
  5.6890  2.9888  2.1814  2.1814  2.0824  1.3538  1.3538  1.4820  1.4820  1.1095
  1.1095  0.9509  0.9509  0.8410  0.8410  0.6975  0.6975  0.7032  0.7032  0.6829
  0.4609  0.4609  0.1916  0.1916  0.2592  0.2592  0.1693  0.3990  0.2722  0.2722
  0.3253  0.2397  0.2875  0.2718

 Free energy of the ion-electron system (eV)
  ---------------------------------------------------
  alpha Z        PSCENC =       121.81216098
  Ewald energy   TEWEN  =      6495.63856753
  -Hartree energ DENC   =     -7772.02808423
  -exchange      EXHF   =         0.00000000
  -V(xc)+E(xc)   XCENC  =      -429.63122193
  PAW double counting   =      3085.78271278    -2611.71317259
  entropy T*S    EENTRO =        -0.01821918
  eigenvalues    EBANDS =       -72.53434409
  atomic energy  EATOM  =      1096.25309358
  Solvation  Ediel_sol  =         0.00000000
  ---------------------------------------------------
  free energy    TOTEN  =       -86.43850714 eV

  energy without entropy =      -86.42028796  energy(sigma->0) =      -86.43243408


--------------------------------------------------------------------------------------------------------


--------------------------------------- Iteration      1(  40)  ---------------------------------------


    POTLOK:  cpu time    0.0070: real time    0.0100
    SETDIJ:  cpu time    0.0022: real time    0.0022
    EDDIAG:  cpu time    0.3507: real time    0.3508
  RMM-DIIS:  cpu time    0.6270: real time    0.6272
    ORTHCH:  cpu time    0.0433: real time    0.0433
       DOS:  cpu time    0.0036: real time    0.0036
    CHARGE:  cpu time    0.0407: real time    0.0408
    MIXING:  cpu time    0.0019: real time    0.0020
    --------------------------------------------
      LOOP:  cpu time    1.0766: real time    1.0804

 eigenvalue-minimisations  :  5946
 total energy-change (2. order) : 0.3728488E-04  (-0.1558911E-05)
 number of electron      46.9999981 magnetization 
 augmentation part       12.3891119 magnetization 

 DIPCOR: dipole corrections for dipol
 direction  3 min pos   218,
 dipolmoment           0.000000      0.000000      0.002430 electrons x Angstroem
 Tr[quadrupol]      -149.641335

 energy correction for charged system         0.000000 eV
 dipol+quadrupol energy correction           -0.000001 eV
 added-field ion interaction          0.058955 eV  (added to PSCEN)


 Broyden mixing:
  rms(total) = 0.58195E-02    rms(broyden)= 0.58195E-02
  rms(prec ) = 0.14434E-01
  weight for this iteration     100.00

 eigenvalues of (default mixing * dielectric matrix)
  average eigenvalue GAMMA=   1.0330
  5.9927  3.3770  2.1665  2.1665  1.9925  1.9925  1.4396  1.4396  1.2035  1.2035
  0.9880  0.9880  1.0626  0.8763  0.8763  0.7038  0.7038  0.7237  0.7237  0.7380
  0.7380  0.4609  0.4609  0.1916  0.1916  0.2592  0.2592  0.1693  0.3975  0.2722
  0.2722  0.3253  0.2397  0.2875  0.2718

 Free energy of the ion-electron system (eV)
  ---------------------------------------------------
  alpha Z        PSCENC =       121.80424087
  Ewald energy   TEWEN  =      6495.63856753
  -Hartree energ DENC   =     -7772.04583558
  -exchange      EXHF   =         0.00000000
  -V(xc)+E(xc)   XCENC  =      -429.63155134
  PAW double counting   =      3085.82499275    -2611.75628035
  entropy T*S    EENTRO =        -0.01816961
  eigenvalues    EBANDS =       -72.50752770
  atomic energy  EATOM  =      1096.25309358
  Solvation  Ediel_sol  =         0.00000000
  ---------------------------------------------------
  free energy    TOTEN  =       -86.43846986 eV

  energy without entropy =      -86.42030024  energy(sigma->0) =      -86.43241332


--------------------------------------------------------------------------------------------------------


--------------------------------------- Iteration      1(  41)  ---------------------------------------


    POTLOK:  cpu time    0.0072: real time    0.0109
    SETDIJ:  cpu time    0.0022: real time    0.0022
    EDDIAG:  cpu time    0.3515: real time    0.3516
  RMM-DIIS:  cpu time    0.6635: real time    0.6636
    ORTHCH:  cpu time    0.0434: real time    0.0434
       DOS:  cpu time    0.0036: real time    0.0036
    CHARGE:  cpu time    0.0407: real time    0.0407
    MIXING:  cpu time    0.0019: real time    0.0019
    --------------------------------------------
      LOOP:  cpu time    1.1138: real time    1.1173

 eigenvalue-minimisations  :  6509
 total energy-change (2. order) : 0.1396989E-04  (-0.2715446E-05)
 number of electron      46.9999981 magnetization 
 augmentation part       12.3889332 magnetization 

 DIPCOR: dipole corrections for dipol
 direction  3 min pos   217,
 dipolmoment           0.000000      0.000000      0.001875 electrons x Angstroem
 Tr[quadrupol]      -149.649385

 energy correction for charged system         0.000000 eV
 dipol+quadrupol energy correction           -0.000001 eV
 added-field ion interaction          0.041141 eV  (added to PSCEN)


 Broyden mixing:
  rms(total) = 0.41787E-02    rms(broyden)= 0.41787E-02
  rms(prec ) = 0.10566E-01
  weight for this iteration     100.00

 eigenvalues of (default mixing * dielectric matrix)
  average eigenvalue GAMMA=   1.0657
  6.2677  3.5802  2.5263  2.5263  2.0196  2.0196  1.4373  1.4373  1.2028  1.2028
  0.9959  0.9959  1.0413  1.0413  0.8582  0.8582  0.8534  0.7013  0.7013  0.6914
  0.6914  0.6570  0.4609  0.4609  0.1916  0.1916  0.2592  0.2592  0.1693  0.3978
  0.2722  0.2722  0.3253  0.2397  0.2875  0.2718

 Free energy of the ion-electron system (eV)
  ---------------------------------------------------
  alpha Z        PSCENC =       121.78642732
  Ewald energy   TEWEN  =      6495.63856753
  -Hartree energ DENC   =     -7772.07012383
  -exchange      EXHF   =         0.00000000
  -V(xc)+E(xc)   XCENC  =      -429.63173653
  PAW double counting   =      3085.81615296    -2611.74760922
  entropy T*S    EENTRO =        -0.01813436
  eigenvalues    EBANDS =       -72.46509333
  atomic energy  EATOM  =      1096.25309358
  Solvation  Ediel_sol  =         0.00000000
  ---------------------------------------------------
  free energy    TOTEN  =       -86.43845589 eV

  energy without entropy =      -86.42032152  energy(sigma->0) =      -86.43241110


--------------------------------------------------------------------------------------------------------


--------------------------------------- Iteration      1(  42)  ---------------------------------------


    POTLOK:  cpu time    0.0070: real time    0.0102
    SETDIJ:  cpu time    0.0022: real time    0.0022
    EDDIAG:  cpu time    0.3514: real time    0.3514
  RMM-DIIS:  cpu time    0.6847: real time    0.6849
    ORTHCH:  cpu time    0.0432: real time    0.0432
       DOS:  cpu time    0.0036: real time    0.0036
    CHARGE:  cpu time    0.0407: real time    0.0407
    MIXING:  cpu time    0.0019: real time    0.0019
    --------------------------------------------
      LOOP:  cpu time    1.1347: real time    1.1382

 eigenvalue-minimisations  :  6724
 total energy-change (2. order) : 0.2034568E-04  (-0.5653247E-05)
 number of electron      46.9999981 magnetization 
 augmentation part       12.3888613 magnetization 

 DIPCOR: dipole corrections for dipol
 direction  3 min pos   217,
 dipolmoment           0.000000      0.000000      0.001866 electrons x Angstroem
 Tr[quadrupol]      -149.653241

 energy correction for charged system         0.000000 eV
 dipol+quadrupol energy correction           -0.000001 eV
 added-field ion interaction          0.040952 eV  (added to PSCEN)


 Broyden mixing:
  rms(total) = 0.87954E-03    rms(broyden)= 0.87936E-03
  rms(prec ) = 0.22280E-02
  weight for this iteration     100.00

 eigenvalues of (default mixing * dielectric matrix)
  average eigenvalue GAMMA=   1.1211
  7.1413  3.6614  2.8349  2.8349  1.9213  1.9213  1.4485  1.4485  1.2200  1.2200
  1.3148  1.3148  1.0059  1.0059  0.8981  0.8981  0.9233  0.9233  0.7020  0.7020
  0.7004  0.7004  0.6796  0.4609  0.4609  0.1916  0.1916  0.2592  0.2592  0.1693
  0.3977  0.2722  0.2722  0.3253  0.2397  0.2875  0.2718

 Free energy of the ion-electron system (eV)
  ---------------------------------------------------
  alpha Z        PSCENC =       121.78623864
  Ewald energy   TEWEN  =      6495.63856753
  -Hartree energ DENC   =     -7772.07557329
  -exchange      EXHF   =         0.00000000
  -V(xc)+E(xc)   XCENC  =      -429.63183662
  PAW double counting   =      3085.79015670    -2611.72146277
  entropy T*S    EENTRO =        -0.01803413
  eigenvalues    EBANDS =       -72.45958518
  atomic energy  EATOM  =      1096.25309358
  Solvation  Ediel_sol  =         0.00000000
  ---------------------------------------------------
  free energy    TOTEN  =       -86.43843554 eV

  energy without entropy =      -86.42040141  energy(sigma->0) =      -86.43242416


--------------------------------------------------------------------------------------------------------


--------------------------------------- Iteration      1(  43)  ---------------------------------------


    POTLOK:  cpu time    0.0071: real time    0.0101
    SETDIJ:  cpu time    0.0022: real time    0.0022
    EDDIAG:  cpu time    0.3527: real time    0.3527
  RMM-DIIS:  cpu time    0.5910: real time    0.5911
    ORTHCH:  cpu time    0.0434: real time    0.0434
       DOS:  cpu time    0.0036: real time    0.0036
    CHARGE:  cpu time    0.0413: real time    0.0413
    MIXING:  cpu time    0.0022: real time    0.0022
    --------------------------------------------
      LOOP:  cpu time    1.0434: real time    1.0466

 eigenvalue-minimisations  :  5638
 total energy-change (2. order) :-0.3090458E-04  (-0.2419136E-05)
 number of electron      46.9999981 magnetization 
 augmentation part       12.3890117 magnetization 

 DIPCOR: dipole corrections for dipol
 direction  3 min pos   216,
 dipolmoment           0.000000      0.000000      0.001203 electrons x Angstroem
 Tr[quadrupol]      -149.656310

 energy correction for charged system         0.000000 eV
 dipol+quadrupol energy correction           -0.000000 eV
 added-field ion interaction          0.023607 eV  (added to PSCEN)


 Broyden mixing:
  rms(total) = 0.32662E-02    rms(broyden)= 0.32662E-02
  rms(prec ) = 0.82625E-02
  weight for this iteration     100.00

 eigenvalues of (default mixing * dielectric matrix)
  average eigenvalue GAMMA=   1.1587
  7.3245  5.0395  2.6676  2.6676  2.0079  2.0079  1.4432  1.4432  1.4852  1.4852
  1.2102  1.2102  1.0703  1.0703  0.9891  0.9891  0.8247  0.8247  0.7029  0.7029
  0.6970  0.6970  0.7056  0.7056  0.4609  0.4609  0.1916  0.1916  0.2592  0.2592
  0.1693  0.3977  0.2722  0.2722  0.3253  0.2397  0.2875  0.2718

 Free energy of the ion-electron system (eV)
  ---------------------------------------------------
  alpha Z        PSCENC =       121.76889344
  Ewald energy   TEWEN  =      6495.63856753
  -Hartree energ DENC   =     -7772.08121815
  -exchange      EXHF   =         0.00000000
  -V(xc)+E(xc)   XCENC  =      -429.63172631
  PAW double counting   =      3085.81306060    -2611.74417786
  entropy T*S    EENTRO =        -0.01803308
  eigenvalues    EBANDS =       -72.43692619
  atomic energy  EATOM  =      1096.25309358
  Solvation  Ediel_sol  =         0.00000000
  ---------------------------------------------------
  free energy    TOTEN  =       -86.43846644 eV

  energy without entropy =      -86.42043336  energy(sigma->0) =      -86.43245542


--------------------------------------------------------------------------------------------------------


--------------------------------------- Iteration      1(  44)  ---------------------------------------


    POTLOK:  cpu time    0.0075: real time    0.0102
    SETDIJ:  cpu time    0.0023: real time    0.0023
    EDDIAG:  cpu time    0.3530: real time    0.3531
  RMM-DIIS:  cpu time    0.5859: real time    0.5860
    ORTHCH:  cpu time    0.0433: real time    0.0433
       DOS:  cpu time    0.0036: real time    0.0036
    CHARGE:  cpu time    0.0468: real time    0.0470
    MIXING:  cpu time    0.0021: real time    0.0021
    --------------------------------------------
      LOOP:  cpu time    1.0445: real time    1.0475

 eigenvalue-minimisations  :  5667
 total energy-change (2. order) : 0.5399421E-05  (-0.5382934E-05)
 number of electron      46.9999981 magnetization 
 augmentation part       12.3889822 magnetization 

 DIPCOR: dipole corrections for dipol
 direction  3 min pos   215,
 dipolmoment           0.000000      0.000000      0.001078 electrons x Angstroem
 Tr[quadrupol]      -149.659128

 energy correction for charged system         0.000000 eV
 dipol+quadrupol energy correction           -0.000000 eV
 added-field ion interaction          0.018658 eV  (added to PSCEN)


 Broyden mixing:
  rms(total) = 0.13641E-02    rms(broyden)= 0.13640E-02
  rms(prec ) = 0.34971E-02
  weight for this iteration     100.00

 eigenvalues of (default mixing * dielectric matrix)
  average eigenvalue GAMMA=   1.1912
  7.5447  5.4193  2.9353  2.9353  2.1318  2.1318  1.4402  1.4402  1.6906  1.6906
  1.2054  1.2054  0.9930  0.9930  1.0437  0.8983  0.8983  0.8352  0.8352  0.7033
  0.7033  0.6947  0.6947  0.6664  0.6664  0.4609  0.4609  0.1916  0.1916  0.2592
  0.2592  0.1693  0.3977  0.2722  0.2722  0.3253  0.2397  0.2875  0.2718

 Free energy of the ion-electron system (eV)
  ---------------------------------------------------
  alpha Z        PSCENC =       121.76394423
  Ewald energy   TEWEN  =      6495.63856753
  -Hartree energ DENC   =     -7772.08752890
  -exchange      EXHF   =         0.00000000
  -V(xc)+E(xc)   XCENC  =      -429.63174951
  PAW double counting   =      3085.83783817    -2611.76908838
  entropy T*S    EENTRO =        -0.01798241
  eigenvalues    EBANDS =       -72.42555535
  atomic energy  EATOM  =      1096.25309358
  Solvation  Ediel_sol  =         0.00000000
  ---------------------------------------------------
  free energy    TOTEN  =       -86.43846104 eV

  energy without entropy =      -86.42047864  energy(sigma->0) =      -86.43246691


--------------------------------------------------------------------------------------------------------


--------------------------------------- Iteration      1(  45)  ---------------------------------------


    POTLOK:  cpu time    0.0071: real time    0.0107
    SETDIJ:  cpu time    0.0022: real time    0.0022
    EDDIAG:  cpu time    0.3541: real time    0.3542
  RMM-DIIS:  cpu time    0.5573: real time    0.5651
    ORTHCH:  cpu time    0.0446: real time    0.0446
       DOS:  cpu time    0.0035: real time    0.0035
    CHARGE:  cpu time    0.0428: real time    0.0429
    MIXING:  cpu time    0.0023: real time    0.0025
    --------------------------------------------
      LOOP:  cpu time    1.0138: real time    1.0257

 eigenvalue-minimisations  :  4896
 total energy-change (2. order) :-0.1204592E-04  (-0.7660563E-05)
 number of electron      46.9999981 magnetization 
 augmentation part       12.3889989 magnetization 

 DIPCOR: dipole corrections for dipol
 direction  3 min pos   214,
 dipolmoment           0.000000      0.000000      0.000877 electrons x Angstroem
 Tr[quadrupol]      -149.662516

 energy correction for charged system         0.000000 eV
 dipol+quadrupol energy correction           -0.000000 eV
 added-field ion interaction          0.013152 eV  (added to PSCEN)


 Broyden mixing:
  rms(total) = 0.94450E-03    rms(broyden)= 0.94450E-03
  rms(prec ) = 0.24026E-02
  weight for this iteration     100.00

 eigenvalues of (default mixing * dielectric matrix)
  average eigenvalue GAMMA=   1.2071
  7.8240  5.8237  2.8209  2.8209  2.1685  2.1685  1.8886  1.8886  1.4377  1.4377
  1.2026  1.2026  1.0037  1.0037  1.0933  0.9407  0.9407  0.8427  0.8427  0.7016
  0.7016  0.7569  0.6902  0.6902  0.6671  0.6671  0.4609  0.4609  0.1916  0.1916
  0.2592  0.2592  0.1693  0.3977  0.2722  0.2722  0.3253  0.2397  0.2875  0.2718

 Free energy of the ion-electron system (eV)
  ---------------------------------------------------
  alpha Z        PSCENC =       121.75843894
  Ewald energy   TEWEN  =      6495.63856753
  -Hartree energ DENC   =     -7772.09814371
  -exchange      EXHF   =         0.00000000
  -V(xc)+E(xc)   XCENC  =      -429.63172108
  PAW double counting   =      3085.83838095    -2611.76954431
  entropy T*S    EENTRO =        -0.01796430
  eigenvalues    EBANDS =       -72.40958069
  atomic energy  EATOM  =      1096.25309358
  Solvation  Ediel_sol  =         0.00000000
  ---------------------------------------------------
  free energy    TOTEN  =       -86.43847309 eV

  energy without entropy =      -86.42050879  energy(sigma->0) =      -86.43248499


--------------------------------------------------------------------------------------------------------


--------------------------------------- Iteration      1(  46)  ---------------------------------------


    POTLOK:  cpu time    0.0072: real time    0.0108
    SETDIJ:  cpu time    0.0022: real time    0.0023
    EDDIAG:  cpu time    0.3735: real time    0.4015
  RMM-DIIS:  cpu time    0.5880: real time    0.5978
    ORTHCH:  cpu time    0.0430: real time    0.0438
       DOS:  cpu time    0.0036: real time    0.0037
    CHARGE:  cpu time    0.0413: real time    0.0419
    MIXING:  cpu time    0.0023: real time    0.0023
    --------------------------------------------
      LOOP:  cpu time    1.0609: real time    1.1041

 eigenvalue-minimisations  :  5894
 total energy-change (2. order) :-0.1064465E-04  (-0.1067500E-04)
 number of electron      46.9999981 magnetization 
 augmentation part       12.3889954 magnetization 

 DIPCOR: dipole corrections for dipol
 direction  3 min pos   212,
 dipolmoment           0.000000      0.000000      0.000760 electrons x Angstroem
 Tr[quadrupol]      -149.665884

 energy correction for charged system         0.000000 eV
 dipol+quadrupol energy correction           -0.000000 eV
 added-field ion interaction          0.007870 eV  (added to PSCEN)


 Broyden mixing:
  rms(total) = 0.79974E-04    rms(broyden)= 0.79762E-04
  rms(prec ) = 0.15327E-03
  weight for this iteration     100.00

 eigenvalues of (default mixing * dielectric matrix)
  average eigenvalue GAMMA=   1.1920
  7.8208  5.3813  2.7883  2.7883  2.2383  2.2383  1.9107  1.9107  1.4369  1.4369
  1.2059  1.2059  1.3245  1.0055  1.0055  0.9874  0.9874  0.8357  0.8357  0.7016
  0.7016  0.6856  0.6856  0.7157  0.6609  0.6609  0.6559  0.4609  0.4609  0.1916
  0.1916  0.2592  0.2592  0.1693  0.2722  0.2722  0.3977  0.3253  0.2397  0.2875
  0.2718

 Free energy of the ion-electron system (eV)
  ---------------------------------------------------
  alpha Z        PSCENC =       121.75315694
  Ewald energy   TEWEN  =      6495.63856753
  -Hartree energ DENC   =     -7772.10727711
  -exchange      EXHF   =         0.00000000
  -V(xc)+E(xc)   XCENC  =      -429.63170479
  PAW double counting   =      3085.84321739    -2611.77437638
  entropy T*S    EENTRO =        -0.01788821
  eigenvalues    EBANDS =       -72.39527270
  atomic energy  EATOM  =      1096.25309358
  Solvation  Ediel_sol  =         0.00000000
  ---------------------------------------------------
  free energy    TOTEN  =       -86.43848374 eV

  energy without entropy =      -86.42059552  energy(sigma->0) =      -86.43252100


--------------------------------------------------------------------------------------------------------


--------------------------------------- Iteration      1(  47)  ---------------------------------------


    POTLOK:  cpu time    0.0073: real time    0.0100
    SETDIJ:  cpu time    0.0022: real time    0.0022
    EDDIAG:  cpu time    0.3771: real time    0.3820
  RMM-DIIS:  cpu time    0.4497: real time    0.4555
    ORTHCH:  cpu time    0.0452: real time    0.0456
       DOS:  cpu time    0.0036: real time    0.0036
    CHARGE:  cpu time    0.0442: real time    0.0445
    MIXING:  cpu time    0.0026: real time    0.0026
    --------------------------------------------
      LOOP:  cpu time    0.9318: real time    0.9460

 eigenvalue-minimisations  :  3455
 total energy-change (2. order) :-0.1762228E-04  (-0.1735726E-04)
 number of electron      46.9999981 magnetization 
 augmentation part       12.3890058 magnetization 

 DIPCOR: dipole corrections for dipol
 direction  3 min pos   210,
 dipolmoment           0.000000      0.000000      0.000682 electrons x Angstroem
 Tr[quadrupol]      -149.666468

 energy correction for charged system         0.000000 eV
 dipol+quadrupol energy correction           -0.000000 eV
 added-field ion interaction          0.003898 eV  (added to PSCEN)


 Broyden mixing:
  rms(total) = 0.48440E-03    rms(broyden)= 0.48439E-03
  rms(prec ) = 0.12259E-02
  weight for this iteration     100.00

 eigenvalues of (default mixing * dielectric matrix)
  average eigenvalue GAMMA=   1.1649
  7.7948  5.3641  2.7697  2.7697  2.2493  2.2493  1.8908  1.8908  1.4368  1.4368
  1.2057  1.2057  1.3168  1.0067  1.0067  0.9830  0.9830  0.8361  0.8361  0.7016
  0.7016  0.6867  0.6867  0.6831  0.6831  0.6796  0.6796  0.1308  0.4609  0.4609
  0.1916  0.1916  0.2592  0.2592  0.1693  0.3977  0.2722  0.2722  0.3253  0.2397
  0.2875  0.2718

 Free energy of the ion-electron system (eV)
  ---------------------------------------------------
  alpha Z        PSCENC =       121.74918455
  Ewald energy   TEWEN  =      6495.63856753
  -Hartree energ DENC   =     -7772.11171719
  -exchange      EXHF   =         0.00000000
  -V(xc)+E(xc)   XCENC  =      -429.63167896
  PAW double counting   =      3085.84659885    -2611.77776097
  entropy T*S    EENTRO =        -0.01790749
  eigenvalues    EBANDS =       -72.38688127
  atomic energy  EATOM  =      1096.25309358
  Solvation  Ediel_sol  =         0.00000000
  ---------------------------------------------------
  free energy    TOTEN  =       -86.43850136 eV

  energy without entropy =      -86.42059387  energy(sigma->0) =      -86.43253219


--------------------------------------------------------------------------------------------------------


--------------------------------------- Iteration      1(  48)  ---------------------------------------


    POTLOK:  cpu time    0.0080: real time    0.0111
    SETDIJ:  cpu time    0.0022: real time    0.0023
    EDDIAG:  cpu time    0.3694: real time    0.3727
  RMM-DIIS:  cpu time    0.4278: real time    0.4279
    ORTHCH:  cpu time    0.0432: real time    0.0432
       DOS:  cpu time    0.0033: real time    0.0033
    CHARGE:  cpu time    0.0453: real time    0.0453
    MIXING:  cpu time    0.0024: real time    0.0024
    --------------------------------------------
      LOOP:  cpu time    0.9017: real time    0.9082

 eigenvalue-minimisations  :  3418
 total energy-change (2. order) : 0.2518211E-04  ( 0.2759108E-04)
 number of electron      46.9999981 magnetization 
 augmentation part       12.3890012 magnetization 

 DIPCOR: dipole corrections for dipol
 direction  3 min pos   209,
 dipolmoment           0.000000      0.000000      0.000712 electrons x Angstroem
 Tr[quadrupol]      -149.666805

 energy correction for charged system         0.000000 eV
 dipol+quadrupol energy correction           -0.000000 eV
 added-field ion interaction          0.002417 eV  (added to PSCEN)


 Broyden mixing:
  rms(total) = 0.16897E-03    rms(broyden)= 0.16896E-03
  rms(prec ) = 0.38934E-03
  weight for this iteration     100.00

 eigenvalues of (default mixing * dielectric matrix)
  average eigenvalue GAMMA=   1.1678
  7.9780  5.6464  2.7166  2.7166  2.2694  2.2694  1.9338  1.9338  1.4369  1.4369
  1.2067  1.2067  1.2746  1.0092  1.0092  0.9813  0.9813  0.8251  0.8251  0.7016
  0.7016  0.7178  0.7178  0.6890  0.6890  0.6662  0.6662  0.4751  0.4751  0.4609
  0.4609  0.1916  0.1916  0.2592  0.2592  0.1693  0.3977  0.2722  0.2722  0.2397
  0.3253  0.2718  0.2875

 Free energy of the ion-electron system (eV)
  ---------------------------------------------------
  alpha Z        PSCENC =       121.74770384
  Ewald energy   TEWEN  =      6495.63856753
  -Hartree energ DENC   =     -7772.11350361
  -exchange      EXHF   =         0.00000000
  -V(xc)+E(xc)   XCENC  =      -429.63168720
  PAW double counting   =      3085.84380724    -2611.77497467
  entropy T*S    EENTRO =        -0.01785473
  eigenvalues    EBANDS =       -72.38362815
  atomic energy  EATOM  =      1096.25309358
  Solvation  Ediel_sol  =         0.00000000
  ---------------------------------------------------
  free energy    TOTEN  =       -86.43847618 eV

  energy without entropy =      -86.42062145  energy(sigma->0) =      -86.43252460


--------------------------------------------------------------------------------------------------------


--------------------------------------- Iteration      1(  49)  ---------------------------------------


    POTLOK:  cpu time    0.0130: real time    0.0156
    SETDIJ:  cpu time    0.0022: real time    0.0022
    EDDIAG:  cpu time    0.3520: real time    0.3520
  RMM-DIIS:  cpu time    0.4310: real time    0.4311
    ORTHCH:  cpu time    0.0433: real time    0.0433
       DOS:  cpu time    0.0035: real time    0.0035
    CHARGE:  cpu time    0.0408: real time    0.0409
    MIXING:  cpu time    0.0025: real time    0.0025
    --------------------------------------------
      LOOP:  cpu time    0.8882: real time    0.8911

 eigenvalue-minimisations  :  3470
 total energy-change (2. order) : 0.1214257E-04  ( 0.1337954E-04)
 number of electron      46.9999981 magnetization 
 augmentation part       12.3890143 magnetization 

 DIPCOR: dipole corrections for dipol
 direction  3 min pos   208,
 dipolmoment           0.000000      0.000000      0.000733 electrons x Angstroem
 Tr[quadrupol]      -149.666723

 energy correction for charged system         0.000000 eV
 dipol+quadrupol energy correction           -0.000000 eV
 added-field ion interaction          0.000790 eV  (added to PSCEN)


 Broyden mixing:
  rms(total) = 0.15239E-03    rms(broyden)= 0.15238E-03
  rms(prec ) = 0.34425E-03
  weight for this iteration     100.00

 eigenvalues of (default mixing * dielectric matrix)
  average eigenvalue GAMMA=   1.1470
  7.9823  5.6804  2.7068  2.7068  2.2741  2.2741  1.9378  1.9378  1.4369  1.4369
  1.2068  1.2068  1.2457  1.0086  1.0086  0.9824  0.9824  0.8245  0.8245  0.7017
  0.7017  0.7244  0.7244  0.6897  0.6897  0.6631  0.6631  0.5128  0.5128  0.4609
  0.4609  0.1916  0.1916  0.2592  0.2592  0.1693  0.3977  0.2722  0.2722  0.3253
  0.2397  0.2875  0.2718  0.1598

 Free energy of the ion-electron system (eV)
  ---------------------------------------------------
  alpha Z        PSCENC =       121.74607698
  Ewald energy   TEWEN  =      6495.63856753
  -Hartree energ DENC   =     -7772.11293581
  -exchange      EXHF   =         0.00000000
  -V(xc)+E(xc)   XCENC  =      -429.63168250
  PAW double counting   =      3085.84652363    -2611.77769061
  entropy T*S    EENTRO =        -0.01780741
  eigenvalues    EBANDS =       -72.38260942
  atomic energy  EATOM  =      1096.25309358
  Solvation  Ediel_sol  =         0.00000000
  ---------------------------------------------------
  free energy    TOTEN  =       -86.43846403 eV

  energy without entropy =      -86.42065663  energy(sigma->0) =      -86.43252823


--------------------------------------------------------------------------------------------------------


--------------------------------------- Iteration      1(  50)  ---------------------------------------


    POTLOK:  cpu time    0.0102: real time    0.0104
    SETDIJ:  cpu time    0.0022: real time    0.0022
    EDDIAG:  cpu time    0.3514: real time    0.3516
  RMM-DIIS:  cpu time    0.3805: real time    0.3807
    ORTHCH:  cpu time    0.0432: real time    0.0432
       DOS:  cpu time    0.0036: real time    0.0036
    CHARGE:  cpu time    0.0407: real time    0.0406
    MIXING:  cpu time    0.0023: real time    0.0023
    --------------------------------------------
      LOOP:  cpu time    0.8341: real time    0.8348

 eigenvalue-minimisations  :  2838
 total energy-change (2. order) : 0.1821116E-05  ( 0.1597499E-05)
 number of electron      46.9999981 magnetization 
 augmentation part       12.3890070 magnetization 

 DIPCOR: dipole corrections for dipol
 direction  3 min pos   208,
 dipolmoment           0.000000      0.000000      0.000735 electrons x Angstroem
 Tr[quadrupol]      -149.666747

 energy correction for charged system         0.000000 eV
 dipol+quadrupol energy correction           -0.000000 eV
 added-field ion interaction          0.000792 eV  (added to PSCEN)


 Broyden mixing:
  rms(total) = 0.17550E-03    rms(broyden)= 0.17550E-03
  rms(prec ) = 0.39919E-03
  weight for this iteration     100.00

 eigenvalues of (default mixing * dielectric matrix)
  average eigenvalue GAMMA=   1.1924
  7.9586  5.0815  2.7742  2.7742  2.3335  1.8911  1.8911  1.7515  0.5826  1.1553
  1.1553  1.4370  1.4370  1.1652  1.1652  0.9142  0.9142  0.7243  0.7243  0.0039
  0.8588  0.8588  0.5522  0.5522  0.6921  0.6921  0.7025  0.7025  0.5768  0.5768
  0.6344  0.1152  0.3262  0.3262  0.2539  0.2755  0.2755  0.2976  0.2971  0.2971

 Free energy of the ion-electron system (eV)
  ---------------------------------------------------
  alpha Z        PSCENC =       121.74607881
  Ewald energy   TEWEN  =      6495.63856753
  -Hartree energ DENC   =     -7772.11302808
  -exchange      EXHF   =         0.00000000
  -V(xc)+E(xc)   XCENC  =      -429.63168611
  PAW double counting   =      3085.84564462    -2611.77681675
  entropy T*S    EENTRO =        -0.01777699
  eigenvalues    EBANDS =       -72.38253882
  atomic energy  EATOM  =      1096.25309358
  Solvation  Ediel_sol  =         0.00000000
  ---------------------------------------------------
  free energy    TOTEN  =       -86.43846221 eV

  energy without entropy =      -86.42068522  energy(sigma->0) =      -86.43253655


--------------------------------------------------------------------------------------------------------


--------------------------------------- Iteration      1(  51)  ---------------------------------------


    POTLOK:  cpu time    0.0072: real time    0.0104
    SETDIJ:  cpu time    0.0022: real time    0.0022
    EDDIAG:  cpu time    0.3515: real time    0.3515
  RMM-DIIS:  cpu time    0.3689: real time    0.3811
    ORTHCH:  cpu time    0.0431: real time    0.0436
       DOS:  cpu time    0.0036: real time    0.0036
    CHARGE:  cpu time    0.0406: real time    0.0406
    MIXING:  cpu time    0.0026: real time    0.0026
    --------------------------------------------
      LOOP:  cpu time    0.8197: real time    0.8357

 eigenvalue-minimisations  :  2801
 total energy-change (2. order) : 0.2647234E-06  (-0.1176225E-05)
 number of electron      46.9999981 magnetization 
 augmentation part       12.3890136 magnetization 

 DIPCOR: dipole corrections for dipol
 direction  3 min pos   208,
 dipolmoment           0.000000      0.000000      0.000737 electrons x Angstroem
 Tr[quadrupol]      -149.666854

 energy correction for charged system         0.000000 eV
 dipol+quadrupol energy correction           -0.000000 eV
 added-field ion interaction          0.000794 eV  (added to PSCEN)


 Broyden mixing:
  rms(total) = 0.21386E-03    rms(broyden)= 0.21386E-03
  rms(prec ) = 0.49741E-03
  weight for this iteration     100.00

 eigenvalues of (default mixing * dielectric matrix)
  average eigenvalue GAMMA=   1.1899
  7.9894  5.0940  2.6918  2.6918  2.4289  1.9243  1.9243  1.6981  0.7995  0.7995
  1.1602  1.1602  1.4805  1.4805  1.1170  1.1170  0.9670  0.9670  0.0037  0.8035
  0.8035  0.8427  0.8427  0.7221  0.7221  0.6901  0.6901  0.4884  0.4884  0.6418
  0.5469  0.5469  0.1146  0.3304  0.3304  0.2970  0.2970  0.2604  0.2604  0.2806
  0.2931

 Free energy of the ion-electron system (eV)
  ---------------------------------------------------
  alpha Z        PSCENC =       121.74608123
  Ewald energy   TEWEN  =      6495.63856753
  -Hartree energ DENC   =     -7772.11317753
  -exchange      EXHF   =         0.00000000
  -V(xc)+E(xc)   XCENC  =      -429.63168413
  PAW double counting   =      3085.84205394    -2611.77323337
  entropy T*S    EENTRO =        -0.01775956
  eigenvalues    EBANDS =       -72.38240365
  atomic energy  EATOM  =      1096.25309358
  Solvation  Ediel_sol  =         0.00000000
  ---------------------------------------------------
  free energy    TOTEN  =       -86.43846195 eV

  energy without entropy =      -86.42070239  energy(sigma->0) =      -86.43254210


--------------------------------------------------------------------------------------------------------


--------------------------------------- Iteration      1(  52)  ---------------------------------------


    POTLOK:  cpu time    0.0070: real time    0.0098
    SETDIJ:  cpu time    0.0022: real time    0.0022
    EDDIAG:  cpu time    0.3560: real time    0.3562
  RMM-DIIS:  cpu time    0.3702: real time    0.3702
    ORTHCH:  cpu time    0.0436: real time    0.0436
       DOS:  cpu time    0.0035: real time    0.0035
    CHARGE:  cpu time    0.0413: real time    0.0413
    MIXING:  cpu time    0.0024: real time    0.0024
    --------------------------------------------
      LOOP:  cpu time    0.8262: real time    0.8292

 eigenvalue-minimisations  :  2500
 total energy-change (2. order) : 0.4935138E-05  ( 0.1556725E-05)
 number of electron      46.9999981 magnetization 
 augmentation part       12.3890174 magnetization 

 DIPCOR: dipole corrections for dipol
 direction  3 min pos   208,
 dipolmoment           0.000000      0.000000      0.000718 electrons x Angstroem
 Tr[quadrupol]      -149.666846

 energy correction for charged system         0.000000 eV
 dipol+quadrupol energy correction           -0.000000 eV
 added-field ion interaction          0.000773 eV  (added to PSCEN)


 Broyden mixing:
  rms(total) = 0.96919E-04    rms(broyden)= 0.96914E-04
  rms(prec ) = 0.11033E-03
  weight for this iteration     100.00

 eigenvalues of (default mixing * dielectric matrix)
  average eigenvalue GAMMA=   1.1911
  8.0466  5.2128  2.6892  2.6892  2.5612  1.0008  1.9263  1.9263  1.6700  1.1641
  1.1641  1.5032  1.5032  0.7709  0.7709  1.1181  1.1181  1.0008  1.0008  0.0037
  0.7847  0.7847  0.8487  0.8487  0.6812  0.6812  0.7090  0.7090  0.4643  0.4643
  0.6368  0.5506  0.5506  0.1144  0.3335  0.3335  0.2960  0.2960  0.2595  0.2595
  0.2836  0.2950

 Free energy of the ion-electron system (eV)
  ---------------------------------------------------
  alpha Z        PSCENC =       121.74606031
  Ewald energy   TEWEN  =      6495.63856753
  -Hartree energ DENC   =     -7772.11323524
  -exchange      EXHF   =         0.00000000
  -V(xc)+E(xc)   XCENC  =      -429.63168084
  PAW double counting   =      3085.84475972    -2611.77591916
  entropy T*S    EENTRO =        -0.01770605
  eigenvalues    EBANDS =       -72.38239684
  atomic energy  EATOM  =      1096.25309358
  Solvation  Ediel_sol  =         0.00000000
  ---------------------------------------------------
  free energy    TOTEN  =       -86.43845701 eV

  energy without entropy =      -86.42075096  energy(sigma->0) =      -86.43255499


--------------------------------------------------------------------------------------------------------


--------------------------------------- Iteration      1(  53)  ---------------------------------------


    POTLOK:  cpu time    0.0072: real time    0.0129
    SETDIJ:  cpu time    0.0022: real time    0.0022
    EDDIAG:  cpu time    0.3540: real time    0.3549
  RMM-DIIS:  cpu time    0.3773: real time    0.3775
    ORTHCH:  cpu time    0.0527: real time    0.0527
       DOS:  cpu time    0.0035: real time    0.0035
    CHARGE:  cpu time    0.0424: real time    0.0425
    MIXING:  cpu time    0.0025: real time    0.0025
    --------------------------------------------
      LOOP:  cpu time    0.8418: real time    0.8488

 eigenvalue-minimisations  :  1485
 total energy-change (2. order) : 0.7387020E-04  ( 0.2052491E-04)
 number of electron      46.9999981 magnetization 
 augmentation part       12.3890439 magnetization 

 DIPCOR: dipole corrections for dipol
 direction  3 min pos   208,
 dipolmoment           0.000000      0.000000      0.000723 electrons x Angstroem
 Tr[quadrupol]      -149.666872

 energy correction for charged system         0.000000 eV
 dipol+quadrupol energy correction           -0.000000 eV
 added-field ion interaction          0.000779 eV  (added to PSCEN)


 Broyden mixing:
  rms(total) = 0.19065E-03    rms(broyden)= 0.19065E-03
  rms(prec ) = 0.29279E-03
  weight for this iteration     100.00

 eigenvalues of (default mixing * dielectric matrix)
  average eigenvalue GAMMA=   1.1611
  8.0497  5.2219  2.6972  2.6972  2.5460  0.9102  1.9262  1.9262  1.6808  1.1638
  1.1638  1.5024  1.5024  0.7564  0.7564  1.1120  1.1120  1.0024  1.0024  0.0059
  0.0036  0.8492  0.8492  0.7825  0.7825  0.7080  0.7080  0.6810  0.6810  0.4628
  0.4628  0.6354  0.5514  0.5514  0.1218  0.3333  0.3333  0.2954  0.2954  0.2618
  0.2618  0.2959  0.2839

 Free energy of the ion-electron system (eV)
  ---------------------------------------------------
  alpha Z        PSCENC =       121.74606627
  Ewald energy   TEWEN  =      6495.63856753
  -Hartree energ DENC   =     -7772.11329311
  -exchange      EXHF   =         0.00000000
  -V(xc)+E(xc)   XCENC  =      -429.63168024
  PAW double counting   =      3085.84425653    -2611.77542253
  entropy T*S    EENTRO =        -0.01740471
  eigenvalues    EBANDS =       -72.38256646
  atomic energy  EATOM  =      1096.25309358
  Solvation  Ediel_sol  =         0.00000000
  ---------------------------------------------------
  free energy    TOTEN  =       -86.43838314 eV

  energy without entropy =      -86.42097843  energy(sigma->0) =      -86.43258157


--------------------------------------------------------------------------------------------------------


--------------------------------------- Iteration      1(  54)  ---------------------------------------


    POTLOK:  cpu time    0.0070: real time    0.0100
    SETDIJ:  cpu time    0.0022: real time    0.0022
    EDDIAG:  cpu time    0.3799: real time    0.3823
  RMM-DIIS:  cpu time    0.3819: real time    0.3836
    ORTHCH:  cpu time    0.0431: real time    0.0451
       DOS:  cpu time    0.0036: real time    0.0036
    CHARGE:  cpu time    0.0408: real time    0.0408
    MIXING:  cpu time    0.0025: real time    0.0025
    --------------------------------------------
      LOOP:  cpu time    0.8609: real time    0.8700

 eigenvalue-minimisations  :  1304
 total energy-change (2. order) : 0.1798834E-04  ( 0.1704694E-04)
 number of electron      46.9999981 magnetization 
 augmentation part       12.3890572 magnetization 

 DIPCOR: dipole corrections for dipol
 direction  3 min pos   208,
 dipolmoment           0.000000      0.000000      0.000723 electrons x Angstroem
 Tr[quadrupol]      -149.666866

 energy correction for charged system         0.000000 eV
 dipol+quadrupol energy correction           -0.000000 eV
 added-field ion interaction          0.000779 eV  (added to PSCEN)


 Broyden mixing:
  rms(total) = 0.21532E-03    rms(broyden)= 0.21532E-03
  rms(prec ) = 0.33556E-03
  weight for this iteration     100.00

 eigenvalues of (default mixing * dielectric matrix)
  average eigenvalue GAMMA=   1.1421
  8.1585  5.2332  2.7149  2.7149  2.6479  0.8833  1.8967  1.8967  1.6867  1.5119
  1.5119  1.1660  1.1660  0.7729  0.7729  1.1153  1.1153  1.0045  1.0045  0.7825
  0.7825  0.8493  0.8493  0.0262  0.0262  0.0052  0.6840  0.6840  0.7104  0.7104
  0.4668  0.4668  0.6404  0.5576  0.5576  0.1213  0.3320  0.3320  0.2942  0.2942
  0.2618  0.2618  0.2957  0.2840

 Free energy of the ion-electron system (eV)
  ---------------------------------------------------
  alpha Z        PSCENC =       121.74606558
  Ewald energy   TEWEN  =      6495.63856753
  -Hartree energ DENC   =     -7772.11328056
  -exchange      EXHF   =         0.00000000
  -V(xc)+E(xc)   XCENC  =      -429.63168065
  PAW double counting   =      3085.84440862    -2611.77557527
  entropy T*S    EENTRO =        -0.01736756
  eigenvalues    EBANDS =       -72.38259642
  atomic energy  EATOM  =      1096.25309358
  Solvation  Ediel_sol  =         0.00000000
  ---------------------------------------------------
  free energy    TOTEN  =       -86.43836515 eV

  energy without entropy =      -86.42099759  energy(sigma->0) =      -86.43257597


--------------------------------------------------------------------------------------------------------


--------------------------------------- Iteration      1(  55)  ---------------------------------------


    POTLOK:  cpu time    0.0070: real time    0.0100
    SETDIJ:  cpu time    0.0022: real time    0.0022
    EDDIAG:  cpu time    0.3515: real time    0.3524
  RMM-DIIS:  cpu time    0.3526: real time    0.3528
    ORTHCH:  cpu time    0.0433: real time    0.0433
       DOS:  cpu time    0.0035: real time    0.0035
    CHARGE:  cpu time    0.0505: real time    0.0505
    MIXING:  cpu time    0.0023: real time    0.0023
    --------------------------------------------
      LOOP:  cpu time    0.8129: real time    0.8170

 eigenvalue-minimisations  :  1370
 total energy-change (2. order) : 0.7491421E-05  ( 0.6747776E-05)
 number of electron      46.9999981 magnetization 
 augmentation part       12.3890606 magnetization 

 DIPCOR: dipole corrections for dipol
 direction  3 min pos   208,
 dipolmoment           0.000000      0.000000      0.000726 electrons x Angstroem
 Tr[quadrupol]      -149.666871

 energy correction for charged system         0.000000 eV
 dipol+quadrupol energy correction           -0.000000 eV
 added-field ion interaction          0.000782 eV  (added to PSCEN)


 Broyden mixing:
  rms(total) = 0.26137E-03    rms(broyden)= 0.26137E-03
  rms(prec ) = 0.47115E-03
  weight for this iteration     100.00

 eigenvalues of (default mixing * dielectric matrix)
  average eigenvalue GAMMA=   1.1543
  8.0418  5.3404  2.7549  2.7549  2.2465  2.2465  1.7630  0.7897  0.7897  1.1905
  1.1905  1.3890  1.3890  1.3195  1.0681  1.0681  0.5931  0.5931  0.8358  0.8358
  0.8635  0.8635  0.8245  0.6894  0.6894  0.6206  0.4384  0.4384  0.0032  0.0959
  0.0959  0.0990  0.2324  0.2324  0.3337  0.3337  0.3040  0.3040  0.2479  0.2629

 Free energy of the ion-electron system (eV)
  ---------------------------------------------------
  alpha Z        PSCENC =       121.74606906
  Ewald energy   TEWEN  =      6495.63856753
  -Hartree energ DENC   =     -7772.11326797
  -exchange      EXHF   =         0.00000000
  -V(xc)+E(xc)   XCENC  =      -429.63167996
  PAW double counting   =      3085.84445108    -2611.77561728
  entropy T*S    EENTRO =        -0.01733847
  eigenvalues    EBANDS =       -72.38263522
  atomic energy  EATOM  =      1096.25309358
  Solvation  Ediel_sol  =         0.00000000
  ---------------------------------------------------
  free energy    TOTEN  =       -86.43835766 eV

  energy without entropy =      -86.42101919  energy(sigma->0) =      -86.43257817


--------------------------------------------------------------------------------------------------------


--------------------------------------- Iteration      1(  56)  ---------------------------------------


    POTLOK:  cpu time    0.0073: real time    0.0099
    SETDIJ:  cpu time    0.0022: real time    0.0022
    EDDIAG:  cpu time    0.3510: real time    0.3518
  RMM-DIIS:  cpu time    0.3462: real time    0.3464
    ORTHCH:  cpu time    0.0529: real time    0.0530
       DOS:  cpu time    0.0035: real time    0.0035
    CHARGE:  cpu time    0.0406: real time    0.0406
    MIXING:  cpu time    0.0022: real time    0.0022
    --------------------------------------------
      LOOP:  cpu time    0.8061: real time    0.8098

 eigenvalue-minimisations  :  1688
 total energy-change (2. order) : 0.1919985E-05  ( 0.1829688E-05)
 number of electron      46.9999981 magnetization 
 augmentation part       12.3890608 magnetization 

 DIPCOR: dipole corrections for dipol
 direction  3 min pos   208,
 dipolmoment           0.000000      0.000000      0.000731 electrons x Angstroem
 Tr[quadrupol]      -149.667070

 energy correction for charged system         0.000000 eV
 dipol+quadrupol energy correction           -0.000000 eV
 added-field ion interaction          0.000788 eV  (added to PSCEN)


 Broyden mixing:
  rms(total) = 0.30138E-03    rms(broyden)= 0.30138E-03
  rms(prec ) = 0.58835E-03
  weight for this iteration     100.00

 eigenvalues of (default mixing * dielectric matrix)
  average eigenvalue GAMMA=   1.1356
  8.0763  5.3495  2.7885  2.7885  2.2326  2.2326  1.7615  0.6192  0.8094  0.8094
  1.2006  1.2006  1.3294  1.3294  1.3453  1.0761  1.0761  0.8480  0.8480  0.8735
  0.8735  0.8549  0.4547  0.4547  0.7013  0.7013  0.0053  0.0796  0.0796  0.4853
  0.4853  0.4863  0.1219  0.3526  0.3526  0.2953  0.2203  0.2203  0.2467  0.2461
  0.2461

 Free energy of the ion-electron system (eV)
  ---------------------------------------------------
  alpha Z        PSCENC =       121.74607445
  Ewald energy   TEWEN  =      6495.63856753
  -Hartree energ DENC   =     -7772.11420909
  -exchange      EXHF   =         0.00000000
  -V(xc)+E(xc)   XCENC  =      -429.63167129
  PAW double counting   =      3085.84357419    -2611.77472149
  entropy T*S    EENTRO =        -0.01731790
  eigenvalues    EBANDS =       -72.38174572
  atomic energy  EATOM  =      1096.25309358
  Solvation  Ediel_sol  =         0.00000000
  ---------------------------------------------------
  free energy    TOTEN  =       -86.43835574 eV

  energy without entropy =      -86.42103784  energy(sigma->0) =      -86.43258311


--------------------------------------------------------------------------------------------------------


--------------------------------------- Iteration      1(  57)  ---------------------------------------


    POTLOK:  cpu time    0.0071: real time    0.0100
    SETDIJ:  cpu time    0.0022: real time    0.0022
    EDDIAG:  cpu time    0.3505: real time    0.3514
  RMM-DIIS:  cpu time    0.3334: real time    0.3338
    ORTHCH:  cpu time    0.0432: real time    0.0432
       DOS:  cpu time    0.0036: real time    0.0036
    CHARGE:  cpu time    0.0407: real time    0.0413
    MIXING:  cpu time    0.0023: real time    0.0023
    --------------------------------------------
      LOOP:  cpu time    0.7831: real time    0.7879

 eigenvalue-minimisations  :  1404
 total energy-change (2. order) : 0.4415876E-05  ( 0.3434126E-05)
 number of electron      46.9999981 magnetization 
 augmentation part       12.3890571 magnetization 

 DIPCOR: dipole corrections for dipol
 direction  3 min pos   208,
 dipolmoment           0.000000      0.000000      0.000733 electrons x Angstroem
 Tr[quadrupol]      -149.667058

 energy correction for charged system         0.000000 eV
 dipol+quadrupol energy correction           -0.000000 eV
 added-field ion interaction          0.000790 eV  (added to PSCEN)


 Broyden mixing:
  rms(total) = 0.32254E-03    rms(broyden)= 0.32254E-03
  rms(prec ) = 0.64435E-03
  weight for this iteration     100.00

 eigenvalues of (default mixing * dielectric matrix)
  average eigenvalue GAMMA=   1.1273
  8.0641  5.3253  2.7793  2.7793  2.2319  2.2319  0.7889  0.7889  1.7626  1.1966
  1.1966  0.6616  0.6616  1.3005  1.3005  1.3185  1.0735  1.0735  0.8512  0.8512
  0.8938  0.8938  0.8650  0.4538  0.4538  0.7096  0.7096  0.5361  0.5361  0.0028
  0.4865  0.2252  0.2252  0.0615  0.1092  0.3537  0.3537  0.2233  0.2233  0.2891
  0.2443  0.2586

 Free energy of the ion-electron system (eV)
  ---------------------------------------------------
  alpha Z        PSCENC =       121.74607649
  Ewald energy   TEWEN  =      6495.63856753
  -Hartree energ DENC   =     -7772.11423034
  -exchange      EXHF   =         0.00000000
  -V(xc)+E(xc)   XCENC  =      -429.63167086
  PAW double counting   =      3085.84409171    -2611.77524208
  entropy T*S    EENTRO =        -0.01728300
  eigenvalues    EBANDS =       -72.38175435
  atomic energy  EATOM  =      1096.25309358
  Solvation  Ediel_sol  =         0.00000000
  ---------------------------------------------------
  free energy    TOTEN  =       -86.43835133 eV

  energy without entropy =      -86.42106832  energy(sigma->0) =      -86.43259033


--------------------------------------------------------------------------------------------------------


--------------------------------------- Iteration      1(  58)  ---------------------------------------


    POTLOK:  cpu time    0.0070: real time    0.0098
    SETDIJ:  cpu time    0.0022: real time    0.0022
    EDDIAG:  cpu time    0.3514: real time    0.3523
  RMM-DIIS:  cpu time    0.3317: real time    0.3317
    ORTHCH:  cpu time    0.0439: real time    0.0438
       DOS:  cpu time    0.0036: real time    0.0036
    CHARGE:  cpu time    0.0415: real time    0.0415
    MIXING:  cpu time    0.0024: real time    0.0024
    --------------------------------------------
      LOOP:  cpu time    0.7837: real time    0.7874

 eigenvalue-minimisations  :  1074
 total energy-change (2. order) : 0.1243229E-05  ( 0.1229909E-05)
 number of electron      46.9999981 magnetization 
 augmentation part       12.3890570 magnetization 

 DIPCOR: dipole corrections for dipol
 direction  3 min pos   208,
 dipolmoment           0.000000      0.000000      0.000733 electrons x Angstroem
 Tr[quadrupol]      -149.667058

 energy correction for charged system         0.000000 eV
 dipol+quadrupol energy correction           -0.000000 eV
 added-field ion interaction          0.000790 eV  (added to PSCEN)


 Broyden mixing:
  rms(total) = 0.34194E-03    rms(broyden)= 0.34194E-03
  rms(prec ) = 0.68784E-03
  weight for this iteration     100.00

 eigenvalues of (default mixing * dielectric matrix)
  average eigenvalue GAMMA=   1.1498
  8.2552  5.2831  2.9452  2.5172  2.4004  2.4004  1.6823  1.6823  1.7430  1.1906
  1.1906  1.3967  1.3967  0.7461  0.7461  1.0733  1.0733  1.1355  0.8982  0.8982
  0.9235  0.7244  0.7244  0.7870  0.7208  0.5741  0.5741  0.5224  0.2654  0.2654
  0.0028  0.3889  0.3889  0.0794  0.0794  0.1975  0.1975  0.1419  0.1940  0.2174
  0.2663  0.2663  0.2858

 Free energy of the ion-electron system (eV)
  ---------------------------------------------------
  alpha Z        PSCENC =       121.74607640
  Ewald energy   TEWEN  =      6495.63856753
  -Hartree energ DENC   =     -7772.11423307
  -exchange      EXHF   =         0.00000000
  -V(xc)+E(xc)   XCENC  =      -429.63167086
  PAW double counting   =      3085.84409922    -2611.77524957
  entropy T*S    EENTRO =        -0.01726756
  eigenvalues    EBANDS =       -72.38176575
  atomic energy  EATOM  =      1096.25309358
  Solvation  Ediel_sol  =         0.00000000
  ---------------------------------------------------
  free energy    TOTEN  =       -86.43835008 eV

  energy without entropy =      -86.42108252  energy(sigma->0) =      -86.43259423


--------------------------------------------------------------------------------------------------------


--------------------------------------- Iteration      1(  59)  ---------------------------------------


    POTLOK:  cpu time    0.0130: real time    0.0131
    SETDIJ:  cpu time    0.0022: real time    0.0022
    EDDIAG:  cpu time    0.3557: real time    0.3559
  RMM-DIIS:  cpu time    0.3620: real time    0.3620
    ORTHCH:  cpu time    0.0438: real time    0.0438
       DOS:  cpu time    0.0035: real time    0.0036
    CHARGE:  cpu time    0.0408: real time    0.0408
    MIXING:  cpu time    0.0025: real time    0.0025
    --------------------------------------------
      LOOP:  cpu time    0.8235: real time    0.8238

 eigenvalue-minimisations  :  2773
 total energy-change (2. order) : 0.1232171E-05  ( 0.1281116E-05)
 number of electron      46.9999981 magnetization 
 augmentation part       12.3890573 magnetization 

 DIPCOR: dipole corrections for dipol
 direction  3 min pos   208,
 dipolmoment           0.000000      0.000000      0.000752 electrons x Angstroem
 Tr[quadrupol]      -149.667243

 energy correction for charged system         0.000000 eV
 dipol+quadrupol energy correction           -0.000000 eV
 added-field ion interaction          0.000810 eV  (added to PSCEN)


 Broyden mixing:
  rms(total) = 0.38734E-03    rms(broyden)= 0.38734E-03
  rms(prec ) = 0.84725E-03
  weight for this iteration     100.00

 eigenvalues of (default mixing * dielectric matrix)
  average eigenvalue GAMMA=   1.1500
  8.2372  5.3233  2.8984  2.5140  2.5140  1.7372  1.7372  2.3683  1.8894  1.1894
  1.1894  1.4672  1.4672  0.8747  0.8747  1.0698  1.0698  1.1040  0.9369  0.8943
  0.8943  0.7792  0.7252  0.6377  0.6377  0.5896  0.5896  0.5398  0.5398  0.5122
  0.0028  0.2242  0.2242  0.1650  0.1650  0.0707  0.0972  0.2372  0.2372  0.2218
  0.2955  0.2955  0.2808  0.2808

 Free energy of the ion-electron system (eV)
  ---------------------------------------------------
  alpha Z        PSCENC =       121.74609681
  Ewald energy   TEWEN  =      6495.63856753
  -Hartree energ DENC   =     -7772.11528235
  -exchange      EXHF   =         0.00000000
  -V(xc)+E(xc)   XCENC  =      -429.63166477
  PAW double counting   =      3085.84754815    -2611.77868254
  entropy T*S    EENTRO =        -0.01725471
  eigenvalues    EBANDS =       -72.38077055
  atomic energy  EATOM  =      1096.25309358
  Solvation  Ediel_sol  =         0.00000000
  ---------------------------------------------------
  free energy    TOTEN  =       -86.43834885 eV

  energy without entropy =      -86.42109414  energy(sigma->0) =      -86.43259728


--------------------------------------------------------------------------------------------------------


--------------------------------------- Iteration      1(  60)  ---------------------------------------


    POTLOK:  cpu time    0.0072: real time    0.0096
    SETDIJ:  cpu time    0.0022: real time    0.0022
    EDDIAG:  cpu time    0.3527: real time    0.3529
  RMM-DIIS:  cpu time    0.3591: real time    0.3592
    ORTHCH:  cpu time    0.0433: real time    0.0433
       DOS:  cpu time    0.0036: real time    0.0036
    CHARGE:  cpu time    0.0408: real time    0.0408
    MIXING:  cpu time    0.0024: real time    0.0024
    --------------------------------------------
      LOOP:  cpu time    0.8112: real time    0.8140

 eigenvalue-minimisations  :  2714
 total energy-change (2. order) : 0.8485956E-06  ( 0.6692670E-06)
 number of electron      46.9999981 magnetization 
 augmentation part       12.3890513 magnetization 

 DIPCOR: dipole corrections for dipol
 direction  3 min pos   208,
 dipolmoment           0.000000      0.000000      0.000749 electrons x Angstroem
 Tr[quadrupol]      -149.667325

 energy correction for charged system         0.000000 eV
 dipol+quadrupol energy correction           -0.000000 eV
 added-field ion interaction          0.000807 eV  (added to PSCEN)


 Broyden mixing:
  rms(total) = 0.27130E-03    rms(broyden)= 0.27130E-03
  rms(prec ) = 0.49349E-03
  weight for this iteration     100.00

 eigenvalues of (default mixing * dielectric matrix)
  average eigenvalue GAMMA=   1.1727
  8.1578  4.5881  2.9112  2.8214  2.8214  2.1208  1.9431  1.9431  1.4685  1.4685
  1.2374  1.2374  1.1759  1.1759  1.1398  1.1398  0.8559  0.8559  0.6190  0.6190
  0.6643  0.6643  0.6848  0.2161  0.2161  0.5666  0.5666  0.5202  0.5202  0.0023
  0.0666  0.0806  0.1574  0.1574  0.1323  0.3341  0.2891  0.2891  0.2392  0.2392

 Free energy of the ion-electron system (eV)
  ---------------------------------------------------
  alpha Z        PSCENC =       121.74609354
  Ewald energy   TEWEN  =      6495.63856753
  -Hartree energ DENC   =     -7772.11564859
  -exchange      EXHF   =         0.00000000
  -V(xc)+E(xc)   XCENC  =      -429.63167147
  PAW double counting   =      3085.84678983    -2611.77791771
  entropy T*S    EENTRO =        -0.01724652
  eigenvalues    EBANDS =       -72.38040820
  atomic energy  EATOM  =      1096.25309358
  Solvation  Ediel_sol  =         0.00000000
  ---------------------------------------------------
  free energy    TOTEN  =       -86.43834800 eV

  energy without entropy =      -86.42110148  energy(sigma->0) =      -86.43259916


--------------------------------------------------------------------------------------------------------


--------------------------------------- Iteration      1(  61)  ---------------------------------------


    POTLOK:  cpu time    0.0101: real time    0.0103
    SETDIJ:  cpu time    0.0022: real time    0.0022
    EDDIAG:  cpu time    0.3636: real time    0.3637
  RMM-DIIS:  cpu time    0.3498: real time    0.3498
    ORTHCH:  cpu time    0.0445: real time    0.0445
       DOS:  cpu time    0.0040: real time    0.0039
    CHARGE:  cpu time    0.0410: real time    0.0410
    MIXING:  cpu time    0.0023: real time    0.0023
    --------------------------------------------
      LOOP:  cpu time    0.8173: real time    0.8177

 eigenvalue-minimisations  :  2248
 total energy-change (2. order) : 0.7396266E-06  ( 0.7096516E-06)
 number of electron      46.9999981 magnetization 
 augmentation part       12.3890510 magnetization 

 DIPCOR: dipole corrections for dipol
 direction  3 min pos   208,
 dipolmoment           0.000000      0.000000      0.000761 electrons x Angstroem
 Tr[quadrupol]      -149.667277

 energy correction for charged system         0.000000 eV
 dipol+quadrupol energy correction           -0.000000 eV
 added-field ion interaction          0.000820 eV  (added to PSCEN)


 Broyden mixing:
  rms(total) = 0.28526E-03    rms(broyden)= 0.28526E-03
  rms(prec ) = 0.54663E-03
  weight for this iteration     100.00

 eigenvalues of (default mixing * dielectric matrix)
  average eigenvalue GAMMA=   1.1893
  8.1537  4.6233  2.9666  2.9666  2.9241  2.1868  2.0566  1.5174  1.5174  1.4916
  1.4916  1.2534  1.2534  1.2550  1.2550  0.9372  0.9372  1.0110  1.0110  0.8604
  0.6403  0.6403  0.6110  0.6110  0.2171  0.2171  0.6725  0.0025  0.5057  0.5057
  0.5091  0.0680  0.0830  0.1391  0.1391  0.1759  0.1759  0.3017  0.3017  0.3166
  0.2581

 Free energy of the ion-electron system (eV)
  ---------------------------------------------------
  alpha Z        PSCENC =       121.74610709
  Ewald energy   TEWEN  =      6495.63856753
  -Hartree energ DENC   =     -7772.11529542
  -exchange      EXHF   =         0.00000000
  -V(xc)+E(xc)   XCENC  =      -429.63167599
  PAW double counting   =      3085.84642097    -2611.77755062
  entropy T*S    EENTRO =        -0.01723648
  eigenvalues    EBANDS =       -72.38077791
  atomic energy  EATOM  =      1096.25309358
  Solvation  Ediel_sol  =         0.00000000
  ---------------------------------------------------
  free energy    TOTEN  =       -86.43834726 eV

  energy without entropy =      -86.42111078  energy(sigma->0) =      -86.43260177


--------------------------------------------------------------------------------------------------------


--------------------------------------- Iteration      1(  62)  ---------------------------------------


    POTLOK:  cpu time    0.0070: real time    0.0100
    SETDIJ:  cpu time    0.0022: real time    0.0022
    EDDIAG:  cpu time    0.3606: real time    0.3608
  RMM-DIIS:  cpu time    0.3568: real time    0.3569
    ORTHCH:  cpu time    0.0432: real time    0.0432
       DOS:  cpu time    0.0036: real time    0.0036
    CHARGE:  cpu time    0.0486: real time    0.0563
    MIXING:  cpu time    0.0024: real time    0.0024
    --------------------------------------------
      LOOP:  cpu time    0.8245: real time    0.8354

 eigenvalue-minimisations  :  2501
 total energy-change (2. order) :-0.8383854E-06  (-0.2418852E-05)
 number of electron      46.9999981 magnetization 
 augmentation part       12.3890513 magnetization 

 DIPCOR: dipole corrections for dipol
 direction  3 min pos   208,
 dipolmoment           0.000000      0.000000      0.000782 electrons x Angstroem
 Tr[quadrupol]      -149.667408

 energy correction for charged system         0.000000 eV
 dipol+quadrupol energy correction           -0.000000 eV
 added-field ion interaction          0.000843 eV  (added to PSCEN)


 Broyden mixing:
  rms(total) = 0.29441E-03    rms(broyden)= 0.29441E-03
  rms(prec ) = 0.58908E-03
  weight for this iteration     100.00

 eigenvalues of (default mixing * dielectric matrix)
  average eigenvalue GAMMA=   1.1985
  8.0964  4.6965  3.0082  3.0082  2.7504  1.9312  1.9312  2.2228  2.0304  1.6122
  1.6122  1.6276  1.0284  1.0284  1.2259  1.2259  1.1822  0.7034  0.7034  0.8540
  0.8540  0.7386  0.7386  0.6106  0.6106  0.5152  0.5152  0.5522  0.2058  0.2058
  0.3084  0.3084  0.0026  0.1101  0.1101  0.0685  0.0919  0.3280  0.3280  0.1569
  0.2498  0.2498

 Free energy of the ion-electron system (eV)
  ---------------------------------------------------
  alpha Z        PSCENC =       121.74612996
  Ewald energy   TEWEN  =      6495.63856753
  -Hartree energ DENC   =     -7772.11573255
  -exchange      EXHF   =         0.00000000
  -V(xc)+E(xc)   XCENC  =      -429.63167678
  PAW double counting   =      3085.84408839    -2611.77521448
  entropy T*S    EENTRO =        -0.01724263
  eigenvalues    EBANDS =       -72.38036113
  atomic energy  EATOM  =      1096.25309358
  Solvation  Ediel_sol  =         0.00000000
  ---------------------------------------------------
  free energy    TOTEN  =       -86.43834810 eV

  energy without entropy =      -86.42110548  energy(sigma->0) =      -86.43260056


--------------------------------------------------------------------------------------------------------


--------------------------------------- Iteration      1(  63)  ---------------------------------------


    POTLOK:  cpu time    0.0072: real time    0.0102
    SETDIJ:  cpu time    0.0022: real time    0.0023
    EDDIAG:  cpu time    0.3561: real time    0.3624
  RMM-DIIS:  cpu time    0.3291: real time    0.3293
    ORTHCH:  cpu time    0.0440: real time    0.0440
       DOS:  cpu time    0.0036: real time    0.0036
    CHARGE:  cpu time    0.0406: real time    0.0406
    MIXING:  cpu time    0.0024: real time    0.0024
    --------------------------------------------
      LOOP:  cpu time    0.7852: real time    0.7949

 eigenvalue-minimisations  :  1312
 total energy-change (2. order) : 0.5611346E-06  (-0.1100374E-05)
 number of electron      46.9999981 magnetization 
 augmentation part       12.3890541 magnetization 

 DIPCOR: dipole corrections for dipol
 direction  3 min pos   208,
 dipolmoment           0.000000      0.000000      0.000792 electrons x Angstroem
 Tr[quadrupol]      -149.667366

 energy correction for charged system         0.000000 eV
 dipol+quadrupol energy correction           -0.000000 eV
 added-field ion interaction          0.000853 eV  (added to PSCEN)


 Broyden mixing:
  rms(total) = 0.31640E-03    rms(broyden)= 0.31640E-03
  rms(prec ) = 0.64880E-03
  weight for this iteration     100.00

 eigenvalues of (default mixing * dielectric matrix)
  average eigenvalue GAMMA=   1.2015
  8.0619  4.9532  3.1049  3.1049  2.7082  1.8878  1.8878  2.1955  1.9395  1.9395
  1.5316  1.5316  1.0914  1.0914  1.2188  1.2188  1.1567  0.7488  0.7488  0.5036
  0.5036  0.8434  0.8434  0.7493  0.7493  0.6490  0.6490  0.2060  0.2060  0.5166
  0.5166  0.5533  0.0026  0.0331  0.0760  0.1172  0.2445  0.2445  0.1586  0.3310
  0.3310  0.2581  0.2581

 Free energy of the ion-electron system (eV)
  ---------------------------------------------------
  alpha Z        PSCENC =       121.74614018
  Ewald energy   TEWEN  =      6495.63856753
  -Hartree energ DENC   =     -7772.11544135
  -exchange      EXHF   =         0.00000000
  -V(xc)+E(xc)   XCENC  =      -429.63167699
  PAW double counting   =      3085.84474499    -2611.77586668
  entropy T*S    EENTRO =        -0.01723331
  eigenvalues    EBANDS =       -72.38067549
  atomic energy  EATOM  =      1096.25309358
  Solvation  Ediel_sol  =         0.00000000
  ---------------------------------------------------
  free energy    TOTEN  =       -86.43834754 eV

  energy without entropy =      -86.42111423  energy(sigma->0) =      -86.43260310


--------------------------------------------------------------------------------------------------------


--------------------------------------- Iteration      1(  64)  ---------------------------------------


    POTLOK:  cpu time    0.0071: real time    0.0100
    SETDIJ:  cpu time    0.0023: real time    0.0023
    EDDIAG:  cpu time    0.3614: real time    0.3667
  RMM-DIIS:  cpu time    0.3329: real time    0.3329
    ORTHCH:  cpu time    0.0441: real time    0.0442
       DOS:  cpu time    0.0037: real time    0.0037
    CHARGE:  cpu time    0.0406: real time    0.0406
    MIXING:  cpu time    0.0025: real time    0.0025
    --------------------------------------------
      LOOP:  cpu time    0.7946: real time    0.8029

 eigenvalue-minimisations  :  1513
 total energy-change (2. order) : 0.5108553E-05  ( 0.5352982E-05)
 number of electron      46.9999981 magnetization 
 augmentation part       12.3890556 magnetization 

 DIPCOR: dipole corrections for dipol
 direction  3 min pos   208,
 dipolmoment           0.000000      0.000000      0.000797 electrons x Angstroem
 Tr[quadrupol]      -149.667345

 energy correction for charged system         0.000000 eV
 dipol+quadrupol energy correction           -0.000000 eV
 added-field ion interaction          0.000859 eV  (added to PSCEN)


 Broyden mixing:
  rms(total) = 0.31687E-03    rms(broyden)= 0.31687E-03
  rms(prec ) = 0.64898E-03
  weight for this iteration     100.00

 eigenvalues of (default mixing * dielectric matrix)
  average eigenvalue GAMMA=   1.1848
  8.0593  5.0035  3.0838  3.0838  2.6603  2.3869  2.0026  1.7383  1.7383  1.5124
  1.5124  1.6895  1.1663  1.1663  1.1673  1.1673  1.1315  0.8414  0.8414  0.5696
  0.5696  0.8546  0.8546  0.7394  0.7394  0.6942  0.6942  0.5518  0.5518  0.2033
  0.2033  0.5217  0.0024  0.3408  0.3408  0.3374  0.3374  0.2591  0.2077  0.2077
  0.1635  0.1023  0.0718  0.0618

 Free energy of the ion-electron system (eV)
  ---------------------------------------------------
  alpha Z        PSCENC =       121.74614555
  Ewald energy   TEWEN  =      6495.63856753
  -Hartree energ DENC   =     -7772.11530600
  -exchange      EXHF   =         0.00000000
  -V(xc)+E(xc)   XCENC  =      -429.63167767
  PAW double counting   =      3085.84507584    -2611.77618909
  entropy T*S    EENTRO =        -0.01721588
  eigenvalues    EBANDS =       -72.38083629
  atomic energy  EATOM  =      1096.25309358
  Solvation  Ediel_sol  =         0.00000000
  ---------------------------------------------------
  free energy    TOTEN  =       -86.43834243 eV

  energy without entropy =      -86.42112655  energy(sigma->0) =      -86.43260381


--------------------------------------------------------------------------------------------------------


--------------------------------------- Iteration      1(  65)  ---------------------------------------


    POTLOK:  cpu time    0.0071: real time    0.0100
    SETDIJ:  cpu time    0.0022: real time    0.0022
    EDDIAG:  cpu time    0.3548: real time    0.3550
  RMM-DIIS:  cpu time    0.3516: real time    0.3518
    ORTHCH:  cpu time    0.0444: real time    0.0444
       DOS:  cpu time    0.0036: real time    0.0035
    CHARGE:  cpu time    0.0415: real time    0.0415
    MIXING:  cpu time    0.0024: real time    0.0024
    --------------------------------------------
      LOOP:  cpu time    0.8076: real time    0.8108

 eigenvalue-minimisations  :  1511
 total energy-change (2. order) :-0.3368814E-06  (-0.7570381E-06)
 number of electron      46.9999981 magnetization 
 augmentation part       12.3890588 magnetization 

 DIPCOR: dipole corrections for dipol
 direction  3 min pos   208,
 dipolmoment           0.000000      0.000000      0.000806 electrons x Angstroem
 Tr[quadrupol]      -149.667315

 energy correction for charged system         0.000000 eV
 dipol+quadrupol energy correction           -0.000000 eV
 added-field ion interaction          0.000869 eV  (added to PSCEN)


 Broyden mixing:
  rms(total) = 0.36436E-03    rms(broyden)= 0.36436E-03
  rms(prec ) = 0.78563E-03
  weight for this iteration     100.00

 eigenvalues of (default mixing * dielectric matrix)
  average eigenvalue GAMMA=   1.1462
  7.7311  4.7428  2.9518  2.9518  2.4372  1.8954  1.8954  1.6931  1.6931  1.3462
  1.3462  1.3671  1.3671  1.2973  0.7923  0.7923  0.8765  0.8765  0.8134  0.4331
  0.4331  0.6800  0.6800  0.6191  0.6191  0.5162  0.3223  0.3223  0.1110  0.1110
  0.3698  0.3698  0.3250  0.3250  0.0060  0.0301  0.0889  0.1211  0.2487  0.2487

 Free energy of the ion-electron system (eV)
  ---------------------------------------------------
  alpha Z        PSCENC =       121.74615591
  Ewald energy   TEWEN  =      6495.63856753
  -Hartree energ DENC   =     -7772.11516715
  -exchange      EXHF   =         0.00000000
  -V(xc)+E(xc)   XCENC  =      -429.63167835
  PAW double counting   =      3085.84563999    -2611.77675027
  entropy T*S    EENTRO =        -0.01719949
  eigenvalues    EBANDS =       -72.38100453
  atomic energy  EATOM  =      1096.25309358
  Solvation  Ediel_sol  =         0.00000000
  ---------------------------------------------------
  free energy    TOTEN  =       -86.43834277 eV

  energy without entropy =      -86.42114327  energy(sigma->0) =      -86.43260960


--------------------------------------------------------------------------------------------------------


--------------------------------------- Iteration      1(  66)  ---------------------------------------


    POTLOK:  cpu time    0.0071: real time    0.0101
    SETDIJ:  cpu time    0.0022: real time    0.0022
    EDDIAG:  cpu time    0.3516: real time    0.3516
  RMM-DIIS:  cpu time    0.3269: real time    0.3270
    ORTHCH:  cpu time    0.0432: real time    0.0432
       DOS:  cpu time    0.0036: real time    0.0036
    CHARGE:  cpu time    0.0406: real time    0.0406
    MIXING:  cpu time    0.0023: real time    0.0023
    --------------------------------------------
      LOOP:  cpu time    0.7775: real time    0.7805

 eigenvalue-minimisations  :  1206
 total energy-change (2. order) : 0.4533174E-05  ( 0.3370510E-05)
 number of electron      46.9999981 magnetization 
 augmentation part       12.3890678 magnetization 

 DIPCOR: dipole corrections for dipol
 direction  3 min pos   208,
 dipolmoment           0.000000      0.000000      0.000808 electrons x Angstroem
 Tr[quadrupol]      -149.667325

 energy correction for charged system         0.000000 eV
 dipol+quadrupol energy correction           -0.000000 eV
 added-field ion interaction          0.000870 eV  (added to PSCEN)


 Broyden mixing:
  rms(total) = 0.40070E-03    rms(broyden)= 0.40070E-03
  rms(prec ) = 0.88190E-03
  weight for this iteration     100.00

 eigenvalues of (default mixing * dielectric matrix)
  average eigenvalue GAMMA=   1.1317
  7.8434  4.8526  2.8978  2.8978  2.4441  1.4997  1.4997  1.9740  1.8341  1.6956
  1.6956  1.4148  1.4148  1.3230  0.7782  0.7782  0.4492  0.4492  0.7859  0.7427
  0.7427  0.6644  0.6644  0.6533  0.6533  0.4825  0.4825  0.4035  0.4035  0.1347
  0.1347  0.0742  0.3948  0.2637  0.2637  0.0038  0.0461  0.2529  0.0815  0.1651
  0.1651

 Free energy of the ion-electron system (eV)
  ---------------------------------------------------
  alpha Z        PSCENC =       121.74615722
  Ewald energy   TEWEN  =      6495.63856753
  -Hartree energ DENC   =     -7772.11525754
  -exchange      EXHF   =         0.00000000
  -V(xc)+E(xc)   XCENC  =      -429.63167782
  PAW double counting   =      3085.84588173    -2611.77698769
  entropy T*S    EENTRO =        -0.01716991
  eigenvalues    EBANDS =       -72.38094533
  atomic energy  EATOM  =      1096.25309358
  Solvation  Ediel_sol  =         0.00000000
  ---------------------------------------------------
  free energy    TOTEN  =       -86.43833824 eV

  energy without entropy =      -86.42116832  energy(sigma->0) =      -86.43261493


--------------------------------------------------------------------------------------------------------


--------------------------------------- Iteration      1(  67)  ---------------------------------------


    POTLOK:  cpu time    0.0097: real time    0.0099
    SETDIJ:  cpu time    0.0022: real time    0.0022
    EDDIAG:  cpu time    0.3509: real time    0.3511
  RMM-DIIS:  cpu time    0.3296: real time    0.3297
    ORTHCH:  cpu time    0.0434: real time    0.0434
       DOS:  cpu time    0.0035: real time    0.0035
    CHARGE:  cpu time    0.0407: real time    0.0407
    MIXING:  cpu time    0.0024: real time    0.0024
    --------------------------------------------
      LOOP:  cpu time    0.7824: real time    0.7829

 eigenvalue-minimisations  :   957
 total energy-change (2. order) : 0.2934699E-05  ( 0.2279605E-05)
 number of electron      46.9999981 magnetization 
 augmentation part       12.3890769 magnetization 

 DIPCOR: dipole corrections for dipol
 direction  3 min pos   208,
 dipolmoment           0.000000      0.000000      0.000809 electrons x Angstroem
 Tr[quadrupol]      -149.667334

 energy correction for charged system         0.000000 eV
 dipol+quadrupol energy correction           -0.000000 eV
 added-field ion interaction          0.000872 eV  (added to PSCEN)


 Broyden mixing:
  rms(total) = 0.41402E-03    rms(broyden)= 0.41402E-03
  rms(prec ) = 0.90861E-03
  weight for this iteration     100.00

 eigenvalues of (default mixing * dielectric matrix)
  average eigenvalue GAMMA=   1.1215
  7.9603  4.8218  2.9220  2.9220  2.4460  1.9794  1.4605  1.4605  1.7190  1.7190
  1.7618  1.5099  1.5099  1.2917  0.8437  0.8437  0.3398  0.8098  0.8098  0.7715
  0.7218  0.7218  0.4350  0.4350  0.5484  0.5484  0.4580  0.4580  0.3780  0.3780
  0.1775  0.1775  0.1170  0.1170  0.0000  0.3422  0.2879  0.2879  0.0747  0.2005
  0.2005  0.1351

 Free energy of the ion-electron system (eV)
  ---------------------------------------------------
  alpha Z        PSCENC =       121.74615882
  Ewald energy   TEWEN  =      6495.63856753
  -Hartree energ DENC   =     -7772.11524185
  -exchange      EXHF   =         0.00000000
  -V(xc)+E(xc)   XCENC  =      -429.63167715
  PAW double counting   =      3085.84576856    -2611.77687495
  entropy T*S    EENTRO =        -0.01714293
  eigenvalues    EBANDS =       -72.38098692
  atomic energy  EATOM  =      1096.25309358
  Solvation  Ediel_sol  =         0.00000000
  ---------------------------------------------------
  free energy    TOTEN  =       -86.43833530 eV

  energy without entropy =      -86.42119237  energy(sigma->0) =      -86.43262099


--------------------------------------------------------------------------------------------------------


--------------------------------------- Iteration      1(  68)  ---------------------------------------


    POTLOK:  cpu time    0.0098: real time    0.0101
    SETDIJ:  cpu time    0.0022: real time    0.0022
    EDDIAG:  cpu time    0.3510: real time    0.3512
  RMM-DIIS:  cpu time    0.3203: real time    0.3203
    ORTHCH:  cpu time    0.0433: real time    0.0433
       DOS:  cpu time    0.0035: real time    0.0035
    CHARGE:  cpu time    0.0408: real time    0.0408
    MIXING:  cpu time    0.0024: real time    0.0024
    --------------------------------------------
      LOOP:  cpu time    0.7734: real time    0.7738

 eigenvalue-minimisations  :   916
 total energy-change (2. order) : 0.9777484E-06  ( 0.9207799E-06)
 number of electron      46.9999981 magnetization 
 augmentation part       12.3890798 magnetization 

 DIPCOR: dipole corrections for dipol
 direction  3 min pos   208,
 dipolmoment           0.000000      0.000000      0.000810 electrons x Angstroem
 Tr[quadrupol]      -149.667338

 energy correction for charged system         0.000000 eV
 dipol+quadrupol energy correction           -0.000000 eV
 added-field ion interaction          0.000873 eV  (added to PSCEN)


 Broyden mixing:
  rms(total) = 0.43106E-03    rms(broyden)= 0.43106E-03
  rms(prec ) = 0.94839E-03
  weight for this iteration     100.00

 eigenvalues of (default mixing * dielectric matrix)
  average eigenvalue GAMMA=   1.1025
  8.0092  4.8568  2.9282  2.9282  2.4790  1.4823  1.4823  2.0280  1.6713  1.6713
  1.5945  1.5945  1.6622  1.3850  0.8634  0.8634  0.8288  0.8288  0.7835  0.6684
  0.6684  0.2208  0.2208  0.3273  0.3273  0.4539  0.4539  0.5481  0.5481  0.4594
  0.4594  0.2345  0.2345  0.3254  0.3254  0.3154  0.0057  0.0020  0.0353  0.0842
  0.1886  0.1886  0.1709

 Free energy of the ion-electron system (eV)
  ---------------------------------------------------
  alpha Z        PSCENC =       121.74615936
  Ewald energy   TEWEN  =      6495.63856753
  -Hartree energ DENC   =     -7772.11526400
  -exchange      EXHF   =         0.00000000
  -V(xc)+E(xc)   XCENC  =      -429.63167740
  PAW double counting   =      3085.84582708    -2611.77693166
  entropy T*S    EENTRO =        -0.01713489
  eigenvalues    EBANDS =       -72.38097392
  atomic energy  EATOM  =      1096.25309358
  Solvation  Ediel_sol  =         0.00000000
  ---------------------------------------------------
  free energy    TOTEN  =       -86.43833432 eV

  energy without entropy =      -86.42119943  energy(sigma->0) =      -86.43262269


--------------------------------------------------------------------------------------------------------


--------------------------------------- Iteration      1(  69)  ---------------------------------------


    POTLOK:  cpu time    0.0096: real time    0.0098
    SETDIJ:  cpu time    0.0022: real time    0.0022
    EDDIAG:  cpu time    0.3510: real time    0.3513
  RMM-DIIS:  cpu time    0.3305: real time    0.3305
    ORTHCH:  cpu time    0.0433: real time    0.0433
       DOS:  cpu time    0.0036: real time    0.0036
    CHARGE:  cpu time    0.0410: real time    0.0410
    MIXING:  cpu time    0.0025: real time    0.0025
    --------------------------------------------
      LOOP:  cpu time    0.7837: real time    0.7842

 eigenvalue-minimisations  :  1287
 total energy-change (2. order) : 0.2395915E-05  ( 0.1589539E-05)
 number of electron      46.9999981 magnetization 
 augmentation part       12.3890759 magnetization 

 DIPCOR: dipole corrections for dipol
 direction  3 min pos   208,
 dipolmoment           0.000000      0.000000      0.000812 electrons x Angstroem
 Tr[quadrupol]      -149.667355

 energy correction for charged system         0.000000 eV
 dipol+quadrupol energy correction           -0.000000 eV
 added-field ion interaction          0.000875 eV  (added to PSCEN)


 Broyden mixing:
  rms(total) = 0.46510E-03    rms(broyden)= 0.46510E-03
  rms(prec ) = 0.10397E-02
  weight for this iteration     100.00

 eigenvalues of (default mixing * dielectric matrix)
  average eigenvalue GAMMA=   1.1281
  8.1195  4.7075  3.0900  3.0900  2.4742  1.7139  1.7139  1.8659  1.8659  1.6790
  1.6790  0.8419  0.8419  1.3479  1.3479  1.3872  1.0005  1.0005  0.9902  0.7051
  0.7051  0.6839  0.6839  0.4513  0.4513  0.1868  0.1868  0.5687  0.4574  0.4574
  0.4747  0.4747  0.4275  0.0024  0.0310  0.2542  0.2542  0.3078  0.3078  0.0814
  0.2062  0.2062  0.1216  0.1904

 Free energy of the ion-electron system (eV)
  ---------------------------------------------------
  alpha Z        PSCENC =       121.74616217
  Ewald energy   TEWEN  =      6495.63856753
  -Hartree energ DENC   =     -7772.11530672
  -exchange      EXHF   =         0.00000000
  -V(xc)+E(xc)   XCENC  =      -429.63167720
  PAW double counting   =      3085.84580600    -2611.77690926
  entropy T*S    EENTRO =        -0.01710658
  eigenvalues    EBANDS =       -72.38096145
  atomic energy  EATOM  =      1096.25309358
  Solvation  Ediel_sol  =         0.00000000
  ---------------------------------------------------
  free energy    TOTEN  =       -86.43833193 eV

  energy without entropy =      -86.42122534  energy(sigma->0) =      -86.43262973


--------------------------------------------------------------------------------------------------------


--------------------------------------- Iteration      1(  70)  ---------------------------------------


    POTLOK:  cpu time    0.0072: real time    0.0098
    SETDIJ:  cpu time    0.0022: real time    0.0022
    EDDIAG:  cpu time    0.3516: real time    0.3518
  RMM-DIIS:  cpu time    0.3228: real time    0.3229
    ORTHCH:  cpu time    0.0432: real time    0.0432
       DOS:  cpu time    0.0035: real time    0.0035
    CHARGE:  cpu time    0.0406: real time    0.0406
    MIXING:  cpu time    0.0024: real time    0.0024
    --------------------------------------------
      LOOP:  cpu time    0.7736: real time    0.7765

 eigenvalue-minimisations  :  1073
 total energy-change (2. order) : 0.4175035E-07  (-0.1355884E-06)
 number of electron      46.9999981 magnetization 
 augmentation part       12.3890768 magnetization 

 DIPCOR: dipole corrections for dipol
 direction  3 min pos   208,
 dipolmoment           0.000000      0.000000      0.000816 electrons x Angstroem
 Tr[quadrupol]      -149.667356

 energy correction for charged system         0.000000 eV
 dipol+quadrupol energy correction           -0.000000 eV
 added-field ion interaction          0.000879 eV  (added to PSCEN)


 Broyden mixing:
  rms(total) = 0.47920E-03    rms(broyden)= 0.47920E-03
  rms(prec ) = 0.10737E-02
  weight for this iteration     100.00

 eigenvalues of (default mixing * dielectric matrix)
  average eigenvalue GAMMA=   1.0951
  7.2776  4.3708  2.6912  2.6912  2.2417  1.6149  1.6149  1.2180  1.2180  1.7799
  1.4879  1.4426  1.4426  1.2896  1.2896  1.0433  0.8525  0.8525  0.6304  0.6304
  0.7711  0.7711  0.5132  0.5132  0.4675  0.4675  0.2016  0.2016  0.3048  0.3048
  0.2406  0.2406  0.2796  0.2796  0.0111  0.0052  0.0957  0.0957  0.1653  0.1960

 Free energy of the ion-electron system (eV)
  ---------------------------------------------------
  alpha Z        PSCENC =       121.74616584
  Ewald energy   TEWEN  =      6495.63856753
  -Hartree energ DENC   =     -7772.11529178
  -exchange      EXHF   =         0.00000000
  -V(xc)+E(xc)   XCENC  =      -429.63167970
  PAW double counting   =      3085.84526503    -2611.77637085
  entropy T*S    EENTRO =        -0.01710474
  eigenvalues    EBANDS =       -72.38097679
  atomic energy  EATOM  =      1096.25309358
  Solvation  Ediel_sol  =         0.00000000
  ---------------------------------------------------
  free energy    TOTEN  =       -86.43833189 eV

  energy without entropy =      -86.42122715  energy(sigma->0) =      -86.43263031


--------------------------------------------------------------------------------------------------------


--------------------------------------- Iteration      1(  71)  ---------------------------------------


    POTLOK:  cpu time    0.0071: real time    0.0102
    SETDIJ:  cpu time    0.0022: real time    0.0022
    EDDIAG:  cpu time    0.3508: real time    0.3511
  RMM-DIIS:  cpu time    0.3166: real time    0.3167
    ORTHCH:  cpu time    0.0481: real time    0.0482
       DOS:  cpu time    0.0036: real time    0.0036
    CHARGE:  cpu time    0.0410: real time    0.0411
    MIXING:  cpu time    0.0023: real time    0.0023
    --------------------------------------------
      LOOP:  cpu time    0.7716: real time    0.7752

 eigenvalue-minimisations  :   825
 total energy-change (2. order) : 0.3690182E-06  ( 0.1952255E-06)
 number of electron      46.9999981 magnetization 
 augmentation part       12.3890755 magnetization 

 DIPCOR: dipole corrections for dipol
 direction  3 min pos   208,
 dipolmoment           0.000000      0.000000      0.000815 electrons x Angstroem
 Tr[quadrupol]      -149.667361

 energy correction for charged system         0.000000 eV
 dipol+quadrupol energy correction           -0.000000 eV
 added-field ion interaction          0.000878 eV  (added to PSCEN)


 Broyden mixing:
  rms(total) = 0.48304E-03    rms(broyden)= 0.48304E-03
  rms(prec ) = 0.10769E-02
  weight for this iteration     100.00

 eigenvalues of (default mixing * dielectric matrix)
  average eigenvalue GAMMA=   1.0763
  7.2868  4.3730  2.7269  2.7269  2.2152  1.6293  1.6293  1.2174  1.2174  1.8413
  1.4751  1.3355  1.3355  1.3566  1.3566  1.0444  0.8567  0.8567  0.7582  0.7582
  0.5973  0.5973  0.5299  0.5299  0.4978  0.4978  0.2002  0.2002  0.3602  0.3602
  0.0355  0.3619  0.0015  0.1966  0.1966  0.0708  0.1060  0.1060  0.2465  0.2465
  0.1935

 Free energy of the ion-electron system (eV)
  ---------------------------------------------------
  alpha Z        PSCENC =       121.74616510
  Ewald energy   TEWEN  =      6495.63856753
  -Hartree energ DENC   =     -7772.11534617
  -exchange      EXHF   =         0.00000000
  -V(xc)+E(xc)   XCENC  =      -429.63168106
  PAW double counting   =      3085.84492918    -2611.77603549
  entropy T*S    EENTRO =        -0.01709797
  eigenvalues    EBANDS =       -72.38092622
  atomic energy  EATOM  =      1096.25309358
  Solvation  Ediel_sol  =         0.00000000
  ---------------------------------------------------
  free energy    TOTEN  =       -86.43833152 eV

  energy without entropy =      -86.42123355  energy(sigma->0) =      -86.43263219


--------------------------------------------------------------------------------------------------------


--------------------------------------- Iteration      1(  72)  ---------------------------------------


    POTLOK:  cpu time    0.0071: real time    0.0100
    SETDIJ:  cpu time    0.0022: real time    0.0022
    EDDIAG:  cpu time    0.3523: real time    0.3595
  RMM-DIIS:  cpu time    0.3370: real time    0.3373
    ORTHCH:  cpu time    0.0436: real time    0.0436
       DOS:  cpu time    0.0035: real time    0.0035
    --------------------------------------------
      LOOP:  cpu time    0.7459: real time    0.7562

 eigenvalue-minimisations  :   723
 total energy-change (2. order) :-0.6311257E-07  (-0.9234330E-07)
 number of electron      46.9999981 magnetization 
 augmentation part       12.3890755 magnetization 

 DIPCOR: dipole corrections for dipol
 direction  3 min pos   208,
 dipolmoment           0.000000      0.000000      0.000813 electrons x Angstroem
 Tr[quadrupol]      -149.667362

 energy correction for charged system         0.000000 eV
 dipol+quadrupol energy correction           -0.000000 eV
 added-field ion interaction          0.000876 eV  (added to PSCEN)


 Free energy of the ion-electron system (eV)
  ---------------------------------------------------
  alpha Z        PSCENC =       121.74616327
  Ewald energy   TEWEN  =      6495.63856753
  -Hartree energ DENC   =     -7772.11534261
  -exchange      EXHF   =         0.00000000
  -V(xc)+E(xc)   XCENC  =      -429.63168061
  PAW double counting   =      3085.84501964    -2611.77612422
  entropy T*S    EENTRO =        -0.01709507
  eigenvalues    EBANDS =       -72.38093310
  atomic energy  EATOM  =      1096.25309358
  Solvation  Ediel_sol  =         0.00000000
  ---------------------------------------------------
  free energy    TOTEN  =       -86.43833158 eV

  energy without entropy =      -86.42123651  energy(sigma->0) =      -86.43263322


--------------------------------------------------------------------------------------------------------


 average (electrostatic) potential at core
  the test charge radii are     1.2598  1.0406
  (the norm of the test charge is              1.0000)
       1 -29.3701       2 -29.4122       3 -29.3284       4 -29.3671       5 -29.6490
       6 -29.6548       7 -29.3293       8 -29.2620       9 -29.2655      10 -29.3623
      11 -29.3841      12 -79.3382
 
 
 
 E-fermi :   0.2259     XC(G=0):  -6.6877     alpha+bet : -6.2491


 k-point     1 :       0.0000    0.0000    0.0000
  band No.  band energies     occupation 
      1      -7.3285      2.00000
      2      -5.4628      2.00000
      3      -5.0312      2.00000
      4      -4.1087      2.00000
      5      -3.2437      2.00000
      6      -2.6710      2.00000
      7      -2.2481      2.00000
      8      -2.0473      2.00000
      9      -1.8935      2.00000
     10      -1.7523      2.00000
     11      -1.7352      2.00000
     12      -1.6231      2.00000
     13      -1.2970      2.00000
     14      -1.1876      2.00000
     15      -1.0969      2.00000
     16      -0.9093      2.00000
     17      -0.3129      2.00093
     18      -0.2878      2.00169
     19      -0.0637      2.05979
     20      -0.0518      2.06436
     21       0.0957      1.88325
     22       0.1897      1.30127
     23       0.4190     -0.04223
     24       0.5622     -0.03876
     25       0.8485     -0.00010
     26       0.9324     -0.00001
     27       0.9399     -0.00001
     28       1.0098     -0.00000
     29       1.0430     -0.00000
     30       1.0598     -0.00000

 k-point     2 :       0.1111    0.0000    0.0000
  band No.  band energies     occupation 
      1      -7.2479      2.00000
      2      -5.3599      2.00000
      3      -4.9393      2.00000
      4      -4.0275      2.00000
      5      -3.2178      2.00000
      6      -2.7118      2.00000
      7      -2.3544      2.00000
      8      -2.0924      2.00000
      9      -1.9582      2.00000
     10      -1.8425      2.00000
     11      -1.6822      2.00000
     12      -1.6161      2.00000
     13      -1.2892      2.00000
     14      -1.1742      2.00000
     15      -0.9401      2.00000
     16      -0.8781      2.00000
     17      -0.3672      2.00023
     18      -0.3607      2.00027
     19      -0.1845      2.01345
     20      -0.1662      2.01812
     21       0.1923      1.27991
     22       0.2489      0.80737
     23       0.4435     -0.06403
     24       0.5632     -0.03829
     25       0.8036     -0.00034
     26       0.9593     -0.00000
     27       0.9771     -0.00000
     28       1.0031     -0.00000
     29       1.0433     -0.00000
     30       1.0818     -0.00000

 k-point     3 :       0.2222    0.0000    0.0000
  band No.  band energies     occupation 
      1      -7.0191      2.00000
      2      -5.0589      2.00000
      3      -4.6747      2.00000
      4      -3.8008      2.00000
      5      -3.2354      2.00000
      6      -2.8942      2.00000
      7      -2.4952      2.00000
      8      -2.2638      2.00000
      9      -2.1377      2.00000
     10      -1.8606      2.00000
     11      -1.7761      2.00000
     12      -1.6266      2.00000
     13      -1.1485      2.00000
     14      -1.0517      2.00000
     15      -0.8469      2.00000
     16      -0.8077      2.00000
     17      -0.5300      2.00000
     18      -0.3769      2.00017
     19      -0.3136      2.00092
     20      -0.2140      2.00796
     21       0.2476      0.81802
     22       0.3157      0.31838
     23       0.4878     -0.06895
     24       0.5372     -0.05016
     25       0.7093     -0.00333
     26       0.7365     -0.00183
     27       0.7887     -0.00051
     28       0.8953     -0.00002
     29       0.9068     -0.00002
     30       1.0137     -0.00000

 k-point     4 :       0.3333    0.0000    0.0000
  band No.  band energies     occupation 
      1      -6.6925      2.00000
      2      -4.5872      2.00000
      3      -4.2998      2.00000
      4      -3.7097      2.00000
      5      -3.3621      2.00000
      6      -2.8452      2.00000
      7      -2.6742      2.00000
      8      -2.4912      2.00000
      9      -2.4285      2.00000
     10      -1.9680      2.00000
     11      -1.9374      2.00000
     12      -1.7780      2.00000
     13      -0.9694      2.00000
     14      -0.8600      2.00000
     15      -0.7455      2.00000
     16      -0.7170      2.00000
     17      -0.5851      2.00000
     18      -0.3462      2.00040
     19      -0.2927      2.00151
     20      -0.1779      2.01502
     21       0.1948      1.26006
     22       0.3368      0.20307
     23       0.4029     -0.01739
     24       0.4657     -0.07070
     25       0.4922     -0.06790
     26       0.5413     -0.04828
     27       0.6447     -0.01167
     28       0.7442     -0.00152
     29       0.7731     -0.00076
     30       0.9529     -0.00000

 k-point     5 :       0.4444    0.0000    0.0000
  band No.  band energies     occupation 
      1      -6.4055      2.00000
      2      -4.2934      2.00000
      3      -3.9791      2.00000
      4      -3.5904      2.00000
      5      -3.3240      2.00000
      6      -3.0500      2.00000
      7      -2.8868      2.00000
      8      -2.6265      2.00000
      9      -2.4370      2.00000
     10      -2.1584      2.00000
     11      -2.1317      2.00000
     12      -1.9750      2.00000
     13      -0.8239      2.00000
     14      -0.6458      2.00000
     15      -0.5951      2.00000
     16      -0.5642      2.00000
     17      -0.5195      2.00000
     18      -0.3960      2.00010
     19      -0.3187      2.00081
     20      -0.1012      2.04287
     21       0.0484      2.01834
     22       0.1877      1.31724
     23       0.3058      0.38016
     24       0.3259      0.25989
     25       0.4103     -0.03001
     26       0.5048     -0.06396
     27       0.5888     -0.02777
     28       0.6161     -0.01868
     29       0.6648     -0.00812
     30       0.8019     -0.00036

 k-point     6 :       0.0000    0.0714    0.0000
  band No.  band energies     occupation 
      1      -7.2330      2.00000
      2      -5.3517      2.00000
      3      -4.9245      2.00000
      4      -4.0052      2.00000
      5      -3.1459      2.00000
      6      -2.5760      2.00000
      7      -2.1588      2.00000
      8      -1.9635      2.00000
      9      -1.8025      2.00000
     10      -1.7276      2.00000
     11      -1.6512      2.00000
     12      -1.5362      2.00000
     13      -1.2964      2.00000
     14      -1.1824      2.00000
     15      -1.0280      2.00000
     16      -0.8909      2.00000
     17      -0.3606      2.00027
     18      -0.3201      2.00078
     19      -0.1304      2.03028
     20      -0.1105      2.03866
     21       0.0547      2.00602
     22       0.1702      1.45183
     23       0.3724      0.05857
     24       0.5631     -0.03833
     25       0.8576     -0.00008
     26       0.8594     -0.00007
     27       0.8808     -0.00004
     28       0.9493     -0.00000
     29       0.9650     -0.00000
     30       1.0759     -0.00000

 k-point     7 :       0.1111    0.0714    0.0000
  band No.  band energies     occupation 
      1      -7.1535      2.00000
      2      -5.2501      2.00000
      3      -4.8339      2.00000
      4      -3.9252      2.00000
      5      -3.1207      2.00000
      6      -2.6189      2.00000
      7      -2.2658      2.00000
      8      -2.0078      2.00000
      9      -1.8869      2.00000
     10      -1.7535      2.00000
     11      -1.5959      2.00000
     12      -1.5448      2.00000
     13      -1.2702      2.00000
     14      -1.1718      2.00000
     15      -0.9092      2.00000
     16      -0.8578      2.00000
     17      -0.4119      2.00006
     18      -0.3986      2.00009
     19      -0.2280      2.00608
     20      -0.1947      2.01130
     21       0.1467      1.61600
     22       0.2232      1.02353
     23       0.4036     -0.01860
     24       0.5600     -0.03972
     25       0.8031     -0.00035
     26       0.8554     -0.00008
     27       0.9150     -0.00001
     28       0.9278     -0.00001
     29       0.9515     -0.00000
     30       1.1023     -0.00000

 k-point     8 :       0.2222    0.0714    0.0000
  band No.  band energies     occupation 
      1      -6.9280      2.00000
      2      -4.9530      2.00000
      3      -4.5731      2.00000
      4      -3.7027      2.00000
      5      -3.1438      2.00000
      6      -2.8009      2.00000
      7      -2.3993      2.00000
      8      -2.1759      2.00000
      9      -2.0540      2.00000
     10      -1.7647      2.00000
     11      -1.6866      2.00000
     12      -1.5393      2.00000
     13      -1.1267      2.00000
     14      -1.0482      2.00000
     15      -0.8334      2.00000
     16      -0.8001      2.00000
     17      -0.5618      2.00000
     18      -0.3917      2.00011
     19      -0.3432      2.00043
     20      -0.2039      2.00958
     21       0.2171      1.07482
     22       0.2942      0.45802
     23       0.4574     -0.06937
     24       0.5103     -0.06192
     25       0.6743     -0.00679
     26       0.7112     -0.00320
     27       0.7466     -0.00144
     28       0.8068     -0.00032
     29       0.8676     -0.00006
     30       0.8836     -0.00003

 k-point     9 :       0.3333    0.0714    0.0000
  band No.  band energies     occupation 
      1      -6.6071      2.00000
      2      -4.4872      2.00000
      3      -4.2037      2.00000
      4      -3.6182      2.00000
      5      -3.2679      2.00000
      6      -2.7509      2.00000
      7      -2.5844      2.00000
      8      -2.4064      2.00000
      9      -2.3358      2.00000
     10      -1.8723      2.00000
     11      -1.8384      2.00000
     12      -1.6836      2.00000
     13      -0.9416      2.00000
     14      -0.8536      2.00000
     15      -0.7305      2.00000
     16      -0.6880      2.00000
     17      -0.5891      2.00000
     18      -0.3615      2.00026
     19      -0.2752      2.00226
     20      -0.1479      2.02384
     21       0.1816      1.36491
     22       0.3190      0.29931
     23       0.3814      0.03210
     24       0.4152     -0.03722
     25       0.4721     -0.07090
     26       0.5107     -0.06174
     27       0.5912     -0.02687
     28       0.6620     -0.00856
     29       0.6789     -0.00621
     30       0.8201     -0.00022

 k-point    10 :       0.4444    0.0714    0.0000
  band No.  band energies     occupation 
      1      -6.3268      2.00000
      2      -4.1954      2.00000
      3      -3.8848      2.00000
      4      -3.5005      2.00000
      5      -3.2353      2.00000
      6      -2.9639      2.00000
      7      -2.8021      2.00000
      8      -2.5406      2.00000
      9      -2.3527      2.00000
     10      -2.0490      2.00000
     11      -2.0231      2.00000
     12      -1.8769      2.00000
     13      -0.7901      2.00000
     14      -0.6343      2.00000
     15      -0.5458      2.00000
     16      -0.5082      2.00000
     17      -0.4943      2.00000
     18      -0.3610      2.00027
     19      -0.3177      2.00083
     20      -0.0926      2.04681
     21       0.0345      2.04015
     22       0.1852      1.33680
     23       0.2783      0.57313
     24       0.3016      0.40791
     25       0.3766      0.04583
     26       0.4662     -0.07074
     27       0.4912     -0.06816
     28       0.5068     -0.06323
     29       0.6250     -0.01623
     30       0.8171     -0.00024

 k-point    11 :       0.0000    0.1429    0.0000
  band No.  band energies     occupation 
      1      -6.9504      2.00000
      2      -5.0280      2.00000
      3      -4.6149      2.00000
      4      -3.7086      2.00000
      5      -2.8711      2.00000
      6      -2.3128      2.00000
      7      -1.9189      2.00000
      8      -1.7470      2.00000
      9      -1.6673      2.00000
     10      -1.5669      2.00000
     11      -1.4367      2.00000
     12      -1.3174      2.00000
     13      -1.3080      2.00000
     14      -1.1745      2.00000
     15      -0.8943      2.00000
     16      -0.8285      2.00000
     17      -0.5010      2.00000
     18      -0.3804      2.00016
     19      -0.3559      2.00031
     20      -0.2606      2.00311
     21      -0.0789      2.05311
     22       0.1191      1.77667
     23       0.2419      0.86522
     24       0.5080     -0.06278
     25       0.6850     -0.00550
     26       0.7027     -0.00383
     27       0.7259     -0.00232
     28       0.8131     -0.00027
     29       0.8953     -0.00002
     30       0.9123     -0.00001

 k-point    12 :       0.1111    0.1429    0.0000
  band No.  band energies     occupation 
      1      -6.8742      2.00000
      2      -4.9308      2.00000
      3      -4.5288      2.00000
      4      -3.6334      2.00000
      5      -2.8479      2.00000
      6      -2.3626      2.00000
      7      -2.0278      2.00000
      8      -1.7911      2.00000
      9      -1.7090      2.00000
     10      -1.5149      2.00000
     11      -1.4110      2.00000
     12      -1.3621      2.00000
     13      -1.2123      2.00000
     14      -1.1758      2.00000
     15      -0.8539      2.00000
     16      -0.7916      2.00000
     17      -0.5621      2.00000
     18      -0.5041      2.00000
     19      -0.3524      2.00034
     20      -0.2571      2.00336
     21      -0.0178      2.07090
     22       0.1467      1.61591
     23       0.2704      0.63416
     24       0.4908     -0.06825
     25       0.6623     -0.00850
     26       0.6857     -0.00542
     27       0.6947     -0.00453
     28       0.7624     -0.00099
     29       0.8319     -0.00016
     30       0.9130     -0.00001

 k-point    13 :       0.2222    0.1429    0.0000
  band No.  band energies     occupation 
      1      -6.6588      2.00000
      2      -4.6468      2.00000
      3      -4.2810      2.00000
      4      -3.4261      2.00000
      5      -2.8862      2.00000
      6      -2.5414      2.00000
      7      -2.1328      2.00000
      8      -1.9448      2.00000
      9      -1.8334      2.00000
     10      -1.5363      2.00000
     11      -1.4629      2.00000
     12      -1.3228      2.00000
     13      -1.0757      2.00000
     14      -1.0295      2.00000
     15      -0.8422      2.00000
     16      -0.7738      2.00000
     17      -0.6521      2.00000
     18      -0.4552      2.00002
     19      -0.4313      2.00003
     20      -0.1697      2.01713
     21       0.0726      1.96209
     22       0.2051      1.17512
     23       0.3169      0.31125
     24       0.4173     -0.04014
     25       0.5384     -0.04964
     26       0.5558     -0.04162
     27       0.6155     -0.01885
     28       0.6267     -0.01580
     29       0.7293     -0.00215
     30       0.8052     -0.00033

 k-point    14 :       0.3333    0.1429    0.0000
  band No.  band energies     occupation 
      1      -6.3550      2.00000
      2      -4.2015      2.00000
      3      -3.9299      2.00000
      4      -3.3601      2.00000
      5      -3.0063      2.00000
      6      -2.4939      2.00000
      7      -2.3439      2.00000
      8      -2.1814      2.00000
      9      -2.0837      2.00000
     10      -1.6315      2.00000
     11      -1.5764      2.00000
     12      -1.4396      2.00000
     13      -0.8787      2.00000
     14      -0.8346      2.00000
     15      -0.7330      2.00000
     16      -0.6315      2.00000
     17      -0.5879      2.00000
     18      -0.4150      2.00006
     19      -0.2614      2.00306
     20      -0.0607      2.06101
     21       0.1129      1.80776
     22       0.2012      1.20789
     23       0.2473      0.82057
     24       0.3255      0.26231
     25       0.3722      0.05948
     26       0.3898      0.01033
     27       0.4830     -0.06988
     28       0.5056     -0.06367
     29       0.5646     -0.03770
     30       0.6243     -0.01642

 k-point    15 :       0.4444    0.1429    0.0000
  band No.  band energies     occupation 
      1      -6.0940      2.00000
      2      -3.9139      2.00000
      3      -3.6198      2.00000
      4      -3.2522      2.00000
      5      -2.9933      2.00000
      6      -2.7340      2.00000
      7      -2.5777      2.00000
      8      -2.3108      2.00000
      9      -2.1298      2.00000
     10      -1.7475      2.00000
     11      -1.7186      2.00000
     12      -1.6134      2.00000
     13      -0.7089      2.00000
     14      -0.6178      2.00000
     15      -0.5056      2.00000
     16      -0.3999      2.00009
     17      -0.3675      2.00022
     18      -0.3369      2.00051
     19      -0.2535      2.00362
     20      -0.0825      2.05149
     21       0.0195      2.05634
     22       0.0659      1.98022
     23       0.1644      1.49414
     24       0.2407      0.87559
     25       0.2618      0.70200
     26       0.2922      0.47224
     27       0.3472      0.15457
     28       0.3780      0.04161
     29       0.4638     -0.07050
     30       0.5534     -0.04269

 k-point    16 :       0.0000    0.2143    0.0000
  band No.  band energies     occupation 
      1      -6.4917      2.00000
      2      -4.5206      2.00000
      3      -4.1345      2.00000
      4      -3.2630      2.00000
      5      -2.4781      2.00000
      6      -1.9503      2.00000
      7      -1.6195      2.00000
      8      -1.6127      2.00000
      9      -1.5125      2.00000
     10      -1.3623      2.00000
     11      -1.3601      2.00000
     12      -1.1918      2.00000
     13      -1.1817      2.00000
     14      -1.0610      2.00000
     15      -0.8590      2.00000
     16      -0.8075      2.00000
     17      -0.6803      2.00000
     18      -0.6306      2.00000
     19      -0.4787      2.00001
     20      -0.3998      2.00009
     21      -0.2170      2.00752
     22       0.0794      1.94156
     23       0.1046      1.84584
     24       0.3034      0.39564
     25       0.3081      0.36532
     26       0.3203      0.29170
     27       0.5091     -0.06234
     28       0.6418     -0.01227
     29       0.7561     -0.00115
     30       0.8734     -0.00005

 k-point    17 :       0.1111    0.2143    0.0000
  band No.  band energies     occupation 
      1      -6.4212      2.00000
      2      -4.4324      2.00000
      3      -4.0578      2.00000
      4      -3.1990      2.00000
      5      -2.4593      2.00000
      6      -2.0174      2.00000
      7      -1.7271      2.00000
      8      -1.5589      2.00000
      9      -1.5042      2.00000
     10      -1.3929      2.00000
     11      -1.3049      2.00000
     12      -1.2056      2.00000
     13      -1.1318      2.00000
     14      -1.0144      2.00000
     15      -0.8453      2.00000
     16      -0.7967      2.00000
     17      -0.7834      2.00000
     18      -0.6148      2.00000
     19      -0.5242      2.00000
     20      -0.3047      2.00114
     21      -0.1832      2.01376
     22       0.0606      1.99309
     23       0.0899      1.90544
     24       0.2673      0.65831
     25       0.3143      0.32684
     26       0.3397      0.18918
     27       0.5106     -0.06177
     28       0.6122     -0.01984
     29       0.7133     -0.00306
     30       0.8407     -0.00012

 k-point    18 :       0.2222    0.2143    0.0000
  band No.  band energies     occupation 
      1      -6.2231      2.00000
      2      -4.1749      2.00000
      3      -3.8371      2.00000
      4      -3.0276      2.00000
      5      -2.5178      2.00000
      6      -2.1865      2.00000
      7      -1.7585      2.00000
      8      -1.6787      2.00000
      9      -1.5891      2.00000
     10      -1.4278      2.00000
     11      -1.2696      2.00000
     12      -1.1455      2.00000
     13      -1.0030      2.00000
     14      -0.9478      2.00000
     15      -0.8792      2.00000
     16      -0.7961      2.00000
     17      -0.7028      2.00000
     18      -0.6097      2.00000
     19      -0.4612      2.00001
     20      -0.1811      2.01425
     21      -0.0929      2.04665
     22       0.0154      2.05950
     23       0.0485      2.01828
     24       0.2285      0.97874
     25       0.3185      0.30220
     26       0.3589      0.10611
     27       0.4973     -0.06646
     28       0.5190     -0.05835
     29       0.6054     -0.02197
     30       0.6806     -0.00600

 k-point    19 :       0.3333    0.2143    0.0000
  band No.  band energies     occupation 
      1      -5.9475      2.00000
      2      -3.7727      2.00000
      3      -3.5221      2.00000
      4      -2.9875      2.00000
      5      -2.6430      2.00000
      6      -2.1694      2.00000
      7      -2.0452      2.00000
      8      -1.9122      2.00000
      9      -1.7672      2.00000
     10      -1.4071      2.00000
     11      -1.3085      2.00000
     12      -1.1661      2.00000
     13      -0.8329      2.00000
     14      -0.8083      2.00000
     15      -0.7235      2.00000
     16      -0.6685      2.00000
     17      -0.5376      2.00000
     18      -0.4455      2.00002
     19      -0.3148      2.00089
     20      -0.1298      2.03052
     21      -0.0619      2.06050
     22      -0.0187      2.07092
     23       0.0399      2.03252
     24       0.2098      1.13651
     25       0.2885      0.49844
     26       0.3559      0.11777
     27       0.4012     -0.01422
     28       0.4411     -0.06261
     29       0.4733     -0.07087
     30       0.4936     -0.06753

 k-point    20 :       0.4444    0.2143    0.0000
  band No.  band energies     occupation 
      1      -5.7169      2.00000
      2      -3.4877      2.00000
      3      -3.2376      2.00000
      4      -2.9101      2.00000
      5      -2.6714      2.00000
      6      -2.4484      2.00000
      7      -2.3036      2.00000
      8      -2.0240      2.00000
      9      -1.8678      2.00000
     10      -1.3910      2.00000
     11      -1.3089      2.00000
     12      -1.2547      2.00000
     13      -0.6332      2.00000
     14      -0.6148      2.00000
     15      -0.5853      2.00000
     16      -0.4505      2.00002
     17      -0.3124      2.00094
     18      -0.2953      2.00142
     19      -0.2390      2.00489
     20      -0.1412      2.02620
     21      -0.0762      2.05433
     22       0.0029      2.06664
     23       0.0283      2.04776
     24       0.0789      1.94312
     25       0.1847      1.34066
     26       0.2097      1.13689
     27       0.2529      0.77442
     28       0.2710      0.62938
     29       0.4376     -0.06032
     30       0.6357     -0.01361

 k-point    21 :       0.0000    0.2857    0.0000
  band No.  band energies     occupation 
      1      -5.8740      2.00000
      2      -3.8782      2.00000
      3      -3.5391      2.00000
      4      -2.7474      2.00000
      5      -2.0776      2.00000
      6      -1.6167      2.00000
      7      -1.6134      2.00000
      8      -1.4634      2.00000
      9      -1.4481      2.00000
     10      -1.4146      2.00000
     11      -1.3356      2.00000
     12      -1.2840      2.00000
     13      -1.0211      2.00000
     14      -0.9936      2.00000
     15      -0.9793      2.00000
     16      -0.9279      2.00000
     17      -0.8919      2.00000
     18      -0.6600      2.00000
     19      -0.6302      2.00000
     20      -0.5984      2.00000
     21      -0.2233      2.00667
     22      -0.0780      2.05355
     23      -0.0719      2.05626
     24       0.0546      2.00636
     25       0.1802      1.37578
     26       0.2090      1.14318
     27       0.3359      0.20742
     28       0.5764     -0.03266
     29       0.6798     -0.00609
     30       0.7691     -0.00084

 k-point    22 :       0.1111    0.2857    0.0000
  band No.  band energies     occupation 
      1      -5.8118      2.00000
      2      -3.8060      2.00000
      3      -3.4798      2.00000
      4      -2.7083      2.00000
      5      -2.0741      2.00000
      6      -1.7634      2.00000
      7      -1.5225      2.00000
      8      -1.4479      2.00000
      9      -1.4301      2.00000
     10      -1.4171      2.00000
     11      -1.3030      2.00000
     12      -1.2692      2.00000
     13      -1.0753      2.00000
     14      -0.9566      2.00000
     15      -0.9472      2.00000
     16      -0.9024      2.00000
     17      -0.8843      2.00000
     18      -0.7486      2.00000
     19      -0.5588      2.00000
     20      -0.5004      2.00000
     21      -0.2108      2.00844
     22      -0.1092      2.03923
     23      -0.0833      2.05112
     24       0.0812      1.93587
     25       0.1893      1.30452
     26       0.2088      1.14436
     27       0.3404      0.18554
     28       0.5685     -0.03598
     29       0.6445     -0.01170
     30       0.7685     -0.00085

 k-point    23 :       0.2222    0.2857    0.0000
  band No.  band energies     occupation 
      1      -5.6385      2.00000
      2      -3.5965      2.00000
      3      -3.3084      2.00000
      4      -2.6111      2.00000
      5      -2.1441      2.00000
      6      -1.9132      2.00000
      7      -1.5473      2.00000
      8      -1.5450      2.00000
      9      -1.5069      2.00000
     10      -1.3280      2.00000
     11      -1.2492      2.00000
     12      -1.1608      2.00000
     13      -1.0562      2.00000
     14      -0.9806      2.00000
     15      -0.8679      2.00000
     16      -0.8241      2.00000
     17      -0.8168      2.00000
     18      -0.6465      2.00000
     19      -0.4594      2.00001
     20      -0.3741      2.00019
     21      -0.1908      2.01208
     22      -0.1494      2.02332
     23      -0.0709      2.05668
     24       0.1251      1.74498
     25       0.2050      1.17648
     26       0.2347      0.92612
     27       0.3233      0.27441
     28       0.5345     -0.05143
     29       0.5628     -0.03849
     30       0.6439     -0.01184

 k-point    24 :       0.3333    0.2857    0.0000
  band No.  band energies     occupation 
      1      -5.4027      2.00000
      2      -3.2721      2.00000
      3      -3.0553      2.00000
      4      -2.6016      2.00000
      5      -2.2867      2.00000
      6      -1.9760      2.00000
      7      -1.8363      2.00000
      8      -1.7345      2.00000
      9      -1.6564      2.00000
     10      -1.2859      2.00000
     11      -1.1604      2.00000
     12      -1.0040      2.00000
     13      -0.8422      2.00000
     14      -0.8250      2.00000
     15      -0.7744      2.00000
     16      -0.7032      2.00000
     17      -0.6796      2.00000
     18      -0.4606      2.00001
     19      -0.3917      2.00011
     20      -0.2555      2.00347
     21      -0.1789      2.01478
     22      -0.1365      2.02792
     23      -0.0869      2.04947
     24       0.1384      1.66786
     25       0.2483      0.81246
     26       0.2980      0.43183
     27       0.3250      0.26483
     28       0.4109     -0.03096
     29       0.4835     -0.06979
     30       0.6057     -0.02188

 k-point    25 :       0.4444    0.2857    0.0000
  band No.  band energies     occupation 
      1      -5.2124      2.00000
      2      -2.9901      2.00000
      3      -2.8224      2.00000
      4      -2.5754      2.00000
      5      -2.3810      2.00000
      6      -2.2326      2.00000
      7      -2.1037      2.00000
      8      -1.8251      2.00000
      9      -1.7322      2.00000
     10      -1.3250      2.00000
     11      -1.0083      2.00000
     12      -0.8689      2.00000
     13      -0.7746      2.00000
     14      -0.6623      2.00000
     15      -0.5511      2.00000
     16      -0.5303      2.00000
     17      -0.5008      2.00000
     18      -0.3823      2.00015
     19      -0.3061      2.00110
     20      -0.2685      2.00262
     21      -0.1848      2.01339
     22      -0.1373      2.02762
     23      -0.1219      2.03375
     24       0.0044      2.06598
     25       0.2672      0.65924
     26       0.2829      0.53869
     27       0.3540      0.12552
     28       0.4051     -0.02139
     29       0.4359     -0.05908
     30       0.4828     -0.06990

 k-point    26 :       0.0000    0.3571    0.0000
  band No.  band energies     occupation 
      1      -5.1196      2.00000
      2      -3.1740      2.00000
      3      -2.9159      2.00000
      4      -2.2845      2.00000
      5      -1.8507      2.00000
      6      -1.6672      2.00000
      7      -1.6016      2.00000
      8      -1.5897      2.00000
      9      -1.5050      2.00000
     10      -1.4841      2.00000
     11      -1.4516      2.00000
     12      -1.4136      2.00000
     13      -1.3099      2.00000
     14      -1.1240      2.00000
     15      -0.9970      2.00000
     16      -0.9239      2.00000
     17      -0.8591      2.00000
     18      -0.7779      2.00000
     19      -0.7556      2.00000
     20      -0.7181      2.00000
     21      -0.3801      2.00016
     22      -0.3788      2.00016
     23      -0.2986      2.00132
     24       0.0334      2.04161
     25       0.2228      1.02655
     26       0.4406     -0.06229
     27       0.6204     -0.01746
     28       0.6377     -0.01316
     29       0.7268     -0.00227
     30       0.7693     -0.00083

 k-point    27 :       0.1111    0.3571    0.0000
  band No.  band energies     occupation 
      1      -5.0688      2.00000
      2      -3.1285      2.00000
      3      -2.8869      2.00000
      4      -2.2945      2.00000
      5      -1.8976      2.00000
      6      -1.7776      2.00000
      7      -1.6300      2.00000
      8      -1.5590      2.00000
      9      -1.5132      2.00000
     10      -1.3901      2.00000
     11      -1.3615      2.00000
     12      -1.3463      2.00000
     13      -1.2745      2.00000
     14      -1.1124      2.00000
     15      -0.9747      2.00000
     16      -0.9376      2.00000
     17      -0.8690      2.00000
     18      -0.7621      2.00000
     19      -0.7403      2.00000
     20      -0.5800      2.00000
     21      -0.3951      2.00010
     22      -0.3720      2.00020
     23      -0.2764      2.00220
     24       0.0346      2.04004
     25       0.2471      0.82168
     26       0.3423      0.17669
     27       0.3648      0.08441
     28       0.6363     -0.01348
     29       0.6761     -0.00655
     30       0.7005     -0.00401

 k-point    28 :       0.2222    0.3571    0.0000
  band No.  band energies     occupation 
      1      -4.9296      2.00000
      2      -2.9973      2.00000
      3      -2.7946      2.00000
      4      -2.3192      2.00000
      5      -1.9712      2.00000
      6      -1.9079      2.00000
      7      -1.7124      2.00000
      8      -1.5959      2.00000
      9      -1.5431      2.00000
     10      -1.3205      2.00000
     11      -1.2678      2.00000
     12      -1.1694      2.00000
     13      -1.1358      2.00000
     14      -1.0480      2.00000
     15      -0.9865      2.00000
     16      -0.9089      2.00000
     17      -0.7862      2.00000
     18      -0.6940      2.00000
     19      -0.6043      2.00000
     20      -0.4310      2.00003
     21      -0.3309      2.00059
     22      -0.3134      2.00092
     23      -0.2350      2.00530
     24       0.0507      2.01403
     25       0.2404      0.87803
     26       0.2858      0.51768
     27       0.3355      0.20948
     28       0.6257     -0.01606
     29       0.6672     -0.00777
     30       0.7179     -0.00277

 k-point    29 :       0.3333    0.3571    0.0000
  band No.  band energies     occupation 
      1      -4.7472      2.00000
      2      -2.7954      2.00000
      3      -2.6329      2.00000
      4      -2.3556      2.00000
      5      -2.0842      2.00000
      6      -1.9651      2.00000
      7      -1.9014      2.00000
      8      -1.7187      2.00000
      9      -1.6723      2.00000
     10      -1.3827      2.00000
     11      -1.1853      2.00000
     12      -1.0312      2.00000
     13      -0.9680      2.00000
     14      -0.8705      2.00000
     15      -0.8419      2.00000
     16      -0.7878      2.00000
     17      -0.7191      2.00000
     18      -0.5611      2.00000
     19      -0.4224      2.00005
     20      -0.2984      2.00132
     21      -0.2427      2.00454
     22      -0.2094      2.00867
     23      -0.1474      2.02400
     24       0.0840      1.92628
     25       0.1994      1.22235
     26       0.2568      0.74192
     27       0.4169     -0.03961
     28       0.5192     -0.05823
     29       0.5854     -0.02909
     30       0.6792     -0.00617

 k-point    30 :       0.4444    0.3571    0.0000
  band No.  band energies     occupation 
      1      -4.6077      2.00000
      2      -2.5651      2.00000
      3      -2.4511      2.00000
      4      -2.3482      2.00000
      5      -2.2135      2.00000
      6      -2.1557      2.00000
      7      -2.0605      2.00000
      8      -1.8176      2.00000
      9      -1.7533      2.00000
     10      -1.4538      2.00000
     11      -1.2194      2.00000
     12      -0.9798      2.00000
     13      -0.8330      2.00000
     14      -0.6347      2.00000
     15      -0.6241      2.00000
     16      -0.5626      2.00000
     17      -0.4942      2.00000
     18      -0.4326      2.00003
     19      -0.3750      2.00018
     20      -0.3254      2.00068
     21      -0.2765      2.00219
     22      -0.2038      2.00960
     23      -0.1443      2.02508
     24      -0.0032      2.06878
     25       0.1816      1.36485
     26       0.3466      0.15686
     27       0.4194     -0.04274
     28       0.5013     -0.06516
     29       0.5993     -0.02401
     30       0.7331     -0.00197

 k-point    31 :       0.0000    0.4286    0.0000
  band No.  band energies     occupation 
      1      -4.2608      2.00000
      2      -2.5700      2.00000
      3      -2.4930      2.00000
      4      -2.1926      2.00000
      5      -1.9561      2.00000
      6      -1.7428      2.00000
      7      -1.7184      2.00000
      8      -1.6898      2.00000
      9      -1.6521      2.00000
     10      -1.6071      2.00000
     11      -1.5931      2.00000
     12      -1.5664      2.00000
     13      -1.5015      2.00000
     14      -1.1810      2.00000
     15      -0.9861      2.00000
     16      -0.9340      2.00000
     17      -0.8538      2.00000
     18      -0.8093      2.00000
     19      -0.7618      2.00000
     20      -0.7520      2.00000
     21      -0.5753      2.00000
     22      -0.5699      2.00000
     23      -0.3600      2.00028
     24       0.0622      1.98942
     25       0.1659      1.48379
     26       0.5425     -0.04774
     27       0.5564     -0.04135
     28       0.6097     -0.02060
     29       0.7332     -0.00196
     30       0.7781     -0.00067

 k-point    32 :       0.1111    0.4286    0.0000
  band No.  band energies     occupation 
      1      -4.2263      2.00000
      2      -2.5585      2.00000
      3      -2.5093      2.00000
      4      -2.1934      2.00000
      5      -2.0731      2.00000
      6      -1.8618      2.00000
      7      -1.7756      2.00000
      8      -1.6839      2.00000
      9      -1.6700      2.00000
     10      -1.5588      2.00000
     11      -1.4808      2.00000
     12      -1.4539      2.00000
     13      -1.3482      2.00000
     14      -1.1514      2.00000
     15      -1.0005      2.00000
     16      -0.9375      2.00000
     17      -0.8333      2.00000
     18      -0.7372      2.00000
     19      -0.7160      2.00000
     20      -0.6389      2.00000
     21      -0.5701      2.00000
     22      -0.5529      2.00000
     23      -0.3763      2.00018
     24       0.0343      2.04040
     25       0.2469      0.82343
     26       0.4028     -0.01718
     27       0.4120     -0.03264
     28       0.6143     -0.01922
     29       0.6326     -0.01433
     30       0.6700     -0.00737

 k-point    33 :       0.2222    0.4286    0.0000
  band No.  band energies     occupation 
      1      -4.1368      2.00000
      2      -2.5656      2.00000
      3      -2.4721      2.00000
      4      -2.2329      2.00000
      5      -2.1639      2.00000
      6      -1.9840      2.00000
      7      -1.9085      2.00000
      8      -1.6861      2.00000
      9      -1.6229      2.00000
     10      -1.5555      2.00000
     11      -1.3954      2.00000
     12      -1.2385      2.00000
     13      -1.1508      2.00000
     14      -1.0975      2.00000
     15      -1.0056      2.00000
     16      -0.8819      2.00000
     17      -0.8101      2.00000
     18      -0.6673      2.00000
     19      -0.5700      2.00000
     20      -0.4872      2.00001
     21      -0.4354      2.00003
     22      -0.3992      2.00009
     23      -0.3015      2.00123
     24      -0.0104      2.07032
     25       0.2837      0.53282
     26       0.3211      0.28691
     27       0.4035     -0.01847
     28       0.7430     -0.00157
     29       0.7551     -0.00118
     30       0.7932     -0.00045

 k-point    34 :       0.3333    0.4286    0.0000
  band No.  band energies     occupation 
      1      -4.0314      2.00000
      2      -2.5403      2.00000
      3      -2.3766      2.00000
      4      -2.2894      2.00000
      5      -2.1400      2.00000
      6      -2.0730      2.00000
      7      -2.0172      2.00000
      8      -1.7698      2.00000
      9      -1.7252      2.00000
     10      -1.5212      2.00000
     11      -1.3948      2.00000
     12      -1.1916      2.00000
     13      -1.1001      2.00000
     14      -0.8747      2.00000
     15      -0.8225      2.00000
     16      -0.7887      2.00000
     17      -0.6858      2.00000
     18      -0.6474      2.00000
     19      -0.4878      2.00001
     20      -0.4062      2.00007
     21      -0.2923      2.00152
     22      -0.1329      2.02931
     23      -0.0369      2.06873
     24       0.0189      2.05680
     25       0.2514      0.78626
     26       0.3386      0.19432
     27       0.5432     -0.04740
     28       0.6268     -0.01576
     29       0.7334     -0.00196
     30       0.8074     -0.00031

 k-point    35 :       0.4444    0.4286    0.0000
  band No.  band energies     occupation 
      1      -3.9608      2.00000
      2      -2.4723      2.00000
      3      -2.2644      2.00000
      4      -2.2487      2.00000
      5      -2.1744      2.00000
      6      -2.1410      2.00000
      7      -2.0716      2.00000
      8      -1.8837      2.00000
      9      -1.8705      2.00000
     10      -1.5368      2.00000
     11      -1.4794      2.00000
     12      -1.1303      2.00000
     13      -0.9539      2.00000
     14      -0.7164      2.00000
     15      -0.6895      2.00000
     16      -0.6312      2.00000
     17      -0.5632      2.00000
     18      -0.4971      2.00000
     19      -0.4629      2.00001
     20      -0.3575      2.00029
     21      -0.3060      2.00110
     22      -0.1643      2.01866
     23       0.0251      2.05115
     24       0.0678      1.97538
     25       0.2558      0.75042
     26       0.4048     -0.02079
     27       0.5228     -0.05668
     28       0.6226     -0.01688
     29       0.6902     -0.00496
     30       0.7850     -0.00056

 k-point    36 :       0.0000    0.5000    0.0000
  band No.  band energies     occupation 
      1      -3.4496      2.00000
      2      -3.2228      2.00000
      3      -2.0481      2.00000
      4      -2.0265      2.00000
      5      -1.9886      2.00000
      6      -1.7787      2.00000
      7      -1.7298      2.00000
      8      -1.7256      2.00000
      9      -1.7167      2.00000
     10      -1.7059      2.00000
     11      -1.6776      2.00000
     12      -1.6765      2.00000
     13      -1.5687      2.00000
     14      -1.1585      2.00000
     15      -1.0268      2.00000
     16      -0.9663      2.00000
     17      -0.8644      2.00000
     18      -0.8290      2.00000
     19      -0.7296      2.00000
     20      -0.7174      2.00000
     21      -0.6437      2.00000
     22      -0.6348      2.00000
     23      -0.3624      2.00026
     24       0.0517      2.01215
     25       0.1479      1.60821
     26       0.5036     -0.06439
     27       0.5317     -0.05270
     28       0.5379     -0.04985
     29       0.8482     -0.00010
     30       0.8613     -0.00007

 k-point    37 :       0.1111    0.5000    0.0000
  band No.  band energies     occupation 
      1      -3.4620      2.00000
      2      -3.1683      2.00000
      3      -2.1174      2.00000
      4      -2.1041      2.00000
      5      -2.0727      2.00000
      6      -1.9090      2.00000
      7      -1.8134      2.00000
      8      -1.7813      2.00000
      9      -1.7122      2.00000
     10      -1.6414      2.00000
     11      -1.5238      2.00000
     12      -1.5112      2.00000
     13      -1.3947      2.00000
     14      -1.1213      2.00000
     15      -1.0011      2.00000
     16      -0.9852      2.00000
     17      -0.8956      2.00000
     18      -0.7218      2.00000
     19      -0.6477      2.00000
     20      -0.6366      2.00000
     21      -0.6208      2.00000
     22      -0.6182      2.00000
     23      -0.3954      2.00010
     24       0.0258      2.05041
     25       0.2456      0.83452
     26       0.4197     -0.04316
     27       0.4456     -0.06510
     28       0.6062     -0.02169
     29       0.6145     -0.01916
     30       0.6322     -0.01443

 k-point    38 :       0.2222    0.5000    0.0000
  band No.  band energies     occupation 
      1      -3.4917      2.00000
      2      -3.0253      2.00000
      3      -2.2339      2.00000
      4      -2.2261      2.00000
      5      -2.1261      2.00000
      6      -1.9787      2.00000
      7      -1.9585      2.00000
      8      -1.8106      2.00000
      9      -1.6854      2.00000
     10      -1.6281      2.00000
     11      -1.4003      2.00000
     12      -1.2731      2.00000
     13      -1.2247      2.00000
     14      -1.0500      2.00000
     15      -0.9939      2.00000
     16      -0.8853      2.00000
     17      -0.8807      2.00000
     18      -0.6564      2.00000
     19      -0.6032      2.00000
     20      -0.5267      2.00000
     21      -0.4195      2.00005
     22      -0.3643      2.00024
     23      -0.3487      2.00037
     24       0.0447      2.02489
     25       0.2842      0.52945
     26       0.3202      0.29220
     27       0.4985     -0.06609
     28       0.7669     -0.00088
     29       0.8046     -0.00033
     30       0.8168     -0.00024

 k-point    39 :       0.3333    0.5000    0.0000
  band No.  band energies     occupation 
      1      -3.5228      2.00000
      2      -2.8576      2.00000
      3      -2.2720      2.00000
      4      -2.2608      2.00000
      5      -2.1115      2.00000
      6      -2.0520      2.00000
      7      -2.0294      2.00000
      8      -1.8864      2.00000
      9      -1.8187      2.00000
     10      -1.5700      2.00000
     11      -1.3348      2.00000
     12      -1.3120      2.00000
     13      -1.1628      2.00000
     14      -0.8656      2.00000
     15      -0.8332      2.00000
     16      -0.7596      2.00000
     17      -0.7147      2.00000
     18      -0.6684      2.00000
     19      -0.5238      2.00000
     20      -0.4104      2.00007
     21      -0.3707      2.00021
     22      -0.1338      2.02896
     23      -0.0173      2.07089
     24       0.1790      1.38523
     25       0.2894      0.49209
     26       0.3851      0.02208
     27       0.6219     -0.01706
     28       0.7099     -0.00329
     29       0.7640     -0.00095
     30       0.8469     -0.00010

 k-point    40 :       0.4444    0.5000    0.0000
  band No.  band energies     occupation 
      1      -3.5417      2.00000
      2      -2.7479      2.00000
      3      -2.2327      2.00000
      4      -2.2066      2.00000
      5      -2.1252      2.00000
      6      -2.0916      2.00000
      7      -2.0356      2.00000
      8      -1.9799      2.00000
      9      -1.9465      2.00000
     10      -1.5929      2.00000
     11      -1.5106      2.00000
     12      -1.1579      2.00000
     13      -1.0158      2.00000
     14      -0.7343      2.00000
     15      -0.7130      2.00000
     16      -0.6795      2.00000
     17      -0.6095      2.00000
     18      -0.5365      2.00000
     19      -0.4880      2.00001
     20      -0.3675      2.00022
     21      -0.3195      2.00079
     22      -0.1618      2.01940
     23       0.0035      2.06638
     24       0.3155      0.31957
     25       0.3213      0.28564
     26       0.3928      0.00342
     27       0.5398     -0.04899
     28       0.6347     -0.01385
     29       0.7465     -0.00144
     30       1.1039     -0.00000

 k-point    41 :       0.0000    0.0000    0.5000
  band No.  band energies     occupation 
      1      -7.3285      2.00000
      2      -5.4628      2.00000
      3      -5.0312      2.00000
      4      -4.1087      2.00000
      5      -3.2437      2.00000
      6      -2.6710      2.00000
      7      -2.2481      2.00000
      8      -2.0473      2.00000
      9      -1.8935      2.00000
     10      -1.7523      2.00000
     11      -1.7352      2.00000
     12      -1.6231      2.00000
     13      -1.2970      2.00000
     14      -1.1876      2.00000
     15      -1.0969      2.00000
     16      -0.9093      2.00000
     17      -0.3129      2.00093
     18      -0.2878      2.00169
     19      -0.0637      2.05979
     20      -0.0518      2.06436
     21       0.0957      1.88334
     22       0.1897      1.30086
     23       0.4189     -0.04216
     24       0.5622     -0.03874
     25       0.8485     -0.00010
     26       0.9324     -0.00001
     27       0.9399     -0.00001
     28       1.0079     -0.00000
     29       1.0493     -0.00000
     30       1.0676     -0.00000

 k-point    42 :       0.1111    0.0000    0.5000
  band No.  band energies     occupation 
      1      -7.2479      2.00000
      2      -5.3599      2.00000
      3      -4.9393      2.00000
      4      -4.0275      2.00000
      5      -3.2178      2.00000
      6      -2.7118      2.00000
      7      -2.3544      2.00000
      8      -2.0924      2.00000
      9      -1.9582      2.00000
     10      -1.8425      2.00000
     11      -1.6822      2.00000
     12      -1.6161      2.00000
     13      -1.2892      2.00000
     14      -1.1742      2.00000
     15      -0.9401      2.00000
     16      -0.8781      2.00000
     17      -0.3672      2.00023
     18      -0.3606      2.00027
     19      -0.1845      2.01345
     20      -0.1662      2.01812
     21       0.1923      1.27999
     22       0.2489      0.80709
     23       0.4435     -0.06400
     24       0.5633     -0.03827
     25       0.8035     -0.00034
     26       0.9549     -0.00000
     27       0.9770     -0.00000
     28       0.9964     -0.00000
     29       1.0370     -0.00000
     30       1.0868     -0.00000

 k-point    43 :       0.2222    0.0000    0.5000
  band No.  band energies     occupation 
      1      -7.0191      2.00000
      2      -5.0590      2.00000
      3      -4.6747      2.00000
      4      -3.8008      2.00000
      5      -3.2355      2.00000
      6      -2.8942      2.00000
      7      -2.4952      2.00000
      8      -2.2638      2.00000
      9      -2.1377      2.00000
     10      -1.8606      2.00000
     11      -1.7761      2.00000
     12      -1.6266      2.00000
     13      -1.1485      2.00000
     14      -1.0517      2.00000
     15      -0.8469      2.00000
     16      -0.8077      2.00000
     17      -0.5300      2.00000
     18      -0.3769      2.00017
     19      -0.3136      2.00092
     20      -0.2140      2.00796
     21       0.2476      0.81804
     22       0.3157      0.31834
     23       0.4878     -0.06896
     24       0.5373     -0.05015
     25       0.7093     -0.00333
     26       0.7364     -0.00183
     27       0.7882     -0.00052
     28       0.9000     -0.00002
     29       0.9068     -0.00002
     30       1.0208     -0.00000

 k-point    44 :       0.3333    0.0000    0.5000
  band No.  band energies     occupation 
      1      -6.6925      2.00000
      2      -4.5872      2.00000
      3      -4.2998      2.00000
      4      -3.7097      2.00000
      5      -3.3621      2.00000
      6      -2.8452      2.00000
      7      -2.6742      2.00000
      8      -2.4912      2.00000
      9      -2.4285      2.00000
     10      -1.9680      2.00000
     11      -1.9374      2.00000
     12      -1.7780      2.00000
     13      -0.9694      2.00000
     14      -0.8600      2.00000
     15      -0.7456      2.00000
     16      -0.7170      2.00000
     17      -0.5851      2.00000
     18      -0.3462      2.00040
     19      -0.2927      2.00151
     20      -0.1779      2.01502
     21       0.1948      1.26005
     22       0.3368      0.20306
     23       0.4029     -0.01739
     24       0.4657     -0.07070
     25       0.4922     -0.06790
     26       0.5413     -0.04827
     27       0.6447     -0.01167
     28       0.7368     -0.00181
     29       0.7606     -0.00103
     30       0.8402     -0.00012

 k-point    45 :       0.4444    0.0000    0.5000
  band No.  band energies     occupation 
      1      -6.4055      2.00000
      2      -4.2934      2.00000
      3      -3.9791      2.00000
      4      -3.5904      2.00000
      5      -3.3240      2.00000
      6      -3.0500      2.00000
      7      -2.8868      2.00000
      8      -2.6265      2.00000
      9      -2.4370      2.00000
     10      -2.1583      2.00000
     11      -2.1317      2.00000
     12      -1.9750      2.00000
     13      -0.8239      2.00000
     14      -0.6458      2.00000
     15      -0.5951      2.00000
     16      -0.5642      2.00000
     17      -0.5195      2.00000
     18      -0.3960      2.00010
     19      -0.3187      2.00081
     20      -0.1012      2.04287
     21       0.0484      2.01834
     22       0.1877      1.31724
     23       0.3058      0.38015
     24       0.3259      0.25991
     25       0.4103     -0.03001
     26       0.5048     -0.06396
     27       0.5888     -0.02777
     28       0.6161     -0.01868
     29       0.6648     -0.00812
     30       0.8506     -0.00009

 k-point    46 :       0.0000    0.0714    0.5000
  band No.  band energies     occupation 
      1      -7.2330      2.00000
      2      -5.3517      2.00000
      3      -4.9245      2.00000
      4      -4.0052      2.00000
      5      -3.1459      2.00000
      6      -2.5760      2.00000
      7      -2.1588      2.00000
      8      -1.9635      2.00000
      9      -1.8025      2.00000
     10      -1.7276      2.00000
     11      -1.6512      2.00000
     12      -1.5362      2.00000
     13      -1.2964      2.00000
     14      -1.1824      2.00000
     15      -1.0280      2.00000
     16      -0.8910      2.00000
     17      -0.3606      2.00027
     18      -0.3201      2.00078
     19      -0.1304      2.03028
     20      -0.1105      2.03866
     21       0.0547      2.00606
     22       0.1703      1.45150
     23       0.3724      0.05874
     24       0.5632     -0.03832
     25       0.8575     -0.00008
     26       0.8593     -0.00007
     27       0.8808     -0.00004
     28       0.9493     -0.00000
     29       0.9651     -0.00000
     30       1.0720     -0.00000

 k-point    47 :       0.1111    0.0714    0.5000
  band No.  band energies     occupation 
      1      -7.1535      2.00000
      2      -5.2501      2.00000
      3      -4.8339      2.00000
      4      -3.9252      2.00000
      5      -3.1207      2.00000
      6      -2.6189      2.00000
      7      -2.2658      2.00000
      8      -2.0078      2.00000
      9      -1.8869      2.00000
     10      -1.7535      2.00000
     11      -1.5959      2.00000
     12      -1.5448      2.00000
     13      -1.2702      2.00000
     14      -1.1718      2.00000
     15      -0.9092      2.00000
     16      -0.8578      2.00000
     17      -0.4119      2.00006
     18      -0.3986      2.00009
     19      -0.2280      2.00608
     20      -0.1947      2.01130
     21       0.1467      1.61605
     22       0.2232      1.02327
     23       0.4035     -0.01852
     24       0.5600     -0.03971
     25       0.8028     -0.00035
     26       0.8539     -0.00008
     27       0.9154     -0.00001
     28       0.9312     -0.00001
     29       0.9492     -0.00000
     30       1.0434     -0.00000

 k-point    48 :       0.2222    0.0714    0.5000
  band No.  band energies     occupation 
      1      -6.9280      2.00000
      2      -4.9530      2.00000
      3      -4.5731      2.00000
      4      -3.7027      2.00000
      5      -3.1438      2.00000
      6      -2.8009      2.00000
      7      -2.3993      2.00000
      8      -2.1759      2.00000
      9      -2.0540      2.00000
     10      -1.7647      2.00000
     11      -1.6866      2.00000
     12      -1.5393      2.00000
     13      -1.1267      2.00000
     14      -1.0482      2.00000
     15      -0.8334      2.00000
     16      -0.8001      2.00000
     17      -0.5618      2.00000
     18      -0.3917      2.00011
     19      -0.3432      2.00043
     20      -0.2040      2.00958
     21       0.2171      1.07481
     22       0.2942      0.45795
     23       0.4573     -0.06937
     24       0.5103     -0.06191
     25       0.6743     -0.00678
     26       0.7111     -0.00320
     27       0.7467     -0.00144
     28       0.8066     -0.00032
     29       0.8681     -0.00005
     30       0.8827     -0.00003

 k-point    49 :       0.3333    0.0714    0.5000
  band No.  band energies     occupation 
      1      -6.6071      2.00000
      2      -4.4872      2.00000
      3      -4.2037      2.00000
      4      -3.6182      2.00000
      5      -3.2679      2.00000
      6      -2.7509      2.00000
      7      -2.5844      2.00000
      8      -2.4064      2.00000
      9      -2.3358      2.00000
     10      -1.8723      2.00000
     11      -1.8384      2.00000
     12      -1.6836      2.00000
     13      -0.9416      2.00000
     14      -0.8536      2.00000
     15      -0.7305      2.00000
     16      -0.6880      2.00000
     17      -0.5891      2.00000
     18      -0.3615      2.00026
     19      -0.2752      2.00226
     20      -0.1479      2.02384
     21       0.1816      1.36490
     22       0.3190      0.29930
     23       0.3814      0.03209
     24       0.4152     -0.03722
     25       0.4721     -0.07090
     26       0.5107     -0.06174
     27       0.5912     -0.02687
     28       0.6620     -0.00856
     29       0.6789     -0.00621
     30       0.8475     -0.00010

 k-point    50 :       0.4444    0.0714    0.5000
  band No.  band energies     occupation 
      1      -6.3268      2.00000
      2      -4.1954      2.00000
      3      -3.8848      2.00000
      4      -3.5005      2.00000
      5      -3.2353      2.00000
      6      -2.9639      2.00000
      7      -2.8021      2.00000
      8      -2.5406      2.00000
      9      -2.3527      2.00000
     10      -2.0490      2.00000
     11      -2.0231      2.00000
     12      -1.8769      2.00000
     13      -0.7901      2.00000
     14      -0.6343      2.00000
     15      -0.5458      2.00000
     16      -0.5082      2.00000
     17      -0.4943      2.00000
     18      -0.3610      2.00027
     19      -0.3177      2.00083
     20      -0.0926      2.04681
     21       0.0345      2.04015
     22       0.1852      1.33680
     23       0.2783      0.57312
     24       0.3016      0.40791
     25       0.3766      0.04582
     26       0.4662     -0.07074
     27       0.4912     -0.06816
     28       0.5068     -0.06323
     29       0.6250     -0.01623
     30       0.7959     -0.00042

 k-point    51 :       0.0000    0.1429    0.5000
  band No.  band energies     occupation 
      1      -6.9504      2.00000
      2      -5.0280      2.00000
      3      -4.6149      2.00000
      4      -3.7087      2.00000
      5      -2.8711      2.00000
      6      -2.3128      2.00000
      7      -1.9189      2.00000
      8      -1.7470      2.00000
      9      -1.6673      2.00000
     10      -1.5669      2.00000
     11      -1.4367      2.00000
     12      -1.3174      2.00000
     13      -1.3080      2.00000
     14      -1.1745      2.00000
     15      -0.8943      2.00000
     16      -0.8285      2.00000
     17      -0.5010      2.00000
     18      -0.3804      2.00016
     19      -0.3559      2.00031
     20      -0.2606      2.00311
     21      -0.0789      2.05311
     22       0.1191      1.77652
     23       0.2419      0.86550
     24       0.5080     -0.06278
     25       0.6850     -0.00550
     26       0.7027     -0.00383
     27       0.7259     -0.00232
     28       0.8130     -0.00027
     29       0.8953     -0.00002
     30       0.8996     -0.00002

 k-point    52 :       0.1111    0.1429    0.5000
  band No.  band energies     occupation 
      1      -6.8742      2.00000
      2      -4.9308      2.00000
      3      -4.5288      2.00000
      4      -3.6334      2.00000
      5      -2.8479      2.00000
      6      -2.3626      2.00000
      7      -2.0278      2.00000
      8      -1.7911      2.00000
      9      -1.7090      2.00000
     10      -1.5149      2.00000
     11      -1.4110      2.00000
     12      -1.3621      2.00000
     13      -1.2123      2.00000
     14      -1.1758      2.00000
     15      -0.8539      2.00000
     16      -0.7916      2.00000
     17      -0.5621      2.00000
     18      -0.5041      2.00000
     19      -0.3524      2.00034
     20      -0.2571      2.00335
     21      -0.0178      2.07090
     22       0.1467      1.61578
     23       0.2703      0.63433
     24       0.4908     -0.06825
     25       0.6624     -0.00850
     26       0.6857     -0.00542
     27       0.6947     -0.00453
     28       0.7632     -0.00097
     29       0.8400     -0.00013
     30       0.9167     -0.00001

 k-point    53 :       0.2222    0.1429    0.5000
  band No.  band energies     occupation 
      1      -6.6588      2.00000
      2      -4.6468      2.00000
      3      -4.2810      2.00000
      4      -3.4262      2.00000
      5      -2.8862      2.00000
      6      -2.5414      2.00000
      7      -2.1328      2.00000
      8      -1.9448      2.00000
      9      -1.8334      2.00000
     10      -1.5363      2.00000
     11      -1.4629      2.00000
     12      -1.3228      2.00000
     13      -1.0757      2.00000
     14      -1.0295      2.00000
     15      -0.8422      2.00000
     16      -0.7738      2.00000
     17      -0.6521      2.00000
     18      -0.4552      2.00002
     19      -0.4313      2.00003
     20      -0.1697      2.01713
     21       0.0726      1.96209
     22       0.2051      1.17506
     23       0.3169      0.31128
     24       0.4173     -0.04014
     25       0.5383     -0.04965
     26       0.5558     -0.04162
     27       0.6155     -0.01885
     28       0.6267     -0.01580
     29       0.7293     -0.00215
     30       0.8061     -0.00032

 k-point    54 :       0.3333    0.1429    0.5000
  band No.  band energies     occupation 
      1      -6.3550      2.00000
      2      -4.2015      2.00000
      3      -3.9299      2.00000
      4      -3.3601      2.00000
      5      -3.0063      2.00000
      6      -2.4939      2.00000
      7      -2.3440      2.00000
      8      -2.1814      2.00000
      9      -2.0837      2.00000
     10      -1.6315      2.00000
     11      -1.5764      2.00000
     12      -1.4396      2.00000
     13      -0.8787      2.00000
     14      -0.8346      2.00000
     15      -0.7330      2.00000
     16      -0.6315      2.00000
     17      -0.5879      2.00000
     18      -0.4150      2.00006
     19      -0.2614      2.00306
     20      -0.0607      2.06101
     21       0.1129      1.80775
     22       0.2012      1.20789
     23       0.2473      0.82059
     24       0.3255      0.26229
     25       0.3722      0.05948
     26       0.3898      0.01033
     27       0.4829     -0.06988
     28       0.5056     -0.06367
     29       0.5646     -0.03770
     30       0.6243     -0.01642

 k-point    55 :       0.4444    0.1429    0.5000
  band No.  band energies     occupation 
      1      -6.0940      2.00000
      2      -3.9139      2.00000
      3      -3.6198      2.00000
      4      -3.2522      2.00000
      5      -2.9933      2.00000
      6      -2.7340      2.00000
      7      -2.5777      2.00000
      8      -2.3108      2.00000
      9      -2.1298      2.00000
     10      -1.7475      2.00000
     11      -1.7186      2.00000
     12      -1.6134      2.00000
     13      -0.7089      2.00000
     14      -0.6178      2.00000
     15      -0.5056      2.00000
     16      -0.3999      2.00009
     17      -0.3675      2.00022
     18      -0.3369      2.00051
     19      -0.2535      2.00362
     20      -0.0825      2.05149
     21       0.0195      2.05634
     22       0.0659      1.98022
     23       0.1644      1.49414
     24       0.2407      0.87559
     25       0.2618      0.70200
     26       0.2922      0.47222
     27       0.3472      0.15457
     28       0.3780      0.04161
     29       0.4638     -0.07050
     30       0.5534     -0.04269

 k-point    56 :       0.0000    0.2143    0.5000
  band No.  band energies     occupation 
      1      -6.4917      2.00000
      2      -4.5206      2.00000
      3      -4.1345      2.00000
      4      -3.2630      2.00000
      5      -2.4781      2.00000
      6      -1.9503      2.00000
      7      -1.6195      2.00000
      8      -1.6127      2.00000
      9      -1.5125      2.00000
     10      -1.3623      2.00000
     11      -1.3601      2.00000
     12      -1.1918      2.00000
     13      -1.1817      2.00000
     14      -1.0610      2.00000
     15      -0.8590      2.00000
     16      -0.8075      2.00000
     17      -0.6803      2.00000
     18      -0.6306      2.00000
     19      -0.4787      2.00001
     20      -0.3998      2.00009
     21      -0.2170      2.00752
     22       0.0794      1.94153
     23       0.1046      1.84589
     24       0.3034      0.39563
     25       0.3081      0.36531
     26       0.3203      0.29170
     27       0.5091     -0.06234
     28       0.6418     -0.01227
     29       0.7617     -0.00100
     30       0.9294     -0.00001

 k-point    57 :       0.1111    0.2143    0.5000
  band No.  band energies     occupation 
      1      -6.4212      2.00000
      2      -4.4324      2.00000
      3      -4.0578      2.00000
      4      -3.1990      2.00000
      5      -2.4593      2.00000
      6      -2.0174      2.00000
      7      -1.7271      2.00000
      8      -1.5589      2.00000
      9      -1.5042      2.00000
     10      -1.3929      2.00000
     11      -1.3049      2.00000
     12      -1.2056      2.00000
     13      -1.1318      2.00000
     14      -1.0144      2.00000
     15      -0.8453      2.00000
     16      -0.7967      2.00000
     17      -0.7834      2.00000
     18      -0.6148      2.00000
     19      -0.5242      2.00000
     20      -0.3047      2.00114
     21      -0.1832      2.01376
     22       0.0606      1.99309
     23       0.0899      1.90546
     24       0.2673      0.65832
     25       0.3143      0.32687
     26       0.3397      0.18916
     27       0.5106     -0.06177
     28       0.6122     -0.01984
     29       0.7133     -0.00306
     30       0.8311     -0.00016

 k-point    58 :       0.2222    0.2143    0.5000
  band No.  band energies     occupation 
      1      -6.2231      2.00000
      2      -4.1749      2.00000
      3      -3.8371      2.00000
      4      -3.0276      2.00000
      5      -2.5178      2.00000
      6      -2.1865      2.00000
      7      -1.7585      2.00000
      8      -1.6787      2.00000
      9      -1.5891      2.00000
     10      -1.4278      2.00000
     11      -1.2696      2.00000
     12      -1.1455      2.00000
     13      -1.0030      2.00000
     14      -0.9478      2.00000
     15      -0.8792      2.00000
     16      -0.7961      2.00000
     17      -0.7028      2.00000
     18      -0.6097      2.00000
     19      -0.4612      2.00001
     20      -0.1811      2.01425
     21      -0.0929      2.04665
     22       0.0154      2.05950
     23       0.0485      2.01828
     24       0.2285      0.97874
     25       0.3185      0.30223
     26       0.3589      0.10610
     27       0.4973     -0.06646
     28       0.5190     -0.05835
     29       0.6054     -0.02197
     30       0.6800     -0.00607

 k-point    59 :       0.3333    0.2143    0.5000
  band No.  band energies     occupation 
      1      -5.9475      2.00000
      2      -3.7727      2.00000
      3      -3.5221      2.00000
      4      -2.9875      2.00000
      5      -2.6430      2.00000
      6      -2.1694      2.00000
      7      -2.0452      2.00000
      8      -1.9122      2.00000
      9      -1.7672      2.00000
     10      -1.4071      2.00000
     11      -1.3085      2.00000
     12      -1.1661      2.00000
     13      -0.8329      2.00000
     14      -0.8083      2.00000
     15      -0.7235      2.00000
     16      -0.6685      2.00000
     17      -0.5376      2.00000
     18      -0.4455      2.00002
     19      -0.3148      2.00089
     20      -0.1298      2.03052
     21      -0.0619      2.06050
     22      -0.0187      2.07092
     23       0.0399      2.03252
     24       0.2098      1.13649
     25       0.2885      0.49845
     26       0.3559      0.11777
     27       0.4012     -0.01421
     28       0.4411     -0.06261
     29       0.4733     -0.07087
     30       0.4936     -0.06753

 k-point    60 :       0.4444    0.2143    0.5000
  band No.  band energies     occupation 
      1      -5.7169      2.00000
      2      -3.4877      2.00000
      3      -3.2376      2.00000
      4      -2.9101      2.00000
      5      -2.6714      2.00000
      6      -2.4484      2.00000
      7      -2.3036      2.00000
      8      -2.0240      2.00000
      9      -1.8678      2.00000
     10      -1.3910      2.00000
     11      -1.3089      2.00000
     12      -1.2547      2.00000
     13      -0.6332      2.00000
     14      -0.6148      2.00000
     15      -0.5853      2.00000
     16      -0.4505      2.00002
     17      -0.3124      2.00094
     18      -0.2953      2.00142
     19      -0.2390      2.00489
     20      -0.1412      2.02620
     21      -0.0762      2.05433
     22       0.0029      2.06664
     23       0.0283      2.04775
     24       0.0789      1.94312
     25       0.1847      1.34065
     26       0.2097      1.13689
     27       0.2533      0.77099
     28       0.3243      0.26902
     29       0.4451     -0.06485
     30       0.6363     -0.01347

 k-point    61 :       0.0000    0.2857    0.5000
  band No.  band energies     occupation 
      1      -5.8740      2.00000
      2      -3.8782      2.00000
      3      -3.5391      2.00000
      4      -2.7474      2.00000
      5      -2.0776      2.00000
      6      -1.6168      2.00000
      7      -1.6134      2.00000
      8      -1.4634      2.00000
      9      -1.4481      2.00000
     10      -1.4146      2.00000
     11      -1.3356      2.00000
     12      -1.2840      2.00000
     13      -1.0211      2.00000
     14      -0.9936      2.00000
     15      -0.9793      2.00000
     16      -0.9279      2.00000
     17      -0.8919      2.00000
     18      -0.6600      2.00000
     19      -0.6302      2.00000
     20      -0.5984      2.00000
     21      -0.2233      2.00667
     22      -0.0780      2.05355
     23      -0.0719      2.05626
     24       0.0546      2.00635
     25       0.1802      1.37570
     26       0.3267      0.25590
     27       0.5763     -0.03272
     28       0.6800     -0.00607
     29       0.7557     -0.00116
     30       0.8124     -0.00027

 k-point    62 :       0.1111    0.2857    0.5000
  band No.  band energies     occupation 
      1      -5.8118      2.00000
      2      -3.8060      2.00000
      3      -3.4798      2.00000
      4      -2.7084      2.00000
      5      -2.0741      2.00000
      6      -1.7634      2.00000
      7      -1.5225      2.00000
      8      -1.4479      2.00000
      9      -1.4301      2.00000
     10      -1.4171      2.00000
     11      -1.3030      2.00000
     12      -1.2692      2.00000
     13      -1.0753      2.00000
     14      -0.9566      2.00000
     15      -0.9472      2.00000
     16      -0.9024      2.00000
     17      -0.8843      2.00000
     18      -0.7486      2.00000
     19      -0.5588      2.00000
     20      -0.5004      2.00000
     21      -0.2108      2.00844
     22      -0.1092      2.03923
     23      -0.0833      2.05112
     24       0.0812      1.93587
     25       0.1893      1.30456
     26       0.2088      1.14435
     27       0.5669     -0.03667
     28       0.6462     -0.01137
     29       0.7456     -0.00148
     30       0.8353     -0.00014

 k-point    63 :       0.2222    0.2857    0.5000
  band No.  band energies     occupation 
      1      -5.6385      2.00000
      2      -3.5965      2.00000
      3      -3.3084      2.00000
      4      -2.6111      2.00000
      5      -2.1441      2.00000
      6      -1.9132      2.00000
      7      -1.5473      2.00000
      8      -1.5450      2.00000
      9      -1.5069      2.00000
     10      -1.3280      2.00000
     11      -1.2492      2.00000
     12      -1.1608      2.00000
     13      -1.0562      2.00000
     14      -0.9806      2.00000
     15      -0.8679      2.00000
     16      -0.8241      2.00000
     17      -0.8168      2.00000
     18      -0.6465      2.00000
     19      -0.4594      2.00001
     20      -0.3741      2.00019
     21      -0.1908      2.01208
     22      -0.1494      2.02332
     23      -0.0709      2.05668
     24       0.1251      1.74499
     25       0.2050      1.17647
     26       0.2347      0.92612
     27       0.3233      0.27440
     28       0.5345     -0.05143
     29       0.5628     -0.03849
     30       0.6447     -0.01168

 k-point    64 :       0.3333    0.2857    0.5000
  band No.  band energies     occupation 
      1      -5.4027      2.00000
      2      -3.2721      2.00000
      3      -3.0553      2.00000
      4      -2.6016      2.00000
      5      -2.2867      2.00000
      6      -1.9760      2.00000
      7      -1.8363      2.00000
      8      -1.7345      2.00000
      9      -1.6564      2.00000
     10      -1.2859      2.00000
     11      -1.1604      2.00000
     12      -1.0040      2.00000
     13      -0.8422      2.00000
     14      -0.8250      2.00000
     15      -0.7744      2.00000
     16      -0.7032      2.00000
     17      -0.6796      2.00000
     18      -0.4606      2.00001
     19      -0.3917      2.00011
     20      -0.2555      2.00347
     21      -0.1789      2.01478
     22      -0.1365      2.02792
     23      -0.0869      2.04947
     24       0.1384      1.66787
     25       0.2483      0.81248
     26       0.2980      0.43183
     27       0.3250      0.26484
     28       0.4109     -0.03095
     29       0.4835     -0.06979
     30       0.6070     -0.02144

 k-point    65 :       0.4444    0.2857    0.5000
  band No.  band energies     occupation 
      1      -5.2124      2.00000
      2      -2.9901      2.00000
      3      -2.8224      2.00000
      4      -2.5754      2.00000
      5      -2.3810      2.00000
      6      -2.2326      2.00000
      7      -2.1037      2.00000
      8      -1.8251      2.00000
      9      -1.7322      2.00000
     10      -1.3250      2.00000
     11      -1.0083      2.00000
     12      -0.8689      2.00000
     13      -0.7746      2.00000
     14      -0.6623      2.00000
     15      -0.5511      2.00000
     16      -0.5303      2.00000
     17      -0.5008      2.00000
     18      -0.3823      2.00015
     19      -0.3061      2.00110
     20      -0.2685      2.00262
     21      -0.1848      2.01339
     22      -0.1373      2.02762
     23      -0.1219      2.03374
     24       0.0044      2.06598
     25       0.2672      0.65925
     26       0.2829      0.53870
     27       0.3540      0.12552
     28       0.4051     -0.02138
     29       0.4359     -0.05908
     30       0.4832     -0.06985

 k-point    66 :       0.0000    0.3571    0.5000
  band No.  band energies     occupation 
      1      -5.1196      2.00000
      2      -3.1741      2.00000
      3      -2.9159      2.00000
      4      -2.2845      2.00000
      5      -1.8507      2.00000
      6      -1.6672      2.00000
      7      -1.6016      2.00000
      8      -1.5897      2.00000
      9      -1.5050      2.00000
     10      -1.4840      2.00000
     11      -1.4516      2.00000
     12      -1.4136      2.00000
     13      -1.3099      2.00000
     14      -1.1240      2.00000
     15      -0.9970      2.00000
     16      -0.9239      2.00000
     17      -0.8591      2.00000
     18      -0.7779      2.00000
     19      -0.7556      2.00000
     20      -0.7181      2.00000
     21      -0.3801      2.00016
     22      -0.3788      2.00016
     23      -0.2986      2.00132
     24       0.0334      2.04160
     25       0.2228      1.02656
     26       0.4402     -0.06208
     27       0.6196     -0.01770
     28       0.6329     -0.01427
     29       0.6603     -0.00883
     30       0.7971     -0.00041

 k-point    67 :       0.1111    0.3571    0.5000
  band No.  band energies     occupation 
      1      -5.0688      2.00000
      2      -3.1285      2.00000
      3      -2.8869      2.00000
      4      -2.2945      2.00000
      5      -1.8976      2.00000
      6      -1.7776      2.00000
      7      -1.6300      2.00000
      8      -1.5590      2.00000
      9      -1.5132      2.00000
     10      -1.3901      2.00000
     11      -1.3615      2.00000
     12      -1.3463      2.00000
     13      -1.2745      2.00000
     14      -1.1124      2.00000
     15      -0.9747      2.00000
     16      -0.9376      2.00000
     17      -0.8690      2.00000
     18      -0.7621      2.00000
     19      -0.7403      2.00000
     20      -0.5800      2.00000
     21      -0.3951      2.00010
     22      -0.3720      2.00020
     23      -0.2764      2.00220
     24       0.0346      2.04004
     25       0.2471      0.82169
     26       0.3423      0.17669
     27       0.3648      0.08440
     28       0.6363     -0.01348
     29       0.6761     -0.00655
     30       0.7005     -0.00401

 k-point    68 :       0.2222    0.3571    0.5000
  band No.  band energies     occupation 
      1      -4.9297      2.00000
      2      -2.9973      2.00000
      3      -2.7946      2.00000
      4      -2.3192      2.00000
      5      -1.9712      2.00000
      6      -1.9079      2.00000
      7      -1.7124      2.00000
      8      -1.5959      2.00000
      9      -1.5431      2.00000
     10      -1.3205      2.00000
     11      -1.2678      2.00000
     12      -1.1694      2.00000
     13      -1.1358      2.00000
     14      -1.0480      2.00000
     15      -0.9865      2.00000
     16      -0.9089      2.00000
     17      -0.7862      2.00000
     18      -0.6940      2.00000
     19      -0.6043      2.00000
     20      -0.4310      2.00003
     21      -0.3309      2.00059
     22      -0.3134      2.00092
     23      -0.2350      2.00530
     24       0.0507      2.01403
     25       0.2404      0.87802
     26       0.2858      0.51768
     27       0.3355      0.20947
     28       0.6257     -0.01606
     29       0.6672     -0.00777
     30       0.7186     -0.00273

 k-point    69 :       0.3333    0.3571    0.5000
  band No.  band energies     occupation 
      1      -4.7472      2.00000
      2      -2.7954      2.00000
      3      -2.6329      2.00000
      4      -2.3556      2.00000
      5      -2.0842      2.00000
      6      -1.9651      2.00000
      7      -1.9014      2.00000
      8      -1.7187      2.00000
      9      -1.6723      2.00000
     10      -1.3827      2.00000
     11      -1.1853      2.00000
     12      -1.0312      2.00000
     13      -0.9680      2.00000
     14      -0.8705      2.00000
     15      -0.8419      2.00000
     16      -0.7878      2.00000
     17      -0.7191      2.00000
     18      -0.5611      2.00000
     19      -0.4224      2.00005
     20      -0.2984      2.00132
     21      -0.2427      2.00454
     22      -0.2094      2.00867
     23      -0.1474      2.02400
     24       0.0840      1.92628
     25       0.1994      1.22234
     26       0.2568      0.74192
     27       0.4169     -0.03962
     28       0.5192     -0.05823
     29       0.5854     -0.02909
     30       0.6792     -0.00617

 k-point    70 :       0.4444    0.3571    0.5000
  band No.  band energies     occupation 
      1      -4.6077      2.00000
      2      -2.5651      2.00000
      3      -2.4511      2.00000
      4      -2.3482      2.00000
      5      -2.2135      2.00000
      6      -2.1557      2.00000
      7      -2.0605      2.00000
      8      -1.8176      2.00000
      9      -1.7533      2.00000
     10      -1.4538      2.00000
     11      -1.2194      2.00000
     12      -0.9798      2.00000
     13      -0.8330      2.00000
     14      -0.6347      2.00000
     15      -0.6241      2.00000
     16      -0.5626      2.00000
     17      -0.4942      2.00000
     18      -0.4326      2.00003
     19      -0.3750      2.00018
     20      -0.3254      2.00068
     21      -0.2765      2.00219
     22      -0.2038      2.00960
     23      -0.1443      2.02509
     24      -0.0032      2.06878
     25       0.1816      1.36484
     26       0.3466      0.15686
     27       0.4194     -0.04274
     28       0.5013     -0.06516
     29       0.5992     -0.02402
     30       0.6676     -0.00770

 k-point    71 :       0.0000    0.4286    0.5000
  band No.  band energies     occupation 
      1      -4.2608      2.00000
      2      -2.5700      2.00000
      3      -2.4930      2.00000
      4      -2.1926      2.00000
      5      -1.9561      2.00000
      6      -1.7428      2.00000
      7      -1.7184      2.00000
      8      -1.6898      2.00000
      9      -1.6521      2.00000
     10      -1.6071      2.00000
     11      -1.5931      2.00000
     12      -1.5664      2.00000
     13      -1.5015      2.00000
     14      -1.1810      2.00000
     15      -0.9861      2.00000
     16      -0.9340      2.00000
     17      -0.8538      2.00000
     18      -0.8093      2.00000
     19      -0.7618      2.00000
     20      -0.7520      2.00000
     21      -0.5753      2.00000
     22      -0.5699      2.00000
     23      -0.3600      2.00028
     24       0.0622      1.98941
     25       0.1659      1.48376
     26       0.5425     -0.04774
     27       0.5564     -0.04134
     28       0.6058     -0.02185
     29       0.6098     -0.02058
     30       0.7809     -0.00062

 k-point    72 :       0.1111    0.4286    0.5000
  band No.  band energies     occupation 
      1      -4.2263      2.00000
      2      -2.5585      2.00000
      3      -2.5093      2.00000
      4      -2.1934      2.00000
      5      -2.0731      2.00000
      6      -1.8618      2.00000
      7      -1.7756      2.00000
      8      -1.6839      2.00000
      9      -1.6700      2.00000
     10      -1.5588      2.00000
     11      -1.4808      2.00000
     12      -1.4539      2.00000
     13      -1.3482      2.00000
     14      -1.1514      2.00000
     15      -1.0005      2.00000
     16      -0.9375      2.00000
     17      -0.8333      2.00000
     18      -0.7372      2.00000
     19      -0.7160      2.00000
     20      -0.6389      2.00000
     21      -0.5701      2.00000
     22      -0.5529      2.00000
     23      -0.3763      2.00018
     24       0.0343      2.04039
     25       0.2469      0.82343
     26       0.4028     -0.01719
     27       0.4120     -0.03264
     28       0.6143     -0.01922
     29       0.6326     -0.01433
     30       0.6700     -0.00737

 k-point    73 :       0.2222    0.4286    0.5000
  band No.  band energies     occupation 
      1      -4.1368      2.00000
      2      -2.5656      2.00000
      3      -2.4721      2.00000
      4      -2.2329      2.00000
      5      -2.1639      2.00000
      6      -1.9840      2.00000
      7      -1.9085      2.00000
      8      -1.6861      2.00000
      9      -1.6229      2.00000
     10      -1.5555      2.00000
     11      -1.3954      2.00000
     12      -1.2385      2.00000
     13      -1.1508      2.00000
     14      -1.0975      2.00000
     15      -1.0056      2.00000
     16      -0.8819      2.00000
     17      -0.8101      2.00000
     18      -0.6673      2.00000
     19      -0.5700      2.00000
     20      -0.4872      2.00001
     21      -0.4354      2.00003
     22      -0.3992      2.00009
     23      -0.3015      2.00123
     24      -0.0105      2.07032
     25       0.2837      0.53283
     26       0.3211      0.28692
     27       0.4035     -0.01847
     28       0.7438     -0.00154
     29       0.7548     -0.00119
     30       0.8023     -0.00036

 k-point    74 :       0.3333    0.4286    0.5000
  band No.  band energies     occupation 
      1      -4.0314      2.00000
      2      -2.5403      2.00000
      3      -2.3766      2.00000
      4      -2.2894      2.00000
      5      -2.1400      2.00000
      6      -2.0730      2.00000
      7      -2.0172      2.00000
      8      -1.7698      2.00000
      9      -1.7252      2.00000
     10      -1.5213      2.00000
     11      -1.3948      2.00000
     12      -1.1916      2.00000
     13      -1.1001      2.00000
     14      -0.8747      2.00000
     15      -0.8225      2.00000
     16      -0.7887      2.00000
     17      -0.6858      2.00000
     18      -0.6474      2.00000
     19      -0.4878      2.00001
     20      -0.4062      2.00007
     21      -0.2923      2.00152
     22      -0.1329      2.02931
     23      -0.0369      2.06873
     24       0.0189      2.05680
     25       0.2514      0.78628
     26       0.3386      0.19432
     27       0.5432     -0.04740
     28       0.6268     -0.01576
     29       0.7336     -0.00195
     30       0.8090     -0.00030

 k-point    75 :       0.4444    0.4286    0.5000
  band No.  band energies     occupation 
      1      -3.9608      2.00000
      2      -2.4723      2.00000
      3      -2.2644      2.00000
      4      -2.2487      2.00000
      5      -2.1744      2.00000
      6      -2.1410      2.00000
      7      -2.0716      2.00000
      8      -1.8837      2.00000
      9      -1.8705      2.00000
     10      -1.5368      2.00000
     11      -1.4794      2.00000
     12      -1.1303      2.00000
     13      -0.9539      2.00000
     14      -0.7164      2.00000
     15      -0.6895      2.00000
     16      -0.6312      2.00000
     17      -0.5632      2.00000
     18      -0.4971      2.00000
     19      -0.4629      2.00001
     20      -0.3575      2.00029
     21      -0.3060      2.00110
     22      -0.1643      2.01866
     23       0.0251      2.05115
     24       0.0678      1.97538
     25       0.2558      0.75041
     26       0.4048     -0.02079
     27       0.5228     -0.05668
     28       0.6226     -0.01688
     29       0.6902     -0.00496
     30       0.7843     -0.00057

 k-point    76 :       0.0000    0.5000    0.5000
  band No.  band energies     occupation 
      1      -3.4496      2.00000
      2      -3.2228      2.00000
      3      -2.0481      2.00000
      4      -2.0265      2.00000
      5      -1.9886      2.00000
      6      -1.7787      2.00000
      7      -1.7298      2.00000
      8      -1.7256      2.00000
      9      -1.7167      2.00000
     10      -1.7059      2.00000
     11      -1.6776      2.00000
     12      -1.6765      2.00000
     13      -1.5687      2.00000
     14      -1.1585      2.00000
     15      -1.0268      2.00000
     16      -0.9663      2.00000
     17      -0.8644      2.00000
     18      -0.8290      2.00000
     19      -0.7296      2.00000
     20      -0.7174      2.00000
     21      -0.6437      2.00000
     22      -0.6348      2.00000
     23      -0.3624      2.00026
     24       0.0517      2.01213
     25       0.1479      1.60823
     26       0.5036     -0.06440
     27       0.5317     -0.05270
     28       0.5379     -0.04985
     29       0.8418     -0.00012
     30       0.8573     -0.00008

 k-point    77 :       0.1111    0.5000    0.5000
  band No.  band energies     occupation 
      1      -3.4620      2.00000
      2      -3.1683      2.00000
      3      -2.1174      2.00000
      4      -2.1041      2.00000
      5      -2.0727      2.00000
      6      -1.9090      2.00000
      7      -1.8134      2.00000
      8      -1.7813      2.00000
      9      -1.7122      2.00000
     10      -1.6414      2.00000
     11      -1.5238      2.00000
     12      -1.5112      2.00000
     13      -1.3947      2.00000
     14      -1.1213      2.00000
     15      -1.0011      2.00000
     16      -0.9852      2.00000
     17      -0.8956      2.00000
     18      -0.7218      2.00000
     19      -0.6477      2.00000
     20      -0.6366      2.00000
     21      -0.6208      2.00000
     22      -0.6182      2.00000
     23      -0.3954      2.00010
     24       0.0258      2.05041
     25       0.2456      0.83452
     26       0.4197     -0.04316
     27       0.4456     -0.06510
     28       0.6062     -0.02169
     29       0.6145     -0.01916
     30       0.6322     -0.01443

 k-point    78 :       0.2222    0.5000    0.5000
  band No.  band energies     occupation 
      1      -3.4917      2.00000
      2      -3.0253      2.00000
      3      -2.2339      2.00000
      4      -2.2261      2.00000
      5      -2.1261      2.00000
      6      -1.9787      2.00000
      7      -1.9585      2.00000
      8      -1.8106      2.00000
      9      -1.6854      2.00000
     10      -1.6281      2.00000
     11      -1.4003      2.00000
     12      -1.2731      2.00000
     13      -1.2247      2.00000
     14      -1.0500      2.00000
     15      -0.9939      2.00000
     16      -0.8853      2.00000
     17      -0.8807      2.00000
     18      -0.6564      2.00000
     19      -0.6032      2.00000
     20      -0.5267      2.00000
     21      -0.4195      2.00005
     22      -0.3643      2.00024
     23      -0.3487      2.00037
     24       0.0447      2.02489
     25       0.2842      0.52944
     26       0.3202      0.29220
     27       0.4985     -0.06609
     28       0.7595     -0.00106
     29       0.8143     -0.00026
     30       0.8184     -0.00023

 k-point    79 :       0.3333    0.5000    0.5000
  band No.  band energies     occupation 
      1      -3.5228      2.00000
      2      -2.8576      2.00000
      3      -2.2720      2.00000
      4      -2.2608      2.00000
      5      -2.1115      2.00000
      6      -2.0520      2.00000
      7      -2.0294      2.00000
      8      -1.8864      2.00000
      9      -1.8187      2.00000
     10      -1.5700      2.00000
     11      -1.3348      2.00000
     12      -1.3120      2.00000
     13      -1.1628      2.00000
     14      -0.8656      2.00000
     15      -0.8332      2.00000
     16      -0.7596      2.00000
     17      -0.7147      2.00000
     18      -0.6684      2.00000
     19      -0.5238      2.00000
     20      -0.4104      2.00007
     21      -0.3707      2.00021
     22      -0.1338      2.02896
     23      -0.0173      2.07089
     24       0.1790      1.38526
     25       0.2894      0.49208
     26       0.3851      0.02208
     27       0.6219     -0.01706
     28       0.7099     -0.00329
     29       0.7649     -0.00093
     30       0.9059     -0.00002

 k-point    80 :       0.4444    0.5000    0.5000
  band No.  band energies     occupation 
      1      -3.5417      2.00000
      2      -2.7479      2.00000
      3      -2.2327      2.00000
      4      -2.2066      2.00000
      5      -2.1252      2.00000
      6      -2.0916      2.00000
      7      -2.0356      2.00000
      8      -1.9799      2.00000
      9      -1.9465      2.00000
     10      -1.5929      2.00000
     11      -1.5106      2.00000
     12      -1.1579      2.00000
     13      -1.0158      2.00000
     14      -0.7343      2.00000
     15      -0.7130      2.00000
     16      -0.6795      2.00000
     17      -0.6095      2.00000
     18      -0.5365      2.00000
     19      -0.4880      2.00001
     20      -0.3675      2.00022
     21      -0.3195      2.00079
     22      -0.1618      2.01940
     23       0.0035      2.06638
     24       0.3155      0.31957
     25       0.3213      0.28562
     26       0.3928      0.00342
     27       0.5398     -0.04899
     28       0.6347     -0.01385
     29       0.7465     -0.00144
     30       1.0969     -0.00000


--------------------------------------------------------------------------------------------------------


 soft charge-density along one line, spin component           1
         0         1         2         3         4         5         6         7         8         9
 total charge-density along one line
 
 pseudopotential strength for first ion, spin component:           1
 -5.035   0.000  -0.000   0.000   0.000  -5.282   0.000  -0.000
  0.000  -5.012   0.000   0.000  -0.000   0.000  -5.255   0.000
 -0.000   0.000  -4.997   0.000  -0.007  -0.000   0.000  -5.237
  0.000   0.000   0.000  -5.005   0.000   0.000   0.000   0.000
  0.000  -0.000  -0.007   0.000  -5.032   0.000  -0.000  -0.008
 -5.282   0.000  -0.000   0.000   0.000  -5.450   0.000  -0.000
  0.000  -5.255   0.000   0.000  -0.000   0.000  -5.418   0.000
 -0.000   0.000  -5.237   0.000  -0.008  -0.000   0.000  -5.397
  0.000   0.000   0.000  -5.247   0.000   0.000   0.000   0.000
  0.000  -0.000  -0.008   0.000  -5.279   0.000  -0.000  -0.009
 -0.000  -0.000  -0.004  -0.000  -0.002  -0.000  -0.000  -0.005
  0.000   0.000   0.007   0.000   0.003   0.000   0.000   0.008
  0.000  -0.002  -0.000   0.000  -0.000   0.000  -0.002  -0.000
  0.000  -0.000   0.002   0.000  -0.000   0.000  -0.000   0.002
 -0.000   0.000   0.000  -0.003  -0.000  -0.000   0.000   0.000
 total augmentation occupancy for first ion, spin component:           1
  2.810   0.000   0.000   0.000   0.000  -1.514   0.000   0.000   0.000   0.000   0.000   0.000   0.000   0.000   0.000
  0.000   2.405   0.000   0.000   0.000   0.000  -1.182   0.000   0.000   0.000   0.000   0.000   0.065   0.000   0.000
  0.000   0.000   2.733   0.000  -0.125   0.000   0.000  -1.337   0.000   0.097  -0.326  -0.010   0.000   0.286   0.000
  0.000   0.000   0.000   2.623   0.000   0.000   0.000   0.000  -1.276   0.000   0.000   0.000   0.000   0.000   0.037
  0.000   0.000  -0.125   0.000   3.161   0.000   0.000   0.097   0.000  -1.582   0.104   0.004   0.000   0.059   0.000
 -1.514   0.000   0.000   0.000   0.000   0.824   0.000   0.000   0.000   0.000   0.000   0.000   0.000   0.000   0.000
  0.000  -1.182   0.000   0.000   0.000   0.000   0.595   0.000   0.000   0.000   0.000   0.000  -0.065   0.000   0.000
  0.000   0.000  -1.337   0.000   0.097   0.000   0.000   0.672   0.000  -0.063   0.217   0.007   0.000  -0.148   0.000
  0.000   0.000   0.000  -1.276   0.000   0.000   0.000   0.000   0.640   0.000   0.000   0.000   0.000   0.000  -0.043
  0.000   0.000   0.097   0.000  -1.582   0.000   0.000  -0.063   0.000   0.811  -0.070  -0.002   0.000  -0.017   0.000
  0.000   0.000  -0.326   0.000   0.104   0.000   0.000   0.217   0.000  -0.070   1.997   0.049   0.000   0.094   0.000
  0.000   0.000  -0.010   0.000   0.004   0.000   0.000   0.007   0.000  -0.002   0.049   0.002   0.000   0.004   0.000
  0.000   0.065   0.000   0.000   0.000   0.000  -0.065   0.000   0.000   0.000   0.000   0.000   0.285   0.000   0.000
  0.000   0.000   0.286   0.000   0.059   0.000   0.000  -0.148   0.000  -0.017   0.094   0.004   0.000   0.285   0.000
  0.000   0.000   0.000   0.037   0.000   0.000   0.000   0.000  -0.043   0.000   0.000   0.000   0.000   0.000   0.311


------------------------ aborting loop because EDIFF is reached ----------------------------------------


 ----------------------------------------------------------------------------- 
|                                                                             |
|  ADVICE TO THIS USER RUNNING 'VASP/VAMP'   (HEAR YOUR MASTER'S VOICE ...):  |
|                                                                             |
|      Your highest band is occupied at some k-points! Unless you are         |
|      performing a calculation for an insulator or semiconductor, without    |
|      unoccupied bands, you have included TOO FEW BANDS!! Please increase    |
|      the parameter NBANDS in file INCAR to ensure that the highest band     |
|      is unoccupied at all k-points. It is always recommended to             |
|      include a few unoccupied bands to accelerate the convergence of        |
|      molecular dynamics runs (even for insulators or semiconductors).       |
|      Because the presence of unoccupied bands improves wavefunction         |
|      prediction, and helps to suppress 'band-crossings.'                    |
|      Following all k-points will be listed (with the Fermi weights of       |
|      the highest band given in paranthesis) ... :                           |
|                                                                             |
|                         15       (-0.02134)                                 |
|                         19       (-0.03376)                                 |
|                         24       (-0.01094)                                 |
|                         25       (-0.03495)                                 |
|                         55       (-0.02134)                                 |
|                         59       (-0.03376)                                 |
|                         64       (-0.01072)                                 |
|                         65       (-0.03493)                                 |
|                                                                             |
|      The total occupancy of band no.    30 is  -0.00640 electrons ...       |
|                                                                             |
 ----------------------------------------------------------------------------- 

    CHARGE:  cpu time    0.0417: real time    0.0417
    FORLOC:  cpu time    0.0008: real time    0.0008
    FORNL :  cpu time    0.4581: real time    0.4585
    STRESS:  cpu time    0.8436: real time    0.8441
    FORCOR:  cpu time    0.0068: real time    0.0068
    FORHAR:  cpu time    0.0021: real time    0.0021
    MIXING:  cpu time    0.0024: real time    0.0024
    OFIELD:  cpu time    0.0001: real time    0.0001

  FORCE on cell =-STRESS in cart. coord.  units (eV):
  Direction    XX          YY          ZZ          XY          YZ          ZX
  --------------------------------------------------------------------------------------
  Alpha Z   121.74529   121.74529   121.74529
  Ewald    7493.86076  7498.06909 -8496.29328    -0.00000    -0.00000     0.00000
  Hartree  7743.07056  7747.62783 -7718.54735    -0.00000    -0.00000    -0.00000
  E(xc)    -176.58470  -177.21597  -174.47916     0.00000     0.00000     0.00000
  Local  -15524.45227-15535.92854 15922.14969     0.00000     0.00000     0.00000
  n-local   -13.12535   -15.63480   -19.14705    -0.05249     0.00066     0.00009
  augment    64.84623    66.20341    65.12103     0.00021    -0.00010     0.00007
  Kinetic   291.83321   296.80916   299.06052    -0.33584    -0.00044    -0.00108
  Fock        0.00000     0.00000     0.00000     0.00000     0.00000     0.00000
  -------------------------------------------------------------------------------------
  Total       1.19373     1.67546    -0.39031     0.00000     0.00000     0.00000
  in kB       5.11767     7.18292    -1.67333     0.00000     0.00000     0.00000
  external pressure =        3.54 kB  Pullay stress =        0.00 kB


 VOLUME and BASIS-vectors are now :
 -----------------------------------------------------------------------------
  energy-cutoff  :      400.00
  volume of cell :      373.72
      direct lattice vectors                 reciprocal lattice vectors
     4.588300228  0.000000000  0.000000000     0.217945634  0.000000000  0.000000000
     0.000000000  2.854899883  0.000000000     0.000000000  0.350274980  0.000000000
     0.000000000  0.000000000 28.529899597     0.000000000  0.000000000  0.035050947

  length of vectors
     4.588300228  2.854899883 28.529899597     0.217945634  0.350274980  0.035050947


 FORCES acting on ions
    electron-ion (+dipol)            ewald-force                    non-local-force                 convergence-correction
 -----------------------------------------------------------------------------------------------
   0.504E-05 0.309E-05 0.471E+03   0.184E-14 0.969E-06 -.471E+03   0.000E+00 0.000E+00 -.827E+00   -.117E-08 0.730E-11 0.192E-02
   0.311E-05 0.552E-05 0.251E+03   0.428E-14 -.116E-05 -.251E+03   0.000E+00 0.000E+00 0.691E+00   -.138E-08 -.335E-09 0.376E-01
   0.151E-05 0.750E-05 -.113E+03   -.308E-14 -.114E-05 0.113E+03   0.000E+00 0.000E+00 -.812E+00   0.339E-09 0.123E-10 0.559E-01
   0.325E-05 0.574E-05 -.326E+03   -.265E-15 0.125E-05 0.326E+03   0.000E+00 0.000E+00 0.944E-01   0.526E-09 0.604E-10 0.358E-01
   0.214E-05 0.673E-05 -.532E+03   -.113E-13 -.998E-06 0.529E+03   0.000E+00 0.000E+00 0.350E+01   0.130E-08 -.113E-08 -.803E-02
   0.306E-05 0.508E-05 0.528E+03   -.102E-14 -.984E-06 -.524E+03   0.000E+00 0.000E+00 -.349E+01   0.113E-08 -.316E-09 -.109E-01
   0.289E-05 0.565E-05 0.324E+03   -.570E-14 0.124E-05 -.324E+03   0.000E+00 0.000E+00 -.583E+00   0.316E-08 -.618E-09 0.282E-01
   0.220E-05 0.480E-05 0.126E+03   -.301E-14 -.104E-05 -.126E+03   0.000E+00 0.000E+00 0.111E+00   0.561E-09 -.394E-10 0.503E-01
   0.534E-05 0.435E-05 -.489E+02   -.125E-14 0.120E-05 0.485E+02   0.000E+00 0.000E+00 0.564E+00   0.157E-09 0.313E-09 0.565E-01
   0.535E-05 0.493E-05 -.255E+03   0.137E-14 -.124E-05 0.255E+03   0.000E+00 0.000E+00 0.124E-01   -.930E-09 0.283E-09 0.463E-01
   0.136E-05 0.520E-05 -.475E+03   0.126E-13 0.984E-06 0.475E+03   0.000E+00 0.000E+00 0.732E+00   -.127E-08 -.193E-08 0.807E-02
   -.199E-03 0.169E-03 0.514E+02   0.745E-14 0.903E-06 -.516E+02   0.000E+00 0.000E+00 0.277E+00   -.175E-09 0.124E-10 0.397E-01
 -----------------------------------------------------------------------------------------------
   -.164E-03 0.228E-03 -.621E+00   0.191E-14 -.150E-13 -.334E-12   0.000E+00 0.000E+00 0.277E+00   0.224E-08 -.369E-08 0.341E+00
 
 
 POSITION                                       TOTAL-FORCE (eV/Angst)
 -----------------------------------------------------------------------------------
      2.27116      1.89465      0.87564         0.000000      0.000000      0.002571
      2.27116      0.46720      3.38250         0.000000      0.000000      0.281678
      2.27116      0.46720      8.45626         0.000000      0.000000     -0.413773
      2.27116      1.89465     10.99314         0.000000      0.000000      0.156974
      2.27116      0.46720     13.45544         0.000000      0.000000     -0.001793
      4.56531      0.46720      0.05461         0.000000      0.000000      0.003448
      4.56531      1.89465      2.53688         0.000000      0.000000     -0.372421
      4.56531      0.46720      5.07376         0.000000      0.000000      0.144654
      4.56531      1.89465      7.61064         0.000000      0.000000      0.225538
      4.56531      0.46720     10.14751         0.000000      0.000000     -0.203560
      4.56531      1.89465     12.63256         0.000000      0.000000     -0.003097
      2.27116      1.89465      5.91938         0.000000      0.000000      0.179781
 -----------------------------------------------------------------------------------
    total drift:                               -0.000164      0.000228     -0.002411


--------------------------------------------------------------------------------------------------------


  FREE ENERGIE OF THE ION-ELECTRON SYSTEM (eV)
  ---------------------------------------------------
  free  energy   TOTEN  =       -86.43833158 eV

  energy  without entropy=      -86.42123651  energy(sigma->0) =      -86.43263322
 


--------------------------------------------------------------------------------------------------------


    POTLOK:  cpu time    0.0096: real time    0.0096


--------------------------------------------------------------------------------------------------------


 stress matrix after NEB project (eV)
      1.19373      0.00000      0.00000
      0.00000      1.67546      0.00000
      0.00000      0.00000     -0.39031
  FORCES: max atom, RMS     0.003448    0.001615
  FORCE total and by dimension    0.005595    0.003448
  Stress total and by dimension    2.093916    1.675458


--------------------------------------------------------------------------------------------------------


    WAVPRE:  cpu time    0.0037: real time    0.0097
    FEWALD:  cpu time    0.0003: real time    0.0003
    ORTHCH:  cpu time    0.1067: real time    0.1070
     LOOP+:  cpu time   77.5071: real time   77.8888


--------------------------------------- Iteration      2(   1)  ---------------------------------------


    POTLOK:  cpu time    0.0082: real time    0.0118
    SETDIJ:  cpu time    0.0022: real time    0.0022
     EDDAV:  cpu time    1.4469: real time    1.4479
       DOS:  cpu time    0.0036: real time    0.0036
    CHARGE:  cpu time    0.0406: real time    0.0406
    MIXING:  cpu time    0.0003: real time    0.0003
    --------------------------------------------
      LOOP:  cpu time    1.5018: real time    1.5065

 eigenvalue-minimisations  :  5154
 total energy-change (2. order) :-0.2447880E-03  ( 0.1579863E-03)
 number of electron      46.9999981 magnetization 
 augmentation part       12.3894100 magnetization 

 DIPCOR: dipole corrections for dipol
 direction  3 min pos   208,
 dipolmoment           0.000000      0.000000      0.000816 electrons x Angstroem
 Tr[quadrupol]      -149.667374

 energy correction for charged system         0.000000 eV
 dipol+quadrupol energy correction           -0.000000 eV
 added-field ion interaction          0.000879 eV  (added to PSCEN)


 Broyden mixing:
  rms(total) = 0.21151E-02    rms(broyden)= 0.21151E-02
  rms(prec ) = 0.42058E-02
  weight for this iteration     100.00

 Free energy of the ion-electron system (eV)
  ---------------------------------------------------
  alpha Z        PSCENC =       121.74616566
  Ewald energy   TEWEN  =      6495.74346228
  -Hartree energ DENC   =     -7772.21886016
  -exchange      EXHF   =         0.00000000
  -V(xc)+E(xc)   XCENC  =      -429.63157300
  PAW double counting   =      3085.84492657    -2611.77603099
  entropy T*S    EENTRO =        -0.01716999
  eigenvalues    EBANDS =       -72.38259026
  atomic energy  EATOM  =      1096.25309358
  Solvation  Ediel_sol  =         0.00000000
  ---------------------------------------------------
  free energy    TOTEN  =       -86.43857630 eV

  energy without entropy =      -86.42140632  energy(sigma->0) =      -86.43285298


--------------------------------------------------------------------------------------------------------


--------------------------------------- Iteration      2(   2)  ---------------------------------------


    POTLOK:  cpu time    0.0070: real time    0.0151
    SETDIJ:  cpu time    0.0022: real time    0.0022
    EDDIAG:  cpu time    0.3525: real time    0.3528
  RMM-DIIS:  cpu time    0.6609: real time    0.6613
    ORTHCH:  cpu time    0.0433: real time    0.0433
       DOS:  cpu time    0.0035: real time    0.0035
    CHARGE:  cpu time    0.0409: real time    0.0409
    MIXING:  cpu time    0.0003: real time    0.0003
    --------------------------------------------
      LOOP:  cpu time    1.1106: real time    1.1195

 eigenvalue-minimisations  :  6577
 total energy-change (2. order) :-0.1293531E-01  (-0.6800925E-03)
 number of electron      46.9999981 magnetization 
 augmentation part       12.3911090 magnetization 

 DIPCOR: dipole corrections for dipol
 direction  3 min pos   206,
 dipolmoment           0.000000      0.000000     -0.006526 electrons x Angstroem
 Tr[quadrupol]      -149.664118

 energy correction for charged system         0.000000 eV
 dipol+quadrupol energy correction           -0.000010 eV
 added-field ion interaction          0.023232 eV  (added to PSCEN)


 Broyden mixing:
  rms(total) = 0.80062E-01    rms(broyden)= 0.80061E-01
  rms(prec ) = 0.19979E+00
  weight for this iteration     100.00

 eigenvalues of (default mixing * dielectric matrix)
  average eigenvalue GAMMA=   0.0208
  0.0208

 Free energy of the ion-electron system (eV)
  ---------------------------------------------------
  alpha Z        PSCENC =       121.76850832
  Ewald energy   TEWEN  =      6495.74346228
  -Hartree energ DENC   =     -7772.17153302
  -exchange      EXHF   =         0.00000000
  -V(xc)+E(xc)   XCENC  =      -429.63168578
  PAW double counting   =      3085.84175162    -2611.77301779
  entropy T*S    EENTRO =        -0.01749806
  eigenvalues    EBANDS =       -72.46459276
  atomic energy  EATOM  =      1096.25309358
  Solvation  Ediel_sol  =         0.00000000
  ---------------------------------------------------
  free energy    TOTEN  =       -86.45151161 eV

  energy without entropy =      -86.43401355  energy(sigma->0) =      -86.44567892


--------------------------------------------------------------------------------------------------------


--------------------------------------- Iteration      2(   3)  ---------------------------------------


    POTLOK:  cpu time    0.0070: real time    0.0100
    SETDIJ:  cpu time    0.0021: real time    0.0022
    EDDIAG:  cpu time    0.3520: real time    0.3523
  RMM-DIIS:  cpu time    0.6009: real time    0.6009
    ORTHCH:  cpu time    0.0433: real time    0.0433
       DOS:  cpu time    0.0036: real time    0.0036
    CHARGE:  cpu time    0.0407: real time    0.0406
    MIXING:  cpu time    0.0004: real time    0.0004
    --------------------------------------------
      LOOP:  cpu time    1.0499: real time    1.0533

 eigenvalue-minimisations  :  6033
 total energy-change (2. order) : 0.1263810E-01  (-0.3678297E-03)
 number of electron      46.9999981 magnetization 
 augmentation part       12.3893629 magnetization 

 DIPCOR: dipole corrections for dipol
 direction  3 min pos   208,
 dipolmoment           0.000000      0.000000      0.000540 electrons x Angstroem
 Tr[quadrupol]      -149.662230

 energy correction for charged system         0.000000 eV
 dipol+quadrupol energy correction           -0.000000 eV
 added-field ion interaction          0.000581 eV  (added to PSCEN)


 Broyden mixing:
  rms(total) = 0.55303E-02    rms(broyden)= 0.55201E-02
  rms(prec ) = 0.75021E-02
  weight for this iteration     100.00

 eigenvalues of (default mixing * dielectric matrix)
  average eigenvalue GAMMA=   0.0894
  0.1593  0.0195

 Free energy of the ion-electron system (eV)
  ---------------------------------------------------
  alpha Z        PSCENC =       121.74586841
  Ewald energy   TEWEN  =      6495.74346228
  -Hartree energ DENC   =     -7772.17402313
  -exchange      EXHF   =         0.00000000
  -V(xc)+E(xc)   XCENC  =      -429.63168946
  PAW double counting   =      3085.84362184    -2611.77523495
  entropy T*S    EENTRO =        -0.01734930
  eigenvalues    EBANDS =       -72.42662277
  atomic energy  EATOM  =      1096.25309358
  Solvation  Ediel_sol  =         0.00000000
  ---------------------------------------------------
  free energy    TOTEN  =       -86.43887351 eV

  energy without entropy =      -86.42152421  energy(sigma->0) =      -86.43309041


--------------------------------------------------------------------------------------------------------


--------------------------------------- Iteration      2(   4)  ---------------------------------------


    POTLOK:  cpu time    0.0070: real time    0.0102
    SETDIJ:  cpu time    0.0022: real time    0.0022
    EDDIAG:  cpu time    0.3517: real time    0.3519
  RMM-DIIS:  cpu time    0.6683: real time    0.6683
    ORTHCH:  cpu time    0.0433: real time    0.0434
       DOS:  cpu time    0.0035: real time    0.0035
    CHARGE:  cpu time    0.0406: real time    0.0406
    MIXING:  cpu time    0.0004: real time    0.0004
    --------------------------------------------
      LOOP:  cpu time    1.1170: real time    1.1205

 eigenvalue-minimisations  :  6673
 total energy-change (2. order) : 0.7210272E-04  (-0.1132360E-03)
 number of electron      46.9999981 magnetization 
 augmentation part       12.3892482 magnetization 

 DIPCOR: dipole corrections for dipol
 direction  3 min pos   207,
 dipolmoment           0.000000      0.000000      0.000698 electrons x Angstroem
 Tr[quadrupol]      -149.673901

 energy correction for charged system         0.000000 eV
 dipol+quadrupol energy correction           -0.000000 eV
 added-field ion interaction         -0.000866 eV  (added to PSCEN)


 Broyden mixing:
  rms(total) = 0.45486E-02    rms(broyden)= 0.45482E-02
  rms(prec ) = 0.80200E-02
  weight for this iteration     100.00

 eigenvalues of (default mixing * dielectric matrix)
  average eigenvalue GAMMA=   0.1055
  0.1753  0.1217  0.0195

 Free energy of the ion-electron system (eV)
  ---------------------------------------------------
  alpha Z        PSCENC =       121.74442093
  Ewald energy   TEWEN  =      6495.74346228
  -Hartree energ DENC   =     -7772.28260973
  -exchange      EXHF   =         0.00000000
  -V(xc)+E(xc)   XCENC  =      -429.63177327
  PAW double counting   =      3085.87376699    -2611.80517355
  entropy T*S    EENTRO =        -0.01790316
  eigenvalues    EBANDS =       -72.31608547
  atomic energy  EATOM  =      1096.25309358
  Solvation  Ediel_sol  =         0.00000000
  ---------------------------------------------------
  free energy    TOTEN  =       -86.43880140 eV

  energy without entropy =      -86.42089824  energy(sigma->0) =      -86.43283368


--------------------------------------------------------------------------------------------------------


--------------------------------------- Iteration      2(   5)  ---------------------------------------


    POTLOK:  cpu time    0.0070: real time    0.0101
    SETDIJ:  cpu time    0.0022: real time    0.0022
    EDDIAG:  cpu time    0.3518: real time    0.3520
  RMM-DIIS:  cpu time    0.6556: real time    0.6820
    ORTHCH:  cpu time    0.0431: real time    0.0437
       DOS:  cpu time    0.0035: real time    0.0036
    CHARGE:  cpu time    0.0423: real time    0.0433
    MIXING:  cpu time    0.0004: real time    0.0004
    --------------------------------------------
      LOOP:  cpu time    1.1059: real time    1.1373

 eigenvalue-minimisations  :  6596
 total energy-change (2. order) : 0.9371295E-05  (-0.3184460E-04)
 number of electron      46.9999981 magnetization 
 augmentation part       12.3893988 magnetization 

 DIPCOR: dipole corrections for dipol
 direction  3 min pos   207,
 dipolmoment           0.000000      0.000000      0.000701 electrons x Angstroem
 Tr[quadrupol]      -149.663991

 energy correction for charged system         0.000000 eV
 dipol+quadrupol energy correction           -0.000000 eV
 added-field ion interaction         -0.000870 eV  (added to PSCEN)


 Broyden mixing:
  rms(total) = 0.36815E-02    rms(broyden)= 0.36813E-02
  rms(prec ) = 0.52909E-02
  weight for this iteration     100.00

 eigenvalues of (default mixing * dielectric matrix)
  average eigenvalue GAMMA=   0.2738
  0.7682  0.0195  0.2139  0.0935

 Free energy of the ion-electron system (eV)
  ---------------------------------------------------
  alpha Z        PSCENC =       121.74441657
  Ewald energy   TEWEN  =      6495.74346228
  -Hartree energ DENC   =     -7772.19162653
  -exchange      EXHF   =         0.00000000
  -V(xc)+E(xc)   XCENC  =      -429.63177608
  PAW double counting   =      3085.86938161    -2611.80069682
  entropy T*S    EENTRO =        -0.01747884
  eigenvalues    EBANDS =       -72.40756780
  atomic energy  EATOM  =      1096.25309358
  Solvation  Ediel_sol  =         0.00000000
  ---------------------------------------------------
  free energy    TOTEN  =       -86.43879203 eV

  energy without entropy =      -86.42131320  energy(sigma->0) =      -86.43296575


--------------------------------------------------------------------------------------------------------


--------------------------------------- Iteration      2(   6)  ---------------------------------------


    POTLOK:  cpu time    0.0100: real time    0.0103
    SETDIJ:  cpu time    0.0022: real time    0.0022
    EDDIAG:  cpu time    0.3593: real time    0.3594
  RMM-DIIS:  cpu time    0.6111: real time    0.6114
    ORTHCH:  cpu time    0.0433: real time    0.0433
       DOS:  cpu time    0.0035: real time    0.0035
    CHARGE:  cpu time    0.0418: real time    0.0418
    MIXING:  cpu time    0.0005: real time    0.0005
    --------------------------------------------
      LOOP:  cpu time    1.0719: real time    1.0724

 eigenvalue-minimisations  :  6068
 total energy-change (2. order) : 0.2593069E-04  (-0.8897229E-05)
 number of electron      46.9999981 magnetization 
 augmentation part       12.3892302 magnetization 

 DIPCOR: dipole corrections for dipol
 direction  3 min pos   206,
 dipolmoment           0.000000      0.000000      0.000540 electrons x Angstroem
 Tr[quadrupol]      -149.667705

 energy correction for charged system         0.000000 eV
 dipol+quadrupol energy correction           -0.000000 eV
 added-field ion interaction         -0.001924 eV  (added to PSCEN)


 Broyden mixing:
  rms(total) = 0.13035E-02    rms(broyden)= 0.13035E-02
  rms(prec ) = 0.17325E-02
  weight for this iteration     100.00

 eigenvalues of (default mixing * dielectric matrix)
  average eigenvalue GAMMA=   0.4506
  1.6838  0.0195  0.2288  0.2288  0.0921

 Free energy of the ion-electron system (eV)
  ---------------------------------------------------
  alpha Z        PSCENC =       121.74336283
  Ewald energy   TEWEN  =      6495.74346228
  -Hartree energ DENC   =     -7772.22740967
  -exchange      EXHF   =         0.00000000
  -V(xc)+E(xc)   XCENC  =      -429.63180227
  PAW double counting   =      3085.88864816    -2611.81985421
  entropy T*S    EENTRO =        -0.01759819
  eigenvalues    EBANDS =       -72.37066861
  atomic energy  EATOM  =      1096.25309358
  Solvation  Ediel_sol  =         0.00000000
  ---------------------------------------------------
  free energy    TOTEN  =       -86.43876610 eV

  energy without entropy =      -86.42116791  energy(sigma->0) =      -86.43290004


--------------------------------------------------------------------------------------------------------


--------------------------------------- Iteration      2(   7)  ---------------------------------------


    POTLOK:  cpu time    0.0076: real time    0.0106
    SETDIJ:  cpu time    0.0023: real time    0.0023
    EDDIAG:  cpu time    0.3740: real time    0.3744
  RMM-DIIS:  cpu time    0.6769: real time    0.6770
    ORTHCH:  cpu time    0.0439: real time    0.0439
       DOS:  cpu time    0.0036: real time    0.0036
    CHARGE:  cpu time    0.0429: real time    0.0429
    MIXING:  cpu time    0.0005: real time    0.0005
    --------------------------------------------
      LOOP:  cpu time    1.1518: real time    1.1553

 eigenvalue-minimisations  :  6392
 total energy-change (2. order) : 0.3295196E-05  (-0.9601640E-06)
 number of electron      46.9999981 magnetization 
 augmentation part       12.3892204 magnetization 

 DIPCOR: dipole corrections for dipol
 direction  3 min pos   207,
 dipolmoment           0.000000      0.000000      0.000663 electrons x Angstroem
 Tr[quadrupol]      -149.667579

 energy correction for charged system         0.000000 eV
 dipol+quadrupol energy correction           -0.000000 eV
 added-field ion interaction         -0.000823 eV  (added to PSCEN)


 Broyden mixing:
  rms(total) = 0.55015E-03    rms(broyden)= 0.55011E-03
  rms(prec ) = 0.89426E-03
  weight for this iteration     100.00

 eigenvalues of (default mixing * dielectric matrix)
  average eigenvalue GAMMA=   0.4770
  1.9576  0.0195  0.2963  0.2963  0.0925  0.1996

 Free energy of the ion-electron system (eV)
  ---------------------------------------------------
  alpha Z        PSCENC =       121.74446349
  Ewald energy   TEWEN  =      6495.74346228
  -Hartree energ DENC   =     -7772.22532159
  -exchange      EXHF   =         0.00000000
  -V(xc)+E(xc)   XCENC  =      -429.63180412
  PAW double counting   =      3085.89305850    -2611.82423324
  entropy T*S    EENTRO =        -0.01759737
  eigenvalues    EBANDS =       -72.37388433
  atomic energy  EATOM  =      1096.25309358
  Solvation  Ediel_sol  =         0.00000000
  ---------------------------------------------------
  free energy    TOTEN  =       -86.43876281 eV

  energy without entropy =      -86.42116544  energy(sigma->0) =      -86.43289702


--------------------------------------------------------------------------------------------------------


--------------------------------------- Iteration      2(   8)  ---------------------------------------


    POTLOK:  cpu time    0.0076: real time    0.0105
    SETDIJ:  cpu time    0.0023: real time    0.0023
    EDDIAG:  cpu time    0.3679: real time    0.3682
  RMM-DIIS:  cpu time    0.6723: real time    0.6724
    ORTHCH:  cpu time    0.0433: real time    0.0432
       DOS:  cpu time    0.0036: real time    0.0036
    CHARGE:  cpu time    0.0408: real time    0.0408
    MIXING:  cpu time    0.0005: real time    0.0005
    --------------------------------------------
      LOOP:  cpu time    1.1382: real time    1.1414

 eigenvalue-minimisations  :  6626
 total energy-change (2. order) : 0.8716713E-06  ( 0.3123895E-06)
 number of electron      46.9999981 magnetization 
 augmentation part       12.3892064 magnetization 

 DIPCOR: dipole corrections for dipol
 direction  3 min pos   207,
 dipolmoment           0.000000      0.000000      0.000635 electrons x Angstroem
 Tr[quadrupol]      -149.667595

 energy correction for charged system         0.000000 eV
 dipol+quadrupol energy correction           -0.000000 eV
 added-field ion interaction         -0.000788 eV  (added to PSCEN)


 Broyden mixing:
  rms(total) = 0.41329E-03    rms(broyden)= 0.41328E-03
  rms(prec ) = 0.51765E-03
  weight for this iteration     100.00

 eigenvalues of (default mixing * dielectric matrix)
  average eigenvalue GAMMA=   0.4481
  1.8980  0.3552  0.3552  0.0195  0.0923  0.2081  0.2081

 Free energy of the ion-electron system (eV)
  ---------------------------------------------------
  alpha Z        PSCENC =       121.74449884
  Ewald energy   TEWEN  =      6495.74346228
  -Hartree energ DENC   =     -7772.22550543
  -exchange      EXHF   =         0.00000000
  -V(xc)+E(xc)   XCENC  =      -429.63180211
  PAW double counting   =      3085.90184279    -2611.83294757
  entropy T*S    EENTRO =        -0.01759685
  eigenvalues    EBANDS =       -72.37380746
  atomic energy  EATOM  =      1096.25309358
  Solvation  Ediel_sol  =         0.00000000
  ---------------------------------------------------
  free energy    TOTEN  =       -86.43876194 eV

  energy without entropy =      -86.42116508  energy(sigma->0) =      -86.43289632


--------------------------------------------------------------------------------------------------------


--------------------------------------- Iteration      2(   9)  ---------------------------------------


    POTLOK:  cpu time    0.0100: real time    0.0102
    SETDIJ:  cpu time    0.0022: real time    0.0022
    EDDIAG:  cpu time    0.3526: real time    0.3527
  RMM-DIIS:  cpu time    0.5847: real time    0.5849
    ORTHCH:  cpu time    0.0434: real time    0.0433
       DOS:  cpu time    0.0035: real time    0.0035
    CHARGE:  cpu time    0.0407: real time    0.0408
    MIXING:  cpu time    0.0005: real time    0.0005
    --------------------------------------------
      LOOP:  cpu time    1.0375: real time    1.0382

 eigenvalue-minimisations  :  5633
 total energy-change (2. order) : 0.1354806E-05  ( 0.9494581E-06)
 number of electron      46.9999981 magnetization 
 augmentation part       12.3892094 magnetization 

 DIPCOR: dipole corrections for dipol
 direction  3 min pos   207,
 dipolmoment           0.000000      0.000000      0.000648 electrons x Angstroem
 Tr[quadrupol]      -149.667593

 energy correction for charged system         0.000000 eV
 dipol+quadrupol energy correction           -0.000000 eV
 added-field ion interaction         -0.000804 eV  (added to PSCEN)


 Broyden mixing:
  rms(total) = 0.21535E-03    rms(broyden)= 0.21534E-03
  rms(prec ) = 0.29429E-03
  weight for this iteration     100.00

 eigenvalues of (default mixing * dielectric matrix)
  average eigenvalue GAMMA=   0.5679
  1.7043  1.0077  1.0077  0.0195  0.0924  0.2718  0.2061  0.2342

 Free energy of the ion-electron system (eV)
  ---------------------------------------------------
  alpha Z        PSCENC =       121.74448308
  Ewald energy   TEWEN  =      6495.74346228
  -Hartree energ DENC   =     -7772.22533677
  -exchange      EXHF   =         0.00000000
  -V(xc)+E(xc)   XCENC  =      -429.63179591
  PAW double counting   =      3085.90717023    -2611.83819897
  entropy T*S    EENTRO =        -0.01759109
  eigenvalues    EBANDS =       -72.37404702
  atomic energy  EATOM  =      1096.25309358
  Solvation  Ediel_sol  =         0.00000000
  ---------------------------------------------------
  free energy    TOTEN  =       -86.43876058 eV

  energy without entropy =      -86.42116949  energy(sigma->0) =      -86.43289688


--------------------------------------------------------------------------------------------------------


--------------------------------------- Iteration      2(  10)  ---------------------------------------


    POTLOK:  cpu time    0.0070: real time    0.0101
    SETDIJ:  cpu time    0.0022: real time    0.0022
    EDDIAG:  cpu time    0.3525: real time    0.3527
  RMM-DIIS:  cpu time    0.5914: real time    0.5916
    ORTHCH:  cpu time    0.0436: real time    0.0441
       DOS:  cpu time    0.0036: real time    0.0036
    CHARGE:  cpu time    0.0407: real time    0.0408
    MIXING:  cpu time    0.0005: real time    0.0005
    --------------------------------------------
      LOOP:  cpu time    1.0416: real time    1.0455

 eigenvalue-minimisations  :  5632
 total energy-change (2. order) : 0.6295566E-06  ( 0.5822208E-06)
 number of electron      46.9999981 magnetization 
 augmentation part       12.3892186 magnetization 

 DIPCOR: dipole corrections for dipol
 direction  3 min pos   207,
 dipolmoment           0.000000      0.000000      0.000650 electrons x Angstroem
 Tr[quadrupol]      -149.667590

 energy correction for charged system         0.000000 eV
 dipol+quadrupol energy correction           -0.000000 eV
 added-field ion interaction         -0.000807 eV  (added to PSCEN)


 Broyden mixing:
  rms(total) = 0.23276E-03    rms(broyden)= 0.23276E-03
  rms(prec ) = 0.28671E-03
  weight for this iteration     100.00

 eigenvalues of (default mixing * dielectric matrix)
  average eigenvalue GAMMA=   0.5713
  1.8134  1.2202  0.9465  0.0195  0.0924  0.3100  0.3100  0.2128  0.2173

 Free energy of the ion-electron system (eV)
  ---------------------------------------------------
  alpha Z        PSCENC =       121.74447971
  Ewald energy   TEWEN  =      6495.74346228
  -Hartree energ DENC   =     -7772.22514163
  -exchange      EXHF   =         0.00000000
  -V(xc)+E(xc)   XCENC  =      -429.63178416
  PAW double counting   =      3085.91575267    -2611.84666570
  entropy T*S    EENTRO =        -0.01759264
  eigenvalues    EBANDS =       -72.37436405
  atomic energy  EATOM  =      1096.25309358
  Solvation  Ediel_sol  =         0.00000000
  ---------------------------------------------------
  free energy    TOTEN  =       -86.43875995 eV

  energy without entropy =      -86.42116731  energy(sigma->0) =      -86.43289574


--------------------------------------------------------------------------------------------------------


--------------------------------------- Iteration      2(  11)  ---------------------------------------


    POTLOK:  cpu time    0.0071: real time    0.0101
    SETDIJ:  cpu time    0.0022: real time    0.0022
    EDDIAG:  cpu time    0.3521: real time    0.3523
  RMM-DIIS:  cpu time    0.4867: real time    0.4867
    ORTHCH:  cpu time    0.0433: real time    0.0433
       DOS:  cpu time    0.0036: real time    0.0036
    CHARGE:  cpu time    0.0407: real time    0.0407
    MIXING:  cpu time    0.0006: real time    0.0006
    --------------------------------------------
      LOOP:  cpu time    0.9363: real time    0.9395

 eigenvalue-minimisations  :  4210
 total energy-change (2. order) : 0.8418526E-06  ( 0.7161674E-06)
 number of electron      46.9999981 magnetization 
 augmentation part       12.3892203 magnetization 

 DIPCOR: dipole corrections for dipol
 direction  3 min pos   207,
 dipolmoment           0.000000      0.000000      0.000657 electrons x Angstroem
 Tr[quadrupol]      -149.667641

 energy correction for charged system         0.000000 eV
 dipol+quadrupol energy correction           -0.000000 eV
 added-field ion interaction         -0.000816 eV  (added to PSCEN)


 Broyden mixing:
  rms(total) = 0.15574E-03    rms(broyden)= 0.15573E-03
  rms(prec ) = 0.19395E-03
  weight for this iteration     100.00

 eigenvalues of (default mixing * dielectric matrix)
  average eigenvalue GAMMA=   0.6346
  2.2850  1.1112  1.1112  0.6760  0.0195  0.0924  0.3428  0.2071  0.2301  0.2711

 Free energy of the ion-electron system (eV)
  ---------------------------------------------------
  alpha Z        PSCENC =       121.74447091
  Ewald energy   TEWEN  =      6495.74346228
  -Hartree energ DENC   =     -7772.22558842
  -exchange      EXHF   =         0.00000000
  -V(xc)+E(xc)   XCENC  =      -429.63178286
  PAW double counting   =      3085.91839108    -2611.84927379
  entropy T*S    EENTRO =        -0.01758744
  eigenvalues    EBANDS =       -72.37394445
  atomic energy  EATOM  =      1096.25309358
  Solvation  Ediel_sol  =         0.00000000
  ---------------------------------------------------
  free energy    TOTEN  =       -86.43875911 eV

  energy without entropy =      -86.42117167  energy(sigma->0) =      -86.43289663


--------------------------------------------------------------------------------------------------------


--------------------------------------- Iteration      2(  12)  ---------------------------------------


    POTLOK:  cpu time    0.0096: real time    0.0099
    SETDIJ:  cpu time    0.0022: real time    0.0022
    EDDIAG:  cpu time    0.3533: real time    0.3534
  RMM-DIIS:  cpu time    0.4425: real time    0.4426
    ORTHCH:  cpu time    0.0433: real time    0.0433
       DOS:  cpu time    0.0036: real time    0.0036
    CHARGE:  cpu time    0.0407: real time    0.0407
    MIXING:  cpu time    0.0006: real time    0.0006
    --------------------------------------------
      LOOP:  cpu time    0.8957: real time    0.8962

 eigenvalue-minimisations  :  3740
 total energy-change (2. order) : 0.4957437E-06  ( 0.4376460E-06)
 number of electron      46.9999981 magnetization 
 augmentation part       12.3892203 magnetization 

 DIPCOR: dipole corrections for dipol
 direction  3 min pos   207,
 dipolmoment           0.000000      0.000000      0.000666 electrons x Angstroem
 Tr[quadrupol]      -149.667636

 energy correction for charged system         0.000000 eV
 dipol+quadrupol energy correction           -0.000000 eV
 added-field ion interaction         -0.000827 eV  (added to PSCEN)


 Broyden mixing:
  rms(total) = 0.86644E-04    rms(broyden)= 0.86642E-04
  rms(prec ) = 0.95876E-04
  weight for this iteration     100.00

 eigenvalues of (default mixing * dielectric matrix)
  average eigenvalue GAMMA=   0.6165
  2.3243  1.0593  0.9096  0.9096  0.0195  0.0924  0.3726  0.3726  0.2080  0.2264
  0.2872

 Free energy of the ion-electron system (eV)
  ---------------------------------------------------
  alpha Z        PSCENC =       121.74446019
  Ewald energy   TEWEN  =      6495.74346228
  -Hartree energ DENC   =     -7772.22553627
  -exchange      EXHF   =         0.00000000
  -V(xc)+E(xc)   XCENC  =      -429.63178048
  PAW double counting   =      3085.91871489    -2611.84958475
  entropy T*S    EENTRO =        -0.01758710
  eigenvalues    EBANDS =       -72.37400095
  atomic energy  EATOM  =      1096.25309358
  Solvation  Ediel_sol  =         0.00000000
  ---------------------------------------------------
  free energy    TOTEN  =       -86.43875861 eV

  energy without entropy =      -86.42117151  energy(sigma->0) =      -86.43289625


--------------------------------------------------------------------------------------------------------


--------------------------------------- Iteration      2(  13)  ---------------------------------------


    POTLOK:  cpu time    0.0071: real time    0.0100
    SETDIJ:  cpu time    0.0022: real time    0.0022
    EDDIAG:  cpu time    0.3529: real time    0.3530
  RMM-DIIS:  cpu time    0.4033: real time    0.4034
    ORTHCH:  cpu time    0.0433: real time    0.0433
       DOS:  cpu time    0.0036: real time    0.0036
    CHARGE:  cpu time    0.0407: real time    0.0407
    MIXING:  cpu time    0.0007: real time    0.0007
    --------------------------------------------
      LOOP:  cpu time    0.8538: real time    0.8569

 eigenvalue-minimisations  :  3089
 total energy-change (2. order) : 0.5128461E-06  ( 0.4984786E-06)
 number of electron      46.9999981 magnetization 
 augmentation part       12.3892183 magnetization 

 DIPCOR: dipole corrections for dipol
 direction  3 min pos   207,
 dipolmoment           0.000000      0.000000      0.000668 electrons x Angstroem
 Tr[quadrupol]      -149.667654

 energy correction for charged system         0.000000 eV
 dipol+quadrupol energy correction           -0.000000 eV
 added-field ion interaction         -0.000829 eV  (added to PSCEN)


 Broyden mixing:
  rms(total) = 0.58518E-04    rms(broyden)= 0.58517E-04
  rms(prec ) = 0.65619E-04
  weight for this iteration     100.00

 eigenvalues of (default mixing * dielectric matrix)
  average eigenvalue GAMMA=   0.6404
  2.4510  1.1929  1.1929  0.6420  0.6420  0.0195  0.0924  0.4257  0.2075  0.2285
  0.2726  0.3183

 Free energy of the ion-electron system (eV)
  ---------------------------------------------------
  alpha Z        PSCENC =       121.74445789
  Ewald energy   TEWEN  =      6495.74346228
  -Hartree energ DENC   =     -7772.22570466
  -exchange      EXHF   =         0.00000000
  -V(xc)+E(xc)   XCENC  =      -429.63178060
  PAW double counting   =      3085.91911742    -2611.84998429
  entropy T*S    EENTRO =        -0.01758496
  eigenvalues    EBANDS =       -72.37383475
  atomic energy  EATOM  =      1096.25309358
  Solvation  Ediel_sol  =         0.00000000
  ---------------------------------------------------
  free energy    TOTEN  =       -86.43875810 eV

  energy without entropy =      -86.42117314  energy(sigma->0) =      -86.43289645


--------------------------------------------------------------------------------------------------------


--------------------------------------- Iteration      2(  14)  ---------------------------------------


    POTLOK:  cpu time    0.0070: real time    0.0101
    SETDIJ:  cpu time    0.0022: real time    0.0022
    EDDIAG:  cpu time    0.3529: real time    0.3530
  RMM-DIIS:  cpu time    0.3887: real time    0.3887
    ORTHCH:  cpu time    0.0433: real time    0.0434
       DOS:  cpu time    0.0036: real time    0.0036
    CHARGE:  cpu time    0.0407: real time    0.0407
    MIXING:  cpu time    0.0007: real time    0.0007
    --------------------------------------------
      LOOP:  cpu time    0.8390: real time    0.8423

 eigenvalue-minimisations  :  2890
 total energy-change (2. order) : 0.2897091E-06  ( 0.2859585E-06)
 number of electron      46.9999981 magnetization 
 augmentation part       12.3892184 magnetization 

 DIPCOR: dipole corrections for dipol
 direction  3 min pos   207,
 dipolmoment           0.000000      0.000000      0.000671 electrons x Angstroem
 Tr[quadrupol]      -149.667661

 energy correction for charged system         0.000000 eV
 dipol+quadrupol energy correction           -0.000000 eV
 added-field ion interaction         -0.000832 eV  (added to PSCEN)


 Broyden mixing:
  rms(total) = 0.34332E-04    rms(broyden)= 0.34331E-04
  rms(prec ) = 0.45462E-04
  weight for this iteration     100.00

 eigenvalues of (default mixing * dielectric matrix)
  average eigenvalue GAMMA=   0.6615
  2.5251  1.2617  1.2617  0.7039  0.7039  0.6400  0.0195  0.0924  0.3696  0.2077
  0.2276  0.2749  0.3115

 Free energy of the ion-electron system (eV)
  ---------------------------------------------------
  alpha Z        PSCENC =       121.74445448
  Ewald energy   TEWEN  =      6495.74346228
  -Hartree energ DENC   =     -7772.22575876
  -exchange      EXHF   =         0.00000000
  -V(xc)+E(xc)   XCENC  =      -429.63177889
  PAW double counting   =      3085.91883822    -2611.84970575
  entropy T*S    EENTRO =        -0.01758408
  eigenvalues    EBANDS =       -72.37377889
  atomic energy  EATOM  =      1096.25309358
  Solvation  Ediel_sol  =         0.00000000
  ---------------------------------------------------
  free energy    TOTEN  =       -86.43875781 eV

  energy without entropy =      -86.42117373  energy(sigma->0) =      -86.43289645


--------------------------------------------------------------------------------------------------------


--------------------------------------- Iteration      2(  15)  ---------------------------------------


    POTLOK:  cpu time    0.0070: real time    0.0098
    SETDIJ:  cpu time    0.0022: real time    0.0022
    EDDIAG:  cpu time    0.3525: real time    0.3525
  RMM-DIIS:  cpu time    0.3773: real time    0.3773
    ORTHCH:  cpu time    0.0433: real time    0.0433
       DOS:  cpu time    0.0036: real time    0.0036
    CHARGE:  cpu time    0.0407: real time    0.0408
    MIXING:  cpu time    0.0008: real time    0.0007
    --------------------------------------------
      LOOP:  cpu time    0.8273: real time    0.8302

 eigenvalue-minimisations  :  2394
 total energy-change (2. order) : 0.3325747E-06  ( 0.3324102E-06)
 number of electron      46.9999981 magnetization 
 augmentation part       12.3892180 magnetization 

 DIPCOR: dipole corrections for dipol
 direction  3 min pos   207,
 dipolmoment           0.000000      0.000000      0.000673 electrons x Angstroem
 Tr[quadrupol]      -149.667668

 energy correction for charged system         0.000000 eV
 dipol+quadrupol energy correction           -0.000000 eV
 added-field ion interaction         -0.000836 eV  (added to PSCEN)


 Broyden mixing:
  rms(total) = 0.27042E-04    rms(broyden)= 0.27042E-04
  rms(prec ) = 0.51092E-04
  weight for this iteration     100.00

 eigenvalues of (default mixing * dielectric matrix)
  average eigenvalue GAMMA=   0.7088
  2.5552  1.4544  1.4544  0.8556  0.8556  0.7400  0.0195  0.4862  0.0924  0.3894
  0.2076  0.2278  0.3095  0.2761

 Free energy of the ion-electron system (eV)
  ---------------------------------------------------
  alpha Z        PSCENC =       121.74445094
  Ewald energy   TEWEN  =      6495.74346228
  -Hartree energ DENC   =     -7772.22580894
  -exchange      EXHF   =         0.00000000
  -V(xc)+E(xc)   XCENC  =      -429.63177818
  PAW double counting   =      3085.91855183    -2611.84941877
  entropy T*S    EENTRO =        -0.01758239
  eigenvalues    EBANDS =       -72.37372781
  atomic energy  EATOM  =      1096.25309358
  Solvation  Ediel_sol  =         0.00000000
  ---------------------------------------------------
  free energy    TOTEN  =       -86.43875748 eV

  energy without entropy =      -86.42117509  energy(sigma->0) =      -86.43289668


--------------------------------------------------------------------------------------------------------


--------------------------------------- Iteration      2(  16)  ---------------------------------------


    POTLOK:  cpu time    0.0071: real time    0.0101
    SETDIJ:  cpu time    0.0022: real time    0.0022
    EDDIAG:  cpu time    0.3519: real time    0.3520
  RMM-DIIS:  cpu time    0.3639: real time    0.3641
    ORTHCH:  cpu time    0.0434: real time    0.0434
       DOS:  cpu time    0.0036: real time    0.0036
    CHARGE:  cpu time    0.0405: real time    0.0405
    MIXING:  cpu time    0.0008: real time    0.0008
    --------------------------------------------
      LOOP:  cpu time    0.8134: real time    0.8168

 eigenvalue-minimisations  :  2306
 total energy-change (2. order) : 0.1755011E-06  ( 0.1774430E-06)
 number of electron      46.9999981 magnetization 
 augmentation part       12.3892171 magnetization 

 DIPCOR: dipole corrections for dipol
 direction  3 min pos   207,
 dipolmoment           0.000000      0.000000      0.000677 electrons x Angstroem
 Tr[quadrupol]      -149.667685

 energy correction for charged system         0.000000 eV
 dipol+quadrupol energy correction           -0.000000 eV
 added-field ion interaction         -0.000841 eV  (added to PSCEN)


 Broyden mixing:
  rms(total) = 0.27654E-04    rms(broyden)= 0.27654E-04
  rms(prec ) = 0.63968E-04
  weight for this iteration     100.00

 eigenvalues of (default mixing * dielectric matrix)
  average eigenvalue GAMMA=   0.7230
  2.5438  1.8167  1.0806  0.9533  0.9533  0.9347  0.0195  0.5322  0.5322  0.0924
  0.3677  0.2076  0.2278  0.3079  0.2748

 Free energy of the ion-electron system (eV)
  ---------------------------------------------------
  alpha Z        PSCENC =       121.74444622
  Ewald energy   TEWEN  =      6495.74346228
  -Hartree energ DENC   =     -7772.22593907
  -exchange      EXHF   =         0.00000000
  -V(xc)+E(xc)   XCENC  =      -429.63177701
  PAW double counting   =      3085.91809104    -2611.84895982
  entropy T*S    EENTRO =        -0.01758139
  eigenvalues    EBANDS =       -72.37359313
  atomic energy  EATOM  =      1096.25309358
  Solvation  Ediel_sol  =         0.00000000
  ---------------------------------------------------
  free energy    TOTEN  =       -86.43875730 eV

  energy without entropy =      -86.42117591  energy(sigma->0) =      -86.43289684


--------------------------------------------------------------------------------------------------------


--------------------------------------- Iteration      2(  17)  ---------------------------------------


    POTLOK:  cpu time    0.0098: real time    0.0101
    SETDIJ:  cpu time    0.0022: real time    0.0022
    EDDIAG:  cpu time    0.3518: real time    0.3519
  RMM-DIIS:  cpu time    0.3517: real time    0.3517
    ORTHCH:  cpu time    0.0433: real time    0.0433
       DOS:  cpu time    0.0036: real time    0.0036
    CHARGE:  cpu time    0.0407: real time    0.0407
    MIXING:  cpu time    0.0008: real time    0.0008
    --------------------------------------------
      LOOP:  cpu time    0.8039: real time    0.8042

 eigenvalue-minimisations  :  1566
 total energy-change (2. order) : 0.2167981E-06  ( 0.2172044E-06)
 number of electron      46.9999981 magnetization 
 augmentation part       12.3892167 magnetization 

 DIPCOR: dipole corrections for dipol
 direction  3 min pos   207,
 dipolmoment           0.000000      0.000000      0.000679 electrons x Angstroem
 Tr[quadrupol]      -149.667699

 energy correction for charged system         0.000000 eV
 dipol+quadrupol energy correction           -0.000000 eV
 added-field ion interaction         -0.000843 eV  (added to PSCEN)


 Broyden mixing:
  rms(total) = 0.21551E-04    rms(broyden)= 0.21551E-04
  rms(prec ) = 0.50178E-04
  weight for this iteration     100.00

 eigenvalues of (default mixing * dielectric matrix)
  average eigenvalue GAMMA=   0.7748
  2.5064  2.5064  1.0363  1.0363  1.0243  1.0243  0.6627  0.6627  0.0195  0.0924
  0.4348  0.3757  0.2076  0.2278  0.3050  0.2752

 Free energy of the ion-electron system (eV)
  ---------------------------------------------------
  alpha Z        PSCENC =       121.74444416
  Ewald energy   TEWEN  =      6495.74346228
  -Hartree energ DENC   =     -7772.22604088
  -exchange      EXHF   =         0.00000000
  -V(xc)+E(xc)   XCENC  =      -429.63177682
  PAW double counting   =      3085.91796566    -2611.84883461
  entropy T*S    EENTRO =        -0.01758042
  eigenvalues    EBANDS =       -72.37349003
  atomic energy  EATOM  =      1096.25309358
  Solvation  Ediel_sol  =         0.00000000
  ---------------------------------------------------
  free energy    TOTEN  =       -86.43875709 eV

  energy without entropy =      -86.42117667  energy(sigma->0) =      -86.43289695


--------------------------------------------------------------------------------------------------------


--------------------------------------- Iteration      2(  18)  ---------------------------------------


    POTLOK:  cpu time    0.0075: real time    0.0099
    SETDIJ:  cpu time    0.0022: real time    0.0022
    EDDIAG:  cpu time    0.3531: real time    0.3533
  RMM-DIIS:  cpu time    0.3527: real time    0.3528
    ORTHCH:  cpu time    0.0432: real time    0.0432
       DOS:  cpu time    0.0035: real time    0.0035
    CHARGE:  cpu time    0.0405: real time    0.0405
    MIXING:  cpu time    0.0008: real time    0.0008
    --------------------------------------------
      LOOP:  cpu time    0.8036: real time    0.8063

 eigenvalue-minimisations  :  1174
 total energy-change (2. order) : 0.1120391E-06  ( 0.1132845E-06)
 number of electron      46.9999981 magnetization 
 augmentation part       12.3892168 magnetization 

 DIPCOR: dipole corrections for dipol
 direction  3 min pos   207,
 dipolmoment           0.000000      0.000000      0.000681 electrons x Angstroem
 Tr[quadrupol]      -149.667710

 energy correction for charged system         0.000000 eV
 dipol+quadrupol energy correction           -0.000000 eV
 added-field ion interaction         -0.000846 eV  (added to PSCEN)


 Broyden mixing:
  rms(total) = 0.18364E-04    rms(broyden)= 0.18364E-04
  rms(prec ) = 0.43987E-04
  weight for this iteration     100.00

 eigenvalues of (default mixing * dielectric matrix)
  average eigenvalue GAMMA=   0.8015
  2.8175  2.2271  1.2565  1.1096  1.1096  0.8559  0.8559  0.8223  0.0195  0.6216
  0.0924  0.4514  0.3701  0.2076  0.2278  0.3057  0.2751

 Free energy of the ion-electron system (eV)
  ---------------------------------------------------
  alpha Z        PSCENC =       121.74444107
  Ewald energy   TEWEN  =      6495.74346228
  -Hartree energ DENC   =     -7772.22611353
  -exchange      EXHF   =         0.00000000
  -V(xc)+E(xc)   XCENC  =      -429.63177641
  PAW double counting   =      3085.91775988    -2611.84862851
  entropy T*S    EENTRO =        -0.01757994
  eigenvalues    EBANDS =       -72.37341539
  atomic energy  EATOM  =      1096.25309358
  Solvation  Ediel_sol  =         0.00000000
  ---------------------------------------------------
  free energy    TOTEN  =       -86.43875697 eV

  energy without entropy =      -86.42117703  energy(sigma->0) =      -86.43289699


--------------------------------------------------------------------------------------------------------


--------------------------------------- Iteration      2(  19)  ---------------------------------------


    POTLOK:  cpu time    0.0070: real time    0.0100
    SETDIJ:  cpu time    0.0022: real time    0.0022
    EDDIAG:  cpu time    0.3528: real time    0.3530
  RMM-DIIS:  cpu time    0.3605: real time    0.3606
    ORTHCH:  cpu time    0.0435: real time    0.0435
       DOS:  cpu time    0.0036: real time    0.0036
    CHARGE:  cpu time    0.0407: real time    0.0407
    MIXING:  cpu time    0.0010: real time    0.0010
    --------------------------------------------
      LOOP:  cpu time    0.8113: real time    0.8146

 eigenvalue-minimisations  :  1131
 total energy-change (2. order) : 0.1414232E-06  ( 0.1416788E-06)
 number of electron      46.9999981 magnetization 
 augmentation part       12.3892167 magnetization 

 DIPCOR: dipole corrections for dipol
 direction  3 min pos   207,
 dipolmoment           0.000000      0.000000      0.000683 electrons x Angstroem
 Tr[quadrupol]      -149.667719

 energy correction for charged system         0.000000 eV
 dipol+quadrupol energy correction           -0.000000 eV
 added-field ion interaction         -0.000848 eV  (added to PSCEN)


 Broyden mixing:
  rms(total) = 0.13252E-04    rms(broyden)= 0.13252E-04
  rms(prec ) = 0.32187E-04
  weight for this iteration     100.00

 eigenvalues of (default mixing * dielectric matrix)
  average eigenvalue GAMMA=   0.8655
  3.1063  2.3441  2.0767  1.0742  1.0742  0.9559  0.9559  0.0195  0.7645  0.6460
  0.6460  0.0924  0.4360  0.2076  0.2278  0.3708  0.2751  0.3055

 Free energy of the ion-electron system (eV)
  ---------------------------------------------------
  alpha Z        PSCENC =       121.74443888
  Ewald energy   TEWEN  =      6495.74346228
  -Hartree energ DENC   =     -7772.22615466
  -exchange      EXHF   =         0.00000000
  -V(xc)+E(xc)   XCENC  =      -429.63177628
  PAW double counting   =      3085.91770499    -2611.84857259
  entropy T*S    EENTRO =        -0.01757941
  eigenvalues    EBANDS =       -72.37337362
  atomic energy  EATOM  =      1096.25309358
  Solvation  Ediel_sol  =         0.00000000
  ---------------------------------------------------
  free energy    TOTEN  =       -86.43875683 eV

  energy without entropy =      -86.42117742  energy(sigma->0) =      -86.43289703


--------------------------------------------------------------------------------------------------------


--------------------------------------- Iteration      2(  20)  ---------------------------------------


    POTLOK:  cpu time    0.0070: real time    0.0101
    SETDIJ:  cpu time    0.0022: real time    0.0022
    EDDIAG:  cpu time    0.3519: real time    0.3521
  RMM-DIIS:  cpu time    0.3365: real time    0.3365
    ORTHCH:  cpu time    0.0432: real time    0.0433
       DOS:  cpu time    0.0035: real time    0.0035
    --------------------------------------------
      LOOP:  cpu time    0.7444: real time    0.7477

 eigenvalue-minimisations  :  1247
 total energy-change (2. order) : 0.7422182E-07  ( 0.7485254E-07)
 number of electron      46.9999981 magnetization 
 augmentation part       12.3892167 magnetization 

 DIPCOR: dipole corrections for dipol
 direction  3 min pos   207,
 dipolmoment           0.000000      0.000000      0.000685 electrons x Angstroem
 Tr[quadrupol]      -149.667728

 energy correction for charged system         0.000000 eV
 dipol+quadrupol energy correction           -0.000000 eV
 added-field ion interaction         -0.000851 eV  (added to PSCEN)


 Free energy of the ion-electron system (eV)
  ---------------------------------------------------
  alpha Z        PSCENC =       121.74443606
  Ewald energy   TEWEN  =      6495.74346228
  -Hartree energ DENC   =     -7772.22619118
  -exchange      EXHF   =         0.00000000
  -V(xc)+E(xc)   XCENC  =      -429.63177608
  PAW double counting   =      3085.91764643    -2611.84851276
  entropy T*S    EENTRO =        -0.01757915
  eigenvalues    EBANDS =       -72.37333594
  atomic energy  EATOM  =      1096.25309358
  Solvation  Ediel_sol  =         0.00000000
  ---------------------------------------------------
  free energy    TOTEN  =       -86.43875676 eV

  energy without entropy =      -86.42117761  energy(sigma->0) =      -86.43289704


--------------------------------------------------------------------------------------------------------


 average (electrostatic) potential at core
  the test charge radii are     1.2598  1.0406
  (the norm of the test charge is              1.0000)
       1 -29.3704       2 -29.4121       3 -29.3284       4 -29.3671       5 -29.6492
       6 -29.6525       7 -29.3282       8 -29.2618       9 -29.2649      10 -29.3621
      11 -29.3846      12 -79.3385
 
 
 
 E-fermi :   0.2250     XC(G=0):  -6.6870     alpha+bet : -6.2492


 k-point     1 :       0.0000    0.0000    0.0000
  band No.  band energies     occupation 
      1      -7.3286      2.00000
      2      -5.4628      2.00000
      3      -5.0308      2.00000
      4      -4.1088      2.00000
      5      -3.2435      2.00000
      6      -2.6708      2.00000
      7      -2.2480      2.00000
      8      -2.0469      2.00000
      9      -1.8935      2.00000
     10      -1.7523      2.00000
     11      -1.7349      2.00000
     12      -1.6230      2.00000
     13      -1.2965      2.00000
     14      -1.1877      2.00000
     15      -1.0967      2.00000
     16      -0.9092      2.00000
     17      -0.3133      2.00094
     18      -0.2870      2.00177
     19      -0.0636      2.06023
     20      -0.0515      2.06481
     21       0.0958      1.87910
     22       0.1900      1.29063
     23       0.4194     -0.04404
     24       0.5628     -0.03804
     25       0.8486     -0.00009
     26       0.9322     -0.00001
     27       0.9398     -0.00001
     28       1.0019     -0.00000
     29       1.0401     -0.00000
     30       1.0555     -0.00000

 k-point     2 :       0.1111    0.0000    0.0000
  band No.  band energies     occupation 
      1      -7.2480      2.00000
      2      -5.3599      2.00000
      3      -4.9389      2.00000
      4      -4.0275      2.00000
      5      -3.2176      2.00000
      6      -2.7117      2.00000
      7      -2.3542      2.00000
      8      -2.0921      2.00000
      9      -1.9581      2.00000
     10      -1.8425      2.00000
     11      -1.6818      2.00000
     12      -1.6159      2.00000
     13      -1.2889      2.00000
     14      -1.1740      2.00000
     15      -0.9399      2.00000
     16      -0.8781      2.00000
     17      -0.3671      2.00023
     18      -0.3604      2.00028
     19      -0.1846      2.01365
     20      -0.1656      2.01857
     21       0.1924      1.27169
     22       0.2491      0.79774
     23       0.4441     -0.06484
     24       0.5640     -0.03753
     25       0.8036     -0.00034
     26       0.9541     -0.00000
     27       0.9710     -0.00000
     28       0.9921     -0.00000
     29       1.0207     -0.00000
     30       1.0554     -0.00000

 k-point     3 :       0.2222    0.0000    0.0000
  band No.  band energies     occupation 
      1      -7.0192      2.00000
      2      -5.0590      2.00000
      3      -4.6742      2.00000
      4      -3.8008      2.00000
      5      -3.2352      2.00000
      6      -2.8943      2.00000
      7      -2.4949      2.00000
      8      -2.2637      2.00000
      9      -2.1374      2.00000
     10      -1.8603      2.00000
     11      -1.7761      2.00000
     12      -1.6263      2.00000
     13      -1.1485      2.00000
     14      -1.0513      2.00000
     15      -0.8468      2.00000
     16      -0.8078      2.00000
     17      -0.5295      2.00000
     18      -0.3770      2.00018
     19      -0.3135      2.00094
     20      -0.2137      2.00815
     21       0.2479      0.80717
     22       0.3156      0.31318
     23       0.4879     -0.06871
     24       0.5384     -0.04915
     25       0.7093     -0.00326
     26       0.7365     -0.00178
     27       0.7880     -0.00051
     28       0.8957     -0.00002
     29       0.9038     -0.00002
     30       1.0110     -0.00000

 k-point     4 :       0.3333    0.0000    0.0000
  band No.  band energies     occupation 
      1      -6.6926      2.00000
      2      -4.5872      2.00000
      3      -4.2993      2.00000
      4      -3.7097      2.00000
      5      -3.3619      2.00000
      6      -2.8452      2.00000
      7      -2.6741      2.00000
      8      -2.4908      2.00000
      9      -2.4283      2.00000
     10      -1.9673      2.00000
     11      -1.9378      2.00000
     12      -1.7777      2.00000
     13      -0.9693      2.00000
     14      -0.8599      2.00000
     15      -0.7451      2.00000
     16      -0.7172      2.00000
     17      -0.5848      2.00000
     18      -0.3460      2.00041
     19      -0.2928      2.00154
     20      -0.1777      2.01530
     21       0.1952      1.24857
     22       0.3367      0.19865
     23       0.4030     -0.01937
     24       0.4658     -0.07078
     25       0.4922     -0.06765
     26       0.5426     -0.04723
     27       0.6447     -0.01148
     28       0.7366     -0.00178
     29       0.7601     -0.00102
     30       0.8369     -0.00013

 k-point     5 :       0.4444    0.0000    0.0000
  band No.  band energies     occupation 
      1      -6.4056      2.00000
      2      -4.2933      2.00000
      3      -3.9790      2.00000
      4      -3.5902      2.00000
      5      -3.3239      2.00000
      6      -3.0497      2.00000
      7      -2.8866      2.00000
      8      -2.6264      2.00000
      9      -2.4369      2.00000
     10      -2.1589      2.00000
     11      -2.1307      2.00000
     12      -1.9748      2.00000
     13      -0.8237      2.00000
     14      -0.6460      2.00000
     15      -0.5955      2.00000
     16      -0.5635      2.00000
     17      -0.5191      2.00000
     18      -0.3960      2.00010
     19      -0.3183      2.00083
     20      -0.1010      2.04337
     21       0.0489      2.01571
     22       0.1876      1.30998
     23       0.3058      0.37371
     24       0.3260      0.25409
     25       0.4102     -0.03139
     26       0.5061     -0.06313
     27       0.5895     -0.02716
     28       0.6160     -0.01843
     29       0.6652     -0.00792
     30       0.7926     -0.00045

 k-point     6 :       0.0000    0.0714    0.0000
  band No.  band energies     occupation 
      1      -7.2331      2.00000
      2      -5.3517      2.00000
      3      -4.9240      2.00000
      4      -4.0052      2.00000
      5      -3.1457      2.00000
      6      -2.5758      2.00000
      7      -2.1587      2.00000
      8      -1.9631      2.00000
      9      -1.8025      2.00000
     10      -1.7276      2.00000
     11      -1.6509      2.00000
     12      -1.5361      2.00000
     13      -1.2959      2.00000
     14      -1.1824      2.00000
     15      -1.0279      2.00000
     16      -0.8909      2.00000
     17      -0.3610      2.00028
     18      -0.3193      2.00081
     19      -0.1304      2.03069
     20      -0.1102      2.03924
     21       0.0548      2.00378
     22       0.1705      1.44252
     23       0.3729      0.05399
     24       0.5637     -0.03763
     25       0.8575     -0.00007
     26       0.8592     -0.00007
     27       0.8806     -0.00004
     28       0.9497     -0.00000
     29       0.9659     -0.00000
     30       1.0589     -0.00000

 k-point     7 :       0.1111    0.0714    0.0000
  band No.  band energies     occupation 
      1      -7.1536      2.00000
      2      -5.2501      2.00000
      3      -4.8335      2.00000
      4      -3.9252      2.00000
      5      -3.1204      2.00000
      6      -2.6188      2.00000
      7      -2.2655      2.00000
      8      -2.0076      2.00000
      9      -1.8868      2.00000
     10      -1.7535      2.00000
     11      -1.5955      2.00000
     12      -1.5446      2.00000
     13      -1.2699      2.00000
     14      -1.1716      2.00000
     15      -0.9091      2.00000
     16      -0.8578      2.00000
     17      -0.4115      2.00006
     18      -0.3987      2.00009
     19      -0.2281      2.00619
     20      -0.1941      2.01161
     21       0.1467      1.60913
     22       0.2233      1.01414
     23       0.4041     -0.02134
     24       0.5607     -0.03899
     25       0.8028     -0.00034
     26       0.8532     -0.00008
     27       0.9152     -0.00001
     28       0.9271     -0.00001
     29       0.9453     -0.00000
     30       0.9756     -0.00000

 k-point     8 :       0.2222    0.0714    0.0000
  band No.  band energies     occupation 
      1      -6.9281      2.00000
      2      -4.9530      2.00000
      3      -4.5726      2.00000
      4      -3.7027      2.00000
      5      -3.1435      2.00000
      6      -2.8010      2.00000
      7      -2.3990      2.00000
      8      -2.1759      2.00000
      9      -2.0536      2.00000
     10      -1.7643      2.00000
     11      -1.6866      2.00000
     12      -1.5390      2.00000
     13      -1.1266      2.00000
     14      -1.0478      2.00000
     15      -0.8332      2.00000
     16      -0.8003      2.00000
     17      -0.5613      2.00000
     18      -0.3918      2.00012
     19      -0.3431      2.00044
     20      -0.2036      2.00980
     21       0.2174      1.06397
     22       0.2941      0.45189
     23       0.4576     -0.06965
     24       0.5111     -0.06118
     25       0.6744     -0.00665
     26       0.7114     -0.00312
     27       0.7465     -0.00141
     28       0.8072     -0.00030
     29       0.8678     -0.00005
     30       0.8807     -0.00004

 k-point     9 :       0.3333    0.0714    0.0000
  band No.  band energies     occupation 
      1      -6.6072      2.00000
      2      -4.4872      2.00000
      3      -4.2033      2.00000
      4      -3.6183      2.00000
      5      -3.2677      2.00000
      6      -2.7509      2.00000
      7      -2.5843      2.00000
      8      -2.4059      2.00000
      9      -2.3356      2.00000
     10      -1.8715      2.00000
     11      -1.8389      2.00000
     12      -1.6833      2.00000
     13      -0.9414      2.00000
     14      -0.8536      2.00000
     15      -0.7300      2.00000
     16      -0.6882      2.00000
     17      -0.5889      2.00000
     18      -0.3612      2.00027
     19      -0.2753      2.00230
     20      -0.1477      2.02423
     21       0.1821      1.35399
     22       0.3189      0.29396
     23       0.3814      0.02929
     24       0.4155     -0.03895
     25       0.4720     -0.07088
     26       0.5120     -0.06085
     27       0.5912     -0.02651
     28       0.6626     -0.00831
     29       0.6787     -0.00611
     30       0.8074     -0.00030

 k-point    10 :       0.4444    0.0714    0.0000
  band No.  band energies     occupation 
      1      -6.3269      2.00000
      2      -4.1953      2.00000
      3      -3.8848      2.00000
      4      -3.5003      2.00000
      5      -3.2352      2.00000
      6      -2.9636      2.00000
      7      -2.8019      2.00000
      8      -2.5406      2.00000
      9      -2.3526      2.00000
     10      -2.0496      2.00000
     11      -2.0220      2.00000
     12      -1.8767      2.00000
     13      -0.7899      2.00000
     14      -0.6344      2.00000
     15      -0.5461      2.00000
     16      -0.5076      2.00000
     17      -0.4940      2.00000
     18      -0.3611      2.00027
     19      -0.3174      2.00085
     20      -0.0924      2.04737
     21       0.0349      2.03833
     22       0.1851      1.33008
     23       0.2783      0.56560
     24       0.3017      0.40072
     25       0.3765      0.04306
     26       0.4673     -0.07086
     27       0.4920     -0.06768
     28       0.5067     -0.06292
     29       0.6253     -0.01589
     30       0.7590     -0.00105

 k-point    11 :       0.0000    0.1429    0.0000
  band No.  band energies     occupation 
      1      -6.9505      2.00000
      2      -5.0280      2.00000
      3      -4.6144      2.00000
      4      -3.7087      2.00000
      5      -2.8709      2.00000
      6      -2.3126      2.00000
      7      -1.9188      2.00000
      8      -1.7466      2.00000
      9      -1.6672      2.00000
     10      -1.5669      2.00000
     11      -1.4365      2.00000
     12      -1.3171      2.00000
     13      -1.3076      2.00000
     14      -1.1744      2.00000
     15      -0.8943      2.00000
     16      -0.8281      2.00000
     17      -0.5013      2.00000
     18      -0.3799      2.00016
     19      -0.3558      2.00032
     20      -0.2604      2.00319
     21      -0.0787      2.05364
     22       0.1192      1.77105
     23       0.2425      0.85253
     24       0.5085     -0.06223
     25       0.6847     -0.00543
     26       0.7025     -0.00377
     27       0.7266     -0.00223
     28       0.8133     -0.00026
     29       0.8946     -0.00002
     30       0.8973     -0.00002

 k-point    12 :       0.1111    0.1429    0.0000
  band No.  band energies     occupation 
      1      -6.8743      2.00000
      2      -4.9309      2.00000
      3      -4.5283      2.00000
      4      -3.6334      2.00000
      5      -2.8477      2.00000
      6      -2.3625      2.00000
      7      -2.0276      2.00000
      8      -1.7909      2.00000
      9      -1.7088      2.00000
     10      -1.5149      2.00000
     11      -1.4109      2.00000
     12      -1.3618      2.00000
     13      -1.2121      2.00000
     14      -1.1755      2.00000
     15      -0.8540      2.00000
     16      -0.7913      2.00000
     17      -0.5617      2.00000
     18      -0.5043      2.00000
     19      -0.3523      2.00035
     20      -0.2567      2.00346
     21      -0.0176      2.07087
     22       0.1467      1.60942
     23       0.2710      0.62195
     24       0.4912     -0.06790
     25       0.6621     -0.00839
     26       0.6854     -0.00535
     27       0.6955     -0.00436
     28       0.7624     -0.00096
     29       0.8313     -0.00016
     30       0.9007     -0.00002

 k-point    13 :       0.2222    0.1429    0.0000
  band No.  band energies     occupation 
      1      -6.6590      2.00000
      2      -4.6468      2.00000
      3      -4.2805      2.00000
      4      -3.4262      2.00000
      5      -2.8860      2.00000
      6      -2.5415      2.00000
      7      -2.1325      2.00000
      8      -1.9448      2.00000
      9      -1.8330      2.00000
     10      -1.5358      2.00000
     11      -1.4632      2.00000
     12      -1.3224      2.00000
     13      -1.0756      2.00000
     14      -1.0291      2.00000
     15      -0.8420      2.00000
     16      -0.7740      2.00000
     17      -0.6517      2.00000
     18      -0.4549      2.00002
     19      -0.4314      2.00004
     20      -0.1695      2.01748
     21       0.0728      1.95870
     22       0.2050      1.16763
     23       0.3175      0.30239
     24       0.4176     -0.04172
     25       0.5380     -0.04936
     26       0.5567     -0.04078
     27       0.6157     -0.01852
     28       0.6270     -0.01548
     29       0.7295     -0.00209
     30       0.8028     -0.00034

 k-point    14 :       0.3333    0.1429    0.0000
  band No.  band energies     occupation 
      1      -6.3551      2.00000
      2      -4.2015      2.00000
      3      -3.9295      2.00000
      4      -3.3602      2.00000
      5      -3.0061      2.00000
      6      -2.4939      2.00000
      7      -2.3439      2.00000
      8      -2.1809      2.00000
      9      -2.0836      2.00000
     10      -1.6309      2.00000
     11      -1.5766      2.00000
     12      -1.4393      2.00000
     13      -0.8786      2.00000
     14      -0.8345      2.00000
     15      -0.7326      2.00000
     16      -0.6311      2.00000
     17      -0.5882      2.00000
     18      -0.4147      2.00006
     19      -0.2615      2.00312
     20      -0.0605      2.06147
     21       0.1132      1.80143
     22       0.2009      1.20176
     23       0.2479      0.80766
     24       0.3254      0.25760
     25       0.3722      0.05622
     26       0.3904      0.00658
     27       0.4838     -0.06956
     28       0.5054     -0.06338
     29       0.5648     -0.03717
     30       0.6245     -0.01610

 k-point    15 :       0.4444    0.1429    0.0000
  band No.  band energies     occupation 
      1      -6.0941      2.00000
      2      -3.9139      2.00000
      3      -3.6197      2.00000
      4      -3.2520      2.00000
      5      -2.9931      2.00000
      6      -2.7337      2.00000
      7      -2.5775      2.00000
      8      -2.3108      2.00000
      9      -2.1296      2.00000
     10      -1.7480      2.00000
     11      -1.7176      2.00000
     12      -1.6133      2.00000
     13      -0.7087      2.00000
     14      -0.6181      2.00000
     15      -0.5052      2.00000
     16      -0.4002      2.00009
     17      -0.3669      2.00023
     18      -0.3366      2.00053
     19      -0.2536      2.00369
     20      -0.0820      2.05213
     21       0.0196      2.05539
     22       0.0656      1.97855
     23       0.1650      1.48313
     24       0.2404      0.87022
     25       0.2620      0.69215
     26       0.2926      0.46255
     27       0.3473      0.14962
     28       0.3791      0.03578
     29       0.4641     -0.07065
     30       0.5535     -0.04220

 k-point    16 :       0.0000    0.2143    0.0000
  band No.  band energies     occupation 
      1      -6.4918      2.00000
      2      -4.5206      2.00000
      3      -4.1341      2.00000
      4      -3.2630      2.00000
      5      -2.4779      2.00000
      6      -1.9501      2.00000
      7      -1.6194      2.00000
      8      -1.6126      2.00000
      9      -1.5121      2.00000
     10      -1.3623      2.00000
     11      -1.3599      2.00000
     12      -1.1915      2.00000
     13      -1.1817      2.00000
     14      -1.0606      2.00000
     15      -0.8584      2.00000
     16      -0.8077      2.00000
     17      -0.6802      2.00000
     18      -0.6306      2.00000
     19      -0.4785      2.00001
     20      -0.3996      2.00009
     21      -0.2168      2.00769
     22       0.0792      1.93900
     23       0.1056      1.83713
     24       0.3038      0.38684
     25       0.3075      0.36310
     26       0.3212      0.28085
     27       0.5093     -0.06191
     28       0.6419     -0.01206
     29       0.7547     -0.00116
     30       0.8692     -0.00005

 k-point    17 :       0.1111    0.2143    0.0000
  band No.  band energies     occupation 
      1      -6.4213      2.00000
      2      -4.4324      2.00000
      3      -4.0574      2.00000
      4      -3.1990      2.00000
      5      -2.4591      2.00000
      6      -2.0173      2.00000
      7      -1.7268      2.00000
      8      -1.5589      2.00000
      9      -1.5039      2.00000
     10      -1.3926      2.00000
     11      -1.3050      2.00000
     12      -1.2052      2.00000
     13      -1.1317      2.00000
     14      -1.0140      2.00000
     15      -0.8450      2.00000
     16      -0.7969      2.00000
     17      -0.7831      2.00000
     18      -0.6148      2.00000
     19      -0.5240      2.00000
     20      -0.3045      2.00117
     21      -0.1829      2.01404
     22       0.0602      1.99190
     23       0.0910      1.89765
     24       0.2676      0.64811
     25       0.3141      0.32238
     26       0.3404      0.18119
     27       0.5108     -0.06131
     28       0.6122     -0.01954
     29       0.7137     -0.00297
     30       0.8168     -0.00023

 k-point    18 :       0.2222    0.2143    0.0000
  band No.  band energies     occupation 
      1      -6.2232      2.00000
      2      -4.1749      2.00000
      3      -3.8367      2.00000
      4      -3.0277      2.00000
      5      -2.5176      2.00000
      6      -2.1866      2.00000
      7      -1.7582      2.00000
      8      -1.6788      2.00000
      9      -1.5886      2.00000
     10      -1.4275      2.00000
     11      -1.2695      2.00000
     12      -1.1453      2.00000
     13      -1.0030      2.00000
     14      -0.9475      2.00000
     15      -0.8787      2.00000
     16      -0.7957      2.00000
     17      -0.7031      2.00000
     18      -0.6093      2.00000
     19      -0.4611      2.00001
     20      -0.1809      2.01452
     21      -0.0926      2.04724
     22       0.0150      2.05912
     23       0.0492      2.01511
     24       0.2287      0.96850
     25       0.3184      0.29711
     26       0.3598      0.09906
     27       0.4977     -0.06603
     28       0.5189     -0.05796
     29       0.6057     -0.02154
     30       0.6807     -0.00588

 k-point    19 :       0.3333    0.2143    0.0000
  band No.  band energies     occupation 
      1      -5.9476      2.00000
      2      -3.7727      2.00000
      3      -3.5216      2.00000
      4      -2.9876      2.00000
      5      -2.6428      2.00000
      6      -2.1694      2.00000
      7      -2.0453      2.00000
      8      -1.9115      2.00000
      9      -1.7672      2.00000
     10      -1.4070      2.00000
     11      -1.3080      2.00000
     12      -1.1662      2.00000
     13      -0.8327      2.00000
     14      -0.8081      2.00000
     15      -0.7231      2.00000
     16      -0.6683      2.00000
     17      -0.5376      2.00000
     18      -0.4453      2.00002
     19      -0.3147      2.00091
     20      -0.1293      2.03110
     21      -0.0621      2.06083
     22      -0.0186      2.07090
     23       0.0400      2.03093
     24       0.2100      1.12646
     25       0.2886      0.49039
     26       0.3565      0.11167
     27       0.4013     -0.01615
     28       0.4415     -0.06345
     29       0.4737     -0.07081
     30       0.4943     -0.06706

 k-point    20 :       0.4444    0.2143    0.0000
  band No.  band energies     occupation 
      1      -5.7171      2.00000
      2      -3.4876      2.00000
      3      -3.2375      2.00000
      4      -2.9099      2.00000
      5      -2.6713      2.00000
      6      -2.4481      2.00000
      7      -2.3033      2.00000
      8      -2.0239      2.00000
      9      -1.8677      2.00000
     10      -1.3909      2.00000
     11      -1.3086      2.00000
     12      -1.2545      2.00000
     13      -0.6333      2.00000
     14      -0.6149      2.00000
     15      -0.5848      2.00000
     16      -0.4501      2.00002
     17      -0.3124      2.00097
     18      -0.2950      2.00147
     19      -0.2389      2.00500
     20      -0.1409      2.02665
     21      -0.0763      2.05472
     22       0.0031      2.06616
     23       0.0286      2.04624
     24       0.0787      1.94077
     25       0.1853      1.32833
     26       0.2098      1.12827
     27       0.2533      0.76258
     28       0.2716      0.61695
     29       0.3264      0.25204
     30       0.4486     -0.06687

 k-point    21 :       0.0000    0.2857    0.0000
  band No.  band energies     occupation 
      1      -5.8741      2.00000
      2      -3.8782      2.00000
      3      -3.5387      2.00000
      4      -2.7474      2.00000
      5      -2.0775      2.00000
      6      -1.6165      2.00000
      7      -1.6132      2.00000
      8      -1.4634      2.00000
      9      -1.4483      2.00000
     10      -1.4142      2.00000
     11      -1.3355      2.00000
     12      -1.2836      2.00000
     13      -1.0210      2.00000
     14      -0.9936      2.00000
     15      -0.9786      2.00000
     16      -0.9282      2.00000
     17      -0.8917      2.00000
     18      -0.6598      2.00000
     19      -0.6298      2.00000
     20      -0.5984      2.00000
     21      -0.2233      2.00680
     22      -0.0785      2.05374
     23      -0.0710      2.05710
     24       0.0551      2.00317
     25       0.1800      1.36999
     26       0.2099      1.12709
     27       0.3362      0.20113
     28       0.5763     -0.03231
     29       0.6801     -0.00594
     30       0.7542     -0.00117

 k-point    22 :       0.1111    0.2857    0.0000
  band No.  band energies     occupation 
      1      -5.8119      2.00000
      2      -3.8060      2.00000
      3      -3.4794      2.00000
      4      -2.7083      2.00000
      5      -2.0739      2.00000
      6      -1.7633      2.00000
      7      -1.5225      2.00000
      8      -1.4477      2.00000
      9      -1.4301      2.00000
     10      -1.4166      2.00000
     11      -1.3029      2.00000
     12      -1.2688      2.00000
     13      -1.0752      2.00000
     14      -0.9565      2.00000
     15      -0.9466      2.00000
     16      -0.9026      2.00000
     17      -0.8839      2.00000
     18      -0.7485      2.00000
     19      -0.5584      2.00000
     20      -0.5003      2.00000
     21      -0.2109      2.00859
     22      -0.1082      2.04010
     23      -0.0838      2.05134
     24       0.0817      1.93101
     25       0.1890      1.29926
     26       0.2099      1.12701
     27       0.3407      0.17950
     28       0.5684     -0.03561
     29       0.6449     -0.01144
     30       0.7197     -0.00260

 k-point    23 :       0.2222    0.2857    0.0000
  band No.  band energies     occupation 
      1      -5.6386      2.00000
      2      -3.5965      2.00000
      3      -3.3079      2.00000
      4      -2.6111      2.00000
      5      -2.1439      2.00000
      6      -1.9133      2.00000
      7      -1.5474      2.00000
      8      -1.5448      2.00000
      9      -1.5065      2.00000
     10      -1.3277      2.00000
     11      -1.2491      2.00000
     12      -1.1607      2.00000
     13      -1.0559      2.00000
     14      -0.9804      2.00000
     15      -0.8679      2.00000
     16      -0.8242      2.00000
     17      -0.8162      2.00000
     18      -0.6465      2.00000
     19      -0.4589      2.00001
     20      -0.3741      2.00019
     21      -0.1910      2.01225
     22      -0.1487      2.02390
     23      -0.0710      2.05706
     24       0.1255      1.73739
     25       0.2046      1.17094
     26       0.2359      0.90750
     27       0.3235      0.26796
     28       0.5344     -0.05101
     29       0.5632     -0.03787
     30       0.6444     -0.01153

 k-point    24 :       0.3333    0.2857    0.0000
  band No.  band energies     occupation 
      1      -5.4028      2.00000
      2      -3.2722      2.00000
      3      -3.0548      2.00000
      4      -2.6017      2.00000
      5      -2.2865      2.00000
      6      -1.9761      2.00000
      7      -1.8361      2.00000
      8      -1.7341      2.00000
      9      -1.6564      2.00000
     10      -1.2857      2.00000
     11      -1.1602      2.00000
     12      -1.0041      2.00000
     13      -0.8418      2.00000
     14      -0.8250      2.00000
     15      -0.7744      2.00000
     16      -0.7031      2.00000
     17      -0.6792      2.00000
     18      -0.4606      2.00001
     19      -0.3912      2.00012
     20      -0.2555      2.00354
     21      -0.1791      2.01498
     22      -0.1357      2.02859
     23      -0.0869      2.04992
     24       0.1387      1.65995
     25       0.2486      0.80138
     26       0.2986      0.42115
     27       0.3251      0.25910
     28       0.4112     -0.03293
     29       0.4837     -0.06958
     30       0.5307     -0.05271

 k-point    25 :       0.4444    0.2857    0.0000
  band No.  band energies     occupation 
      1      -5.2125      2.00000
      2      -2.9901      2.00000
      3      -2.8223      2.00000
      4      -2.5751      2.00000
      5      -2.3809      2.00000
      6      -2.2323      2.00000
      7      -2.1034      2.00000
      8      -1.8251      2.00000
      9      -1.7321      2.00000
     10      -1.3248      2.00000
     11      -1.0084      2.00000
[truncated: 1,148,923 more chars]
