# Supplementary material for: Manufacture-friendly nanostructured metals stabilized by dual-phase honeycomb shell
Source: Nat Commun. 2022 Apr 19;13:2034. doi: 10.1038/s41467-022-29782-8 (PMC9019002; doi:10.1038/s41467-022-29782-8)
Supplement: Supplementary file 3 — Source Data [file 41467_2022_29782_MOESM3_ESM.zip › Source data/Source data for first principle calculations/hollow-alfa01-10-beta112/slab/alfa01-10/POSCAR-alpha-01-10-slab-strain-surface]

BPOSCAR-alfa-relaxed-010-vac
1.0
        4.5883002281         0.0000000000         0.0000000000
        0.0000000000         2.8548998833         0.0000000000
        0.0000000000         0.0000000000        28.5298995972
   Ti   Al
   11   1
Selective dynamics
Direct
     0.494990016         0.663649978         0.029640000    T T T
     0.494990016         0.163650009         0.118560002    F F F
     0.494990016         0.163650009         0.296400012    F F F
     0.494990016         0.663649978         0.385320009    F F F
     0.494990016         0.163650009         0.474240006    T T T
     0.994990016         0.163650009         0.000000000    T T T
     0.994990016         0.663649978         0.088919997    F F F
     0.994990016         0.163650009         0.177839994    F F F
     0.994990016         0.663649978         0.266759991    F F F
     0.994990016         0.163650009         0.355679988    F F F
     0.994990016         0.663649978         0.444599985    T T T
     0.494990016         0.663649978         0.207479999    F F F
