# Supplementary material for: Manufacture-friendly nanostructured metals stabilized by dual-phase honeycomb shell
Source: Nat Commun. 2022 Apr 19;13:2034. doi: 10.1038/s41467-022-29782-8 (PMC9019002; doi:10.1038/s41467-022-29782-8)
Supplement: Supplementary file 3 — Source Data [file 41467_2022_29782_MOESM3_ESM.zip › Source data/Source data for first principle calculations/hollow-alfa01-10-beta112/slab/beta112/CONTCAR]

BPOSCAR-beta-Ti-relaxed-112-slab        
   1.00000000000000     
     4.5883002280999996    0.0000000000000000    0.0000000000000000
     0.0000000000000000    2.8548998832999999    0.0000000000000000
     0.0000000000000000    0.0000000000000000   29.4183006286999991
   Ti   V 
     9     3
Selective dynamics
Direct
  0.2516000030000001  0.4754928221635450  0.0558726532106469   T   T   T
  0.7516000290000022  0.6000000260000036  0.1782199969999994   F   F   F
  0.2516000030000001  0.6000000260000036  0.3118900039999986   F   F   F
  0.7516000290000022  0.7035188647907386  0.4358523177743212   T   T   T
  0.7516000290000022  0.8220535282038957  0.0123443941158291   T   T   T
  0.7516000290000022  0.2666699859999966  0.0891099990000015   F   F   F
  0.2516000030000001  0.2666699859999966  0.2227800049999971   F   F   F
  0.7516000290000022  0.2666699859999966  0.3564499789999971   F   F   F
  0.2516000030000001  0.3191536826635309  0.4718417635188089   T   T   T
  0.2516000030000001  0.9333300010000016  0.1336699980000020   F   F   F
  0.7516000290000022  0.9333300010000016  0.2673299960000008   F   F   F
  0.2516000030000001  0.9333300010000016  0.4010000020000035   F   F   F
 
  0.00000000E+00  0.00000000E+00  0.00000000E+00
  0.00000000E+00  0.00000000E+00  0.00000000E+00
  0.00000000E+00  0.00000000E+00  0.00000000E+00
  0.00000000E+00  0.00000000E+00  0.00000000E+00
  0.00000000E+00  0.00000000E+00  0.00000000E+00
  0.00000000E+00  0.00000000E+00  0.00000000E+00
  0.00000000E+00  0.00000000E+00  0.00000000E+00
  0.00000000E+00  0.00000000E+00  0.00000000E+00
  0.00000000E+00  0.00000000E+00  0.00000000E+00
  0.00000000E+00  0.00000000E+00  0.00000000E+00
  0.00000000E+00  0.00000000E+00  0.00000000E+00
  0.00000000E+00  0.00000000E+00  0.00000000E+00
