# Supplementary material for: Manufacture-friendly nanostructured metals stabilized by dual-phase honeycomb shell
Source: Nat Commun. 2022 Apr 19;13:2034. doi: 10.1038/s41467-022-29782-8 (PMC9019002; doi:10.1038/s41467-022-29782-8)
Supplement: Supplementary file 3 — Source Data [file 41467_2022_29782_MOESM3_ESM.zip › Source data/Source data for first principle calculations/hollow-alfa01-10-beta112/slab/beta112/OSZICAR]

       N       E                     dE             d eps       ncg     rms          rms(c)
DAV:   1     0.243680511123E+03    0.24368E+03   -0.13829E+04  5760   0.945E+02
DAV:   2    -0.674646344873E+02   -0.31115E+03   -0.29455E+03  5856   0.234E+02
DAV:   3    -0.108331061782E+03   -0.40866E+02   -0.38076E+02  9612   0.898E+01
DAV:   4    -0.110488180302E+03   -0.21571E+01   -0.20815E+01  9036   0.253E+01
DAV:   5    -0.110580233455E+03   -0.92053E-01   -0.91086E-01  9348   0.463E+00    0.378E+01
RMM:   6    -0.132759433508E+03   -0.22179E+02   -0.28634E+02  9735   0.831E+01    0.288E+01
RMM:   7    -0.236020536743E+03   -0.10326E+03   -0.29239E+02  8052   0.103E+02    0.360E+01
RMM:   8    -0.266513935276E+03   -0.30493E+02   -0.26707E+02  7420   0.126E+02    0.324E+01
RMM:   9    -0.112125082890E+03    0.15439E+03   -0.96997E+01  6859   0.607E+01    0.247E+01
RMM:  10    -0.101513080411E+03    0.10612E+02   -0.41068E+01  5982   0.498E+01    0.193E+01
RMM:  11    -0.943194730224E+02    0.71936E+01   -0.20343E+01  8275   0.145E+01    0.107E+01
RMM:  12    -0.934825852735E+02    0.83689E+00   -0.54408E+00  7381   0.119E+01    0.787E+00
RMM:  13    -0.942353321824E+02   -0.75275E+00   -0.22337E+00  8608   0.362E+00    0.919E+00
RMM:  14    -0.975142693682E+02   -0.32789E+01   -0.57025E+00  9088   0.589E+00    0.137E+01
RMM:  15    -0.978484186144E+02   -0.33415E+00   -0.23280E+00  9125   0.308E+00    0.148E+01
RMM:  16    -0.982365668637E+02   -0.38815E+00   -0.94077E-01  9246   0.127E+00    0.158E+01
RMM:  17    -0.984534273993E+02   -0.21686E+00   -0.46091E-01  9121   0.846E-01    0.165E+01
RMM:  18    -0.997989795787E+02   -0.13456E+01   -0.51197E-01  8728   0.169E+00    0.183E+01
RMM:  19    -0.985295934527E+02    0.12694E+01   -0.65624E-01  7925   0.373E+00    0.166E+01
RMM:  20    -0.960279289383E+02    0.25017E+01   -0.96663E-01  8265   0.341E+00    0.139E+01
RMM:  21    -0.957080689945E+02    0.31986E+00   -0.27219E-01  8719   0.162E+00    0.134E+01
RMM:  22    -0.947030663485E+02    0.10050E+01   -0.10998E+00  7761   0.455E+00    0.116E+01
RMM:  23    -0.941915299918E+02    0.51154E+00   -0.69052E-01  8446   0.298E+00    0.990E+00
RMM:  24    -0.944512344263E+02   -0.25970E+00   -0.73516E-02  8404   0.975E-01    0.105E+01
RMM:  25    -0.939935081109E+02    0.45773E+00   -0.13064E-01  8249   0.125E+00    0.934E+00
RMM:  26    -0.940289665817E+02   -0.35458E-01   -0.29290E-02  6501   0.118E+00    0.942E+00
RMM:  27    -0.934661957911E+02    0.56277E+00   -0.20949E+00  7696   0.587E+00    0.867E+00
RMM:  28    -0.953751402522E+02   -0.19089E+01   -0.21824E+00  8065   0.569E+00    0.119E+01
RMM:  29    -0.952603962640E+02    0.11474E+00   -0.34543E-01  7857   0.263E+00    0.112E+01
RMM:  30    -0.942882321570E+02    0.97216E+00   -0.29901E-01  6993   0.265E+00    0.991E+00
RMM:  31    -0.934001266422E+02    0.88811E+00   -0.75098E-01  7652   0.350E+00    0.801E+00
RMM:  32    -0.930847807447E+02    0.31535E+00   -0.39689E-01  7535   0.275E+00    0.714E+00
RMM:  33    -0.929935534272E+02    0.91227E-01   -0.13637E-01  8222   0.151E+00    0.677E+00
RMM:  34    -0.928000196334E+02    0.19353E+00   -0.11729E-01  7813   0.129E+00    0.612E+00
RMM:  35    -0.926173746785E+02    0.18264E+00   -0.33599E-01  8216   0.204E+00    0.535E+00
RMM:  36    -0.925947126620E+02    0.22662E-01   -0.10737E-01  8596   0.115E+00    0.518E+00
RMM:  37    -0.925329322423E+02    0.61780E-01   -0.29294E-02  7020   0.814E-01    0.509E+00
RMM:  38    -0.930002690820E+02   -0.46734E+00   -0.16367E+00  7846   0.434E+00    0.697E+00
RMM:  39    -0.938776470409E+02   -0.87738E+00   -0.13775E+00  8958   0.342E+00    0.103E+01
RMM:  40    -0.938487933569E+02    0.28854E-01   -0.14088E-01  8812   0.110E+00    0.105E+01
RMM:  41    -0.931948929522E+02    0.65390E+00   -0.14435E-01  7513   0.140E+00    0.794E+00
RMM:  42    -0.927699945985E+02    0.42490E+00   -0.20273E-01  8490   0.141E+00    0.549E+00
RMM:  43    -0.925598351134E+02    0.21016E+00   -0.74282E-02  7642   0.116E+00    0.437E+00
RMM:  44    -0.926457767545E+02   -0.85942E-01   -0.93174E-03  7981   0.401E-01    0.495E+00
RMM:  45    -0.925053488753E+02    0.14043E+00   -0.29029E-02  7915   0.667E-01    0.378E+00
RMM:  46    -0.924322518809E+02    0.73097E-01   -0.13523E-01  8447   0.116E+00    0.297E+00
RMM:  47    -0.924360165220E+02   -0.37646E-02   -0.19770E-02  8613   0.513E-01    0.293E+00
RMM:  48    -0.925623778364E+02   -0.12636E+00   -0.25337E-02  7925   0.606E-01    0.383E+00
RMM:  49    -0.924913446942E+02    0.71033E-01   -0.16531E-02  6616   0.593E-01    0.318E+00
RMM:  50    -0.925336717821E+02   -0.42327E-01   -0.54823E-02  8181   0.779E-01    0.343E+00
RMM:  51    -0.925734034741E+02   -0.39732E-01   -0.36858E-02  8360   0.607E-01    0.361E+00
RMM:  52    -0.926538080830E+02   -0.80405E-01   -0.27479E-02  7965   0.584E-01    0.398E+00
RMM:  53    -0.926629311854E+02   -0.91231E-02   -0.60698E-03  8577   0.255E-01    0.401E+00
RMM:  54    -0.925490102852E+02    0.11392E+00   -0.15651E-02  7597   0.625E-01    0.339E+00
RMM:  55    -0.926405296710E+02   -0.91519E-01   -0.31843E-02  6753   0.746E-01    0.384E+00
RMM:  56    -0.927343379657E+02   -0.93808E-01   -0.58548E-02  8164   0.944E-01    0.429E+00
RMM:  57    -0.927179504152E+02    0.16388E-01   -0.10606E-02  8453   0.376E-01    0.419E+00
RMM:  58    -0.927802231834E+02   -0.62273E-01   -0.71642E-03  7666   0.317E-01    0.442E+00
RMM:  59    -0.927754683129E+02    0.47549E-02   -0.10032E-03  7976   0.124E-01    0.441E+00
RMM:  60    -0.927719287117E+02    0.35396E-02   -0.37190E-04  8127   0.774E-02    0.440E+00
RMM:  61    -0.927559555417E+02    0.15973E-01   -0.54076E-04  6867   0.127E-01    0.434E+00
RMM:  62    -0.927268501560E+02    0.29105E-01   -0.40241E-03  7793   0.288E-01    0.420E+00
RMM:  63    -0.925665015200E+02    0.16035E+00   -0.46220E-02  7813   0.810E-01    0.337E+00
RMM:  64    -0.925202943568E+02    0.46207E-01   -0.36863E-02  8397   0.666E-01    0.307E+00
RMM:  65    -0.925152404165E+02    0.50539E-02   -0.60429E-03  8195   0.297E-01    0.303E+00
RMM:  66    -0.925609110087E+02   -0.45671E-01   -0.12191E-02  7278   0.528E-01    0.331E+00
RMM:  67    -0.924697373522E+02    0.91174E-01   -0.13971E-02  6857   0.511E-01    0.270E+00
RMM:  68    -0.924102371325E+02    0.59500E-01   -0.38227E-02  8203   0.674E-01    0.215E+00
RMM:  69    -0.923842756141E+02    0.25962E-01   -0.13560E-02  8576   0.381E-01    0.187E+00
RMM:  70    -0.923727859966E+02    0.11490E-01   -0.21473E-03  8228   0.162E-01    0.173E+00
RMM:  71    -0.923688056443E+02    0.39804E-02   -0.85992E-03  7732   0.381E-01    0.167E+00
RMM:  72    -0.923460086305E+02    0.22797E-01   -0.36251E-03  8082   0.259E-01    0.130E+00
RMM:  73    -0.923358876990E+02    0.10121E-01   -0.19889E-03  8552   0.155E-01    0.109E+00
RMM:  74    -0.923239080690E+02    0.11980E-01   -0.48848E-03  7895   0.269E-01    0.790E-01
RMM:  75    -0.923170012423E+02    0.69068E-02   -0.34068E-03  8443   0.227E-01    0.505E-01
RMM:  76    -0.923161868185E+02    0.81442E-03   -0.15998E-03  7589   0.184E-01    0.450E-01
RMM:  77    -0.923142342233E+02    0.19526E-02   -0.32444E-03  7734   0.255E-01    0.306E-01
RMM:  78    -0.923139720090E+02    0.26221E-03   -0.95178E-04  8496   0.106E-01    0.257E-01
RMM:  79    -0.923132787076E+02    0.69330E-03   -0.43316E-04  8734   0.705E-02    0.175E-01
RMM:  80    -0.923130017692E+02    0.27694E-03   -0.11290E-03  7669   0.133E-01    0.116E-01
RMM:  81    -0.923129048204E+02    0.96949E-04   -0.20475E-04  8012   0.610E-02    0.754E-02
RMM:  82    -0.923128873240E+02    0.17496E-04   -0.10806E-04  8646   0.336E-02    0.629E-02
RMM:  83    -0.923128495444E+02    0.37780E-04   -0.13504E-05  6494   0.123E-02    0.403E-02
RMM:  84    -0.923128495819E+02   -0.37586E-07   -0.13747E-05  6799   0.163E-02    0.364E-02
RMM:  85    -0.923128341116E+02    0.15470E-04   -0.98350E-06  6395   0.124E-02    0.146E-02
RMM:  86    -0.923128331165E+02    0.99505E-06   -0.42209E-06  4908   0.971E-03
   1 F= -.92312833E+02 E0= -.92308954E+02  d E =-.923128E+02
       N       E                     dE             d eps       ncg     rms          rms(c)
DAV:   1    -0.923128346825E+02   -0.57089E-06   -0.18557E-05  6720   0.181E-02    0.632E-03
RMM:   2    -0.923138158044E+02   -0.98112E-03   -0.29392E-04  8482   0.631E-02    0.222E-01
RMM:   3    -0.923128465979E+02    0.96921E-03   -0.11920E-04  7596   0.542E-02    0.173E-02
RMM:   4    -0.923128369051E+02    0.96928E-05   -0.49951E-05  8103   0.297E-02    0.119E-02
RMM:   5    -0.923128391364E+02   -0.22313E-05   -0.16121E-05  7036   0.200E-02    0.148E-02
RMM:   6    -0.923128365183E+02    0.26181E-05   -0.41395E-06  4895   0.106E-02    0.980E-03
RMM:   7    -0.923128351133E+02    0.14050E-05   -0.20020E-06  3452   0.128E-02    0.364E-03
RMM:   8    -0.923128350825E+02    0.30814E-07   -0.89570E-07  3244   0.612E-03
   2 F= -.92312835E+02 E0= -.92308948E+02  d E =-.196598E-05
       N       E                     dE             d eps       ncg     rms          rms(c)
DAV:   1    -0.923128364526E+02   -0.13393E-05   -0.25540E-05  7488   0.204E-02    0.224E-03
RMM:   2    -0.923129450057E+02   -0.10855E-03   -0.28263E-05  7534   0.202E-02    0.732E-02
RMM:   3    -0.923128374565E+02    0.10755E-03   -0.11341E-05  6014   0.172E-02    0.503E-03
RMM:   4    -0.923128368684E+02    0.58802E-06   -0.50623E-06  5294   0.105E-02
   3 F= -.92312837E+02 E0= -.92308953E+02  d E =-.178591E-05
       N       E                     dE             d eps       ncg     rms          rms(c)
DAV:   1    -0.923128368091E+02    0.64734E-06   -0.11923E-05  8172   0.165E-02    0.653E-03
RMM:   2    -0.923131127131E+02   -0.27590E-03   -0.18236E-04  8236   0.558E-02    0.117E-01
RMM:   3    -0.923129220155E+02    0.19070E-03   -0.69993E-05  7672   0.401E-02    0.694E-02
RMM:   4    -0.923128376701E+02    0.84345E-04   -0.39186E-05  7823   0.287E-02    0.965E-03
RMM:   5    -0.923128370470E+02    0.62310E-06   -0.16932E-05  6964   0.168E-02    0.659E-03
RMM:   6    -0.923128367860E+02    0.26095E-06   -0.25976E-06  4016   0.969E-03
   4 F= -.92312837E+02 E0= -.92308942E+02  d E =0.823923E-07
       N       E                     dE             d eps       ncg     rms          rms(c)
DAV:   1    -0.923128375701E+02   -0.52312E-06   -0.27477E-05  6696   0.241E-02    0.320E-03
RMM:   2    -0.923128830505E+02   -0.45480E-04   -0.27758E-05  7655   0.241E-02    0.463E-02
RMM:   3    -0.923128408375E+02    0.42213E-04   -0.53224E-06  5062   0.128E-02    0.149E-02
RMM:   4    -0.923128380167E+02    0.28208E-05   -0.63193E-06  5228   0.154E-02    0.683E-03
RMM:   5    -0.923128374706E+02    0.54610E-06   -0.23744E-06  3359   0.795E-03
   5 F= -.92312837E+02 E0= -.92308950E+02  d E =-.684586E-06
       N       E                     dE             d eps       ncg     rms          rms(c)
DAV:   1    -0.923128381877E+02   -0.17101E-06   -0.12267E-05  6768   0.155E-02    0.287E-03
RMM:   2    -0.923128462086E+02   -0.80209E-05   -0.11571E-05  6513   0.177E-02    0.206E-02
RMM:   3    -0.923128464759E+02   -0.26725E-06   -0.28397E-06  4351   0.945E-03
   6 F= -.92312846E+02 E0= -.92308923E+02  d E =-.900523E-05
       N       E                     dE             d eps       ncg     rms          rms(c)
DAV:   1    -0.923128384631E+02    0.77455E-05   -0.43341E-05  6816   0.348E-02    0.492E-03
RMM:   2    -0.923129450668E+02   -0.10660E-03   -0.66814E-05  8055   0.337E-02    0.729E-02
RMM:   3    -0.923128851744E+02    0.59892E-04   -0.34234E-05  7480   0.270E-02    0.494E-02
RMM:   4    -0.923128394267E+02    0.45748E-04   -0.15905E-05  6830   0.180E-02    0.882E-03
RMM:   5    -0.923128380590E+02    0.13677E-05   -0.60027E-06  5245   0.147E-02    0.247E-03
RMM:   6    -0.923128386477E+02   -0.58867E-06   -0.30289E-06  3883   0.936E-03
   7 F= -.92312839E+02 E0= -.92308937E+02  d E =0.782817E-05
       N       E                     dE             d eps       ncg     rms          rms(c)
DAV:   1    -0.923128388826E+02   -0.82355E-06   -0.13702E-05  6216   0.183E-02    0.219E-03
RMM:   2    -0.923128442508E+02   -0.53682E-05   -0.45954E-06  4911   0.111E-02    0.161E-02
RMM:   3    -0.923128402230E+02    0.40278E-05   -0.10141E-06  3151   0.753E-03    0.831E-03
RMM:   4    -0.923128390304E+02    0.11926E-05   -0.11039E-06  3026   0.837E-03    0.354E-03
RMM:   5    -0.923128388744E+02    0.15601E-06   -0.51153E-07  2893   0.603E-03
   8 F= -.92312839E+02 E0= -.92308944E+02  d E =-.226730E-06
       N       E                     dE             d eps       ncg     rms          rms(c)
DAV:   1    -0.923128392809E+02   -0.25052E-06   -0.44258E-06  6228   0.891E-03    0.195E-03
RMM:   2    -0.923128906134E+02   -0.51332E-04   -0.16204E-05  6904   0.155E-02    0.505E-02
RMM:   3    -0.923128409283E+02    0.49685E-04   -0.48696E-06  4940   0.128E-02    0.991E-03
RMM:   4    -0.923128392460E+02    0.16824E-05   -0.22050E-06  3841   0.886E-03    0.337E-03
RMM:   5    -0.923128392619E+02   -0.15920E-07   -0.13543E-06  3055   0.766E-03
   9 F= -.92312839E+02 E0= -.92308940E+02  d E =-.387459E-06
       N       E                     dE             d eps       ncg     rms          rms(c)
DAV:   1    -0.923128401505E+02   -0.90451E-06   -0.22046E-05  5952   0.201E-02    0.243E-03
RMM:   2    -0.923128746325E+02   -0.34482E-04   -0.15242E-05  6841   0.160E-02    0.411E-02
RMM:   3    -0.923128409934E+02    0.33639E-04   -0.28475E-06  4299   0.111E-02    0.697E-03
RMM:   4    -0.923128400376E+02    0.95576E-06   -0.28181E-06  3978   0.105E-02
  10 F= -.92312840E+02 E0= -.92308947E+02  d E =-.775767E-06
       N       E                     dE             d eps       ncg     rms          rms(c)
DAV:   1    -0.923128404324E+02    0.56100E-06   -0.49690E-06  6528   0.115E-02    0.344E-03
RMM:   2    -0.923128705702E+02   -0.30138E-04   -0.33959E-05  7620   0.249E-02    0.408E-02
RMM:   3    -0.923128538071E+02    0.16763E-04   -0.11943E-05  5965   0.199E-02    0.269E-02
RMM:   4    -0.923128402758E+02    0.13531E-04   -0.32872E-06  4417   0.902E-03    0.323E-03
RMM:   5    -0.923128401336E+02    0.14222E-06   -0.15159E-06  3013   0.876E-03
  11 F= -.92312840E+02 E0= -.92308944E+02  d E =-.959301E-07
       N       E                     dE             d eps       ncg     rms          rms(c)
DAV:   1    -0.923128407915E+02   -0.51567E-06   -0.90425E-06  6048   0.137E-02    0.208E-03
RMM:   2    -0.923128674413E+02   -0.26650E-04   -0.10437E-05  6464   0.141E-02    0.361E-02
RMM:   3    -0.923128417088E+02    0.25733E-04   -0.21865E-06  4018   0.986E-03    0.730E-03
RMM:   4    -0.923128407211E+02    0.98766E-06   -0.20274E-06  3678   0.983E-03
  12 F= -.92312841E+02 E0= -.92308946E+02  d E =-.587548E-06
       N       E                     dE             d eps       ncg     rms          rms(c)
DAV:   1    -0.923128411804E+02    0.52840E-06   -0.73534E-06  6684   0.124E-02    0.251E-03
RMM:   2    -0.923128782966E+02   -0.37116E-04   -0.20785E-05  7147   0.201E-02    0.424E-02
RMM:   3    -0.923128502041E+02    0.28093E-04   -0.70805E-06  5452   0.138E-02    0.232E-02
RMM:   4    -0.923128411021E+02    0.91020E-05   -0.32439E-06  4369   0.119E-02    0.374E-03
RMM:   5    -0.923128410658E+02    0.36298E-07   -0.22409E-06  3395   0.781E-03
  13 F= -.92312841E+02 E0= -.92308949E+02  d E =-.344689E-06
       N       E                     dE             d eps       ncg     rms          rms(c)
DAV:   1    -0.923128413322E+02   -0.23009E-06   -0.41679E-06  6216   0.106E-02    0.283E-03
RMM:   2    -0.923128510329E+02   -0.97007E-05   -0.12637E-05  6591   0.209E-02    0.227E-02
RMM:   3    -0.923128472338E+02    0.37990E-05   -0.30856E-06  4393   0.917E-03    0.182E-02
RMM:   4    -0.923128413642E+02    0.58696E-05   -0.26602E-06  3670   0.135E-02    0.418E-03
RMM:   5    -0.923128411628E+02    0.20138E-06   -0.11155E-06  2970   0.604E-03
  14 F= -.92312841E+02 E0= -.92308943E+02  d E =-.970183E-07
       N       E                     dE             d eps       ncg     rms          rms(c)
DAV:   1    -0.923128421447E+02   -0.78045E-06   -0.22076E-05  5808   0.193E-02    0.305E-03
RMM:   2    -0.923129936297E+02   -0.15149E-03   -0.50873E-05  8112   0.282E-02    0.852E-02
RMM:   3    -0.923128458630E+02    0.14777E-03   -0.16266E-05  6540   0.203E-02    0.150E-02
RMM:   4    -0.923128421231E+02    0.37399E-05   -0.90457E-06  5922   0.154E-02    0.526E-03
RMM:   5    -0.923128423200E+02   -0.19697E-06   -0.39059E-06  4519   0.889E-03
  15 F= -.92312842E+02 E0= -.92308949E+02  d E =-.115722E-05
       N       E                     dE             d eps       ncg     rms          rms(c)
DAV:   1    -0.923128412397E+02    0.88339E-06   -0.29787E-05  5808   0.237E-02    0.388E-03
RMM:   2    -0.923128952408E+02   -0.54001E-04   -0.35386E-05  7676   0.305E-02    0.528E-02
RMM:   3    -0.923128471173E+02    0.48124E-04   -0.88861E-06  5898   0.149E-02    0.196E-02
RMM:   4    -0.923128415774E+02    0.55398E-05   -0.77111E-06  5511   0.197E-02    0.687E-03
RMM:   5    -0.923128410073E+02    0.57014E-06   -0.31736E-06  3626   0.743E-03
  16 F= -.92312841E+02 E0= -.92308942E+02  d E =0.131276E-05
       N       E                     dE             d eps       ncg     rms          rms(c)
DAV:   1    -0.923128411976E+02    0.37985E-06   -0.77061E-06  8592   0.133E-02    0.493E-03
RMM:   2    -0.923130969191E+02   -0.25572E-03   -0.11434E-04  8250   0.458E-02    0.110E-01
RMM:   3    -0.923128519726E+02    0.24495E-03   -0.31411E-05  7313   0.269E-02    0.283E-02
RMM:   4    -0.923128416040E+02    0.10369E-04   -0.23347E-05  6899   0.264E-02    0.922E-03
RMM:   5    -0.923128410231E+02    0.58090E-06   -0.92569E-06  5977   0.111E-02
  17 F= -.92312841E+02 E0= -.92308947E+02  d E =-.157811E-07
       N       E                     dE             d eps       ncg     rms          rms(c)
DAV:   1    -0.923128423387E+02   -0.73474E-06   -0.33816E-05  5808   0.264E-02    0.655E-03
RMM:   2    -0.923129721626E+02   -0.12982E-03   -0.95422E-05  7784   0.497E-02    0.816E-02
RMM:   3    -0.923128635941E+02    0.10857E-03   -0.27008E-05  7287   0.240E-02    0.372E-02
RMM:   4    -0.923128430076E+02    0.20586E-04   -0.25919E-05  6755   0.310E-02    0.108E-02
RMM:   5    -0.923128418603E+02    0.11473E-05   -0.97146E-06  5878   0.114E-02    0.475E-03
RMM:   6    -0.923128420813E+02   -0.22096E-06   -0.32648E-06  3702   0.118E-02
  18 F= -.92312842E+02 E0= -.92308952E+02  d E =-.105820E-05
       N       E                     dE             d eps       ncg     rms          rms(c)
DAV:   1    -0.923128415226E+02    0.33776E-06   -0.67209E-06  7176   0.134E-02    0.287E-03
RMM:   2    -0.923128454357E+02   -0.39131E-05   -0.10710E-05  6164   0.205E-02    0.149E-02
RMM:   3    -0.923128530873E+02   -0.76517E-05   -0.36484E-06  4664   0.964E-03    0.236E-02
RMM:   4    -0.923128417580E+02    0.11329E-04   -0.18944E-06  3516   0.112E-02    0.508E-03
RMM:   5    -0.923128413704E+02    0.38767E-06   -0.85943E-07  2916   0.647E-03
  19 F= -.92312841E+02 E0= -.92308942E+02  d E =0.710904E-06
       N       E                     dE             d eps       ncg     rms          rms(c)
DAV:   1    -0.923128416053E+02    0.15275E-06   -0.33767E-06  6024   0.848E-03    0.203E-03
RMM:   2    -0.923128905841E+02   -0.48979E-04   -0.18139E-05  7128   0.188E-02    0.481E-02
RMM:   3    -0.923128435400E+02    0.47044E-04   -0.39752E-06  4756   0.117E-02    0.113E-02
RMM:   4    -0.923128416003E+02    0.19397E-05   -0.26917E-06  3865   0.112E-02    0.425E-03
RMM:   5    -0.923128414751E+02    0.12518E-06   -0.15929E-06  3097   0.668E-03
  20 F= -.92312841E+02 E0= -.92308944E+02  d E =-.104769E-06
       N       E                     dE             d eps       ncg     rms          rms(c)
DAV:   1    -0.923128416305E+02   -0.30171E-07   -0.59351E-06  6000   0.122E-02    0.234E-03
RMM:   2    -0.923128461819E+02   -0.45514E-05   -0.79426E-06  5697   0.182E-02    0.164E-02
RMM:   3    -0.923128467846E+02   -0.60272E-06   -0.18464E-06  3684   0.827E-03
  21 F= -.92312847E+02 E0= -.92308923E+02  d E =-.530951E-05
       N       E                     dE             d eps       ncg     rms          rms(c)
DAV:   1    -0.923128420851E+02    0.40968E-05   -0.28944E-05  5712   0.279E-02    0.570E-03
RMM:   2    -0.923130100570E+02   -0.16797E-03   -0.95268E-05  8146   0.423E-02    0.915E-02
RMM:   3    -0.923129087083E+02    0.10135E-03   -0.52119E-05  7841   0.328E-02    0.586E-02
RMM:   4    -0.923128434926E+02    0.65216E-04   -0.23539E-05  7280   0.212E-02    0.123E-02
RMM:   5    -0.923128413221E+02    0.21704E-05   -0.94966E-06  6011   0.192E-02    0.163E-03
RMM:   6    -0.923128417166E+02   -0.39450E-06   -0.41570E-06  4080   0.834E-03
  22 F= -.92312842E+02 E0= -.92308945E+02  d E =0.506800E-05
       N       E                     dE             d eps       ncg     rms          rms(c)
DAV:   1    -0.923128421927E+02   -0.87059E-06   -0.79904E-06  6528   0.139E-02    0.332E-03
RMM:   2    -0.923128450166E+02   -0.28239E-05   -0.17468E-05  6438   0.250E-02    0.135E-02
RMM:   3    -0.923128431987E+02    0.18179E-05   -0.33412E-06  4102   0.159E-02    0.856E-03
RMM:   4    -0.923128430114E+02    0.18735E-06   -0.10297E-06  3014   0.538E-03
  23 F= -.92312843E+02 E0= -.92308933E+02  d E =-.129472E-05
       N       E                     dE             d eps       ncg     rms          rms(c)
DAV:   1    -0.923128421696E+02    0.10291E-05   -0.56698E-06  3024   0.119E-02    0.218E-03
RMM:   2    -0.923128451568E+02   -0.29872E-05   -0.86750E-06  5714   0.157E-02    0.123E-02
RMM:   3    -0.923128478485E+02   -0.26917E-05   -0.21078E-06  3802   0.920E-03    0.169E-02
RMM:   4    -0.923128428176E+02    0.50309E-05   -0.91345E-07  3029   0.805E-03    0.652E-03
RMM:   5    -0.923128421904E+02    0.62720E-06   -0.52192E-07  2882   0.641E-03
  24 F= -.92312842E+02 E0= -.92308942E+02  d E =0.820964E-06
       N       E                     dE             d eps       ncg     rms          rms(c)
DAV:   1    -0.923128426343E+02    0.18333E-06   -0.63693E-06  5904   0.100E-02    0.186E-03
RMM:   2    -0.923128841021E+02   -0.41468E-04   -0.14511E-05  6919   0.151E-02    0.448E-02
RMM:   3    -0.923128439597E+02    0.40142E-04   -0.32913E-06  4524   0.113E-02    0.943E-03
RMM:   4    -0.923128424264E+02    0.15333E-05   -0.25084E-06  3869   0.106E-02    0.228E-03
RMM:   5    -0.923128425762E+02   -0.14983E-06   -0.11576E-06  2994   0.620E-03
  25 F= -.92312843E+02 E0= -.92308946E+02  d E =-.385804E-06
       N       E                     dE             d eps       ncg     rms          rms(c)
DAV:   1    -0.923128415839E+02    0.84251E-06   -0.32767E-05  5808   0.236E-02    0.179E-03
RMM:   2    -0.923128718385E+02   -0.30255E-04   -0.11516E-05  6133   0.143E-02    0.388E-02
RMM:   3    -0.923128429362E+02    0.28902E-04   -0.28418E-06  4271   0.117E-02    0.911E-03
RMM:   4    -0.923128416821E+02    0.12541E-05   -0.11194E-06  3083   0.784E-03    0.286E-03
RMM:   5    -0.923128416314E+02    0.50710E-07   -0.91252E-07  2893   0.577E-03
  26 F= -.92312842E+02 E0= -.92308946E+02  d E =0.944757E-06
       N       E                     dE             d eps       ncg     rms          rms(c)
DAV:   1    -0.923128442244E+02   -0.25422E-05   -0.21640E-04  5760   0.585E-02    0.399E-03
RMM:   2    -0.923128493914E+02   -0.51670E-05   -0.18637E-05  7202   0.222E-02    0.183E-02
RMM:   3    -0.923128490019E+02    0.38948E-06   -0.36484E-06  4490   0.141E-02
  27 F= -.92312849E+02 E0= -.92308974E+02  d E =-.737045E-05
       N       E                     dE             d eps       ncg     rms          rms(c)
DAV:   1    -0.923128436200E+02    0.57714E-05   -0.22273E-04  5760   0.605E-02    0.110E-02
RMM:   2    -0.923158432928E+02   -0.29997E-02   -0.85303E-04  8440   0.111E-01    0.389E-01
RMM:   3    -0.923128973447E+02    0.29459E-02   -0.37156E-04  7689   0.962E-02    0.441E-02
RMM:   4    -0.923128514456E+02    0.45899E-04   -0.11926E-04  8237   0.439E-02    0.243E-02
RMM:   5    -0.923128488491E+02    0.25966E-05   -0.71132E-05  8171   0.337E-02    0.196E-02
RMM:   6    -0.923128427008E+02    0.61483E-05   -0.16335E-05  6010   0.312E-02    0.721E-03
RMM:   7    -0.923128417095E+02    0.99125E-06   -0.36015E-06  4641   0.108E-02
  28 F= -.92312842E+02 E0= -.92308942E+02  d E =0.729238E-05
       N       E                     dE             d eps       ncg     rms          rms(c)
DAV:   1    -0.923128422065E+02    0.49424E-06   -0.53192E-06  8040   0.106E-02    0.247E-03
RMM:   2    -0.923130055815E+02   -0.16337E-03   -0.46304E-05  8033   0.258E-02    0.889E-02
RMM:   3    -0.923128441801E+02    0.16140E-03   -0.17593E-05  6626   0.212E-02    0.938E-03
RMM:   4    -0.923128420214E+02    0.21587E-05   -0.76622E-06  5942   0.138E-02    0.300E-03
RMM:   5    -0.923128428529E+02   -0.83149E-06   -0.30660E-06  3888   0.903E-03
  29 F= -.92312843E+02 E0= -.92308939E+02  d E =-.114339E-05
       N       E                     dE             d eps       ncg     rms          rms(c)
DAV:   1    -0.923128420768E+02   -0.55404E-07   -0.49294E-06  5592   0.151E-02    0.302E-03
RMM:   2    -0.923128627863E+02   -0.20710E-04   -0.18240E-05  7028   0.204E-02    0.320E-02
RMM:   3    -0.923128539554E+02    0.88309E-05   -0.54755E-06  5156   0.128E-02    0.243E-02
RMM:   4    -0.923128428348E+02    0.11121E-04   -0.33229E-06  4495   0.111E-02    0.820E-03
RMM:   5    -0.923128418340E+02    0.10008E-05   -0.19614E-06  3104   0.101E-02    0.141E-03
RMM:   6    -0.923128419941E+02   -0.16010E-06   -0.12105E-06  2892   0.692E-03
  30 F= -.92312842E+02 E0= -.92308940E+02  d E =0.858788E-06
       N       E                     dE             d eps       ncg     rms          rms(c)
DAV:   1    -0.923128424893E+02   -0.65534E-06   -0.93460E-06  5808   0.132E-02    0.176E-03
RMM:   2    -0.923128530540E+02   -0.10565E-04   -0.44715E-06  4950   0.116E-02    0.231E-02
RMM:   3    -0.923128432203E+02    0.98337E-05   -0.11421E-06  3168   0.875E-03    0.658E-03
RMM:   4    -0.923128424961E+02    0.72415E-06   -0.90580E-07  2972   0.804E-03
  31 F= -.92312842E+02 E0= -.92308944E+02  d E =-.501993E-06
       N       E                     dE             d eps       ncg     rms          rms(c)
DAV:   1    -0.923128425983E+02    0.62195E-06   -0.16312E-06  3468   0.739E-03    0.191E-03
RMM:   2    -0.923128509676E+02   -0.83693E-05   -0.87067E-06  5992   0.150E-02    0.220E-02
RMM:   3    -0.923128446150E+02    0.63526E-05   -0.22694E-06  4002   0.121E-02    0.103E-02
RMM:   4    -0.923128425417E+02    0.20733E-05   -0.62487E-07  2920   0.504E-03    0.171E-03
RMM:   5    -0.923128425264E+02    0.15360E-07   -0.40996E-07  2846   0.487E-03
  32 F= -.92312843E+02 E0= -.92308944E+02  d E =-.302550E-07
       N       E                     dE             d eps       ncg     rms          rms(c)
DAV:   1    -0.923128431244E+02   -0.58271E-06   -0.12076E-05  5808   0.140E-02    0.138E-03
RMM:   2    -0.923128456308E+02   -0.25064E-05   -0.13950E-06  3356   0.845E-03    0.113E-02
RMM:   3    -0.923128439487E+02    0.16822E-05   -0.63375E-07  2958   0.730E-03    0.710E-03
RMM:   4    -0.923128431764E+02    0.77224E-06   -0.31299E-07  2881   0.425E-03
  33 F= -.92312843E+02 E0= -.92308945E+02  d E =-.650051E-06
       N       E                     dE             d eps       ncg     rms          rms(c)
DAV:   1    -0.923128446309E+02   -0.68221E-06   -0.87975E-05  5760   0.370E-02    0.301E-03
RMM:   2    -0.923128680006E+02   -0.23370E-04   -0.92301E-06  5841   0.171E-02    0.355E-02
RMM:   3    -0.923128462331E+02    0.21767E-04   -0.28891E-06  4262   0.110E-02    0.936E-03
RMM:   4    -0.923128444700E+02    0.17631E-05   -0.14790E-06  3160   0.983E-03    0.267E-03
RMM:   5    -0.923128446846E+02   -0.21463E-06   -0.11641E-06  3054   0.693E-03
  34 F= -.92312845E+02 E0= -.92308946E+02  d E =-.150822E-05
       N       E                     dE             d eps       ncg     rms          rms(c)
DAV:   1    -0.923128437059E+02    0.76412E-06   -0.42743E-05  5760   0.270E-02    0.395E-03
RMM:   2    -0.923129022298E+02   -0.58524E-04   -0.48369E-05  7918   0.306E-02    0.547E-02
RMM:   3    -0.923128788434E+02    0.23386E-04   -0.21154E-05  6886   0.224E-02    0.444E-02
RMM:   4    -0.923128441508E+02    0.34693E-04   -0.98705E-06  6122   0.157E-02    0.626E-03
RMM:   5    -0.923128435440E+02    0.60679E-06   -0.32250E-06  4157   0.943E-03
  35 F= -.92312844E+02 E0= -.92308948E+02  d E =0.114068E-05
       N       E                     dE             d eps       ncg     rms          rms(c)
DAV:   1    -0.923128434333E+02    0.71748E-06   -0.72946E-06  7752   0.133E-02    0.279E-03
RMM:   2    -0.923128965207E+02   -0.53087E-04   -0.22577E-05  7539   0.212E-02    0.508E-02
RMM:   3    -0.923128447535E+02    0.51767E-04   -0.54065E-06  5056   0.131E-02    0.896E-03
RMM:   4    -0.923128432590E+02    0.14945E-05   -0.43471E-06  4571   0.150E-02    0.328E-03
RMM:   5    -0.923128433870E+02   -0.12797E-06   -0.17083E-06  2962   0.679E-03
  36 F= -.92312843E+02 E0= -.92308946E+02  d E =0.156973E-06
       N       E                     dE             d eps       ncg     rms          rms(c)
DAV:   1    -0.923128439246E+02   -0.66559E-06   -0.10522E-05  5808   0.150E-02    0.301E-03
RMM:   2    -0.923130205371E+02   -0.17661E-03   -0.54871E-05  8206   0.283E-02    0.933E-02
RMM:   3    -0.923128465539E+02    0.17398E-03   -0.19232E-05  6716   0.225E-02    0.104E-02
RMM:   4    -0.923128441594E+02    0.23945E-05   -0.86573E-06  6039   0.133E-02    0.613E-03
RMM:   5    -0.923128443644E+02   -0.20504E-06   -0.29839E-06  4017   0.959E-03
  37 F= -.92312844E+02 E0= -.92308953E+02  d E =-.977438E-06
       N       E                     dE             d eps       ncg     rms          rms(c)
DAV:   1    -0.923128433771E+02    0.78231E-06   -0.18960E-05  5808   0.215E-02    0.342E-03
RMM:   2    -0.923129859729E+02   -0.14260E-03   -0.55813E-05  8178   0.296E-02    0.826E-02
RMM:   3    -0.923128489241E+02    0.13705E-03   -0.17268E-05  6567   0.214E-02    0.179E-02
RMM:   4    -0.923128437836E+02    0.51404E-05   -0.89748E-06  5895   0.150E-02    0.727E-03
RMM:   5    -0.923128434858E+02    0.29784E-06   -0.49607E-06  4910   0.109E-02
  38 F= -.92312843E+02 E0= -.92308938E+02  d E =0.878636E-06
       N       E                     dE             d eps       ncg     rms          rms(c)
DAV:   1    -0.923128439375E+02   -0.15385E-06   -0.15397E-05  5808   0.179E-02    0.374E-03
RMM:   2    -0.923129669159E+02   -0.12298E-03   -0.47437E-05  8092   0.294E-02    0.775E-02
RMM:   3    -0.923128472015E+02    0.11971E-03   -0.13515E-05  6324   0.194E-02    0.127E-02
RMM:   4    -0.923128440209E+02    0.31806E-05   -0.10157E-05  6334   0.160E-02    0.584E-03
RMM:   5    -0.923128437729E+02    0.24794E-06   -0.23618E-06  3388   0.969E-03
  39 F= -.92312844E+02 E0= -.92308944E+02  d E =-.287150E-06
       N       E                     dE             d eps       ncg     rms          rms(c)
DAV:   1    -0.923128440910E+02   -0.70117E-07   -0.48557E-06  6024   0.146E-02    0.433E-03
RMM:   2    -0.923130224316E+02   -0.17834E-03   -0.84739E-05  8153   0.370E-02    0.927E-02
RMM:   3    -0.923128696340E+02    0.15280E-03   -0.31529E-05  7272   0.272E-02    0.391E-02
RMM:   4    -0.923128442557E+02    0.25378E-04   -0.17000E-05  6894   0.195E-02    0.626E-03
RMM:   5    -0.923128444421E+02   -0.18642E-06   -0.67116E-06  5517   0.118E-02
  40 F= -.92312844E+02 E0= -.92308934E+02  d E =-.669144E-06
       N       E                     dE             d eps       ncg     rms          rms(c)
DAV:   1    -0.923128442121E+02    0.43587E-07   -0.89866E-06  7656   0.151E-02    0.308E-03
RMM:   2    -0.923128880796E+02   -0.43868E-04   -0.21823E-05  7352   0.217E-02    0.469E-02
RMM:   3    -0.923128465799E+02    0.41500E-04   -0.54218E-06  5162   0.128E-02    0.109E-02
RMM:   4    -0.923128446095E+02    0.19704E-05   -0.42314E-06  4683   0.133E-02    0.668E-03
RMM:   5    -0.923128439823E+02    0.62720E-06   -0.14410E-06  2918   0.732E-03
  41 F= -.92312844E+02 E0= -.92308942E+02  d E =0.459797E-06
       N       E                     dE             d eps       ncg     rms          rms(c)
DAV:   1    -0.923128443905E+02    0.21894E-06   -0.59826E-06  5904   0.119E-02    0.211E-03
RMM:   2    -0.923128682676E+02   -0.23877E-04   -0.11512E-05  6599   0.158E-02    0.347E-02
RMM:   3    -0.923128454520E+02    0.22816E-04   -0.19862E-06  3916   0.963E-03    0.755E-03
RMM:   4    -0.923128445409E+02    0.91108E-06   -0.16988E-06  3308   0.997E-03
  42 F= -.92312845E+02 E0= -.92308939E+02  d E =-.558604E-06
       N       E                     dE             d eps       ncg     rms          rms(c)
DAV:   1    -0.923128443987E+02    0.10532E-05   -0.34406E-06  4752   0.977E-03    0.163E-03
RMM:   2    -0.923128538287E+02   -0.94300E-05   -0.33671E-06  4586   0.120E-02    0.222E-02
RMM:   3    -0.923128463448E+02    0.74840E-05   -0.13956E-06  3578   0.921E-03    0.101E-02
RMM:   4    -0.923128445468E+02    0.17980E-05   -0.61137E-07  2934   0.617E-03    0.246E-03
RMM:   5    -0.923128444652E+02    0.81616E-07   -0.49819E-07  2878   0.481E-03
  43 F= -.92312844E+02 E0= -.92308938E+02  d E =0.756970E-07
       N       E                     dE             d eps       ncg     rms          rms(c)
DAV:   1    -0.923128455299E+02   -0.98307E-06   -0.61852E-05  5760   0.310E-02    0.230E-03
RMM:   2    -0.923128720437E+02   -0.26514E-04   -0.93187E-06  6208   0.123E-02    0.359E-02
RMM:   3    -0.923128458939E+02    0.26150E-04   -0.20049E-06  3952   0.106E-02    0.529E-03
RMM:   4    -0.923128453947E+02    0.49923E-06   -0.14720E-06  3280   0.874E-03
  44 F= -.92312845E+02 E0= -.92308942E+02  d E =-.929525E-06
       N       E                     dE             d eps       ncg     rms          rms(c)
DAV:   1    -0.923128452408E+02    0.65319E-06   -0.13422E-05  5856   0.163E-02    0.441E-03
RMM:   2    -0.923128987522E+02   -0.53511E-04   -0.58519E-05  8042   0.348E-02    0.544E-02
RMM:   3    -0.923128807433E+02    0.18009E-04   -0.24242E-05  6906   0.264E-02    0.439E-02
RMM:   4    -0.923128454137E+02    0.35330E-04   -0.80727E-06  5812   0.137E-02    0.559E-03
RMM:   5    -0.923128449580E+02    0.45568E-06   -0.35090E-06  3920   0.106E-02
  45 F= -.92312845E+02 E0= -.92308946E+02  d E =0.436706E-06
       N       E                     dE             d eps       ncg     rms          rms(c)
DAV:   1    -0.923128471576E+02   -0.17439E-05   -0.24179E-04  5760   0.616E-02    0.584E-03
RMM:   2    -0.923128933041E+02   -0.46147E-04   -0.44002E-05  7215   0.377E-02    0.483E-02
RMM:   3    -0.923128628184E+02    0.30486E-04   -0.15263E-05  6662   0.167E-02    0.315E-02
RMM:   4    -0.923128467007E+02    0.16118E-04   -0.12856E-05  5947   0.251E-02    0.658E-03
RMM:   5    -0.923128467832E+02   -0.82491E-07   -0.76079E-06  5400   0.117E-02
  46 F= -.92312847E+02 E0= -.92308943E+02  d E =-.182517E-05
       N       E                     dE             d eps       ncg     rms          rms(c)
DAV:   1    -0.923128463945E+02    0.30617E-06   -0.10216E-04  5760   0.410E-02    0.714E-03
RMM:   2    -0.923131859162E+02   -0.33952E-03   -0.20106E-04  8315   0.530E-02    0.134E-01
RMM:   3    -0.923129569620E+02    0.22895E-03   -0.92697E-05  7722   0.451E-02    0.758E-02
RMM:   4    -0.923128475863E+02    0.10938E-03   -0.47174E-05  7919   0.300E-02    0.112E-02
RMM:   5    -0.923128467304E+02    0.85587E-06   -0.17761E-05  6815   0.196E-02    0.871E-03
RMM:   6    -0.923128460644E+02    0.66594E-06   -0.41242E-06  4650   0.117E-02
  47 F= -.92312846E+02 E0= -.92308936E+02  d E =0.718728E-06
       N       E                     dE             d eps       ncg     rms          rms(c)
DAV:   1    -0.923128459670E+02    0.76337E-06   -0.11811E-05  7248   0.182E-02    0.212E-03
RMM:   2    -0.923128576599E+02   -0.11693E-04   -0.81027E-06  6044   0.154E-02    0.236E-02
RMM:   3    -0.923128475093E+02    0.10151E-04   -0.15165E-06  3550   0.828E-03    0.990E-03
RMM:   4    -0.923128461478E+02    0.13616E-05   -0.15187E-06  3243   0.109E-02    0.460E-03
RMM:   5    -0.923128458930E+02    0.25471E-06   -0.77780E-07  2883   0.539E-03
  48 F= -.92312846E+02 E0= -.92308943E+02  d E =0.171404E-06
       N       E                     dE             d eps       ncg     rms          rms(c)
DAV:   1    -0.923128458961E+02    0.25162E-06   -0.10875E-06  3048   0.708E-03    0.169E-03
RMM:   2    -0.923128584642E+02   -0.12568E-04   -0.72383E-06  5536   0.134E-02    0.243E-02
RMM:   3    -0.923128480620E+02    0.10402E-04   -0.14908E-06  3572   0.943E-03    0.116E-02
RMM:   4    -0.923128460422E+02    0.20198E-05   -0.10067E-06  3000   0.808E-03    0.328E-03
RMM:   5    -0.923128458859E+02    0.15633E-06   -0.51000E-07  2864   0.420E-03
  49 F= -.92312846E+02 E0= -.92308939E+02  d E =0.713089E-08
       N       E                     dE             d eps       ncg     rms          rms(c)
DAV:   1    -0.923128460406E+02    0.16585E-08   -0.16392E-06  3912   0.702E-03    0.156E-03
RMM:   2    -0.923128687459E+02   -0.22705E-04   -0.66041E-06  5526   0.143E-02    0.335E-02
RMM:   3    -0.923128464118E+02    0.22334E-04   -0.15177E-06  3735   0.993E-03    0.421E-03
RMM:   4    -0.923128461174E+02    0.29438E-06   -0.80848E-07  2950   0.721E-03
  50 F= -.92312846E+02 E0= -.92308944E+02  d E =-.231488E-06
       N       E                     dE             d eps       ncg     rms          rms(c)
DAV:   1    -0.923128462109E+02    0.20088E-06   -0.21523E-06  4416   0.765E-03    0.245E-03
RMM:   2    -0.923128620705E+02   -0.15860E-04   -0.11823E-05  6281   0.199E-02    0.305E-02
RMM:   3    -0.923128578860E+02    0.41846E-05   -0.51774E-06  5056   0.130E-02    0.242E-02
RMM:   4    -0.923128461811E+02    0.11705E-04   -0.13965E-06  3461   0.899E-03    0.251E-03
RMM:   5    -0.923128461381E+02    0.43053E-07   -0.10478E-06  2894   0.662E-03
  51 F= -.92312846E+02 E0= -.92308942E+02  d E =-.206685E-07
       N       E                     dE             d eps       ncg     rms          rms(c)
DAV:   1    -0.923128462298E+02   -0.48650E-07   -0.14555E-06  3768   0.733E-03    0.105E-03
RMM:   2    -0.923128517215E+02   -0.54917E-05   -0.16139E-06  3662   0.833E-03    0.162E-02
RMM:   3    -0.923128465446E+02    0.51769E-05   -0.65250E-07  2914   0.790E-03    0.424E-03
RMM:   4    -0.923128462349E+02    0.30965E-06   -0.34275E-07  2882   0.455E-03
  52 F= -.92312846E+02 E0= -.92308939E+02  d E =-.968409E-07
       N       E                     dE             d eps       ncg     rms          rms(c)
DAV:   1    -0.923128466254E+02   -0.80806E-07   -0.89409E-06  5808   0.122E-02    0.153E-03
RMM:   2    -0.923128821135E+02   -0.35488E-04   -0.10131E-05  6111   0.134E-02    0.416E-02
RMM:   3    -0.923128471993E+02    0.34914E-04   -0.29300E-06  4372   0.118E-02    0.549E-03
RMM:   4    -0.923128466567E+02    0.54257E-06   -0.10925E-06  3122   0.690E-03
  53 F= -.92312847E+02 E0= -.92308942E+02  d E =-.421835E-06
       N       E                     dE             d eps       ncg     rms          rms(c)
DAV:   1    -0.923128464404E+02    0.75888E-06   -0.33716E-06  5592   0.102E-02    0.220E-03
RMM:   2    -0.923128620212E+02   -0.15581E-04   -0.80467E-06  5745   0.189E-02    0.287E-02
RMM:   3    -0.923128494417E+02    0.12580E-04   -0.23434E-06  4080   0.928E-03    0.136E-02
RMM:   4    -0.923128467158E+02    0.27259E-05   -0.12362E-06  3162   0.953E-03    0.433E-03
RMM:   5    -0.923128463756E+02    0.34020E-06   -0.91831E-07  2884   0.549E-03
  54 F= -.92312846E+02 E0= -.92308942E+02  d E =0.281142E-06
       N       E                     dE             d eps       ncg     rms          rms(c)
DAV:   1    -0.923128468150E+02   -0.99243E-07   -0.89380E-06  5808   0.131E-02    0.231E-03
RMM:   2    -0.923128725216E+02   -0.25707E-04   -0.14890E-05  6810   0.179E-02    0.351E-02
RMM:   3    -0.923128487486E+02    0.23773E-04   -0.26694E-06  4262   0.997E-03    0.121E-02
RMM:   4    -0.923128465792E+02    0.21694E-05   -0.26422E-06  3721   0.126E-02    0.269E-03
RMM:   5    -0.923128466903E+02   -0.11106E-06   -0.14302E-06  3041   0.651E-03
  55 F= -.92312847E+02 E0= -.92308940E+02  d E =-.314690E-06
       N       E                     dE             d eps       ncg     rms          rms(c)
DAV:   1    -0.923128480823E+02   -0.15030E-05   -0.10071E-04  5760   0.400E-02    0.421E-03
RMM:   2    -0.923130637105E+02   -0.21563E-03   -0.80039E-05  8236   0.331E-02    0.102E-01
RMM:   3    -0.923128611575E+02    0.20255E-03   -0.32022E-05  7320   0.280E-02    0.260E-02
RMM:   4    -0.923128480721E+02    0.13085E-04   -0.13042E-05  6578   0.151E-02    0.646E-03
RMM:   5    -0.923128482724E+02   -0.20038E-06   -0.63076E-06  5327   0.148E-02
  56 F= -.92312848E+02 E0= -.92308947E+02  d E =-.158214E-05
       N       E                     dE             d eps       ncg     rms          rms(c)
DAV:   1    -0.923128465093E+02    0.15627E-05   -0.33607E-04  5760   0.723E-02    0.744E-03
RMM:   2    -0.923137759564E+02   -0.92945E-03   -0.30495E-04  8433   0.677E-02    0.213E-01
RMM:   3    -0.923128634365E+02    0.91252E-03   -0.10439E-04  7456   0.512E-02    0.280E-02
RMM:   4    -0.923128461306E+02    0.17306E-04   -0.62258E-05  8101   0.350E-02    0.775E-03
RMM:   5    -0.923128482009E+02   -0.20703E-05   -0.21439E-05  6774   0.229E-02    0.130E-02
RMM:   6    -0.923128459571E+02    0.22438E-05   -0.34454E-06  4376   0.159E-02    0.471E-03
RMM:   7    -0.923128458481E+02    0.10897E-06   -0.12808E-06  3398   0.542E-03
  57 F= -.92312846E+02 E0= -.92308938E+02  d E =0.242434E-05
       N       E                     dE             d eps       ncg     rms          rms(c)
DAV:   1    -0.923128452940E+02    0.66306E-06   -0.26817E-05  6240   0.216E-02    0.264E-03
RMM:   2    -0.923129165456E+02   -0.71252E-04   -0.19697E-05  7128   0.191E-02    0.584E-02
RMM:   3    -0.923128462867E+02    0.70259E-04   -0.68042E-06  5342   0.141E-02    0.776E-03
RMM:   4    -0.923128452871E+02    0.99960E-06   -0.34670E-06  4480   0.127E-02
  58 F= -.92312845E+02 E0= -.92308939E+02  d E =0.561010E-06
       N       E                     dE             d eps       ncg     rms          rms(c)
DAV:   1    -0.923128462165E+02    0.70165E-07   -0.40301E-05  5760   0.260E-02    0.493E-03
RMM:   2    -0.923128979289E+02   -0.51712E-04   -0.66733E-05  7904   0.387E-02    0.545E-02
RMM:   3    -0.923128785868E+02    0.19342E-04   -0.24657E-05  6772   0.275E-02    0.431E-02
RMM:   4    -0.923128470177E+02    0.31569E-04   -0.84393E-06  5756   0.139E-02    0.826E-03
RMM:   5    -0.923128457885E+02    0.12291E-05   -0.43319E-06  4011   0.119E-02    0.232E-03
RMM:   6    -0.923128459924E+02   -0.20389E-06   -0.18327E-06  3020   0.831E-03
  59 F= -.92312846E+02 E0= -.92308945E+02  d E =-.705345E-06
       N       E                     dE             d eps       ncg     rms          rms(c)
DAV:   1    -0.923128456454E+02    0.14316E-06   -0.10442E-05  6576   0.157E-02    0.230E-03
RMM:   2    -0.923128700558E+02   -0.24410E-04   -0.13271E-05  6768   0.195E-02    0.334E-02
RMM:   3    -0.923128475189E+02    0.22537E-04   -0.23560E-06  4025   0.940E-03    0.123E-02
RMM:   4    -0.923128457087E+02    0.18103E-05   -0.24497E-06  3598   0.129E-02    0.430E-03
RMM:   5    -0.923128455439E+02    0.16481E-06   -0.13252E-06  2941   0.564E-03
  60 F= -.92312846E+02 E0= -.92308938E+02  d E =0.448556E-06
       N       E                     dE             d eps       ncg     rms          rms(c)
DAV:   1    -0.923128458502E+02   -0.14148E-06   -0.48872E-06  6084   0.105E-02    0.224E-03
RMM:   2    -0.923128637484E+02   -0.17898E-04   -0.10875E-05  6474   0.167E-02    0.304E-02
RMM:   3    -0.923128478459E+02    0.15902E-04   -0.20114E-06  3902   0.920E-03    0.107E-02
RMM:   4    -0.923128459706E+02    0.18753E-05   -0.16757E-06  3400   0.105E-02    0.416E-03
RMM:   5    -0.923128457608E+02    0.20979E-06   -0.77808E-07  2887   0.582E-03
  61 F= -.92312846E+02 E0= -.92308942E+02  d E =-.216909E-06
       N       E                     dE             d eps       ncg     rms          rms(c)
DAV:   1    -0.923128457949E+02    0.17564E-06   -0.12268E-06  2880   0.727E-03    0.201E-03
RMM:   2    -0.923129260085E+02   -0.80214E-04   -0.26204E-05  7480   0.211E-02    0.620E-02
RMM:   3    -0.923128472870E+02    0.78721E-04   -0.67871E-06  5362   0.144E-02    0.920E-03
RMM:   4    -0.923128456467E+02    0.16403E-05   -0.36894E-06  4496   0.116E-02    0.268E-03
RMM:   5    -0.923128460066E+02   -0.35983E-06   -0.18200E-06  3428   0.728E-03
  62 F= -.92312846E+02 E0= -.92308938E+02  d E =-.245764E-06
       N       E                     dE             d eps       ncg     rms          rms(c)
DAV:   1    -0.923128460381E+02   -0.39141E-06   -0.63960E-06  6552   0.123E-02    0.193E-03
RMM:   2    -0.923128737875E+02   -0.27749E-04   -0.11223E-05  6188   0.160E-02    0.378E-02
RMM:   3    -0.923128469796E+02    0.26808E-04   -0.26515E-06  4202   0.111E-02    0.765E-03
RMM:   4    -0.923128459955E+02    0.98407E-06   -0.16405E-06  3130   0.105E-02
  63 F= -.92312846E+02 E0= -.92308937E+02  d E =0.110358E-07
       N       E                     dE             d eps       ncg     rms          rms(c)
DAV:   1    -0.923128462896E+02    0.68998E-06   -0.52026E-06  6360   0.105E-02    0.251E-03
RMM:   2    -0.923128681995E+02   -0.21910E-04   -0.19399E-05  7240   0.174E-02    0.343E-02
RMM:   3    -0.923128611280E+02    0.70715E-05   -0.80927E-06  5636   0.148E-02    0.273E-02
RMM:   4    -0.923128462170E+02    0.14911E-04   -0.25712E-06  4074   0.995E-03    0.351E-03
RMM:   5    -0.923128460572E+02    0.15980E-06   -0.15368E-06  2988   0.928E-03
  64 F= -.92312846E+02 E0= -.92308938E+02  d E =-.616890E-07
       N       E                     dE             d eps       ncg     rms          rms(c)
DAV:   1    -0.923128463731E+02   -0.15605E-06   -0.39120E-06  6540   0.102E-02    0.195E-03
RMM:   2    -0.923128616461E+02   -0.15273E-04   -0.83347E-06  6008   0.151E-02    0.271E-02
RMM:   3    -0.923128476459E+02    0.14000E-04   -0.16040E-06  3623   0.865E-03    0.914E-03
RMM:   4    -0.923128463071E+02    0.13389E-05   -0.14734E-06  2996   0.108E-02    0.257E-03
RMM:   5    -0.923128462958E+02    0.11223E-07   -0.66014E-07  2878   0.516E-03
  65 F= -.92312846E+02 E0= -.92308939E+02  d E =-.238634E-06
       N       E                     dE             d eps       ncg     rms          rms(c)
DAV:   1    -0.923128463656E+02   -0.58518E-07   -0.10390E-06  3072   0.587E-03    0.193E-03
RMM:   2    -0.923128828878E+02   -0.36522E-04   -0.16295E-05  6796   0.156E-02    0.433E-02
RMM:   3    -0.923128508805E+02    0.32007E-04   -0.46364E-06  4941   0.126E-02    0.157E-02
RMM:   4    -0.923128463119E+02    0.45686E-05   -0.23016E-06  3926   0.961E-03    0.306E-03
RMM:   5    -0.923128462967E+02    0.15229E-07   -0.11832E-06  3023   0.748E-03
  66 F= -.92312846E+02 E0= -.92308935E+02  d E =-.836735E-09
       N       E                     dE             d eps       ncg     rms          rms(c)
DAV:   1    -0.923128465026E+02   -0.19071E-06   -0.44729E-06  6372   0.104E-02    0.138E-03
RMM:   2    -0.923128663197E+02   -0.19817E-04   -0.57398E-06  5272   0.113E-02    0.306E-02
RMM:   3    -0.923128470025E+02    0.19317E-04   -0.15788E-06  3615   0.103E-02    0.563E-03
RMM:   4    -0.923128466542E+02    0.34827E-06   -0.89394E-07  3002   0.754E-03
  67 F= -.92312847E+02 E0= -.92308940E+02  d E =-.357513E-06
       N       E                     dE             d eps       ncg     rms          rms(c)
DAV:   1    -0.923128464748E+02    0.52769E-06   -0.12408E-06  3240   0.712E-03    0.116E-03
RMM:   2    -0.923128561932E+02   -0.97184E-05   -0.42664E-06  4852   0.972E-03    0.219E-02
RMM:   3    -0.923128476165E+02    0.85767E-05   -0.10626E-06  3334   0.943E-03    0.776E-03
RMM:   4    -0.923128465189E+02    0.10976E-05   -0.37474E-07  2880   0.479E-03    0.145E-03
RMM:   5    -0.923128464995E+02    0.19421E-07   -0.30895E-07  2853   0.395E-03
  68 F= -.92312846E+02 E0= -.92308938E+02  d E =0.154736E-06
       N       E                     dE             d eps       ncg     rms          rms(c)
DAV:   1    -0.923128466962E+02   -0.17735E-06   -0.31445E-06  5736   0.823E-03    0.776E-04
RMM:   2    -0.923128470551E+02   -0.35889E-06   -0.40297E-07  2900   0.432E-03
  69 F= -.92312847E+02 E0= -.92308933E+02  d E =-.555660E-06
       N       E                     dE             d eps       ncg     rms          rms(c)
DAV:   1    -0.923128472336E+02   -0.53736E-06   -0.73608E-06  5160   0.138E-02    0.489E-03
RMM:   2    -0.923137571151E+02   -0.90988E-03   -0.23065E-04  8450   0.553E-02    0.214E-01
RMM:   3    -0.923128552358E+02    0.90188E-03   -0.11032E-04  7699   0.521E-02    0.916E-03
RMM:   4    -0.923128527143E+02    0.25214E-05   -0.33261E-05  7689   0.205E-02    0.186E-02
RMM:   5    -0.923128490269E+02    0.36875E-05   -0.14238E-05  6648   0.191E-02    0.123E-02
RMM:   6    -0.923128467634E+02    0.22634E-05   -0.30335E-06  4090   0.143E-02    0.393E-03
RMM:   7    -0.923128466949E+02    0.68497E-07   -0.13277E-06  3248   0.651E-03
  70 F= -.92312847E+02 E0= -.92308942E+02  d E =0.360176E-06
       N       E                     dE             d eps       ncg     rms          rms(c)
DAV:   1    -0.923128467593E+02    0.41405E-08   -0.15918E-06  5688   0.841E-03    0.109E-03
RMM:   2    -0.923128471109E+02   -0.35163E-06   -0.10501E-06  2924   0.791E-03
  71 F= -.92312847E+02 E0= -.92308942E+02  d E =-.415989E-06
       N       E                     dE             d eps       ncg     rms          rms(c)
DAV:   1    -0.923128471074E+02   -0.34810E-06   -0.36379E-06  3240   0.103E-02    0.418E-03
RMM:   2    -0.923133408511E+02   -0.49374E-03   -0.13421E-04  8400   0.444E-02    0.157E-01
RMM:   3    -0.923128543896E+02    0.48646E-03   -0.62043E-05  7645   0.385E-02    0.161E-02
RMM:   4    -0.923128478160E+02    0.65737E-05   -0.16485E-05  6786   0.167E-02    0.836E-03
RMM:   5    -0.923128477120E+02    0.10394E-06   -0.87090E-06  6174   0.152E-02
  72 F= -.92312848E+02 E0= -.92308938E+02  d E =-.601097E-06
       N       E                     dE             d eps       ncg     rms          rms(c)
DAV:   1    -0.923128471482E+02    0.66772E-06   -0.92180E-06  7704   0.157E-02    0.297E-03
RMM:   2    -0.923129003681E+02   -0.53220E-04   -0.28390E-05  7908   0.248E-02    0.493E-02
RMM:   3    -0.923128493519E+02    0.51016E-04   -0.54001E-06  5106   0.123E-02    0.128E-02
RMM:   4    -0.923128469809E+02    0.23710E-05   -0.56485E-06  5155   0.165E-02    0.420E-03
RMM:   5    -0.923128470137E+02   -0.32768E-07   -0.25532E-06  3298   0.728E-03
  73 F= -.92312847E+02 E0= -.92308940E+02  d E =0.698368E-06
       N       E                     dE             d eps       ncg     rms          rms(c)
DAV:   1    -0.923128470442E+02   -0.63264E-07   -0.26638E-06  3888   0.104E-02    0.257E-03
RMM:   2    -0.923128842330E+02   -0.37189E-04   -0.24104E-05  7176   0.214E-02    0.429E-02
RMM:   3    -0.923128590191E+02    0.25214E-04   -0.75467E-06  5502   0.146E-02    0.263E-02
RMM:   4    -0.923128470845E+02    0.11935E-04   -0.37285E-06  4611   0.123E-02    0.372E-03
RMM:   5    -0.923128470000E+02    0.84540E-07   -0.17846E-06  3196   0.728E-03
  74 F= -.92312847E+02 E0= -.92308934E+02  d E =0.137052E-07
       N       E                     dE             d eps       ncg     rms          rms(c)
DAV:   1    -0.923128470358E+02    0.48735E-07   -0.23923E-06  4056   0.959E-03    0.154E-03
RMM:   2    -0.923128786127E+02   -0.31577E-04   -0.92046E-06  6101   0.156E-02    0.389E-02
RMM:   3    -0.923128474942E+02    0.31119E-04   -0.21938E-06  4050   0.104E-02    0.523E-03
RMM:   4    -0.923128469872E+02    0.50697E-06   -0.13953E-06  3030   0.102E-02
  75 F= -.92312847E+02 E0= -.92308940E+02  d E =0.127468E-07
       N       E                     dE             d eps       ncg     rms          rms(c)
DAV:   1    -0.923128472383E+02    0.25592E-06   -0.26152E-06  4932   0.844E-03    0.257E-03
RMM:   2    -0.923128893350E+02   -0.42097E-04   -0.24007E-05  7373   0.196E-02    0.460E-02
RMM:   3    -0.923128539965E+02    0.35338E-04   -0.62854E-06  5296   0.136E-02    0.195E-02
RMM:   4    -0.923128474538E+02    0.65427E-05   -0.39279E-06  4729   0.117E-02    0.549E-03
RMM:   5    -0.923128470767E+02    0.37714E-06   -0.16048E-06  3080   0.839E-03
  76 F= -.92312847E+02 E0= -.92308935E+02  d E =-.894938E-07
       N       E                     dE             d eps       ncg     rms          rms(c)
DAV:   1    -0.923128474523E+02    0.15702E-08   -0.64081E-06  6528   0.119E-02    0.273E-03
RMM:   2    -0.923129355866E+02   -0.88134E-04   -0.32916E-05  7862   0.250E-02    0.655E-02
RMM:   3    -0.923128492811E+02    0.86305E-04   -0.92329E-06  5849   0.160E-02    0.106E-02
RMM:   4    -0.923128473422E+02    0.19389E-05   -0.56384E-06  5191   0.155E-02    0.449E-03
RMM:   5    -0.923128473181E+02    0.24169E-07   -0.21670E-06  3122   0.722E-03
  77 F= -.92312847E+02 E0= -.92308937E+02  d E =-.241379E-06
       N       E                     dE             d eps       ncg     rms          rms(c)
DAV:   1    -0.923128473811E+02   -0.38816E-07   -0.48881E-06  6432   0.119E-02    0.335E-03
RMM:   2    -0.923129845796E+02   -0.13720E-03   -0.52158E-05  8141   0.283E-02    0.823E-02
RMM:   3    -0.923128511121E+02    0.13347E-03   -0.14867E-05  6376   0.205E-02    0.137E-02
RMM:   4    -0.923128472747E+02    0.38374E-05   -0.10835E-05  6441   0.145E-02    0.485E-03
RMM:   5    -0.923128474075E+02   -0.13278E-06   -0.24621E-06  3448   0.100E-02
  78 F= -.92312847E+02 E0= -.92308935E+02  d E =-.893972E-07
       N       E                     dE             d eps       ncg     rms          rms(c)
DAV:   1    -0.923128479720E+02   -0.69735E-06   -0.17647E-05  5832   0.198E-02    0.521E-03
RMM:   2    -0.923131482776E+02   -0.30031E-03   -0.12579E-04  8262   0.471E-02    0.119E-01
RMM:   3    -0.923128654114E+02    0.28287E-03   -0.40559E-05  7445   0.308E-02    0.333E-02
RMM:   4    -0.923128490970E+02    0.16314E-04   -0.24336E-05  7174   0.243E-02    0.122E-02
RMM:   5    -0.923128478916E+02    0.12054E-05   -0.11363E-05  6310   0.159E-02    0.527E-03
RMM:   6    -0.923128482047E+02   -0.31314E-06   -0.35627E-06  4268   0.968E-03
  79 F= -.92312848E+02 E0= -.92308933E+02  d E =-.797228E-06
       N       E                     dE             d eps       ncg     rms          rms(c)
DAV:   1    -0.923128475888E+02    0.30277E-06   -0.33435E-06  5760   0.124E-02    0.194E-03
RMM:   2    -0.923128486098E+02   -0.10210E-05   -0.34428E-06  4264   0.122E-02    0.747E-03
RMM:   3    -0.923128522191E+02   -0.36093E-05   -0.16579E-06  3444   0.104E-02    0.152E-02
RMM:   4    -0.923128478141E+02    0.44050E-05   -0.58389E-07  2900   0.599E-03    0.382E-03
RMM:   5    -0.923128476132E+02    0.20091E-06   -0.27535E-07  2864   0.418E-03
  80 F= -.92312848E+02 E0= -.92308939E+02  d E =0.591487E-06
       N       E                     dE             d eps       ncg     rms          rms(c)
DAV:   1    -0.923128476644E+02    0.14970E-06   -0.15267E-06  3360   0.626E-03    0.128E-03
RMM:   2    -0.923128543147E+02   -0.66503E-05   -0.26465E-06  4196   0.100E-02    0.184E-02
RMM:   3    -0.923128492583E+02    0.50564E-05   -0.99021E-07  3286   0.893E-03    0.940E-03
RMM:   4    -0.923128477548E+02    0.15035E-05   -0.42897E-07  2917   0.539E-03    0.240E-03
RMM:   5    -0.923128476569E+02    0.97907E-07   -0.21393E-07  2838   0.332E-03
  81 F= -.92312848E+02 E0= -.92308936E+02  d E =-.436444E-07
       N       E                     dE             d eps       ncg     rms          rms(c)
DAV:   1    -0.923128478785E+02   -0.12377E-06   -0.57666E-06  5808   0.987E-03    0.106E-03
RMM:   2    -0.923128601907E+02   -0.12312E-04   -0.26873E-06  4434   0.829E-03    0.249E-02
RMM:   3    -0.923128479925E+02    0.12198E-04   -0.96727E-07  3224   0.956E-03    0.256E-03
RMM:   4    -0.923128478809E+02    0.11156E-06   -0.37521E-07  2890   0.470E-03
  82 F= -.92312848E+02 E0= -.92308938E+02  d E =-.224028E-06
       N       E                     dE             d eps       ncg     rms          rms(c)
DAV:   1    -0.923128478258E+02    0.16669E-06   -0.79686E-07  3048   0.541E-03    0.134E-03
RMM:   2    -0.923128526019E+02   -0.47761E-05   -0.38633E-06  4808   0.958E-03    0.159E-02
RMM:   3    -0.923128503301E+02    0.22718E-05   -0.13885E-06  3441   0.109E-02    0.114E-02
RMM:   4    -0.923128478117E+02    0.25184E-05   -0.38092E-07  2891   0.470E-03    0.128E-03
RMM:   5    -0.923128477864E+02    0.25305E-07   -0.24385E-07  2813   0.363E-03
  83 F= -.92312848E+02 E0= -.92308937E+02  d E =0.944869E-07
       N       E                     dE             d eps       ncg     rms          rms(c)
DAV:   1    -0.923128480084E+02   -0.19671E-06   -0.52235E-06  5832   0.942E-03    0.835E-04
RMM:   2    -0.923128503337E+02   -0.23253E-05   -0.61508E-07  3058   0.546E-03    0.110E-02
RMM:   3    -0.923128481434E+02    0.21903E-05   -0.33446E-07  2878   0.558E-03    0.270E-03
RMM:   4    -0.923128480441E+02    0.99254E-07   -0.70804E-08  2788   0.211E-03
  84 F= -.92312848E+02 E0= -.92308938E+02  d E =-.257723E-06
       N       E                     dE             d eps       ncg     rms          rms(c)
DAV:   1    -0.923128493899E+02   -0.12465E-05   -0.18886E-04  5760   0.539E-02    0.442E-03
RMM:   2    -0.923129997076E+02   -0.15032E-03   -0.46494E-05  7995   0.277E-02    0.869E-02
RMM:   3    -0.923128521165E+02    0.14759E-03   -0.19290E-05  6822   0.217E-02    0.113E-02
RMM:   4    -0.923128502076E+02    0.19088E-05   -0.68207E-06  5475   0.133E-02    0.849E-03
RMM:   5    -0.923128494542E+02    0.75340E-06   -0.38635E-06  4491   0.111E-02
  85 F= -.92312849E+02 E0= -.92308942E+02  d E =-.141009E-05
       N       E                     dE             d eps       ncg     rms          rms(c)
DAV:   1    -0.923128483794E+02    0.18282E-05   -0.40873E-04  5760   0.798E-02    0.808E-03
RMM:   2    -0.923141182639E+02   -0.12699E-02   -0.40763E-04  8444   0.751E-02    0.247E-01
RMM:   3    -0.923128735182E+02    0.12447E-02   -0.14152E-04  7414   0.605E-02    0.327E-02
RMM:   4    -0.923128480371E+02    0.25481E-04   -0.83071E-05  8246   0.382E-02    0.903E-03
RMM:   5    -0.923128578607E+02   -0.98237E-05   -0.25135E-05  7284   0.200E-02    0.248E-02
RMM:   6    -0.923128479434E+02    0.99174E-05   -0.60292E-06  5306   0.141E-02    0.617E-03
RMM:   7    -0.923128473154E+02    0.62793E-06   -0.18693E-06  3552   0.109E-02
  86 F= -.92312847E+02 E0= -.92308936E+02  d E =0.213877E-05
       N       E                     dE             d eps       ncg     rms          rms(c)
DAV:   1    -0.923128470549E+02    0.88844E-06   -0.43088E-05  5904   0.267E-02    0.405E-03
RMM:   2    -0.923131369418E+02   -0.28989E-03   -0.81283E-05  8268   0.352E-02    0.119E-01
RMM:   3    -0.923128514065E+02    0.28554E-03   -0.34215E-05  7345   0.292E-02    0.131E-02
RMM:   4    -0.923128479357E+02    0.34708E-05   -0.13618E-05  6618   0.153E-02    0.899E-03
RMM:   5    -0.923128477732E+02    0.16255E-06   -0.56358E-06  5376   0.125E-02
  87 F= -.92312848E+02 E0= -.92308928E+02  d E =-.457747E-06
       N       E                     dE             d eps       ncg     rms          rms(c)
DAV:   1    -0.923128477914E+02    0.14436E-06   -0.45629E-05  5760   0.290E-02    0.525E-03
RMM:   2    -0.923131785482E+02   -0.33076E-03   -0.12209E-04  8286   0.423E-02    0.128E-01
RMM:   3    -0.923128570915E+02    0.32146E-03   -0.38584E-05  7041   0.328E-02    0.220E-02
RMM:   4    -0.923128483319E+02    0.87596E-05   -0.28253E-05  7557   0.218E-02    0.887E-03
RMM:   5    -0.923128484870E+02   -0.15510E-06   -0.76418E-06  5616   0.128E-02
  88 F= -.92312848E+02 E0= -.92308947E+02  d E =-.713796E-06
       N       E                     dE             d eps       ncg     rms          rms(c)
DAV:   1    -0.923128477372E+02    0.59473E-06   -0.22651E-05  6960   0.243E-02    0.652E-03
RMM:   2    -0.923132683925E+02   -0.42066E-03   -0.17254E-04  8256   0.552E-02    0.141E-01
RMM:   3    -0.923128662160E+02    0.40218E-03   -0.54569E-05  7526   0.363E-02    0.339E-02
RMM:   4    -0.923128501445E+02    0.16071E-04   -0.36570E-05  7631   0.295E-02    0.156E-02
RMM:   5    -0.923128477389E+02    0.24056E-05   -0.16135E-05  6934   0.178E-02    0.705E-03
RMM:   6    -0.923128478243E+02   -0.85351E-07   -0.46198E-06  4970   0.119E-02
  89 F= -.92312848E+02 E0= -.92308944E+02  d E =0.662690E-06
       N       E                     dE             d eps       ncg     rms          rms(c)
DAV:   1    -0.923128470222E+02    0.71679E-06   -0.11173E-05  7728   0.162E-02    0.369E-03
RMM:   2    -0.923128892326E+02   -0.42210E-04   -0.25384E-05  7571   0.242E-02    0.453E-02
RMM:   3    -0.923128509816E+02    0.38251E-04   -0.59728E-06  5267   0.130E-02    0.153E-02
RMM:   4    -0.923128473407E+02    0.36410E-05   -0.67239E-06  5371   0.159E-02    0.630E-03
RMM:   5    -0.923128468836E+02    0.45712E-06   -0.18932E-06  3237   0.786E-03
  90 F= -.92312847E+02 E0= -.92308936E+02  d E =0.940747E-06
       N       E                     dE             d eps       ncg     rms          rms(c)
DAV:   1    -0.923128470217E+02    0.31895E-06   -0.73321E-06  5808   0.126E-02    0.201E-03
RMM:   2    -0.923129024004E+02   -0.55379E-04   -0.19511E-05  7206   0.176E-02    0.525E-02
RMM:   3    -0.923128489301E+02    0.53470E-04   -0.52871E-06  5022   0.131E-02    0.108E-02
RMM:   4    -0.923128470469E+02    0.18832E-05   -0.25618E-06  4021   0.986E-03    0.344E-03
RMM:   5    -0.923128470671E+02   -0.20153E-07   -0.14137E-06  3050   0.734E-03
  91 F= -.92312847E+02 E0= -.92308943E+02  d E =-.183509E-06
       N       E                     dE             d eps       ncg     rms          rms(c)
DAV:   1    -0.923128469114E+02    0.13552E-06   -0.19992E-06  2880   0.110E-02    0.174E-03
RMM:   2    -0.923128706070E+02   -0.23696E-04   -0.96967E-06  6028   0.157E-02    0.341E-02
RMM:   3    -0.923128475408E+02    0.23066E-04   -0.17071E-06  3807   0.100E-02    0.638E-03
RMM:   4    -0.923128468881E+02    0.65277E-06   -0.12716E-06  3030   0.931E-03
  92 F= -.92312847E+02 E0= -.92308936E+02  d E =0.178983E-06
       N       E                     dE             d eps       ncg     rms          rms(c)
DAV:   1    -0.923128470829E+02    0.45790E-06   -0.31587E-06  5256   0.793E-03    0.295E-03
RMM:   2    -0.923128758106E+02   -0.28728E-04   -0.22725E-05  7038   0.237E-02    0.409E-02
RMM:   3    -0.923128605890E+02    0.15222E-04   -0.73053E-06  5505   0.143E-02    0.269E-02
RMM:   4    -0.923128471812E+02    0.13408E-04   -0.31779E-06  4393   0.125E-02    0.496E-03
RMM:   5    -0.923128468639E+02    0.31730E-06   -0.22088E-06  3229   0.793E-03
  93 F= -.92312847E+02 E0= -.92308938E+02  d E =0.241912E-07
       N       E                     dE             d eps       ncg     rms          rms(c)
DAV:   1    -0.923128471452E+02    0.35986E-07   -0.44413E-06  6624   0.924E-03    0.274E-03
RMM:   2    -0.923128727037E+02   -0.25559E-04   -0.19333E-05  6890   0.223E-02    0.358E-02
RMM:   3    -0.923128505763E+02    0.22127E-04   -0.38269E-06  4590   0.105E-02    0.160E-02
RMM:   4    -0.923128473418E+02    0.32345E-05   -0.34809E-06  4012   0.142E-02    0.565E-03
RMM:   5    -0.923128469485E+02    0.39331E-06   -0.19153E-06  3184   0.616E-03
  94 F= -.92312847E+02 E0= -.92308938E+02  d E =-.846051E-07
       N       E                     dE             d eps       ncg     rms          rms(c)
DAV:   1    -0.923128474895E+02   -0.14769E-06   -0.72719E-06  6360   0.119E-02    0.381E-03
RMM:   2    -0.923130787597E+02   -0.23127E-03   -0.77063E-05  8314   0.353E-02    0.107E-01
RMM:   3    -0.923128524068E+02    0.22635E-03   -0.26431E-05  7150   0.254E-02    0.169E-02
RMM:   4    -0.923128473302E+02    0.50767E-05   -0.14406E-05  6761   0.192E-02    0.445E-03
RMM:   5    -0.923128482114E+02   -0.88122E-06   -0.41810E-06  4687   0.910E-03
  95 F= -.92312848E+02 E0= -.92308946E+02  d E =-.126290E-05
       N       E                     dE             d eps       ncg     rms          rms(c)
DAV:   1    -0.923128476394E+02   -0.30924E-06   -0.15702E-05  7992   0.205E-02    0.721E-03
RMM:   2    -0.923131436271E+02   -0.29599E-03   -0.17994E-04  8059   0.622E-02    0.121E-01
RMM:   3    -0.923128755651E+02    0.26806E-03   -0.50054E-05  7572   0.333E-02    0.463E-02
RMM:   4    -0.923128496048E+02    0.25960E-04   -0.35921E-05  6915   0.347E-02    0.152E-02
RMM:   5    -0.923128470638E+02    0.25410E-05   -0.21264E-05  6781   0.159E-02    0.368E-03
RMM:   6    -0.923128479592E+02   -0.89543E-06   -0.44666E-06  4315   0.127E-02
  96 F= -.92312848E+02 E0= -.92308946E+02  d E =0.252168E-06
       N       E                     dE             d eps       ncg     rms          rms(c)
DAV:   1    -0.923128475433E+02   -0.47952E-06   -0.22614E-05  5808   0.231E-02    0.348E-03
RMM:   2    -0.923128572645E+02   -0.97212E-05   -0.16468E-05  6334   0.269E-02    0.233E-02
RMM:   3    -0.923128587366E+02   -0.14721E-05   -0.60141E-06  5326   0.112E-02    0.241E-02
RMM:   4    -0.923128474196E+02    0.11317E-04   -0.43064E-06  4539   0.175E-02    0.397E-03
RMM:   5    -0.923128474595E+02   -0.39903E-07   -0.15135E-06  2978   0.615E-03
  97 F= -.92312847E+02 E0= -.92308942E+02  d E =0.499752E-06
       N       E                     dE             d eps       ncg     rms          rms(c)
DAV:   1    -0.923128478943E+02   -0.47474E-06   -0.82314E-06  5760   0.131E-02    0.400E-03
RMM:   2    -0.923131304569E+02   -0.28256E-03   -0.87959E-05  8344   0.369E-02    0.119E-01
RMM:   3    -0.923128536152E+02    0.27684E-03   -0.32974E-05  7278   0.285E-02    0.164E-02
RMM:   4    -0.923128482637E+02    0.53515E-05   -0.14655E-05  6766   0.167E-02    0.727E-03
RMM:   5    -0.923128486644E+02   -0.40069E-06   -0.48841E-06  4858   0.108E-02
  98 F= -.92312849E+02 E0= -.92308952E+02  d E =-.120492E-05
       N       E                     dE             d eps       ncg     rms          rms(c)
DAV:   1    -0.923128477467E+02    0.51701E-06   -0.17656E-05  6288   0.220E-02    0.493E-03
RMM:   2    -0.923131191231E+02   -0.27138E-03   -0.10939E-04  8300   0.452E-02    0.113E-01
RMM:   3    -0.923128563981E+02    0.26272E-03   -0.32835E-05  7300   0.279E-02    0.243E-02
RMM:   4    -0.923128488601E+02    0.75380E-05   -0.21612E-05  6884   0.253E-02    0.109E-02
RMM:   5    -0.923128477591E+02    0.11009E-05   -0.96324E-06  6342   0.132E-02    0.494E-03
RMM:   6    -0.923128479234E+02   -0.16426E-06   -0.22225E-06  3438   0.103E-02
  99 F= -.92312848E+02 E0= -.92308946E+02  d E =0.740987E-06
       N       E                     dE             d eps       ncg     rms          rms(c)
DAV:   1    -0.923128478347E+02   -0.75594E-07   -0.16355E-05  5760   0.204E-02    0.318E-03
RMM:   2    -0.923128796471E+02   -0.31812E-04   -0.17816E-05  6795   0.246E-02    0.409E-02
RMM:   3    -0.923128515071E+02    0.28140E-04   -0.58825E-06  5235   0.125E-02    0.136E-02
RMM:   4    -0.923128476985E+02    0.38086E-05   -0.36977E-06  3940   0.164E-02    0.342E-03
RMM:   5    -0.923128477590E+02   -0.60459E-07   -0.14536E-06  3000   0.692E-03
 100 F= -.92312848E+02 E0= -.92308943E+02  d E =0.164436E-06
       N       E                     dE             d eps       ncg     rms          rms(c)
DAV:   1    -0.923128480457E+02   -0.34718E-06   -0.47832E-06  6624   0.113E-02    0.394E-03
RMM:   2    -0.923130473629E+02   -0.19932E-03   -0.72120E-05  8214   0.341E-02    0.101E-01
RMM:   3    -0.923128599968E+02    0.18737E-03   -0.28137E-05  7188   0.257E-02    0.259E-02
RMM:   4    -0.923128483571E+02    0.11640E-04   -0.12937E-05  6524   0.169E-02    0.695E-03
RMM:   5    -0.923128481751E+02    0.18200E-06   -0.45939E-06  4906   0.115E-02
 101 F= -.92312848E+02 E0= -.92308948E+02  d E =-.416170E-06
       N       E                     dE             d eps       ncg     rms          rms(c)
DAV:   1    -0.923128480337E+02    0.32344E-06   -0.88846E-06  7848   0.160E-02    0.419E-03
RMM:   2    -0.923129600534E+02   -0.11202E-03   -0.56667E-05  8132   0.349E-02    0.731E-02
RMM:   3    -0.923128519418E+02    0.10811E-03   -0.14011E-05  6552   0.183E-02    0.168E-02
RMM:   4    -0.923128475361E+02    0.44058E-05   -0.12504E-05  6202   0.242E-02    0.467E-03
RMM:   5    -0.923128478635E+02   -0.32741E-06   -0.47106E-06  4070   0.920E-03
 102 F= -.92312848E+02 E0= -.92308944E+02  d E =0.311678E-06
       N       E                     dE             d eps       ncg     rms          rms(c)
DAV:   1    -0.923128482915E+02   -0.75548E-06   -0.13785E-05  6096   0.171E-02    0.522E-03
RMM:   2    -0.923130859921E+02   -0.23770E-03   -0.10618E-04  8208   0.434E-02    0.112E-01
RMM:   3    -0.923128759301E+02    0.21006E-03   -0.41411E-05  7498   0.308E-02    0.378E-02
RMM:   4    -0.923128489779E+02    0.26952E-04   -0.20322E-05  7239   0.208E-02    0.959E-03
RMM:   5    -0.923128480878E+02    0.89005E-06   -0.83396E-06  5967   0.164E-02
 103 F= -.92312848E+02 E0= -.92308946E+02  d E =-.224368E-06
       N       E                     dE             d eps       ncg     rms          rms(c)
DAV:   1    -0.923128488358E+02    0.14205E-06   -0.15054E-05  9096   0.186E-02    0.785E-03
RMM:   2    -0.923133964996E+02   -0.54766E-03   -0.25873E-04  8294   0.705E-02    0.160E-01
RMM:   3    -0.923128698384E+02    0.52666E-03   -0.66160E-05  7633   0.379E-02    0.378E-02
RMM:   4    -0.923128476123E+02    0.22226E-04   -0.61866E-05  7334   0.450E-02    0.931E-03
RMM:   5    -0.923128486337E+02   -0.10214E-05   -0.22057E-05  7344   0.182E-02    0.743E-03
RMM:   6    -0.923128500454E+02   -0.14116E-05   -0.45396E-06  4878   0.103E-02    0.111E-02
RMM:   7    -0.923128480343E+02    0.20111E-05   -0.16954E-06  3481   0.109E-02    0.344E-03
RMM:   8    -0.923128479014E+02    0.13294E-06   -0.64801E-07  3078   0.641E-03
 104 F= -.92312848E+02 E0= -.92308937E+02  d E =0.186476E-06
       N       E                     dE             d eps       ncg     rms          rms(c)
DAV:   1    -0.923128480092E+02    0.25045E-07   -0.40241E-06  7272   0.893E-03    0.171E-03
RMM:   2    -0.923128541356E+02   -0.61263E-05   -0.47318E-06  4870   0.133E-02    0.167E-02
RMM:   3    -0.923128500541E+02    0.40815E-05   -0.14146E-06  3396   0.842E-03    0.115E-02
RMM:   4    -0.923128481926E+02    0.18614E-05   -0.82056E-07  2898   0.805E-03    0.374E-03
RMM:   5    -0.923128479971E+02    0.19550E-06   -0.38829E-07  2864   0.373E-03
 105 F= -.92312848E+02 E0= -.92308936E+02  d E =-.957928E-07
       N       E                     dE             d eps       ncg     rms          rms(c)
DAV:   1    -0.923128481144E+02    0.78246E-07   -0.25302E-06  4992   0.721E-03    0.107E-03
RMM:   2    -0.923128488383E+02   -0.72391E-06   -0.11260E-06  3148   0.701E-03
 106 F= -.92312849E+02 E0= -.92308932E+02  d E =-.841160E-06
       N       E                     dE             d eps       ncg     rms          rms(c)
DAV:   1    -0.923128496362E+02   -0.15218E-05   -0.13845E-05  5256   0.168E-02    0.886E-03
RMM:   2    -0.923157788679E+02   -0.29292E-02   -0.73019E-04  8468   0.988E-02    0.387E-01
RMM:   3    -0.923128795476E+02    0.28993E-02   -0.37406E-04  7831   0.948E-02    0.171E-02
RMM:   4    -0.923128683641E+02    0.11183E-04   -0.92514E-05  8026   0.401E-02    0.335E-02
RMM:   5    -0.923128591425E+02    0.92216E-05   -0.30269E-05  7407   0.264E-02    0.263E-02
RMM:   6    -0.923128483955E+02    0.10747E-04   -0.12791E-05  6557   0.181E-02    0.534E-03
RMM:   7    -0.923128479680E+02    0.42751E-06   -0.27810E-06  4004   0.106E-02
 107 F= -.92312848E+02 E0= -.92308938E+02  d E =0.870264E-06
       N       E                     dE             d eps       ncg     rms          rms(c)
DAV:   1    -0.923128481630E+02    0.23259E-06   -0.28138E-06  6144   0.110E-02    0.177E-03
RMM:   2    -0.923128736248E+02   -0.25462E-04   -0.99909E-06  6287   0.145E-02    0.355E-02
RMM:   3    -0.923128488737E+02    0.24751E-04   -0.19956E-06  4021   0.100E-02    0.560E-03
RMM:   4    -0.923128483218E+02    0.55185E-06   -0.11432E-06  3132   0.765E-03
 108 F= -.92312848E+02 E0= -.92308934E+02  d E =-.353767E-06
       N       E                     dE             d eps       ncg     rms          rms(c)
DAV:   1    -0.923128482268E+02    0.64685E-06   -0.19746E-06  3384   0.827E-03    0.213E-03
RMM:   2    -0.923129282115E+02   -0.79985E-04   -0.18510E-05  7029   0.200E-02    0.634E-02
RMM:   3    -0.923128498241E+02    0.78387E-04   -0.79779E-06  5492   0.151E-02    0.898E-03
RMM:   4    -0.923128482951E+02    0.15290E-05   -0.24165E-06  4083   0.972E-03    0.359E-03
RMM:   5    -0.923128484143E+02   -0.11916E-06   -0.21008E-06  3490   0.827E-03
 109 F= -.92312848E+02 E0= -.92308931E+02  d E =-.925008E-07
       N       E                     dE             d eps       ncg     rms          rms(c)
DAV:   1    -0.923128483000E+02   -0.48433E-08   -0.32481E-06  5112   0.105E-02    0.216E-03
RMM:   2    -0.923128568446E+02   -0.85446E-05   -0.86268E-06  5870   0.166E-02    0.206E-02
RMM:   3    -0.923128513801E+02    0.54645E-05   -0.15210E-06  3673   0.822E-03    0.140E-02
RMM:   4    -0.923128482332E+02    0.31469E-05   -0.14950E-06  3032   0.109E-02    0.197E-03
RMM:   5    -0.923128482775E+02   -0.44293E-07   -0.82754E-07  2891   0.529E-03
 110 F= -.92312848E+02 E0= -.92308935E+02  d E =0.136797E-06
       N       E                     dE             d eps       ncg     rms          rms(c)
DAV:   1    -0.923128484723E+02   -0.23909E-06   -0.32252E-06  5280   0.914E-03    0.226E-03
RMM:   2    -0.923129140459E+02   -0.65574E-04   -0.25874E-05  7345   0.200E-02    0.562E-02
RMM:   3    -0.923128543313E+02    0.59715E-04   -0.91858E-06  5755   0.157E-02    0.178E-02
RMM:   4    -0.923128484111E+02    0.59202E-05   -0.39545E-06  4725   0.107E-02    0.385E-03
RMM:   5    -0.923128483392E+02    0.71875E-07   -0.21668E-06  3329   0.961E-03
 111 F= -.92312848E+02 E0= -.92308932E+02  d E =-.616822E-07
       N       E                     dE             d eps       ncg     rms          rms(c)
DAV:   1    -0.923128486985E+02   -0.28744E-06   -0.15108E-05  5760   0.167E-02    0.251E-03
RMM:   2    -0.923129085344E+02   -0.59836E-04   -0.23103E-05  7359   0.203E-02    0.543E-02
RMM:   3    -0.923128505785E+02    0.57956E-04   -0.58427E-06  5146   0.135E-02    0.111E-02
RMM:   4    -0.923128486115E+02    0.19670E-05   -0.39947E-06  4588   0.126E-02    0.387E-03
RMM:   5    -0.923128486210E+02   -0.94935E-08   -0.16354E-06  3078   0.687E-03
 112 F= -.92312849E+02 E0= -.92308939E+02  d E =-.281847E-06
       N       E                     dE             d eps       ncg     rms          rms(c)
DAV:   1    -0.923128485897E+02    0.21865E-07   -0.11282E-05  5808   0.151E-02    0.333E-03
RMM:   2    -0.923130407917E+02   -0.19220E-03   -0.69076E-05  8268   0.331E-02    0.956E-02
RMM:   3    -0.923128535445E+02    0.18725E-03   -0.21192E-05  6850   0.236E-02    0.152E-02
RMM:   4    -0.923128491382E+02    0.44062E-05   -0.12506E-05  6509   0.163E-02    0.835E-03
RMM:   5    -0.923128485101E+02    0.62809E-06   -0.40787E-06  4477   0.116E-02
 113 F= -.92312849E+02 E0= -.92308933E+02  d E =0.110909E-06
       N       E                     dE             d eps       ncg     rms          rms(c)
DAV:   1    -0.923128488204E+02    0.31785E-06   -0.65591E-06  6768   0.125E-02    0.520E-03
RMM:   2    -0.923130601426E+02   -0.21132E-03   -0.10077E-04  8218   0.407E-02    0.102E-01
RMM:   3    -0.923128596281E+02    0.20051E-03   -0.28252E-05  7148   0.261E-02    0.261E-02
RMM:   4    -0.923128488510E+02    0.10777E-04   -0.23576E-05  7222   0.239E-02    0.786E-03
RMM:   5    -0.923128488356E+02    0.15407E-07   -0.67816E-06  5124   0.111E-02
 114 F= -.92312849E+02 E0= -.92308942E+02  d E =-.325453E-06
       N       E                     dE             d eps       ncg     rms          rms(c)
DAV:   1    -0.923128491523E+02   -0.30129E-06   -0.10004E-05  8616   0.166E-02    0.639E-03
RMM:   2    -0.923132246147E+02   -0.37546E-03   -0.17537E-04  8214   0.562E-02    0.131E-01
RMM:   3    -0.923128702683E+02    0.35435E-03   -0.53022E-05  7672   0.343E-02    0.363E-02
RMM:   4    -0.923128520467E+02    0.18222E-04   -0.38044E-05  7723   0.302E-02    0.171E-02
RMM:   5    -0.923128486964E+02    0.33502E-05   -0.16062E-05  6851   0.182E-02    0.495E-03
RMM:   6    -0.923128493819E+02   -0.68542E-06   -0.54184E-06  4988   0.105E-02
 115 F= -.92312849E+02 E0= -.92308945E+02  d E =-.546281E-06
       N       E                     dE             d eps       ncg     rms          rms(c)
DAV:   1    -0.923128485880E+02    0.10847E-06   -0.50922E-06  5736   0.144E-02    0.287E-03
RMM:   2    -0.923128734752E+02   -0.24887E-04   -0.12845E-05  6490   0.206E-02    0.335E-02
RMM:   3    -0.923128507505E+02    0.22725E-04   -0.34943E-06  4544   0.101E-02    0.124E-02
RMM:   4    -0.923128486190E+02    0.21315E-05   -0.37914E-06  4208   0.152E-02    0.424E-03
RMM:   5    -0.923128484099E+02    0.20910E-06   -0.15058E-06  2986   0.673E-03
 116 F= -.92312848E+02 E0= -.92308936E+02  d E =0.971997E-06
       N       E                     dE             d eps       ncg     rms          rms(c)
DAV:   1    -0.923128485975E+02    0.21436E-07   -0.27461E-06  5064   0.820E-03    0.202E-03
RMM:   2    -0.923128772459E+02   -0.28648E-04   -0.15789E-05  6706   0.170E-02    0.377E-02
RMM:   3    -0.923128563668E+02    0.20879E-04   -0.52438E-06  5040   0.130E-02    0.208E-02
RMM:   4    -0.923128484747E+02    0.78921E-05   -0.20655E-06  3754   0.973E-03    0.180E-03
RMM:   5    -0.923128486142E+02   -0.13950E-06   -0.12330E-06  3019   0.664E-03
 117 F= -.92312849E+02 E0= -.92308941E+02  d E =-.204374E-06
       N       E                     dE             d eps       ncg     rms          rms(c)
DAV:   1    -0.923128484353E+02    0.39449E-07   -0.25604E-06  4416   0.868E-03    0.131E-03
RMM:   2    -0.923128723118E+02   -0.23877E-04   -0.68660E-06  5613   0.135E-02    0.337E-02
RMM:   3    -0.923128487938E+02    0.23518E-04   -0.15524E-06  3713   0.100E-02    0.426E-03
RMM:   4    -0.923128484795E+02    0.31429E-06   -0.89153E-07  2946   0.782E-03
 118 F= -.92312848E+02 E0= -.92308933E+02  d E =0.134771E-06
       N       E                     dE             d eps       ncg     rms          rms(c)
DAV:   1    -0.923128485746E+02    0.21916E-06   -0.17044E-06  4092   0.763E-03    0.231E-03
RMM:   2    -0.923128649569E+02   -0.16382E-04   -0.13664E-05  6523   0.179E-02    0.296E-02
RMM:   3    -0.923128601799E+02    0.47770E-05   -0.47567E-06  4853   0.136E-02    0.248E-02
RMM:   4    -0.923128484905E+02    0.11689E-04   -0.16771E-06  3629   0.889E-03    0.172E-03
RMM:   5    -0.923128484825E+02    0.80813E-08   -0.10632E-06  2904   0.665E-03
 119 F= -.92312848E+02 E0= -.92308937E+02  d E =-.298201E-08
       N       E                     dE             d eps       ncg     rms          rms(c)
DAV:   1    -0.923128485183E+02   -0.27769E-07   -0.11166E-06  3312   0.697E-03    0.889E-04
RMM:   2    -0.923128566375E+02   -0.81192E-05   -0.15546E-06  3600   0.807E-03    0.200E-02
RMM:   3    -0.923128487577E+02    0.78798E-05   -0.73605E-07  2974   0.876E-03    0.350E-03
RMM:   4    -0.923128485856E+02    0.17212E-06   -0.40613E-07  2894   0.423E-03
 120 F= -.92312849E+02 E0= -.92308937E+02  d E =-.103103E-06
       N       E                     dE             d eps       ncg     rms          rms(c)
DAV:   1    -0.923128485831E+02    0.17462E-06   -0.12181E-06  4104   0.611E-03    0.123E-03
RMM:   2    -0.923128531601E+02   -0.45770E-05   -0.22475E-06  3851   0.928E-03    0.149E-02
RMM:   3    -0.923128501372E+02    0.30229E-05   -0.99141E-07  3227   0.863E-03    0.953E-03
RMM:   4    -0.923128487043E+02    0.14329E-05   -0.32487E-07  2880   0.485E-03    0.270E-03
RMM:   5    -0.923128485811E+02    0.12320E-06   -0.20588E-07  2832   0.267E-03
 121 F= -.92312849E+02 E0= -.92308936E+02  d E =0.444516E-08
       N       E                     dE             d eps       ncg     rms          rms(c)
DAV:   1    -0.923128486912E+02    0.13109E-07   -0.19284E-06  4488   0.636E-03    0.114E-03
RMM:   2    -0.923128673329E+02   -0.18642E-04   -0.42789E-06  4912   0.107E-02    0.303E-02
RMM:   3    -0.923128488760E+02    0.18457E-04   -0.13183E-06  3550   0.102E-02    0.288E-03
RMM:   4    -0.923128487913E+02    0.84773E-07   -0.50616E-07  2927   0.487E-03
 122 F= -.92312849E+02 E0= -.92308939E+02  d E =-.210149E-06
       N       E                     dE             d eps       ncg     rms          rms(c)
DAV:   1    -0.923128486921E+02    0.18392E-06   -0.99751E-07  2880   0.610E-03    0.136E-03
RMM:   2    -0.923128582849E+02   -0.95928E-05   -0.24274E-06  4034   0.116E-02    0.225E-02
RMM:   3    -0.923128502146E+02    0.80703E-05   -0.11308E-06  3473   0.917E-03    0.912E-03
RMM:   4    -0.923128487594E+02    0.14552E-05   -0.40702E-07  2891   0.516E-03    0.212E-03
RMM:   5    -0.923128486926E+02    0.66790E-07   -0.30898E-07  2861   0.377E-03
 123 F= -.92312849E+02 E0= -.92308938E+02  d E =0.986511E-07
       N       E                     dE             d eps       ncg     rms          rms(c)
DAV:   1    -0.923128487683E+02   -0.89096E-08   -0.13425E-06  3576   0.553E-03    0.133E-03
RMM:   2    -0.923128556715E+02   -0.69032E-05   -0.28130E-06  4381   0.109E-02    0.182E-02
RMM:   3    -0.923128493832E+02    0.62883E-05   -0.80152E-07  3036   0.817E-03    0.634E-03
RMM:   4    -0.923128487592E+02    0.62405E-06   -0.45132E-07  2920   0.586E-03
 124 F= -.92312849E+02 E0= -.92308936E+02  d E =-.665468E-07
       N       E                     dE             d eps       ncg     rms          rms(c)
DAV:   1    -0.923128489446E+02    0.43863E-06   -0.55605E-06  5856   0.985E-03    0.165E-03
RMM:   2    -0.923128616110E+02   -0.12666E-04   -0.67452E-06  5540   0.126E-02    0.268E-02
RMM:   3    -0.923128543415E+02    0.72695E-05   -0.24417E-06  4199   0.114E-02    0.162E-02
RMM:   4    -0.923128488732E+02    0.54683E-05   -0.83194E-07  3043   0.724E-03    0.156E-03
RMM:   5    -0.923128488879E+02   -0.14667E-07   -0.60547E-07  2866   0.568E-03
 125 F= -.92312849E+02 E0= -.92308935E+02  d E =-.128697E-06
       N       E                     dE             d eps       ncg     rms          rms(c)
DAV:   1    -0.923128489705E+02   -0.97310E-07   -0.15425E-06  4032   0.719E-03    0.155E-03
RMM:   2    -0.923128661308E+02   -0.17160E-04   -0.50257E-06  5222   0.122E-02    0.289E-02
RMM:   3    -0.923128496329E+02    0.16498E-04   -0.12774E-06  3500   0.941E-03    0.646E-03
RMM:   4    -0.923128489442E+02    0.68876E-06   -0.91862E-07  3012   0.766E-03
 126 F= -.92312849E+02 E0= -.92308937E+02  d E =-.563152E-07
       N       E                     dE             d eps       ncg     rms          rms(c)
DAV:   1    -0.923128489905E+02    0.64242E-06   -0.10754E-06  3360   0.654E-03    0.218E-03
RMM:   2    -0.923128649163E+02   -0.15926E-04   -0.14463E-05  6724   0.172E-02    0.291E-02
RMM:   3    -0.923128592043E+02    0.57120E-05   -0.56517E-06  5124   0.139E-02    0.232E-02
RMM:   4    -0.923128489076E+02    0.10297E-04   -0.14043E-06  3344   0.824E-03    0.166E-03
RMM:   5    -0.923128489615E+02   -0.53888E-07   -0.84840E-07  2900   0.622E-03
 127 F= -.92312849E+02 E0= -.92308940E+02  d E =-.173100E-07
       N       E                     dE             d eps       ncg     rms          rms(c)
DAV:   1    -0.923128489027E+02    0.48838E-08   -0.10191E-06  3024   0.598E-03    0.881E-04
RMM:   2    -0.923128535091E+02   -0.46064E-05   -0.12549E-06  3343   0.801E-03    0.149E-02
RMM:   3    -0.923128490934E+02    0.44157E-05   -0.59307E-07  2892   0.724E-03    0.304E-03
RMM:   4    -0.923128489609E+02    0.13252E-06   -0.18786E-07  2859   0.366E-03
 128 F= -.92312849E+02 E0= -.92308934E+02  d E =0.601403E-09
       N       E                     dE             d eps       ncg     rms          rms(c)
DAV:   1    -0.923128490098E+02    0.83632E-07   -0.16224E-06  4176   0.594E-03    0.130E-03
RMM:   2    -0.923128522597E+02   -0.32499E-05   -0.18921E-06  3842   0.981E-03    0.138E-02
RMM:   3    -0.923128507789E+02    0.14808E-05   -0.10458E-06  3214   0.104E-02    0.950E-03
RMM:   4    -0.923128490229E+02    0.17559E-05   -0.21551E-07  2860   0.338E-03    0.135E-03
RMM:   5    -0.923128490114E+02    0.11540E-07   -0.15784E-07  2803   0.314E-03
 129 F= -.92312849E+02 E0= -.92308933E+02  d E =-.505167E-07
       N       E                     dE             d eps       ncg     rms          rms(c)
DAV:   1    -0.923128491426E+02   -0.11964E-06   -0.77757E-06  5760   0.111E-02    0.119E-03
RMM:   2    -0.923128505530E+02   -0.14104E-05   -0.10888E-06  3112   0.817E-03    0.840E-03
RMM:   3    -0.923128494967E+02    0.10563E-05   -0.43758E-07  2880   0.578E-03    0.446E-03
RMM:   4    -0.923128491974E+02    0.29931E-06   -0.14124E-07  2869   0.302E-03
 130 F= -.92312849E+02 E0= -.92308932E+02  d E =-.186010E-06
       N       E                     dE             d eps       ncg     rms          rms(c)
DAV:   1    -0.923128490345E+02    0.46220E-06   -0.52247E-06  5760   0.986E-03    0.113E-03
RMM:   2    -0.923128512089E+02   -0.21744E-05   -0.14699E-06  3446   0.812E-03    0.113E-02
RMM:   3    -0.923128505448E+02    0.66409E-06   -0.92398E-07  3054   0.977E-03
 131 F= -.92312851E+02 E0= -.92308920E+02  d E =-.134740E-05
       N       E                     dE             d eps       ncg     rms          rms(c)
DAV:   1    -0.923128491831E+02    0.20258E-05   -0.14666E-05  5760   0.161E-02    0.237E-03
RMM:   2    -0.923128789006E+02   -0.29717E-04   -0.12958E-05  6610   0.195E-02    0.383E-02
RMM:   3    -0.923128510649E+02    0.27836E-04   -0.32063E-06  4414   0.107E-02    0.108E-02
RMM:   4    -0.923128496138E+02    0.14511E-05   -0.19686E-06  3598   0.120E-02    0.593E-03
RMM:   5    -0.923128490969E+02    0.51694E-06   -0.11173E-06  2914   0.643E-03
 132 F= -.92312849E+02 E0= -.92308931E+02  d E =0.144791E-05
       N       E                     dE             d eps       ncg     rms          rms(c)
DAV:   1    -0.923128492157E+02    0.39811E-06   -0.24546E-06  4920   0.978E-03    0.249E-03
RMM:   2    -0.923128860795E+02   -0.36864E-04   -0.16856E-05  6968   0.211E-02    0.414E-02
RMM:   3    -0.923128516123E+02    0.34467E-04   -0.36841E-06  4616   0.105E-02    0.135E-02
RMM:   4    -0.923128489607E+02    0.26516E-05   -0.35758E-06  4239   0.143E-02    0.250E-03
RMM:   5    -0.923128491613E+02   -0.20057E-06   -0.17247E-06  3198   0.613E-03
 133 F= -.92312849E+02 E0= -.92308934E+02  d E =-.643622E-07
       N       E                     dE             d eps       ncg     rms          rms(c)
DAV:   1    -0.923128491266E+02   -0.16592E-06   -0.20411E-06  3432   0.911E-03    0.222E-03
RMM:   2    -0.923128641476E+02   -0.15021E-04   -0.94965E-06  6168   0.192E-02    0.284E-02
RMM:   3    -0.923128523562E+02    0.11791E-04   -0.19452E-06  3886   0.907E-03    0.132E-02
RMM:   4    -0.923128494678E+02    0.28884E-05   -0.13112E-06  3238   0.948E-03    0.476E-03
RMM:   5    -0.923128490719E+02    0.39591E-06   -0.80103E-07  2884   0.637E-03
 134 F= -.92312849E+02 E0= -.92308933E+02  d E =0.893588E-07
       N       E                     dE             d eps       ncg     rms          rms(c)
DAV:   1    -0.923128492295E+02    0.23832E-06   -0.20070E-06  3840   0.760E-03    0.226E-03
RMM:   2    -0.923129415334E+02   -0.92304E-04   -0.28404E-05  7643   0.231E-02    0.667E-02
RMM:   3    -0.923128509183E+02    0.90615E-04   -0.83484E-06  5624   0.154E-02    0.995E-03
RMM:   4    -0.923128490236E+02    0.18946E-05   -0.46894E-06  5056   0.128E-02    0.196E-03
RMM:   5    -0.923128497170E+02   -0.69332E-06   -0.20838E-06  3570   0.728E-03
 135 F= -.92312850E+02 E0= -.92308935E+02  d E =-.645061E-06
       N       E                     dE             d eps       ncg     rms          rms(c)
DAV:   1    -0.923128491714E+02   -0.14775E-06   -0.29926E-06  3168   0.107E-02    0.184E-03
RMM:   2    -0.923128669347E+02   -0.17763E-04   -0.78999E-06  5677   0.164E-02    0.302E-02
RMM:   3    -0.923128502229E+02    0.16712E-04   -0.14238E-06  3576   0.923E-03    0.809E-03
RMM:   4    -0.923128494263E+02    0.79658E-06   -0.11253E-06  2983   0.900E-03
 136 F= -.92312849E+02 E0= -.92308938E+02  d E =0.290676E-06
       N       E                     dE             d eps       ncg     rms          rms(c)
DAV:   1    -0.923128492573E+02    0.96554E-06   -0.35341E-06  4632   0.884E-03    0.155E-03
RMM:   2    -0.923128697011E+02   -0.20444E-04   -0.60255E-06  5422   0.110E-02    0.318E-02
RMM:   3    -0.923128501985E+02    0.19503E-04   -0.18249E-06  3894   0.105E-02    0.684E-03
RMM:   4    -0.923128493212E+02    0.87733E-06   -0.74572E-07  3028   0.641E-03
 137 F= -.92312849E+02 E0= -.92308934E+02  d E =0.105078E-06
       N       E                     dE             d eps       ncg     rms          rms(c)
DAV:   1    -0.923128494684E+02    0.73018E-06   -0.38569E-06  6504   0.108E-02    0.302E-03
RMM:   2    -0.923129135349E+02   -0.64067E-04   -0.27108E-05  7210   0.256E-02    0.557E-02
RMM:   3    -0.923128531181E+02    0.60417E-04   -0.82888E-06  5575   0.144E-02    0.175E-02
RMM:   4    -0.923128494260E+02    0.36921E-05   -0.52786E-06  4641   0.164E-02    0.479E-03
RMM:   5    -0.923128493095E+02    0.11642E-06   -0.29965E-06  3688   0.664E-03
 138 F= -.92312849E+02 E0= -.92308936E+02  d E =0.116684E-07
       N       E                     dE             d eps       ncg     rms          rms(c)
DAV:   1    -0.923128495238E+02   -0.97809E-07   -0.71443E-06  7680   0.126E-02    0.483E-03
RMM:   2    -0.923130242366E+02   -0.17471E-03   -0.88146E-05  8160   0.423E-02    0.937E-02
RMM:   3    -0.923128575144E+02    0.16672E-03   -0.22447E-05  6946   0.230E-02    0.238E-02
RMM:   4    -0.923128492372E+02    0.82772E-05   -0.19218E-05  6824   0.263E-02    0.627E-03
RMM:   5    -0.923128493594E+02   -0.12221E-06   -0.67632E-06  5208   0.866E-03
 139 F= -.92312849E+02 E0= -.92308932E+02  d E =-.498335E-07
       N       E                     dE             d eps       ncg     rms          rms(c)
DAV:   1    -0.923128501492E+02   -0.91204E-06   -0.92784E-06  8616   0.171E-02    0.817E-03
RMM:   2    -0.923133815045E+02   -0.53136E-03   -0.26475E-04  8170   0.711E-02    0.160E-01
RMM:   3    -0.923128813768E+02    0.50013E-03   -0.75619E-05  7635   0.406E-02    0.496E-02
RMM:   4    -0.923128503754E+02    0.31001E-04   -0.55977E-05  7074   0.424E-02    0.135E-02
RMM:   5    -0.923128498400E+02    0.53541E-06   -0.27279E-05  7116   0.155E-02    0.655E-03
RMM:   6    -0.923128507106E+02   -0.87052E-06   -0.73270E-06  5376   0.153E-02
 140 F= -.92312851E+02 E0= -.92308928E+02  d E =-.135120E-05
       N       E                     dE             d eps       ncg     rms          rms(c)
DAV:   1    -0.923128493707E+02    0.46938E-06   -0.52429E-06  5904   0.162E-02    0.334E-03
RMM:   2    -0.923128620821E+02   -0.12711E-04   -0.21701E-05  6844   0.236E-02    0.259E-02
RMM:   3    -0.923128601465E+02    0.19357E-05   -0.53713E-06  5032   0.117E-02    0.251E-02
RMM:   4    -0.923128497697E+02    0.10377E-04   -0.47948E-06  4448   0.154E-02    0.617E-03
RMM:   5    -0.923128491947E+02    0.57500E-06   -0.20578E-06  3284   0.675E-03
 141 F= -.92312849E+02 E0= -.92308934E+02  d E =0.151589E-05
       N       E                     dE             d eps       ncg     rms          rms(c)
DAV:   1    -0.923128493515E+02    0.41821E-06   -0.25339E-06  4056   0.875E-03    0.246E-03
RMM:   2    -0.923129315328E+02   -0.82181E-04   -0.28903E-05  7692   0.231E-02    0.629E-02
RMM:   3    -0.923128518744E+02    0.79658E-04   -0.78740E-06  5566   0.147E-02    0.124E-02
RMM:   4    -0.923128492308E+02    0.26436E-05   -0.49883E-06  4939   0.128E-02    0.297E-03
RMM:   5    -0.923128494720E+02   -0.24118E-06   -0.19021E-06  3358   0.726E-03
 142 F= -.92312849E+02 E0= -.92308929E+02  d E =-.277299E-06
       N       E                     dE             d eps       ncg     rms          rms(c)
DAV:   1    -0.923128493012E+02   -0.70414E-07   -0.19906E-06  3720   0.108E-02    0.126E-03
RMM:   2    -0.923128676054E+02   -0.18304E-04   -0.61193E-06  5298   0.121E-02    0.305E-02
RMM:   3    -0.923128498026E+02    0.17803E-04   -0.13650E-06  3652   0.988E-03    0.465E-03
RMM:   4    -0.923128493573E+02    0.44537E-06   -0.69046E-07  2910   0.650E-03
 143 F= -.92312849E+02 E0= -.92308931E+02  d E =0.114718E-06
       N       E                     dE             d eps       ncg     rms          rms(c)
DAV:   1    -0.923128494738E+02    0.32878E-06   -0.29165E-06  5256   0.746E-03    0.245E-03
RMM:   2    -0.923128628836E+02   -0.13410E-04   -0.14383E-05  6524   0.198E-02    0.288E-02
RMM:   3    -0.923128587558E+02    0.41277E-05   -0.44129E-06  4792   0.137E-02    0.217E-02
RMM:   4    -0.923128494388E+02    0.93170E-05   -0.12204E-06  3242   0.775E-03    0.318E-03
RMM:   5    -0.923128493086E+02    0.13025E-06   -0.94543E-07  2887   0.651E-03
 144 F= -.92312849E+02 E0= -.92308933E+02  d E =0.487000E-07
       N       E                     dE             d eps       ncg     rms          rms(c)
DAV:   1    -0.923128493235E+02    0.11533E-06   -0.12386E-06  3408   0.658E-03    0.109E-03
RMM:   2    -0.923128544789E+02   -0.51554E-05   -0.17094E-06  3703   0.100E-02    0.154E-02
RMM:   3    -0.923128496407E+02    0.48381E-05   -0.55388E-07  2932   0.646E-03    0.428E-03
RMM:   4    -0.923128493681E+02    0.27269E-06   -0.30849E-07  2880   0.447E-03
 145 F= -.92312849E+02 E0= -.92308933E+02  d E =-.594994E-07
       N       E                     dE             d eps       ncg     rms          rms(c)
DAV:   1    -0.923128494369E+02    0.20384E-06   -0.15990E-06  3696   0.585E-03    0.106E-03
RMM:   2    -0.923128613056E+02   -0.11869E-04   -0.28912E-06  4524   0.910E-03    0.240E-02
RMM:   3    -0.923128497628E+02    0.11543E-04   -0.89072E-07  3195   0.901E-03    0.410E-03
RMM:   4    -0.923128494620E+02    0.30076E-06   -0.37910E-07  2947   0.465E-03
 146 F= -.92312849E+02 E0= -.92308933E+02  d E =-.939624E-07
       N       E                     dE             d eps       ncg     rms          rms(c)
DAV:   1    -0.923128494922E+02    0.27056E-06   -0.77540E-07  3120   0.596E-03    0.170E-03
RMM:   2    -0.923128762618E+02   -0.26770E-04   -0.89425E-06  5789   0.147E-02    0.359E-02
RMM:   3    -0.923128531238E+02    0.23138E-04   -0.32332E-06  4514   0.118E-02    0.148E-02
RMM:   4    -0.923128494458E+02    0.36780E-05   -0.14024E-06  3262   0.878E-03    0.250E-03
RMM:   5    -0.923128494587E+02   -0.12947E-07   -0.96389E-07  2966   0.547E-03
 147 F= -.92312849E+02 E0= -.92308938E+02  d E =0.328373E-08
       N       E                     dE             d eps       ncg     rms          rms(c)
DAV:   1    -0.923128494062E+02    0.39588E-07   -0.12041E-06  3624   0.735E-03    0.901E-04
RMM:   2    -0.923128534356E+02   -0.40294E-05   -0.13193E-06  3484   0.840E-03    0.142E-02
RMM:   3    -0.923128496892E+02    0.37464E-05   -0.50414E-07  2918   0.687E-03    0.351E-03
RMM:   4    -0.923128494771E+02    0.21209E-06   -0.15748E-07  2850   0.320E-03
 148 F= -.92312849E+02 E0= -.92308934E+02  d E =-.183900E-07
       N       E                     dE             d eps       ncg     rms          rms(c)
DAV:   1    -0.923128494129E+02    0.27626E-06   -0.72812E-06  5760   0.105E-02    0.137E-03
RMM:   2    -0.923128520098E+02   -0.25968E-05   -0.12008E-06  3124   0.862E-03    0.124E-02
RMM:   3    -0.923128503258E+02    0.16840E-05   -0.63506E-07  2978   0.738E-03    0.669E-03
RMM:   4    -0.923128494811E+02    0.84465E-06   -0.17905E-07  2855   0.312E-03
 149 F= -.92312849E+02 E0= -.92308933E+02  d E =-.402815E-08
       N       E                     dE             d eps       ncg     rms          rms(c)
DAV:   1    -0.923128493310E+02    0.99477E-06   -0.40548E-06  5760   0.932E-03    0.153E-03
RMM:   2    -0.923128630720E+02   -0.13741E-04   -0.35985E-06  4718   0.880E-03    0.259E-02
RMM:   3    -0.923128506107E+02    0.12461E-04   -0.15607E-06  3750   0.102E-02    0.850E-03
RMM:   4    -0.923128493080E+02    0.13027E-05   -0.51210E-07  2888   0.545E-03    0.185E-03
RMM:   5    -0.923128492730E+02    0.35033E-07   -0.37599E-07  2850   0.518E-03
 150 F= -.92312849E+02 E0= -.92308930E+02  d E =0.208181E-06
       N       E                     dE             d eps       ncg     rms          rms(c)
DAV:   1    -0.923128492665E+02    0.41495E-07   -0.41134E-07  2880   0.530E-03    0.676E-04
RMM:   2    -0.923128511588E+02   -0.18923E-05   -0.35298E-07  2978   0.508E-03    0.979E-03
RMM:   3    -0.923128493955E+02    0.17633E-05   -0.21260E-07  2863   0.396E-03    0.248E-03
RMM:   4    -0.923128493159E+02    0.79570E-07   -0.12180E-07  2780   0.218E-03
 151 F= -.92312849E+02 E0= -.92308931E+02  d E =-.429259E-07
       N       E                     dE             d eps       ncg     rms          rms(c)
DAV:   1    -0.923128493554E+02    0.40056E-07   -0.12950E-06  3240   0.547E-03    0.945E-04
RMM:   2    -0.923128555698E+02   -0.62144E-05   -0.15549E-06  3752   0.811E-03    0.173E-02
RMM:   3    -0.923128496968E+02    0.58729E-05   -0.58826E-07  2964   0.758E-03    0.461E-03
RMM:   4    -0.923128494010E+02    0.29580E-06   -0.17616E-07  2866   0.337E-03
 152 F= -.92312849E+02 E0= -.92308932E+02  d E =-.851517E-07
       N       E                     dE             d eps       ncg     rms          rms(c)
DAV:   1    -0.923128494355E+02    0.26131E-06   -0.12356E-06  3528   0.545E-03    0.146E-03
RMM:   2    -0.923128822193E+02   -0.32784E-04   -0.84154E-06  5986   0.134E-02    0.404E-02
RMM:   3    -0.923128502653E+02    0.31954E-04   -0.24821E-06  4220   0.109E-02    0.696E-03
RMM:   4    -0.923128494111E+02    0.85414E-06   -0.11221E-06  3238   0.726E-03
 153 F= -.92312849E+02 E0= -.92308929E+02  d E =-.100745E-07
