# Supplementary material for: Manufacture-friendly nanostructured metals stabilized by dual-phase honeycomb shell
Source: Nat Commun. 2022 Apr 19;13:2034. doi: 10.1038/s41467-022-29782-8 (PMC9019002; doi:10.1038/s41467-022-29782-8)
Supplement: Supplementary file 3 — Source Data [file 41467_2022_29782_MOESM3_ESM.zip › Source data/Source data for first principle calculations/hollow-alfa01-10-beta112/slab/beta112/OUTCAR]

 vasp.5.4.4.18Apr17-6-g9f103f2a35 (build Jun 12 2020 19:44:23) complex          
  
 executed on             LinuxIFC date 2021.11.01  17:11:12
 running on   24 total cores
 distrk:  each k-point on   24 cores,    1 groups
 distr:  one band on NCORES_PER_BAND=   4 cores,    6 groups


--------------------------------------------------------------------------------------------------------


 INCAR:
 POTCAR:    PAW_PBE Ti 08Apr2002                  
 POTCAR:    PAW_PBE V 08Apr2002                   
 POTCAR:    PAW_PBE Ti 08Apr2002                  
   VRHFIN =Ti: d3 s1                                                            
   LEXCH  = PE                                                                  
   EATOM  =    94.7928 eV,    6.9671 Ry                                         
                                                                                
   TITEL  = PAW_PBE Ti 08Apr2002                                                
   LULTRA =        F    use ultrasoft PP ?                                      
   IUNSCR =        1    unscreen: 0-lin 1-nonlin 2-no                           
   RPACOR =    2.200    partial core radius                                     
   POMASS =   47.880; ZVAL   =    4.000    mass and valenz                      
   RCORE  =    2.800    outmost cutoff radius                                   
   RWIGS  =    2.500; RWIGS  =    1.323    wigner-seitz radius (au A)           
   ENMAX  =  178.330; ENMIN  =  133.747 eV                                      
   RCLOC  =    2.215    cutoff for local pot                                    
   LCOR   =        T    correct aug charges                                     
   LPAW   =        T    paw PP                                                  
   EAUG   =  328.883                                                            
   DEXC   =    0.000                                                            
   RMAX   =    2.868    core radius for proj-oper                               
   RAUG   =    1.300    factor for augmentation sphere                          
   RDEP   =    2.885    radius for radial grids                                 
   RDEPT  =    2.320    core radius for aug-charge                              
                                                                                
   Atomic configuration                                                         
    9 entries                                                                   
     n  l   j            E        occ.                                          
     1  0  0.50     -4865.3608   2.0000                                         
     2  0  0.50      -533.1367   2.0000                                         
     2  1  1.50      -440.5031   6.0000                                         
     3  0  0.50       -59.3186   2.0000                                         
     3  1  1.50       -35.7012   6.0000                                         
     3  2  2.50        -1.9157   3.0000                                         
     4  0  0.50        -3.7291   1.0000                                         
     4  1  1.50        -4.0817   0.0000                                         
     4  3  2.50        -1.3606   0.0000                                         
   Description                                                                  
     l       E           TYP  RCUT    TYP  RCUT                                 
     2     -1.9156924     23  2.800                                             
     2     -0.4062961     23  2.800                                             
     0     -3.7290832     23  2.800                                             
     0     20.4087390     23  2.800                                             
     1     -5.4423304     23  2.800                                             
  local pseudopotential read in
  partial core-charges read in
  partial kinetic energy density read in
  atomic valenz-charges read in
  non local Contribution for L=           2  read in
    real space projection operators read in
  non local Contribution for L=           2  read in
    real space projection operators read in
  non local Contribution for L=           0  read in
    real space projection operators read in
  non local Contribution for L=           0  read in
    real space projection operators read in
  non local Contribution for L=           1  read in
    real space projection operators read in
    PAW grid and wavefunctions read in
 
   number of l-projection  operators is LMAX  =           5
   number of lm-projection operators is LMMAX =          15
 
 POTCAR:    PAW_PBE V 08Apr2002                   
   VRHFIN =V: p6 d4 s1                                                          
   LEXCH  = PE                                                                  
   EATOM  =   170.8679 eV,   12.5584 Ry                                         
                                                                                
   TITEL  = PAW_PBE V 08Apr2002                                                 
   LULTRA =        F    use ultrasoft PP ?                                      
   IUNSCR =        1    unscreen: 0-lin 1-nonlin 2-no                           
   RPACOR =    2.000    partial core radius                                     
   POMASS =   50.941; ZVAL   =    5.000    mass and valenz                      
   RCORE  =    2.700    outmost cutoff radius                                   
   RWIGS  =    2.500; RWIGS  =    1.323    wigner-seitz radius (au A)           
   ENMAX  =  192.543; ENMIN  =  144.408 eV                                      
   RCLOC  =    1.779    cutoff for local pot                                    
   LCOR   =        T    correct aug charges                                     
   LPAW   =        T    paw PP                                                  
   EAUG   =  358.662                                                            
   DEXC   =    0.000                                                            
   RMAX   =    2.768    core radius for proj-oper                               
   RAUG   =    1.300    factor for augmentation sphere                          
   RDEP   =    2.762    radius for radial grids                                 
   RDEPT  =    2.240    core radius for aug-charge                              
                                                                                
   Atomic configuration                                                         
    9 entries                                                                   
     n  l   j            E        occ.                                          
     1  0  0.50     -5360.7193   2.0000                                         
     2  0  0.50      -598.4546   2.0000                                         
     2  1  1.50      -499.0155   6.0000                                         
     3  0  0.50       -66.5711   2.0000                                         
     3  1  1.50       -40.5282   6.0000                                         
     3  2  2.50        -2.4291   4.0000                                         
     4  0  0.50        -3.8743   1.0000                                         
     4  1  0.50        -2.7212   0.0000                                         
     4  3  2.50        -1.3606   0.0000                                         
   Description                                                                  
     l       E           TYP  RCUT    TYP  RCUT                                 
     2     -2.4290901     23  2.700                                             
     2     -3.7896727     23  2.700                                             
     0     -3.8742752     23  2.700                                             
     0     27.2116520     23  2.700                                             
     1     -2.7211652     23  2.700                                             
     1     27.2116520     23  2.700                                             
  local pseudopotential read in
  partial core-charges read in
  partial kinetic energy density read in
  atomic valenz-charges read in
  non local Contribution for L=           2  read in
    real space projection operators read in
  non local Contribution for L=           2  read in
    real space projection operators read in
  non local Contribution for L=           0  read in
    real space projection operators read in
  non local Contribution for L=           0  read in
    real space projection operators read in
  non local Contribution for L=           1  read in
    real space projection operators read in
  non local Contribution for L=           1  read in
    real space projection operators read in
    PAW grid and wavefunctions read in
 
   number of l-projection  operators is LMAX  =           6
   number of lm-projection operators is LMMAX =          18
 
  PAW_PBE Ti 08Apr2002                  :
 energy of atom  1       EATOM=  -94.7928
 kinetic energy error for atom=    0.0005 (will be added to EATOM!!)
  PAW_PBE V 08Apr2002                   :
 energy of atom  2       EATOM= -170.8679
 kinetic energy error for atom=    0.0010 (will be added to EATOM!!)
 
 
 POSCAR: BPOSCAR-beta-Ti-relaxed-112-slab        
  positions in direct lattice
  velocities in cartesian coordinates
 exchange correlation table for  LEXCH =        8
   RHO(1)=    0.500       N(1)  =     2000
   RHO(2)=  100.500       N(2)  =     4000

 VTST: version 3.2, (02/03/18)

 CHAIN: initializing optimizer
 
 OPT: Using VASP QUASI-newton optimizer
 CHAIN: Read ICHAIN            0
 
 POSCAR: BPOSCAR-beta-Ti-relaxed-112-slab        
  positions in direct lattice
  velocities in cartesian coordinates
 


--------------------------------------------------------------------------------------------------------


 ion  position               nearest neighbor table
   1  0.252  0.476  0.056-   6 2.56   6 2.56  10 2.63  10 2.76   5 2.81   5 2.81
   2  0.752  0.600  0.178-  11 2.79   6 2.79  10 2.81  10 2.81   7 2.81   7 2.81
   3  0.252  0.600  0.312-  12 2.79   7 2.79   8 2.81   8 2.81  11 2.81  11 2.81
   4  0.752  0.704  0.436-  12 2.60  12 2.60   8 2.65   9 2.75   9 2.75   8 2.83   9 3.08   9 3.08

   5  0.752  0.823  0.012-   6 2.59   6 2.76   1 2.81   1 2.81
   6  0.752  0.267  0.089-   1 2.56   1 2.56   5 2.59   5 2.76   2 2.79  10 2.81  10 2.81
   7  0.252  0.267  0.223-   3 2.79  10 2.79  11 2.81  11 2.81   2 2.81   2 2.81
   8  0.752  0.267  0.356-   4 2.65  11 2.79  12 2.81  12 2.81   3 2.81   3 2.81   4 2.83
   9  0.252  0.320  0.472-  12 2.36  12 2.72   4 2.75   4 2.75   4 3.08   4 3.08
  10  0.252  0.933  0.134-   1 2.63   1 2.76   7 2.79   2 2.81   2 2.81   6 2.81   6 2.81
  11  0.752  0.933  0.267-   2 2.79   8 2.79   7 2.81   7 2.81   3 2.81   3 2.81
  12  0.252  0.933  0.401-   9 2.36   4 2.60   4 2.60   9 2.72   3 2.79   8 2.81   8 2.81
 
  LATTYP: Found a simple orthorhombic cell.
 ALAT       =     2.8548998833
 B/A-ratio  =     1.6071667714
 C/A-ratio  =    10.3044946692
  
  Lattice vectors:
  
 A1 = (   0.0000000000,  -2.8548998833,   0.0000000000)
 A2 = (  -4.5883002281,   0.0000000000,   0.0000000000)
 A3 = (   0.0000000000,   0.0000000000, -29.4183006287)


Analysis of symmetry for initial positions (statically):
=====================================================================
 Subroutine PRICEL returns:
 Original cell was already a primitive cell.
 

 Routine SETGRP: Setting up the symmetry group for a 
 simple orthorhombic supercell.


 Subroutine GETGRP returns: Found  2 space group operations
 (whereof  1 operations were pure point group operations)
 out of a pool of  8 trial point group operations.


The static configuration has the point symmetry C_1 .
 The point group associated with its full space group is C_1h.


Analysis of symmetry for dynamics (positions and initial velocities):
=====================================================================
 Subroutine PRICEL returns:
 Original cell was already a primitive cell.
 

 Routine SETGRP: Setting up the symmetry group for a 
 simple orthorhombic supercell.


 Subroutine GETGRP returns: Found  2 space group operations
 (whereof  1 operations were pure point group operations)
 out of a pool of  8 trial point group operations.


The dynamic configuration has the point symmetry C_1 .
 The point group associated with its full space group is C_1h.


Analysis of constrained symmetry for selective dynamics:
=====================================================================
 Subroutine PRICEL returns:
 Original cell was already a primitive cell.
 

 Routine SETGRP: Setting up the symmetry group for a 
 simple orthorhombic supercell.


 Subroutine GETGRP returns: Found  2 space group operations
 (whereof  1 operations were pure point group operations)
 out of a pool of  8 trial point group operations.


The constrained configuration has the point symmetry C_1 .
 The point group associated with its full space group is C_1h.


 Subroutine INISYM returns: Found  2 space group operations
 (whereof  1 operations are pure point group operations),
 and found     1 'primitive' translations

 
 
 KPOINTS: KPT-Resolved Value to Generate K-Mesh: 0

Automatic generation of k-mesh.
Space group operators:
 irot       det(A)        alpha          n_x          n_y          n_z        tau_x        tau_y        tau_z
    1     1.000000     0.000000     1.000000     0.000000     0.000000     0.000000     0.000000     0.000000
    2    -1.000000   180.000000     1.000000     0.000000     0.000000    -0.496800     0.000000     0.000000
 
 Subroutine IBZKPT returns following result:
 ===========================================
 
 Found     80 irreducible k-points:
 
 Following reciprocal coordinates:
            Coordinates               Weight
  0.000000  0.000000  0.000000      1.000000
  0.111111  0.000000  0.000000      2.000000
  0.222222  0.000000  0.000000      2.000000
  0.333333  0.000000  0.000000      2.000000
  0.444444  0.000000  0.000000      2.000000
  0.000000  0.071429  0.000000      2.000000
  0.111111  0.071429  0.000000      4.000000
  0.222222  0.071429  0.000000      4.000000
  0.333333  0.071429  0.000000      4.000000
  0.444444  0.071429  0.000000      4.000000
  0.000000  0.142857  0.000000      2.000000
  0.111111  0.142857  0.000000      4.000000
  0.222222  0.142857  0.000000      4.000000
  0.333333  0.142857  0.000000      4.000000
  0.444444  0.142857  0.000000      4.000000
  0.000000  0.214286  0.000000      2.000000
  0.111111  0.214286  0.000000      4.000000
  0.222222  0.214286  0.000000      4.000000
  0.333333  0.214286  0.000000      4.000000
  0.444444  0.214286  0.000000      4.000000
  0.000000  0.285714  0.000000      2.000000
  0.111111  0.285714  0.000000      4.000000
  0.222222  0.285714  0.000000      4.000000
  0.333333  0.285714  0.000000      4.000000
  0.444444  0.285714  0.000000      4.000000
  0.000000  0.357143  0.000000      2.000000
  0.111111  0.357143  0.000000      4.000000
  0.222222  0.357143  0.000000      4.000000
  0.333333  0.357143  0.000000      4.000000
  0.444444  0.357143  0.000000      4.000000
  0.000000  0.428571  0.000000      2.000000
  0.111111  0.428571  0.000000      4.000000
  0.222222  0.428571  0.000000      4.000000
  0.333333  0.428571  0.000000      4.000000
  0.444444  0.428571  0.000000      4.000000
  0.000000  0.500000  0.000000      1.000000
  0.111111  0.500000  0.000000      2.000000
  0.222222  0.500000  0.000000      2.000000
  0.333333  0.500000  0.000000      2.000000
  0.444444  0.500000  0.000000      2.000000
  0.000000  0.000000  0.500000      1.000000
  0.111111  0.000000  0.500000      2.000000
  0.222222  0.000000  0.500000      2.000000
  0.333333  0.000000  0.500000      2.000000
  0.444444  0.000000  0.500000      2.000000
  0.000000  0.071429  0.500000      2.000000
  0.111111  0.071429  0.500000      4.000000
  0.222222  0.071429  0.500000      4.000000
  0.333333  0.071429  0.500000      4.000000
  0.444444  0.071429  0.500000      4.000000
  0.000000  0.142857  0.500000      2.000000
  0.111111  0.142857  0.500000      4.000000
  0.222222  0.142857  0.500000      4.000000
  0.333333  0.142857  0.500000      4.000000
  0.444444  0.142857  0.500000      4.000000
  0.000000  0.214286  0.500000      2.000000
  0.111111  0.214286  0.500000      4.000000
  0.222222  0.214286  0.500000      4.000000
  0.333333  0.214286  0.500000      4.000000
  0.444444  0.214286  0.500000      4.000000
  0.000000  0.285714  0.500000      2.000000
  0.111111  0.285714  0.500000      4.000000
  0.222222  0.285714  0.500000      4.000000
  0.333333  0.285714  0.500000      4.000000
  0.444444  0.285714  0.500000      4.000000
  0.000000  0.357143  0.500000      2.000000
  0.111111  0.357143  0.500000      4.000000
  0.222222  0.357143  0.500000      4.000000
  0.333333  0.357143  0.500000      4.000000
  0.444444  0.357143  0.500000      4.000000
  0.000000  0.428571  0.500000      2.000000
  0.111111  0.428571  0.500000      4.000000
  0.222222  0.428571  0.500000      4.000000
  0.333333  0.428571  0.500000      4.000000
  0.444444  0.428571  0.500000      4.000000
  0.000000  0.500000  0.500000      1.000000
  0.111111  0.500000  0.500000      2.000000
  0.222222  0.500000  0.500000      2.000000
  0.333333  0.500000  0.500000      2.000000
  0.444444  0.500000  0.500000      2.000000
 
 Following cartesian coordinates:
            Coordinates               Weight
  0.000000  0.000000  0.000000      1.000000
  0.024216  0.000000  0.000000      2.000000
  0.048432  0.000000  0.000000      2.000000
  0.072649  0.000000  0.000000      2.000000
  0.096865  0.000000  0.000000      2.000000
  0.000000  0.025020  0.000000      2.000000
  0.024216  0.025020  0.000000      4.000000
  0.048432  0.025020  0.000000      4.000000
  0.072649  0.025020  0.000000      4.000000
  0.096865  0.025020  0.000000      4.000000
  0.000000  0.050039  0.000000      2.000000
  0.024216  0.050039  0.000000      4.000000
  0.048432  0.050039  0.000000      4.000000
  0.072649  0.050039  0.000000      4.000000
  0.096865  0.050039  0.000000      4.000000
  0.000000  0.075059  0.000000      2.000000
  0.024216  0.075059  0.000000      4.000000
  0.048432  0.075059  0.000000      4.000000
  0.072649  0.075059  0.000000      4.000000
  0.096865  0.075059  0.000000      4.000000
  0.000000  0.100079  0.000000      2.000000
  0.024216  0.100079  0.000000      4.000000
  0.048432  0.100079  0.000000      4.000000
  0.072649  0.100079  0.000000      4.000000
  0.096865  0.100079  0.000000      4.000000
  0.000000  0.125098  0.000000      2.000000
  0.024216  0.125098  0.000000      4.000000
  0.048432  0.125098  0.000000      4.000000
  0.072649  0.125098  0.000000      4.000000
  0.096865  0.125098  0.000000      4.000000
  0.000000  0.150118  0.000000      2.000000
  0.024216  0.150118  0.000000      4.000000
  0.048432  0.150118  0.000000      4.000000
  0.072649  0.150118  0.000000      4.000000
  0.096865  0.150118  0.000000      4.000000
  0.000000  0.175137  0.000000      1.000000
  0.024216  0.175137  0.000000      2.000000
  0.048432  0.175137  0.000000      2.000000
  0.072649  0.175137  0.000000      2.000000
  0.096865  0.175137  0.000000      2.000000
  0.000000  0.000000  0.016996      1.000000
  0.024216  0.000000  0.016996      2.000000
  0.048432  0.000000  0.016996      2.000000
  0.072649  0.000000  0.016996      2.000000
  0.096865  0.000000  0.016996      2.000000
  0.000000  0.025020  0.016996      2.000000
  0.024216  0.025020  0.016996      4.000000
  0.048432  0.025020  0.016996      4.000000
  0.072649  0.025020  0.016996      4.000000
  0.096865  0.025020  0.016996      4.000000
  0.000000  0.050039  0.016996      2.000000
  0.024216  0.050039  0.016996      4.000000
  0.048432  0.050039  0.016996      4.000000
  0.072649  0.050039  0.016996      4.000000
  0.096865  0.050039  0.016996      4.000000
  0.000000  0.075059  0.016996      2.000000
  0.024216  0.075059  0.016996      4.000000
  0.048432  0.075059  0.016996      4.000000
  0.072649  0.075059  0.016996      4.000000
  0.096865  0.075059  0.016996      4.000000
  0.000000  0.100079  0.016996      2.000000
  0.024216  0.100079  0.016996      4.000000
  0.048432  0.100079  0.016996      4.000000
  0.072649  0.100079  0.016996      4.000000
  0.096865  0.100079  0.016996      4.000000
  0.000000  0.125098  0.016996      2.000000
  0.024216  0.125098  0.016996      4.000000
  0.048432  0.125098  0.016996      4.000000
  0.072649  0.125098  0.016996      4.000000
  0.096865  0.125098  0.016996      4.000000
  0.000000  0.150118  0.016996      2.000000
  0.024216  0.150118  0.016996      4.000000
  0.048432  0.150118  0.016996      4.000000
  0.072649  0.150118  0.016996      4.000000
  0.096865  0.150118  0.016996      4.000000
  0.000000  0.175137  0.016996      1.000000
  0.024216  0.175137  0.016996      2.000000
  0.048432  0.175137  0.016996      2.000000
  0.072649  0.175137  0.016996      2.000000
  0.096865  0.175137  0.016996      2.000000
 


--------------------------------------------------------------------------------------------------------


 Dimension of arrays:
   k-points           NKPTS =     80   k-points in BZ     NKDIM =     80   number of bands    NBANDS=     36
   number of dos      NEDOS =    301   number of ions     NIONS =     12
   non local maximal  LDIM  =      6   non local SUM 2l+1 LMDIM =     18
   total plane-waves  NPLWV =  48384
   max r-space proj   IRMAX =      1   max aug-charges    IRDMAX=   8870
   dimension x,y,z NGX =    24 NGY =   14 NGZ =  144
   dimension x,y,z NGXF=    48 NGYF=   28 NGZF=  288
   support grid    NGXF=    48 NGYF=   28 NGZF=  288
   ions per type =               9   3
   NGX,Y,Z   is equivalent  to a cutoff of   8.70,  8.15,  8.14 a.u.
   NGXF,Y,Z  is equivalent  to a cutoff of  17.39, 16.30, 16.28 a.u.

 SYSTEM =  TiCu                                    
 POSCAR =  BPOSCAR-beta-Ti-relaxed-112-slab        

 Startparameter for this run:
   NWRITE =      2    write-flag & timer
   PREC   = normal    normal or accurate (medium, high low for compatibility)
   ISTART =      0    job   : 0-new  1-cont  2-samecut
   ICHARG =      2    charge: 1-file 2-atom 10-const
   ISPIN  =      1    spin polarized calculation?
   LNONCOLLINEAR =      F non collinear calculations
   LSORBIT =      F    spin-orbit coupling
   INIWAV =      1    electr: 0-lowe 1-rand  2-diag
   LASPH  =      F    aspherical Exc in radial PAW
   METAGGA=      F    non-selfconsistent MetaGGA calc.

 Electronic Relaxation 1
   ENCUT  =  400.0 eV  29.40 Ry    5.42 a.u.   7.48  4.66 47.97*2*pi/ulx,y,z
   ENINI  =  400.0     initial cutoff
   ENAUG  =  358.7 eV  augmentation charge cutoff
   NELM   =    200;   NELMIN=  2; NELMDL= -5     # of ELM steps 
   EDIFF  = 0.1E-05   stopping-criterion for ELM
   LREAL  =      F    real-space projection
   NLSPLINE    = F    spline interpolate recip. space projectors
   LCOMPAT=      F    compatible to vasp.4.4
   GGA_COMPAT  = T    GGA compatible to vasp.4.4-vasp.4.6
   LMAXPAW     = -100 max onsite density
   LMAXMIX     =    2 max onsite mixed and CHGCAR
   VOSKOWN=      0    Vosko Wilk Nusair interpolation
   ROPT   =    0.00000   0.00000
 Ionic relaxation
   EDIFFG = -.1E-02   stopping-criterion for IOM
   NSW    =    200    number of steps for IOM
   NBLOCK =      1;   KBLOCK =    200    inner block; outer block 
   IBRION =      1    ionic relax: 0-MD 1-quasi-New 2-CG
   NFREE  =      0    steps in history (QN), initial steepest desc. (CG)
   ISIF   =      2    stress and relaxation
   IWAVPR =     11    prediction:  0-non 1-charg 2-wave 3-comb
   ISYM   =      2    0-nonsym 1-usesym 2-fastsym
   LCORR  =      T    Harris-Foulkes like correction to forces

   POTIM  = 0.2000    time-step for ionic-motion
   TEIN   =    0.0    initial temperature
   TEBEG  =    0.0;   TEEND  =   0.0 temperature during run
   SMASS  =  -3.00    Nose mass-parameter (am)
   estimated Nose-frequenzy (Omega)   =  0.10E-29 period in steps =****** mass=  -0.481E-27a.u.
   SCALEE = 1.0000    scale energy and forces
   NPACO  =    256;   APACO  = 16.0  distance and # of slots for P.C.
   PSTRESS=    0.0 pullay stress

  Mass of Ions in am
   POMASS =  47.88 50.94
  Ionic Valenz
   ZVAL   =   4.00  5.00
  Atomic Wigner-Seitz radii
   RWIGS  =  -1.00 -1.00
  virtual crystal weights 
   VCA    =   1.00  1.00
   NELECT =      51.0000    total number of electrons
   NUPDOWN=      -1.0000    fix difference up-down

 DOS related values:
   EMIN   =  10.00;   EMAX   =-10.00  energy-range for DOS
   EFERMI =   0.00
   ISMEAR =     1;   SIGMA  =   0.20  broadening in eV -4-tet -1-fermi 0-gaus

 Electronic relaxation 2 (details)
   IALGO  =     68    algorithm
   LDIAG  =      T    sub-space diagonalisation (order eigenvalues)
   LSUBROT=      F    optimize rotation matrix (better conditioning)
   TURBO    =      0    0=normal 1=particle mesh
   IRESTART =      0    0=no restart 2=restart with 2 vectors
   NREBOOT  =      0    no. of reboots
   NMIN     =      0    reboot dimension
   EREF     =   0.00    reference energy to select bands
   IMIX   =      4    mixing-type and parameters
     AMIX     =   0.40;   BMIX     =  1.00
     AMIX_MAG =   1.60;   BMIX_MAG =  1.00
     AMIN     =   0.10
     WC   =   100.;   INIMIX=   1;  MIXPRE=   1;  MAXMIX= -45

 Intra band minimization:
   WEIMIN = 0.0010     energy-eigenvalue tresh-hold
   EBREAK =  0.69E-08  absolut break condition
   DEPER  =   0.30     relativ break condition  

   TIME   =   0.40     timestep for ELM

  volume/ion in A,a.u.               =      32.11       216.71
  Fermi-wavevector in a.u.,A,eV,Ry     =   0.834279  1.576559  9.469953  0.696022
  Thomas-Fermi vector in A             =   1.947644
 
 Write flags
   LWAVE        =      F    write WAVECAR
   LDOWNSAMPLE  =      F    k-point downsampling of WAVECAR
   LCHARG       =      F    write CHGCAR
   LVTOT        =      F    write LOCPOT, total local potential
   LVHAR        =      F    write LOCPOT, Hartree potential only
   LELF         =      F    write electronic localiz. function (ELF)
   LORBIT       =      0    0 simple, 1 ext, 2 COOP (PROOUT), +10 PAW based schemes


 Dipole corrections
   LMONO  =      F    monopole corrections only (constant potential shift)
   LDIPOL =      T    correct potential (dipole corrections)
   IDIPOL =      3    1-x, 2-y, 3-z, 4-all directions 
   EPSILON=  1.0000000 bulk dielectric constant

 Exchange correlation treatment:
   GGA     =    --    GGA type
   LEXCH   =     8    internal setting for exchange type
   VOSKOWN=      0    Vosko Wilk Nusair interpolation
   LHFCALC =     F    Hartree Fock is set to
   LHFONE  =     F    Hartree Fock one center treatment
   AEXX    =    0.0000 exact exchange contribution

 Linear response parameters
   LEPSILON=     F    determine dielectric tensor
   LRPA    =     F    only Hartree local field effects (RPA)
   LNABLA  =     F    use nabla operator in PAW spheres
   LVEL    =     F    velocity operator in full k-point grid
   LINTERFAST=   F  fast interpolation
   KINTER  =     0    interpolate to denser k-point grid
   CSHIFT  =0.1000    complex shift for real part using Kramers Kronig
   OMEGAMAX=  -1.0    maximum frequency
   DEG_THRESHOLD= 0.2000000E-02 threshold for treating states as degnerate
   RTIME   =   -0.100 relaxation time in fs
  (WPLASMAI=    0.000 imaginary part of plasma frequency in eV, 0.658/RTIME)
   DFIELD  = 0.0000000 0.0000000 0.0000000 field for delta impulse in time
 
 Orbital magnetization related:
   ORBITALMAG=     F  switch on orbital magnetization
   LCHIMAG   =     F  perturbation theory with respect to B field
   DQ        =  0.001000  dq finite difference perturbation B field
   LLRAUG    =     F  two centre corrections for induced B field


--------------------------------------------------------------------------------------------------------


 quasi-Newton-method for relaxation of ions
   using selective dynamics as specified on POSCAR
 charge density and potential will be updated during run
 non-spin polarized calculation
 RMM-DIIS sequential band-by-band and
  variant of blocked Davidson during initial phase
 perform sub-space diagonalisation
    before iterative eigenvector-optimisation
 modified Broyden-mixing scheme, WC =      100.0
 initial mixing is a Kerker type mixing with AMIX =  0.4000 and BMIX =      1.0000
 Hartree-type preconditioning will be used
 using additional bands           10
 reciprocal scheme for non local part
 use partial core corrections
 calculate Harris-corrections to forces 
   (improved forces if not selfconsistent)
 use gradient corrections 
 use of overlap-Matrix (Vanderbilt PP)
 Methfessel and Paxton  Order N= 1 SIGMA  =   0.20


--------------------------------------------------------------------------------------------------------


  energy-cutoff  :      400.00
  volume of cell :      385.35
      direct lattice vectors                 reciprocal lattice vectors
     4.588300228  0.000000000  0.000000000     0.217945634  0.000000000  0.000000000
     0.000000000  2.854899883  0.000000000     0.000000000  0.350274980  0.000000000
     0.000000000  0.000000000 29.418300629     0.000000000  0.000000000  0.033992446

  length of vectors
     4.588300228  2.854899883 29.418300629     0.217945634  0.350274980  0.033992446


 
 k-points in units of 2pi/SCALE and weight: KPT-Resolved Value to Generate K-Mesh: 0
   0.00000000  0.00000000  0.00000000       0.004
   0.02421618  0.00000000  0.00000000       0.008
   0.04843236  0.00000000  0.00000000       0.008
   0.07264854  0.00000000  0.00000000       0.008
   0.09686473  0.00000000  0.00000000       0.008
   0.00000000  0.02501964  0.00000000       0.008
   0.02421618  0.02501964  0.00000000       0.016
   0.04843236  0.02501964  0.00000000       0.016
   0.07264854  0.02501964  0.00000000       0.016
   0.09686473  0.02501964  0.00000000       0.016
   0.00000000  0.05003928  0.00000000       0.008
   0.02421618  0.05003928  0.00000000       0.016
   0.04843236  0.05003928  0.00000000       0.016
   0.07264854  0.05003928  0.00000000       0.016
   0.09686473  0.05003928  0.00000000       0.016
   0.00000000  0.07505892  0.00000000       0.008
   0.02421618  0.07505892  0.00000000       0.016
   0.04843236  0.07505892  0.00000000       0.016
   0.07264854  0.07505892  0.00000000       0.016
   0.09686473  0.07505892  0.00000000       0.016
   0.00000000  0.10007857  0.00000000       0.008
   0.02421618  0.10007857  0.00000000       0.016
   0.04843236  0.10007857  0.00000000       0.016
   0.07264854  0.10007857  0.00000000       0.016
   0.09686473  0.10007857  0.00000000       0.016
   0.00000000  0.12509821  0.00000000       0.008
   0.02421618  0.12509821  0.00000000       0.016
   0.04843236  0.12509821  0.00000000       0.016
   0.07264854  0.12509821  0.00000000       0.016
   0.09686473  0.12509821  0.00000000       0.016
   0.00000000  0.15011785  0.00000000       0.008
   0.02421618  0.15011785  0.00000000       0.016
   0.04843236  0.15011785  0.00000000       0.016
   0.07264854  0.15011785  0.00000000       0.016
   0.09686473  0.15011785  0.00000000       0.016
   0.00000000  0.17513749  0.00000000       0.004
   0.02421618  0.17513749  0.00000000       0.008
   0.04843236  0.17513749  0.00000000       0.008
   0.07264854  0.17513749  0.00000000       0.008
   0.09686473  0.17513749  0.00000000       0.008
   0.00000000  0.00000000  0.01699622       0.004
   0.02421618  0.00000000  0.01699622       0.008
   0.04843236  0.00000000  0.01699622       0.008
   0.07264854  0.00000000  0.01699622       0.008
   0.09686473  0.00000000  0.01699622       0.008
   0.00000000  0.02501964  0.01699622       0.008
   0.02421618  0.02501964  0.01699622       0.016
   0.04843236  0.02501964  0.01699622       0.016
   0.07264854  0.02501964  0.01699622       0.016
   0.09686473  0.02501964  0.01699622       0.016
   0.00000000  0.05003928  0.01699622       0.008
   0.02421618  0.05003928  0.01699622       0.016
   0.04843236  0.05003928  0.01699622       0.016
   0.07264854  0.05003928  0.01699622       0.016
   0.09686473  0.05003928  0.01699622       0.016
   0.00000000  0.07505892  0.01699622       0.008
   0.02421618  0.07505892  0.01699622       0.016
   0.04843236  0.07505892  0.01699622       0.016
   0.07264854  0.07505892  0.01699622       0.016
   0.09686473  0.07505892  0.01699622       0.016
   0.00000000  0.10007857  0.01699622       0.008
   0.02421618  0.10007857  0.01699622       0.016
   0.04843236  0.10007857  0.01699622       0.016
   0.07264854  0.10007857  0.01699622       0.016
   0.09686473  0.10007857  0.01699622       0.016
   0.00000000  0.12509821  0.01699622       0.008
   0.02421618  0.12509821  0.01699622       0.016
   0.04843236  0.12509821  0.01699622       0.016
   0.07264854  0.12509821  0.01699622       0.016
   0.09686473  0.12509821  0.01699622       0.016
   0.00000000  0.15011785  0.01699622       0.008
   0.02421618  0.15011785  0.01699622       0.016
   0.04843236  0.15011785  0.01699622       0.016
   0.07264854  0.15011785  0.01699622       0.016
   0.09686473  0.15011785  0.01699622       0.016
   0.00000000  0.17513749  0.01699622       0.004
   0.02421618  0.17513749  0.01699622       0.008
   0.04843236  0.17513749  0.01699622       0.008
   0.07264854  0.17513749  0.01699622       0.008
   0.09686473  0.17513749  0.01699622       0.008
 
 k-points in reciprocal lattice and weights: KPT-Resolved Value to Generate K-Mesh: 0
   0.00000000  0.00000000  0.00000000       0.004
   0.11111111  0.00000000  0.00000000       0.008
   0.22222222  0.00000000  0.00000000       0.008
   0.33333333  0.00000000  0.00000000       0.008
   0.44444444  0.00000000  0.00000000       0.008
   0.00000000  0.07142857  0.00000000       0.008
   0.11111111  0.07142857  0.00000000       0.016
   0.22222222  0.07142857  0.00000000       0.016
   0.33333333  0.07142857  0.00000000       0.016
   0.44444444  0.07142857  0.00000000       0.016
   0.00000000  0.14285714  0.00000000       0.008
   0.11111111  0.14285714  0.00000000       0.016
   0.22222222  0.14285714  0.00000000       0.016
   0.33333333  0.14285714  0.00000000       0.016
   0.44444444  0.14285714  0.00000000       0.016
   0.00000000  0.21428571  0.00000000       0.008
   0.11111111  0.21428571  0.00000000       0.016
   0.22222222  0.21428571  0.00000000       0.016
   0.33333333  0.21428571  0.00000000       0.016
   0.44444444  0.21428571  0.00000000       0.016
   0.00000000  0.28571429  0.00000000       0.008
   0.11111111  0.28571429  0.00000000       0.016
   0.22222222  0.28571429  0.00000000       0.016
   0.33333333  0.28571429  0.00000000       0.016
   0.44444444  0.28571429  0.00000000       0.016
   0.00000000  0.35714286  0.00000000       0.008
   0.11111111  0.35714286  0.00000000       0.016
   0.22222222  0.35714286  0.00000000       0.016
   0.33333333  0.35714286  0.00000000       0.016
   0.44444444  0.35714286  0.00000000       0.016
   0.00000000  0.42857143  0.00000000       0.008
   0.11111111  0.42857143  0.00000000       0.016
   0.22222222  0.42857143  0.00000000       0.016
   0.33333333  0.42857143  0.00000000       0.016
   0.44444444  0.42857143  0.00000000       0.016
   0.00000000  0.50000000  0.00000000       0.004
   0.11111111  0.50000000  0.00000000       0.008
   0.22222222  0.50000000  0.00000000       0.008
   0.33333333  0.50000000  0.00000000       0.008
   0.44444444  0.50000000  0.00000000       0.008
   0.00000000  0.00000000  0.50000000       0.004
   0.11111111  0.00000000  0.50000000       0.008
   0.22222222  0.00000000  0.50000000       0.008
   0.33333333  0.00000000  0.50000000       0.008
   0.44444444  0.00000000  0.50000000       0.008
   0.00000000  0.07142857  0.50000000       0.008
   0.11111111  0.07142857  0.50000000       0.016
   0.22222222  0.07142857  0.50000000       0.016
   0.33333333  0.07142857  0.50000000       0.016
   0.44444444  0.07142857  0.50000000       0.016
   0.00000000  0.14285714  0.50000000       0.008
   0.11111111  0.14285714  0.50000000       0.016
   0.22222222  0.14285714  0.50000000       0.016
   0.33333333  0.14285714  0.50000000       0.016
   0.44444444  0.14285714  0.50000000       0.016
   0.00000000  0.21428571  0.50000000       0.008
   0.11111111  0.21428571  0.50000000       0.016
   0.22222222  0.21428571  0.50000000       0.016
   0.33333333  0.21428571  0.50000000       0.016
   0.44444444  0.21428571  0.50000000       0.016
   0.00000000  0.28571429  0.50000000       0.008
   0.11111111  0.28571429  0.50000000       0.016
   0.22222222  0.28571429  0.50000000       0.016
   0.33333333  0.28571429  0.50000000       0.016
   0.44444444  0.28571429  0.50000000       0.016
   0.00000000  0.35714286  0.50000000       0.008
   0.11111111  0.35714286  0.50000000       0.016
   0.22222222  0.35714286  0.50000000       0.016
   0.33333333  0.35714286  0.50000000       0.016
   0.44444444  0.35714286  0.50000000       0.016
   0.00000000  0.42857143  0.50000000       0.008
   0.11111111  0.42857143  0.50000000       0.016
   0.22222222  0.42857143  0.50000000       0.016
   0.33333333  0.42857143  0.50000000       0.016
   0.44444444  0.42857143  0.50000000       0.016
   0.00000000  0.50000000  0.50000000       0.004
   0.11111111  0.50000000  0.50000000       0.008
   0.22222222  0.50000000  0.50000000       0.008
   0.33333333  0.50000000  0.50000000       0.008
   0.44444444  0.50000000  0.50000000       0.008
 
 position of ions in fractional coordinates (direct lattice) 
   0.25160000  0.47636942  0.05589045
   0.75160003  0.60000003  0.17822000
   0.25160000  0.60000003  0.31189000
   0.75160003  0.70386723  0.43582286
   0.75160003  0.82254012  0.01235786
   0.75160003  0.26666999  0.08911000
   0.25160000  0.26666999  0.22278000
   0.75160003  0.26666999  0.35644998
   0.25160000  0.32003151  0.47182262
   0.25160000  0.93333000  0.13367000
   0.75160003  0.93333000  0.26733000
   0.25160000  0.93333000  0.40100000
 
 position of ions in cartesian coordinates  (Angst):
   1.15441635  1.35998700  1.64420204
   3.44856658  1.71294000  5.24292945
   1.15441635  1.71294000  9.17527390
   3.44856658  2.00947047 12.82116796
   3.44856658  2.34826970  0.36354731
   3.44856658  0.76131611  2.62146474
   1.15441635  0.76131611  6.55380916
   3.44856658  0.76131611 10.48615264
   1.15441635  0.91365792 13.88021982
   1.15441635  2.66456371  3.93234419
   3.44856658  2.66456371  7.86439419
   1.15441635  2.66456371 11.79673861
 


--------------------------------------------------------------------------------------------------------


 k-point  1 :   0.0000 0.0000 0.0000  plane waves:    7017
 k-point  2 :   0.1111 0.0000 0.0000  plane waves:    7013
 k-point  3 :   0.2222 0.0000 0.0000  plane waves:    7007
 k-point  4 :   0.3333 0.0000 0.0000  plane waves:    7047
 k-point  5 :   0.4444 0.0000 0.0000  plane waves:    7051
 k-point  6 :   0.0000 0.0714 0.0000  plane waves:    7033
 k-point  7 :   0.1111 0.0714 0.0000  plane waves:    7024
 k-point  8 :   0.2222 0.0714 0.0000  plane waves:    7030
 k-point  9 :   0.3333 0.0714 0.0000  plane waves:    7009
 k-point 10 :   0.4444 0.0714 0.0000  plane waves:    7039
 k-point 11 :   0.0000 0.1429 0.0000  plane waves:    7033
 k-point 12 :   0.1111 0.1429 0.0000  plane waves:    7042
 k-point 13 :   0.2222 0.1429 0.0000  plane waves:    7024
 k-point 14 :   0.3333 0.1429 0.0000  plane waves:    7007
 k-point 15 :   0.4444 0.1429 0.0000  plane waves:    6988
 k-point 16 :   0.0000 0.2143 0.0000  plane waves:    7015
 k-point 17 :   0.1111 0.2143 0.0000  plane waves:    7027
 k-point 18 :   0.2222 0.2143 0.0000  plane waves:    7014
 k-point 19 :   0.3333 0.2143 0.0000  plane waves:    7003
 k-point 20 :   0.4444 0.2143 0.0000  plane waves:    6983
 k-point 21 :   0.0000 0.2857 0.0000  plane waves:    7001
 k-point 22 :   0.1111 0.2857 0.0000  plane waves:    7004
 k-point 23 :   0.2222 0.2857 0.0000  plane waves:    7005
 k-point 24 :   0.3333 0.2857 0.0000  plane waves:    6980
 k-point 25 :   0.4444 0.2857 0.0000  plane waves:    6945
 k-point 26 :   0.0000 0.3571 0.0000  plane waves:    7004
 k-point 27 :   0.1111 0.3571 0.0000  plane waves:    6999
 k-point 28 :   0.2222 0.3571 0.0000  plane waves:    6968
 k-point 29 :   0.3333 0.3571 0.0000  plane waves:    6958
 k-point 30 :   0.4444 0.3571 0.0000  plane waves:    6945
 k-point 31 :   0.0000 0.4286 0.0000  plane waves:    7014
 k-point 32 :   0.1111 0.4286 0.0000  plane waves:    7004
 k-point 33 :   0.2222 0.4286 0.0000  plane waves:    6994
 k-point 34 :   0.3333 0.4286 0.0000  plane waves:    6976
 k-point 35 :   0.4444 0.4286 0.0000  plane waves:    6935
 k-point 36 :   0.0000 0.5000 0.0000  plane waves:    6978
 k-point 37 :   0.1111 0.5000 0.0000  plane waves:    6984
 k-point 38 :   0.2222 0.5000 0.0000  plane waves:    7008
 k-point 39 :   0.3333 0.5000 0.0000  plane waves:    6994
 k-point 40 :   0.4444 0.5000 0.0000  plane waves:    6972
 k-point 41 :   0.0000 0.0000 0.5000  plane waves:    7020
 k-point 42 :   0.1111 0.0000 0.5000  plane waves:    7014
 k-point 43 :   0.2222 0.0000 0.5000  plane waves:    7020
 k-point 44 :   0.3333 0.0000 0.5000  plane waves:    7034
 k-point 45 :   0.4444 0.0000 0.5000  plane waves:    7038
 k-point 46 :   0.0000 0.0714 0.5000  plane waves:    7018
 k-point 47 :   0.1111 0.0714 0.5000  plane waves:    7030
 k-point 48 :   0.2222 0.0714 0.5000  plane waves:    7022
 k-point 49 :   0.3333 0.0714 0.5000  plane waves:    7016
 k-point 50 :   0.4444 0.0714 0.5000  plane waves:    7036
 k-point 51 :   0.0000 0.1429 0.5000  plane waves:    7050
 k-point 52 :   0.1111 0.1429 0.5000  plane waves:    7030
 k-point 53 :   0.2222 0.1429 0.5000  plane waves:    7034
 k-point 54 :   0.3333 0.1429 0.5000  plane waves:    7008
 k-point 55 :   0.4444 0.1429 0.5000  plane waves:    6998
 k-point 56 :   0.0000 0.2143 0.5000  plane waves:    7016
 k-point 57 :   0.1111 0.2143 0.5000  plane waves:    7034
 k-point 58 :   0.2222 0.2143 0.5000  plane waves:    7024
 k-point 59 :   0.3333 0.2143 0.5000  plane waves:    7002
 k-point 60 :   0.4444 0.2143 0.5000  plane waves:    6964
 k-point 61 :   0.0000 0.2857 0.5000  plane waves:    6998
 k-point 62 :   0.1111 0.2857 0.5000  plane waves:    7010
 k-point 63 :   0.2222 0.2857 0.5000  plane waves:    6996
 k-point 64 :   0.3333 0.2857 0.5000  plane waves:    6988
 k-point 65 :   0.4444 0.2857 0.5000  plane waves:    6954
 k-point 66 :   0.0000 0.3571 0.5000  plane waves:    6994
 k-point 67 :   0.1111 0.3571 0.5000  plane waves:    6994
 k-point 68 :   0.2222 0.3571 0.5000  plane waves:    6970
 k-point 69 :   0.3333 0.3571 0.5000  plane waves:    6964
 k-point 70 :   0.4444 0.3571 0.5000  plane waves:    6938
 k-point 71 :   0.0000 0.4286 0.5000  plane waves:    7010
 k-point 72 :   0.1111 0.4286 0.5000  plane waves:    7008
 k-point 73 :   0.2222 0.4286 0.5000  plane waves:    6988
 k-point 74 :   0.3333 0.4286 0.5000  plane waves:    6982
 k-point 75 :   0.4444 0.4286 0.5000  plane waves:    6954
 k-point 76 :   0.0000 0.5000 0.5000  plane waves:    6972
 k-point 77 :   0.1111 0.5000 0.5000  plane waves:    6988
 k-point 78 :   0.2222 0.5000 0.5000  plane waves:    6992
 k-point 79 :   0.3333 0.5000 0.5000  plane waves:    6984
 k-point 80 :   0.4444 0.5000 0.5000  plane waves:    6956

 maximum and minimum number of plane-waves per node :      1790     1723

 maximum number of plane-waves:      7051
 maximum index in each direction: 
   IXMAX=    7   IYMAX=    4   IZMAX=   47
   IXMIN=   -7   IYMIN=   -5   IZMIN=  -48


 parallel 3D FFT for wavefunctions:
    minimum data exchange during FFTs selected (reduces bandwidth)
 parallel 3D FFT for charge:
    minimum data exchange during FFTs selected (reduces bandwidth)


 total amount of memory used by VASP MPI-rank0    87811. kBytes
=======================================================================

   base      :      30000. kBytes
   nonl-proj :      41399. kBytes
   fftplans  :        916. kBytes
   grid      :       1396. kBytes
   one-center:         46. kBytes
   wavefun   :      14054. kBytes
 
     INWAV:  cpu time    0.0000: real time    0.0000
 Broyden mixing: mesh for mixing (old mesh)
   NGX = 15   NGY =  9   NGZ = 95
  (NGX  = 48   NGY  = 28   NGZ  =288)
  gives a total of  12825 points

 initial charge density was supplied:
 charge density of overlapping atoms calculated
 number of electron      51.0000000 magnetization 
 keeping initial charge density in first step


--------------------------------------------------------------------------------------------------------


 Maximum index for augmentation-charges          164 (set IRDMAX)


--------------------------------------------------------------------------------------------------------


 First call to EWALD:  gamma=   0.244
 Maximum number of real-space cells 4x 6x 1
 Maximum number of reciprocal cells 2x 1x10

    FEWALD:  cpu time    0.0017: real time    0.0017


--------------------------------------- Iteration      1(   1)  ---------------------------------------


    POTLOK:  cpu time    0.0121: real time    0.0180
    SETDIJ:  cpu time    0.0028: real time    0.0028
     EDDAV:  cpu time    2.1165: real time    2.1181
       DOS:  cpu time    0.0027: real time    0.0027
    --------------------------------------------
      LOOP:  cpu time    2.1340: real time    2.1415

 eigenvalue-minimisations  :  5760
 total energy-change (2. order) : 0.2436805E+03  (-0.1382936E+04)
 number of electron      51.0000000 magnetization 
 augmentation part       51.0000000 magnetization 

 DIPCOR: dipole corrections for dipol
 direction  3 min pos   215,
 dipolmoment           0.000000      0.000000      0.000008 electrons x Angstroem
 Tr[quadrupol]       -95.221015

 energy correction for charged system         0.000000 eV
 dipol+quadrupol energy correction           -0.000000 eV
 added-field ion interaction         -0.000017 eV  (added to PSCEN)


 Free energy of the ion-electron system (eV)
  ---------------------------------------------------
  alpha Z        PSCENC =       129.55820711
  Ewald energy   TEWEN  =      9055.93984339
  -Hartree energ DENC   =    -10564.32938733
  -exchange      EXHF   =         0.00000000
  -V(xc)+E(xc)   XCENC  =      -472.98854674
  PAW double counting   =      1748.43918234    -1236.36677354
  entropy T*S    EENTRO =         0.00202875
  eigenvalues    EBANDS =       217.69491362
  atomic energy  EATOM  =      1365.73104350
  Solvation  Ediel_sol  =         0.00000000
  ---------------------------------------------------
  free energy    TOTEN  =       243.68051112 eV

  energy without entropy =      243.67848237  energy(sigma->0) =      243.67983487


--------------------------------------------------------------------------------------------------------


--------------------------------------- Iteration      1(   2)  ---------------------------------------


     EDDAV:  cpu time    2.2458: real time    2.2527
       DOS:  cpu time    0.0033: real time    0.0038
    --------------------------------------------
      LOOP:  cpu time    2.2492: real time    2.2564

 eigenvalue-minimisations  :  5856
 total energy-change (2. order) :-0.3111451E+03  (-0.2945461E+03)
 number of electron      51.0000000 magnetization 
 augmentation part       51.0000000 magnetization 

 DIPCOR: dipole corrections for dipol
 direction  3 min pos   215,
 dipolmoment           0.000000      0.000000      0.000008 electrons x Angstroem
 Tr[quadrupol]       -95.221015

 energy correction for charged system         0.000000 eV
 dipol+quadrupol energy correction           -0.000000 eV
 added-field ion interaction         -0.000017 eV  (added to PSCEN)


 Free energy of the ion-electron system (eV)
  ---------------------------------------------------
  alpha Z        PSCENC =       129.55820711
  Ewald energy   TEWEN  =      9055.93984339
  -Hartree energ DENC   =    -10564.32938733
  -exchange      EXHF   =         0.00000000
  -V(xc)+E(xc)   XCENC  =      -472.98854674
  PAW double counting   =      1748.43918234    -1236.36677354
  entropy T*S    EENTRO =         0.00271193
  eigenvalues    EBANDS =       -93.45091517
  atomic energy  EATOM  =      1365.73104350
  Solvation  Ediel_sol  =         0.00000000
  ---------------------------------------------------
  free energy    TOTEN  =       -67.46463449 eV

  energy without entropy =      -67.46734642  energy(sigma->0) =      -67.46553846


--------------------------------------------------------------------------------------------------------


--------------------------------------- Iteration      1(   3)  ---------------------------------------


     EDDAV:  cpu time    3.3293: real time    3.3339
       DOS:  cpu time    0.0037: real time    0.0037
    --------------------------------------------
      LOOP:  cpu time    3.3330: real time    3.3376

 eigenvalue-minimisations  :  9612
 total energy-change (2. order) :-0.4086643E+02  (-0.3807631E+02)
 number of electron      51.0000000 magnetization 
 augmentation part       51.0000000 magnetization 

 DIPCOR: dipole corrections for dipol
 direction  3 min pos   215,
 dipolmoment           0.000000      0.000000      0.000008 electrons x Angstroem
 Tr[quadrupol]       -95.221015

 energy correction for charged system         0.000000 eV
 dipol+quadrupol energy correction           -0.000000 eV
 added-field ion interaction         -0.000017 eV  (added to PSCEN)


 Free energy of the ion-electron system (eV)
  ---------------------------------------------------
  alpha Z        PSCENC =       129.55820711
  Ewald energy   TEWEN  =      9055.93984339
  -Hartree energ DENC   =    -10564.32938733
  -exchange      EXHF   =         0.00000000
  -V(xc)+E(xc)   XCENC  =      -472.98854674
  PAW double counting   =      1748.43918234    -1236.36677354
  entropy T*S    EENTRO =         0.00875777
  eigenvalues    EBANDS =      -134.32338830
  atomic energy  EATOM  =      1365.73104350
  Solvation  Ediel_sol  =         0.00000000
  ---------------------------------------------------
  free energy    TOTEN  =      -108.33106178 eV

  energy without entropy =     -108.33981955  energy(sigma->0) =     -108.33398104


--------------------------------------------------------------------------------------------------------


--------------------------------------- Iteration      1(   4)  ---------------------------------------


     EDDAV:  cpu time    3.1459: real time    3.1586
       DOS:  cpu time    0.0039: real time    0.0039
    --------------------------------------------
      LOOP:  cpu time    3.1497: real time    3.1625

 eigenvalue-minimisations  :  9036
 total energy-change (2. order) :-0.2157119E+01  (-0.2081518E+01)
 number of electron      51.0000000 magnetization 
 augmentation part       51.0000000 magnetization 

 DIPCOR: dipole corrections for dipol
 direction  3 min pos   215,
 dipolmoment           0.000000      0.000000      0.000008 electrons x Angstroem
 Tr[quadrupol]       -95.221015

 energy correction for charged system         0.000000 eV
 dipol+quadrupol energy correction           -0.000000 eV
 added-field ion interaction         -0.000017 eV  (added to PSCEN)


 Free energy of the ion-electron system (eV)
  ---------------------------------------------------
  alpha Z        PSCENC =       129.55820711
  Ewald energy   TEWEN  =      9055.93984339
  -Hartree energ DENC   =    -10564.32938733
  -exchange      EXHF   =         0.00000000
  -V(xc)+E(xc)   XCENC  =      -472.98854674
  PAW double counting   =      1748.43918234    -1236.36677354
  entropy T*S    EENTRO =         0.00942627
  eigenvalues    EBANDS =      -136.48117532
  atomic energy  EATOM  =      1365.73104350
  Solvation  Ediel_sol  =         0.00000000
  ---------------------------------------------------
  free energy    TOTEN  =      -110.48818030 eV

  energy without entropy =     -110.49760657  energy(sigma->0) =     -110.49132239


--------------------------------------------------------------------------------------------------------


--------------------------------------- Iteration      1(   5)  ---------------------------------------


     EDDAV:  cpu time    3.2268: real time    3.2298
       DOS:  cpu time    0.0039: real time    0.0043
    CHARGE:  cpu time    0.0911: real time    0.0914
    MIXING:  cpu time    0.0007: real time    0.0007
    --------------------------------------------
      LOOP:  cpu time    3.3225: real time    3.3262

 eigenvalue-minimisations  :  9348
 total energy-change (2. order) :-0.9205315E-01  (-0.9108644E-01)
 number of electron      50.9999997 magnetization 
 augmentation part       12.1304156 magnetization 

 DIPCOR: dipole corrections for dipol
 direction  3 min pos   215,
 dipolmoment           0.000000      0.000000      0.000008 electrons x Angstroem
 Tr[quadrupol]       -95.221015

 energy correction for charged system         0.000000 eV
 dipol+quadrupol energy correction           -0.000000 eV
 added-field ion interaction         -0.000017 eV  (added to PSCEN)


 Broyden mixing:
  rms(total) = 0.37825E+01    rms(broyden)= 0.37825E+01
  rms(prec ) = 0.39666E+01
  weight for this iteration     100.00

 Free energy of the ion-electron system (eV)
  ---------------------------------------------------
  alpha Z        PSCENC =       129.55820711
  Ewald energy   TEWEN  =      9055.93984339
  -Hartree energ DENC   =    -10564.32938733
  -exchange      EXHF   =         0.00000000
  -V(xc)+E(xc)   XCENC  =      -472.98854674
  PAW double counting   =      1748.43918234    -1236.36677354
  entropy T*S    EENTRO =         0.00978195
  eigenvalues    EBANDS =      -136.57358415
  atomic energy  EATOM  =      1365.73104350
  Solvation  Ediel_sol  =         0.00000000
  ---------------------------------------------------
  free energy    TOTEN  =      -110.58023346 eV

  energy without entropy =     -110.59001540  energy(sigma->0) =     -110.58349410


--------------------------------------------------------------------------------------------------------


--------------------------------------- Iteration      1(   6)  ---------------------------------------


    POTLOK:  cpu time    0.0107: real time    0.0109
    SETDIJ:  cpu time    0.0025: real time    0.0025
    EDDIAG:  cpu time    0.3635: real time    0.3635
  RMM-DIIS:  cpu time    2.2843: real time    2.2851
    ORTHCH:  cpu time    0.0383: real time    0.0384
       DOS:  cpu time    0.0037: real time    0.0037
    CHARGE:  cpu time    0.0911: real time    0.0911
    MIXING:  cpu time    0.0006: real time    0.0007
    --------------------------------------------
      LOOP:  cpu time    2.7947: real time    2.7959

 eigenvalue-minimisations  :  9735
 total energy-change (2. order) :-0.2217920E+02  (-0.2863430E+02)
 number of electron      51.0000021 magnetization 
 augmentation part       15.6294647 magnetization 

 DIPCOR: dipole corrections for dipol
 direction  3 min pos   208,
 dipolmoment           0.000000      0.000000      0.253362 electrons x Angstroem
 Tr[quadrupol]      -108.564539

 energy correction for charged system         0.000000 eV
 dipol+quadrupol energy correction           -0.015072 eV
 added-field ion interaction         -4.868909 eV  (added to PSCEN)


 Broyden mixing:
  rms(total) = 0.28809E+01    rms(broyden)= 0.28808E+01
  rms(prec ) = 0.43670E+01
  weight for this iteration     100.00

 eigenvalues of (default mixing * dielectric matrix)
  average eigenvalue GAMMA=   0.7244
  0.7244

 Free energy of the ion-electron system (eV)
  ---------------------------------------------------
  alpha Z        PSCENC =       124.67424390
  Ewald energy   TEWEN  =      9055.93984339
  -Hartree energ DENC   =    -10676.48287330
  -exchange      EXHF   =         0.00000000
  -V(xc)+E(xc)   XCENC  =      -470.91049609
  PAW double counting   =      2476.31196036    -1962.64543076
  entropy T*S    EENTRO =        -0.00373784
  eigenvalues    EBANDS =       -45.37398668
  atomic energy  EATOM  =      1365.73104350
  Solvation  Ediel_sol  =         0.00000000
  ---------------------------------------------------
  free energy    TOTEN  =      -132.75943351 eV

  energy without entropy =     -132.75569567  energy(sigma->0) =     -132.75818756


--------------------------------------------------------------------------------------------------------


--------------------------------------- Iteration      1(   7)  ---------------------------------------


    POTLOK:  cpu time    0.0078: real time    0.0105
    SETDIJ:  cpu time    0.0025: real time    0.0025
    EDDIAG:  cpu time    0.3633: real time    0.3633
  RMM-DIIS:  cpu time    1.9355: real time    1.9575
    ORTHCH:  cpu time    0.0378: real time    0.0378
       DOS:  cpu time    0.0027: real time    0.0027
    CHARGE:  cpu time    0.1129: real time    0.1129
    MIXING:  cpu time    0.0006: real time    0.0006
    --------------------------------------------
      LOOP:  cpu time    2.4632: real time    2.4878

 eigenvalue-minimisations  :  8052
 total energy-change (2. order) :-0.1032611E+03  (-0.2923892E+02)
 number of electron      50.9999994 magnetization 
 augmentation part       17.8807570 magnetization 

 DIPCOR: dipole corrections for dipol
 direction  3 min pos   207,
 dipolmoment           0.000000      0.000000     -0.775753 electrons x Angstroem
 Tr[quadrupol]       -96.685433

 energy correction for charged system         0.000000 eV
 dipol+quadrupol energy correction           -0.141294 eV
 added-field ion interaction         16.805458 eV  (added to PSCEN)


 Broyden mixing:
  rms(total) = 0.36001E+01    rms(broyden)= 0.36001E+01
  rms(prec ) = 0.78982E+01
  weight for this iteration     100.00

 eigenvalues of (default mixing * dielectric matrix)
  average eigenvalue GAMMA=   0.5590
  0.9084  0.2095

 Free energy of the ion-electron system (eV)
  ---------------------------------------------------
  alpha Z        PSCENC =       146.22238820
  Ewald energy   TEWEN  =      9055.93984339
  -Hartree energ DENC   =    -10522.49850343
  -exchange      EXHF   =         0.00000000
  -V(xc)+E(xc)   XCENC  =      -470.61641924
  PAW double counting   =      2610.89323460    -2098.26745533
  entropy T*S    EENTRO =         0.00907955
  eigenvalues    EBANDS =      -323.43374799
  atomic energy  EATOM  =      1365.73104350
  Solvation  Ediel_sol  =         0.00000000
  ---------------------------------------------------
  free energy    TOTEN  =      -236.02053674 eV

  energy without entropy =     -236.02961629  energy(sigma->0) =     -236.02356326


--------------------------------------------------------------------------------------------------------


--------------------------------------- Iteration      1(   8)  ---------------------------------------


    POTLOK:  cpu time    0.0113: real time    0.0116
    SETDIJ:  cpu time    0.0025: real time    0.0025
    EDDIAG:  cpu time    0.3620: real time    0.3620
  RMM-DIIS:  cpu time    1.8206: real time    1.8212
    ORTHCH:  cpu time    0.0371: real time    0.0371
       DOS:  cpu time    0.0024: real time    0.0024
    CHARGE:  cpu time    0.1088: real time    0.1088
    MIXING:  cpu time    0.0005: real time    0.0005
    --------------------------------------------
      LOOP:  cpu time    2.3453: real time    2.3462

 eigenvalue-minimisations  :  7420
 total energy-change (2. order) :-0.3049340E+02  (-0.2670700E+02)
 number of electron      50.9999996 magnetization 
 augmentation part       17.4336327 magnetization 

 DIPCOR: dipole corrections for dipol
 direction  3 min pos   209,
 dipolmoment           0.000000      0.000000      1.683805 electrons x Angstroem
 Tr[quadrupol]       -93.679542

 energy correction for charged system         0.000000 eV
 dipol+quadrupol energy correction           -0.665671 eV
 added-field ion interaction        -28.238961 eV  (added to PSCEN)


 Broyden mixing:
  rms(total) = 0.32436E+01    rms(broyden)= 0.32436E+01
  rms(prec ) = 0.72192E+01
  weight for this iteration     100.00

 eigenvalues of (default mixing * dielectric matrix)
  average eigenvalue GAMMA=   0.4452
  0.9353  0.2938  0.1065

 Free energy of the ion-electron system (eV)
  ---------------------------------------------------
  alpha Z        PSCENC =       100.65359277
  Ewald energy   TEWEN  =      9055.93984339
  -Hartree energ DENC   =    -10532.89812043
  -exchange      EXHF   =         0.00000000
  -V(xc)+E(xc)   XCENC  =      -470.49157303
  PAW double counting   =      2703.51424999    -2192.54650443
  entropy T*S    EENTRO =        -0.00818116
  eigenvalues    EBANDS =      -296.40828588
  atomic energy  EATOM  =      1365.73104350
  Solvation  Ediel_sol  =         0.00000000
  ---------------------------------------------------
  free energy    TOTEN  =      -266.51393528 eV

  energy without entropy =     -266.50575412  energy(sigma->0) =     -266.51120822


--------------------------------------------------------------------------------------------------------


--------------------------------------- Iteration      1(   9)  ---------------------------------------


    POTLOK:  cpu time    0.0079: real time    0.0110
    SETDIJ:  cpu time    0.0025: real time    0.0025
    EDDIAG:  cpu time    0.3622: real time    0.3625
  RMM-DIIS:  cpu time    1.6178: real time    1.6183
    ORTHCH:  cpu time    0.0379: real time    0.0383
       DOS:  cpu time    0.0038: real time    0.0038
    CHARGE:  cpu time    0.0908: real time    0.0908
    MIXING:  cpu time    0.0006: real time    0.0006
    --------------------------------------------
      LOOP:  cpu time    2.1236: real time    2.1279

 eigenvalue-minimisations  :  6859
 total energy-change (2. order) : 0.1543889E+03  (-0.9699678E+01)
 number of electron      51.0000007 magnetization 
 augmentation part       15.9584436 magnetization 

 DIPCOR: dipole corrections for dipol
 direction  3 min pos   209,
 dipolmoment           0.000000      0.000000      0.362691 electrons x Angstroem
 Tr[quadrupol]      -101.291767

 energy correction for charged system         0.000000 eV
 dipol+quadrupol energy correction           -0.030885 eV
 added-field ion interaction         -6.082668 eV  (added to PSCEN)


 Broyden mixing:
  rms(total) = 0.24721E+01    rms(broyden)= 0.24720E+01
  rms(prec ) = 0.35627E+01
  weight for this iteration     100.00

 eigenvalues of (default mixing * dielectric matrix)
  average eigenvalue GAMMA=   0.4314
  1.1220  0.2737  0.2157  0.1141

 Free energy of the ion-electron system (eV)
  ---------------------------------------------------
  alpha Z        PSCENC =       123.44467126
  Ewald energy   TEWEN  =      9055.93984339
  -Hartree energ DENC   =    -10593.49523392
  -exchange      EXHF   =         0.00000000
  -V(xc)+E(xc)   XCENC  =      -470.45253537
  PAW double counting   =      2775.37807519    -2265.85235223
  entropy T*S    EENTRO =        -0.00427435
  eigenvalues    EBANDS =      -102.81432037
  atomic energy  EATOM  =      1365.73104350
  Solvation  Ediel_sol  =         0.00000000
  ---------------------------------------------------
  free energy    TOTEN  =      -112.12508289 eV

  energy without entropy =     -112.12080854  energy(sigma->0) =     -112.12365811


--------------------------------------------------------------------------------------------------------


--------------------------------------- Iteration      1(  10)  ---------------------------------------


    POTLOK:  cpu time    0.0080: real time    0.0108
    SETDIJ:  cpu time    0.0026: real time    0.0026
    EDDIAG:  cpu time    0.3633: real time    0.3633
  RMM-DIIS:  cpu time    1.4032: real time    1.4037
    ORTHCH:  cpu time    0.0392: real time    0.0392
       DOS:  cpu time    0.0039: real time    0.0039
    CHARGE:  cpu time    0.0909: real time    0.0909
    MIXING:  cpu time    0.0006: real time    0.0006
    --------------------------------------------
      LOOP:  cpu time    1.9115: real time    1.9149

 eigenvalue-minimisations  :  5982
 total energy-change (2. order) : 0.1061200E+02  (-0.4106776E+01)
 number of electron      50.9999992 magnetization 
 augmentation part       15.4051211 magnetization 

 DIPCOR: dipole corrections for dipol
 direction  3 min pos   218,
 dipolmoment           0.000000      0.000000     -0.158982 electrons x Angstroem
 Tr[quadrupol]      -101.204075

 energy correction for charged system         0.000000 eV
 dipol+quadrupol energy correction           -0.005934 eV
 added-field ion interaction         -0.833916 eV  (added to PSCEN)


 Broyden mixing:
  rms(total) = 0.19323E+01    rms(broyden)= 0.19322E+01
  rms(prec ) = 0.40928E+01
  weight for this iteration     100.00

 eigenvalues of (default mixing * dielectric matrix)
  average eigenvalue GAMMA=   0.4300
  1.2262  0.3342  0.3342  0.1277  0.1277

 Free energy of the ion-electron system (eV)
  ---------------------------------------------------
  alpha Z        PSCENC =       128.71837361
  Ewald energy   TEWEN  =      9055.93984339
  -Hartree energ DENC   =    -10588.56706382
  -exchange      EXHF   =         0.00000000
  -V(xc)+E(xc)   XCENC  =      -470.28880240
  PAW double counting   =      2880.67690776    -2372.14122242
  entropy T*S    EENTRO =        -0.01671702
  eigenvalues    EBANDS =      -101.56544301
  atomic energy  EATOM  =      1365.73104350
  Solvation  Ediel_sol  =         0.00000000
  ---------------------------------------------------
  free energy    TOTEN  =      -101.51308041 eV

  energy without entropy =     -101.49636339  energy(sigma->0) =     -101.50750807


--------------------------------------------------------------------------------------------------------


--------------------------------------- Iteration      1(  11)  ---------------------------------------


    POTLOK:  cpu time    0.0079: real time    0.0115
    SETDIJ:  cpu time    0.0025: real time    0.0025
    EDDIAG:  cpu time    0.3633: real time    0.3634
  RMM-DIIS:  cpu time    1.9586: real time    1.9592
    ORTHCH:  cpu time    0.0385: real time    0.0385
       DOS:  cpu time    0.0043: real time    0.0043
    CHARGE:  cpu time    0.0909: real time    0.0909
    MIXING:  cpu time    0.0006: real time    0.0006
    --------------------------------------------
      LOOP:  cpu time    2.4666: real time    2.4710

 eigenvalue-minimisations  :  8275
 total energy-change (2. order) : 0.7193607E+01  (-0.2034271E+01)
 number of electron      50.9999993 magnetization 
 augmentation part       15.0223402 magnetization 

 DIPCOR: dipole corrections for dipol
 direction  3 min pos   222,
 dipolmoment           0.000000      0.000000     -0.056457 electrons x Angstroem
 Tr[quadrupol]      -102.809580

 energy correction for charged system         0.000000 eV
 dipol+quadrupol energy correction           -0.000748 eV
 added-field ion interaction         -0.848574 eV  (added to PSCEN)


 Broyden mixing:
  rms(total) = 0.10656E+01    rms(broyden)= 0.10655E+01
  rms(prec ) = 0.12233E+01
  weight for this iteration     100.00

 eigenvalues of (default mixing * dielectric matrix)
  average eigenvalue GAMMA=   0.4037
  1.2824  0.3162  0.3162  0.2458  0.1307  0.1307

 Free energy of the ion-electron system (eV)
  ---------------------------------------------------
  alpha Z        PSCENC =       128.70890170
  Ewald energy   TEWEN  =      9055.93984339
  -Hartree energ DENC   =    -10602.58339915
  -exchange      EXHF   =         0.00000000
  -V(xc)+E(xc)   XCENC  =      -470.08659502
  PAW double counting   =      2947.61418167    -2439.00995448
  entropy T*S    EENTRO =         0.01174959
  eigenvalues    EBANDS =       -80.64524423
  atomic energy  EATOM  =      1365.73104350
  Solvation  Ediel_sol  =         0.00000000
  ---------------------------------------------------
  free energy    TOTEN  =       -94.31947302 eV

  energy without entropy =      -94.33122262  energy(sigma->0) =      -94.32338955


--------------------------------------------------------------------------------------------------------


--------------------------------------- Iteration      1(  12)  ---------------------------------------


    POTLOK:  cpu time    0.0079: real time    0.0111
    SETDIJ:  cpu time    0.0025: real time    0.0025
    EDDIAG:  cpu time    0.3632: real time    0.3634
  RMM-DIIS:  cpu time    1.7263: real time    1.7268
    ORTHCH:  cpu time    0.0388: real time    0.0388
       DOS:  cpu time    0.0043: real time    0.0043
    CHARGE:  cpu time    0.0911: real time    0.0911
    MIXING:  cpu time    0.0006: real time    0.0006
    --------------------------------------------
      LOOP:  cpu time    2.2346: real time    2.2384

 eigenvalue-minimisations  :  7381
 total energy-change (2. order) : 0.8368877E+00  (-0.5440846E+00)
 number of electron      50.9999998 magnetization 
 augmentation part       15.0219207 magnetization 

 DIPCOR: dipole corrections for dipol
 direction  3 min pos   214,
 dipolmoment           0.000000      0.000000      0.103401 electrons x Angstroem
 Tr[quadrupol]      -103.064967

 energy correction for charged system         0.000000 eV
 dipol+quadrupol energy correction           -0.002510 eV
 added-field ion interaction         -0.469408 eV  (added to PSCEN)


 Broyden mixing:
  rms(total) = 0.78709E+00    rms(broyden)= 0.78708E+00
  rms(prec ) = 0.97949E+00
  weight for this iteration     100.00

 eigenvalues of (default mixing * dielectric matrix)
  average eigenvalue GAMMA=   0.3481
  1.2803  0.3164  0.3164  0.2466  0.1304  0.1304  0.0163

 Free energy of the ion-electron system (eV)
  ---------------------------------------------------
  alpha Z        PSCENC =       129.08630617
  Ewald energy   TEWEN  =      9055.93984339
  -Hartree energ DENC   =    -10604.40359568
  -exchange      EXHF   =         0.00000000
  -V(xc)+E(xc)   XCENC  =      -469.93719140
  PAW double counting   =      2999.93997143    -2491.34165648
  entropy T*S    EENTRO =        -0.01117716
  eigenvalues    EBANDS =       -78.48612906
  atomic energy  EATOM  =      1365.73104350
  Solvation  Ediel_sol  =         0.00000000
  ---------------------------------------------------
  free energy    TOTEN  =       -93.48258527 eV

  energy without entropy =      -93.47140811  energy(sigma->0) =      -93.47885955


--------------------------------------------------------------------------------------------------------


--------------------------------------- Iteration      1(  13)  ---------------------------------------


    POTLOK:  cpu time    0.0079: real time    0.0110
    SETDIJ:  cpu time    0.0025: real time    0.0025
    EDDIAG:  cpu time    0.3640: real time    0.3642
  RMM-DIIS:  cpu time    2.0584: real time    2.0590
    ORTHCH:  cpu time    0.0411: real time    0.0411
       DOS:  cpu time    0.0042: real time    0.0042
    CHARGE:  cpu time    0.0958: real time    0.0958
    MIXING:  cpu time    0.0007: real time    0.0007
    --------------------------------------------
      LOOP:  cpu time    2.5746: real time    2.5785

 eigenvalue-minimisations  :  8608
 total energy-change (2. order) :-0.7527469E+00  (-0.2233706E+00)
 number of electron      50.9999999 magnetization 
 augmentation part       15.0401398 magnetization 

 DIPCOR: dipole corrections for dipol
 direction  3 min pos   210,
 dipolmoment           0.000000      0.000000      0.159101 electrons x Angstroem
 Tr[quadrupol]      -103.010825

 energy correction for charged system         0.000000 eV
 dipol+quadrupol energy correction           -0.005943 eV
 added-field ion interaction         -2.279074 eV  (added to PSCEN)


 Broyden mixing:
  rms(total) = 0.91873E+00    rms(broyden)= 0.91873E+00
  rms(prec ) = 0.14844E+01
  weight for this iteration     100.00

 eigenvalues of (default mixing * dielectric matrix)
  average eigenvalue GAMMA=   0.3276
  1.2881  0.2419  0.2419  0.2117  0.2117  0.1449  0.1403  0.1403

 Free energy of the ion-electron system (eV)
  ---------------------------------------------------
  alpha Z        PSCENC =       127.27320682
  Ewald energy   TEWEN  =      9055.93984339
  -Hartree energ DENC   =    -10604.91959986
  -exchange      EXHF   =         0.00000000
  -V(xc)+E(xc)   XCENC  =      -469.95119552
  PAW double counting   =      2996.01495165    -2487.42700657
  entropy T*S    EENTRO =        -0.01363094
  eigenvalues    EBANDS =       -76.88294467
  atomic energy  EATOM  =      1365.73104350
  Solvation  Ediel_sol  =         0.00000000
  ---------------------------------------------------
  free energy    TOTEN  =       -94.23533218 eV

  energy without entropy =      -94.22170124  energy(sigma->0) =      -94.23078854


--------------------------------------------------------------------------------------------------------


--------------------------------------- Iteration      1(  14)  ---------------------------------------


    POTLOK:  cpu time    0.0080: real time    0.0112
    SETDIJ:  cpu time    0.0025: real time    0.0026
    EDDIAG:  cpu time    0.3691: real time    0.3736
  RMM-DIIS:  cpu time    2.1546: real time    2.1552
    ORTHCH:  cpu time    0.0377: real time    0.0377
       DOS:  cpu time    0.0041: real time    0.0041
    CHARGE:  cpu time    0.0909: real time    0.0909
    MIXING:  cpu time    0.0007: real time    0.0007
    --------------------------------------------
      LOOP:  cpu time    2.6676: real time    2.6759

 eigenvalue-minimisations  :  9088
 total energy-change (2. order) :-0.3278937E+01  (-0.5702550E+00)
 number of electron      50.9999999 magnetization 
 augmentation part       15.1799503 magnetization 

 DIPCOR: dipole corrections for dipol
 direction  3 min pos   208,
 dipolmoment           0.000000      0.000000      0.256555 electrons x Angstroem
 Tr[quadrupol]      -103.251892

 energy correction for charged system         0.000000 eV
 dipol+quadrupol energy correction           -0.015454 eV
 added-field ion interaction         -4.930262 eV  (added to PSCEN)


 Broyden mixing:
  rms(total) = 0.13697E+01    rms(broyden)= 0.13697E+01
  rms(prec ) = 0.28496E+01
  weight for this iteration     100.00

 eigenvalues of (default mixing * dielectric matrix)
  average eigenvalue GAMMA=   0.3310
  1.2922  0.3213  0.3213  0.2674  0.2674  0.1914  0.1288  0.1288  0.0606

 Free energy of the ion-electron system (eV)
  ---------------------------------------------------
  alpha Z        PSCENC =       124.61250790
  Ewald energy   TEWEN  =      9055.93984339
  -Hartree energ DENC   =    -10609.07070827
  -exchange      EXHF   =         0.00000000
  -V(xc)+E(xc)   XCENC  =      -469.89913067
  PAW double counting   =      3007.37893644    -2498.77448235
  entropy T*S    EENTRO =        -0.00900641
  eigenvalues    EBANDS =       -73.42327291
  atomic energy  EATOM  =      1365.73104350
  Solvation  Ediel_sol  =         0.00000000
  ---------------------------------------------------
  free energy    TOTEN  =       -97.51426937 eV

  energy without entropy =      -97.50526295  energy(sigma->0) =      -97.51126723


--------------------------------------------------------------------------------------------------------


--------------------------------------- Iteration      1(  15)  ---------------------------------------


    POTLOK:  cpu time    0.0087: real time    0.0111
    SETDIJ:  cpu time    0.0025: real time    0.0025
    EDDIAG:  cpu time    0.3644: real time    0.3645
  RMM-DIIS:  cpu time    2.1574: real time    2.1579
    ORTHCH:  cpu time    0.0381: real time    0.0381
       DOS:  cpu time    0.0042: real time    0.0042
    CHARGE:  cpu time    0.0909: real time    0.0909
    MIXING:  cpu time    0.0007: real time    0.0007
    --------------------------------------------
      LOOP:  cpu time    2.6669: real time    2.6698

 eigenvalue-minimisations  :  9125
 total energy-change (2. order) :-0.3341492E+00  (-0.2328015E+00)
 number of electron      51.0000000 magnetization 
 augmentation part       15.2029456 magnetization 

 DIPCOR: dipole corrections for dipol
 direction  3 min pos   207,
 dipolmoment           0.000000      0.000000      0.264950 electrons x Angstroem
 Tr[quadrupol]      -103.411255

 energy correction for charged system         0.000000 eV
 dipol+quadrupol energy correction           -0.016482 eV
 added-field ion interaction         -5.739719 eV  (added to PSCEN)


 Broyden mixing:
  rms(total) = 0.14757E+01    rms(broyden)= 0.14757E+01
  rms(prec ) = 0.30216E+01
  weight for this iteration     100.00

 eigenvalues of (default mixing * dielectric matrix)
  average eigenvalue GAMMA=   0.2995
  1.2924  0.3206  0.3206  0.2681  0.2681  0.1916  0.1282  0.1282  0.0637  0.0139

 Free energy of the ion-electron system (eV)
  ---------------------------------------------------
  alpha Z        PSCENC =       123.80202325
  Ewald energy   TEWEN  =      9055.93984339
  -Hartree energ DENC   =    -10610.90785322
  -exchange      EXHF   =         0.00000000
  -V(xc)+E(xc)   XCENC  =      -469.85960574
  PAW double counting   =      3015.45119141    -2506.83140702
  entropy T*S    EENTRO =        -0.01352196
  eigenvalues    EBANDS =       -71.16013223
  atomic energy  EATOM  =      1365.73104350
  Solvation  Ediel_sol  =         0.00000000
  ---------------------------------------------------
  free energy    TOTEN  =       -97.84841861 eV

  energy without entropy =      -97.83489665  energy(sigma->0) =      -97.84391129


--------------------------------------------------------------------------------------------------------


--------------------------------------- Iteration      1(  16)  ---------------------------------------


    POTLOK:  cpu time    0.0079: real time    0.0108
    SETDIJ:  cpu time    0.0025: real time    0.0025
    EDDIAG:  cpu time    0.3633: real time    0.3636
  RMM-DIIS:  cpu time    2.1648: real time    2.1653
    ORTHCH:  cpu time    0.0388: real time    0.0388
       DOS:  cpu time    0.0042: real time    0.0042
    CHARGE:  cpu time    0.0907: real time    0.0908
    MIXING:  cpu time    0.0013: real time    0.0025
    --------------------------------------------
      LOOP:  cpu time    2.6734: real time    2.6785

 eigenvalue-minimisations  :  9246
 total energy-change (2. order) :-0.3881482E+00  (-0.9407693E-01)
 number of electron      51.0000000 magnetization 
 augmentation part       15.2310402 magnetization 

 DIPCOR: dipole corrections for dipol
 direction  3 min pos   206,
 dipolmoment           0.000000      0.000000      0.275201 electrons x Angstroem
 Tr[quadrupol]      -103.361197

 energy correction for charged system         0.000000 eV
 dipol+quadrupol energy correction           -0.017782 eV
 added-field ion interaction         -6.634998 eV  (added to PSCEN)


 Broyden mixing:
  rms(total) = 0.15834E+01    rms(broyden)= 0.15834E+01
  rms(prec ) = 0.32766E+01
  weight for this iteration     100.00

 eigenvalues of (default mixing * dielectric matrix)
  average eigenvalue GAMMA=   0.2894
  1.2938  0.3371  0.3371  0.2716  0.2716  0.2066  0.1297  0.1297  0.0716  0.0716
  0.0626

 Free energy of the ion-electron system (eV)
  ---------------------------------------------------
  alpha Z        PSCENC =       122.90544407
  Ewald energy   TEWEN  =      9055.93984339
  -Hartree energ DENC   =    -10610.79464613
  -exchange      EXHF   =         0.00000000
  -V(xc)+E(xc)   XCENC  =      -469.85825730
  PAW double counting   =      3015.69827444    -2507.07620867
  entropy T*S    EENTRO =        -0.02014866
  eigenvalues    EBANDS =       -70.76191152
  atomic energy  EATOM  =      1365.73104350
  Solvation  Ediel_sol  =         0.00000000
  ---------------------------------------------------
  free energy    TOTEN  =       -98.23656686 eV

  energy without entropy =      -98.21641820  energy(sigma->0) =      -98.22985064


--------------------------------------------------------------------------------------------------------


--------------------------------------- Iteration      1(  17)  ---------------------------------------


    POTLOK:  cpu time    0.0078: real time    0.0105
    SETDIJ:  cpu time    0.0025: real time    0.0025
    EDDIAG:  cpu time    0.3626: real time    0.3626
  RMM-DIIS:  cpu time    2.1648: real time    2.1655
    ORTHCH:  cpu time    0.0377: real time    0.0380
       DOS:  cpu time    0.0041: real time    0.0041
    CHARGE:  cpu time    0.0910: real time    0.0910
    MIXING:  cpu time    0.0008: real time    0.0008
    --------------------------------------------
      LOOP:  cpu time    2.6714: real time    2.6751

 eigenvalue-minimisations  :  9121
 total energy-change (2. order) :-0.2168605E+00  (-0.4609108E-01)
 number of electron      50.9999999 magnetization 
 augmentation part       15.2613619 magnetization 

 DIPCOR: dipole corrections for dipol
 direction  3 min pos   206,
 dipolmoment           0.000000      0.000000      0.278091 electrons x Angstroem
 Tr[quadrupol]      -103.403564

 energy correction for charged system         0.000000 eV
 dipol+quadrupol energy correction           -0.018157 eV
 added-field ion interaction         -6.704687 eV  (added to PSCEN)


 Broyden mixing:
  rms(total) = 0.16541E+01    rms(broyden)= 0.16541E+01
  rms(prec ) = 0.34291E+01
  weight for this iteration     100.00

 eigenvalues of (default mixing * dielectric matrix)
  average eigenvalue GAMMA=   0.2995
  1.2921  0.3784  0.3784  0.2691  0.2691  0.1285  0.2009  0.1775  0.1775  0.1220
  0.1220  0.0783

 Free energy of the ion-electron system (eV)
  ---------------------------------------------------
  alpha Z        PSCENC =       122.83537963
  Ewald energy   TEWEN  =      9055.93984339
  -Hartree energ DENC   =    -10611.22090067
  -exchange      EXHF   =         0.00000000
  -V(xc)+E(xc)   XCENC  =      -469.85026815
  PAW double counting   =      3017.50978837    -2508.88196806
  entropy T*S    EENTRO =        -0.02153858
  eigenvalues    EBANDS =       -70.49480684
  atomic energy  EATOM  =      1365.73104350
  Solvation  Ediel_sol  =         0.00000000
  ---------------------------------------------------
  free energy    TOTEN  =       -98.45342740 eV

  energy without entropy =      -98.43188882  energy(sigma->0) =      -98.44624787


--------------------------------------------------------------------------------------------------------


--------------------------------------- Iteration      1(  18)  ---------------------------------------


    POTLOK:  cpu time    0.0079: real time    0.0109
    SETDIJ:  cpu time    0.0025: real time    0.0025
    EDDIAG:  cpu time    0.3644: real time    0.3646
  RMM-DIIS:  cpu time    2.0713: real time    2.0756
    ORTHCH:  cpu time    0.0382: real time    0.0382
       DOS:  cpu time    0.0042: real time    0.0042
    CHARGE:  cpu time    0.0907: real time    0.0929
    MIXING:  cpu time    0.0009: real time    0.0009
    --------------------------------------------
      LOOP:  cpu time    2.5801: real time    2.5898

 eigenvalue-minimisations  :  8728
 total energy-change (2. order) :-0.1345552E+01  (-0.5119745E-01)
 number of electron      50.9999999 magnetization 
 augmentation part       15.3178543 magnetization 

 DIPCOR: dipole corrections for dipol
 direction  3 min pos   206,
 dipolmoment           0.000000      0.000000      0.303571 electrons x Angstroem
 Tr[quadrupol]      -103.459257

 energy correction for charged system         0.000000 eV
 dipol+quadrupol energy correction           -0.021637 eV
 added-field ion interaction         -7.318988 eV  (added to PSCEN)


 Broyden mixing:
  rms(total) = 0.18273E+01    rms(broyden)= 0.18273E+01
  rms(prec ) = 0.38658E+01
  weight for this iteration     100.00

 eigenvalues of (default mixing * dielectric matrix)
  average eigenvalue GAMMA=   0.3387
  1.2862  0.5126  0.5126  0.3732  0.3732  0.2747  0.2747  0.1667  0.1536  0.1536
  0.1203  0.1203  0.0812

 Free energy of the ion-electron system (eV)
  ---------------------------------------------------
  alpha Z        PSCENC =       122.21759941
  Ewald energy   TEWEN  =      9055.93984339
  -Hartree energ DENC   =    -10612.30554408
  -exchange      EXHF   =         0.00000000
  -V(xc)+E(xc)   XCENC  =      -469.84118972
  PAW double counting   =      3019.52818004    -2510.92332244
  entropy T*S    EENTRO =        -0.01011339
  eigenvalues    EBANDS =       -70.13547632
  atomic energy  EATOM  =      1365.73104350
  Solvation  Ediel_sol  =         0.00000000
  ---------------------------------------------------
  free energy    TOTEN  =       -99.79897958 eV

  energy without entropy =      -99.78886619  energy(sigma->0) =      -99.79560845


--------------------------------------------------------------------------------------------------------


--------------------------------------- Iteration      1(  19)  ---------------------------------------


    POTLOK:  cpu time    0.0106: real time    0.0108
    SETDIJ:  cpu time    0.0025: real time    0.0025
    EDDIAG:  cpu time    0.3627: real time    0.3628
  RMM-DIIS:  cpu time    1.8812: real time    1.8854
    ORTHCH:  cpu time    0.0387: real time    0.0387
       DOS:  cpu time    0.0043: real time    0.0043
    CHARGE:  cpu time    0.0908: real time    0.0909
    MIXING:  cpu time    0.0009: real time    0.0009
    --------------------------------------------
      LOOP:  cpu time    2.3917: real time    2.3962

 eigenvalue-minimisations  :  7925
 total energy-change (2. order) : 0.1269386E+01  (-0.6562447E-01)
 number of electron      50.9999998 magnetization 
 augmentation part       15.2312438 magnetization 

 DIPCOR: dipole corrections for dipol
 direction  3 min pos   206,
 dipolmoment           0.000000      0.000000      0.293351 electrons x Angstroem
 Tr[quadrupol]      -103.732999

 energy correction for charged system         0.000000 eV
 dipol+quadrupol energy correction           -0.020205 eV
 added-field ion interaction         -7.072597 eV  (added to PSCEN)


 Broyden mixing:
  rms(total) = 0.16586E+01    rms(broyden)= 0.16586E+01
  rms(prec ) = 0.31909E+01
  weight for this iteration     100.00

 eigenvalues of (default mixing * dielectric matrix)
  average eigenvalue GAMMA=   0.3643
  1.2825  0.6583  0.5501  0.5501  0.1750  0.3461  0.3461  0.2834  0.2834  0.1528
  0.1528  0.1197  0.1197  0.0808

 Free energy of the ion-electron system (eV)
  ---------------------------------------------------
  alpha Z        PSCENC =       122.46542258
  Ewald energy   TEWEN  =      9055.93984339
  -Hartree energ DENC   =    -10614.88754089
  -exchange      EXHF   =         0.00000000
  -V(xc)+E(xc)   XCENC  =      -469.84673251
  PAW double counting   =      3022.41470498    -2513.90148771
  entropy T*S    EENTRO =        -0.02927031
  eigenvalues    EBANDS =       -66.41557648
  atomic energy  EATOM  =      1365.73104350
  Solvation  Ediel_sol  =         0.00000000
  ---------------------------------------------------
  free energy    TOTEN  =       -98.52959345 eV

  energy without entropy =      -98.50032314  energy(sigma->0) =      -98.51983668


--------------------------------------------------------------------------------------------------------


--------------------------------------- Iteration      1(  20)  ---------------------------------------


    POTLOK:  cpu time    0.0079: real time    0.0106
    SETDIJ:  cpu time    0.0025: real time    0.0025
    EDDIAG:  cpu time    0.3638: real time    0.3640
  RMM-DIIS:  cpu time    1.9375: real time    1.9380
    ORTHCH:  cpu time    0.0390: real time    0.0391
       DOS:  cpu time    0.0044: real time    0.0044
    CHARGE:  cpu time    0.0911: real time    0.0911
    MIXING:  cpu time    0.0010: real time    0.0010
    --------------------------------------------
      LOOP:  cpu time    2.4471: real time    2.4506

 eigenvalue-minimisations  :  8265
 total energy-change (2. order) : 0.2501665E+01  (-0.9666316E-01)
 number of electron      50.9999999 magnetization 
 augmentation part       15.1853148 magnetization 

 DIPCOR: dipole corrections for dipol
 direction  3 min pos   206,
 dipolmoment           0.000000      0.000000      0.219654 electrons x Angstroem
 Tr[quadrupol]      -103.331203

 energy correction for charged system         0.000000 eV
 dipol+quadrupol energy correction           -0.011328 eV
 added-field ion interaction         -5.295780 eV  (added to PSCEN)


 Broyden mixing:
  rms(total) = 0.13920E+01    rms(broyden)= 0.13920E+01
  rms(prec ) = 0.23155E+01
  weight for this iteration     100.00

 eigenvalues of (default mixing * dielectric matrix)
  average eigenvalue GAMMA=   0.3658
  1.2776  0.8175  0.6023  0.6023  0.3596  0.3596  0.1744  0.2839  0.2839  0.1540
  0.1540  0.1196  0.1196  0.0805  0.0983

 Free energy of the ion-electron system (eV)
  ---------------------------------------------------
  alpha Z        PSCENC =       124.25111598
  Ewald energy   TEWEN  =      9055.93984339
  -Hartree energ DENC   =    -10608.76492386
  -exchange      EXHF   =         0.00000000
  -V(xc)+E(xc)   XCENC  =      -469.87471269
  PAW double counting   =      3016.76813178    -2508.06625554
  entropy T*S    EENTRO =        -0.00325816
  eigenvalues    EBANDS =       -72.00891335
  atomic energy  EATOM  =      1365.73104350
  Solvation  Ediel_sol  =         0.00000000
  ---------------------------------------------------
  free energy    TOTEN  =       -96.02792894 eV

  energy without entropy =      -96.02467078  energy(sigma->0) =      -96.02684289


--------------------------------------------------------------------------------------------------------


--------------------------------------- Iteration      1(  21)  ---------------------------------------


    POTLOK:  cpu time    0.0079: real time    0.0106
    SETDIJ:  cpu time    0.0025: real time    0.0025
    EDDIAG:  cpu time    0.3632: real time    0.3633
  RMM-DIIS:  cpu time    2.0901: real time    2.0919
    ORTHCH:  cpu time    0.0385: real time    0.0388
       DOS:  cpu time    0.0044: real time    0.0044
    CHARGE:  cpu time    0.0936: real time    0.0936
    MIXING:  cpu time    0.0011: real time    0.0011
    --------------------------------------------
      LOOP:  cpu time    2.6013: real time    2.6061

 eigenvalue-minimisations  :  8719
 total energy-change (2. order) : 0.3198599E+00  (-0.2721854E-01)
 number of electron      50.9999999 magnetization 
 augmentation part       15.1728874 magnetization 

 DIPCOR: dipole corrections for dipol
 direction  3 min pos   206,
 dipolmoment           0.000000      0.000000      0.208656 electrons x Angstroem
 Tr[quadrupol]      -103.227637

 energy correction for charged system         0.000000 eV
 dipol+quadrupol energy correction           -0.010222 eV
 added-field ion interaction         -5.030620 eV  (added to PSCEN)


 Broyden mixing:
  rms(total) = 0.13383E+01    rms(broyden)= 0.13383E+01
  rms(prec ) = 0.22101E+01
  weight for this iteration     100.00

 eigenvalues of (default mixing * dielectric matrix)
  average eigenvalue GAMMA=   0.4246
  1.0817  1.2721  0.7795  0.7795  0.4468  0.4468  0.1744  0.3025  0.3025  0.2941
  0.2941  0.1502  0.1502  0.1193  0.1193  0.0807

 Free energy of the ion-electron system (eV)
  ---------------------------------------------------
  alpha Z        PSCENC =       124.51738257
  Ewald energy   TEWEN  =      9055.93984339
  -Hartree energ DENC   =    -10607.48777556
  -exchange      EXHF   =         0.00000000
  -V(xc)+E(xc)   XCENC  =      -469.87899208
  PAW double counting   =      3014.99687373    -2506.28254736
  entropy T*S    EENTRO =        -0.00244283
  eigenvalues    EBANDS =       -73.24145437
  atomic energy  EATOM  =      1365.73104350
  Solvation  Ediel_sol  =         0.00000000
  ---------------------------------------------------
  free energy    TOTEN  =       -95.70806899 eV

  energy without entropy =      -95.70562617  energy(sigma->0) =      -95.70725472


--------------------------------------------------------------------------------------------------------


--------------------------------------- Iteration      1(  22)  ---------------------------------------


    POTLOK:  cpu time    0.0083: real time    0.0110
    SETDIJ:  cpu time    0.0025: real time    0.0025
    EDDIAG:  cpu time    0.3735: real time    0.3739
  RMM-DIIS:  cpu time    1.9371: real time    1.9455
    ORTHCH:  cpu time    0.0373: real time    0.0373
       DOS:  cpu time    0.0040: real time    0.0040
    CHARGE:  cpu time    0.0863: real time    0.0864
    MIXING:  cpu time    0.0012: real time    0.0012
    --------------------------------------------
      LOOP:  cpu time    2.4502: real time    2.4617

 eigenvalue-minimisations  :  7761
 total energy-change (2. order) : 0.1005003E+01  (-0.1099782E+00)
 number of electron      51.0000001 magnetization 
 augmentation part       15.1738709 magnetization 

 DIPCOR: dipole corrections for dipol
 direction  3 min pos   206,
 dipolmoment           0.000000      0.000000      0.179849 electrons x Angstroem
 Tr[quadrupol]      -102.946890

 energy correction for charged system         0.000000 eV
 dipol+quadrupol energy correction           -0.007594 eV
 added-field ion interaction         -4.336104 eV  (added to PSCEN)


 Broyden mixing:
  rms(total) = 0.11598E+01    rms(broyden)= 0.11598E+01
  rms(prec ) = 0.17755E+01
  weight for this iteration     100.00

 eigenvalues of (default mixing * dielectric matrix)
  average eigenvalue GAMMA=   0.4470
  1.2795  1.2774  0.9198  0.9198  0.5047  0.5047  0.1743  0.3391  0.3043  0.3043
  0.2700  0.1819  0.1498  0.1498  0.1193  0.1193  0.0807

 Free energy of the ion-electron system (eV)
  ---------------------------------------------------
  alpha Z        PSCENC =       125.21452603
  Ewald energy   TEWEN  =      9055.93984339
  -Hartree energ DENC   =    -10603.86546687
  -exchange      EXHF   =         0.00000000
  -V(xc)+E(xc)   XCENC  =      -469.90502210
  PAW double counting   =      3010.68164828    -2501.95988584
  entropy T*S    EENTRO =        -0.00661583
  eigenvalues    EBANDS =       -76.53313691
  atomic energy  EATOM  =      1365.73104350
  Solvation  Ediel_sol  =         0.00000000
  ---------------------------------------------------
  free energy    TOTEN  =       -94.70306635 eV

  energy without entropy =      -94.69645052  energy(sigma->0) =      -94.70086107


--------------------------------------------------------------------------------------------------------


--------------------------------------- Iteration      1(  23)  ---------------------------------------


    POTLOK:  cpu time    0.0082: real time    0.0111
    SETDIJ:  cpu time    0.0025: real time    0.0025
    EDDIAG:  cpu time    0.3642: real time    0.3642
  RMM-DIIS:  cpu time    2.0156: real time    2.0163
    ORTHCH:  cpu time    0.0384: real time    0.0384
       DOS:  cpu time    0.0044: real time    0.0044
    CHARGE:  cpu time    0.0909: real time    0.0910
    MIXING:  cpu time    0.0011: real time    0.0011
    --------------------------------------------
      LOOP:  cpu time    2.5252: real time    2.5291

 eigenvalue-minimisations  :  8446
 total energy-change (2. order) : 0.5115364E+00  (-0.6905201E-01)
 number of electron      50.9999999 magnetization 
 augmentation part       15.2459456 magnetization 

 DIPCOR: dipole corrections for dipol
 direction  3 min pos   206,
 dipolmoment           0.000000      0.000000      0.164108 electrons x Angstroem
 Tr[quadrupol]      -102.625089

 energy correction for charged system         0.000000 eV
 dipol+quadrupol energy correction           -0.006323 eV
 added-field ion interaction         -3.956582 eV  (added to PSCEN)


 Broyden mixing:
  rms(total) = 0.98969E+00    rms(broyden)= 0.98969E+00
  rms(prec ) = 0.14887E+01
  weight for this iteration     100.00

 eigenvalues of (default mixing * dielectric matrix)
  average eigenvalue GAMMA=   0.4227
  1.1941  1.2798  0.8840  0.8840  0.5032  0.5032  0.1743  0.3428  0.3038  0.3038
  0.2718  0.1993  0.1193  0.1193  0.1499  0.1499  0.0807  0.1450

 Free energy of the ion-electron system (eV)
  ---------------------------------------------------
  alpha Z        PSCENC =       125.59531885
  Ewald energy   TEWEN  =      9055.93984339
  -Hartree energ DENC   =    -10599.81057551
  -exchange      EXHF   =         0.00000000
  -V(xc)+E(xc)   XCENC  =      -469.87435027
  PAW double counting   =      3018.49785833    -2509.69671589
  entropy T*S    EENTRO =        -0.01381633
  eigenvalues    EBANDS =       -80.56013607
  atomic energy  EATOM  =      1365.73104350
  Solvation  Ediel_sol  =         0.00000000
  ---------------------------------------------------
  free energy    TOTEN  =       -94.19152999 eV

  energy without entropy =      -94.17771366  energy(sigma->0) =      -94.18692455


--------------------------------------------------------------------------------------------------------


--------------------------------------- Iteration      1(  24)  ---------------------------------------


    POTLOK:  cpu time    0.0079: real time    0.0115
    SETDIJ:  cpu time    0.0025: real time    0.0025
    EDDIAG:  cpu time    0.3639: real time    0.3640
  RMM-DIIS:  cpu time    1.9976: real time    2.0074
    ORTHCH:  cpu time    0.0380: real time    0.0381
       DOS:  cpu time    0.0043: real time    0.0043
    CHARGE:  cpu time    0.0910: real time    0.0911
    MIXING:  cpu time    0.0012: real time    0.0012
    --------------------------------------------
      LOOP:  cpu time    2.5064: real time    2.5200

 eigenvalue-minimisations  :  8404
 total energy-change (2. order) :-0.2597044E+00  (-0.7351625E-02)
 number of electron      50.9999999 magnetization 
 augmentation part       15.2506679 magnetization 

 DIPCOR: dipole corrections for dipol
 direction  3 min pos   206,
 dipolmoment           0.000000      0.000000      0.176636 electrons x Angstroem
 Tr[quadrupol]      -102.701298

 energy correction for charged system         0.000000 eV
 dipol+quadrupol energy correction           -0.007325 eV
 added-field ion interaction         -4.258626 eV  (added to PSCEN)


 Broyden mixing:
  rms(total) = 0.10548E+01    rms(broyden)= 0.10548E+01
  rms(prec ) = 0.16662E+01
  weight for this iteration     100.00

 eigenvalues of (default mixing * dielectric matrix)
  average eigenvalue GAMMA=   0.4346
  1.3747  1.2749  0.9600  0.9600  0.4873  0.4873  0.1744  0.3046  0.3046  0.3298
  0.2506  0.2506  0.2737  0.2051  0.1500  0.1500  0.1193  0.1193  0.0807

 Free energy of the ion-electron system (eV)
  ---------------------------------------------------
  alpha Z        PSCENC =       125.29227298
  Ewald energy   TEWEN  =      9055.93984339
  -Hartree energ DENC   =    -10600.83288787
  -exchange      EXHF   =         0.00000000
  -V(xc)+E(xc)   XCENC  =      -469.88240022
  PAW double counting   =      3017.57632696    -2508.78771484
  entropy T*S    EENTRO =        -0.01292445
  eigenvalues    EBANDS =       -79.47479388
  atomic energy  EATOM  =      1365.73104350
  Solvation  Ediel_sol  =         0.00000000
  ---------------------------------------------------
  free energy    TOTEN  =       -94.45123443 eV

  energy without entropy =      -94.43830998  energy(sigma->0) =      -94.44692628


--------------------------------------------------------------------------------------------------------


--------------------------------------- Iteration      1(  25)  ---------------------------------------


    POTLOK:  cpu time    0.0079: real time    0.0108
    SETDIJ:  cpu time    0.0025: real time    0.0025
    EDDIAG:  cpu time    0.3632: real time    0.3635
  RMM-DIIS:  cpu time    1.9691: real time    1.9856
    ORTHCH:  cpu time    0.0382: real time    0.0384
       DOS:  cpu time    0.0043: real time    0.0043
    CHARGE:  cpu time    0.0911: real time    0.0911
    MIXING:  cpu time    0.0012: real time    0.0012
    --------------------------------------------
      LOOP:  cpu time    2.4776: real time    2.4975

 eigenvalue-minimisations  :  8249
 total energy-change (2. order) : 0.4577263E+00  (-0.1306353E-01)
 number of electron      50.9999999 magnetization 
 augmentation part       15.2640533 magnetization 

 DIPCOR: dipole corrections for dipol
 direction  3 min pos   206,
 dipolmoment           0.000000      0.000000      0.151459 electrons x Angstroem
 Tr[quadrupol]      -102.591477

 energy correction for charged system         0.000000 eV
 dipol+quadrupol energy correction           -0.005386 eV
 added-field ion interaction         -3.651625 eV  (added to PSCEN)


 Broyden mixing:
  rms(total) = 0.93389E+00    rms(broyden)= 0.93389E+00
  rms(prec ) = 0.13395E+01
  weight for this iteration     100.00

 eigenvalues of (default mixing * dielectric matrix)
  average eigenvalue GAMMA=   0.4496
  1.4089  1.2774  0.9633  0.9633  0.4955  0.4955  0.4884  0.4884  0.1744  0.3863
  0.3027  0.3027  0.2370  0.2370  0.1193  0.1193  0.1500  0.1500  0.0807  0.1510

 Free energy of the ion-electron system (eV)
  ---------------------------------------------------
  alpha Z        PSCENC =       125.90121349
  Ewald energy   TEWEN  =      9055.93984339
  -Hartree energ DENC   =    -10599.12165923
  -exchange      EXHF   =         0.00000000
  -V(xc)+E(xc)   XCENC  =      -469.87460800
  PAW double counting   =      3018.51286057    -2509.69049377
  entropy T*S    EENTRO =        -0.01333576
  eigenvalues    EBANDS =       -81.37837230
  atomic energy  EATOM  =      1365.73104350
  Solvation  Ediel_sol  =         0.00000000
  ---------------------------------------------------
  free energy    TOTEN  =       -93.99350811 eV

  energy without entropy =      -93.98017235  energy(sigma->0) =      -93.98906286


--------------------------------------------------------------------------------------------------------


--------------------------------------- Iteration      1(  26)  ---------------------------------------


    POTLOK:  cpu time    0.0078: real time    0.0109
    SETDIJ:  cpu time    0.0025: real time    0.0025
    EDDIAG:  cpu time    0.3639: real time    0.3640
  RMM-DIIS:  cpu time    1.5932: real time    1.5966
    ORTHCH:  cpu time    0.0372: real time    0.0372
       DOS:  cpu time    0.0041: real time    0.0041
    CHARGE:  cpu time    0.0900: real time    0.0901
    MIXING:  cpu time    0.0013: real time    0.0013
    --------------------------------------------
      LOOP:  cpu time    2.1001: real time    2.1067

 eigenvalue-minimisations  :  6501
 total energy-change (2. order) :-0.3545847E-01  (-0.2929014E-02)
 number of electron      50.9999999 magnetization 
 augmentation part       15.2532889 magnetization 

 DIPCOR: dipole corrections for dipol
 direction  3 min pos   206,
 dipolmoment           0.000000      0.000000      0.154975 electrons x Angstroem
 Tr[quadrupol]      -102.608420

 energy correction for charged system         0.000000 eV
 dipol+quadrupol energy correction           -0.005639 eV
 added-field ion interaction         -3.736405 eV  (added to PSCEN)


 Broyden mixing:
  rms(total) = 0.94242E+00    rms(broyden)= 0.94242E+00
  rms(prec ) = 0.13476E+01
  weight for this iteration     100.00

 eigenvalues of (default mixing * dielectric matrix)
  average eigenvalue GAMMA=   0.5614
  1.7497  1.5175  1.5175  1.2270  0.8170  0.8170  0.5716  0.5716  0.4730  0.4730
  0.1744  0.3003  0.3003  0.2463  0.2463  0.1193  0.1193  0.1500  0.1500  0.0807
  0.1686

 Free energy of the ion-electron system (eV)
  ---------------------------------------------------
  alpha Z        PSCENC =       125.81618032
  Ewald energy   TEWEN  =      9055.93984339
  -Hartree energ DENC   =    -10599.40176051
  -exchange      EXHF   =         0.00000000
  -V(xc)+E(xc)   XCENC  =      -469.86300300
  PAW double counting   =      3021.94204563    -2513.15484622
  entropy T*S    EENTRO =        -0.01396660
  eigenvalues    EBANDS =       -81.02450311
  atomic energy  EATOM  =      1365.73104350
  Solvation  Ediel_sol  =         0.00000000
  ---------------------------------------------------
  free energy    TOTEN  =       -94.02896658 eV

  energy without entropy =      -94.01499998  energy(sigma->0) =      -94.02431105


--------------------------------------------------------------------------------------------------------


--------------------------------------- Iteration      1(  27)  ---------------------------------------


    POTLOK:  cpu time    0.0078: real time    0.0109
    SETDIJ:  cpu time    0.0025: real time    0.0025
    EDDIAG:  cpu time    0.3631: real time    0.3635
  RMM-DIIS:  cpu time    1.8464: real time    1.8469
    ORTHCH:  cpu time    0.0371: real time    0.0372
       DOS:  cpu time    0.0041: real time    0.0041
    CHARGE:  cpu time    0.0897: real time    0.0897
    MIXING:  cpu time    0.0014: real time    0.0014
    --------------------------------------------
      LOOP:  cpu time    2.3520: real time    2.3561

 eigenvalue-minimisations  :  7696
 total energy-change (2. order) : 0.5627708E+00  (-0.2094881E+00)
 number of electron      50.9999998 magnetization 
 augmentation part       15.3449670 magnetization 

 DIPCOR: dipole corrections for dipol
 direction  3 min pos   206,
 dipolmoment           0.000000      0.000000      0.035290 electrons x Angstroem
 Tr[quadrupol]      -102.360089

 energy correction for charged system         0.000000 eV
 dipol+quadrupol energy correction           -0.000292 eV
 added-field ion interaction         -0.850829 eV  (added to PSCEN)


 Broyden mixing:
  rms(total) = 0.86694E+00    rms(broyden)= 0.86693E+00
  rms(prec ) = 0.11080E+01
  weight for this iteration     100.00

 eigenvalues of (default mixing * dielectric matrix)
  average eigenvalue GAMMA=   0.5862
  1.7688  1.6691  1.6691  1.1538  0.9055  0.9055  0.6706  0.6706  0.4751  0.4751
  0.4791  0.1744  0.3005  0.3005  0.2453  0.2453  0.1193  0.1193  0.1500  0.1500
  0.0807  0.1685

 Free energy of the ion-electron system (eV)
  ---------------------------------------------------
  alpha Z        PSCENC =       128.70710255
  Ewald energy   TEWEN  =      9055.93984339
  -Hartree energ DENC   =    -10594.53680236
  -exchange      EXHF   =         0.00000000
  -V(xc)+E(xc)   XCENC  =      -469.58397316
  PAW double counting   =      3042.31342833    -2533.44423375
  entropy T*S    EENTRO =         0.00553793
  eigenvalues    EBANDS =       -88.59814223
  atomic energy  EATOM  =      1365.73104350
  Solvation  Ediel_sol  =         0.00000000
  ---------------------------------------------------
  free energy    TOTEN  =       -93.46619579 eV

  energy without entropy =      -93.47173372  energy(sigma->0) =      -93.46804177


--------------------------------------------------------------------------------------------------------


--------------------------------------- Iteration      1(  28)  ---------------------------------------


    POTLOK:  cpu time    0.0107: real time    0.0109
    SETDIJ:  cpu time    0.0025: real time    0.0025
    EDDIAG:  cpu time    0.3634: real time    0.3634
  RMM-DIIS:  cpu time    1.9109: real time    1.9113
    ORTHCH:  cpu time    0.0383: real time    0.0383
       DOS:  cpu time    0.0042: real time    0.0042
    CHARGE:  cpu time    0.0908: real time    0.0908
    MIXING:  cpu time    0.0014: real time    0.0014
    --------------------------------------------
      LOOP:  cpu time    2.4222: real time    2.4230

 eigenvalue-minimisations  :  8065
 total energy-change (2. order) :-0.1908944E+01  (-0.2182439E+00)
 number of electron      51.0000001 magnetization 
 augmentation part       15.6733434 magnetization 

 DIPCOR: dipole corrections for dipol
 direction  3 min pos   206,
 dipolmoment           0.000000      0.000000     -0.104362 electrons x Angstroem
 Tr[quadrupol]      -101.804186

 energy correction for charged system         0.000000 eV
 dipol+quadrupol energy correction           -0.002557 eV
 added-field ion interaction          2.516142 eV  (added to PSCEN)


 Broyden mixing:
  rms(total) = 0.11860E+01    rms(broyden)= 0.11860E+01
  rms(prec ) = 0.23210E+01
  weight for this iteration     100.00

 eigenvalues of (default mixing * dielectric matrix)
  average eigenvalue GAMMA=   0.5674
  1.7647  1.6344  1.6344  1.1223  0.9267  0.9267  0.6806  0.6806  0.4926  0.4667
  0.4667  0.1744  0.3004  0.3004  0.2446  0.2446  0.0807  0.1193  0.1193  0.1500
  0.1500  0.2026  0.1687

 Free energy of the ion-electron system (eV)
  ---------------------------------------------------
  alpha Z        PSCENC =       132.07180926
  Ewald energy   TEWEN  =      9055.93984339
  -Hartree energ DENC   =    -10585.87292160
  -exchange      EXHF   =         0.00000000
  -V(xc)+E(xc)   XCENC  =      -469.10560700
  PAW double counting   =      3073.58348945    -2564.77973272
  entropy T*S    EENTRO =        -0.01413886
  eigenvalues    EBANDS =      -102.92892568
  atomic energy  EATOM  =      1365.73104350
  Solvation  Ediel_sol  =         0.00000000
  ---------------------------------------------------
  free energy    TOTEN  =       -95.37514025 eV

  energy without entropy =      -95.36100139  energy(sigma->0) =      -95.37042730


--------------------------------------------------------------------------------------------------------


--------------------------------------- Iteration      1(  29)  ---------------------------------------


    POTLOK:  cpu time    0.0079: real time    0.0103
    SETDIJ:  cpu time    0.0025: real time    0.0025
    EDDIAG:  cpu time    0.3641: real time    0.3642
  RMM-DIIS:  cpu time    1.8497: real time    1.8504
    ORTHCH:  cpu time    0.0388: real time    0.0388
       DOS:  cpu time    0.0043: real time    0.0043
    CHARGE:  cpu time    0.0908: real time    0.0908
    MIXING:  cpu time    0.0015: real time    0.0015
    --------------------------------------------
      LOOP:  cpu time    2.3594: real time    2.3628

 eigenvalue-minimisations  :  7857
 total energy-change (2. order) : 0.1147440E+00  (-0.3454347E-01)
 number of electron      51.0000000 magnetization 
 augmentation part       15.6874354 magnetization 

 DIPCOR: dipole corrections for dipol
 direction  3 min pos   207,
 dipolmoment           0.000000      0.000000     -0.107180 electrons x Angstroem
 Tr[quadrupol]      -101.505533

 energy correction for charged system         0.000000 eV
 dipol+quadrupol energy correction           -0.002697 eV
 added-field ion interaction          2.321885 eV  (added to PSCEN)


 Broyden mixing:
  rms(total) = 0.11245E+01    rms(broyden)= 0.11245E+01
  rms(prec ) = 0.20632E+01
  weight for this iteration     100.00

 eigenvalues of (default mixing * dielectric matrix)
  average eigenvalue GAMMA=   0.5905
  1.7335  1.7811  1.7811  1.1676  0.9160  0.9160  0.7140  0.7140  0.5532  0.5532
  0.4524  0.4524  0.1744  0.3838  0.3003  0.3003  0.2458  0.2458  0.1193  0.1193
  0.1500  0.1500  0.0807  0.1685

 Free energy of the ion-electron system (eV)
  ---------------------------------------------------
  alpha Z        PSCENC =       131.87741192
  Ewald energy   TEWEN  =      9055.93984339
  -Hartree energ DENC   =    -10582.93278425
  -exchange      EXHF   =         0.00000000
  -V(xc)+E(xc)   XCENC  =      -469.12631099
  PAW double counting   =      3077.90704858    -2569.14111305
  entropy T*S    EENTRO =        -0.00486431
  eigenvalues    EBANDS =      -105.51067106
  atomic energy  EATOM  =      1365.73104350
  Solvation  Ediel_sol  =         0.00000000
  ---------------------------------------------------
  free energy    TOTEN  =       -95.26039626 eV

  energy without entropy =      -95.25553195  energy(sigma->0) =      -95.25877483


--------------------------------------------------------------------------------------------------------


--------------------------------------- Iteration      1(  30)  ---------------------------------------


    POTLOK:  cpu time    0.0079: real time    0.0108
    SETDIJ:  cpu time    0.0025: real time    0.0025
    EDDIAG:  cpu time    0.3630: real time    0.3630
  RMM-DIIS:  cpu time    1.6556: real time    1.6562
    ORTHCH:  cpu time    0.0388: real time    0.0388
       DOS:  cpu time    0.0043: real time    0.0043
    CHARGE:  cpu time    0.0906: real time    0.0906
    MIXING:  cpu time    0.0016: real time    0.0016
    --------------------------------------------
      LOOP:  cpu time    2.1642: real time    2.1678

 eigenvalue-minimisations  :  6993
 total energy-change (2. order) : 0.9721641E+00  (-0.2990113E-01)
 number of electron      50.9999999 magnetization 
 augmentation part       15.5608943 magnetization 

 DIPCOR: dipole corrections for dipol
 direction  3 min pos   207,
 dipolmoment           0.000000      0.000000     -0.067004 electrons x Angstroem
 Tr[quadrupol]      -101.999009

 energy correction for charged system         0.000000 eV
 dipol+quadrupol energy correction           -0.001054 eV
 added-field ion interaction          1.451532 eV  (added to PSCEN)


 Broyden mixing:
  rms(total) = 0.99113E+00    rms(broyden)= 0.99113E+00
  rms(prec ) = 0.16570E+01
  weight for this iteration     100.00

 eigenvalues of (default mixing * dielectric matrix)
  average eigenvalue GAMMA=   0.6247
  1.7016  1.8487  1.8487  1.1808  1.1808  1.1092  0.8504  0.8504  0.6107  0.6107
  0.1744  0.4579  0.4579  0.4602  0.3948  0.3004  0.3004  0.2458  0.2458  0.0807
  0.1193  0.1193  0.1500  0.1500  0.1685

 Free energy of the ion-electron system (eV)
  ---------------------------------------------------
  alpha Z        PSCENC =       131.00870220
  Ewald energy   TEWEN  =      9055.93984339
  -Hartree energ DENC   =    -10589.14519883
  -exchange      EXHF   =         0.00000000
  -V(xc)+E(xc)   XCENC  =      -469.30145424
  PAW double counting   =      3083.85328558    -2575.22021119
  entropy T*S    EENTRO =         0.01464378
  eigenvalues    EBANDS =       -97.16888635
  atomic energy  EATOM  =      1365.73104350
  Solvation  Ediel_sol  =         0.00000000
  ---------------------------------------------------
  free energy    TOTEN  =       -94.28823216 eV

  energy without entropy =      -94.30287593  energy(sigma->0) =      -94.29311342


--------------------------------------------------------------------------------------------------------


--------------------------------------- Iteration      1(  31)  ---------------------------------------


    POTLOK:  cpu time    0.0079: real time    0.0111
    SETDIJ:  cpu time    0.0025: real time    0.0025
    EDDIAG:  cpu time    0.3633: real time    0.3634
  RMM-DIIS:  cpu time    1.7941: real time    1.7948
    ORTHCH:  cpu time    0.0385: real time    0.0385
       DOS:  cpu time    0.0044: real time    0.0044
    CHARGE:  cpu time    0.0908: real time    0.0908
    MIXING:  cpu time    0.0016: real time    0.0016
    --------------------------------------------
      LOOP:  cpu time    2.3032: real time    2.3071

 eigenvalue-minimisations  :  7652
 total energy-change (2. order) : 0.8881055E+00  (-0.7509831E-01)
 number of electron      50.9999999 magnetization 
 augmentation part       15.5924531 magnetization 

 DIPCOR: dipole corrections for dipol
 direction  3 min pos   207,
 dipolmoment           0.000000      0.000000     -0.042114 electrons x Angstroem
 Tr[quadrupol]      -102.437820

 energy correction for charged system         0.000000 eV
 dipol+quadrupol energy correction           -0.000416 eV
 added-field ion interaction          0.912333 eV  (added to PSCEN)


 Broyden mixing:
  rms(total) = 0.80075E+00    rms(broyden)= 0.80075E+00
  rms(prec ) = 0.11465E+01
  weight for this iteration     100.00

 eigenvalues of (default mixing * dielectric matrix)
  average eigenvalue GAMMA=   0.6371
  1.6930  1.8178  1.8178  1.3361  1.3361  1.0113  0.8653  0.8653  0.6386  0.6386
  0.5971  0.5971  0.4532  0.4532  0.1744  0.3906  0.3004  0.3004  0.2459  0.2459
  0.0807  0.1193  0.1193  0.1500  0.1500  0.1685

 Free energy of the ion-electron system (eV)
  ---------------------------------------------------
  alpha Z        PSCENC =       130.47014071
  Ewald energy   TEWEN  =      9055.93984339
  -Hartree energ DENC   =    -10593.83151882
  -exchange      EXHF   =         0.00000000
  -V(xc)+E(xc)   XCENC  =      -469.14896750
  PAW double counting   =      3132.85311445    -2624.44212678
  entropy T*S    EENTRO =         0.00701295
  eigenvalues    EBANDS =       -90.97866855
  atomic energy  EATOM  =      1365.73104350
  Solvation  Ediel_sol  =         0.00000000
  ---------------------------------------------------
  free energy    TOTEN  =       -93.40012664 eV

  energy without entropy =      -93.40713960  energy(sigma->0) =      -93.40246429


--------------------------------------------------------------------------------------------------------


--------------------------------------- Iteration      1(  32)  ---------------------------------------


    POTLOK:  cpu time    0.0079: real time    0.0110
    SETDIJ:  cpu time    0.0025: real time    0.0025
    EDDIAG:  cpu time    0.3855: real time    0.3890
  RMM-DIIS:  cpu time    1.8230: real time    1.8235
    ORTHCH:  cpu time    0.0372: real time    0.0372
       DOS:  cpu time    0.0042: real time    0.0042
    CHARGE:  cpu time    0.0905: real time    0.0906
    MIXING:  cpu time    0.0017: real time    0.0017
    --------------------------------------------
      LOOP:  cpu time    2.3524: real time    2.3597

 eigenvalue-minimisations  :  7535
 total energy-change (2. order) : 0.3153459E+00  (-0.3968909E-01)
 number of electron      51.0000001 magnetization 
 augmentation part       15.6407687 magnetization 

 DIPCOR: dipole corrections for dipol
 direction  3 min pos   207,
 dipolmoment           0.000000      0.000000     -0.035506 electrons x Angstroem
 Tr[quadrupol]      -102.809868

 energy correction for charged system         0.000000 eV
 dipol+quadrupol energy correction           -0.000296 eV
 added-field ion interaction          0.769179 eV  (added to PSCEN)


 Broyden mixing:
  rms(total) = 0.71370E+00    rms(broyden)= 0.71370E+00
  rms(prec ) = 0.98608E+00
  weight for this iteration     100.00

 eigenvalues of (default mixing * dielectric matrix)
  average eigenvalue GAMMA=   0.6341
  1.6898  1.8301  1.8301  1.4125  1.4125  0.8700  0.8700  0.9234  0.6733  0.6733
  0.5957  0.5957  0.1744  0.4417  0.4417  0.4514  0.3004  0.3004  0.3536  0.2458
  0.2458  0.0807  0.1193  0.1193  0.1500  0.1500  0.1685

 Free energy of the ion-electron system (eV)
  ---------------------------------------------------
  alpha Z        PSCENC =       130.32710695
  Ewald energy   TEWEN  =      9055.93984339
  -Hartree energ DENC   =    -10597.00629705
  -exchange      EXHF   =         0.00000000
  -V(xc)+E(xc)   XCENC  =      -469.04433080
  PAW double counting   =      3159.06502888    -2650.63736251
  entropy T*S    EENTRO =         0.00267621
  eigenvalues    EBANDS =       -87.46248932
  atomic energy  EATOM  =      1365.73104350
  Solvation  Ediel_sol  =         0.00000000
  ---------------------------------------------------
  free energy    TOTEN  =       -93.08478074 eV

  energy without entropy =      -93.08745696  energy(sigma->0) =      -93.08567281


--------------------------------------------------------------------------------------------------------


--------------------------------------- Iteration      1(  33)  ---------------------------------------


    POTLOK:  cpu time    0.0105: real time    0.0107
    SETDIJ:  cpu time    0.0025: real time    0.0025
    EDDIAG:  cpu time    0.3638: real time    0.3638
  RMM-DIIS:  cpu time    1.9639: real time    1.9645
    ORTHCH:  cpu time    0.0382: real time    0.0382
       DOS:  cpu time    0.0044: real time    0.0044
    CHARGE:  cpu time    0.0908: real time    0.0909
    MIXING:  cpu time    0.0018: real time    0.0018
    --------------------------------------------
      LOOP:  cpu time    2.4759: real time    2.4768

 eigenvalue-minimisations  :  8222
 total energy-change (2. order) : 0.9122732E-01  (-0.1363707E-01)
 number of electron      51.0000000 magnetization 
 augmentation part       15.6545884 magnetization 

 DIPCOR: dipole corrections for dipol
 direction  3 min pos   207,
 dipolmoment           0.000000      0.000000     -0.019135 electrons x Angstroem
 Tr[quadrupol]      -102.746002

 energy correction for charged system         0.000000 eV
 dipol+quadrupol energy correction           -0.000086 eV
 added-field ion interaction          0.414539 eV  (added to PSCEN)


 Broyden mixing:
  rms(total) = 0.67728E+00    rms(broyden)= 0.67728E+00
  rms(prec ) = 0.85107E+00
  weight for this iteration     100.00

 eigenvalues of (default mixing * dielectric matrix)
  average eigenvalue GAMMA=   0.6278
  1.6873  1.8528  1.8528  1.4357  1.4357  0.8788  0.8788  0.9364  0.7002  0.7002
  0.5855  0.5855  0.1744  0.4827  0.4381  0.4381  0.3004  0.3004  0.3178  0.3178
  0.2459  0.2459  0.0807  0.1193  0.1193  0.1500  0.1500  0.1685

 Free energy of the ion-electron system (eV)
  ---------------------------------------------------
  alpha Z        PSCENC =       129.97267716
  Ewald energy   TEWEN  =      9055.93984339
  -Hartree energ DENC   =    -10596.21500514
  -exchange      EXHF   =         0.00000000
  -V(xc)+E(xc)   XCENC  =      -469.09398663
  PAW double counting   =      3156.22448078    -2647.72873161
  entropy T*S    EENTRO =        -0.00570399
  eigenvalues    EBANDS =       -87.81817090
  atomic energy  EATOM  =      1365.73104350
  Solvation  Ediel_sol  =         0.00000000
  ---------------------------------------------------
  free energy    TOTEN  =       -92.99355343 eV

  energy without entropy =      -92.98784943  energy(sigma->0) =      -92.99165210


--------------------------------------------------------------------------------------------------------


--------------------------------------- Iteration      1(  34)  ---------------------------------------


    POTLOK:  cpu time    0.0079: real time    0.0110
    SETDIJ:  cpu time    0.0025: real time    0.0025
    EDDIAG:  cpu time    0.3634: real time    0.3634
  RMM-DIIS:  cpu time    1.8720: real time    1.8729
    ORTHCH:  cpu time    0.0383: real time    0.0387
       DOS:  cpu time    0.0044: real time    0.0044
    CHARGE:  cpu time    0.0908: real time    0.0908
    MIXING:  cpu time    0.0019: real time    0.0018
    --------------------------------------------
      LOOP:  cpu time    2.3811: real time    2.3855

 eigenvalue-minimisations  :  7813
 total energy-change (2. order) : 0.1935338E+00  (-0.1172888E-01)
 number of electron      51.0000000 magnetization 
 augmentation part       15.6394185 magnetization 

 DIPCOR: dipole corrections for dipol
 direction  3 min pos   207,
 dipolmoment           0.000000      0.000000      0.001390 electrons x Angstroem
 Tr[quadrupol]      -102.970820

 energy correction for charged system         0.000000 eV
 dipol+quadrupol energy correction           -0.000000 eV
 added-field ion interaction         -0.030123 eV  (added to PSCEN)


 Broyden mixing:
  rms(total) = 0.61212E+00    rms(broyden)= 0.61212E+00
  rms(prec ) = 0.75129E+00
  weight for this iteration     100.00

 eigenvalues of (default mixing * dielectric matrix)
  average eigenvalue GAMMA=   0.6598
  1.6826  1.8244  1.8244  1.4805  1.4805  1.0271  1.0271  0.9622  0.8345  0.8345
  0.6093  0.6093  0.5658  0.5658  0.1744  0.4693  0.4693  0.4253  0.3885  0.3004
  0.3004  0.2459  0.2459  0.0807  0.1193  0.1193  0.1500  0.1500  0.1685

 Free energy of the ion-electron system (eV)
  ---------------------------------------------------
  alpha Z        PSCENC =       129.52810090
  Ewald energy   TEWEN  =      9055.93984339
  -Hartree energ DENC   =    -10598.60922745
  -exchange      EXHF   =         0.00000000
  -V(xc)+E(xc)   XCENC  =      -469.12635951
  PAW double counting   =      3155.70600018    -2647.17832720
  entropy T*S    EENTRO =        -0.00828782
  eigenvalues    EBANDS =       -84.78280563
  atomic energy  EATOM  =      1365.73104350
  Solvation  Ediel_sol  =         0.00000000
  ---------------------------------------------------
  free energy    TOTEN  =       -92.80001963 eV

  energy without entropy =      -92.79173181  energy(sigma->0) =      -92.79725703


--------------------------------------------------------------------------------------------------------


--------------------------------------- Iteration      1(  35)  ---------------------------------------


    POTLOK:  cpu time    0.0080: real time    0.0109
    SETDIJ:  cpu time    0.0025: real time    0.0025
    EDDIAG:  cpu time    0.3644: real time    0.3647
  RMM-DIIS:  cpu time    1.9726: real time    1.9730
    ORTHCH:  cpu time    0.0379: real time    0.0379
       DOS:  cpu time    0.0045: real time    0.0045
    CHARGE:  cpu time    0.0908: real time    0.0908
    MIXING:  cpu time    0.0021: real time    0.0021
    --------------------------------------------
      LOOP:  cpu time    2.4827: real time    2.4864

 eigenvalue-minimisations  :  8216
 total energy-change (2. order) : 0.1826450E+00  (-0.3359920E-01)
 number of electron      51.0000000 magnetization 
 augmentation part       15.6548165 magnetization 

 DIPCOR: dipole corrections for dipol
 direction  3 min pos   207,
 dipolmoment           0.000000      0.000000      0.030869 electrons x Angstroem
 Tr[quadrupol]      -103.402447

 energy correction for charged system         0.000000 eV
 dipol+quadrupol energy correction           -0.000224 eV
 added-field ion interaction         -0.668718 eV  (added to PSCEN)


 Broyden mixing:
  rms(total) = 0.53501E+00    rms(broyden)= 0.53501E+00
  rms(prec ) = 0.68138E+00
  weight for this iteration     100.00

 eigenvalues of (default mixing * dielectric matrix)
  average eigenvalue GAMMA=   0.6693
  1.6813  1.8333  1.8333  1.5711  1.5711  1.1462  1.1462  0.8565  0.8565  0.9261
  0.6216  0.6216  0.5965  0.5965  0.1744  0.5031  0.4521  0.4521  0.3794  0.3794
  0.3004  0.3004  0.2459  0.2459  0.0807  0.1193  0.1193  0.1500  0.1500  0.1685

 Free energy of the ion-electron system (eV)
  ---------------------------------------------------
  alpha Z        PSCENC =       128.88928278
  Ewald energy   TEWEN  =      9055.93984339
  -Hartree energ DENC   =    -10603.16083637
  -exchange      EXHF   =         0.00000000
  -V(xc)+E(xc)   XCENC  =      -469.09356947
  PAW double counting   =      3164.26562145    -2655.70682489
  entropy T*S    EENTRO =        -0.00997730
  eigenvalues    EBANDS =       -79.47195777
  atomic energy  EATOM  =      1365.73104350
  Solvation  Ediel_sol  =         0.00000000
  ---------------------------------------------------
  free energy    TOTEN  =       -92.61737468 eV

  energy without entropy =      -92.60739738  energy(sigma->0) =      -92.61404891


--------------------------------------------------------------------------------------------------------


--------------------------------------- Iteration      1(  36)  ---------------------------------------


    POTLOK:  cpu time    0.0082: real time    0.0113
    SETDIJ:  cpu time    0.0025: real time    0.0025
    EDDIAG:  cpu time    0.3639: real time    0.3641
  RMM-DIIS:  cpu time    2.0509: real time    2.0513
    ORTHCH:  cpu time    0.0384: real time    0.0384
       DOS:  cpu time    0.0044: real time    0.0044
    CHARGE:  cpu time    0.0909: real time    0.0909
    MIXING:  cpu time    0.0020: real time    0.0020
    --------------------------------------------
      LOOP:  cpu time    2.5612: real time    2.5650

 eigenvalue-minimisations  :  8596
 total energy-change (2. order) : 0.2266202E-01  (-0.1073685E-01)
 number of electron      51.0000000 magnetization 
 augmentation part       15.6670300 magnetization 

 DIPCOR: dipole corrections for dipol
 direction  3 min pos   207,
 dipolmoment           0.000000      0.000000      0.042242 electrons x Angstroem
 Tr[quadrupol]      -103.571663

 energy correction for charged system         0.000000 eV
 dipol+quadrupol energy correction           -0.000419 eV
 added-field ion interaction         -0.915112 eV  (added to PSCEN)


 Broyden mixing:
  rms(total) = 0.51797E+00    rms(broyden)= 0.51797E+00
  rms(prec ) = 0.72553E+00
  weight for this iteration     100.00

 eigenvalues of (default mixing * dielectric matrix)
  average eigenvalue GAMMA=   0.7092
  1.6803  1.9077  1.9077  1.7770  1.7770  1.2751  1.2751  0.8850  0.8850  0.8562
  0.7608  0.7608  0.6097  0.6097  0.6137  0.6137  0.1744  0.4654  0.4654  0.4022
  0.4022  0.3004  0.3004  0.2459  0.2459  0.0807  0.1193  0.1193  0.1500  0.1500
  0.1685

 Free energy of the ion-electron system (eV)
  ---------------------------------------------------
  alpha Z        PSCENC =       128.64269290
  Ewald energy   TEWEN  =      9055.93984339
  -Hartree energ DENC   =    -10604.93236381
  -exchange      EXHF   =         0.00000000
  -V(xc)+E(xc)   XCENC  =      -469.05694552
  PAW double counting   =      3167.14963191    -2658.55043322
  entropy T*S    EENTRO =        -0.00913541
  eigenvalues    EBANDS =       -77.50904642
  atomic energy  EATOM  =      1365.73104350
  Solvation  Ediel_sol  =         0.00000000
  ---------------------------------------------------
  free energy    TOTEN  =       -92.59471266 eV

  energy without entropy =      -92.58557725  energy(sigma->0) =      -92.59166753


--------------------------------------------------------------------------------------------------------


--------------------------------------- Iteration      1(  37)  ---------------------------------------


    POTLOK:  cpu time    0.0079: real time    0.0113
    SETDIJ:  cpu time    0.0025: real time    0.0025
    EDDIAG:  cpu time    0.3640: real time    0.3642
  RMM-DIIS:  cpu time    1.6777: real time    1.6781
    ORTHCH:  cpu time    0.0381: real time    0.0381
       DOS:  cpu time    0.0045: real time    0.0045
    CHARGE:  cpu time    0.0920: real time    0.0920
    MIXING:  cpu time    0.0022: real time    0.0022
    --------------------------------------------
      LOOP:  cpu time    2.1889: real time    2.1929

 eigenvalue-minimisations  :  7020
 total energy-change (2. order) : 0.6178042E-01  (-0.2929444E-02)
 number of electron      51.0000000 magnetization 
 augmentation part       15.6847778 magnetization 

 DIPCOR: dipole corrections for dipol
 direction  3 min pos   207,
 dipolmoment           0.000000      0.000000      0.041842 electrons x Angstroem
 Tr[quadrupol]      -103.624776

 energy correction for charged system         0.000000 eV
 dipol+quadrupol energy correction           -0.000411 eV
 added-field ion interaction         -0.906450 eV  (added to PSCEN)


 Broyden mixing:
  rms(total) = 0.50925E+00    rms(broyden)= 0.50925E+00
  rms(prec ) = 0.69660E+00
  weight for this iteration     100.00

 eigenvalues of (default mixing * dielectric matrix)
  average eigenvalue GAMMA=   0.7528
  2.4736  2.4736  1.6780  1.7566  1.7566  1.3497  1.3497  0.9029  0.9029  0.8426
  0.8426  0.8795  0.6146  0.6146  0.6519  0.6519  0.5710  0.1744  0.4627  0.4627
  0.3982  0.3982  0.3004  0.3004  0.2459  0.2459  0.0807  0.1193  0.1193  0.1500
  0.1500  0.1685

 Free energy of the ion-electron system (eV)
  ---------------------------------------------------
  alpha Z        PSCENC =       128.65136350
  Ewald energy   TEWEN  =      9055.93984339
  -Hartree energ DENC   =    -10605.25777019
  -exchange      EXHF   =         0.00000000
  -V(xc)+E(xc)   XCENC  =      -468.99371859
  PAW double counting   =      3170.18114557    -2661.51640819
  entropy T*S    EENTRO =        -0.01027816
  eigenvalues    EBANDS =       -77.25815309
  atomic energy  EATOM  =      1365.73104350
  Solvation  Ediel_sol  =         0.00000000
  ---------------------------------------------------
  free energy    TOTEN  =       -92.53293224 eV

  energy without entropy =      -92.52265408  energy(sigma->0) =      -92.52950619


--------------------------------------------------------------------------------------------------------


--------------------------------------- Iteration      1(  38)  ---------------------------------------


    POTLOK:  cpu time    0.0088: real time    0.0110
    SETDIJ:  cpu time    0.0025: real time    0.0025
    EDDIAG:  cpu time    0.3638: real time    0.3639
  RMM-DIIS:  cpu time    1.9016: real time    1.9039
    ORTHCH:  cpu time    0.0384: real time    0.0387
       DOS:  cpu time    0.0043: real time    0.0043
    CHARGE:  cpu time    0.0910: real time    0.0910
    MIXING:  cpu time    0.0021: real time    0.0021
    --------------------------------------------
      LOOP:  cpu time    2.4126: real time    2.4175

 eigenvalue-minimisations  :  7846
 total energy-change (2. order) :-0.4673368E+00  (-0.1636733E+00)
 number of electron      51.0000002 magnetization 
 augmentation part       15.7450685 magnetization 

 DIPCOR: dipole corrections for dipol
 direction  3 min pos   207,
 dipolmoment           0.000000      0.000000      0.113464 electrons x Angstroem
 Tr[quadrupol]      -104.753552

 energy correction for charged system         0.000000 eV
 dipol+quadrupol energy correction           -0.003023 eV
 added-field ion interaction         -2.458026 eV  (added to PSCEN)


 Broyden mixing:
  rms(total) = 0.69687E+00    rms(broyden)= 0.69687E+00
  rms(prec ) = 0.13952E+01
  weight for this iteration     100.00

 eigenvalues of (default mixing * dielectric matrix)
  average eigenvalue GAMMA=   0.7707
  2.6807  2.6807  1.6774  1.7478  1.7478  1.4560  1.4560  0.9120  0.9120  0.9065
  0.9065  0.8245  0.6191  0.6191  0.6160  0.6160  0.6370  0.6370  0.1744  0.4620
  0.4620  0.4015  0.4015  0.3004  0.3004  0.2459  0.2459  0.0807  0.1193  0.1193
  0.1500  0.1500  0.1685

 Free energy of the ion-electron system (eV)
  ---------------------------------------------------
  alpha Z        PSCENC =       127.09717580
  Ewald energy   TEWEN  =      9055.93984339
  -Hartree energ DENC   =    -10616.92968798
  -exchange      EXHF   =         0.00000000
  -V(xc)+E(xc)   XCENC  =      -468.92857535
  PAW double counting   =      3175.41557283    -2666.52960312
  entropy T*S    EENTRO =        -0.00825413
  eigenvalues    EBANDS =       -64.78778402
  atomic energy  EATOM  =      1365.73104350
  Solvation  Ediel_sol  =         0.00000000
  ---------------------------------------------------
  free energy    TOTEN  =       -93.00026908 eV

  energy without entropy =      -92.99201495  energy(sigma->0) =      -92.99751770


--------------------------------------------------------------------------------------------------------


--------------------------------------- Iteration      1(  39)  ---------------------------------------


    POTLOK:  cpu time    0.0079: real time    0.0110
    SETDIJ:  cpu time    0.0025: real time    0.0025
    EDDIAG:  cpu time    0.3635: real time    0.3637
  RMM-DIIS:  cpu time    2.1313: real time    2.1322
    ORTHCH:  cpu time    0.0385: real time    0.0385
       DOS:  cpu time    0.0044: real time    0.0044
    CHARGE:  cpu time    0.0908: real time    0.0908
    MIXING:  cpu time    0.0022: real time    0.0022
    --------------------------------------------
      LOOP:  cpu time    2.6412: real time    2.6453

 eigenvalue-minimisations  :  8958
 total energy-change (2. order) :-0.8773780E+00  (-0.1377519E+00)
 number of electron      51.0000003 magnetization 
 augmentation part       15.8165870 magnetization 

 DIPCOR: dipole corrections for dipol
 direction  3 min pos   207,
 dipolmoment           0.000000      0.000000      0.143500 electrons x Angstroem
 Tr[quadrupol]      -105.138050

 energy correction for charged system         0.000000 eV
 dipol+quadrupol energy correction           -0.004835 eV
 added-field ion interaction         -3.108702 eV  (added to PSCEN)


 Broyden mixing:
  rms(total) = 0.10315E+01    rms(broyden)= 0.10315E+01
  rms(prec ) = 0.21019E+01
  weight for this iteration     100.00

 eigenvalues of (default mixing * dielectric matrix)
  average eigenvalue GAMMA=   0.7558
  2.6152  2.6152  1.6773  1.7438  1.7438  1.5032  1.5032  0.9137  0.9137  0.9148
  0.9148  0.8757  0.6203  0.6203  0.6304  0.6304  0.5746  0.5746  0.1744  0.4637
  0.4637  0.4078  0.4078  0.3004  0.3004  0.2459  0.2459  0.0807  0.1193  0.1193
  0.1500  0.1500  0.1685  0.3157

 Free energy of the ion-electron system (eV)
  ---------------------------------------------------
  alpha Z        PSCENC =       126.44468710
  Ewald energy   TEWEN  =      9055.93984339
  -Hartree energ DENC   =    -10620.66200904
  -exchange      EXHF   =         0.00000000
  -V(xc)+E(xc)   XCENC  =      -468.91551215
  PAW double counting   =      3182.42229464    -2673.42669328
  entropy T*S    EENTRO =         0.00281339
  eigenvalues    EBANDS =       -61.41411461
  atomic energy  EATOM  =      1365.73104350
  Solvation  Ediel_sol  =         0.00000000
  ---------------------------------------------------
  free energy    TOTEN  =       -93.87764704 eV

  energy without entropy =      -93.88046043  energy(sigma->0) =      -93.87858484


--------------------------------------------------------------------------------------------------------


--------------------------------------- Iteration      1(  40)  ---------------------------------------


    POTLOK:  cpu time    0.0080: real time    0.0109
    SETDIJ:  cpu time    0.0025: real time    0.0025
    EDDIAG:  cpu time    0.3635: real time    0.3636
  RMM-DIIS:  cpu time    2.1169: real time    2.1174
    ORTHCH:  cpu time    0.0373: real time    0.0373
       DOS:  cpu time    0.0042: real time    0.0042
    CHARGE:  cpu time    0.0902: real time    0.0902
    MIXING:  cpu time    0.0024: real time    0.0024
    --------------------------------------------
      LOOP:  cpu time    2.6251: real time    2.6285

 eigenvalue-minimisations  :  8812
 total energy-change (2. order) : 0.2885368E-01  (-0.1408839E-01)
 number of electron      51.0000003 magnetization 
 augmentation part       15.8212608 magnetization 

 DIPCOR: dipole corrections for dipol
 direction  3 min pos   207,
 dipolmoment           0.000000      0.000000      0.138115 electrons x Angstroem
 Tr[quadrupol]      -105.095051

 energy correction for charged system         0.000000 eV
 dipol+quadrupol energy correction           -0.004479 eV
 added-field ion interaction         -2.992037 eV  (added to PSCEN)


 Broyden mixing:
  rms(total) = 0.10471E+01    rms(broyden)= 0.10471E+01
  rms(prec ) = 0.21269E+01
  weight for this iteration     100.00

 eigenvalues of (default mixing * dielectric matrix)
  average eigenvalue GAMMA=   0.7713
  2.6194  2.6194  1.6773  1.5952  1.5952  1.6524  1.6524  0.9204  0.9204  0.9422
  0.9422  0.6977  0.6977  0.6172  0.6172  0.7559  0.7559  0.6346  0.6346  0.6689
  0.1744  0.4622  0.4622  0.3999  0.3999  0.3004  0.3004  0.2459  0.2459  0.0807
  0.1193  0.1193  0.1500  0.1500  0.1685

 Free energy of the ion-electron system (eV)
  ---------------------------------------------------
  alpha Z        PSCENC =       126.56170831
  Ewald energy   TEWEN  =      9055.93984339
  -Hartree energ DENC   =    -10620.04703723
  -exchange      EXHF   =         0.00000000
  -V(xc)+E(xc)   XCENC  =      -468.93660615
  PAW double counting   =      3185.63466918    -2676.64325980
  entropy T*S    EENTRO =         0.00185389
  eigenvalues    EBANDS =       -62.09100845
  atomic energy  EATOM  =      1365.73104350
  Solvation  Ediel_sol  =         0.00000000
  ---------------------------------------------------
  free energy    TOTEN  =       -93.84879336 eV

  energy without entropy =      -93.85064725  energy(sigma->0) =      -93.84941132


--------------------------------------------------------------------------------------------------------


--------------------------------------- Iteration      1(  41)  ---------------------------------------


    POTLOK:  cpu time    0.0107: real time    0.0109
    SETDIJ:  cpu time    0.0025: real time    0.0025
    EDDIAG:  cpu time    0.3689: real time    0.3690
  RMM-DIIS:  cpu time    1.7896: real time    1.7903
    ORTHCH:  cpu time    0.0383: real time    0.0383
       DOS:  cpu time    0.0044: real time    0.0044
    CHARGE:  cpu time    0.0906: real time    0.0907
    MIXING:  cpu time    0.0025: real time    0.0025
    --------------------------------------------
      LOOP:  cpu time    2.3076: real time    2.3086

 eigenvalue-minimisations  :  7513
 total energy-change (2. order) : 0.6539004E+00  (-0.1443513E-01)
 number of electron      51.0000003 magnetization 
 augmentation part       15.8021687 magnetization 

 DIPCOR: dipole corrections for dipol
 direction  3 min pos   207,
 dipolmoment           0.000000      0.000000      0.105999 electrons x Angstroem
 Tr[quadrupol]      -104.862154

 energy correction for charged system         0.000000 eV
 dipol+quadrupol energy correction           -0.002638 eV
 added-field ion interaction         -2.296307 eV  (added to PSCEN)


 Broyden mixing:
  rms(total) = 0.79366E+00    rms(broyden)= 0.79366E+00
  rms(prec ) = 0.16124E+01
  weight for this iteration     100.00

 eigenvalues of (default mixing * dielectric matrix)
  average eigenvalue GAMMA=   0.7954
  2.9144  2.9144  1.6772  1.6942  1.6942  1.5164  1.5164  1.0112  1.0112  0.8595
  0.8595  0.8686  0.8686  0.8866  0.7230  0.7230  0.6224  0.6224  0.6858  0.6858
  0.1744  0.4629  0.4629  0.5038  0.3980  0.3980  0.3004  0.3004  0.2459  0.2459
  0.0807  0.1193  0.1193  0.1500  0.1500  0.1685

 Free energy of the ion-electron system (eV)
  ---------------------------------------------------
  alpha Z        PSCENC =       127.25927859
  Ewald energy   TEWEN  =      9055.93984339
  -Hartree energ DENC   =    -10616.97038119
  -exchange      EXHF   =         0.00000000
  -V(xc)+E(xc)   XCENC  =      -468.99041733
  PAW double counting   =      3189.59305121    -2680.58070029
  entropy T*S    EENTRO =        -0.00706549
  eigenvalues    EBANDS =       -65.16954536
  atomic energy  EATOM  =      1365.73104350
  Solvation  Ediel_sol  =         0.00000000
  ---------------------------------------------------
  free energy    TOTEN  =       -93.19489295 eV

  energy without entropy =      -93.18782746  energy(sigma->0) =      -93.19253779


--------------------------------------------------------------------------------------------------------


--------------------------------------- Iteration      1(  42)  ---------------------------------------


    POTLOK:  cpu time    0.0081: real time    0.0110
    SETDIJ:  cpu time    0.0025: real time    0.0025
    EDDIAG:  cpu time    0.3623: real time    0.3624
  RMM-DIIS:  cpu time    2.0397: real time    2.0402
    ORTHCH:  cpu time    0.0373: real time    0.0377
       DOS:  cpu time    0.0044: real time    0.0044
    CHARGE:  cpu time    0.0900: real time    0.0900
    MIXING:  cpu time    0.0025: real time    0.0025
    --------------------------------------------
      LOOP:  cpu time    2.5469: real time    2.5508

 eigenvalue-minimisations  :  8490
 total energy-change (2. order) : 0.4248984E+00  (-0.2027269E-01)
 number of electron      51.0000002 magnetization 
 augmentation part       15.7824685 magnetization 

 DIPCOR: dipole corrections for dipol
 direction  3 min pos   207,
 dipolmoment           0.000000      0.000000      0.080161 electrons x Angstroem
 Tr[quadrupol]      -104.864937

 energy correction for charged system         0.000000 eV
 dipol+quadrupol energy correction           -0.001509 eV
 added-field ion interaction         -1.736563 eV  (added to PSCEN)


 Broyden mixing:
  rms(total) = 0.54895E+00    rms(broyden)= 0.54895E+00
  rms(prec ) = 0.10898E+01
  weight for this iteration     100.00

 eigenvalues of (default mixing * dielectric matrix)
  average eigenvalue GAMMA=   0.8092
  2.9674  2.9674  1.6772  1.7025  1.7025  1.6077  1.6077  1.1051  1.1051  0.9056
  0.9056  0.8629  0.8629  0.7756  0.7756  0.7603  0.7603  0.6173  0.6173  0.6881
  0.5944  0.5944  0.1744  0.4627  0.4627  0.3991  0.3991  0.3004  0.3004  0.2459
  0.2459  0.0807  0.1193  0.1193  0.1500  0.1500  0.1685

 Free energy of the ion-electron system (eV)
  ---------------------------------------------------
  alpha Z        PSCENC =       127.82015201
  Ewald energy   TEWEN  =      9055.93984339
  -Hartree energ DENC   =    -10616.20347023
  -exchange      EXHF   =         0.00000000
  -V(xc)+E(xc)   XCENC  =      -469.03789056
  PAW double counting   =      3191.74732498    -2682.66829175
  entropy T*S    EENTRO =        -0.01111294
  eigenvalues    EBANDS =       -66.08759300
  atomic energy  EATOM  =      1365.73104350
  Solvation  Ediel_sol  =         0.00000000
  ---------------------------------------------------
  free energy    TOTEN  =       -92.76999460 eV

  energy without entropy =      -92.75888165  energy(sigma->0) =      -92.76629028


--------------------------------------------------------------------------------------------------------


--------------------------------------- Iteration      1(  43)  ---------------------------------------


    POTLOK:  cpu time    0.0107: real time    0.0110
    SETDIJ:  cpu time    0.0025: real time    0.0025
    EDDIAG:  cpu time    0.3630: real time    0.3633
  RMM-DIIS:  cpu time    1.8111: real time    1.8183
    ORTHCH:  cpu time    0.0385: real time    0.0387
       DOS:  cpu time    0.0045: real time    0.0045
    CHARGE:  cpu time    0.0907: real time    0.0908
    MIXING:  cpu time    0.0026: real time    0.0026
    --------------------------------------------
      LOOP:  cpu time    2.3238: real time    2.3316

 eigenvalue-minimisations  :  7642
 total energy-change (2. order) : 0.2101595E+00  (-0.7428176E-02)
 number of electron      51.0000002 magnetization 
 augmentation part       15.7837272 magnetization 

 DIPCOR: dipole corrections for dipol
 direction  3 min pos   215,
 dipolmoment           0.000000      0.000000      0.053035 electrons x Angstroem
 Tr[quadrupol]      -105.289033

 energy correction for charged system         0.000000 eV
 dipol+quadrupol energy correction           -0.000660 eV
 added-field ion interaction         -0.111025 eV  (added to PSCEN)


 Broyden mixing:
  rms(total) = 0.43742E+00    rms(broyden)= 0.43742E+00
  rms(prec ) = 0.73311E+00
  weight for this iteration     100.00

 eigenvalues of (default mixing * dielectric matrix)
  average eigenvalue GAMMA=   0.8075
  2.9494  2.9494  1.6772  1.6748  1.6748  1.6591  1.6591  1.1247  1.1247  0.9024
  0.9024  0.8586  0.8586  0.8004  0.8004  0.5896  0.7757  0.7757  0.6179  0.6179
  0.6491  0.6491  0.6144  0.1744  0.4627  0.4627  0.3990  0.3990  0.3004  0.3004
  0.2459  0.2459  0.0807  0.1193  0.1193  0.1500  0.1500  0.1685

 Free energy of the ion-electron system (eV)
  ---------------------------------------------------
  alpha Z        PSCENC =       129.44653902
  Ewald energy   TEWEN  =      9055.93984339
  -Hartree energ DENC   =    -10619.26731056
  -exchange      EXHF   =         0.00000000
  -V(xc)+E(xc)   XCENC  =      -469.01642467
  PAW double counting   =      3197.42860078    -2688.32132588
  entropy T*S    EENTRO =        -0.01545443
  eigenvalues    EBANDS =       -64.48534626
  atomic energy  EATOM  =      1365.73104350
  Solvation  Ediel_sol  =         0.00000000
  ---------------------------------------------------
  free energy    TOTEN  =       -92.55983511 eV

  energy without entropy =      -92.54438068  energy(sigma->0) =      -92.55468364


--------------------------------------------------------------------------------------------------------


--------------------------------------- Iteration      1(  44)  ---------------------------------------


    POTLOK:  cpu time    0.0104: real time    0.0107
    SETDIJ:  cpu time    0.0025: real time    0.0025
    EDDIAG:  cpu time    0.3639: real time    0.3642
  RMM-DIIS:  cpu time    1.9575: real time    1.9587
    ORTHCH:  cpu time    0.0371: real time    0.0371
       DOS:  cpu time    0.0040: real time    0.0040
    CHARGE:  cpu time    0.0891: real time    0.0891
    MIXING:  cpu time    0.0028: real time    0.0028
    --------------------------------------------
      LOOP:  cpu time    2.4673: real time    2.4691

 eigenvalue-minimisations  :  7981
 total energy-change (2. order) :-0.8594164E-01  (-0.9317365E-03)
 number of electron      51.0000002 magnetization 
 augmentation part       15.7838113 magnetization 

 DIPCOR: dipole corrections for dipol
 direction  3 min pos   211,
 dipolmoment           0.000000      0.000000      0.067862 electrons x Angstroem
 Tr[quadrupol]      -105.243743

 energy correction for charged system         0.000000 eV
 dipol+quadrupol energy correction           -0.001081 eV
 added-field ion interaction         -0.806089 eV  (added to PSCEN)


 Broyden mixing:
  rms(total) = 0.49525E+00    rms(broyden)= 0.49525E+00
  rms(prec ) = 0.89588E+00
  weight for this iteration     100.00

 eigenvalues of (default mixing * dielectric matrix)
  average eigenvalue GAMMA=   0.7942
  3.1484  3.1484  1.6772  1.7033  1.7033  1.6947  1.6947  1.1993  1.1993  0.9036
  0.9036  0.8679  0.8679  0.7640  0.7640  0.7600  0.7600  0.6174  0.6174  0.6476
  0.6476  0.6165  0.4627  0.4627  0.1744  0.3990  0.3990  0.3004  0.3004  0.2459
  0.2459  0.0807  0.1193  0.1193  0.1500  0.1500  0.1685  0.1453  0.1458

 Free energy of the ion-electron system (eV)
  ---------------------------------------------------
  alpha Z        PSCENC =       128.75105410
  Ewald energy   TEWEN  =      9055.93984339
  -Hartree energ DENC   =    -10619.29012242
  -exchange      EXHF   =         0.00000000
  -V(xc)+E(xc)   XCENC  =      -469.01603690
  PAW double counting   =      3197.48373897    -2688.37537520
  entropy T*S    EENTRO =        -0.01462335
  eigenvalues    EBANDS =       -63.85529886
  atomic energy  EATOM  =      1365.73104350
  Solvation  Ediel_sol  =         0.00000000
  ---------------------------------------------------
  free energy    TOTEN  =       -92.64577675 eV

  energy without entropy =      -92.63115340  energy(sigma->0) =      -92.64090230


--------------------------------------------------------------------------------------------------------


--------------------------------------- Iteration      1(  45)  ---------------------------------------


    POTLOK:  cpu time    0.0081: real time    0.0106
    SETDIJ:  cpu time    0.0025: real time    0.0025
    EDDIAG:  cpu time    0.3631: real time    0.3632
  RMM-DIIS:  cpu time    1.8778: real time    1.8785
    ORTHCH:  cpu time    0.0384: real time    0.0385
       DOS:  cpu time    0.0045: real time    0.0045
    CHARGE:  cpu time    0.0906: real time    0.0906
    MIXING:  cpu time    0.0028: real time    0.0028
    --------------------------------------------
      LOOP:  cpu time    2.3879: real time    2.3910

 eigenvalue-minimisations  :  7915
 total energy-change (2. order) : 0.1404279E+00  (-0.2902853E-02)
 number of electron      51.0000002 magnetization 
 augmentation part       15.7924314 magnetization 

 DIPCOR: dipole corrections for dipol
 direction  3 min pos   209,
 dipolmoment           0.000000      0.000000      0.056305 electrons x Angstroem
 Tr[quadrupol]      -105.258425

 energy correction for charged system         0.000000 eV
 dipol+quadrupol energy correction           -0.000744 eV
 added-field ion interaction         -0.944280 eV  (added to PSCEN)


 Broyden mixing:
  rms(total) = 0.37760E+00    rms(broyden)= 0.37760E+00
  rms(prec ) = 0.60528E+00
  weight for this iteration     100.00

 eigenvalues of (default mixing * dielectric matrix)
  average eigenvalue GAMMA=   0.8299
  3.3432  3.3432  1.6772  1.8687  1.8687  1.7570  1.7570  1.2942  1.2942  0.8957
  0.8957  0.8787  0.8787  0.7934  0.7934  0.7167  0.7167  0.6189  0.6189  0.7580
  0.6783  0.6783  0.6180  0.6180  0.1744  0.4628  0.4628  0.3989  0.3989  0.3004
  0.3004  0.2459  0.2459  0.0807  0.1193  0.1193  0.1500  0.1500  0.1685  0.0573

 Free energy of the ion-electron system (eV)
  ---------------------------------------------------
  alpha Z        PSCENC =       128.61319957
  Ewald energy   TEWEN  =      9055.93984339
  -Hartree energ DENC   =    -10619.02452187
  -exchange      EXHF   =         0.00000000
  -V(xc)+E(xc)   XCENC  =      -469.03833310
  PAW double counting   =      3197.00008715    -2687.84220864
  entropy T*S    EENTRO =        -0.01588858
  eigenvalues    EBANDS =       -63.86857030
  atomic energy  EATOM  =      1365.73104350
  Solvation  Ediel_sol  =         0.00000000
  ---------------------------------------------------
  free energy    TOTEN  =       -92.50534888 eV

  energy without entropy =      -92.48946030  energy(sigma->0) =      -92.50005268


--------------------------------------------------------------------------------------------------------


--------------------------------------- Iteration      1(  46)  ---------------------------------------


    POTLOK:  cpu time    0.0081: real time    0.0104
    SETDIJ:  cpu time    0.0025: real time    0.0025
    EDDIAG:  cpu time    0.3634: real time    0.3635
  RMM-DIIS:  cpu time    2.0863: real time    2.1031
    ORTHCH:  cpu time    0.0413: real time    0.0415
       DOS:  cpu time    0.0043: real time    0.0043
    CHARGE:  cpu time    0.0926: real time    0.0927
    MIXING:  cpu time    0.0033: real time    0.0033
    --------------------------------------------
      LOOP:  cpu time    2.6019: real time    2.6213

 eigenvalue-minimisations  :  8447
 total energy-change (2. order) : 0.7309699E-01  (-0.1352320E-01)
 number of electron      51.0000002 magnetization 
 augmentation part       15.7988486 magnetization 

 DIPCOR: dipole corrections for dipol
 direction  3 min pos   208,
 dipolmoment           0.000000      0.000000      0.014847 electrons x Angstroem
 Tr[quadrupol]      -105.183735

 energy correction for charged system         0.000000 eV
 dipol+quadrupol energy correction           -0.000052 eV
 added-field ion interaction         -0.285309 eV  (added to PSCEN)


 Broyden mixing:
  rms(total) = 0.29732E+00    rms(broyden)= 0.29731E+00
  rms(prec ) = 0.50747E+00
  weight for this iteration     100.00

 eigenvalues of (default mixing * dielectric matrix)
  average eigenvalue GAMMA=   0.8133
  3.3569  3.3569  1.6772  1.8766  1.8766  1.7412  1.7412  1.3035  1.3035  0.8957
  0.8957  0.8750  0.8750  0.7930  0.7930  0.7164  0.7164  0.7828  0.6191  0.6191
  0.6647  0.6647  0.6236  0.6236  0.1744  0.4628  0.4628  0.3990  0.3990  0.3004
  0.3004  0.2459  0.2459  0.0807  0.1193  0.1193  0.1500  0.1500  0.1685  0.0568
  0.1182

 Free energy of the ion-electron system (eV)
  ---------------------------------------------------
  alpha Z        PSCENC =       129.27286360
  Ewald energy   TEWEN  =      9055.93984339
  -Hartree energ DENC   =    -10617.45293374
  -exchange      EXHF   =         0.00000000
  -V(xc)+E(xc)   XCENC  =      -469.08305826
  PAW double counting   =      3197.51473294    -2688.38274391
  entropy T*S    EENTRO =         0.00010080
  eigenvalues    EBANDS =       -65.97210021
  atomic energy  EATOM  =      1365.73104350
  Solvation  Ediel_sol  =         0.00000000
  ---------------------------------------------------
  free energy    TOTEN  =       -92.43225188 eV

  energy without entropy =      -92.43235268  energy(sigma->0) =      -92.43228548


--------------------------------------------------------------------------------------------------------


--------------------------------------- Iteration      1(  47)  ---------------------------------------


    POTLOK:  cpu time    0.0120: real time    0.0123
    SETDIJ:  cpu time    0.0025: real time    0.0025
    EDDIAG:  cpu time    0.3791: real time    0.3793
  RMM-DIIS:  cpu time    2.1051: real time    2.1083
    ORTHCH:  cpu time    0.0371: real time    0.0371
       DOS:  cpu time    0.0041: real time    0.0041
    CHARGE:  cpu time    0.0893: real time    0.0893
    MIXING:  cpu time    0.0030: real time    0.0030
    --------------------------------------------
      LOOP:  cpu time    2.6323: real time    2.6360

 eigenvalue-minimisations  :  8613
 total energy-change (2. order) :-0.3764641E-02  (-0.1977019E-02)
 number of electron      51.0000002 magnetization 
 augmentation part       15.7910892 magnetization 

 DIPCOR: dipole corrections for dipol
 direction  3 min pos   208,
 dipolmoment           0.000000      0.000000      0.014437 electrons x Angstroem
 Tr[quadrupol]      -105.195302

 energy correction for charged system         0.000000 eV
 dipol+quadrupol energy correction           -0.000049 eV
 added-field ion interaction         -0.277441 eV  (added to PSCEN)


 Broyden mixing:
  rms(total) = 0.29275E+00    rms(broyden)= 0.29275E+00
  rms(prec ) = 0.51272E+00
  weight for this iteration     100.00

 eigenvalues of (default mixing * dielectric matrix)
  average eigenvalue GAMMA=   0.8550
  3.5464  3.5464  1.6772  2.0370  2.0370  1.7931  1.7931  1.3888  1.3888  0.9438
  0.9438  0.8861  0.8861  0.8782  0.8782  0.7776  0.7776  0.6175  0.6175  0.6711
  0.6711  0.7095  0.7095  0.7018  0.5988  0.5988  0.1744  0.4628  0.4628  0.3989
  0.3989  0.3004  0.3004  0.2459  0.2459  0.0807  0.1193  0.1193  0.1500  0.1500
  0.1685  0.0566

 Free energy of the ion-electron system (eV)
  ---------------------------------------------------
  alpha Z        PSCENC =       129.28073418
  Ewald energy   TEWEN  =      9055.93984339
  -Hartree energ DENC   =    -10617.55631401
  -exchange      EXHF   =         0.00000000
  -V(xc)+E(xc)   XCENC  =      -469.09008137
  PAW double counting   =      3197.08680330    -2687.95995647
  entropy T*S    EENTRO =         0.00042267
  eigenvalues    EBANDS =       -65.86851172
  atomic energy  EATOM  =      1365.73104350
  Solvation  Ediel_sol  =         0.00000000
  ---------------------------------------------------
  free energy    TOTEN  =       -92.43601652 eV

  energy without entropy =      -92.43643919  energy(sigma->0) =      -92.43615741


--------------------------------------------------------------------------------------------------------


--------------------------------------- Iteration      1(  48)  ---------------------------------------


    POTLOK:  cpu time    0.0080: real time    0.0109
    SETDIJ:  cpu time    0.0025: real time    0.0025
    EDDIAG:  cpu time    0.3624: real time    0.3627
  RMM-DIIS:  cpu time    1.9153: real time    1.9164
    ORTHCH:  cpu time    0.0374: real time    0.0374
       DOS:  cpu time    0.0043: real time    0.0043
    CHARGE:  cpu time    0.0904: real time    0.0904
    MIXING:  cpu time    0.0032: real time    0.0032
    --------------------------------------------
      LOOP:  cpu time    2.4236: real time    2.4279

 eigenvalue-minimisations  :  7925
 total energy-change (2. order) :-0.1263613E+00  (-0.2533731E-02)
 number of electron      51.0000003 magnetization 
 augmentation part       15.8135010 magnetization 

 DIPCOR: dipole corrections for dipol
 direction  3 min pos   215,
 dipolmoment           0.000000      0.000000     -0.010551 electrons x Angstroem
 Tr[quadrupol]      -105.240137

 energy correction for charged system         0.000000 eV
 dipol+quadrupol energy correction           -0.000026 eV
 added-field ion interaction          0.022088 eV  (added to PSCEN)


 Broyden mixing:
  rms(total) = 0.38286E+00    rms(broyden)= 0.38286E+00
  rms(prec ) = 0.80088E+00
  weight for this iteration     100.00

 eigenvalues of (default mixing * dielectric matrix)
  average eigenvalue GAMMA=   0.8855
  3.7854  3.7854  2.2718  2.2718  1.6772  1.7844  1.7844  1.4650  1.4650  1.0988
  1.0988  0.8979  0.8979  0.8888  0.8888  0.8075  0.8075  0.7618  0.7618  0.6180
  0.6180  0.7102  0.7102  0.6980  0.6104  0.6104  0.1744  0.4628  0.4628  0.4675
  0.3989  0.3989  0.3004  0.3004  0.2459  0.2459  0.0807  0.1193  0.1193  0.1500
  0.1500  0.1685  0.0566

 Free energy of the ion-electron system (eV)
  ---------------------------------------------------
  alpha Z        PSCENC =       129.58028581
  Ewald energy   TEWEN  =      9055.93984339
  -Hartree energ DENC   =    -10617.66459625
  -exchange      EXHF   =         0.00000000
  -V(xc)+E(xc)   XCENC  =      -469.08455753
  PAW double counting   =      3201.68808680    -2692.55364873
  entropy T*S    EENTRO =         0.00999936
  eigenvalues    EBANDS =       -66.20883420
  atomic energy  EATOM  =      1365.73104350
  Solvation  Ediel_sol  =         0.00000000
  ---------------------------------------------------
  free energy    TOTEN  =       -92.56237784 eV

  energy without entropy =      -92.57237720  energy(sigma->0) =      -92.56571096


--------------------------------------------------------------------------------------------------------


--------------------------------------- Iteration      1(  49)  ---------------------------------------


    POTLOK:  cpu time    0.0082: real time    0.0115
    SETDIJ:  cpu time    0.0025: real time    0.0025
    EDDIAG:  cpu time    0.3621: real time    0.3622
  RMM-DIIS:  cpu time    1.5884: real time    1.5993
    ORTHCH:  cpu time    0.0378: real time    0.0378
       DOS:  cpu time    0.0044: real time    0.0044
    CHARGE:  cpu time    0.0906: real time    0.0906
    MIXING:  cpu time    0.0033: real time    0.0033
    --------------------------------------------
      LOOP:  cpu time    2.0973: real time    2.1117

 eigenvalue-minimisations  :  6616
 total energy-change (2. order) : 0.7103314E-01  (-0.1653141E-02)
 number of electron      51.0000002 magnetization 
 augmentation part       15.8095777 magnetization 

 DIPCOR: dipole corrections for dipol
 direction  3 min pos   218,
 dipolmoment           0.000000      0.000000     -0.009540 electrons x Angstroem
 Tr[quadrupol]      -105.232348

 energy correction for charged system         0.000000 eV
 dipol+quadrupol energy correction           -0.000021 eV
 added-field ion interaction         -0.050040 eV  (added to PSCEN)


 Broyden mixing:
  rms(total) = 0.31788E+00    rms(broyden)= 0.31788E+00
  rms(prec ) = 0.65697E+00
  weight for this iteration     100.00

 eigenvalues of (default mixing * dielectric matrix)
  average eigenvalue GAMMA=   0.9008
  4.0231  4.0231  2.3294  2.3294  1.6771  1.7947  1.7947  1.5032  1.5032  1.2100
  1.2100  0.8940  0.8940  0.8942  0.8942  0.8099  0.8099  0.7719  0.7719  0.6182
  0.6182  0.7254  0.7254  0.6648  0.6648  0.1744  0.5795  0.5336  0.5336  0.4627
  0.4627  0.3989  0.3989  0.3004  0.3004  0.2459  0.2459  0.0807  0.1193  0.1193
  0.1500  0.1500  0.1685  0.0566

 Free energy of the ion-electron system (eV)
  ---------------------------------------------------
  alpha Z        PSCENC =       129.50816242
  Ewald energy   TEWEN  =      9055.93984339
  -Hartree energ DENC   =    -10617.22025183
  -exchange      EXHF   =         0.00000000
  -V(xc)+E(xc)   XCENC  =      -469.09260397
  PAW double counting   =      3204.22830696    -2695.08547598
  entropy T*S    EENTRO =         0.00696391
  eigenvalues    EBANDS =       -66.50733310
  atomic energy  EATOM  =      1365.73104350
  Solvation  Ediel_sol  =         0.00000000
  ---------------------------------------------------
  free energy    TOTEN  =       -92.49134469 eV

  energy without entropy =      -92.49830860  energy(sigma->0) =      -92.49366600


--------------------------------------------------------------------------------------------------------


--------------------------------------- Iteration      1(  50)  ---------------------------------------


    POTLOK:  cpu time    0.0081: real time    0.0109
    SETDIJ:  cpu time    0.0025: real time    0.0025
    EDDIAG:  cpu time    0.3624: real time    0.3628
  RMM-DIIS:  cpu time    1.9955: real time    1.9975
    ORTHCH:  cpu time    0.0373: real time    0.0377
       DOS:  cpu time    0.0041: real time    0.0041
    CHARGE:  cpu time    0.0897: real time    0.0897
    MIXING:  cpu time    0.0032: real time    0.0032
    --------------------------------------------
      LOOP:  cpu time    2.5028: real time    2.5083

 eigenvalue-minimisations  :  8181
 total energy-change (2. order) :-0.4232709E-01  (-0.5482313E-02)
 number of electron      51.0000002 magnetization 
 augmentation part       15.8101918 magnetization 

 DIPCOR: dipole corrections for dipol
 direction  3 min pos   219,
 dipolmoment           0.000000      0.000000     -0.023604 electrons x Angstroem
 Tr[quadrupol]      -105.061758

 energy correction for charged system         0.000000 eV
 dipol+quadrupol energy correction           -0.000131 eV
 added-field ion interaction         -0.181555 eV  (added to PSCEN)


 Broyden mixing:
  rms(total) = 0.34273E+00    rms(broyden)= 0.34273E+00
  rms(prec ) = 0.76371E+00
  weight for this iteration     100.00

 eigenvalues of (default mixing * dielectric matrix)
  average eigenvalue GAMMA=   0.9355
  4.1635  4.1635  1.8970  2.2705  2.2705  2.1763  1.4854  1.4854  1.2177  1.2177
  1.0066  1.0066  0.7691  0.7691  0.8799  0.8799  0.2193  0.7702  0.7702  0.6492
  0.6492  0.6186  0.6186  0.6621  0.6621  0.6233  0.5267  0.5267  0.0044  0.3846
  0.3846  0.2390  0.2390  0.0963  0.0963  0.2753  0.2753  0.1300  0.1697  0.1697

 Free energy of the ion-electron system (eV)
  ---------------------------------------------------
  alpha Z        PSCENC =       129.37653798
  Ewald energy   TEWEN  =      9055.93984339
  -Hartree energ DENC   =    -10615.42832172
  -exchange      EXHF   =         0.00000000
  -V(xc)+E(xc)   XCENC  =      -469.11718055
  PAW double counting   =      3204.63408952    -2695.49615960
  entropy T*S    EENTRO =         0.01189493
  eigenvalues    EBANDS =       -68.18541923
  atomic energy  EATOM  =      1365.73104350
  Solvation  Ediel_sol  =         0.00000000
  ---------------------------------------------------
  free energy    TOTEN  =       -92.53367178 eV

  energy without entropy =      -92.54556671  energy(sigma->0) =      -92.53763676


--------------------------------------------------------------------------------------------------------


--------------------------------------- Iteration      1(  51)  ---------------------------------------


    POTLOK:  cpu time    0.0081: real time    0.0116
    SETDIJ:  cpu time    0.0025: real time    0.0025
    EDDIAG:  cpu time    0.3768: real time    0.3801
  RMM-DIIS:  cpu time    1.9886: real time    1.9892
    ORTHCH:  cpu time    0.0382: real time    0.0382
       DOS:  cpu time    0.0044: real time    0.0044
    CHARGE:  cpu time    0.0909: real time    0.0909
    MIXING:  cpu time    0.0030: real time    0.0030
    --------------------------------------------
      LOOP:  cpu time    2.5125: real time    2.5198

 eigenvalue-minimisations  :  8360
 total energy-change (2. order) :-0.3973169E-01  (-0.3685762E-02)
 number of electron      51.0000002 magnetization 
 augmentation part       15.8156631 magnetization 

 DIPCOR: dipole corrections for dipol
 direction  3 min pos   220,
 dipolmoment           0.000000      0.000000     -0.031690 electrons x Angstroem
 Tr[quadrupol]      -104.977453

 energy correction for charged system         0.000000 eV
 dipol+quadrupol energy correction           -0.000236 eV
 added-field ion interaction         -0.321266 eV  (added to PSCEN)


 Broyden mixing:
  rms(total) = 0.36097E+00    rms(broyden)= 0.36097E+00
  rms(prec ) = 0.82448E+00
  weight for this iteration     100.00

 eigenvalues of (default mixing * dielectric matrix)
  average eigenvalue GAMMA=   0.9483
  4.5033  4.5033  1.8465  2.0797  2.0797  2.1937  1.4600  1.4600  0.9970  0.9970
  1.2052  1.2052  0.9925  0.9925  0.8616  0.8616  0.6626  0.6626  0.6954  0.6954
  0.7542  0.7542  0.6893  0.6893  0.6085  0.6085  0.6235  0.1338  0.5023  0.5023
  0.0039  0.2352  0.2352  0.2894  0.2894  0.1089  0.1089  0.1376  0.2664  0.1922
  0.1922

 Free energy of the ion-electron system (eV)
  ---------------------------------------------------
  alpha Z        PSCENC =       129.23672214
  Ewald energy   TEWEN  =      9055.93984339
  -Hartree energ DENC   =    -10614.44627365
  -exchange      EXHF   =         0.00000000
  -V(xc)+E(xc)   XCENC  =      -469.12262411
  PAW double counting   =      3207.95943115    -2698.82619853
  entropy T*S    EENTRO =         0.01394601
  eigenvalues    EBANDS =       -69.05929338
  atomic energy  EATOM  =      1365.73104350
  Solvation  Ediel_sol  =         0.00000000
  ---------------------------------------------------
  free energy    TOTEN  =       -92.57340347 eV

  energy without entropy =      -92.58734948  energy(sigma->0) =      -92.57805214


--------------------------------------------------------------------------------------------------------


--------------------------------------- Iteration      1(  52)  ---------------------------------------


    POTLOK:  cpu time    0.0082: real time    0.0111
    SETDIJ:  cpu time    0.0025: real time    0.0025
    EDDIAG:  cpu time    0.3620: real time    0.3622
  RMM-DIIS:  cpu time    1.9181: real time    1.9187
    ORTHCH:  cpu time    0.0373: real time    0.0373
       DOS:  cpu time    0.0042: real time    0.0042
    CHARGE:  cpu time    0.0897: real time    0.0897
    MIXING:  cpu time    0.0031: real time    0.0031
    --------------------------------------------
      LOOP:  cpu time    2.4250: real time    2.4288

 eigenvalue-minimisations  :  7965
 total energy-change (2. order) :-0.8040461E-01  (-0.2747933E-02)
 number of electron      51.0000002 magnetization 
 augmentation part       15.8155386 magnetization 

 DIPCOR: dipole corrections for dipol
 direction  3 min pos   220,
 dipolmoment           0.000000      0.000000     -0.043285 electrons x Angstroem
 Tr[quadrupol]      -104.810131

 energy correction for charged system         0.000000 eV
 dipol+quadrupol energy correction           -0.000440 eV
 added-field ion interaction         -0.438816 eV  (added to PSCEN)


 Broyden mixing:
  rms(total) = 0.39786E+00    rms(broyden)= 0.39786E+00
  rms(prec ) = 0.92159E+00
  weight for this iteration     100.00

 eigenvalues of (default mixing * dielectric matrix)
  average eigenvalue GAMMA=   0.9512
  4.5005  4.5005  1.6694  2.0800  2.0800  2.1843  1.3752  1.3752  1.4955  1.4955
  1.0331  1.0331  1.1388  1.1388  0.7704  0.7704  0.8083  0.8083  0.6865  0.6865
  0.7711  0.7711  0.6928  0.6928  0.6336  0.5922  0.5922  0.1012  0.5080  0.4545
  0.4545  0.0043  0.2997  0.2997  0.0810  0.2169  0.2169  0.1375  0.1375  0.1434
  0.2391  0.2787

 Free energy of the ion-electron system (eV)
  ---------------------------------------------------
  alpha Z        PSCENC =       129.11896852
  Ewald energy   TEWEN  =      9055.93984339
  -Hartree energ DENC   =    -10612.88936155
  -exchange      EXHF   =         0.00000000
  -V(xc)+E(xc)   XCENC  =      -469.14351865
  PAW double counting   =      3207.92846099    -2698.83274369
  entropy T*S    EENTRO =         0.01588510
  eigenvalues    EBANDS =       -70.52238568
  atomic energy  EATOM  =      1365.73104350
  Solvation  Ediel_sol  =         0.00000000
  ---------------------------------------------------
  free energy    TOTEN  =       -92.65380808 eV

  energy without entropy =      -92.66969318  energy(sigma->0) =      -92.65910312


--------------------------------------------------------------------------------------------------------


--------------------------------------- Iteration      1(  53)  ---------------------------------------


    POTLOK:  cpu time    0.0081: real time    0.0112
    SETDIJ:  cpu time    0.0025: real time    0.0025
    EDDIAG:  cpu time    0.3615: real time    0.3615
  RMM-DIIS:  cpu time    2.0352: real time    2.0359
    ORTHCH:  cpu time    0.0387: real time    0.0387
       DOS:  cpu time    0.0045: real time    0.0045
    CHARGE:  cpu time    0.0908: real time    0.0909
    MIXING:  cpu time    0.0032: real time    0.0032
    --------------------------------------------
      LOOP:  cpu time    2.5445: real time    2.5483

 eigenvalue-minimisations  :  8577
 total energy-change (2. order) :-0.9123102E-02  (-0.6069792E-03)
 number of electron      51.0000002 magnetization 
 augmentation part       15.8134006 magnetization 

 DIPCOR: dipole corrections for dipol
 direction  3 min pos   220,
 dipolmoment           0.000000      0.000000     -0.044202 electrons x Angstroem
 Tr[quadrupol]      -104.803390

 energy correction for charged system         0.000000 eV
 dipol+quadrupol energy correction           -0.000459 eV
 added-field ion interaction         -0.448113 eV  (added to PSCEN)


 Broyden mixing:
  rms(total) = 0.40110E+00    rms(broyden)= 0.40110E+00
  rms(prec ) = 0.93135E+00
  weight for this iteration     100.00

 eigenvalues of (default mixing * dielectric matrix)
  average eigenvalue GAMMA=   0.9684
  4.6181  4.6181  2.3407  2.3407  2.2292  1.3230  1.7425  1.7425  1.3977  1.3977
  0.7681  1.0928  1.0928  1.0016  1.0016  0.6523  0.6523  0.7431  0.7431  0.7849
  0.7849  0.6768  0.6768  0.5367  0.5367  0.6924  0.6924  0.6320  0.5772  0.5772
  0.5188  0.0042  0.1141  0.1141  0.4139  0.3440  0.3440  0.1709  0.1709  0.1335
  0.1860  0.1860  0.2753

 Free energy of the ion-electron system (eV)
  ---------------------------------------------------
  alpha Z        PSCENC =       129.10965200
  Ewald energy   TEWEN  =      9055.93984339
  -Hartree energ DENC   =    -10612.81877520
  -exchange      EXHF   =         0.00000000
  -V(xc)+E(xc)   XCENC  =      -469.14573601
  PAW double counting   =      3207.80621460    -2698.71606756
  entropy T*S    EENTRO =         0.01611322
  eigenvalues    EBANDS =       -70.58521913
  atomic energy  EATOM  =      1365.73104350
  Solvation  Ediel_sol  =         0.00000000
  ---------------------------------------------------
  free energy    TOTEN  =       -92.66293119 eV

  energy without entropy =      -92.67904440  energy(sigma->0) =      -92.66830226


--------------------------------------------------------------------------------------------------------


--------------------------------------- Iteration      1(  54)  ---------------------------------------


    POTLOK:  cpu time    0.0082: real time    0.0110
    SETDIJ:  cpu time    0.0025: real time    0.0025
    EDDIAG:  cpu time    0.3614: real time    0.3615
  RMM-DIIS:  cpu time    1.8092: real time    1.8100
    ORTHCH:  cpu time    0.0382: real time    0.0384
       DOS:  cpu time    0.0044: real time    0.0044
    CHARGE:  cpu time    0.0908: real time    0.0908
    MIXING:  cpu time    0.0033: real time    0.0033
    --------------------------------------------
      LOOP:  cpu time    2.3179: real time    2.3219

 eigenvalue-minimisations  :  7597
 total energy-change (2. order) : 0.1139209E+00  (-0.1565095E-02)
 number of electron      51.0000001 magnetization 
 augmentation part       15.7929449 magnetization 

 DIPCOR: dipole corrections for dipol
 direction  3 min pos   221,
 dipolmoment           0.000000      0.000000     -0.036429 electrons x Angstroem
 Tr[quadrupol]      -104.874895

 energy correction for charged system         0.000000 eV
 dipol+quadrupol energy correction           -0.000312 eV
 added-field ion interaction         -0.458429 eV  (added to PSCEN)


 Broyden mixing:
  rms(total) = 0.33936E+00    rms(broyden)= 0.33936E+00
  rms(prec ) = 0.76651E+00
  weight for this iteration     100.00

 eigenvalues of (default mixing * dielectric matrix)
  average eigenvalue GAMMA=   1.0142
  5.0752  5.0752  2.3969  2.3969  2.5953  1.6478  1.6823  1.6823  1.3166  1.3166
  0.9870  0.9870  1.1453  1.1453  1.0470  1.0470  0.7682  0.7682  0.8242  0.8242
  0.1430  0.8066  0.8066  0.6410  0.6410  0.6081  0.6081  0.6788  0.6788  0.6557
  0.0036  0.6003  0.2539  0.2539  0.4608  0.4608  0.1089  0.1089  0.3025  0.3025
  0.2755  0.1308  0.1936  0.1722

 Free energy of the ion-electron system (eV)
  ---------------------------------------------------
  alpha Z        PSCENC =       129.09948385
  Ewald energy   TEWEN  =      9055.93984339
  -Hartree energ DENC   =    -10613.63430168
  -exchange      EXHF   =         0.00000000
  -V(xc)+E(xc)   XCENC  =      -469.14550630
  PAW double counting   =      3206.75536117    -2697.70177217
  entropy T*S    EENTRO =         0.01343144
  eigenvalues    EBANDS =       -69.60659350
  atomic energy  EATOM  =      1365.73104350
  Solvation  Ediel_sol  =         0.00000000
  ---------------------------------------------------
  free energy    TOTEN  =       -92.54901029 eV

  energy without entropy =      -92.56244172  energy(sigma->0) =      -92.55348743


--------------------------------------------------------------------------------------------------------


--------------------------------------- Iteration      1(  55)  ---------------------------------------


    POTLOK:  cpu time    0.0081: real time    0.0112
    SETDIJ:  cpu time    0.0025: real time    0.0025
    EDDIAG:  cpu time    0.3622: real time    0.3622
  RMM-DIIS:  cpu time    1.5940: real time    1.5944
    ORTHCH:  cpu time    0.0382: real time    0.0382
       DOS:  cpu time    0.0044: real time    0.0044
    CHARGE:  cpu time    0.0909: real time    0.0909
    MIXING:  cpu time    0.0031: real time    0.0031
    --------------------------------------------
      LOOP:  cpu time    2.1035: real time    2.1071

 eigenvalue-minimisations  :  6753
 total energy-change (2. order) :-0.9151939E-01  (-0.3184342E-02)
 number of electron      51.0000001 magnetization 
 augmentation part       15.7864485 magnetization 

 DIPCOR: dipole corrections for dipol
 direction  3 min pos   216,
 dipolmoment           0.000000      0.000000     -0.046917 electrons x Angstroem
 Tr[quadrupol]      -104.772732

 energy correction for charged system         0.000000 eV
 dipol+quadrupol energy correction           -0.000517 eV
 added-field ion interaction         -0.016554 eV  (added to PSCEN)


 Broyden mixing:
  rms(total) = 0.38438E+00    rms(broyden)= 0.38438E+00
  rms(prec ) = 0.88830E+00
  weight for this iteration     100.00

 eigenvalues of (default mixing * dielectric matrix)
  average eigenvalue GAMMA=   0.9094
  1.6750  2.3659  2.3659  2.4878  2.4878  1.8256  1.8256  1.9565  1.5575  1.5575
  0.7767  0.7767  1.0279  1.0279  1.0778  1.0778  0.8969  0.8969  0.6861  0.6861
  0.7971  0.1101  0.6816  0.6816  0.4212  0.4212  0.6322  0.5770  0.5270  0.5270
  0.0029  0.2278  0.2278  0.1893  0.1893  0.1116  0.1756  0.1756  0.3333  0.3333

 Free energy of the ion-electron system (eV)
  ---------------------------------------------------
  alpha Z        PSCENC =       129.54115335
  Ewald energy   TEWEN  =      9055.93984339
  -Hartree energ DENC   =    -10612.14943586
  -exchange      EXHF   =         0.00000000
  -V(xc)+E(xc)   XCENC  =      -469.17165104
  PAW double counting   =      3207.80016628    -2698.80000723
  entropy T*S    EENTRO =         0.01685021
  eigenvalues    EBANDS =       -71.54849228
  atomic energy  EATOM  =      1365.73104350
  Solvation  Ediel_sol  =         0.00000000
  ---------------------------------------------------
  free energy    TOTEN  =       -92.64052967 eV

  energy without entropy =      -92.65737988  energy(sigma->0) =      -92.64614641


--------------------------------------------------------------------------------------------------------


--------------------------------------- Iteration      1(  56)  ---------------------------------------


    POTLOK:  cpu time    0.0081: real time    0.0112
    SETDIJ:  cpu time    0.0025: real time    0.0025
    EDDIAG:  cpu time    0.3628: real time    0.3629
  RMM-DIIS:  cpu time    1.9894: real time    1.9907
    ORTHCH:  cpu time    0.0393: real time    0.0393
       DOS:  cpu time    0.0042: real time    0.0042
    CHARGE:  cpu time    0.0942: real time    0.0942
    MIXING:  cpu time    0.0030: real time    0.0030
    --------------------------------------------
      LOOP:  cpu time    2.5034: real time    2.5079

 eigenvalue-minimisations  :  8164
 total energy-change (2. order) :-0.9380829E-01  (-0.5854826E-02)
 number of electron      51.0000001 magnetization 
 augmentation part       15.7799059 magnetization 

 DIPCOR: dipole corrections for dipol
 direction  3 min pos   214,
 dipolmoment           0.000000      0.000000     -0.052016 electrons x Angstroem
 Tr[quadrupol]      -104.900553

 energy correction for charged system         0.000000 eV
 dipol+quadrupol energy correction           -0.000635 eV
 added-field ion interaction          0.236134 eV  (added to PSCEN)


 Broyden mixing:
  rms(total) = 0.42912E+00    rms(broyden)= 0.42912E+00
  rms(prec ) = 0.10024E+01
  weight for this iteration     100.00

 eigenvalues of (default mixing * dielectric matrix)
  average eigenvalue GAMMA=   0.8871
  2.3444  2.3444  2.4262  2.4262  1.4071  1.9063  1.9063  1.9608  1.4643  1.4643
  0.7542  0.7542  1.0809  1.0809  1.0082  1.0082  0.9394  0.9394  0.1786  0.7062
  0.7062  0.7805  0.6811  0.6811  0.3985  0.3985  0.6475  0.0037  0.5409  0.5409
  0.4904  0.3995  0.3995  0.3159  0.0973  0.2229  0.2229  0.1668  0.1668  0.2048
  0.2048

 Free energy of the ion-electron system (eV)
  ---------------------------------------------------
  alpha Z        PSCENC =       129.79372262
  Ewald energy   TEWEN  =      9055.93984339
  -Hartree energ DENC   =    -10612.86643481
  -exchange      EXHF   =         0.00000000
  -V(xc)+E(xc)   XCENC  =      -469.17031691
  PAW double counting   =      3209.76577704    -2700.76232170
  entropy T*S    EENTRO =         0.01800214
  eigenvalues    EBANDS =       -71.18365325
  atomic energy  EATOM  =      1365.73104350
  Solvation  Ediel_sol  =         0.00000000
  ---------------------------------------------------
  free energy    TOTEN  =       -92.73433797 eV

  energy without entropy =      -92.75234010  energy(sigma->0) =      -92.74033868


--------------------------------------------------------------------------------------------------------


--------------------------------------- Iteration      1(  57)  ---------------------------------------


    POTLOK:  cpu time    0.0083: real time    0.0114
    SETDIJ:  cpu time    0.0025: real time    0.0025
    EDDIAG:  cpu time    0.3616: real time    0.3618
  RMM-DIIS:  cpu time    2.0446: real time    2.0451
    ORTHCH:  cpu time    0.0372: real time    0.0372
       DOS:  cpu time    0.0040: real time    0.0040
    CHARGE:  cpu time    0.0900: real time    0.0900
    MIXING:  cpu time    0.0033: real time    0.0033
    --------------------------------------------
      LOOP:  cpu time    2.5516: real time    2.5555

 eigenvalue-minimisations  :  8453
 total energy-change (2. order) : 0.1638755E-01  (-0.1060621E-02)
 number of electron      51.0000001 magnetization 
 augmentation part       15.7778415 magnetization 

 DIPCOR: dipole corrections for dipol
 direction  3 min pos   213,
 dipolmoment           0.000000      0.000000     -0.052214 electrons x Angstroem
 Tr[quadrupol]      -104.896091

 energy correction for charged system         0.000000 eV
 dipol+quadrupol energy correction           -0.000640 eV
 added-field ion interaction          0.364762 eV  (added to PSCEN)


 Broyden mixing:
  rms(total) = 0.41917E+00    rms(broyden)= 0.41917E+00
  rms(prec ) = 0.97368E+00
  weight for this iteration     100.00

 eigenvalues of (default mixing * dielectric matrix)
  average eigenvalue GAMMA=   0.9146
  2.0576  2.6190  2.6190  2.0296  2.0296  1.9945  1.7705  1.7705  1.5205  1.5205
  0.7906  0.7906  1.1505  1.1505  1.2168  1.2168  0.8962  0.8962  0.8333  0.8333
  0.7033  0.7033  0.7994  0.0967  0.6655  0.6655  0.6605  0.4209  0.4209  0.5343
  0.5343  0.5569  0.0031  0.3238  0.3238  0.2334  0.2334  0.1791  0.1791  0.1137
  0.1774  0.1774

 Free energy of the ion-electron system (eV)
  ---------------------------------------------------
  alpha Z        PSCENC =       129.92234633
  Ewald energy   TEWEN  =      9055.93984339
  -Hartree energ DENC   =    -10612.65658805
  -exchange      EXHF   =         0.00000000
  -V(xc)+E(xc)   XCENC  =      -469.17355979
  PAW double counting   =      3209.51472172    -2700.51524123
  entropy T*S    EENTRO =         0.01816739
  eigenvalues    EBANDS =       -71.49868369
  atomic energy  EATOM  =      1365.73104350
  Solvation  Ediel_sol  =         0.00000000
  ---------------------------------------------------
  free energy    TOTEN  =       -92.71795042 eV

  energy without entropy =      -92.73611781  energy(sigma->0) =      -92.72400621


--------------------------------------------------------------------------------------------------------


--------------------------------------- Iteration      1(  58)  ---------------------------------------


    POTLOK:  cpu time    0.0083: real time    0.0115
    SETDIJ:  cpu time    0.0025: real time    0.0025
    EDDIAG:  cpu time    0.3626: real time    0.3627
  RMM-DIIS:  cpu time    1.8440: real time    1.8447
    ORTHCH:  cpu time    0.0371: real time    0.0371
       DOS:  cpu time    0.0040: real time    0.0040
    CHARGE:  cpu time    0.0898: real time    0.0900
    MIXING:  cpu time    0.0033: real time    0.0033
    --------------------------------------------
      LOOP:  cpu time    2.3515: real time    2.3557

 eigenvalue-minimisations  :  7666
 total energy-change (2. order) :-0.6227277E-01  (-0.7164172E-03)
 number of electron      51.0000001 magnetization 
 augmentation part       15.7776918 magnetization 

 DIPCOR: dipole corrections for dipol
 direction  3 min pos   213,
 dipolmoment           0.000000      0.000000     -0.060143 electrons x Angstroem
 Tr[quadrupol]      -104.807179

 energy correction for charged system         0.000000 eV
 dipol+quadrupol energy correction           -0.000849 eV
 added-field ion interaction          0.420154 eV  (added to PSCEN)


 Broyden mixing:
  rms(total) = 0.44246E+00    rms(broyden)= 0.44246E+00
  rms(prec ) = 0.10282E+01
  weight for this iteration     100.00

 eigenvalues of (default mixing * dielectric matrix)
  average eigenvalue GAMMA=   0.9173
  2.6148  2.6148  1.6505  2.2875  2.2875  2.0495  1.7988  1.7988  1.4300  1.4300
  1.2386  1.2386  1.0975  1.0975  1.1312  1.1312  0.6474  0.6474  0.1480  0.8231
  0.8231  0.7004  0.7004  0.8108  0.8108  0.7623  0.0032  0.4200  0.4200  0.6848
  0.6278  0.5471  0.5471  0.1126  0.2055  0.2055  0.1710  0.1710  0.2216  0.2216
  0.4015  0.4015  0.3129

 Free energy of the ion-electron system (eV)
  ---------------------------------------------------
  alpha Z        PSCENC =       129.97752895
  Ewald energy   TEWEN  =      9055.93984339
  -Hartree energ DENC   =    -10611.75562214
  -exchange      EXHF   =         0.00000000
  -V(xc)+E(xc)   XCENC  =      -469.18374646
  PAW double counting   =      3209.23595240    -2700.26357526
  entropy T*S    EENTRO =         0.01773807
  eigenvalues    EBANDS =       -72.47938565
  atomic energy  EATOM  =      1365.73104350
  Solvation  Ediel_sol  =         0.00000000
  ---------------------------------------------------
  free energy    TOTEN  =       -92.78022318 eV

  energy without entropy =      -92.79796125  energy(sigma->0) =      -92.78613587


--------------------------------------------------------------------------------------------------------


--------------------------------------- Iteration      1(  59)  ---------------------------------------


    POTLOK:  cpu time    0.0108: real time    0.0111
    SETDIJ:  cpu time    0.0025: real time    0.0025
    EDDIAG:  cpu time    0.3619: real time    0.3619
  RMM-DIIS:  cpu time    1.8988: real time    1.8994
    ORTHCH:  cpu time    0.0382: real time    0.0382
       DOS:  cpu time    0.0044: real time    0.0044
    CHARGE:  cpu time    0.0909: real time    0.0910
    MIXING:  cpu time    0.0033: real time    0.0033
    --------------------------------------------
      LOOP:  cpu time    2.4109: real time    2.4118

 eigenvalue-minimisations  :  7976
 total energy-change (2. order) : 0.4754870E-02  (-0.1003153E-03)
 number of electron      51.0000001 magnetization 
 augmentation part       15.7769957 magnetization 

 DIPCOR: dipole corrections for dipol
 direction  3 min pos   213,
 dipolmoment           0.000000      0.000000     -0.059672 electrons x Angstroem
 Tr[quadrupol]      -104.810405

 energy correction for charged system         0.000000 eV
 dipol+quadrupol energy correction           -0.000836 eV
 added-field ion interaction          0.416864 eV  (added to PSCEN)


 Broyden mixing:
  rms(total) = 0.44097E+00    rms(broyden)= 0.44097E+00
  rms(prec ) = 0.10236E+01
  weight for this iteration     100.00

 eigenvalues of (default mixing * dielectric matrix)
  average eigenvalue GAMMA=   0.9094
  1.7852  2.4135  2.4135  2.4216  2.4216  1.7739  1.7739  1.9272  1.9272  1.4111
  1.4111  0.8002  0.8002  1.1434  1.1434  1.1507  1.1507  0.9362  0.9362  0.7593
  0.7593  0.8224  0.6934  0.6934  0.6900  0.6900  0.4708  0.4708  0.5766  0.5548
  0.5548  0.0352  0.0008  0.0288  0.2578  0.2578  0.4019  0.4019  0.0783  0.3093
  0.1647  0.1647  0.2177  0.2177

 Free energy of the ion-electron system (eV)
  ---------------------------------------------------
  alpha Z        PSCENC =       129.97425162
  Ewald energy   TEWEN  =      9055.93984339
  -Hartree energ DENC   =    -10611.78984534
  -exchange      EXHF   =         0.00000000
  -V(xc)+E(xc)   XCENC  =      -469.18322407
  PAW double counting   =      3209.24606407    -2700.27329124
  entropy T*S    EENTRO =         0.01779248
  eigenvalues    EBANDS =       -72.43810273
  atomic energy  EATOM  =      1365.73104350
  Solvation  Ediel_sol  =         0.00000000
  ---------------------------------------------------
  free energy    TOTEN  =       -92.77546831 eV

  energy without entropy =      -92.79326079  energy(sigma->0) =      -92.78139914


--------------------------------------------------------------------------------------------------------


--------------------------------------- Iteration      1(  60)  ---------------------------------------


    POTLOK:  cpu time    0.0081: real time    0.0108
    SETDIJ:  cpu time    0.0025: real time    0.0025
    EDDIAG:  cpu time    0.3620: real time    0.3621
  RMM-DIIS:  cpu time    1.9535: real time    1.9540
    ORTHCH:  cpu time    0.0375: real time    0.0375
       DOS:  cpu time    0.0043: real time    0.0043
    CHARGE:  cpu time    0.0905: real time    0.0906
    MIXING:  cpu time    0.0032: real time    0.0032
    --------------------------------------------
      LOOP:  cpu time    2.4617: real time    2.4649

 eigenvalue-minimisations  :  8127
 total energy-change (2. order) : 0.3539601E-02  (-0.3718992E-04)
 number of electron      51.0000001 magnetization 
 augmentation part       15.7767767 magnetization 

 DIPCOR: dipole corrections for dipol
 direction  3 min pos   213,
 dipolmoment           0.000000      0.000000     -0.059569 electrons x Angstroem
 Tr[quadrupol]      -104.819248

 energy correction for charged system         0.000000 eV
 dipol+quadrupol energy correction           -0.000833 eV
 added-field ion interaction          0.416144 eV  (added to PSCEN)


 Broyden mixing:
  rms(total) = 0.43999E+00    rms(broyden)= 0.43999E+00
  rms(prec ) = 0.10194E+01
  weight for this iteration     100.00

 eigenvalues of (default mixing * dielectric matrix)
  average eigenvalue GAMMA=   0.8851
  2.6008  2.6008  2.3311  1.7342  1.7342  1.3474  1.3474  1.6352  1.6352  1.5857
  1.5857  1.1560  1.1560  0.4570  0.4570  1.0231  1.0231  0.5841  0.5841  0.8952
  0.8952  0.5815  0.5815  0.6833  0.6833  0.6891  0.0032  0.1786  0.1786  0.6173
  0.5003  0.5003  0.2869  0.2869  0.3445  0.1475  0.1475  0.2641  0.1714  0.1907

 Free energy of the ion-electron system (eV)
  ---------------------------------------------------
  alpha Z        PSCENC =       129.97353536
  Ewald energy   TEWEN  =      9055.93984339
  -Hartree energ DENC   =    -10611.87627406
  -exchange      EXHF   =         0.00000000
  -V(xc)+E(xc)   XCENC  =      -469.18252402
  PAW double counting   =      3209.31947362    -2700.34377271
  entropy T*S    EENTRO =         0.01782688
  eigenvalues    EBANDS =       -72.35108069
  atomic energy  EATOM  =      1365.73104350
  Solvation  Ediel_sol  =         0.00000000
  ---------------------------------------------------
  free energy    TOTEN  =       -92.77192871 eV

  energy without entropy =      -92.78975560  energy(sigma->0) =      -92.77787101


--------------------------------------------------------------------------------------------------------


--------------------------------------- Iteration      1(  61)  ---------------------------------------


    POTLOK:  cpu time    0.0081: real time    0.0112
    SETDIJ:  cpu time    0.0025: real time    0.0025
    EDDIAG:  cpu time    0.3662: real time    0.3664
  RMM-DIIS:  cpu time    1.6465: real time    1.6470
    ORTHCH:  cpu time    0.0380: real time    0.0380
       DOS:  cpu time    0.0044: real time    0.0044
    CHARGE:  cpu time    0.0910: real time    0.0911
    MIXING:  cpu time    0.0032: real time    0.0032
    --------------------------------------------
      LOOP:  cpu time    2.1601: real time    2.1638

 eigenvalue-minimisations  :  6867
 total energy-change (2. order) : 0.1597317E-01  (-0.5407597E-04)
 number of electron      51.0000001 magnetization 
 augmentation part       15.7752501 magnetization 

 DIPCOR: dipole corrections for dipol
 direction  3 min pos   212,
 dipolmoment           0.000000      0.000000     -0.057697 electrons x Angstroem
 Tr[quadrupol]      -104.845463

 energy correction for charged system         0.000000 eV
 dipol+quadrupol energy correction           -0.000782 eV
 added-field ion interaction          0.544212 eV  (added to PSCEN)


 Broyden mixing:
  rms(total) = 0.43352E+00    rms(broyden)= 0.43352E+00
  rms(prec ) = 0.10060E+01
  weight for this iteration     100.00

 eigenvalues of (default mixing * dielectric matrix)
  average eigenvalue GAMMA=   0.8936
  2.5627  2.5627  2.2928  1.1848  1.8091  1.8091  1.8898  1.8898  1.2306  1.2306
  1.4060  1.4060  1.1825  1.1825  0.4643  0.4643  1.0505  1.0505  0.9012  0.9012
  0.5341  0.5341  0.6526  0.6526  0.7024  0.7024  0.7019  0.6047  0.5217  0.5217
  0.0031  0.0782  0.0782  0.3474  0.2905  0.2905  0.1080  0.2422  0.2422  0.1669
  0.1888

 Free energy of the ion-electron system (eV)
  ---------------------------------------------------
  alpha Z        PSCENC =       130.10165424
  Ewald energy   TEWEN  =      9055.93984339
  -Hartree energ DENC   =    -10611.98561171
  -exchange      EXHF   =         0.00000000
  -V(xc)+E(xc)   XCENC  =      -469.18395283
  PAW double counting   =      3209.13741371    -2700.15652560
  entropy T*S    EENTRO =         0.01783588
  eigenvalues    EBANDS =       -72.35765613
  atomic energy  EATOM  =      1365.73104350
  Solvation  Ediel_sol  =         0.00000000
  ---------------------------------------------------
  free energy    TOTEN  =       -92.75595554 eV

  energy without entropy =      -92.77379142  energy(sigma->0) =      -92.76190083


--------------------------------------------------------------------------------------------------------


--------------------------------------- Iteration      1(  62)  ---------------------------------------


    POTLOK:  cpu time    0.0090: real time    0.0117
    SETDIJ:  cpu time    0.0025: real time    0.0025
    EDDIAG:  cpu time    0.3616: real time    0.3618
  RMM-DIIS:  cpu time    1.8511: real time    1.8548
    ORTHCH:  cpu time    0.0423: real time    0.0424
       DOS:  cpu time    0.0042: real time    0.0042
    CHARGE:  cpu time    0.0899: real time    0.0901
    MIXING:  cpu time    0.0031: real time    0.0031
    --------------------------------------------
      LOOP:  cpu time    2.3638: real time    2.3705

 eigenvalue-minimisations  :  7793
 total energy-change (2. order) : 0.2910539E-01  (-0.4024065E-03)
 number of electron      51.0000001 magnetization 
 augmentation part       15.7745727 magnetization 

 DIPCOR: dipole corrections for dipol
 direction  3 min pos   212,
 dipolmoment           0.000000      0.000000     -0.054897 electrons x Angstroem
 Tr[quadrupol]      -104.846241

 energy correction for charged system         0.000000 eV
 dipol+quadrupol energy correction           -0.000708 eV
 added-field ion interaction          0.517799 eV  (added to PSCEN)


 Broyden mixing:
  rms(total) = 0.41970E+00    rms(broyden)= 0.41970E+00
  rms(prec ) = 0.98030E+00
  weight for this iteration     100.00

 eigenvalues of (default mixing * dielectric matrix)
  average eigenvalue GAMMA=   0.9340
  2.2954  2.6629  2.6629  2.0621  2.0621  2.2491  1.7790  1.7790  1.5099  1.5099
  1.2701  1.2701  0.6806  0.6806  1.1825  1.1825  1.1484  1.1484  0.9666  0.9666
  0.6423  0.6423  0.1743  0.1743  0.7091  0.7091  0.3293  0.3293  0.6477  0.6477
  0.5819  0.5819  0.0127  0.0113  0.3955  0.3955  0.1439  0.1439  0.1626  0.2418
  0.2418  0.2400

 Free energy of the ion-electron system (eV)
  ---------------------------------------------------
  alpha Z        PSCENC =       130.07531506
  Ewald energy   TEWEN  =      9055.93984339
  -Hartree energ DENC   =    -10612.01525007
  -exchange      EXHF   =         0.00000000
  -V(xc)+E(xc)   XCENC  =      -469.18196744
  PAW double counting   =      3209.17791933    -2700.20454588
  entropy T*S    EENTRO =         0.01812219
  eigenvalues    EBANDS =       -72.26733025
  atomic energy  EATOM  =      1365.73104350
  Solvation  Ediel_sol  =         0.00000000
  ---------------------------------------------------
  free energy    TOTEN  =       -92.72685016 eV

  energy without entropy =      -92.74497235  energy(sigma->0) =      -92.73289089


--------------------------------------------------------------------------------------------------------


--------------------------------------- Iteration      1(  63)  ---------------------------------------


    POTLOK:  cpu time    0.0109: real time    0.0111
    SETDIJ:  cpu time    0.0025: real time    0.0025
    EDDIAG:  cpu time    0.3626: real time    0.3627
  RMM-DIIS:  cpu time    1.8629: real time    1.8636
    ORTHCH:  cpu time    0.0377: real time    0.0377
       DOS:  cpu time    0.0044: real time    0.0044
    CHARGE:  cpu time    0.0906: real time    0.0906
    MIXING:  cpu time    0.0033: real time    0.0033
    --------------------------------------------
      LOOP:  cpu time    2.3748: real time    2.3759

 eigenvalue-minimisations  :  7813
 total energy-change (2. order) : 0.1603486E+00  (-0.4621990E-02)
 number of electron      51.0000000 magnetization 
 augmentation part       15.7691594 magnetization 

 DIPCOR: dipole corrections for dipol
 direction  3 min pos   212,
 dipolmoment           0.000000      0.000000     -0.041069 electrons x Angstroem
 Tr[quadrupol]      -104.930106

 energy correction for charged system         0.000000 eV
 dipol+quadrupol energy correction           -0.000396 eV
 added-field ion interaction          0.387366 eV  (added to PSCEN)


 Broyden mixing:
  rms(total) = 0.33737E+00    rms(broyden)= 0.33737E+00
  rms(prec ) = 0.79539E+00
  weight for this iteration     100.00

 eigenvalues of (default mixing * dielectric matrix)
  average eigenvalue GAMMA=   0.9584
  3.2195  2.7757  2.7757  2.0469  2.0469  2.2251  1.7723  1.7723  1.6050  1.6050
  1.2450  1.2450  1.1825  1.1825  1.1628  1.1628  0.9613  0.9613  0.7516  0.7516
  0.6507  0.6507  0.3160  0.3160  0.7031  0.7031  0.6314  0.6314  0.5633  0.5633
  0.4700  0.4700  0.0022  0.0609  0.0609  0.3649  0.3649  0.1454  0.1454  0.1597
  0.2102  0.2508  0.3258

 Free energy of the ion-electron system (eV)
  ---------------------------------------------------
  alpha Z        PSCENC =       129.94519455
  Ewald energy   TEWEN  =      9055.93984339
  -Hartree energ DENC   =    -10612.95086626
  -exchange      EXHF   =         0.00000000
  -V(xc)+E(xc)   XCENC  =      -469.16740174
  PAW double counting   =      3210.31345385    -2701.34636380
  entropy T*S    EENTRO =         0.01579614
  eigenvalues    EBANDS =       -71.04720116
  atomic energy  EATOM  =      1365.73104350
  Solvation  Ediel_sol  =         0.00000000
  ---------------------------------------------------
  free energy    TOTEN  =       -92.56650152 eV

  energy without entropy =      -92.58229766  energy(sigma->0) =      -92.57176690


--------------------------------------------------------------------------------------------------------


--------------------------------------- Iteration      1(  64)  ---------------------------------------


    POTLOK:  cpu time    0.0081: real time    0.0114
    SETDIJ:  cpu time    0.0025: real time    0.0025
    EDDIAG:  cpu time    0.3615: real time    0.3616
  RMM-DIIS:  cpu time    2.0007: real time    2.0013
    ORTHCH:  cpu time    0.0382: real time    0.0382
       DOS:  cpu time    0.0044: real time    0.0044
    CHARGE:  cpu time    0.0909: real time    0.0910
    MIXING:  cpu time    0.0034: real time    0.0034
    --------------------------------------------
      LOOP:  cpu time    2.5097: real time    2.5137

 eigenvalue-minimisations  :  8397
 total energy-change (2. order) : 0.4620716E-01  (-0.3686301E-02)
 number of electron      51.0000000 magnetization 
 augmentation part       15.7717230 magnetization 

 DIPCOR: dipole corrections for dipol
 direction  3 min pos   211,
 dipolmoment           0.000000      0.000000     -0.033706 electrons x Angstroem
 Tr[quadrupol]      -104.999886

 energy correction for charged system         0.000000 eV
 dipol+quadrupol energy correction           -0.000267 eV
 added-field ion interaction          0.400373 eV  (added to PSCEN)


 Broyden mixing:
  rms(total) = 0.30718E+00    rms(broyden)= 0.30718E+00
  rms(prec ) = 0.73159E+00
  weight for this iteration     100.00

 eigenvalues of (default mixing * dielectric matrix)
  average eigenvalue GAMMA=   0.9532
  2.8592  2.8061  2.8061  2.1216  2.1216  2.2124  1.8394  1.8394  1.4628  1.4628
  1.0113  1.0113  1.1886  1.1886  1.1806  1.1806  1.1546  1.1546  0.3077  0.9588
  0.9588  0.2114  0.2114  0.6153  0.6153  0.6910  0.6910  0.6756  0.6756  0.4160
  0.4160  0.0036  0.6067  0.5244  0.5244  0.0913  0.1435  0.1435  0.1973  0.2814
  0.2814  0.2535  0.4378  0.4084

 Free energy of the ion-electron system (eV)
  ---------------------------------------------------
  alpha Z        PSCENC =       129.95833005
  Ewald energy   TEWEN  =      9055.93984339
  -Hartree energ DENC   =    -10613.63329732
  -exchange      EXHF   =         0.00000000
  -V(xc)+E(xc)   XCENC  =      -469.15794077
  PAW double counting   =      3210.45847635    -2701.48901561
  entropy T*S    EENTRO =         0.01348472
  eigenvalues    EBANDS =       -70.34121867
  atomic energy  EATOM  =      1365.73104350
  Solvation  Ediel_sol  =         0.00000000
  ---------------------------------------------------
  free energy    TOTEN  =       -92.52029436 eV

  energy without entropy =      -92.53377907  energy(sigma->0) =      -92.52478926


--------------------------------------------------------------------------------------------------------


--------------------------------------- Iteration      1(  65)  ---------------------------------------


    POTLOK:  cpu time    0.0081: real time    0.0113
    SETDIJ:  cpu time    0.0025: real time    0.0025
    EDDIAG:  cpu time    0.3627: real time    0.3628
  RMM-DIIS:  cpu time    1.9557: real time    1.9565
    ORTHCH:  cpu time    0.0390: real time    0.0391
       DOS:  cpu time    0.0045: real time    0.0045
    CHARGE:  cpu time    0.0910: real time    0.0910
    MIXING:  cpu time    0.0031: real time    0.0031
    --------------------------------------------
      LOOP:  cpu time    2.4666: real time    2.4708

 eigenvalue-minimisations  :  8195
 total energy-change (2. order) : 0.5053940E-02  (-0.6042949E-03)
 number of electron      51.0000000 magnetization 
 augmentation part       15.7734429 magnetization 

 DIPCOR: dipole corrections for dipol
 direction  3 min pos   211,
 dipolmoment           0.000000      0.000000     -0.032575 electrons x Angstroem
 Tr[quadrupol]      -105.008850

 energy correction for charged system         0.000000 eV
 dipol+quadrupol energy correction           -0.000249 eV
 added-field ion interaction          0.386937 eV  (added to PSCEN)


 Broyden mixing:
  rms(total) = 0.30302E+00    rms(broyden)= 0.30302E+00
  rms(prec ) = 0.72167E+00
  weight for this iteration     100.00

 eigenvalues of (default mixing * dielectric matrix)
  average eigenvalue GAMMA=   0.9618
  2.1158  2.9327  2.5565  2.5565  2.3834  2.2130  1.7143  1.6531  1.6531  1.4673
  1.4673  0.8405  0.8405  1.1455  1.1455  1.0240  1.0240  0.9559  0.9559  0.7857
  0.7857  0.7455  0.7455  0.6346  0.5644  0.5644  0.3977  0.3977  0.2292  0.2292
  0.0052  0.0477  0.0477  0.1075  0.1075  0.3397  0.3397  0.2483  0.2483  0.2570

 Free energy of the ion-electron system (eV)
  ---------------------------------------------------
  alpha Z        PSCENC =       129.94491165
  Ewald energy   TEWEN  =      9055.93984339
  -Hartree energ DENC   =    -10613.73201454
  -exchange      EXHF   =         0.00000000
  -V(xc)+E(xc)   XCENC  =      -469.15676081
  PAW double counting   =      3210.50871292    -2701.53756360
  entropy T*S    EENTRO =         0.01314417
  eigenvalues    EBANDS =       -70.22655711
  atomic energy  EATOM  =      1365.73104350
  Solvation  Ediel_sol  =         0.00000000
  ---------------------------------------------------
  free energy    TOTEN  =       -92.51524042 eV

  energy without entropy =      -92.52838459  energy(sigma->0) =      -92.51962181


--------------------------------------------------------------------------------------------------------


--------------------------------------- Iteration      1(  66)  ---------------------------------------


    POTLOK:  cpu time    0.0082: real time    0.0111
    SETDIJ:  cpu time    0.0025: real time    0.0025
    EDDIAG:  cpu time    0.3613: real time    0.3613
  RMM-DIIS:  cpu time    1.7217: real time    1.7223
    ORTHCH:  cpu time    0.0383: real time    0.0383
       DOS:  cpu time    0.0045: real time    0.0045
    CHARGE:  cpu time    0.0909: real time    0.0909
    MIXING:  cpu time    0.0030: real time    0.0030
    --------------------------------------------
      LOOP:  cpu time    2.2302: real time    2.2339

 eigenvalue-minimisations  :  7278
 total energy-change (2. order) :-0.4567059E-01  (-0.1219117E-02)
 number of electron      51.0000000 magnetization 
 augmentation part       15.7739710 magnetization 

 DIPCOR: dipole corrections for dipol
 direction  3 min pos   211,
 dipolmoment           0.000000      0.000000     -0.037147 electrons x Angstroem
 Tr[quadrupol]      -104.980750

 energy correction for charged system         0.000000 eV
 dipol+quadrupol energy correction           -0.000324 eV
 added-field ion interaction          0.441246 eV  (added to PSCEN)


 Broyden mixing:
  rms(total) = 0.33104E+00    rms(broyden)= 0.33104E+00
  rms(prec ) = 0.78657E+00
  weight for this iteration     100.00

 eigenvalues of (default mixing * dielectric matrix)
  average eigenvalue GAMMA=   0.9668
  2.9544  2.5343  2.5343  1.5805  1.5805  2.3684  2.2127  1.4942  1.4942  1.7028
  1.7028  1.6869  1.1468  1.1468  0.7364  0.7364  0.9851  0.9851  0.9892  0.9892
  0.7997  0.7997  0.7768  0.7768  0.6264  0.5477  0.5477  0.5007  0.5007  0.3359
  0.3359  0.0533  0.0052  0.0568  0.0568  0.1358  0.1358  0.3068  0.2650  0.2650
  0.2476

 Free energy of the ion-electron system (eV)
  ---------------------------------------------------
  alpha Z        PSCENC =       129.99914650
  Ewald energy   TEWEN  =      9055.93984339
  -Hartree energ DENC   =    -10613.37710141
  -exchange      EXHF   =         0.00000000
  -V(xc)+E(xc)   XCENC  =      -469.16345981
  PAW double counting   =      3209.76728957    -2700.77865036
  entropy T*S    EENTRO =         0.01526797
  eigenvalues    EBANDS =       -70.69429038
  atomic energy  EATOM  =      1365.73104350
  Solvation  Ediel_sol  =         0.00000000
  ---------------------------------------------------
  free energy    TOTEN  =       -92.56091101 eV

  energy without entropy =      -92.57617898  energy(sigma->0) =      -92.56600033


--------------------------------------------------------------------------------------------------------


--------------------------------------- Iteration      1(  67)  ---------------------------------------


    POTLOK:  cpu time    0.0081: real time    0.0113
    SETDIJ:  cpu time    0.0025: real time    0.0025
    EDDIAG:  cpu time    0.3711: real time    0.3712
  RMM-DIIS:  cpu time    1.6367: real time    1.6371
    ORTHCH:  cpu time    0.0387: real time    0.0390
       DOS:  cpu time    0.0044: real time    0.0044
    CHARGE:  cpu time    0.0911: real time    0.0911
    MIXING:  cpu time    0.0031: real time    0.0031
    --------------------------------------------
      LOOP:  cpu time    2.1557: real time    2.1599

 eigenvalue-minimisations  :  6857
 total energy-change (2. order) : 0.9117366E-01  (-0.1397065E-02)
 number of electron      51.0000000 magnetization 
 augmentation part       15.7700178 magnetization 

 DIPCOR: dipole corrections for dipol
 direction  3 min pos   211,
 dipolmoment           0.000000      0.000000     -0.020940 electrons x Angstroem
 Tr[quadrupol]      -105.121418

 energy correction for charged system         0.000000 eV
 dipol+quadrupol energy correction           -0.000103 eV
 added-field ion interaction          0.248729 eV  (added to PSCEN)


 Broyden mixing:
  rms(total) = 0.27021E+00    rms(broyden)= 0.27021E+00
  rms(prec ) = 0.64332E+00
  weight for this iteration     100.00

 eigenvalues of (default mixing * dielectric matrix)
  average eigenvalue GAMMA=   0.9878
  3.1927  2.7592  2.7592  1.6424  1.6424  2.2983  2.2983  1.8227  1.7959  1.7959
  1.5376  1.5376  1.1805  1.1805  1.0637  1.0637  1.0009  1.0009  0.3008  0.3008
  0.8650  0.8650  0.6575  0.6575  0.6321  0.6321  0.2873  0.2873  0.5114  0.5114
  0.5390  0.5390  0.4941  0.4941  0.0036  0.1584  0.1584  0.0699  0.0900  0.2652
  0.2652  0.3305

 Free energy of the ion-electron system (eV)
  ---------------------------------------------------
  alpha Z        PSCENC =       129.80684993
  Ewald energy   TEWEN  =      9055.93984339
  -Hartree energ DENC   =    -10614.89534106
  -exchange      EXHF   =         0.00000000
  -V(xc)+E(xc)   XCENC  =      -469.14531570
  PAW double counting   =      3210.23595117    -2701.23451016
  entropy T*S    EENTRO =         0.01016154
  eigenvalues    EBANDS =       -68.91841996
  atomic energy  EATOM  =      1365.73104350
  Solvation  Ediel_sol  =         0.00000000
  ---------------------------------------------------
  free energy    TOTEN  =       -92.46973735 eV

  energy without entropy =      -92.47989889  energy(sigma->0) =      -92.47312453


--------------------------------------------------------------------------------------------------------


--------------------------------------- Iteration      1(  68)  ---------------------------------------


    POTLOK:  cpu time    0.0082: real time    0.0112
    SETDIJ:  cpu time    0.0025: real time    0.0025
    EDDIAG:  cpu time    0.3616: real time    0.3619
  RMM-DIIS:  cpu time    1.9740: real time    1.9809
    ORTHCH:  cpu time    0.0373: real time    0.0373
       DOS:  cpu time    0.0044: real time    0.0044
    CHARGE:  cpu time    0.0903: real time    0.0904
    MIXING:  cpu time    0.0033: real time    0.0033
    --------------------------------------------
      LOOP:  cpu time    2.4817: real time    2.4918

 eigenvalue-minimisations  :  8203
 total energy-change (2. order) : 0.5950022E-01  (-0.3822664E-02)
 number of electron      51.0000000 magnetization 
 augmentation part       15.7716715 magnetization 

 DIPCOR: dipole corrections for dipol
 direction  3 min pos   216,
 dipolmoment           0.000000      0.000000     -0.006705 electrons x Angstroem
 Tr[quadrupol]      -105.240769

 energy correction for charged system         0.000000 eV
 dipol+quadrupol energy correction           -0.000011 eV
 added-field ion interaction         -0.002366 eV  (added to PSCEN)


 Broyden mixing:
  rms(total) = 0.21472E+00    rms(broyden)= 0.21472E+00
  rms(prec ) = 0.50147E+00
  weight for this iteration     100.00

 eigenvalues of (default mixing * dielectric matrix)
  average eigenvalue GAMMA=   1.0085
  3.4390  2.7637  2.7637  1.9923  1.9923  2.4732  2.0999  1.8500  1.8500  1.8425
  1.5072  1.5072  1.2776  1.2776  0.3562  0.3562  1.0111  1.0111  1.0576  1.0576
  0.6234  0.6234  0.8896  0.8896  0.5505  0.5505  0.4817  0.4817  0.6307  0.6307
  0.6139  0.5290  0.5290  0.2795  0.2795  0.0021  0.1531  0.1531  0.0670  0.0897
  0.2581  0.2581  0.3151

 Free energy of the ion-electron system (eV)
  ---------------------------------------------------
  alpha Z        PSCENC =       129.55584792
  Ewald energy   TEWEN  =      9055.93984339
  -Hartree energ DENC   =    -10616.26046535
  -exchange      EXHF   =         0.00000000
  -V(xc)+E(xc)   XCENC  =      -469.12733837
  PAW double counting   =      3210.06648118    -2701.04838862
  entropy T*S    EENTRO =         0.00374430
  eigenvalues    EBANDS =       -67.27100509
  atomic energy  EATOM  =      1365.73104350
  Solvation  Ediel_sol  =         0.00000000
  ---------------------------------------------------
  free energy    TOTEN  =       -92.41023713 eV

  energy without entropy =      -92.41398143  energy(sigma->0) =      -92.41148523


--------------------------------------------------------------------------------------------------------


--------------------------------------- Iteration      1(  69)  ---------------------------------------


    POTLOK:  cpu time    0.0083: real time    0.0110
    SETDIJ:  cpu time    0.0025: real time    0.0025
    EDDIAG:  cpu time    0.3632: real time    0.3640
  RMM-DIIS:  cpu time    2.0815: real time    2.1091
    ORTHCH:  cpu time    0.0371: real time    0.0372
       DOS:  cpu time    0.0041: real time    0.0041
    CHARGE:  cpu time    0.0898: real time    0.0898
    MIXING:  cpu time    0.0033: real time    0.0033
    --------------------------------------------
      LOOP:  cpu time    2.5898: real time    2.6209

 eigenvalue-minimisations  :  8576
 total energy-change (2. order) : 0.2596152E-01  (-0.1356031E-02)
 number of electron      51.0000000 magnetization 
 augmentation part       15.7720940 magnetization 

 DIPCOR: dipole corrections for dipol
 direction  3 min pos   215,
 dipolmoment           0.000000      0.000000      0.001218 electrons x Angstroem
 Tr[quadrupol]      -105.302414

 energy correction for charged system         0.000000 eV
 dipol+quadrupol energy correction           -0.000000 eV
 added-field ion interaction         -0.002549 eV  (added to PSCEN)


 Broyden mixing:
  rms(total) = 0.18655E+00    rms(broyden)= 0.18655E+00
  rms(prec ) = 0.41707E+00
  weight for this iteration     100.00

 eigenvalues of (default mixing * dielectric matrix)
  average eigenvalue GAMMA=   1.0185
  3.6128  2.4406  2.4406  2.5232  2.5232  2.4719  2.0910  1.8623  1.8623  1.7951
  1.4480  1.4480  1.4895  1.4895  1.0125  1.0125  1.0130  1.0130  0.7398  0.7398
  0.2668  0.2668  0.8689  0.8689  0.5786  0.5786  0.7498  0.6439  0.6439  0.5603
  0.5603  0.5152  0.5152  0.0033  0.0686  0.1222  0.1222  0.2442  0.2442  0.2711
  0.2711  0.2267  0.2969  0.2969

 Free energy of the ion-electron system (eV)
  ---------------------------------------------------
  alpha Z        PSCENC =       129.55567482
  Ewald energy   TEWEN  =      9055.93984339
  -Hartree energ DENC   =    -10616.82694423
  -exchange      EXHF   =         0.00000000
  -V(xc)+E(xc)   XCENC  =      -469.12093043
  PAW double counting   =      3209.90680549    -2700.87734609
  entropy T*S    EENTRO =         0.00010049
  eigenvalues    EBANDS =       -66.69252257
  atomic energy  EATOM  =      1365.73104350
  Solvation  Ediel_sol  =         0.00000000
  ---------------------------------------------------
  free energy    TOTEN  =       -92.38427561 eV

  energy without entropy =      -92.38437610  energy(sigma->0) =      -92.38430911


--------------------------------------------------------------------------------------------------------


--------------------------------------- Iteration      1(  70)  ---------------------------------------


    POTLOK:  cpu time    0.0082: real time    0.0112
    SETDIJ:  cpu time    0.0025: real time    0.0025
    EDDIAG:  cpu time    0.3621: real time    0.3622
  RMM-DIIS:  cpu time    1.9867: real time    1.9909
    ORTHCH:  cpu time    0.0373: real time    0.0383
       DOS:  cpu time    0.0043: real time    0.0043
    CHARGE:  cpu time    0.0907: real time    0.0907
    MIXING:  cpu time    0.0032: real time    0.0032
    --------------------------------------------
      LOOP:  cpu time    2.4949: real time    2.5032

 eigenvalue-minimisations  :  8228
 total energy-change (2. order) : 0.1148962E-01  (-0.2147309E-03)
 number of electron      51.0000000 magnetization 
 augmentation part       15.7705101 magnetization 

 DIPCOR: dipole corrections for dipol
 direction  3 min pos   214,
 dipolmoment           0.000000      0.000000      0.003646 electrons x Angstroem
 Tr[quadrupol]      -105.322395

 energy correction for charged system         0.000000 eV
 dipol+quadrupol energy correction           -0.000003 eV
 added-field ion interaction         -0.016551 eV  (added to PSCEN)


 Broyden mixing:
  rms(total) = 0.17302E+00    rms(broyden)= 0.17302E+00
  rms(prec ) = 0.38229E+00
  weight for this iteration     100.00

 eigenvalues of (default mixing * dielectric matrix)
  average eigenvalue GAMMA=   1.0211
  3.2700  2.2489  2.2489  2.4820  2.0000  2.0000  2.2452  2.0128  2.0128  1.3570
  1.3570  1.8521  1.4408  1.4408  0.5375  0.5375  1.1288  1.1288  0.9022  0.9022
  0.9296  0.7751  0.7751  0.6348  0.6348  0.6193  0.4461  0.4461  0.2915  0.2915
  0.0044  0.1274  0.1274  0.0829  0.0829  0.3925  0.3925  0.2033  0.2033  0.2768

 Free energy of the ion-electron system (eV)
  ---------------------------------------------------
  alpha Z        PSCENC =       129.54167037
  Ewald energy   TEWEN  =      9055.93984339
  -Hartree energ DENC   =    -10616.99787273
  -exchange      EXHF   =         0.00000000
  -V(xc)+E(xc)   XCENC  =      -469.12112056
  PAW double counting   =      3209.48967043    -2700.45439837
  entropy T*S    EENTRO =        -0.00102621
  eigenvalues    EBANDS =       -66.50059583
  atomic energy  EATOM  =      1365.73104350
  Solvation  Ediel_sol  =         0.00000000
  ---------------------------------------------------
  free energy    TOTEN  =       -92.37278600 eV

  energy without entropy =      -92.37175979  energy(sigma->0) =      -92.37244393


--------------------------------------------------------------------------------------------------------


--------------------------------------- Iteration      1(  71)  ---------------------------------------


    POTLOK:  cpu time    0.0087: real time    0.0115
    SETDIJ:  cpu time    0.0025: real time    0.0025
    EDDIAG:  cpu time    0.3766: real time    0.3767
  RMM-DIIS:  cpu time    1.8502: real time    1.8540
    ORTHCH:  cpu time    0.0382: real time    0.0382
       DOS:  cpu time    0.0042: real time    0.0042
    CHARGE:  cpu time    0.0917: real time    0.0917
    MIXING:  cpu time    0.0029: real time    0.0029
    --------------------------------------------
      LOOP:  cpu time    2.3751: real time    2.3818

 eigenvalue-minimisations  :  7732
 total energy-change (2. order) : 0.3980352E-02  (-0.8599150E-03)
 number of electron      51.0000000 magnetization 
 augmentation part       15.7675772 magnetization 

 DIPCOR: dipole corrections for dipol
 direction  3 min pos   216,
 dipolmoment           0.000000      0.000000      0.001968 electrons x Angstroem
 Tr[quadrupol]      -105.333441

 energy correction for charged system         0.000000 eV
 dipol+quadrupol energy correction           -0.000001 eV
 added-field ion interaction          0.000695 eV  (added to PSCEN)


 Broyden mixing:
  rms(total) = 0.16720E+00    rms(broyden)= 0.16720E+00
  rms(prec ) = 0.38705E+00
  weight for this iteration     100.00

 eigenvalues of (default mixing * dielectric matrix)
  average eigenvalue GAMMA=   1.0426
  3.4483  2.3859  2.3859  1.7262  1.7262  2.5223  2.3080  2.3080  1.8188  1.8188
  2.0459  1.9131  1.5355  1.5355  1.1605  0.5066  0.5066  0.9404  0.9404  0.8689
  0.8449  0.8449  0.7426  0.7426  0.6507  0.6507  0.6094  0.4268  0.4268  0.2752
  0.2752  0.0032  0.1198  0.1198  0.1005  0.1005  0.1901  0.1901  0.2826  0.4034
  0.3462

 Free energy of the ion-electron system (eV)
  ---------------------------------------------------
  alpha Z        PSCENC =       129.55891773
  Ewald energy   TEWEN  =      9055.93984339
  -Hartree energ DENC   =    -10616.94436517
  -exchange      EXHF   =         0.00000000
  -V(xc)+E(xc)   XCENC  =      -469.12367328
  PAW double counting   =      3208.72629193    -2699.68096709
  entropy T*S    EENTRO =         0.00004456
  eigenvalues    EBANDS =       -66.57594122
  atomic energy  EATOM  =      1365.73104350
  Solvation  Ediel_sol  =         0.00000000
  ---------------------------------------------------
  free energy    TOTEN  =       -92.36880564 eV

  energy without entropy =      -92.36885020  energy(sigma->0) =      -92.36882050


--------------------------------------------------------------------------------------------------------


--------------------------------------- Iteration      1(  72)  ---------------------------------------


    POTLOK:  cpu time    0.0085: real time    0.0111
    SETDIJ:  cpu time    0.0025: real time    0.0025
    EDDIAG:  cpu time    0.3844: real time    0.3908
  RMM-DIIS:  cpu time    1.9305: real time    1.9357
    ORTHCH:  cpu time    0.0376: real time    0.0376
       DOS:  cpu time    0.0045: real time    0.0045
    CHARGE:  cpu time    0.0908: real time    0.0908
    MIXING:  cpu time    0.0030: real time    0.0030
    --------------------------------------------
      LOOP:  cpu time    2.4618: real time    2.4760

 eigenvalue-minimisations  :  8082
 total energy-change (2. order) : 0.2279701E-01  (-0.3625124E-03)
 number of electron      51.0000000 magnetization 
 augmentation part       15.7667350 magnetization 

 DIPCOR: dipole corrections for dipol
 direction  3 min pos   217,
 dipolmoment           0.000000      0.000000      0.009680 electrons x Angstroem
 Tr[quadrupol]      -105.403027

 energy correction for charged system         0.000000 eV
 dipol+quadrupol energy correction           -0.000022 eV
 added-field ion interaction          0.027096 eV  (added to PSCEN)


 Broyden mixing:
  rms(total) = 0.12992E+00    rms(broyden)= 0.12992E+00
  rms(prec ) = 0.29229E+00
  weight for this iteration     100.00

 eigenvalues of (default mixing * dielectric matrix)
  average eigenvalue GAMMA=   1.0564
  4.2376  1.7371  1.7371  2.3014  2.3014  2.5054  2.5054  2.1212  2.1212  1.9863
  1.6880  1.6880  1.4636  1.4636  1.3831  1.3831  0.4016  0.4016  1.0060  1.0060
  0.8254  0.8254  0.6740  0.6740  0.6991  0.6991  0.7108  0.5416  0.5416  0.5787
  0.2481  0.2481  0.1461  0.1461  0.0055  0.0866  0.0866  0.1535  0.1716  0.3284
  0.2692  0.2692

 Free energy of the ion-electron system (eV)
  ---------------------------------------------------
  alpha Z        PSCENC =       129.58529835
  Ewald energy   TEWEN  =      9055.93984339
  -Hartree energ DENC   =    -10617.45548854
  -exchange      EXHF   =         0.00000000
  -V(xc)+E(xc)   XCENC  =      -469.11611087
  PAW double counting   =      3208.68055392    -2699.62539385
  entropy T*S    EENTRO =        -0.00371339
  eigenvalues    EBANDS =       -66.08204114
  atomic energy  EATOM  =      1365.73104350
  Solvation  Ediel_sol  =         0.00000000
  ---------------------------------------------------
  free energy    TOTEN  =       -92.34600863 eV

  energy without entropy =      -92.34229525  energy(sigma->0) =      -92.34477084


--------------------------------------------------------------------------------------------------------


--------------------------------------- Iteration      1(  73)  ---------------------------------------


    POTLOK:  cpu time    0.0083: real time    0.0112
    SETDIJ:  cpu time    0.0026: real time    0.0027
    EDDIAG:  cpu time    0.3664: real time    0.3675
  RMM-DIIS:  cpu time    2.1386: real time    2.1619
    ORTHCH:  cpu time    0.0371: real time    0.0371
       DOS:  cpu time    0.0041: real time    0.0041
    CHARGE:  cpu time    0.0851: real time    0.0851
    MIXING:  cpu time    0.0032: real time    0.0032
    --------------------------------------------
      LOOP:  cpu time    2.6454: real time    2.6728

 eigenvalue-minimisations  :  8552
 total energy-change (2. order) : 0.1012093E-01  (-0.1988907E-03)
 number of electron      51.0000000 magnetization 
 augmentation part       15.7669982 magnetization 

 DIPCOR: dipole corrections for dipol
 direction  3 min pos   218,
 dipolmoment           0.000000      0.000000      0.014185 electrons x Angstroem
 Tr[quadrupol]      -105.450563

 energy correction for charged system         0.000000 eV
 dipol+quadrupol energy correction           -0.000047 eV
 added-field ion interaction          0.074406 eV  (added to PSCEN)


 Broyden mixing:
  rms(total) = 0.10949E+00    rms(broyden)= 0.10949E+00
  rms(prec ) = 0.23780E+00
  weight for this iteration     100.00

 eigenvalues of (default mixing * dielectric matrix)
  average eigenvalue GAMMA=   1.0581
  4.1354  1.7936  1.7936  2.5404  2.5404  2.3588  2.0798  2.0798  2.1070  1.9096
  0.6509  1.7084  1.7084  1.3691  1.3691  1.4450  1.4450  1.0939  1.0939  0.8411
  0.8411  1.0035  0.1976  0.7276  0.7276  0.5460  0.5460  0.6838  0.6838  0.6154
  0.6154  0.1610  0.1610  0.2542  0.2542  0.0043  0.3297  0.1118  0.1118  0.1743
  0.1743  0.2564  0.2564

 Free energy of the ion-electron system (eV)
  ---------------------------------------------------
  alpha Z        PSCENC =       129.63258262
  Ewald energy   TEWEN  =      9055.93984339
  -Hartree energ DENC   =    -10617.74264588
  -exchange      EXHF   =         0.00000000
  -V(xc)+E(xc)   XCENC  =      -469.11187584
  PAW double counting   =      3208.24790183    -2699.18162170
  entropy T*S    EENTRO =        -0.00564081
  eigenvalues    EBANDS =       -65.84547483
  atomic energy  EATOM  =      1365.73104350
  Solvation  Ediel_sol  =         0.00000000
  ---------------------------------------------------
  free energy    TOTEN  =       -92.33588770 eV

  energy without entropy =      -92.33024689  energy(sigma->0) =      -92.33400743


--------------------------------------------------------------------------------------------------------


--------------------------------------- Iteration      1(  74)  ---------------------------------------


    POTLOK:  cpu time    0.0111: real time    0.0113
    SETDIJ:  cpu time    0.0025: real time    0.0025
    EDDIAG:  cpu time    0.3594: real time    0.3605
  RMM-DIIS:  cpu time    1.9037: real time    1.9064
    ORTHCH:  cpu time    0.0375: real time    0.0376
       DOS:  cpu time    0.0044: real time    0.0044
    CHARGE:  cpu time    0.0907: real time    0.0919
    MIXING:  cpu time    0.0034: real time    0.0034
    --------------------------------------------
      LOOP:  cpu time    2.4127: real time    2.4180

 eigenvalue-minimisations  :  7895
 total energy-change (2. order) : 0.1197963E-01  (-0.4884796E-03)
 number of electron      51.0000000 magnetization 
 augmentation part       15.7659598 magnetization 

 DIPCOR: dipole corrections for dipol
 direction  3 min pos   220,
 dipolmoment           0.000000      0.000000      0.013952 electrons x Angstroem
 Tr[quadrupol]      -105.419289

 energy correction for charged system         0.000000 eV
 dipol+quadrupol energy correction           -0.000046 eV
 added-field ion interaction          0.141438 eV  (added to PSCEN)


 Broyden mixing:
  rms(total) = 0.79046E-01    rms(broyden)= 0.79046E-01
  rms(prec ) = 0.16745E+00
  weight for this iteration     100.00

 eigenvalues of (default mixing * dielectric matrix)
  average eigenvalue GAMMA=   1.0715
  3.9520  2.2249  2.2249  2.5768  2.3273  2.3273  2.1416  2.1416  2.1531  0.9775
  0.9775  1.8793  1.6038  1.6038  1.5112  1.5112  1.2242  1.2242  1.0437  1.0437
  0.9557  0.9557  0.7147  0.7147  0.2566  0.2566  0.7399  0.7399  0.5282  0.5282
  0.6820  0.6820  0.6099  0.2687  0.2687  0.0002  0.1301  0.1301  0.1043  0.3449
  0.1670  0.2288  0.2288  0.2430

 Free energy of the ion-electron system (eV)
  ---------------------------------------------------
  alpha Z        PSCENC =       129.69961648
  Ewald energy   TEWEN  =      9055.93984339
  -Hartree energ DENC   =    -10617.20319573
  -exchange      EXHF   =         0.00000000
  -V(xc)+E(xc)   XCENC  =      -469.11832869
  PAW double counting   =      3208.34947328    -2699.28074981
  entropy T*S    EENTRO =        -0.00767436
  eigenvalues    EBANDS =       -66.43393615
  atomic energy  EATOM  =      1365.73104350
  Solvation  Ediel_sol  =         0.00000000
  ---------------------------------------------------
  free energy    TOTEN  =       -92.32390807 eV

  energy without entropy =      -92.31623371  energy(sigma->0) =      -92.32134995


--------------------------------------------------------------------------------------------------------


--------------------------------------- Iteration      1(  75)  ---------------------------------------


    POTLOK:  cpu time    0.0112: real time    0.0114
    SETDIJ:  cpu time    0.0025: real time    0.0025
    EDDIAG:  cpu time    0.3614: real time    0.3617
  RMM-DIIS:  cpu time    2.0757: real time    2.0996
    ORTHCH:  cpu time    0.0370: real time    0.0370
       DOS:  cpu time    0.0041: real time    0.0041
    CHARGE:  cpu time    0.0885: real time    0.0885
    MIXING:  cpu time    0.0032: real time    0.0032
    --------------------------------------------
      LOOP:  cpu time    2.5837: real time    2.6081

 eigenvalue-minimisations  :  8443
 total energy-change (2. order) : 0.6906827E-02  (-0.3406831E-03)
 number of electron      51.0000000 magnetization 
 augmentation part       15.7667942 magnetization 

 DIPCOR: dipole corrections for dipol
 direction  3 min pos   223,
 dipolmoment           0.000000      0.000000      0.018320 electrons x Angstroem
 Tr[quadrupol]      -105.480933

 energy correction for charged system         0.000000 eV
 dipol+quadrupol energy correction           -0.000079 eV
 added-field ion interaction          0.320171 eV  (added to PSCEN)


 Broyden mixing:
  rms(total) = 0.50464E-01    rms(broyden)= 0.50464E-01
  rms(prec ) = 0.96785E-01
  weight for this iteration     100.00

 eigenvalues of (default mixing * dielectric matrix)
  average eigenvalue GAMMA=   1.1337
  4.9859  2.7931  2.7931  2.1180  2.1180  2.6915  2.4830  2.0784  2.0784  1.9484
  0.7730  0.7730  1.5032  1.5032  1.4205  1.4205  1.2044  1.2044  0.9311  0.9311
  0.7155  0.7155  0.7596  0.7596  0.6753  0.6101  0.6101  0.5287  0.3386  0.3386
  0.2031  0.2031  0.0010  0.0140  0.0582  0.3227  0.2738  0.1231  0.1457  0.1986

 Free energy of the ion-electron system (eV)
  ---------------------------------------------------
  alpha Z        PSCENC =       129.87831663
  Ewald energy   TEWEN  =      9055.93984339
  -Hartree energ DENC   =    -10617.52244375
  -exchange      EXHF   =         0.00000000
  -V(xc)+E(xc)   XCENC  =      -469.11543979
  PAW double counting   =      3207.93408009    -2698.85202227
  entropy T*S    EENTRO =        -0.00969521
  eigenvalues    EBANDS =       -66.30068384
  atomic energy  EATOM  =      1365.73104350
  Solvation  Ediel_sol  =         0.00000000
  ---------------------------------------------------
  free energy    TOTEN  =       -92.31700124 eV

  energy without entropy =      -92.30730603  energy(sigma->0) =      -92.31376951


--------------------------------------------------------------------------------------------------------


--------------------------------------- Iteration      1(  76)  ---------------------------------------


    POTLOK:  cpu time    0.0083: real time    0.0114
    SETDIJ:  cpu time    0.0025: real time    0.0025
    EDDIAG:  cpu time    0.3616: real time    0.3630
  RMM-DIIS:  cpu time    1.8386: real time    1.8409
    ORTHCH:  cpu time    0.0371: real time    0.0371
       DOS:  cpu time    0.0041: real time    0.0041
    CHARGE:  cpu time    0.0900: real time    0.0900
    MIXING:  cpu time    0.0030: real time    0.0030
    --------------------------------------------
      LOOP:  cpu time    2.3452: real time    2.3520

 eigenvalue-minimisations  :  7589
 total energy-change (2. order) : 0.8144239E-03  (-0.1599759E-03)
 number of electron      51.0000000 magnetization 
 augmentation part       15.7670647 magnetization 

 DIPCOR: dipole corrections for dipol
 direction  3 min pos   223,
 dipolmoment           0.000000      0.000000      0.019122 electrons x Angstroem
 Tr[quadrupol]      -105.502082

 energy correction for charged system         0.000000 eV
 dipol+quadrupol energy correction           -0.000086 eV
 added-field ion interaction          0.334184 eV  (added to PSCEN)


 Broyden mixing:
  rms(total) = 0.44980E-01    rms(broyden)= 0.44980E-01
  rms(prec ) = 0.71346E-01
  weight for this iteration     100.00

 eigenvalues of (default mixing * dielectric matrix)
  average eigenvalue GAMMA=   1.1389
  4.4999  2.7355  2.7355  2.8721  2.8721  1.3353  1.3353  2.0249  2.0249  1.9407
  1.9407  1.9383  1.5449  1.5449  1.5611  1.2134  1.2134  1.0845  1.0845  0.6929
  0.6929  0.8036  0.8036  0.8075  0.7571  0.7571  0.5765  0.5765  0.4881  0.4881
  0.1309  0.1309  0.0028  0.0475  0.0475  0.3809  0.1310  0.1456  0.2538  0.2538
  0.2262

 Free energy of the ion-electron system (eV)
  ---------------------------------------------------
  alpha Z        PSCENC =       129.89232271
  Ewald energy   TEWEN  =      9055.93984339
  -Hartree energ DENC   =    -10617.61778341
  -exchange      EXHF   =         0.00000000
  -V(xc)+E(xc)   XCENC  =      -469.11370215
  PAW double counting   =      3207.96647144    -2698.88649902
  entropy T*S    EENTRO =        -0.01077720
  eigenvalues    EBANDS =       -66.21710609
  atomic energy  EATOM  =      1365.73104350
  Solvation  Ediel_sol  =         0.00000000
  ---------------------------------------------------
  free energy    TOTEN  =       -92.31618682 eV

  energy without entropy =      -92.30540962  energy(sigma->0) =      -92.31259442


--------------------------------------------------------------------------------------------------------


--------------------------------------- Iteration      1(  77)  ---------------------------------------


    POTLOK:  cpu time    0.0110: real time    0.0121
    SETDIJ:  cpu time    0.0025: real time    0.0025
    EDDIAG:  cpu time    0.3616: real time    0.3618
  RMM-DIIS:  cpu time    1.8305: real time    1.8343
    ORTHCH:  cpu time    0.0382: real time    0.0382
       DOS:  cpu time    0.0045: real time    0.0045
    CHARGE:  cpu time    0.0908: real time    0.0908
    MIXING:  cpu time    0.0031: real time    0.0031
    --------------------------------------------
      LOOP:  cpu time    2.3421: real time    2.3474

 eigenvalue-minimisations  :  7734
 total energy-change (2. order) : 0.1952595E-02  (-0.3244359E-03)
 number of electron      51.0000000 magnetization 
 augmentation part       15.7666309 magnetization 

 DIPCOR: dipole corrections for dipol
 direction  3 min pos   223,
 dipolmoment           0.000000      0.000000      0.017401 electrons x Angstroem
 Tr[quadrupol]      -105.516330

 energy correction for charged system         0.000000 eV
 dipol+quadrupol energy correction           -0.000071 eV
 added-field ion interaction          0.304113 eV  (added to PSCEN)


 Broyden mixing:
  rms(total) = 0.30630E-01    rms(broyden)= 0.30630E-01
  rms(prec ) = 0.59614E-01
  weight for this iteration     100.00

 eigenvalues of (default mixing * dielectric matrix)
  average eigenvalue GAMMA=   1.1422
  4.7222  1.5788  2.5254  2.5254  2.7499  2.7499  1.1257  2.1828  2.1828  1.8681
  1.8681  2.0504  1.9195  1.5723  1.5723  1.2563  1.2563  1.0899  1.0645  1.0645
  0.8197  0.8197  0.7220  0.7220  0.7274  0.7274  0.6232  0.6232  0.4604  0.4604
  0.4963  0.4963  0.1261  0.1261  0.0034  0.0457  0.0457  0.1332  0.1332  0.2045
  0.2657  0.2657

 Free energy of the ion-electron system (eV)
  ---------------------------------------------------
  alpha Z        PSCENC =       129.86226574
  Ewald energy   TEWEN  =      9055.93984339
  -Hartree energ DENC   =    -10617.67838345
  -exchange      EXHF   =         0.00000000
  -V(xc)+E(xc)   XCENC  =      -469.11569100
  PAW double counting   =      3207.38476807    -2698.29488128
  entropy T*S    EENTRO =        -0.01046099
  eigenvalues    EBANDS =       -66.13273821
  atomic energy  EATOM  =      1365.73104350
  Solvation  Ediel_sol  =         0.00000000
  ---------------------------------------------------
  free energy    TOTEN  =       -92.31423422 eV

  energy without entropy =      -92.30377323  energy(sigma->0) =      -92.31074723


--------------------------------------------------------------------------------------------------------


--------------------------------------- Iteration      1(  78)  ---------------------------------------


    POTLOK:  cpu time    0.0082: real time    0.0113
    SETDIJ:  cpu time    0.0025: real time    0.0025
    EDDIAG:  cpu time    0.3615: real time    0.3615
  RMM-DIIS:  cpu time    2.0134: real time    2.0173
    ORTHCH:  cpu time    0.0385: real time    0.0386
       DOS:  cpu time    0.0045: real time    0.0045
    CHARGE:  cpu time    0.0911: real time    0.0911
    MIXING:  cpu time    0.0032: real time    0.0032
    --------------------------------------------
      LOOP:  cpu time    2.5230: real time    2.5300

 eigenvalue-minimisations  :  8496
 total energy-change (2. order) : 0.2622144E-03  (-0.9517837E-04)
 number of electron      51.0000000 magnetization 
 augmentation part       15.7652429 magnetization 

 DIPCOR: dipole corrections for dipol
 direction  3 min pos   222,
 dipolmoment           0.000000      0.000000      0.016169 electrons x Angstroem
 Tr[quadrupol]      -105.510618

 energy correction for charged system         0.000000 eV
 dipol+quadrupol energy correction           -0.000061 eV
 added-field ion interaction          0.243030 eV  (added to PSCEN)


 Broyden mixing:
  rms(total) = 0.25690E-01    rms(broyden)= 0.25690E-01
  rms(prec ) = 0.52125E-01
  weight for this iteration     100.00

 eigenvalues of (default mixing * dielectric matrix)
  average eigenvalue GAMMA=   1.1324
  4.9781  1.7927  2.6039  2.6039  2.8083  2.5570  2.3134  2.0541  2.0541  1.8840
  1.8384  1.8384  1.4429  1.4429  1.3564  1.3564  1.2781  1.0993  1.0993  0.5947
  0.5947  0.8549  0.8549  0.6527  0.6527  0.7475  0.7475  0.6508  0.6508  0.1735
  0.5903  0.5903  0.4356  0.1875  0.1875  0.0159  0.0159  0.0570  0.1258  0.1560
  0.1842  0.2864  0.2864

 Free energy of the ion-electron system (eV)
  ---------------------------------------------------
  alpha Z        PSCENC =       129.80119243
  Ewald energy   TEWEN  =      9055.93984339
  -Hartree energ DENC   =    -10617.64042864
  -exchange      EXHF   =         0.00000000
  -V(xc)+E(xc)   XCENC  =      -469.11770709
  PAW double counting   =      3207.32926619    -2698.24121047
  entropy T*S    EENTRO =        -0.01067769
  eigenvalues    EBANDS =       -66.10529363
  atomic energy  EATOM  =      1365.73104350
  Solvation  Ediel_sol  =         0.00000000
  ---------------------------------------------------
  free energy    TOTEN  =       -92.31397201 eV

  energy without entropy =      -92.30329432  energy(sigma->0) =      -92.31041278


--------------------------------------------------------------------------------------------------------


--------------------------------------- Iteration      1(  79)  ---------------------------------------


    POTLOK:  cpu time    0.0081: real time    0.0112
    SETDIJ:  cpu time    0.0025: real time    0.0025
    EDDIAG:  cpu time    0.3611: real time    0.3622
  RMM-DIIS:  cpu time    2.0756: real time    2.0793
    ORTHCH:  cpu time    0.0385: real time    0.0385
       DOS:  cpu time    0.0045: real time    0.0045
    CHARGE:  cpu time    0.0908: real time    0.0909
    MIXING:  cpu time    0.0032: real time    0.0032
    --------------------------------------------
      LOOP:  cpu time    2.5844: real time    2.5923

 eigenvalue-minimisations  :  8734
 total energy-change (2. order) : 0.6933013E-03  (-0.4331623E-04)
 number of electron      51.0000000 magnetization 
 augmentation part       15.7653740 magnetization 

 DIPCOR: dipole corrections for dipol
 direction  3 min pos   221,
 dipolmoment           0.000000      0.000000      0.015882 electrons x Angstroem
 Tr[quadrupol]      -105.507230

 energy correction for charged system         0.000000 eV
 dipol+quadrupol energy correction           -0.000059 eV
 added-field ion interaction          0.199863 eV  (added to PSCEN)


 Broyden mixing:
  rms(total) = 0.17476E-01    rms(broyden)= 0.17476E-01
  rms(prec ) = 0.31090E-01
  weight for this iteration     100.00

 eigenvalues of (default mixing * dielectric matrix)
  average eigenvalue GAMMA=   1.1545
  4.2245  1.8560  3.0815  2.9103  2.4527  2.4527  2.3111  2.3111  1.8115  1.8115
  1.9619  1.8300  1.8300  1.8545  1.8545  1.2243  1.2243  0.4056  1.2095  0.9743
  0.9743  0.9697  0.9697  0.7426  0.7426  0.7543  0.7543  0.7239  0.7239  0.6022
  0.6022  0.4089  0.4089  0.1713  0.1713  0.4293  0.0149  0.0149  0.0677  0.1178
  0.1178  0.2280  0.2280  0.2703

 Free energy of the ion-electron system (eV)
  ---------------------------------------------------
  alpha Z        PSCENC =       129.75802781
  Ewald energy   TEWEN  =      9055.93984339
  -Hartree energ DENC   =    -10617.58206861
  -exchange      EXHF   =         0.00000000
  -V(xc)+E(xc)   XCENC  =      -469.11849139
  PAW double counting   =      3207.17799365    -2698.08781262
  entropy T*S    EENTRO =        -0.01120345
  eigenvalues    EBANDS =       -66.12061100
  atomic energy  EATOM  =      1365.73104350
  Solvation  Ediel_sol  =         0.00000000
  ---------------------------------------------------
  free energy    TOTEN  =       -92.31327871 eV

  energy without entropy =      -92.30207526  energy(sigma->0) =      -92.30954422


--------------------------------------------------------------------------------------------------------


--------------------------------------- Iteration      1(  80)  ---------------------------------------


    POTLOK:  cpu time    0.0082: real time    0.0113
    SETDIJ:  cpu time    0.0025: real time    0.0025
    EDDIAG:  cpu time    0.3611: real time    0.3614
  RMM-DIIS:  cpu time    1.8232: real time    1.8269
    ORTHCH:  cpu time    0.0379: real time    0.0380
       DOS:  cpu time    0.0044: real time    0.0044
    CHARGE:  cpu time    0.0908: real time    0.0909
    MIXING:  cpu time    0.0032: real time    0.0032
    --------------------------------------------
      LOOP:  cpu time    2.3313: real time    2.3385

 eigenvalue-minimisations  :  7669
 total energy-change (2. order) : 0.2769384E-03  (-0.1129006E-03)
 number of electron      51.0000000 magnetization 
 augmentation part       15.7632733 magnetization 

 DIPCOR: dipole corrections for dipol
 direction  3 min pos   220,
 dipolmoment           0.000000      0.000000      0.014333 electrons x Angstroem
 Tr[quadrupol]      -105.498889

 energy correction for charged system         0.000000 eV
 dipol+quadrupol energy correction           -0.000048 eV
 added-field ion interaction          0.145307 eV  (added to PSCEN)


 Broyden mixing:
  rms(total) = 0.11552E-01    rms(broyden)= 0.11551E-01
  rms(prec ) = 0.25644E-01
  weight for this iteration     100.00

 eigenvalues of (default mixing * dielectric matrix)
  average eigenvalue GAMMA=   1.2573
  5.0988  5.0988  2.8675  2.8675  2.7951  2.3467  2.3467  2.0647  2.0647  1.2138
  1.2138  1.4474  1.4474  1.5273  1.5273  1.5192  1.5192  1.1081  1.1081  1.0019
  0.9437  0.9437  0.5398  0.5398  0.7047  0.7047  0.5201  0.5201  0.5770  0.0004
  0.4548  0.2823  0.2823  0.0558  0.0835  0.0835  0.1415  0.2178  0.2178  0.2962

 Free energy of the ion-electron system (eV)
  ---------------------------------------------------
  alpha Z        PSCENC =       129.70348294
  Ewald energy   TEWEN  =      9055.93984339
  -Hartree energ DENC   =    -10617.52247213
  -exchange      EXHF   =         0.00000000
  -V(xc)+E(xc)   XCENC  =      -469.12109527
  PAW double counting   =      3206.90563271    -2697.81535768
  entropy T*S    EENTRO =        -0.01111767
  eigenvalues    EBANDS =       -66.12296157
  atomic energy  EATOM  =      1365.73104350
  Solvation  Ediel_sol  =         0.00000000
  ---------------------------------------------------
  free energy    TOTEN  =       -92.31300177 eV

  energy without entropy =      -92.30188410  energy(sigma->0) =      -92.30929588


--------------------------------------------------------------------------------------------------------


--------------------------------------- Iteration      1(  81)  ---------------------------------------


    POTLOK:  cpu time    0.0081: real time    0.0111
    SETDIJ:  cpu time    0.0025: real time    0.0025
    EDDIAG:  cpu time    0.3613: real time    0.3625
  RMM-DIIS:  cpu time    1.9256: real time    1.9399
    ORTHCH:  cpu time    0.0373: real time    0.0373
       DOS:  cpu time    0.0043: real time    0.0043
    CHARGE:  cpu time    0.0909: real time    0.0909
    MIXING:  cpu time    0.0029: real time    0.0029
    --------------------------------------------
      LOOP:  cpu time    2.4331: real time    2.4514

 eigenvalue-minimisations  :  8012
 total energy-change (2. order) : 0.9694880E-04  (-0.2047545E-04)
 number of electron      51.0000000 magnetization 
 augmentation part       15.7628023 magnetization 

 DIPCOR: dipole corrections for dipol
 direction  3 min pos   220,
 dipolmoment           0.000000      0.000000      0.014451 electrons x Angstroem
 Tr[quadrupol]      -105.506951

 energy correction for charged system         0.000000 eV
 dipol+quadrupol energy correction           -0.000049 eV
 added-field ion interaction          0.146500 eV  (added to PSCEN)


 Broyden mixing:
  rms(total) = 0.75415E-02    rms(broyden)= 0.75414E-02
  rms(prec ) = 0.17448E-01
  weight for this iteration     100.00

 eigenvalues of (default mixing * dielectric matrix)
  average eigenvalue GAMMA=   1.2654
  5.2907  5.2907  2.9089  2.9089  2.4462  2.4462  2.4065  2.2581  1.9737  1.3309
  1.3309  1.6247  1.6247  1.4428  1.4428  1.4504  1.4504  1.1221  1.1221  1.0245
  1.0245  0.9943  0.5212  0.5212  0.7583  0.7145  0.7145  0.5468  0.5468  0.5743
  0.0005  0.2553  0.2553  0.0617  0.0868  0.0868  0.1414  0.2356  0.2356  0.2899
  0.4219

 Free energy of the ion-electron system (eV)
  ---------------------------------------------------
  alpha Z        PSCENC =       129.70467538
  Ewald energy   TEWEN  =      9055.93984339
  -Hartree energ DENC   =    -10617.57919957
  -exchange      EXHF   =         0.00000000
  -V(xc)+E(xc)   XCENC  =      -469.12059572
  PAW double counting   =      3206.76112108    -2697.67030218
  entropy T*S    EENTRO =        -0.01131479
  eigenvalues    EBANDS =       -66.06817591
  atomic energy  EATOM  =      1365.73104350
  Solvation  Ediel_sol  =         0.00000000
  ---------------------------------------------------
  free energy    TOTEN  =       -92.31290482 eV

  energy without entropy =      -92.30159003  energy(sigma->0) =      -92.30913322


--------------------------------------------------------------------------------------------------------


--------------------------------------- Iteration      1(  82)  ---------------------------------------


    POTLOK:  cpu time    0.0081: real time    0.0110
    SETDIJ:  cpu time    0.0025: real time    0.0025
    EDDIAG:  cpu time    0.3617: real time    0.3619
  RMM-DIIS:  cpu time    2.0500: real time    2.0537
    ORTHCH:  cpu time    0.0385: real time    0.0386
       DOS:  cpu time    0.0045: real time    0.0045
    CHARGE:  cpu time    0.0908: real time    0.0908
    MIXING:  cpu time    0.0033: real time    0.0033
    --------------------------------------------
      LOOP:  cpu time    2.5594: real time    2.5663

 eigenvalue-minimisations  :  8646
 total energy-change (2. order) : 0.1749640E-04  (-0.1080648E-04)
 number of electron      51.0000000 magnetization 
 augmentation part       15.7627426 magnetization 

 DIPCOR: dipole corrections for dipol
 direction  3 min pos   220,
 dipolmoment           0.000000      0.000000      0.014165 electrons x Angstroem
 Tr[quadrupol]      -105.510673

 energy correction for charged system         0.000000 eV
 dipol+quadrupol energy correction           -0.000047 eV
 added-field ion interaction          0.143606 eV  (added to PSCEN)


 Broyden mixing:
  rms(total) = 0.62921E-02    rms(broyden)= 0.62921E-02
  rms(prec ) = 0.15282E-01
  weight for this iteration     100.00

 eigenvalues of (default mixing * dielectric matrix)
  average eigenvalue GAMMA=   1.2730
  5.2219  5.2219  3.0674  2.9510  2.9510  2.4190  2.4190  2.2780  1.9626  1.2654
  1.2654  1.6564  1.6564  1.4174  1.4174  1.2140  1.2140  1.2928  1.2928  1.0507
  1.0507  1.0381  1.0381  0.7845  0.7845  0.5563  0.5563  0.6782  0.6782  0.5215
  0.4663  0.4663  0.0005  0.2567  0.2567  0.0560  0.0864  0.0864  0.1430  0.2362
  0.2362  0.2537

 Free energy of the ion-electron system (eV)
  ---------------------------------------------------
  alpha Z        PSCENC =       129.70178325
  Ewald energy   TEWEN  =      9055.93984339
  -Hartree energ DENC   =    -10617.59411723
  -exchange      EXHF   =         0.00000000
  -V(xc)+E(xc)   XCENC  =      -469.12045390
  PAW double counting   =      3206.75350329    -2697.66187065
  entropy T*S    EENTRO =        -0.01134219
  eigenvalues    EBANDS =       -66.05127680
  atomic energy  EATOM  =      1365.73104350
  Solvation  Ediel_sol  =         0.00000000
  ---------------------------------------------------
  free energy    TOTEN  =       -92.31288732 eV

  energy without entropy =      -92.30154514  energy(sigma->0) =      -92.30910659


--------------------------------------------------------------------------------------------------------


--------------------------------------- Iteration      1(  83)  ---------------------------------------


    POTLOK:  cpu time    0.0085: real time    0.0115
    SETDIJ:  cpu time    0.0025: real time    0.0025
    EDDIAG:  cpu time    0.3616: real time    0.3627
  RMM-DIIS:  cpu time    1.5806: real time    1.5831
    ORTHCH:  cpu time    0.0384: real time    0.0386
       DOS:  cpu time    0.0044: real time    0.0044
    CHARGE:  cpu time    0.0906: real time    0.0906
    MIXING:  cpu time    0.0032: real time    0.0032
    --------------------------------------------
      LOOP:  cpu time    2.0898: real time    2.0967

 eigenvalue-minimisations  :  6494
 total energy-change (2. order) : 0.3777964E-04  (-0.1350426E-05)
 number of electron      51.0000000 magnetization 
 augmentation part       15.7627767 magnetization 

 DIPCOR: dipole corrections for dipol
 direction  3 min pos   220,
 dipolmoment           0.000000      0.000000      0.014115 electrons x Angstroem
 Tr[quadrupol]      -105.513468

 energy correction for charged system         0.000000 eV
 dipol+quadrupol energy correction           -0.000047 eV
 added-field ion interaction          0.143099 eV  (added to PSCEN)


 Broyden mixing:
  rms(total) = 0.40270E-02    rms(broyden)= 0.40269E-02
  rms(prec ) = 0.97674E-02
  weight for this iteration     100.00

 eigenvalues of (default mixing * dielectric matrix)
  average eigenvalue GAMMA=   1.2902
  5.4988  5.4988  3.0011  2.8540  2.8540  2.5342  2.5342  2.2780  1.9855  1.9855
  1.3349  1.3349  1.6344  1.6344  1.4404  1.4404  1.3503  1.3503  1.1126  1.1126
  1.0203  1.0203  1.0144  0.4989  0.4989  0.7691  0.7691  0.7449  0.5124  0.5124
  0.5768  0.5603  0.5603  0.0004  0.2629  0.2629  0.0599  0.0779  0.0779  0.1443
  0.2305  0.2472  0.2886

 Free energy of the ion-electron system (eV)
  ---------------------------------------------------
  alpha Z        PSCENC =       129.70127605
  Ewald energy   TEWEN  =      9055.93984339
  -Hartree energ DENC   =    -10617.60810385
  -exchange      EXHF   =         0.00000000
  -V(xc)+E(xc)   XCENC  =      -469.12026547
  PAW double counting   =      3206.74215411    -2697.65018853
  entropy T*S    EENTRO =        -0.01147455
  eigenvalues    EBANDS =       -66.03713421
  atomic energy  EATOM  =      1365.73104350
  Solvation  Ediel_sol  =         0.00000000
  ---------------------------------------------------
  free energy    TOTEN  =       -92.31284954 eV

  energy without entropy =      -92.30137499  energy(sigma->0) =      -92.30902469


--------------------------------------------------------------------------------------------------------


--------------------------------------- Iteration      1(  84)  ---------------------------------------


    POTLOK:  cpu time    0.0082: real time    0.0112
    SETDIJ:  cpu time    0.0025: real time    0.0025
    EDDIAG:  cpu time    0.3622: real time    0.3632
  RMM-DIIS:  cpu time    1.6214: real time    1.6236
    ORTHCH:  cpu time    0.0385: real time    0.0385
       DOS:  cpu time    0.0045: real time    0.0045
    CHARGE:  cpu time    0.0906: real time    0.0917
    MIXING:  cpu time    0.0033: real time    0.0033
    --------------------------------------------
      LOOP:  cpu time    2.1312: real time    2.1385

 eigenvalue-minimisations  :  6799
 total energy-change (2. order) :-0.3758555E-07  (-0.1374652E-05)
 number of electron      51.0000000 magnetization 
 augmentation part       15.7625409 magnetization 

 DIPCOR: dipole corrections for dipol
 direction  3 min pos   220,
 dipolmoment           0.000000      0.000000      0.013779 electrons x Angstroem
 Tr[quadrupol]      -105.514306

 energy correction for charged system         0.000000 eV
 dipol+quadrupol energy correction           -0.000045 eV
 added-field ion interaction          0.139684 eV  (added to PSCEN)


 Broyden mixing:
  rms(total) = 0.36393E-02    rms(broyden)= 0.36393E-02
  rms(prec ) = 0.88560E-02
  weight for this iteration     100.00

 eigenvalues of (default mixing * dielectric matrix)
  average eigenvalue GAMMA=   1.2944
  5.7012  5.7012  3.1709  2.8812  2.8812  2.6015  2.4113  2.2648  2.1010  2.1010
  1.5259  1.5259  1.3179  1.3179  1.5068  1.5068  1.3915  1.3915  0.6916  0.6916
  1.2057  0.9663  0.9663  1.0595  0.6861  0.6861  0.7849  0.7849  0.7846  0.6246
  0.6246  0.5785  0.0002  0.4241  0.4241  0.2714  0.2714  0.0571  0.0751  0.0912
  0.1431  0.2383  0.2383  0.2835

 Free energy of the ion-electron system (eV)
  ---------------------------------------------------
  alpha Z        PSCENC =       129.69786376
  Ewald energy   TEWEN  =      9055.93984339
  -Hartree energ DENC   =    -10617.61227276
  -exchange      EXHF   =         0.00000000
  -V(xc)+E(xc)   XCENC  =      -469.12037889
  PAW double counting   =      3206.73439574    -2697.64268724
  entropy T*S    EENTRO =        -0.01147913
  eigenvalues    EBANDS =       -66.02917796
  atomic energy  EATOM  =      1365.73104350
  Solvation  Ediel_sol  =         0.00000000
  ---------------------------------------------------
  free energy    TOTEN  =       -92.31284958 eV

  energy without entropy =      -92.30137045  energy(sigma->0) =      -92.30902321


--------------------------------------------------------------------------------------------------------


--------------------------------------- Iteration      1(  85)  ---------------------------------------


    POTLOK:  cpu time    0.0083: real time    0.0112
    SETDIJ:  cpu time    0.0025: real time    0.0025
    EDDIAG:  cpu time    0.3621: real time    0.3621
  RMM-DIIS:  cpu time    1.5645: real time    1.5664
    ORTHCH:  cpu time    0.0377: real time    0.0377
       DOS:  cpu time    0.0045: real time    0.0055
    CHARGE:  cpu time    0.0905: real time    0.0905
    MIXING:  cpu time    0.0032: real time    0.0032
    --------------------------------------------
      LOOP:  cpu time    2.0732: real time    2.0791

 eigenvalue-minimisations  :  6395
 total energy-change (2. order) : 0.1547035E-04  (-0.9835023E-06)
 number of electron      51.0000000 magnetization 
 augmentation part       15.7623898 magnetization 

 DIPCOR: dipole corrections for dipol
 direction  3 min pos   220,
 dipolmoment           0.000000      0.000000      0.013729 electrons x Angstroem
 Tr[quadrupol]      -105.517801

 energy correction for charged system         0.000000 eV
 dipol+quadrupol energy correction           -0.000044 eV
 added-field ion interaction          0.139184 eV  (added to PSCEN)


 Broyden mixing:
  rms(total) = 0.14646E-02    rms(broyden)= 0.14645E-02
  rms(prec ) = 0.36336E-02
  weight for this iteration     100.00

 eigenvalues of (default mixing * dielectric matrix)
  average eigenvalue GAMMA=   1.2570
  5.6439  3.3226  2.7544  2.7544  2.5590  2.5590  2.3016  2.3016  2.2824  2.1423
  1.7720  1.7720  1.6605  1.6605  1.3515  1.1292  1.1292  0.9898  0.9898  0.9074
  0.9074  0.8743  0.8743  0.6181  0.6181  0.6731  0.6731  0.5321  0.5321  0.0116
  0.3571  0.3571  0.0608  0.0709  0.1423  0.1423  0.1243  0.2542  0.2367  0.2367

 Free energy of the ion-electron system (eV)
  ---------------------------------------------------
  alpha Z        PSCENC =       129.69736388
  Ewald energy   TEWEN  =      9055.93984339
  -Hartree energ DENC   =    -10617.63359568
  -exchange      EXHF   =         0.00000000
  -V(xc)+E(xc)   XCENC  =      -469.12015591
  PAW double counting   =      3206.70581336    -2697.61416027
  entropy T*S    EENTRO =        -0.01159671
  eigenvalues    EBANDS =       -66.00738969
  atomic energy  EATOM  =      1365.73104350
  Solvation  Ediel_sol  =         0.00000000
  ---------------------------------------------------
  free energy    TOTEN  =       -92.31283411 eV

  energy without entropy =      -92.30123740  energy(sigma->0) =      -92.30896854


--------------------------------------------------------------------------------------------------------


--------------------------------------- Iteration      1(  86)  ---------------------------------------


    POTLOK:  cpu time    0.0083: real time    0.0112
    SETDIJ:  cpu time    0.0025: real time    0.0025
    EDDIAG:  cpu time    0.3655: real time    0.3656
  RMM-DIIS:  cpu time    1.2298: real time    1.2321
    ORTHCH:  cpu time    0.0385: real time    0.0385
       DOS:  cpu time    0.0045: real time    0.0045
    --------------------------------------------
      LOOP:  cpu time    1.6492: real time    1.6545

 eigenvalue-minimisations  :  4908
 total energy-change (2. order) : 0.9950463E-06  (-0.4220857E-06)
 number of electron      51.0000000 magnetization 
 augmentation part       15.7623898 magnetization 

 DIPCOR: dipole corrections for dipol
 direction  3 min pos   220,
 dipolmoment           0.000000      0.000000      0.013660 electrons x Angstroem
 Tr[quadrupol]      -105.518555

 energy correction for charged system         0.000000 eV
 dipol+quadrupol energy correction           -0.000044 eV
 added-field ion interaction          0.138484 eV  (added to PSCEN)


 Free energy of the ion-electron system (eV)
  ---------------------------------------------------
  alpha Z        PSCENC =       129.69666406
  Ewald energy   TEWEN  =      9055.93984339
  -Hartree energ DENC   =    -10617.63706973
  -exchange      EXHF   =         0.00000000
  -V(xc)+E(xc)   XCENC  =      -469.12018346
  PAW double counting   =      3206.69112194    -2697.59965015
  entropy T*S    EENTRO =        -0.01163689
  eigenvalues    EBANDS =       -66.00296579
  atomic energy  EATOM  =      1365.73104350
  Solvation  Ediel_sol  =         0.00000000
  ---------------------------------------------------
  free energy    TOTEN  =       -92.31283312 eV

  energy without entropy =      -92.30119622  energy(sigma->0) =      -92.30895415


--------------------------------------------------------------------------------------------------------


 average (electrostatic) potential at core
  the test charge radii are     1.2598  1.2064
  (the norm of the test charge is              1.0000)
       1 -29.2552       2 -29.3066       3 -29.3094       4 -29.1917       5 -29.6919
       6 -29.0570       7 -29.2712       8 -29.2738       9 -29.5052      10 -45.5330
      11 -45.4530      12 -45.3096
 
 
 
 E-fermi :   0.1371     XC(G=0):  -6.5540     alpha+bet : -6.0308


 k-point     1 :       0.0000    0.0000    0.0000
  band No.  band energies     occupation 
      1      -5.6439      2.00000
      2      -5.2679      2.00000
      3      -4.5422      2.00000
      4      -3.6491      2.00000
      5      -2.8106      2.00000
      6      -2.2337      2.00000
      7      -2.1145      2.00000
      8      -1.9640      2.00000
      9      -1.7182      2.00000
     10      -1.4552      2.00000
     11      -1.2965      2.00000
     12      -0.9405      2.00000
     13      -0.7451      2.00000
     14      -0.6837      2.00000
     15      -0.6008      2.00000
     16      -0.4734      2.00014
     17      -0.4530      2.00025
     18      -0.4059      2.00084
     19      -0.3653      2.00220
     20      -0.2604      2.01665
     21      -0.2120      2.03321
     22      -0.1494      2.06104
     23       0.0125      1.86003
     24       0.0665      1.55785
     25       0.1297      1.06223
     26       0.2624      0.13676
     27       0.4021     -0.06821
     28       0.4738     -0.03854
     29       0.4926     -0.03061
     30       0.6921     -0.00062
     31       0.7156     -0.00034
     32       0.7890     -0.00004
     33       0.7923     -0.00004
     34       0.8567     -0.00000
     35       0.9600     -0.00000
     36       1.0728     -0.00000

 k-point     2 :       0.1111    0.0000    0.0000
  band No.  band energies     occupation 
      1      -5.5397      2.00000
      2      -5.1669      2.00000
      3      -4.4523      2.00000
      4      -3.5845      2.00000
      5      -2.7949      2.00000
      6      -2.2704      2.00000
      7      -2.1652      2.00000
      8      -1.9968      2.00000
      9      -1.8279      2.00000
     10      -1.5531      2.00000
     11      -1.4043      2.00000
     12      -1.1451      2.00000
     13      -0.7747      2.00000
     14      -0.7057      2.00000
     15      -0.5859      2.00000
     16      -0.5779      2.00001
     17      -0.3894      2.00126
     18      -0.3407      2.00375
     19      -0.2988      2.00858
     20      -0.2497      2.01968
     21      -0.1142      2.07062
     22      -0.0693      2.05623
     23       0.0209      1.82236
     24       0.0618      1.58971
     25       0.1902      0.56743
     26       0.2684      0.11228
     27       0.4294     -0.05864
     28       0.4753     -0.03787
     29       0.5409     -0.01503
     30       0.5982     -0.00528
     31       0.6998     -0.00051
     32       0.7506     -0.00013
     33       0.7705     -0.00007
     34       0.8463     -0.00001
     35       0.9516     -0.00000
     36       1.0730     -0.00000

 k-point     3 :       0.2222    0.0000    0.0000
  band No.  band energies     occupation 
      1      -5.2339      2.00000
      2      -4.8709      2.00000
      3      -4.1890      2.00000
      4      -3.3980      2.00000
      5      -2.7506      2.00000
      6      -2.4256      2.00000
      7      -2.2830      2.00000
      8      -2.1412      2.00000
      9      -2.0562      2.00000
     10      -1.8272      2.00000
     11      -1.6427      2.00000
     12      -1.4906      2.00000
     13      -0.8430      2.00000
     14      -0.7608      2.00000
     15      -0.6772      2.00000
     16      -0.5729      2.00001
     17      -0.3990      2.00100
     18      -0.3474      2.00325
     19      -0.2574      2.01747
     20      -0.1984      2.03910
     21      -0.0657      2.05305
     22      -0.0163      1.96224
     23       0.0613      1.59291
     24       0.2237      0.33742
     25       0.2367      0.26199
     26       0.3410     -0.05410
     27       0.4811     -0.03535
     28       0.5099     -0.02420
     29       0.5411     -0.01498
     30       0.6465     -0.00187
     31       0.6573     -0.00146
     32       0.7230     -0.00028
     33       0.7379     -0.00018
     34       0.8149     -0.00002
     35       1.0168     -0.00000
     36       1.0714     -0.00000

 k-point     4 :       0.3333    0.0000    0.0000
  band No.  band energies     occupation 
      1      -4.7492      2.00000
      2      -4.4026      2.00000
      3      -3.7731      2.00000
      4      -3.1223      2.00000
      5      -2.8287      2.00000
      6      -2.6612      2.00000
      7      -2.5268      2.00000
      8      -2.3633      2.00000
      9      -2.2576      2.00000
     10      -2.1160      2.00000
     11      -2.0660      2.00000
     12      -1.8819      2.00000
     13      -0.8219      2.00000
     14      -0.7785      2.00000
     15      -0.7073      2.00000
     16      -0.5938      2.00000
     17      -0.4827      2.00011
     18      -0.3947      2.00111
     19      -0.2532      2.01865
     20      -0.1103      2.07087
     21      -0.0836      2.06562
     22      -0.0313      2.00006
     23       0.1027      1.28625
     24       0.1444      0.93832
     25       0.2498      0.19381
     26       0.3830     -0.07091
     27       0.5170     -0.02181
     28       0.5633     -0.01024
     29       0.5870     -0.00658
     30       0.6061     -0.00450
     31       0.6574     -0.00145
     32       0.6730     -0.00100
     33       0.7149     -0.00034
     34       0.8120     -0.00002
     35       1.0519     -0.00000
     36       1.0926     -0.00000

 k-point     5 :       0.4444    0.0000    0.0000
  band No.  band energies     occupation 
      1      -4.1302      2.00000
      2      -3.8076      2.00000
      3      -3.4619      2.00000
      4      -3.2512      2.00000
      5      -3.1199      2.00000
      6      -2.7388      2.00000
      7      -2.6445      2.00000
      8      -2.5427      2.00000
      9      -2.4318      2.00000
     10      -2.3661      2.00000
     11      -2.3284      2.00000
     12      -2.2473      2.00000
     13      -0.7656      2.00000
     14      -0.7522      2.00000
     15      -0.7260      2.00000
     16      -0.6357      2.00000
     17      -0.5007      2.00006
     18      -0.4281      2.00048
     19      -0.2263      2.02758
     20      -0.1256      2.06878
     21      -0.0304      1.99804
     22       0.0564      1.62519
     23       0.1147      1.18853
     24       0.1413      0.96423
     25       0.2277      0.31340
     26       0.3124     -0.01423
     27       0.3935     -0.06998
     28       0.4123     -0.06522
     29       0.4942     -0.02997
     30       0.5394     -0.01540
     31       0.5488     -0.01318
     32       0.6983     -0.00053
     33       0.7763     -0.00006
     34       0.8144     -0.00002
     35       1.1732     -0.00000
     36       1.2366     -0.00000

 k-point     6 :       0.0000    0.0714    0.0000
  band No.  band energies     occupation 
      1      -5.5328      2.00000
      2      -5.1586      2.00000
      3      -4.4374      2.00000
      4      -3.5498      2.00000
      5      -2.7167      2.00000
      6      -2.1497      2.00000
      7      -2.0201      2.00000
      8      -1.8896      2.00000
      9      -1.6325      2.00000
     10      -1.3892      2.00000
     11      -1.2454      2.00000
     12      -0.8475      2.00000
     13      -0.8222      2.00000
     14      -0.7243      2.00000
     15      -0.6281      2.00000
     16      -0.5195      2.00004
     17      -0.4960      2.00007
     18      -0.4577      2.00022
     19      -0.3704      2.00196
     20      -0.2565      2.01772
     21      -0.2467      2.02059
     22      -0.1751      2.04974
     23      -0.0219      1.97749
     24       0.0256      1.79989
     25       0.1600      0.80730
     26       0.3381     -0.05129
     27       0.3688     -0.06943
     28       0.4581     -0.04566
     29       0.5039     -0.02632
     30       0.6270     -0.00289
     31       0.7065     -0.00043
     32       0.7328     -0.00021
     33       0.7788     -0.00006
     34       0.8553     -0.00000
     35       0.9791     -0.00000
     36       1.0431     -0.00000

 k-point     7 :       0.1111    0.0714    0.0000
  band No.  band energies     occupation 
      1      -5.4297      2.00000
      2      -5.0587      2.00000
      3      -4.3484      2.00000
      4      -3.4855      2.00000
      5      -2.7003      2.00000
      6      -2.1848      2.00000
      7      -2.0713      2.00000
      8      -1.9205      2.00000
      9      -1.7433      2.00000
     10      -1.4899      2.00000
     11      -1.3463      2.00000
     12      -1.1130      2.00000
     13      -0.7988      2.00000
     14      -0.7257      2.00000
     15      -0.6235      2.00000
     16      -0.5804      2.00000
     17      -0.4349      2.00040
     18      -0.3838      2.00143
     19      -0.2877      2.01049
     20      -0.2464      2.02069
     21      -0.1369      2.06563
     22      -0.1122      2.07077
     23      -0.0239      1.98253
     24       0.0689      1.54178
     25       0.1754      0.68231
     26       0.2824      0.06236
     27       0.4101     -0.06593
     28       0.4764     -0.03742
     29       0.5114     -0.02367
     30       0.5344     -0.01669
     31       0.6658     -0.00119
     32       0.7131     -0.00036
     33       0.7397     -0.00017
     34       0.8284     -0.00001
     35       0.9581     -0.00000
     36       1.0428     -0.00000

 k-point     8 :       0.2222    0.0714    0.0000
  band No.  band energies     occupation 
      1      -5.1272      2.00000
      2      -4.7661      2.00000
      3      -4.0879      2.00000
      4      -3.3001      2.00000
      5      -2.6551      2.00000
      6      -2.3385      2.00000
      7      -2.1903      2.00000
      8      -2.0611      2.00000
      9      -1.9726      2.00000
     10      -1.7579      2.00000
     11      -1.5831      2.00000
     12      -1.4307      2.00000
     13      -0.8655      2.00000
     14      -0.7870      2.00000
     15      -0.6973      2.00000
     16      -0.5617      2.00001
     17      -0.3729      2.00185
     18      -0.3409      2.00373
     19      -0.2863      2.01075
     20      -0.1874      2.04406
     21      -0.0902      2.06823
     22       0.0119      1.86250
     23       0.0455      1.69242
     24       0.1468      0.91825
     25       0.1825      0.62620
     26       0.2661      0.12139
     27       0.3931     -0.07004
     28       0.4541     -0.04750
     29       0.5192     -0.02111
     30       0.6196     -0.00339
     31       0.6533     -0.00160
     32       0.6845     -0.00075
     33       0.7161     -0.00033
     34       0.7802     -0.00005
     35       1.0003     -0.00000
     36       1.0573     -0.00000

 k-point     9 :       0.3333    0.0714    0.0000
  band No.  band energies     occupation 
      1      -4.6476      2.00000
      2      -4.3032      2.00000
      3      -3.6771      2.00000
      4      -3.0271      2.00000
      5      -2.7421      2.00000
      6      -2.5664      2.00000
      7      -2.4477      2.00000
      8      -2.2707      2.00000
      9      -2.1686      2.00000
     10      -2.0341      2.00000
     11      -2.0009      2.00000
     12      -1.8029      2.00000
     13      -0.8540      2.00000
     14      -0.8026      2.00000
     15      -0.6693      2.00000
     16      -0.5633      2.00001
     17      -0.4293      2.00046
     18      -0.3937      2.00113
     19      -0.2861      2.01080
     20      -0.1756      2.04950
     21      -0.0718      2.05826
     22      -0.0105      1.94490
     23       0.0618      1.58966
     24       0.1005      1.30416
     25       0.2256      0.32615
     26       0.3230     -0.03236
     27       0.4426     -0.05281
     28       0.4820     -0.03499
     29       0.5542     -0.01200
     30       0.5808     -0.00742
     31       0.6382     -0.00226
     32       0.6699     -0.00108
     33       0.7141     -0.00035
     34       0.7932     -0.00004
     35       0.9942     -0.00000
     36       1.0535     -0.00000

 k-point    10 :       0.4444    0.0714    0.0000
  band No.  band energies     occupation 
      1      -4.0349      2.00000
      2      -3.7153      2.00000
      3      -3.3726      2.00000
      4      -3.1611      2.00000
      5      -3.0356      2.00000
      6      -2.6497      2.00000
      7      -2.5665      2.00000
      8      -2.4549      2.00000
      9      -2.3346      2.00000
     10      -2.2695      2.00000
     11      -2.2441      2.00000
     12      -2.1621      2.00000
     13      -0.7828      2.00000
     14      -0.7533      2.00000
     15      -0.6784      2.00000
     16      -0.6074      2.00000
     17      -0.4821      2.00011
     18      -0.4269      2.00049
     19      -0.2493      2.01981
     20      -0.1146      2.07058
     21      -0.0961      2.06977
     22       0.0256      1.79977
     23       0.0836      1.43549
     24       0.1440      0.94157
     25       0.1824      0.62760
     26       0.3122     -0.01382
     27       0.3551     -0.06426
     28       0.3979     -0.06918
     29       0.4699     -0.04029
     30       0.5544     -0.01198
     31       0.5727     -0.00862
     32       0.6470     -0.00185
     33       0.6970     -0.00055
     34       0.8736     -0.00000
     35       1.0007     -0.00000
     36       1.1145     -0.00000

 k-point    11 :       0.0000    0.1429    0.0000
  band No.  band energies     occupation 
      1      -5.2077      2.00000
      2      -4.8409      2.00000
      3      -4.1358      2.00000
      4      -3.2700      2.00000
      5      -2.4604      2.00000
      6      -1.9221      2.00000
      7      -1.7672      2.00000
      8      -1.7023      2.00000
      9      -1.4012      2.00000
     10      -1.2606      2.00000
     11      -1.0993      2.00000
     12      -1.0520      2.00000
     13      -0.9251      2.00000
     14      -0.7357      2.00000
     15      -0.6616      2.00000
     16      -0.6112      2.00000
     17      -0.5827      2.00000
     18      -0.5558      2.00001
     19      -0.4156      2.00066
     20      -0.3814      2.00152
     21      -0.2516      2.01912
     22      -0.1974      2.03952
     23      -0.1312      2.06736
     24       0.0365      1.74358
     25       0.1925      0.55023
     26       0.2048      0.46155
     27       0.3890     -0.07056
     28       0.4240     -0.06089
     29       0.4827     -0.03469
     30       0.5641     -0.01009
     31       0.6598     -0.00137
     32       0.7292     -0.00023
     33       0.7841     -0.00005
     34       0.8601     -0.00000
     35       0.9335     -0.00000
     36       1.0958     -0.00000

 k-point    12 :       0.1111    0.1429    0.0000
  band No.  band energies     occupation 
      1      -5.1083      2.00000
      2      -4.7448      2.00000
      3      -4.0501      2.00000
      4      -3.2069      2.00000
      5      -2.4412      2.00000
      6      -1.9526      2.00000
      7      -1.8191      2.00000
      8      -1.7259      2.00000
      9      -1.5260      2.00000
     10      -1.3530      2.00000
     11      -1.2373      2.00000
     12      -1.0903      2.00000
     13      -0.9012      2.00000
     14      -0.7794      2.00000
     15      -0.7339      2.00000
     16      -0.6229      2.00000
     17      -0.5680      2.00001
     18      -0.4435      2.00032
     19      -0.3900      2.00124
     20      -0.2550      2.01813
     21      -0.2193      2.03028
     22      -0.1761      2.04926
     23      -0.0631      2.05047
     24       0.0768      1.48559
     25       0.1484      0.90481
     26       0.1963      0.52279
     27       0.3311     -0.04342
     28       0.4176     -0.06337
     29       0.4753     -0.03789
     30       0.5247     -0.01944
     31       0.6272     -0.00288
     32       0.6609     -0.00134
     33       0.7377     -0.00018
     34       0.8293     -0.00001
     35       0.9064     -0.00000
     36       0.9957     -0.00000

 k-point    13 :       0.2222    0.1429    0.0000
  band No.  band energies     occupation 
      1      -4.8168      2.00000
      2      -4.4635      2.00000
      3      -3.7997      2.00000
      4      -3.0260      2.00000
      5      -2.3919      2.00000
      6      -2.1024      2.00000
      7      -1.9423      2.00000
      8      -1.8572      2.00000
      9      -1.7516      2.00000
     10      -1.5880      2.00000
     11      -1.4655      2.00000
     12      -1.2619      2.00000
     13      -0.9319      2.00000
     14      -0.8533      2.00000
     15      -0.7481      2.00000
     16      -0.5850      2.00000
     17      -0.5060      2.00005
     18      -0.4740      2.00014
     19      -0.2586      2.01713
     20      -0.1763      2.04917
     21      -0.1269      2.06847
     22      -0.0613      2.04857
     23      -0.0323      2.00222
     24       0.0292      1.78196
     25       0.1195      1.14837
     26       0.2102      0.42469
     27       0.2585      0.15380
     28       0.3935     -0.06998
     29       0.4345     -0.05647
     30       0.5160     -0.02214
     31       0.5595     -0.01094
     32       0.6395     -0.00219
     33       0.7008     -0.00050
     34       0.8013     -0.00003
     35       0.9684     -0.00000
     36       1.0357     -0.00000

 k-point    14 :       0.3333    0.1429    0.0000
  band No.  band energies     occupation 
      1      -4.3548      2.00000
      2      -4.0195      2.00000
      3      -3.4068      2.00000
      4      -2.7639      2.00000
      5      -2.5058      2.00000
      6      -2.3129      2.00000
      7      -2.2366      2.00000
      8      -2.0226      2.00000
      9      -1.9220      2.00000
     10      -1.8494      2.00000
     11      -1.8041      2.00000
     12      -1.5911      2.00000
     13      -0.9181      2.00000
     14      -0.8577      2.00000
     15      -0.6473      2.00000
     16      -0.5597      2.00001
     17      -0.4402      2.00035
     18      -0.3759      2.00172
     19      -0.3064      2.00745
     20      -0.2755      2.01297
     21      -0.1367      2.06567
     22      -0.1172      2.07029
     23       0.0111      1.86619
     24       0.0745      1.50222
     25       0.1401      0.97448
     26       0.1866      0.59484
     27       0.3112     -0.01184
     28       0.3565     -0.06496
     29       0.4511     -0.04892
     30       0.4947     -0.02978
     31       0.5762     -0.00809
     32       0.6405     -0.00214
     33       0.6921     -0.00062
     34       0.8362     -0.00001
     35       0.9402     -0.00000
     36       1.0582     -0.00000

 k-point    15 :       0.4444    0.1429    0.0000
  band No.  band energies     occupation 
      1      -3.7643      2.00000
      2      -3.4570      2.00000
      3      -3.1239      2.00000
      4      -2.9149      2.00000
      5      -2.8083      2.00000
      6      -2.4112      2.00000
      7      -2.3623      2.00000
      8      -2.2177      2.00000
      9      -2.0649      2.00000
     10      -2.0226      2.00000
     11      -1.9857      2.00000
     12      -1.9256      2.00000
     13      -0.8205      2.00000
     14      -0.7791      2.00000
     15      -0.6463      2.00000
     16      -0.5813      2.00000
     17      -0.4418      2.00033
     18      -0.4069      2.00082
     19      -0.2852      2.01096
     20      -0.2484      2.02008
     21      -0.1006      2.07049
     22      -0.0574      2.04409
     23       0.0184      1.83410
     24       0.0754      1.49590
     25       0.1452      0.93135
     26       0.2052      0.45914
     27       0.2440      0.22280
     28       0.3202     -0.02800
     29       0.4145     -0.06448
     30       0.5009     -0.02742
     31       0.5415     -0.01487
     32       0.6155     -0.00370
     33       0.6903     -0.00065
     34       0.8267     -0.00001
     35       0.9299     -0.00000
     36       1.0557     -0.00000

 k-point    16 :       0.0000    0.2143    0.0000
  band No.  band energies     occupation 
      1      -4.6930      2.00000
      2      -4.3456      2.00000
      3      -3.6776      2.00000
      4      -2.8663      2.00000
      5      -2.1258      2.00000
      6      -1.6333      2.00000
      7      -1.5326      2.00000
      8      -1.4584      2.00000
      9      -1.3766      2.00000
     10      -1.2593      2.00000
     11      -1.2592      2.00000
     12      -1.0905      2.00000
     13      -0.9341      2.00000
     14      -0.8279      2.00000
     15      -0.7690      2.00000
     16      -0.6839      2.00000
     17      -0.6348      2.00000
     18      -0.6080      2.00000
     19      -0.5460      2.00002
     20      -0.4641      2.00018
     21      -0.3068      2.00738
     22      -0.2714      2.01391
     23      -0.1258      2.06872
     24      -0.0538      2.03951
     25       0.0612      1.59412
     26       0.1676      0.74503
     27       0.1893      0.57461
     28       0.3700     -0.06970
     29       0.4286     -0.05899
     30       0.4405     -0.05379
     31       0.5494     -0.01303
     32       0.6233     -0.00313
     33       0.8116     -0.00002
     34       0.8467     -0.00001
     35       0.9753     -0.00000
     36       1.0972     -0.00000

 k-point    17 :       0.1111    0.2143    0.0000
  band No.  band energies     occupation 
      1      -4.6011      2.00000
      2      -4.2572      2.00000
      3      -3.5989      2.00000
      4      -2.8066      2.00000
      5      -2.0999      2.00000
      6      -1.6548      2.00000
      7      -1.5655      2.00000
      8      -1.5170      2.00000
      9      -1.4394      2.00000
     10      -1.3365      2.00000
     11      -1.1694      2.00000
     12      -1.0865      2.00000
     13      -0.9525      2.00000
     14      -0.8752      2.00000
     15      -0.8434      2.00000
     16      -0.7607      2.00000
     17      -0.6828      2.00000
     18      -0.5988      2.00000
     19      -0.4774      2.00012
     20      -0.3888      2.00127
     21      -0.2852      2.01098
     22      -0.2124      2.03304
     23      -0.1699      2.05214
     24       0.0096      1.87215
     25       0.0911      1.37766
     26       0.1387      0.98648
     27       0.2082      0.43830
     28       0.3144     -0.01806
     29       0.4012     -0.06845
     30       0.4502     -0.04932
     31       0.5184     -0.02138
     32       0.6278     -0.00284
     33       0.7942     -0.00003
     34       0.8963     -0.00000
     35       0.9311     -0.00000
     36       1.0145     -0.00000

 k-point    18 :       0.2222    0.2143    0.0000
  band No.  band energies     occupation 
      1      -4.3321      2.00000
      2      -3.9993      2.00000
      3      -3.3704      2.00000
      4      -2.6379      2.00000
      5      -2.0395      2.00000
      6      -1.8060      2.00000
      7      -1.7049      2.00000
      8      -1.6285      2.00000
      9      -1.5480      2.00000
     10      -1.4358      2.00000
     11      -1.2629      2.00000
     12      -1.1013      2.00000
     13      -1.0392      2.00000
     14      -0.9426      2.00000
     15      -0.8610      2.00000
     16      -0.7346      2.00000
     17      -0.6796      2.00000
     18      -0.5648      2.00001
     19      -0.4743      2.00014
     20      -0.4102      2.00076
     21      -0.2155      2.03180
     22      -0.1454      2.06261
     23      -0.0818      2.06473
     24      -0.0191      1.96993
     25       0.0905      1.38274
     26       0.1278      1.07814
     27       0.2253      0.32820
     28       0.3090     -0.00747
     29       0.3576     -0.06554
     30       0.4390     -0.05446
     31       0.4972     -0.02881
     32       0.6488     -0.00178
     33       0.7397     -0.00017
     34       0.8160     -0.00002
     35       0.8940     -0.00000
     36       0.9532     -0.00000

 k-point    19 :       0.3333    0.2143    0.0000
  band No.  band energies     occupation 
      1      -3.9072      2.00000
      2      -3.5954      2.00000
      3      -3.0173      2.00000
      4      -2.4028      2.00000
      5      -2.1952      2.00000
      6      -2.0437      2.00000
      7      -1.9342      2.00000
      8      -1.7507      2.00000
      9      -1.6857      2.00000
     10      -1.5684      2.00000
     11      -1.4920      2.00000
     12      -1.3739      2.00000
     13      -0.9942      2.00000
     14      -0.9197      2.00000
     15      -0.7448      2.00000
     16      -0.6598      2.00000
     17      -0.5575      2.00001
     18      -0.4798      2.00012
     19      -0.4013      2.00094
     20      -0.3323      2.00446
     21      -0.3149      2.00632
     22      -0.2214      2.02945
     23      -0.1441      2.06311
     24       0.0017      1.90302
     25       0.0990      1.31635
     26       0.1764      0.67419
     27       0.2175      0.37656
     28       0.2537      0.17567
     29       0.4038     -0.06779
     30       0.4610     -0.04432
     31       0.5322     -0.01730
     32       0.6140     -0.00382
     33       0.6292     -0.00276
     34       0.7899     -0.00004
     35       0.8550     -0.00000
     36       1.0243     -0.00000

 k-point    20 :       0.4444    0.2143    0.0000
  band No.  band energies     occupation 
      1      -3.3654      2.00000
      2      -3.0895      2.00000
      3      -2.7758      2.00000
      4      -2.5849      2.00000
      5      -2.5137      2.00000
      6      -2.1336      2.00000
      7      -2.0916      2.00000
      8      -1.9115      2.00000
      9      -1.7470      2.00000
     10      -1.6689      2.00000
     11      -1.6082      2.00000
     12      -1.5963      2.00000
     13      -0.9008      2.00000
     14      -0.8397      2.00000
     15      -0.7510      2.00000
     16      -0.6275      2.00000
     17      -0.4803      2.00011
     18      -0.4230      2.00055
     19      -0.3485      2.00318
     20      -0.2908      2.00994
     21      -0.2094      2.03430
     22      -0.1584      2.05729
     23      -0.1114      2.07082
     24      -0.0665      2.05378
     25       0.0343      1.75509
     26       0.1224      1.12356
     27       0.1797      0.64844
     28       0.2644      0.12870
     29       0.3578     -0.06562
     30       0.4275     -0.05947
     31       0.5485     -0.01323
     32       0.6176     -0.00354
     33       0.6864     -0.00072
     34       0.7413     -0.00017
     35       0.8358     -0.00001
     36       0.9477     -0.00000

 k-point    21 :       0.0000    0.2857    0.0000
  band No.  band energies     occupation 
      1      -4.0296      2.00000
      2      -3.7264      2.00000
      3      -3.1355      2.00000
      4      -2.4408      2.00000
      5      -1.8594      2.00000
      6      -1.7111      2.00000
      7      -1.6145      2.00000
      8      -1.5539      2.00000
      9      -1.5029      2.00000
     10      -1.3689      2.00000
     11      -1.1620      2.00000
     12      -1.0740      2.00000
     13      -0.9730      2.00000
     14      -0.8478      2.00000
     15      -0.7692      2.00000
     16      -0.7545      2.00000
     17      -0.7223      2.00000
     18      -0.7142      2.00000
     19      -0.5096      2.00005
     20      -0.4437      2.00032
     21      -0.3999      2.00097
     22      -0.3630      2.00231
     23      -0.2565      2.01772
     24      -0.0799      2.06371
     25      -0.0549      2.04088
     26       0.1017      1.29415
     27       0.1355      1.01330
     28       0.2134      0.40352
     29       0.2693      0.10881
     30       0.3413     -0.05431
     31       0.3578     -0.06559
     32       0.3960     -0.06956
     33       0.6022     -0.00487
     34       0.9710     -0.00000
     35       1.3360     -0.00000
     36       1.5152     -0.00000

 k-point    22 :       0.1111    0.2857    0.0000
  band No.  band energies     occupation 
      1      -3.9512      2.00000
      2      -3.6515      2.00000
      3      -3.0693      2.00000
      4      -2.3895      2.00000
      5      -1.8297      2.00000
      6      -1.7173      2.00000
      7      -1.6398      2.00000
      8      -1.5332      2.00000
      9      -1.4622      2.00000
     10      -1.3475      2.00000
     11      -1.1591      2.00000
     12      -1.1044      2.00000
     13      -0.9930      2.00000
     14      -0.8944      2.00000
     15      -0.8594      2.00000
     16      -0.8043      2.00000
     17      -0.7493      2.00000
     18      -0.6918      2.00000
     19      -0.5661      2.00001
     20      -0.4194      2.00060
     21      -0.3778      2.00165
     22      -0.3082      2.00720
     23      -0.2241      2.02841
     24      -0.0947      2.06946
     25      -0.0435      2.02380
     26       0.0867      1.41213
     27       0.1519      0.87531
     28       0.1958      0.52629
     29       0.2669      0.11840
     30       0.3657     -0.06863
     31       0.3894     -0.07052
     32       0.4738     -0.03856
     33       0.6398     -0.00218
     34       0.9151     -0.00000
     35       1.2017     -0.00000
     36       1.3688     -0.00000

 k-point    23 :       0.2222    0.2857    0.0000
  band No.  band energies     occupation 
      1      -3.7233      2.00000
      2      -3.4356      2.00000
      3      -2.8801      2.00000
      4      -2.2482      2.00000
      5      -1.7841      2.00000
      6      -1.7369      2.00000
      7      -1.6734      2.00000
      8      -1.5555      2.00000
      9      -1.4878      2.00000
     10      -1.2679      2.00000
     11      -1.2129      2.00000
     12      -1.1763      2.00000
     13      -1.1026      2.00000
     14      -0.9742      2.00000
     15      -0.8707      2.00000
     16      -0.8190      2.00000
     17      -0.7768      2.00000
     18      -0.6699      2.00000
     19      -0.5797      2.00000
     20      -0.4654      2.00017
     21      -0.3201      2.00571
     22      -0.2708      2.01405
     23      -0.1936      2.04122
     24      -0.1289      2.06798
     25      -0.0084      1.93817
     26       0.0823      1.44499
     27       0.1588      0.81718
     28       0.2369      0.26083
     29       0.2768      0.08134
     30       0.3986     -0.06902
     31       0.4581     -0.04569
     32       0.6284     -0.00280
     33       0.6901     -0.00065
     34       0.7935     -0.00004
     35       0.9848     -0.00000
     36       1.1988     -0.00000

 k-point    24 :       0.3333    0.2857    0.0000
  band No.  band energies     occupation 
      1      -3.3682      2.00000
      2      -3.1050      2.00000
      3      -2.5985      2.00000
      4      -2.0726      2.00000
      5      -1.9518      2.00000
      6      -1.9025      2.00000
      7      -1.7496      2.00000
      8      -1.6174      2.00000
      9      -1.5696      2.00000
     10      -1.3333      2.00000
     11      -1.2437      2.00000
     12      -1.2187      2.00000
     13      -1.0586      2.00000
     14      -0.9474      2.00000
     15      -0.8514      2.00000
     16      -0.8177      2.00000
     17      -0.6734      2.00000
     18      -0.5908      2.00000
     19      -0.5183      2.00004
     20      -0.4908      2.00008
     21      -0.3673      2.00210
     22      -0.2409      2.02244
     23      -0.1909      2.04245
     24      -0.0962      2.06978
     25      -0.0052      1.92768
     26       0.0921      1.37032
     27       0.1660      0.75830
     28       0.2233      0.34003
     29       0.3151     -0.01923
     30       0.4232     -0.06123
     31       0.5101     -0.02412
     32       0.5880     -0.00646
     33       0.6778     -0.00089
     34       0.7945     -0.00003
     35       0.8815     -0.00000
     36       1.0673     -0.00000

 k-point    25 :       0.4444    0.2857    0.0000
  band No.  band energies     occupation 
      1      -2.9220      2.00000
      2      -2.7044      2.00000
      3      -2.4356      2.00000
      4      -2.2836      2.00000
      5      -2.2531      2.00000
      6      -1.9582      2.00000
      7      -1.8414      2.00000
      8      -1.6990      2.00000
      9      -1.5026      2.00000
     10      -1.4175      2.00000
     11      -1.2586      2.00000
     12      -1.2278      2.00000
     13      -1.0058      2.00000
     14      -0.9129      2.00000
     15      -0.8363      2.00000
     16      -0.7241      2.00000
     17      -0.6325      2.00000
     18      -0.6003      2.00000
     19      -0.4402      2.00035
     20      -0.3740      2.00180
     21      -0.3312      2.00457
     22      -0.2422      2.02200
     23      -0.1213      2.06965
     24      -0.0934      2.06914
     25       0.0090      1.87459
     26       0.0585      1.61190
     27       0.1254      1.09865
     28       0.2262      0.32279
     29       0.2579      0.15656
     30       0.3871     -0.07073
     31       0.4681     -0.04110
     32       0.5205     -0.02070
     33       0.7416     -0.00016
     34       0.7896     -0.00004
     35       0.8558     -0.00000
     36       0.9498     -0.00000

 k-point    26 :       0.0000    0.3571    0.0000
  band No.  band energies     occupation 
      1      -3.2778      2.00000
      2      -3.0676      2.00000
      3      -2.6256      2.00000
      4      -2.1215      2.00000
      5      -1.9901      2.00000
      6      -1.9127      2.00000
      7      -1.7588      2.00000
      8      -1.6953      2.00000
      9      -1.6238      2.00000
     10      -1.3462      2.00000
     11      -1.3402      2.00000
     12      -1.0982      2.00000
     13      -1.0221      2.00000
     14      -0.9157      2.00000
     15      -0.9066      2.00000
     16      -0.8268      2.00000
     17      -0.7984      2.00000
     18      -0.6411      2.00000
     19      -0.6053      2.00000
     20      -0.5014      2.00006
     21      -0.4559      2.00023
     22      -0.3758      2.00173
     23      -0.2962      2.00901
     24      -0.1828      2.04620
     25      -0.1701      2.05204
     26      -0.0844      2.06595
     27       0.0015      1.90399
     28       0.1796      0.64917
     29       0.2459      0.21313
     30       0.3468     -0.05893
     31       0.4620     -0.04387
     32       0.5930     -0.00586
     33       0.6150     -0.00374
     34       0.9545     -0.00000
     35       1.5547     -0.00000
     36       1.7791     -0.00000

 k-point    27 :       0.1111    0.3571    0.0000
  band No.  band energies     occupation 
      1      -3.2217      2.00000
      2      -3.0122      2.00000
      3      -2.5763      2.00000
      4      -2.0916      2.00000
      5      -1.9641      2.00000
      6      -1.8983      2.00000
      7      -1.7274      2.00000
      8      -1.6440      2.00000
      9      -1.5958      2.00000
     10      -1.3609      2.00000
     11      -1.3375      2.00000
     12      -1.1813      2.00000
     13      -1.0930      2.00000
     14      -1.0033      2.00000
     15      -0.9166      2.00000
     16      -0.8098      2.00000
     17      -0.7537      2.00000
     18      -0.6682      2.00000
     19      -0.5453      2.00002
     20      -0.5054      2.00005
     21      -0.4285      2.00047
     22      -0.3228      2.00541
     23      -0.2860      2.01081
     24      -0.1805      2.04726
     25      -0.1281      2.06818
     26      -0.0407      2.01880
     27       0.0221      1.81710
     28       0.1740      0.69362
     29       0.2396      0.24608
     30       0.3401     -0.05327
     31       0.4806     -0.03558
     32       0.6422     -0.00207
     33       0.6645     -0.00123
     34       0.9026     -0.00000
     35       1.4445     -0.00000
     36       1.6326     -0.00000

 k-point    28 :       0.2222    0.3571    0.0000
  band No.  band energies     occupation 
      1      -3.0655      2.00000
      2      -2.8593      2.00000
      3      -2.4385      2.00000
      4      -2.0096      2.00000
      5      -1.9099      2.00000
      6      -1.8452      2.00000
      7      -1.6712      2.00000
      8      -1.5985      2.00000
      9      -1.5166      2.00000
     10      -1.4604      2.00000
     11      -1.3523      2.00000
     12      -1.3122      2.00000
     13      -1.1663      2.00000
     14      -0.9895      2.00000
     15      -0.9099      2.00000
     16      -0.7989      2.00000
     17      -0.7325      2.00000
     18      -0.6664      2.00000
     19      -0.5422      2.00002
     20      -0.4530      2.00025
     21      -0.4259      2.00051
     22      -0.2990      2.00855
     23      -0.1742      2.05016
     24      -0.1645      2.05458
     25      -0.0721      2.05849
     26      -0.0007      1.91194
     27       0.0738      1.50728
     28       0.1265      1.08963
     29       0.2174      0.37735
     30       0.4672     -0.04148
     31       0.5468     -0.01363
     32       0.6750     -0.00095
     33       0.7650     -0.00008
     34       0.8704     -0.00000
     35       1.2062     -0.00000
     36       1.4621     -0.00000

 k-point    29 :       0.3333    0.3571    0.0000
  band No.  band energies     occupation 
      1      -2.8376      2.00000
      2      -2.6425      2.00000
      3      -2.2447      2.00000
      4      -1.9939      2.00000
      5      -1.9265      2.00000
      6      -1.8068      2.00000
      7      -1.7436      2.00000
      8      -1.6741      2.00000
      9      -1.5082      2.00000
     10      -1.3804      2.00000
     11      -1.3098      2.00000
     12      -1.2092      2.00000
     13      -1.1399      2.00000
     14      -0.9505      2.00000
     15      -0.8966      2.00000
     16      -0.8248      2.00000
     17      -0.6930      2.00000
     18      -0.6113      2.00000
     19      -0.5296      2.00003
     20      -0.4994      2.00007
     21      -0.3970      2.00105
     22      -0.2919      2.00974
     23      -0.2296      2.02637
     24      -0.1366      2.06572
     25      -0.0491      2.03274
     26       0.0506      1.66171
     27       0.1409      0.96799
     28       0.2024      0.47845
     29       0.2584      0.15434
     30       0.5006     -0.02753
     31       0.5941     -0.00573
     32       0.6791     -0.00086
     33       0.8192     -0.00002
     34       0.9075     -0.00000
     35       1.0652     -0.00000
     36       1.3868     -0.00000

 k-point    30 :       0.4444    0.3571    0.0000
  band No.  band energies     occupation 
      1      -2.5665      2.00000
      2      -2.4021      2.00000
      3      -2.2612      2.00000
      4      -2.1307      2.00000
      5      -2.0311      2.00000
      6      -1.8423      2.00000
      7      -1.7153      2.00000
      8      -1.6417      2.00000
      9      -1.4472      2.00000
     10      -1.3665      2.00000
     11      -1.1676      2.00000
     12      -1.0974      2.00000
     13      -1.0522      2.00000
     14      -0.9772      2.00000
     15      -0.9257      2.00000
     16      -0.7910      2.00000
     17      -0.7032      2.00000
     18      -0.6305      2.00000
     19      -0.5189      2.00004
     20      -0.4466      2.00029
     21      -0.4024      2.00092
     22      -0.3068      2.00739
     23      -0.2571      2.01755
     24      -0.1145      2.07059
     25       0.0156      1.84678
     26       0.1146      1.18886
     27       0.1593      0.81358
     28       0.2188      0.36863
     29       0.2671      0.11757
     30       0.4096     -0.06611
     31       0.5723     -0.00869
     32       0.6724     -0.00101
     33       0.9045     -0.00000
     34       0.9213     -0.00000
     35       1.0901     -0.00000
     36       1.2241     -0.00000

 k-point    31 :       0.0000    0.4286    0.0000
  band No.  band energies     occupation 
      1      -2.5394      2.00000
      2      -2.5114      2.00000
      3      -2.2868      2.00000
      4      -2.1724      2.00000
      5      -2.1073      2.00000
      6      -1.9587      2.00000
      7      -1.8555      2.00000
      8      -1.7303      2.00000
      9      -1.6066      2.00000
     10      -1.5237      2.00000
     11      -1.4308      2.00000
     12      -1.2953      2.00000
     13      -1.0871      2.00000
     14      -1.0444      2.00000
     15      -0.9866      2.00000
     16      -0.9080      2.00000
     17      -0.8666      2.00000
     18      -0.7457      2.00000
     19      -0.6462      2.00000
     20      -0.5611      2.00001
     21      -0.5107      2.00005
     22      -0.4524      2.00025
     23      -0.3674      2.00209
     24      -0.2944      2.00930
     25      -0.2314      2.02572
     26      -0.1336      2.06666
     27       0.0716      1.52272
     28       0.1553      0.84643
     29       0.2059      0.45426
     30       0.3815     -0.07091
     31       0.5930     -0.00585
     32       0.8471     -0.00001
     33       0.9043     -0.00000
     34       0.9573     -0.00000
     35       1.7669     -0.00000
     36       1.8797     -0.00000

 k-point    32 :       0.1111    0.4286    0.0000
  band No.  band energies     occupation 
      1      -2.5131      2.00000
      2      -2.4613      2.00000
      3      -2.2558      2.00000
      4      -2.1384      2.00000
      5      -2.0812      2.00000
      6      -1.9491      2.00000
      7      -1.8129      2.00000
      8      -1.7172      2.00000
      9      -1.6131      2.00000
     10      -1.5252      2.00000
     11      -1.4438      2.00000
     12      -1.4100      2.00000
     13      -1.2563      2.00000
     14      -1.0310      2.00000
     15      -0.9314      2.00000
     16      -0.8498      2.00000
     17      -0.8021      2.00000
     18      -0.7526      2.00000
     19      -0.6181      2.00000
     20      -0.5801      2.00000
     21      -0.4598      2.00020
     22      -0.3823      2.00149
     23      -0.3096      2.00700
     24      -0.2156      2.03175
     25      -0.1911      2.04237
     26      -0.0939      2.06926
     27       0.0399      1.72435
     28       0.2146      0.39544
     29       0.2662      0.12099
     30       0.4345     -0.05643
     31       0.4870     -0.03289
     32       0.8525     -0.00001
     33       0.9096     -0.00000
     34       0.9611     -0.00000
     35       1.6455     -0.00000
     36       1.8101     -0.00000

 k-point    33 :       0.2222    0.4286    0.0000
  band No.  band energies     occupation 
      1      -2.4781      2.00000
      2      -2.3611      2.00000
      3      -2.1429      2.00000
      4      -2.0450      2.00000
      5      -2.0247      2.00000
      6      -1.8753      2.00000
      7      -1.7937      2.00000
      8      -1.7012      2.00000
      9      -1.6209      2.00000
     10      -1.5570      2.00000
     11      -1.5110      2.00000
     12      -1.4531      2.00000
     13      -1.3192      2.00000
     14      -1.0163      2.00000
     15      -0.9114      2.00000
     16      -0.8405      2.00000
     17      -0.7514      2.00000
     18      -0.7013      2.00000
     19      -0.5816      2.00000
     20      -0.5066      2.00005
     21      -0.3764      2.00171
     22      -0.2962      2.00900
     23      -0.2127      2.03293
     24      -0.1605      2.05639
     25      -0.0530      2.03845
     26       0.0359      1.74659
     27       0.0923      1.36883
     28       0.1384      0.98856
     29       0.2660      0.12193
     30       0.4784     -0.03653
     31       0.5779     -0.00783
     32       0.7981     -0.00003
     33       0.9978     -0.00000
     34       1.0738     -0.00000
     35       1.4330     -0.00000
     36       1.6664     -0.00000

 k-point    34 :       0.3333    0.4286    0.0000
  band No.  band energies     occupation 
      1      -2.4546      2.00000
      2      -2.3006      2.00000
      3      -2.1006      2.00000
      4      -2.0114      2.00000
      5      -1.9293      2.00000
      6      -1.8217      2.00000
      7      -1.7714      2.00000
      8      -1.6760      2.00000
      9      -1.5731      2.00000
     10      -1.4724      2.00000
     11      -1.4118      2.00000
     12      -1.3416      2.00000
     13      -1.2873      2.00000
     14      -1.0164      2.00000
     15      -0.9272      2.00000
     16      -0.8687      2.00000
     17      -0.7035      2.00000
     18      -0.6449      2.00000
     19      -0.5051      2.00005
     20      -0.4065      2.00083
     21      -0.3779      2.00165
     22      -0.3164      2.00614
     23      -0.2370      2.02376
     24      -0.1979      2.03931
     25      -0.1083      2.07091
     26       0.1278      1.07887
     27       0.2094      0.43027
     28       0.2694      0.10841
     29       0.3378     -0.05101
     30       0.5512     -0.01264
     31       0.7082     -0.00041
     32       0.8551     -0.00000
     33       1.0013     -0.00000
     34       1.1367     -0.00000
     35       1.3109     -0.00000
     36       1.5848     -0.00000

 k-point    35 :       0.4444    0.4286    0.0000
  band No.  band energies     occupation 
      1      -2.4001      2.00000
      2      -2.2920      2.00000
      3      -2.2160      2.00000
      4      -2.1105      2.00000
      5      -1.8357      2.00000
      6      -1.7427      2.00000
      7      -1.6399      2.00000
      8      -1.5622      2.00000
      9      -1.4958      2.00000
     10      -1.4117      2.00000
     11      -1.2724      2.00000
     12      -1.2201      2.00000
     13      -1.1454      2.00000
     14      -1.0814      2.00000
     15      -1.0178      2.00000
     16      -0.8326      2.00000
     17      -0.7304      2.00000
     18      -0.6639      2.00000
     19      -0.5598      2.00001
     20      -0.4468      2.00029
     21      -0.4256      2.00051
     22      -0.3118      2.00671
     23      -0.2087      2.03463
     24      -0.1093      2.07090
     25      -0.0308      1.99892
     26       0.0811      1.45400
     27       0.2918      0.03418
     28       0.3929     -0.07007
     29       0.4023     -0.06817
     30       0.4805     -0.03562
     31       0.7673     -0.00008
     32       0.8782     -0.00000
     33       1.0555     -0.00000
     34       1.1352     -0.00000
     35       1.2290     -0.00000
     36       1.4083     -0.00000

 k-point    36 :       0.0000    0.5000    0.0000
  band No.  band energies     occupation 
      1      -2.3129      2.00000
      2      -2.2356      2.00000
      3      -2.2273      2.00000
      4      -2.1746      2.00000
      5      -1.9883      2.00000
      6      -1.9201      2.00000
      7      -1.7914      2.00000
      8      -1.7796      2.00000
      9      -1.6755      2.00000
     10      -1.5849      2.00000
     11      -1.5477      2.00000
     12      -1.3759      2.00000
     13      -1.2757      2.00000
     14      -1.0936      2.00000
     15      -0.9702      2.00000
     16      -0.9125      2.00000
     17      -0.8925      2.00000
     18      -0.7821      2.00000
     19      -0.6413      2.00000
     20      -0.6100      2.00000
     21      -0.5885      2.00000
     22      -0.4827      2.00011
     23      -0.4274      2.00049
     24      -0.3869      2.00133
     25      -0.2066      2.03549
     26      -0.0903      2.06824
     27       0.1250      1.10193
     28       0.1268      1.08736
     29       0.2428      0.22931
     30       0.3552     -0.06429
     31       0.6719     -0.00103
     32       0.9122     -0.00000
     33       0.9534     -0.00000
     34       1.0702     -0.00000
     35       1.8984     -0.00000
     36       2.0031     -0.00000

 k-point    37 :       0.1111    0.5000    0.0000
  band No.  band energies     occupation 
      1      -2.2454      2.00000
      2      -2.1966      2.00000
      3      -2.1739      2.00000
      4      -2.1463      2.00000
      5      -1.9630      2.00000
      6      -1.8905      2.00000
      7      -1.8633      2.00000
      8      -1.8147      2.00000
      9      -1.6997      2.00000
     10      -1.6480      2.00000
     11      -1.5493      2.00000
     12      -1.4265      2.00000
     13      -1.3722      2.00000
     14      -1.0607      2.00000
     15      -0.9208      2.00000
     16      -0.8687      2.00000
     17      -0.8271      2.00000
     18      -0.7755      2.00000
     19      -0.6540      2.00000
     20      -0.6107      2.00000
     21      -0.5225      2.00003
     22      -0.4061      2.00084
     23      -0.3466      2.00331
     24      -0.2801      2.01200
     25      -0.1734      2.05055
     26      -0.0678      2.05493
     27       0.0702      1.53240
     28       0.2468      0.20894
     29       0.2803      0.06944
     30       0.4263     -0.05995
     31       0.5757     -0.00816
     32       0.8951     -0.00000
     33       0.9996     -0.00000
     34       1.0347     -0.00000
     35       1.7620     -0.00000
     36       1.8995     -0.00000

 k-point    38 :       0.2222    0.5000    0.0000
  band No.  band energies     occupation 
      1      -2.1800      2.00000
      2      -2.1424      2.00000
      3      -2.0879      2.00000
      4      -2.0443      2.00000
      5      -1.9780      2.00000
      6      -1.8757      2.00000
      7      -1.8565      2.00000
      8      -1.8295      2.00000
      9      -1.7207      2.00000
     10      -1.6698      2.00000
     11      -1.5512      2.00000
     12      -1.4538      2.00000
     13      -1.4245      2.00000
     14      -1.0308      2.00000
     15      -0.9034      2.00000
     16      -0.8707      2.00000
     17      -0.7545      2.00000
     18      -0.6943      2.00000
     19      -0.6462      2.00000
     20      -0.5351      2.00002
     21      -0.3930      2.00115
     22      -0.3062      2.00747
     23      -0.1995      2.03859
     24      -0.1613      2.05602
     25      -0.0676      2.05479
     26       0.0575      1.61801
     27       0.1274      1.08196
     28       0.2028      0.47559
     29       0.3015      0.00897
     30       0.4942     -0.03000
     31       0.5920     -0.00598
     32       0.8686     -0.00000
     33       1.1041     -0.00000
     34       1.1747     -0.00000
     35       1.5872     -0.00000
     36       1.7427     -0.00000

 k-point    39 :       0.3333    0.5000    0.0000
  band No.  band energies     occupation 
      1      -2.2937      2.00000
      2      -2.1885      2.00000
      3      -2.1812      2.00000
      4      -2.0047      2.00000
      5      -1.8727      2.00000
      6      -1.8154      2.00000
      7      -1.6915      2.00000
      8      -1.6560      2.00000
      9      -1.6378      2.00000
     10      -1.5734      2.00000
     11      -1.4520      2.00000
     12      -1.4160      2.00000
     13      -1.3531      2.00000
     14      -1.0391      2.00000
     15      -0.9670      2.00000
     16      -0.8885      2.00000
     17      -0.7151      2.00000
     18      -0.6274      2.00000
     19      -0.5638      2.00001
     20      -0.4227      2.00055
     21      -0.3802      2.00156
     22      -0.3149      2.00632
     23      -0.2476      2.02030
     24      -0.2001      2.03833
     25       0.0290      1.78303
     26       0.0657      1.56384
     27       0.2707      0.10362
     28       0.3481     -0.05991
     29       0.3967     -0.06942
     30       0.5375     -0.01589
     31       0.7582     -0.00010
     32       0.9221     -0.00000
     33       1.1822     -0.00000
     34       1.2035     -0.00000
     35       1.4528     -0.00000
     36       1.5625     -0.00000

 k-point    40 :       0.4444    0.5000    0.0000
  band No.  band energies     occupation 
      1      -2.3520      2.00000
      2      -2.3119      2.00000
      3      -2.1912      2.00000
      4      -2.1186      2.00000
      5      -1.7727      2.00000
      6      -1.7167      2.00000
      7      -1.5770      2.00000
      8      -1.4883      2.00000
      9      -1.4500      2.00000
     10      -1.4282      2.00000
     11      -1.3707      2.00000
     12      -1.3180      2.00000
     13      -1.2026      2.00000
     14      -1.1472      2.00000
     15      -1.0653      2.00000
     16      -0.8540      2.00000
     17      -0.7524      2.00000
     18      -0.6948      2.00000
     19      -0.5869      2.00000
     20      -0.4823      2.00011
     21      -0.4524      2.00025
     22      -0.3287      2.00481
     23      -0.1263      2.06861
     24      -0.1149      2.07056
     25       0.0468      1.68435
     26       0.1179      1.16176
     27       0.3709     -0.06989
     28       0.4173     -0.06347
     29       0.4935     -0.03025
     30       0.5706     -0.00897
     31       0.7765     -0.00006
     32       0.8697     -0.00000
     33       1.1654     -0.00000
     34       1.2380     -0.00000
     35       1.3178     -0.00000
     36       1.3964     -0.00000

 k-point    41 :       0.0000    0.0000    0.5000
  band No.  band energies     occupation 
      1      -5.6439      2.00000
      2      -5.2679      2.00000
      3      -4.5422      2.00000
      4      -3.6491      2.00000
      5      -2.8106      2.00000
      6      -2.2337      2.00000
      7      -2.1145      2.00000
      8      -1.9640      2.00000
      9      -1.7182      2.00000
     10      -1.4552      2.00000
     11      -1.2965      2.00000
     12      -0.9405      2.00000
     13      -0.7452      2.00000
     14      -0.6837      2.00000
     15      -0.6008      2.00000
     16      -0.4734      2.00014
     17      -0.4530      2.00025
     18      -0.4059      2.00084
     19      -0.3653      2.00220
     20      -0.2604      2.01665
     21      -0.2120      2.03321
     22      -0.1494      2.06104
     23       0.0125      1.86003
     24       0.0665      1.55781
     25       0.1297      1.06222
     26       0.2624      0.13675
     27       0.4021     -0.06821
     28       0.4738     -0.03854
     29       0.4926     -0.03062
     30       0.6925     -0.00061
     31       0.7155     -0.00034
     32       0.7919     -0.00004
     33       0.8071     -0.00002
     34       0.9332     -0.00000
     35       1.0106     -0.00000
     36       1.0848     -0.00000

 k-point    42 :       0.1111    0.0000    0.5000
  band No.  band energies     occupation 
      1      -5.5397      2.00000
      2      -5.1669      2.00000
      3      -4.4523      2.00000
      4      -3.5845      2.00000
      5      -2.7949      2.00000
      6      -2.2704      2.00000
      7      -2.1652      2.00000
      8      -1.9968      2.00000
      9      -1.8279      2.00000
     10      -1.5531      2.00000
     11      -1.4043      2.00000
     12      -1.1451      2.00000
     13      -0.7747      2.00000
     14      -0.7057      2.00000
     15      -0.5859      2.00000
     16      -0.5779      2.00001
     17      -0.3894      2.00126
     18      -0.3407      2.00375
     19      -0.2988      2.00858
     20      -0.2497      2.01968
     21      -0.1142      2.07062
     22      -0.0693      2.05623
     23       0.0209      1.82237
     24       0.0618      1.58970
     25       0.1902      0.56742
     26       0.2684      0.11227
     27       0.4294     -0.05863
     28       0.4753     -0.03787
     29       0.5409     -0.01503
     30       0.5982     -0.00528
     31       0.6998     -0.00051
     32       0.7505     -0.00013
     33       0.7706     -0.00007
     34       0.8463     -0.00001
     35       0.9498     -0.00000
     36       1.0751     -0.00000

 k-point    43 :       0.2222    0.0000    0.5000
  band No.  band energies     occupation 
      1      -5.2339      2.00000
      2      -4.8709      2.00000
      3      -4.1890      2.00000
      4      -3.3980      2.00000
      5      -2.7506      2.00000
      6      -2.4256      2.00000
      7      -2.2830      2.00000
      8      -2.1412      2.00000
      9      -2.0562      2.00000
     10      -1.8272      2.00000
     11      -1.6427      2.00000
     12      -1.4906      2.00000
     13      -0.8430      2.00000
     14      -0.7608      2.00000
     15      -0.6772      2.00000
     16      -0.5729      2.00001
     17      -0.3990      2.00100
     18      -0.3474      2.00325
     19      -0.2574      2.01747
     20      -0.1984      2.03910
     21      -0.0657      2.05305
     22      -0.0163      1.96225
     23       0.0613      1.59291
     24       0.2238      0.33740
     25       0.2367      0.26198
     26       0.3410     -0.05410
     27       0.4811     -0.03535
     28       0.5099     -0.02420
     29       0.5411     -0.01498
     30       0.6467     -0.00186
     31       0.6573     -0.00146
     32       0.7231     -0.00027
     33       0.7377     -0.00018
     34       0.8149     -0.00002
     35       1.0254     -0.00000
     36       1.1214     -0.00000

 k-point    44 :       0.3333    0.0000    0.5000
  band No.  band energies     occupation 
      1      -4.7492      2.00000
      2      -4.4026      2.00000
      3      -3.7731      2.00000
      4      -3.1223      2.00000
      5      -2.8287      2.00000
      6      -2.6612      2.00000
      7      -2.5268      2.00000
      8      -2.3633      2.00000
      9      -2.2576      2.00000
     10      -2.1160      2.00000
     11      -2.0660      2.00000
     12      -1.8819      2.00000
     13      -0.8219      2.00000
     14      -0.7785      2.00000
     15      -0.7074      2.00000
     16      -0.5938      2.00000
     17      -0.4827      2.00011
     18      -0.3947      2.00111
     19      -0.2532      2.01865
     20      -0.1103      2.07087
     21      -0.0836      2.06562
     22      -0.0313      2.00006
     23       0.1027      1.28625
     24       0.1444      0.93832
     25       0.2498      0.19380
     26       0.3830     -0.07091
     27       0.5170     -0.02181
     28       0.5633     -0.01024
     29       0.5870     -0.00658
     30       0.6061     -0.00450
     31       0.6574     -0.00145
     32       0.6730     -0.00100
     33       0.7149     -0.00034
     34       0.8120     -0.00002
     35       1.0519     -0.00000
     36       1.0926     -0.00000

 k-point    45 :       0.4444    0.0000    0.5000
  band No.  band energies     occupation 
      1      -4.1302      2.00000
      2      -3.8075      2.00000
      3      -3.4619      2.00000
      4      -3.2512      2.00000
      5      -3.1199      2.00000
      6      -2.7388      2.00000
      7      -2.6445      2.00000
      8      -2.5427      2.00000
      9      -2.4318      2.00000
     10      -2.3661      2.00000
     11      -2.3284      2.00000
     12      -2.2473      2.00000
     13      -0.7656      2.00000
     14      -0.7522      2.00000
     15      -0.7260      2.00000
     16      -0.6357      2.00000
     17      -0.5007      2.00006
     18      -0.4281      2.00048
     19      -0.2263      2.02758
     20      -0.1256      2.06878
     21      -0.0304      1.99804
     22       0.0564      1.62519
     23       0.1147      1.18853
     24       0.1413      0.96425
     25       0.2277      0.31340
     26       0.3124     -0.01423
     27       0.3935     -0.06998
     28       0.4123     -0.06522
     29       0.4942     -0.02997
     30       0.5394     -0.01540
     31       0.5488     -0.01318
     32       0.6982     -0.00053
     33       0.7763     -0.00006
     34       0.8144     -0.00002
     35       1.1736     -0.00000
     36       1.2365     -0.00000

 k-point    46 :       0.0000    0.0714    0.5000
  band No.  band energies     occupation 
      1      -5.5328      2.00000
      2      -5.1586      2.00000
      3      -4.4374      2.00000
      4      -3.5498      2.00000
      5      -2.7167      2.00000
      6      -2.1497      2.00000
      7      -2.0201      2.00000
      8      -1.8896      2.00000
      9      -1.6325      2.00000
     10      -1.3892      2.00000
     11      -1.2454      2.00000
     12      -0.8475      2.00000
     13      -0.8222      2.00000
     14      -0.7243      2.00000
     15      -0.6281      2.00000
     16      -0.5194      2.00004
     17      -0.4960      2.00007
     18      -0.4577      2.00022
     19      -0.3704      2.00196
     20      -0.2565      2.01772
     21      -0.2467      2.02059
     22      -0.1751      2.04974
     23      -0.0219      1.97747
     24       0.0256      1.79990
     25       0.1600      0.80728
     26       0.3381     -0.05129
     27       0.3688     -0.06943
     28       0.4581     -0.04566
     29       0.5039     -0.02631
     30       0.6270     -0.00289
     31       0.7072     -0.00042
     32       0.7328     -0.00021
     33       0.7835     -0.00005
     34       0.8563     -0.00000
     35       0.9788     -0.00000
     36       1.0568     -0.00000

 k-point    47 :       0.1111    0.0714    0.5000
  band No.  band energies     occupation 
      1      -5.4297      2.00000
      2      -5.0587      2.00000
      3      -4.3484      2.00000
      4      -3.4855      2.00000
      5      -2.7003      2.00000
      6      -2.1848      2.00000
      7      -2.0713      2.00000
      8      -1.9205      2.00000
      9      -1.7433      2.00000
     10      -1.4899      2.00000
     11      -1.3463      2.00000
     12      -1.1130      2.00000
     13      -0.7988      2.00000
     14      -0.7257      2.00000
     15      -0.6235      2.00000
     16      -0.5804      2.00000
     17      -0.4349      2.00040
     18      -0.3838      2.00143
     19      -0.2877      2.01049
     20      -0.2464      2.02069
     21      -0.1369      2.06563
     22      -0.1122      2.07077
     23      -0.0239      1.98254
     24       0.0689      1.54176
     25       0.1754      0.68229
     26       0.2824      0.06235
     27       0.4101     -0.06593
     28       0.4764     -0.03742
     29       0.5114     -0.02367
     30       0.5344     -0.01669
     31       0.6657     -0.00119
     32       0.7131     -0.00036
     33       0.7398     -0.00017
     34       0.8283     -0.00001
     35       0.9585     -0.00000
     36       1.0438     -0.00000

 k-point    48 :       0.2222    0.0714    0.5000
  band No.  band energies     occupation 
      1      -5.1272      2.00000
      2      -4.7661      2.00000
      3      -4.0879      2.00000
      4      -3.3001      2.00000
      5      -2.6551      2.00000
      6      -2.3385      2.00000
      7      -2.1903      2.00000
      8      -2.0611      2.00000
      9      -1.9726      2.00000
     10      -1.7579      2.00000
     11      -1.5831      2.00000
     12      -1.4307      2.00000
     13      -0.8655      2.00000
     14      -0.7870      2.00000
     15      -0.6973      2.00000
     16      -0.5617      2.00001
     17      -0.3729      2.00185
     18      -0.3409      2.00373
     19      -0.2863      2.01075
     20      -0.1874      2.04406
     21      -0.0902      2.06823
     22       0.0119      1.86251
     23       0.0455      1.69242
     24       0.1468      0.91826
     25       0.1825      0.62620
     26       0.2662      0.12138
     27       0.3931     -0.07004
     28       0.4541     -0.04750
     29       0.5192     -0.02111
     30       0.6196     -0.00339
     31       0.6533     -0.00160
     32       0.6845     -0.00075
     33       0.7161     -0.00033
     34       0.7802     -0.00005
     35       1.0010     -0.00000
     36       1.0574     -0.00000

 k-point    49 :       0.3333    0.0714    0.5000
  band No.  band energies     occupation 
      1      -4.6477      2.00000
      2      -4.3032      2.00000
      3      -3.6771      2.00000
      4      -3.0272      2.00000
      5      -2.7421      2.00000
      6      -2.5664      2.00000
      7      -2.4477      2.00000
      8      -2.2707      2.00000
      9      -2.1686      2.00000
     10      -2.0341      2.00000
     11      -2.0009      2.00000
     12      -1.8029      2.00000
     13      -0.8540      2.00000
     14      -0.8026      2.00000
     15      -0.6693      2.00000
     16      -0.5633      2.00001
     17      -0.4293      2.00046
     18      -0.3937      2.00113
     19      -0.2861      2.01080
     20      -0.1756      2.04950
     21      -0.0718      2.05826
     22      -0.0105      1.94490
     23       0.0618      1.58966
     24       0.1005      1.30416
     25       0.2256      0.32614
     26       0.3230     -0.03236
     27       0.4426     -0.05281
     28       0.4820     -0.03499
     29       0.5542     -0.01200
     30       0.5808     -0.00742
     31       0.6382     -0.00226
     32       0.6699     -0.00108
     33       0.7141     -0.00035
     34       0.7932     -0.00004
     35       0.9942     -0.00000
     36       1.0536     -0.00000

 k-point    50 :       0.4444    0.0714    0.5000
  band No.  band energies     occupation 
      1      -4.0349      2.00000
      2      -3.7153      2.00000
      3      -3.3726      2.00000
      4      -3.1611      2.00000
      5      -3.0356      2.00000
      6      -2.6497      2.00000
      7      -2.5665      2.00000
      8      -2.4550      2.00000
      9      -2.3346      2.00000
     10      -2.2695      2.00000
     11      -2.2441      2.00000
     12      -2.1621      2.00000
     13      -0.7828      2.00000
     14      -0.7533      2.00000
     15      -0.6784      2.00000
     16      -0.6074      2.00000
     17      -0.4821      2.00011
     18      -0.4269      2.00049
     19      -0.2493      2.01981
     20      -0.1146      2.07058
     21      -0.0961      2.06977
     22       0.0256      1.79978
     23       0.0836      1.43550
     24       0.1440      0.94158
     25       0.1824      0.62761
     26       0.3122     -0.01382
     27       0.3551     -0.06426
     28       0.3979     -0.06919
     29       0.4699     -0.04029
     30       0.5544     -0.01198
     31       0.5727     -0.00862
     32       0.6470     -0.00185
     33       0.6970     -0.00055
     34       0.8736     -0.00000
     35       1.0008     -0.00000
     36       1.1145     -0.00000

 k-point    51 :       0.0000    0.1429    0.5000
  band No.  band energies     occupation 
      1      -5.2077      2.00000
      2      -4.8409      2.00000
      3      -4.1358      2.00000
      4      -3.2700      2.00000
      5      -2.4604      2.00000
      6      -1.9221      2.00000
      7      -1.7672      2.00000
      8      -1.7023      2.00000
      9      -1.4012      2.00000
     10      -1.2606      2.00000
     11      -1.0993      2.00000
     12      -1.0520      2.00000
     13      -0.9251      2.00000
     14      -0.7357      2.00000
     15      -0.6616      2.00000
     16      -0.6112      2.00000
     17      -0.5827      2.00000
     18      -0.5558      2.00001
     19      -0.4156      2.00066
     20      -0.3814      2.00152
     21      -0.2516      2.01912
     22      -0.1974      2.03952
     23      -0.1312      2.06736
     24       0.0365      1.74358
     25       0.1925      0.55024
     26       0.2048      0.46155
     27       0.3890     -0.07056
     28       0.4240     -0.06089
     29       0.4827     -0.03470
     30       0.5641     -0.01009
     31       0.6601     -0.00136
     32       0.7302     -0.00023
     33       0.7841     -0.00005
     34       0.8490     -0.00001
     35       0.9254     -0.00000
     36       0.9403     -0.00000

 k-point    52 :       0.1111    0.1429    0.5000
  band No.  band energies     occupation 
      1      -5.1083      2.00000
      2      -4.7448      2.00000
      3      -4.0501      2.00000
      4      -3.2069      2.00000
      5      -2.4412      2.00000
      6      -1.9526      2.00000
      7      -1.8191      2.00000
      8      -1.7259      2.00000
      9      -1.5260      2.00000
     10      -1.3530      2.00000
     11      -1.2373      2.00000
     12      -1.0903      2.00000
     13      -0.9012      2.00000
     14      -0.7794      2.00000
     15      -0.7339      2.00000
     16      -0.6229      2.00000
     17      -0.5680      2.00001
     18      -0.4435      2.00032
     19      -0.3900      2.00124
     20      -0.2550      2.01813
     21      -0.2193      2.03028
     22      -0.1761      2.04926
     23      -0.0631      2.05047
     24       0.0768      1.48557
     25       0.1484      0.90480
     26       0.1963      0.52279
     27       0.3311     -0.04342
     28       0.4176     -0.06337
     29       0.4753     -0.03789
     30       0.5247     -0.01944
     31       0.6272     -0.00288
     32       0.6610     -0.00134
     33       0.7376     -0.00018
     34       0.8291     -0.00001
     35       0.9057     -0.00000
     36       0.9812     -0.00000

 k-point    53 :       0.2222    0.1429    0.5000
  band No.  band energies     occupation 
      1      -4.8168      2.00000
      2      -4.4635      2.00000
      3      -3.7997      2.00000
      4      -3.0260      2.00000
      5      -2.3920      2.00000
      6      -2.1024      2.00000
      7      -1.9423      2.00000
      8      -1.8572      2.00000
      9      -1.7516      2.00000
     10      -1.5880      2.00000
     11      -1.4655      2.00000
     12      -1.2619      2.00000
     13      -0.9319      2.00000
     14      -0.8533      2.00000
     15      -0.7481      2.00000
     16      -0.5850      2.00000
     17      -0.5060      2.00005
     18      -0.4740      2.00014
     19      -0.2586      2.01713
     20      -0.1763      2.04917
     21      -0.1269      2.06847
     22      -0.0613      2.04857
     23      -0.0323      2.00222
     24       0.0292      1.78197
     25       0.1195      1.14836
     26       0.2102      0.42469
     27       0.2585      0.15379
     28       0.3935     -0.06998
     29       0.4345     -0.05647
     30       0.5160     -0.02214
     31       0.5595     -0.01094
     32       0.6395     -0.00219
     33       0.7008     -0.00050
     34       0.8012     -0.00003
     35       0.9682     -0.00000
     36       1.0360     -0.00000

 k-point    54 :       0.3333    0.1429    0.5000
  band No.  band energies     occupation 
      1      -4.3548      2.00000
      2      -4.0195      2.00000
      3      -3.4068      2.00000
      4      -2.7639      2.00000
      5      -2.5058      2.00000
      6      -2.3129      2.00000
      7      -2.2366      2.00000
      8      -2.0226      2.00000
      9      -1.9220      2.00000
     10      -1.8494      2.00000
     11      -1.8041      2.00000
     12      -1.5911      2.00000
     13      -0.9181      2.00000
     14      -0.8577      2.00000
     15      -0.6473      2.00000
     16      -0.5597      2.00001
     17      -0.4402      2.00035
     18      -0.3759      2.00172
     19      -0.3064      2.00745
     20      -0.2755      2.01297
     21      -0.1367      2.06567
     22      -0.1172      2.07029
     23       0.0111      1.86619
     24       0.0745      1.50223
     25       0.1401      0.97447
     26       0.1866      0.59485
     27       0.3112     -0.01184
     28       0.3565     -0.06496
     29       0.4511     -0.04892
     30       0.4947     -0.02978
     31       0.5762     -0.00809
     32       0.6405     -0.00214
     33       0.6921     -0.00062
     34       0.8363     -0.00001
     35       0.9403     -0.00000
     36       1.0583     -0.00000

 k-point    55 :       0.4444    0.1429    0.5000
  band No.  band energies     occupation 
      1      -3.7643      2.00000
      2      -3.4570      2.00000
      3      -3.1239      2.00000
      4      -2.9149      2.00000
      5      -2.8083      2.00000
      6      -2.4112      2.00000
      7      -2.3623      2.00000
      8      -2.2177      2.00000
      9      -2.0649      2.00000
     10      -2.0226      2.00000
     11      -1.9857      2.00000
     12      -1.9256      2.00000
     13      -0.8205      2.00000
     14      -0.7791      2.00000
     15      -0.6463      2.00000
     16      -0.5813      2.00000
     17      -0.4418      2.00033
     18      -0.4069      2.00082
     19      -0.2852      2.01096
     20      -0.2484      2.02008
     21      -0.1006      2.07049
     22      -0.0574      2.04409
     23       0.0184      1.83411
     24       0.0754      1.49591
     25       0.1452      0.93135
     26       0.2052      0.45915
     27       0.2440      0.22280
     28       0.3202     -0.02800
     29       0.4145     -0.06448
     30       0.5009     -0.02742
     31       0.5415     -0.01487
     32       0.6155     -0.00370
     33       0.6903     -0.00065
     34       0.8269     -0.00001
     35       0.9296     -0.00000
     36       1.0509     -0.00000

 k-point    56 :       0.0000    0.2143    0.5000
  band No.  band energies     occupation 
      1      -4.6930      2.00000
      2      -4.3456      2.00000
      3      -3.6776      2.00000
      4      -2.8663      2.00000
      5      -2.1258      2.00000
      6      -1.6333      2.00000
      7      -1.5326      2.00000
      8      -1.4584      2.00000
      9      -1.3766      2.00000
     10      -1.2593      2.00000
     11      -1.2592      2.00000
     12      -1.0905      2.00000
     13      -0.9341      2.00000
     14      -0.8279      2.00000
     15      -0.7690      2.00000
     16      -0.6839      2.00000
     17      -0.6348      2.00000
     18      -0.6080      2.00000
     19      -0.5460      2.00002
     20      -0.4641      2.00018
     21      -0.3068      2.00738
     22      -0.2714      2.01391
     23      -0.1258      2.06872
     24      -0.0538      2.03951
     25       0.0612      1.59411
     26       0.1676      0.74504
     27       0.1893      0.57460
     28       0.3700     -0.06970
     29       0.4286     -0.05899
     30       0.4405     -0.05379
     31       0.5495     -0.01303
     32       0.6233     -0.00313
     33       0.8119     -0.00002
     34       0.8456     -0.00001
     35       0.9710     -0.00000
     36       1.0600     -0.00000

 k-point    57 :       0.1111    0.2143    0.5000
  band No.  band energies     occupation 
      1      -4.6011      2.00000
      2      -4.2572      2.00000
      3      -3.5989      2.00000
      4      -2.8066      2.00000
      5      -2.0999      2.00000
      6      -1.6548      2.00000
      7      -1.5655      2.00000
      8      -1.5170      2.00000
      9      -1.4394      2.00000
     10      -1.3365      2.00000
     11      -1.1694      2.00000
     12      -1.0865      2.00000
     13      -0.9525      2.00000
     14      -0.8752      2.00000
     15      -0.8434      2.00000
     16      -0.7607      2.00000
     17      -0.6828      2.00000
     18      -0.5988      2.00000
     19      -0.4774      2.00012
     20      -0.3888      2.00127
     21      -0.2852      2.01098
     22      -0.2124      2.03304
     23      -0.1699      2.05214
     24       0.0096      1.87215
     25       0.0911      1.37767
     26       0.1387      0.98650
     27       0.2082      0.43831
     28       0.3144     -0.01806
     29       0.4012     -0.06845
     30       0.4502     -0.04932
     31       0.5184     -0.02138
     32       0.6278     -0.00284
     33       0.7942     -0.00003
     34       0.8930     -0.00000
     35       0.9310     -0.00000
     36       1.0175     -0.00000

 k-point    58 :       0.2222    0.2143    0.5000
  band No.  band energies     occupation 
      1      -4.3321      2.00000
      2      -3.9993      2.00000
      3      -3.3704      2.00000
      4      -2.6379      2.00000
      5      -2.0395      2.00000
      6      -1.8060      2.00000
      7      -1.7049      2.00000
      8      -1.6285      2.00000
      9      -1.5480      2.00000
     10      -1.4358      2.00000
     11      -1.2629      2.00000
     12      -1.1013      2.00000
     13      -1.0392      2.00000
     14      -0.9426      2.00000
     15      -0.8610      2.00000
     16      -0.7346      2.00000
     17      -0.6796      2.00000
     18      -0.5648      2.00001
     19      -0.4743      2.00014
     20      -0.4102      2.00076
     21      -0.2155      2.03180
     22      -0.1454      2.06261
     23      -0.0818      2.06473
     24      -0.0191      1.96993
     25       0.0905      1.38274
     26       0.1278      1.07815
     27       0.2253      0.32820
     28       0.3090     -0.00746
     29       0.3576     -0.06553
     30       0.4390     -0.05446
     31       0.4972     -0.02881
     32       0.6488     -0.00178
     33       0.7397     -0.00017
     34       0.8160     -0.00002
     35       0.8941     -0.00000
     36       0.9532     -0.00000

 k-point    59 :       0.3333    0.2143    0.5000
  band No.  band energies     occupation 
      1      -3.9072      2.00000
      2      -3.5954      2.00000
      3      -3.0173      2.00000
      4      -2.4028      2.00000
      5      -2.1952      2.00000
      6      -2.0437      2.00000
      7      -1.9342      2.00000
      8      -1.7507      2.00000
      9      -1.6857      2.00000
     10      -1.5684      2.00000
     11      -1.4920      2.00000
     12      -1.3739      2.00000
     13      -0.9942      2.00000
     14      -0.9197      2.00000
     15      -0.7448      2.00000
     16      -0.6598      2.00000
     17      -0.5575      2.00001
     18      -0.4798      2.00012
     19      -0.4013      2.00094
     20      -0.3323      2.00446
     21      -0.3149      2.00632
     22      -0.2214      2.02944
     23      -0.1441      2.06311
     24       0.0017      1.90303
     25       0.0989      1.31636
     26       0.1764      0.67420
     27       0.2175      0.37656
     28       0.2537      0.17568
     29       0.4038     -0.06779
     30       0.4610     -0.04432
     31       0.5322     -0.01730
     32       0.6140     -0.00382
     33       0.6292     -0.00276
     34       0.7898     -0.00004
     35       0.8556     -0.00000
     36       1.0194     -0.00000

 k-point    60 :       0.4444    0.2143    0.5000
  band No.  band energies     occupation 
      1      -3.3654      2.00000
      2      -3.0895      2.00000
      3      -2.7758      2.00000
      4      -2.5849      2.00000
      5      -2.5137      2.00000
      6      -2.1336      2.00000
      7      -2.0916      2.00000
      8      -1.9115      2.00000
      9      -1.7470      2.00000
     10      -1.6689      2.00000
     11      -1.6082      2.00000
     12      -1.5963      2.00000
     13      -0.9008      2.00000
     14      -0.8397      2.00000
     15      -0.7510      2.00000
     16      -0.6275      2.00000
     17      -0.4803      2.00011
     18      -0.4230      2.00055
     19      -0.3485      2.00318
     20      -0.2907      2.00994
     21      -0.2094      2.03430
     22      -0.1584      2.05729
     23      -0.1114      2.07082
     24      -0.0665      2.05378
     25       0.0343      1.75507
     26       0.1224      1.12354
     27       0.1797      0.64842
     28       0.2644      0.12869
     29       0.3578     -0.06563
     30       0.4275     -0.05947
     31       0.5485     -0.01323
     32       0.6176     -0.00354
     33       0.6863     -0.00072
     34       0.7414     -0.00017
     35       0.8358     -0.00001
     36       0.9303     -0.00000

 k-point    61 :       0.0000    0.2857    0.5000
  band No.  band energies     occupation 
      1      -4.0296      2.00000
      2      -3.7264      2.00000
      3      -3.1355      2.00000
      4      -2.4408      2.00000
      5      -1.8594      2.00000
      6      -1.7111      2.00000
      7      -1.6145      2.00000
      8      -1.5540      2.00000
      9      -1.5029      2.00000
     10      -1.3689      2.00000
     11      -1.1620      2.00000
     12      -1.0740      2.00000
     13      -0.9730      2.00000
     14      -0.8478      2.00000
     15      -0.7692      2.00000
     16      -0.7545      2.00000
     17      -0.7223      2.00000
     18      -0.7142      2.00000
     19      -0.5096      2.00005
     20      -0.4437      2.00032
     21      -0.3999      2.00097
     22      -0.3630      2.00231
     23      -0.2565      2.01772
     24      -0.0799      2.06371
     25      -0.0549      2.04088
     26       0.1017      1.29413
     27       0.1355      1.01331
     28       0.2134      0.40352
     29       0.2693      0.10882
     30       0.3412     -0.05431
     31       0.3578     -0.06559
     32       0.3960     -0.06956
     33       0.6022     -0.00487
     34       0.9704     -0.00000
     35       1.3355     -0.00000
     36       1.4632     -0.00000

 k-point    62 :       0.1111    0.2857    0.5000
  band No.  band energies     occupation 
      1      -3.9512      2.00000
      2      -3.6515      2.00000
      3      -3.0693      2.00000
      4      -2.3896      2.00000
      5      -1.8297      2.00000
      6      -1.7173      2.00000
      7      -1.6398      2.00000
      8      -1.5332      2.00000
      9      -1.4622      2.00000
     10      -1.3475      2.00000
     11      -1.1591      2.00000
     12      -1.1044      2.00000
     13      -0.9930      2.00000
     14      -0.8944      2.00000
     15      -0.8594      2.00000
     16      -0.8043      2.00000
     17      -0.7493      2.00000
     18      -0.6918      2.00000
     19      -0.5661      2.00001
     20      -0.4194      2.00060
     21      -0.3778      2.00165
     22      -0.3082      2.00720
     23      -0.2241      2.02841
     24      -0.0947      2.06946
     25      -0.0435      2.02380
     26       0.0867      1.41213
     27       0.1519      0.87531
     28       0.1958      0.52628
     29       0.2669      0.11840
     30       0.3657     -0.06863
     31       0.3894     -0.07052
     32       0.4738     -0.03856
     33       0.6398     -0.00218
     34       0.9151     -0.00000
     35       1.2009     -0.00000
     36       1.3632     -0.00000

 k-point    63 :       0.2222    0.2857    0.5000
  band No.  band energies     occupation 
      1      -3.7233      2.00000
      2      -3.4356      2.00000
      3      -2.8801      2.00000
      4      -2.2482      2.00000
      5      -1.7841      2.00000
      6      -1.7369      2.00000
      7      -1.6734      2.00000
      8      -1.5555      2.00000
      9      -1.4878      2.00000
     10      -1.2679      2.00000
     11      -1.2129      2.00000
     12      -1.1763      2.00000
     13      -1.1026      2.00000
     14      -0.9742      2.00000
     15      -0.8707      2.00000
     16      -0.8190      2.00000
     17      -0.7768      2.00000
     18      -0.6699      2.00000
     19      -0.5797      2.00000
     20      -0.4654      2.00017
     21      -0.3201      2.00571
     22      -0.2708      2.01405
     23      -0.1936      2.04122
     24      -0.1289      2.06798
     25      -0.0084      1.93817
     26       0.0823      1.44500
     27       0.1588      0.81719
     28       0.2369      0.26083
     29       0.2768      0.08134
     30       0.3986     -0.06902
     31       0.4581     -0.04569
     32       0.6284     -0.00280
     33       0.6900     -0.00065
     34       0.7935     -0.00004
     35       0.9848     -0.00000
     36       1.1985     -0.00000

 k-point    64 :       0.3333    0.2857    0.5000
  band No.  band energies     occupation 
      1      -3.3682      2.00000
      2      -3.1050      2.00000
      3      -2.5985      2.00000
      4      -2.0725      2.00000
      5      -1.9518      2.00000
      6      -1.9025      2.00000
      7      -1.7496      2.00000
      8      -1.6174      2.00000
      9      -1.5696      2.00000
     10      -1.3332      2.00000
     11      -1.2437      2.00000
     12      -1.2187      2.00000
     13      -1.0586      2.00000
     14      -0.9474      2.00000
     15      -0.8514      2.00000
     16      -0.8177      2.00000
     17      -0.6734      2.00000
     18      -0.5908      2.00000
     19      -0.5183      2.00004
     20      -0.4908      2.00008
     21      -0.3673      2.00210
     22      -0.2409      2.02244
     23      -0.1909      2.04246
     24      -0.0962      2.06978
     25      -0.0052      1.92768
     26       0.0921      1.37031
     27       0.1660      0.75831
     28       0.2233      0.34003
     29       0.3151     -0.01923
     30       0.4232     -0.06123
     31       0.5101     -0.02412
     32       0.5880     -0.00646
     33       0.6778     -0.00089
     34       0.7946     -0.00003
     35       0.8813     -0.00000
     36       1.0693     -0.00000

 k-point    65 :       0.4444    0.2857    0.5000
  band No.  band energies     occupation 
      1      -2.9220      2.00000
      2      -2.7044      2.00000
      3      -2.4356      2.00000
      4      -2.2836      2.00000
      5      -2.2531      2.00000
      6      -1.9582      2.00000
      7      -1.8414      2.00000
      8      -1.6990      2.00000
      9      -1.5026      2.00000
     10      -1.4175      2.00000
     11      -1.2586      2.00000
     12      -1.2278      2.00000
     13      -1.0058      2.00000
     14      -0.9129      2.00000
     15      -0.8363      2.00000
     16      -0.7241      2.00000
     17      -0.6325      2.00000
     18      -0.6003      2.00000
     19      -0.4402      2.00035
     20      -0.3740      2.00180
     21      -0.3312      2.00457
     22      -0.2422      2.02200
     23      -0.1213      2.06965
     24      -0.0934      2.06914
     25       0.0090      1.87459
     26       0.0585      1.61190
     27       0.1254      1.09865
     28       0.2262      0.32279
     29       0.2579      0.15656
     30       0.3871     -0.07073
     31       0.4681     -0.04110
     32       0.5205     -0.02070
     33       0.7416     -0.00016
     34       0.7896     -0.00004
     35       0.8558     -0.00000
     36       0.9499     -0.00000

 k-point    66 :       0.0000    0.3571    0.5000
  band No.  band energies     occupation 
      1      -3.2778      2.00000
      2      -3.0676      2.00000
      3      -2.6256      2.00000
      4      -2.1215      2.00000
      5      -1.9900      2.00000
      6      -1.9127      2.00000
      7      -1.7588      2.00000
      8      -1.6953      2.00000
      9      -1.6238      2.00000
     10      -1.3462      2.00000
     11      -1.3402      2.00000
     12      -1.0982      2.00000
     13      -1.0221      2.00000
     14      -0.9157      2.00000
     15      -0.9066      2.00000
     16      -0.8268      2.00000
     17      -0.7984      2.00000
     18      -0.6411      2.00000
     19      -0.6053      2.00000
     20      -0.5014      2.00006
     21      -0.4559      2.00023
     22      -0.3758      2.00173
     23      -0.2962      2.00901
     24      -0.1828      2.04620
     25      -0.1701      2.05204
     26      -0.0844      2.06595
     27       0.0015      1.90400
     28       0.1796      0.64916
     29       0.2459      0.21314
     30       0.3468     -0.05893
     31       0.4620     -0.04387
     32       0.5930     -0.00586
     33       0.6150     -0.00374
     34       0.9544     -0.00000
     35       1.5552     -0.00000
     36       1.7707     -0.00000

 k-point    67 :       0.1111    0.3571    0.5000
  band No.  band energies     occupation 
      1      -3.2217      2.00000
      2      -3.0122      2.00000
      3      -2.5763      2.00000
      4      -2.0916      2.00000
      5      -1.9641      2.00000
      6      -1.8983      2.00000
      7      -1.7274      2.00000
      8      -1.6440      2.00000
      9      -1.5958      2.00000
     10      -1.3609      2.00000
     11      -1.3375      2.00000
     12      -1.1813      2.00000
     13      -1.0930      2.00000
     14      -1.0033      2.00000
     15      -0.9166      2.00000
     16      -0.8098      2.00000
     17      -0.7537      2.00000
     18      -0.6682      2.00000
     19      -0.5453      2.00002
     20      -0.5054      2.00005
     21      -0.4285      2.00047
     22      -0.3228      2.00541
     23      -0.2860      2.01081
     24      -0.1805      2.04726
     25      -0.1281      2.06818
     26      -0.0407      2.01880
     27       0.0221      1.81710
     28       0.1740      0.69361
     29       0.2396      0.24606
     30       0.3401     -0.05327
     31       0.4806     -0.03558
     32       0.6422     -0.00207
     33       0.6645     -0.00123
     34       0.9026     -0.00000
     35       1.4446     -0.00000
     36       1.6328     -0.00000

 k-point    68 :       0.2222    0.3571    0.5000
  band No.  band energies     occupation 
      1      -3.0655      2.00000
      2      -2.8593      2.00000
      3      -2.4385      2.00000
      4      -2.0096      2.00000
      5      -1.9099      2.00000
      6      -1.8452      2.00000
      7      -1.6712      2.00000
      8      -1.5985      2.00000
      9      -1.5166      2.00000
     10      -1.4604      2.00000
     11      -1.3523      2.00000
     12      -1.3122      2.00000
     13      -1.1663      2.00000
     14      -0.9895      2.00000
     15      -0.9099      2.00000
     16      -0.7989      2.00000
     17      -0.7325      2.00000
     18      -0.6664      2.00000
     19      -0.5422      2.00002
     20      -0.4530      2.00025
     21      -0.4259      2.00051
     22      -0.2990      2.00855
     23      -0.1742      2.05016
     24      -0.1645      2.05458
     25      -0.0721      2.05849
     26      -0.0007      1.91194
     27       0.0738      1.50729
     28       0.1265      1.08963
     29       0.2174      0.37736
     30       0.4672     -0.04148
     31       0.5468     -0.01363
     32       0.6750     -0.00095
     33       0.7650     -0.00008
     34       0.8704     -0.00000
     35       1.2062     -0.00000
     36       1.4634     -0.00000

 k-point    69 :       0.3333    0.3571    0.5000
  band No.  band energies     occupation 
      1      -2.8376      2.00000
      2      -2.6425      2.00000
      3      -2.2447      2.00000
      4      -1.9939      2.00000
      5      -1.9265      2.00000
      6      -1.8068      2.00000
      7      -1.7436      2.00000
      8      -1.6741      2.00000
      9      -1.5082      2.00000
     10      -1.3804      2.00000
     11      -1.3098      2.00000
     12      -1.2092      2.00000
     13      -1.1399      2.00000
     14      -0.9505      2.00000
     15      -0.8966      2.00000
     16      -0.8248      2.00000
     17      -0.6930      2.00000
     18      -0.6113      2.00000
     19      -0.5296      2.00003
     20      -0.4994      2.00007
     21      -0.3970      2.00105
     22      -0.2919      2.00974
     23      -0.2296      2.02637
     24      -0.1366      2.06572
     25      -0.0491      2.03275
     26       0.0506      1.66172
     27       0.1409      0.96799
     28       0.2024      0.47846
     29       0.2584      0.15434
     30       0.5006     -0.02754
     31       0.5941     -0.00573
     32       0.6791     -0.00086
     33       0.8191     -0.00002
     34       0.9076     -0.00000
     35       1.0633     -0.00000
     36       1.3273     -0.00000

 k-point    70 :       0.4444    0.3571    0.5000
  band No.  band energies     occupation 
      1      -2.5665      2.00000
      2      -2.4021      2.00000
      3      -2.2612      2.00000
      4      -2.1307      2.00000
      5      -2.0311      2.00000
      6      -1.8423      2.00000
      7      -1.7153      2.00000
      8      -1.6417      2.00000
      9      -1.4472      2.00000
     10      -1.3665      2.00000
     11      -1.1676      2.00000
     12      -1.0974      2.00000
     13      -1.0522      2.00000
     14      -0.9772      2.00000
     15      -0.9257      2.00000
     16      -0.7910      2.00000
     17      -0.7032      2.00000
     18      -0.6305      2.00000
     19      -0.5189      2.00004
     20      -0.4466      2.00029
     21      -0.4024      2.00092
     22      -0.3068      2.00739
     23      -0.2571      2.01756
     24      -0.1145      2.07059
     25       0.0156      1.84677
     26       0.1146      1.18885
     27       0.1593      0.81359
     28       0.2188      0.36863
     29       0.2671      0.11757
     30       0.4096     -0.06611
     31       0.5723     -0.00869
     32       0.6724     -0.00101
     33       0.9045     -0.00000
     34       0.9213     -0.00000
     35       1.0900     -0.00000
     36       1.2236     -0.00000

 k-point    71 :       0.0000    0.4286    0.5000
  band No.  band energies     occupation 
      1      -2.5394      2.00000
      2      -2.5114      2.00000
      3      -2.2867      2.00000
      4      -2.1724      2.00000
      5      -2.1073      2.00000
      6      -1.9587      2.00000
      7      -1.8555      2.00000
      8      -1.7303      2.00000
      9      -1.6066      2.00000
     10      -1.5237      2.00000
     11      -1.4308      2.00000
     12      -1.2953      2.00000
     13      -1.0871      2.00000
     14      -1.0444      2.00000
     15      -0.9866      2.00000
     16      -0.9080      2.00000
     17      -0.8666      2.00000
     18      -0.7457      2.00000
     19      -0.6462      2.00000
     20      -0.5611      2.00001
     21      -0.5107      2.00005
     22      -0.4524      2.00025
     23      -0.3674      2.00209
     24      -0.2944      2.00930
     25      -0.2314      2.02572
     26      -0.1336      2.06666
     27       0.0716      1.52270
     28       0.1553      0.84639
     29       0.2059      0.45426
     30       0.3816     -0.07091
     31       0.5930     -0.00585
     32       0.8471     -0.00001
     33       0.9043     -0.00000
     34       0.9573     -0.00000
     35       1.7688     -0.00000
     36       1.8966     -0.00000

 k-point    72 :       0.1111    0.4286    0.5000
  band No.  band energies     occupation 
      1      -2.5131      2.00000
      2      -2.4613      2.00000
      3      -2.2558      2.00000
      4      -2.1384      2.00000
      5      -2.0812      2.00000
      6      -1.9491      2.00000
      7      -1.8129      2.00000
      8      -1.7172      2.00000
      9      -1.6131      2.00000
     10      -1.5252      2.00000
     11      -1.4438      2.00000
     12      -1.4100      2.00000
     13      -1.2563      2.00000
     14      -1.0310      2.00000
     15      -0.9314      2.00000
     16      -0.8498      2.00000
     17      -0.8021      2.00000
     18      -0.7526      2.00000
     19      -0.6181      2.00000
     20      -0.5801      2.00000
     21      -0.4598      2.00020
     22      -0.3823      2.00149
     23      -0.3096      2.00700
     24      -0.2156      2.03175
     25      -0.1911      2.04237
     26      -0.0939      2.06926
     27       0.0399      1.72435
     28       0.2146      0.39544
     29       0.2662      0.12100
     30       0.4345     -0.05643
     31       0.4870     -0.03288
     32       0.8525     -0.00001
     33       0.9096     -0.00000
     34       0.9611     -0.00000
     35       1.6448     -0.00000
     36       1.8090     -0.00000

 k-point    73 :       0.2222    0.4286    0.5000
  band No.  band energies     occupation 
      1      -2.4781      2.00000
      2      -2.3611      2.00000
      3      -2.1429      2.00000
      4      -2.0450      2.00000
      5      -2.0247      2.00000
      6      -1.8753      2.00000
      7      -1.7937      2.00000
      8      -1.7012      2.00000
      9      -1.6209      2.00000
     10      -1.5570      2.00000
     11      -1.5110      2.00000
     12      -1.4531      2.00000
     13      -1.3192      2.00000
     14      -1.0163      2.00000
     15      -0.9114      2.00000
     16      -0.8405      2.00000
     17      -0.7514      2.00000
     18      -0.7013      2.00000
     19      -0.5816      2.00000
     20      -0.5066      2.00005
     21      -0.3764      2.00171
     22      -0.2962      2.00900
     23      -0.2127      2.03293
     24      -0.1605      2.05639
     25      -0.0530      2.03845
     26       0.0359      1.74659
     27       0.0923      1.36882
     28       0.1384      0.98855
     29       0.2660      0.12193
     30       0.4784     -0.03653
     31       0.5779     -0.00783
     32       0.7981     -0.00003
     33       0.9979     -0.00000
     34       1.0738     -0.00000
     35       1.4353     -0.00000
     36       1.7325     -0.00000

 k-point    74 :       0.3333    0.4286    0.5000
  band No.  band energies     occupation 
      1      -2.4546      2.00000
      2      -2.3006      2.00000
      3      -2.1006      2.00000
      4      -2.0114      2.00000
      5      -1.9293      2.00000
      6      -1.8217      2.00000
      7      -1.7714      2.00000
      8      -1.6760      2.00000
      9      -1.5731      2.00000
     10      -1.4724      2.00000
     11      -1.4118      2.00000
     12      -1.3416      2.00000
     13      -1.2873      2.00000
     14      -1.0164      2.00000
     15      -0.9272      2.00000
     16      -0.8687      2.00000
     17      -0.7035      2.00000
     18      -0.6449      2.00000
     19      -0.5051      2.00005
     20      -0.4065      2.00083
     21      -0.3779      2.00165
     22      -0.3164      2.00614
     23      -0.2370      2.02376
     24      -0.1979      2.03931
     25      -0.1083      2.07091
     26       0.1278      1.07887
     27       0.2094      0.43027
     28       0.2694      0.10841
     29       0.3378     -0.05101
     30       0.5512     -0.01264
     31       0.7082     -0.00041
     32       0.8551     -0.00000
     33       1.0013     -0.00000
     34       1.1367     -0.00000
     35       1.3103     -0.00000
     36       1.5766     -0.00000

 k-point    75 :       0.4444    0.4286    0.5000
  band No.  band energies     occupation 
      1      -2.4001      2.00000
      2      -2.2920      2.00000
      3      -2.2160      2.00000
      4      -2.1105      2.00000
      5      -1.8357      2.00000
      6      -1.7427      2.00000
      7      -1.6399      2.00000
      8      -1.5622      2.00000
      9      -1.4958      2.00000
     10      -1.4117      2.00000
     11      -1.2724      2.00000
     12      -1.2201      2.00000
     13      -1.1454      2.00000
     14      -1.0814      2.00000
     15      -1.0178      2.00000
     16      -0.8326      2.00000
     17      -0.7304      2.00000
     18      -0.6639      2.00000
     19      -0.5599      2.00001
     20      -0.4468      2.00029
     21      -0.4256      2.00051
     22      -0.3118      2.00671
     23      -0.2087      2.03463
     24      -0.1093      2.07090
     25      -0.0308      1.99891
     26       0.0811      1.45401
     27       0.2918      0.03418
     28       0.3929     -0.07007
     29       0.4023     -0.06817
     30       0.4805     -0.03562
     31       0.7673     -0.00008
     32       0.8782     -0.00000
     33       1.0555     -0.00000
     34       1.1352     -0.00000
     35       1.2288     -0.00000
     36       1.4074     -0.00000

 k-point    76 :       0.0000    0.5000    0.5000
  band No.  band energies     occupation 
      1      -2.3129      2.00000
      2      -2.2356      2.00000
      3      -2.2273      2.00000
      4      -2.1746      2.00000
      5      -1.9883      2.00000
      6      -1.9201      2.00000
      7      -1.7914      2.00000
      8      -1.7796      2.00000
      9      -1.6755      2.00000
     10      -1.5849      2.00000
     11      -1.5477      2.00000
     12      -1.3759      2.00000
     13      -1.2757      2.00000
     14      -1.0936      2.00000
     15      -0.9702      2.00000
     16      -0.9125      2.00000
     17      -0.8925      2.00000
     18      -0.7821      2.00000
     19      -0.6413      2.00000
     20      -0.6100      2.00000
     21      -0.5885      2.00000
     22      -0.4827      2.00011
     23      -0.4274      2.00049
     24      -0.3869      2.00133
     25      -0.2066      2.03549
     26      -0.0903      2.06824
     27       0.1250      1.10195
     28       0.1268      1.08735
     29       0.2428      0.22931
     30       0.3552     -0.06429
     31       0.6719     -0.00103
     32       0.9122     -0.00000
     33       0.9534     -0.00000
     34       1.0703     -0.00000
     35       1.8547     -0.00000
     36       1.8978     -0.00000

 k-point    77 :       0.1111    0.5000    0.5000
  band No.  band energies     occupation 
      1      -2.2454      2.00000
      2      -2.1966      2.00000
      3      -2.1739      2.00000
      4      -2.1463      2.00000
      5      -1.9630      2.00000
      6      -1.8905      2.00000
      7      -1.8633      2.00000
      8      -1.8147      2.00000
      9      -1.6997      2.00000
     10      -1.6480      2.00000
     11      -1.5493      2.00000
     12      -1.4265      2.00000
     13      -1.3722      2.00000
     14      -1.0607      2.00000
     15      -0.9208      2.00000
     16      -0.8687      2.00000
     17      -0.8271      2.00000
     18      -0.7755      2.00000
     19      -0.6540      2.00000
     20      -0.6107      2.00000
     21      -0.5225      2.00003
     22      -0.4061      2.00084
     23      -0.3466      2.00331
     24      -0.2801      2.01200
     25      -0.1734      2.05055
     26      -0.0678      2.05493
     27       0.0702      1.53239
     28       0.2468      0.20893
     29       0.2803      0.06943
     30       0.4263     -0.05995
     31       0.5757     -0.00816
     32       0.8951     -0.00000
     33       0.9996     -0.00000
     34       1.0347     -0.00000
     35       1.7606     -0.00000
     36       1.9051     -0.00000

 k-point    78 :       0.2222    0.5000    0.5000
  band No.  band energies     occupation 
      1      -2.1800      2.00000
      2      -2.1424      2.00000
      3      -2.0879      2.00000
      4      -2.0443      2.00000
      5      -1.9780      2.00000
      6      -1.8757      2.00000
      7      -1.8565      2.00000
      8      -1.8295      2.00000
      9      -1.7207      2.00000
     10      -1.6698      2.00000
     11      -1.5512      2.00000
     12      -1.4538      2.00000
     13      -1.4245      2.00000
     14      -1.0308      2.00000
     15      -0.9034      2.00000
     16      -0.8707      2.00000
     17      -0.7545      2.00000
     18      -0.6943      2.00000
     19      -0.6462      2.00000
     20      -0.5351      2.00002
     21      -0.3930      2.00115
     22      -0.3062      2.00747
     23      -0.1995      2.03859
     24      -0.1613      2.05602
     25      -0.0676      2.05479
     26       0.0575      1.61800
     27       0.1274      1.08196
     28       0.2028      0.47556
     29       0.3015      0.00897
     30       0.4942     -0.03000
     31       0.5920     -0.00598
     32       0.8686     -0.00000
     33       1.1041     -0.00000
     34       1.1747     -0.00000
     35       1.5881     -0.00000
     36       1.7406     -0.00000

 k-point    79 :       0.3333    0.5000    0.5000
  band No.  band energies     occupation 
      1      -2.2937      2.00000
      2      -2.1885      2.00000
      3      -2.1812      2.00000
      4      -2.0047      2.00000
      5      -1.8727      2.00000
      6      -1.8154      2.00000
      7      -1.6915      2.00000
      8      -1.6560      2.00000
      9      -1.6378      2.00000
     10      -1.5734      2.00000
     11      -1.4520      2.00000
     12      -1.4160      2.00000
     13      -1.3531      2.00000
     14      -1.0391      2.00000
     15      -0.9670      2.00000
     16      -0.8885      2.00000
     17      -0.7151      2.00000
     18      -0.6274      2.00000
     19      -0.5638      2.00001
     20      -0.4227      2.00055
     21      -0.3802      2.00156
     22      -0.3149      2.00632
     23      -0.2476      2.02030
     24      -0.2001      2.03833
     25       0.0290      1.78304
     26       0.0657      1.56385
     27       0.2707      0.10363
     28       0.3481     -0.05991
     29       0.3967     -0.06942
     30       0.5375     -0.01589
     31       0.7582     -0.00010
     32       0.9221     -0.00000
     33       1.1822     -0.00000
     34       1.2035     -0.00000
     35       1.4524     -0.00000
     36       1.5621     -0.00000

 k-point    80 :       0.4444    0.5000    0.5000
  band No.  band energies     occupation 
      1      -2.3520      2.00000
      2      -2.3119      2.00000
      3      -2.1912      2.00000
      4      -2.1186      2.00000
      5      -1.7727      2.00000
      6      -1.7167      2.00000
      7      -1.5770      2.00000
      8      -1.4883      2.00000
      9      -1.4500      2.00000
     10      -1.4282      2.00000
     11      -1.3707      2.00000
     12      -1.3180      2.00000
     13      -1.2026      2.00000
     14      -1.1472      2.00000
     15      -1.0653      2.00000
     16      -0.8540      2.00000
     17      -0.7524      2.00000
     18      -0.6948      2.00000
     19      -0.5869      2.00000
     20      -0.4823      2.00011
     21      -0.4524      2.00025
     22      -0.3287      2.00481
     23      -0.1263      2.06861
     24      -0.1149      2.07056
     25       0.0468      1.68434
     26       0.1179      1.16175
     27       0.3709     -0.06989
     28       0.4173     -0.06347
     29       0.4935     -0.03025
     30       0.5706     -0.00897
     31       0.7765     -0.00006
     32       0.8697     -0.00000
     33       1.1654     -0.00000
     34       1.2380     -0.00000
     35       1.3178     -0.00000
     36       1.3963     -0.00000


--------------------------------------------------------------------------------------------------------


 soft charge-density along one line, spin component           1
         0         1         2         3         4         5         6         7         8         9
 total charge-density along one line
 
 pseudopotential strength for first ion, spin component:           1
 -4.937   0.000  -0.000   0.020   0.000  -5.166   0.000  -0.000
  0.000  -4.964   0.002  -0.000  -0.006   0.000  -5.198   0.002
 -0.000   0.002  -4.967   0.000  -0.004  -0.000   0.002  -5.201
  0.020  -0.000   0.000  -4.965   0.000   0.023  -0.000   0.000
  0.000  -0.006  -0.004   0.000  -4.950   0.000  -0.007  -0.005
 -5.166   0.000  -0.000   0.023   0.000  -5.313   0.000  -0.000
  0.000  -5.198   0.002  -0.000  -0.007   0.000  -5.350   0.003
 -0.000   0.002  -5.201   0.000  -0.005  -0.000   0.003  -5.354
  0.023  -0.000   0.000  -5.198   0.000   0.026  -0.000   0.000
  0.000  -0.007  -0.005   0.000  -5.180   0.000  -0.008  -0.006
  0.000  -0.002   0.004  -0.000  -0.002   0.000  -0.003   0.005
 -0.000   0.003  -0.008   0.000   0.007  -0.000   0.003  -0.010
 -0.000   0.013   0.001  -0.000  -0.005  -0.000   0.016   0.001
 -0.000   0.006   0.015   0.000   0.002  -0.000   0.006   0.018
 -0.000  -0.000  -0.000   0.017   0.000  -0.000  -0.000  -0.000
 total augmentation occupancy for first ion, spin component:           1
  3.504   0.000   0.000   0.168   0.000  -1.935   0.000   0.000  -0.143   0.000   0.000   0.000   0.000   0.000   0.060
  0.000   2.858  -0.206   0.000   0.138   0.000  -1.440   0.138   0.000  -0.115  -0.138   0.002   0.254  -0.037   0.000
  0.000  -0.206   2.954   0.000  -0.382   0.000   0.137  -1.534   0.000   0.196  -0.193  -0.011  -0.032   0.284   0.000
  0.168   0.000   0.000   3.054   0.000  -0.143   0.000   0.000  -1.598   0.000   0.000   0.000   0.000   0.000   0.009
  0.000   0.138  -0.382   0.000   3.399   0.000  -0.114   0.196   0.000  -1.734   0.151  -0.001   0.010  -0.117   0.000
 -1.935   0.000   0.000  -0.143   0.000   1.078   0.000   0.000   0.103   0.000   0.000   0.000   0.000   0.000  -0.039
  0.000  -1.440   0.137   0.000  -0.114   0.000   0.740  -0.086   0.000   0.080   0.067  -0.001  -0.146   0.025   0.000
  0.000   0.138  -1.534   0.000   0.196   0.000  -0.086   0.809   0.000  -0.101   0.149   0.007   0.020  -0.165   0.000
 -0.143   0.000   0.000  -1.598   0.000   0.103   0.000   0.000   0.848   0.000   0.000   0.000   0.000   0.000  -0.014
  0.000  -0.115   0.196   0.000  -1.734   0.000   0.080  -0.101   0.000   0.899  -0.085  -0.000  -0.010   0.062   0.000
  0.000  -0.138  -0.193   0.000   0.151   0.000   0.067   0.149   0.000  -0.085   2.052   0.051  -0.016   0.131   0.000
  0.000   0.002  -0.011   0.000  -0.001   0.000  -0.001   0.007   0.000  -0.000   0.051   0.002   0.000   0.003   0.000
  0.000   0.254  -0.032   0.000   0.010   0.000  -0.146   0.020   0.000  -0.010  -0.016   0.000   0.329   0.019   0.000
  0.000  -0.037   0.284   0.000  -0.117   0.000   0.025  -0.165   0.000   0.062   0.131   0.003   0.019   0.273   0.000
  0.060   0.000   0.000   0.009   0.000  -0.039   0.000   0.000  -0.014   0.000   0.000   0.000   0.000   0.000   0.334


------------------------ aborting loop because EDIFF is reached ----------------------------------------


    CHARGE:  cpu time    0.0895: real time    0.0895
    FORLOC:  cpu time    0.0014: real time    0.0014
    FORNL :  cpu time    1.1839: real time    1.1861
    STRESS:  cpu time    2.2060: real time    2.2166
    FORCOR:  cpu time    0.0095: real time    0.0095
    FORHAR:  cpu time    0.0030: real time    0.0030
    MIXING:  cpu time    0.0031: real time    0.0031
    OFIELD:  cpu time    0.0000: real time    0.0001

  FORCE on cell =-STRESS in cart. coord.  units (eV):
  Direction    XX          YY          ZZ          XY          YZ          ZX
  --------------------------------------------------------------------------------------
  Alpha Z   129.55822   129.55822   129.55822
  Ewald   10206.53816 10229.64822-11380.24920     0.00000     0.00777     0.00001
  Hartree 10549.50664 10568.28514-10500.04656    -0.00000     0.02291     0.00000
  E(xc)    -201.03720  -201.10846  -201.91517    -0.00000    -0.41008    -0.00000
  Local  -21099.64446-21145.72431 21540.06908     0.00000    -0.14941    -0.00001
  n-local   -38.79260   -39.09304   -41.82160     0.91296    -3.08668    -0.97728
  augment   114.30429   114.46604   114.64411    -0.00010     1.07834    -0.00001
  Kinetic   334.71225   335.49524   334.25411    -0.97744     2.22283    -0.40272
  Fock        0.00000     0.00000     0.00000     0.00000     0.00000     0.00000
  -------------------------------------------------------------------------------------
  Total      -4.85469    -8.47295    -5.50700     0.00000    -0.31431     0.00000
  in kB     -20.18423   -35.22776   -22.89632     0.00000    -1.30681     0.00000
  external pressure =      -26.10 kB  Pullay stress =        0.00 kB


 VOLUME and BASIS-vectors are now :
 -----------------------------------------------------------------------------
  energy-cutoff  :      400.00
  volume of cell :      385.35
      direct lattice vectors                 reciprocal lattice vectors
     4.588300228  0.000000000  0.000000000     0.217945634  0.000000000  0.000000000
     0.000000000  2.854899883  0.000000000     0.000000000  0.350274980  0.000000000
     0.000000000  0.000000000 29.418300629     0.000000000  0.000000000  0.033992446

  length of vectors
     4.588300228  2.854899883 29.418300629     0.217945634  0.350274980  0.033992446


 FORCES acting on ions
    electron-ion (+dipol)            ewald-force                    non-local-force                 convergence-correction
 -----------------------------------------------------------------------------------------------
   -.498E-05 -.265E+00 0.538E+03   0.107E-04 0.300E+00 -.537E+03   0.000E+00 -.403E-01 -.298E+00   -.131E-08 0.326E-03 -.219E-01
   0.342E-05 0.122E+01 0.178E+03   -.981E-05 -.682E+00 -.178E+03   0.000E+00 -.266E+00 0.260E-01   0.350E-09 0.228E-03 -.800E-01
   -.355E-05 0.134E+01 -.164E+03   0.979E-05 -.731E+00 0.164E+03   0.000E+00 -.143E+00 0.134E-02   -.105E-09 0.144E-03 -.869E-01
   0.506E-05 0.165E+01 -.538E+03   -.125E-04 -.897E+00 0.537E+03   0.000E+00 -.758E+00 0.578E+00   -.167E-09 0.895E-04 -.150E-01
   0.288E-05 -.707E+00 0.617E+03   -.460E-05 0.879E+00 -.613E+03   0.000E+00 -.173E+00 -.436E+01   0.226E-08 -.792E-04 0.840E-02
   0.295E-05 0.208E+00 0.418E+03   -.115E-04 -.724E+00 -.417E+03   0.000E+00 0.217E+00 -.625E+00   0.459E-09 -.201E-03 -.439E-01
   -.558E-05 -.125E+01 0.631E+02   0.973E-05 0.709E+00 -.631E+02   0.000E+00 0.103E+00 0.409E-01   -.261E-09 -.138E-03 -.911E-01
   0.120E-05 -.158E+01 -.278E+03   -.990E-05 0.812E+00 0.278E+03   0.000E+00 0.204E+00 -.111E+00   0.416E-09 0.177E-04 -.702E-01
   0.347E-05 -.125E+01 -.633E+03   0.538E-05 0.145E+01 0.630E+03   0.000E+00 -.203E+00 0.319E+01   -.187E-08 0.100E-03 0.150E-01
   -.158E-04 0.768E+00 0.363E+03   0.110E-04 -.354E+00 -.362E+03   0.000E+00 -.533E-01 0.320E-01   -.151E-08 -.932E-04 -.783E-01
   -.661E-05 -.312E-01 -.629E+02   -.110E-04 0.339E-02 0.630E+02   0.000E+00 0.101E+00 0.153E-01   -.546E-09 -.106E-03 -.117E+00
   -.180E-04 0.235E-01 -.499E+03   0.127E-04 -.761E+00 0.497E+03   0.000E+00 0.872E+00 0.119E+01   0.116E-08 -.418E-03 -.560E-01
 -----------------------------------------------------------------------------------------------
   -.356E-04 0.141E+00 0.966E+00   -.107E-13 -.174E-13 -.114E-12   0.000E+00 -.140E+00 -.322E+00   -.113E-08 -.129E-03 -.637E+00
 
 
 POSITION                                       TOTAL-FORCE (eV/Angst)
 -----------------------------------------------------------------------------------
      1.15442      1.35999      1.64420         0.000000     -0.004219     -0.000692
      3.44857      1.71294      5.24293         0.000000      0.269507      0.277663
      1.15442      1.71294      9.17527         0.000000      0.469544     -0.086593
      3.44857      2.00947     12.82117         0.000000     -0.001997      0.002325
      3.44857      2.34827      0.36355         0.000000     -0.001882     -0.003052
      3.44857      0.76132      2.62146         0.000000     -0.298480      0.282090
      1.15442      0.76132      6.55381         0.000000     -0.435462     -0.058568
      3.44857      0.76132     10.48615         0.000000     -0.560828     -0.516796
      1.15442      0.91366     13.88022         0.000000     -0.004003     -0.000749
      1.15442      2.66456      3.93234         0.000000      0.360791      0.282095
      3.44857      2.66456      7.86439         0.000000      0.072799      0.033851
      1.15442      2.66456     11.79674         0.000000      0.134232     -0.211575
 -----------------------------------------------------------------------------------
    total drift:                               -0.000036      0.001047      0.007305


--------------------------------------------------------------------------------------------------------


  FREE ENERGIE OF THE ION-ELECTRON SYSTEM (eV)
  ---------------------------------------------------
  free  energy   TOTEN  =       -92.31283312 eV

  energy  without entropy=      -92.30119622  energy(sigma->0) =      -92.30895415
 


--------------------------------------------------------------------------------------------------------


    POTLOK:  cpu time    0.0111: real time    0.0112


--------------------------------------------------------------------------------------------------------


 stress matrix after NEB project (eV)
     -4.85469      0.00000      0.00000
      0.00000     -8.47295     -0.31431
      0.00000     -0.31431     -5.50700
  FORCES: max atom, RMS     0.004275    0.002182
  FORCE total and by dimension    0.007558    0.004219
  Stress total and by dimension   11.219787    8.472951
 Quasi-Newton relaxation of ions (Broydens 2nd method)
  g(Force)  = 0.110E-05   g(Stress)= 0.000E+00

 Reset! Starting new Quasi-Newton update for ions 


--------------------------------------------------------------------------------------------------------


    WAVPRE:  cpu time    0.0049: real time    0.0112
    FEWALD:  cpu time    0.0002: real time    0.0002
    ORTHCH:  cpu time    0.2073: real time    0.2074
     LOOP+:  cpu time  213.1582: real time  213.7562


--------------------------------------- Iteration      2(   1)  ---------------------------------------


    POTLOK:  cpu time    0.0093: real time    0.0125
    SETDIJ:  cpu time    0.0026: real time    0.0026
     EDDAV:  cpu time    2.4312: real time    2.4341
       DOS:  cpu time    0.0043: real time    0.0043
    CHARGE:  cpu time    0.0894: real time    0.0904
    MIXING:  cpu time    0.0004: real time    0.0004
    --------------------------------------------
      LOOP:  cpu time    2.5372: real time    2.5443

 eigenvalue-minimisations  :  6720
 total energy-change (2. order) :-0.5708869E-06  (-0.1855738E-05)
 number of electron      51.0000000 magnetization 
 augmentation part       15.7622270 magnetization 

 DIPCOR: dipole corrections for dipol
 direction  3 min pos   221,
 dipolmoment           0.000000      0.000000      0.013626 electrons x Angstroem
 Tr[quadrupol]      -105.520292

 energy correction for charged system         0.000000 eV
 dipol+quadrupol energy correction           -0.000044 eV
 added-field ion interaction          0.171472 eV  (added to PSCEN)


 Broyden mixing:
  rms(total) = 0.63238E-03    rms(broyden)= 0.63237E-03
  rms(prec ) = 0.12510E-02
  weight for this iteration     100.00

 Free energy of the ion-electron system (eV)
  ---------------------------------------------------
  alpha Z        PSCENC =       129.72965250
  Ewald energy   TEWEN  =      9055.88171742
  -Hartree energ DENC   =    -10617.57941987
  -exchange      EXHF   =         0.00000000
  -V(xc)+E(xc)   XCENC  =      -469.12026513
  PAW double counting   =      3206.69001408    -2697.59868596
  entropy T*S    EENTRO =        -0.01164022
  eigenvalues    EBANDS =       -66.03525101
  atomic energy  EATOM  =      1365.73104350
  Solvation  Ediel_sol  =         0.00000000
  ---------------------------------------------------
  free energy    TOTEN  =       -92.31283468 eV

  energy without entropy =      -92.30119447  energy(sigma->0) =      -92.30895461


--------------------------------------------------------------------------------------------------------


--------------------------------------- Iteration      2(   2)  ---------------------------------------


    POTLOK:  cpu time    0.0083: real time    0.0111
    SETDIJ:  cpu time    0.0025: real time    0.0026
    EDDIAG:  cpu time    0.3641: real time    0.3642
  RMM-DIIS:  cpu time    2.0281: real time    2.0318
    ORTHCH:  cpu time    0.0378: real time    0.0378
       DOS:  cpu time    0.0045: real time    0.0045
    CHARGE:  cpu time    0.0891: real time    0.0891
    MIXING:  cpu time    0.0004: real time    0.0004
    --------------------------------------------
      LOOP:  cpu time    2.5348: real time    2.5414

 eigenvalue-minimisations  :  8482
 total energy-change (2. order) :-0.9811219E-03  (-0.2939175E-04)
 number of electron      51.0000000 magnetization 
 augmentation part       15.7617674 magnetization 

 DIPCOR: dipole corrections for dipol
 direction  3 min pos   220,
 dipolmoment           0.000000      0.000000      0.015687 electrons x Angstroem
 Tr[quadrupol]      -105.520430

 energy correction for charged system         0.000000 eV
 dipol+quadrupol energy correction           -0.000058 eV
 added-field ion interaction          0.159033 eV  (added to PSCEN)


 Broyden mixing:
  rms(total) = 0.22234E-01    rms(broyden)= 0.22234E-01
  rms(prec ) = 0.53565E-01
  weight for this iteration     100.00

 eigenvalues of (default mixing * dielectric matrix)
  average eigenvalue GAMMA=   0.0244
  0.0244

 Free energy of the ion-electron system (eV)
  ---------------------------------------------------
  alpha Z        PSCENC =       129.71719888
  Ewald energy   TEWEN  =      9055.88171742
  -Hartree energ DENC   =    -10617.59115776
  -exchange      EXHF   =         0.00000000
  -V(xc)+E(xc)   XCENC  =      -469.12031072
  PAW double counting   =      3206.69312618    -2697.60186096
  entropy T*S    EENTRO =        -0.01276904
  eigenvalues    EBANDS =       -66.01080332
  atomic energy  EATOM  =      1365.73104350
  Solvation  Ediel_sol  =         0.00000000
  ---------------------------------------------------
  free energy    TOTEN  =       -92.31381580 eV

  energy without entropy =      -92.30104677  energy(sigma->0) =      -92.30955946


--------------------------------------------------------------------------------------------------------


--------------------------------------- Iteration      2(   3)  ---------------------------------------


    POTLOK:  cpu time    0.0110: real time    0.0112
    SETDIJ:  cpu time    0.0025: real time    0.0025
    EDDIAG:  cpu time    0.3637: real time    0.3639
  RMM-DIIS:  cpu time    1.8057: real time    1.8093
    ORTHCH:  cpu time    0.0378: real time    0.0378
       DOS:  cpu time    0.0045: real time    0.0045
    CHARGE:  cpu time    0.0888: real time    0.0888
    MIXING:  cpu time    0.0005: real time    0.0005
    --------------------------------------------
      LOOP:  cpu time    2.3144: real time    2.3184

 eigenvalue-minimisations  :  7596
 total energy-change (2. order) : 0.9692065E-03  (-0.1191959E-04)
 number of electron      51.0000000 magnetization 
 augmentation part       15.7624452 magnetization 

 DIPCOR: dipole corrections for dipol
 direction  3 min pos   220,
 dipolmoment           0.000000      0.000000      0.013681 electrons x Angstroem
 Tr[quadrupol]      -105.518069

 energy correction for charged system         0.000000 eV
 dipol+quadrupol energy correction           -0.000044 eV
 added-field ion interaction          0.138695 eV  (added to PSCEN)


 Broyden mixing:
  rms(total) = 0.17294E-02    rms(broyden)= 0.17256E-02
  rms(prec ) = 0.22782E-02
  weight for this iteration     100.00

 eigenvalues of (default mixing * dielectric matrix)
  average eigenvalue GAMMA=   0.0841
  0.1468  0.0213

 Free energy of the ion-electron system (eV)
  ---------------------------------------------------
  alpha Z        PSCENC =       129.69687564
  Ewald energy   TEWEN  =      9055.88171742
  -Hartree energ DENC   =    -10617.58112752
  -exchange      EXHF   =         0.00000000
  -V(xc)+E(xc)   XCENC  =      -469.12031561
  PAW double counting   =      3206.68998779    -2697.59849353
  entropy T*S    EENTRO =        -0.01165717
  eigenvalues    EBANDS =       -66.00087712
  atomic energy  EATOM  =      1365.73104350
  Solvation  Ediel_sol  =         0.00000000
  ---------------------------------------------------
  free energy    TOTEN  =       -92.31284660 eV

  energy without entropy =      -92.30118943  energy(sigma->0) =      -92.30896087


--------------------------------------------------------------------------------------------------------


--------------------------------------- Iteration      2(   4)  ---------------------------------------


    POTLOK:  cpu time    0.0083: real time    0.0113
    SETDIJ:  cpu time    0.0025: real time    0.0025
    EDDIAG:  cpu time    0.3632: real time    0.3644
  RMM-DIIS:  cpu time    1.9284: real time    1.9324
    ORTHCH:  cpu time    0.0384: real time    0.0384
       DOS:  cpu time    0.0045: real time    0.0045
    CHARGE:  cpu time    0.0883: real time    0.0883
    MIXING:  cpu time    0.0005: real time    0.0005
    --------------------------------------------
      LOOP:  cpu time    2.4341: real time    2.4424

 eigenvalue-minimisations  :  8103
 total energy-change (2. order) : 0.9692799E-05  (-0.4995130E-05)
 number of electron      51.0000000 magnetization 
 augmentation part       15.7621352 magnetization 

 DIPCOR: dipole corrections for dipol
 direction  3 min pos   220,
 dipolmoment           0.000000      0.000000      0.013533 electrons x Angstroem
 Tr[quadrupol]      -105.518172

 energy correction for charged system         0.000000 eV
 dipol+quadrupol energy correction           -0.000043 eV
 added-field ion interaction          0.137194 eV  (added to PSCEN)


 Broyden mixing:
  rms(total) = 0.11868E-02    rms(broyden)= 0.11865E-02
  rms(prec ) = 0.19247E-02
  weight for this iteration     100.00

 eigenvalues of (default mixing * dielectric matrix)
  average eigenvalue GAMMA=   0.1138
  0.1599  0.1599  0.0215

 Free energy of the ion-electron system (eV)
  ---------------------------------------------------
  alpha Z        PSCENC =       129.69537498
  Ewald energy   TEWEN  =      9055.88171742
  -Hartree energ DENC   =    -10617.58493271
  -exchange      EXHF   =         0.00000000
  -V(xc)+E(xc)   XCENC  =      -469.12026306
  PAW double counting   =      3206.68366428    -2697.59250357
  entropy T*S    EENTRO =        -0.01161532
  eigenvalues    EBANDS =       -65.99532243
  atomic energy  EATOM  =      1365.73104350
  Solvation  Ediel_sol  =         0.00000000
  ---------------------------------------------------
  free energy    TOTEN  =       -92.31283691 eV

  energy without entropy =      -92.30122159  energy(sigma->0) =      -92.30896513


--------------------------------------------------------------------------------------------------------


--------------------------------------- Iteration      2(   5)  ---------------------------------------


    POTLOK:  cpu time    0.0083: real time    0.0113
    SETDIJ:  cpu time    0.0025: real time    0.0025
    EDDIAG:  cpu time    0.3632: real time    0.3634
  RMM-DIIS:  cpu time    1.6845: real time    1.6882
    ORTHCH:  cpu time    0.0384: real time    0.0384
       DOS:  cpu time    0.0045: real time    0.0045
    CHARGE:  cpu time    0.0902: real time    0.0917
    MIXING:  cpu time    0.0005: real time    0.0005
    --------------------------------------------
      LOOP:  cpu time    2.1922: real time    2.2007

 eigenvalue-minimisations  :  7036
 total energy-change (2. order) :-0.2231343E-05  (-0.1612125E-05)
 number of electron      51.0000000 magnetization 
 augmentation part       15.7621787 magnetization 

 DIPCOR: dipole corrections for dipol
 direction  3 min pos   220,
 dipolmoment           0.000000      0.000000      0.013638 electrons x Angstroem
 Tr[quadrupol]      -105.516132

 energy correction for charged system         0.000000 eV
 dipol+quadrupol energy correction           -0.000044 eV
 added-field ion interaction          0.138261 eV  (added to PSCEN)


 Broyden mixing:
  rms(total) = 0.14770E-02    rms(broyden)= 0.14770E-02
  rms(prec ) = 0.24711E-02
  weight for this iteration     100.00

 eigenvalues of (default mixing * dielectric matrix)
  average eigenvalue GAMMA=   0.1183
  0.1892  0.1892  0.0215  0.0732

 Free energy of the ion-electron system (eV)
  ---------------------------------------------------
  alpha Z        PSCENC =       129.69644141
  Ewald energy   TEWEN  =      9055.88171742
  -Hartree energ DENC   =    -10617.56090022
  -exchange      EXHF   =         0.00000000
  -V(xc)+E(xc)   XCENC  =      -469.12027227
  PAW double counting   =      3206.68069076    -2697.58943388
  entropy T*S    EENTRO =        -0.01169108
  eigenvalues    EBANDS =       -66.02043478
  atomic energy  EATOM  =      1365.73104350
  Solvation  Ediel_sol  =         0.00000000
  ---------------------------------------------------
  free energy    TOTEN  =       -92.31283914 eV

  energy without entropy =      -92.30114806  energy(sigma->0) =      -92.30894211


--------------------------------------------------------------------------------------------------------


--------------------------------------- Iteration      2(   6)  ---------------------------------------


    POTLOK:  cpu time    0.0082: real time    0.0113
    SETDIJ:  cpu time    0.0025: real time    0.0025
    EDDIAG:  cpu time    0.3622: real time    0.3639
  RMM-DIIS:  cpu time    1.2336: real time    1.2407
    ORTHCH:  cpu time    0.0376: real time    0.0377
       DOS:  cpu time    0.0045: real time    0.0045
    CHARGE:  cpu time    0.0893: real time    0.0893
    MIXING:  cpu time    0.0006: real time    0.0006
    --------------------------------------------
      LOOP:  cpu time    1.7386: real time    1.7506

 eigenvalue-minimisations  :  4895
 total energy-change (2. order) : 0.2618073E-05  (-0.4139455E-06)
 number of electron      51.0000000 magnetization 
 augmentation part       15.7621728 magnetization 

 DIPCOR: dipole corrections for dipol
 direction  3 min pos   220,
 dipolmoment           0.000000      0.000000      0.013668 electrons x Angstroem
 Tr[quadrupol]      -105.518573

 energy correction for charged system         0.000000 eV
 dipol+quadrupol energy correction           -0.000044 eV
 added-field ion interaction          0.138570 eV  (added to PSCEN)


 Broyden mixing:
  rms(total) = 0.98001E-03    rms(broyden)= 0.97997E-03
  rms(prec ) = 0.14373E-02
  weight for this iteration     100.00

 eigenvalues of (default mixing * dielectric matrix)
  average eigenvalue GAMMA=   0.2297
  0.7115  0.0215  0.1991  0.1396  0.0767

 Free energy of the ion-electron system (eV)
  ---------------------------------------------------
  alpha Z        PSCENC =       129.69675014
  Ewald energy   TEWEN  =      9055.88171742
  -Hartree energ DENC   =    -10617.58626268
  -exchange      EXHF   =         0.00000000
  -V(xc)+E(xc)   XCENC  =      -469.12027772
  PAW double counting   =      3206.68076450    -2697.58953415
  entropy T*S    EENTRO =        -0.01167762
  eigenvalues    EBANDS =       -65.99535992
  atomic energy  EATOM  =      1365.73104350
  Solvation  Ediel_sol  =         0.00000000
  ---------------------------------------------------
  free energy    TOTEN  =       -92.31283652 eV

  energy without entropy =      -92.30115890  energy(sigma->0) =      -92.30894398


--------------------------------------------------------------------------------------------------------


--------------------------------------- Iteration      2(   7)  ---------------------------------------


    POTLOK:  cpu time    0.0085: real time    0.0114
    SETDIJ:  cpu time    0.0025: real time    0.0025
    EDDIAG:  cpu time    0.3848: real time    0.3878
  RMM-DIIS:  cpu time    0.9065: real time    0.9166
    ORTHCH:  cpu time    0.0386: real time    0.0389
       DOS:  cpu time    0.0046: real time    0.0047
    CHARGE:  cpu time    0.0891: real time    0.0898
    MIXING:  cpu time    0.0006: real time    0.0006
    --------------------------------------------
      LOOP:  cpu time    1.4351: real time    1.4524

 eigenvalue-minimisations  :  3452
 total energy-change (2. order) : 0.1405011E-05  (-0.2001976E-06)
 number of electron      51.0000000 magnetization 
 augmentation part       15.7622847 magnetization 

 DIPCOR: dipole corrections for dipol
 direction  3 min pos   220,
 dipolmoment           0.000000      0.000000      0.013585 electrons x Angstroem
 Tr[quadrupol]      -105.518053

 energy correction for charged system         0.000000 eV
 dipol+quadrupol energy correction           -0.000043 eV
 added-field ion interaction          0.137721 eV  (added to PSCEN)


 Broyden mixing:
  rms(total) = 0.36401E-03    rms(broyden)= 0.36398E-03
  rms(prec ) = 0.56541E-03
  weight for this iteration     100.00

 eigenvalues of (default mixing * dielectric matrix)
  average eigenvalue GAMMA=   0.3544
  1.4527  0.0215  0.2234  0.2234  0.1315  0.0740

 Free energy of the ion-electron system (eV)
  ---------------------------------------------------
  alpha Z        PSCENC =       129.69590192
  Ewald energy   TEWEN  =      9055.88171742
  -Hartree energ DENC   =    -10617.58034174
  -exchange      EXHF   =         0.00000000
  -V(xc)+E(xc)   XCENC  =      -469.12029895
  PAW double counting   =      3206.68154772    -2697.59025481
  entropy T*S    EENTRO =        -0.01165458
  eigenvalues    EBANDS =       -66.00049561
  atomic energy  EATOM  =      1365.73104350
  Solvation  Ediel_sol  =         0.00000000
  ---------------------------------------------------
  free energy    TOTEN  =       -92.31283511 eV

  energy without entropy =      -92.30118053  energy(sigma->0) =      -92.30895025


--------------------------------------------------------------------------------------------------------


--------------------------------------- Iteration      2(   8)  ---------------------------------------


    POTLOK:  cpu time    0.0107: real time    0.0111
    SETDIJ:  cpu time    0.0025: real time    0.0025
    EDDIAG:  cpu time    0.3628: real time    0.3661
  RMM-DIIS:  cpu time    0.8609: real time    0.8712
    ORTHCH:  cpu time    0.0389: real time    0.0406
       DOS:  cpu time    0.0045: real time    0.0045
    --------------------------------------------
      LOOP:  cpu time    1.2804: real time    1.2960

 eigenvalue-minimisations  :  3244
 total energy-change (2. order) : 0.3081368E-07  (-0.8956979E-07)
 number of electron      51.0000000 magnetization 
 augmentation part       15.7622847 magnetization 

 DIPCOR: dipole corrections for dipol
 direction  3 min pos   220,
 dipolmoment           0.000000      0.000000      0.013591 electrons x Angstroem
 Tr[quadrupol]      -105.518065

 energy correction for charged system         0.000000 eV
 dipol+quadrupol energy correction           -0.000043 eV
 added-field ion interaction          0.137784 eV  (added to PSCEN)


 Free energy of the ion-electron system (eV)
  ---------------------------------------------------
  alpha Z        PSCENC =       129.69596518
  Ewald energy   TEWEN  =      9055.88171742
  -Hartree energ DENC   =    -10617.58053796
  -exchange      EXHF   =         0.00000000
  -V(xc)+E(xc)   XCENC  =      -469.12029110
  PAW double counting   =      3206.68156426    -2697.59034790
  entropy T*S    EENTRO =        -0.01166137
  eigenvalues    EBANDS =       -66.00028711
  atomic energy  EATOM  =      1365.73104350
  Solvation  Ediel_sol  =         0.00000000
  ---------------------------------------------------
  free energy    TOTEN  =       -92.31283508 eV

  energy without entropy =      -92.30117371  energy(sigma->0) =      -92.30894796


--------------------------------------------------------------------------------------------------------


 average (electrostatic) potential at core
  the test charge radii are     1.2598  1.2064
  (the norm of the test charge is              1.0000)
       1 -29.2552       2 -29.3067       3 -29.3093       4 -29.1914       5 -29.6925
       6 -29.0570       7 -29.2711       8 -29.2735       9 -29.5049      10 -45.5332
      11 -45.4531      12 -45.3090
 
 
 
 E-fermi :   0.1371     XC(G=0):  -6.5543     alpha+bet : -6.0308


 k-point     1 :       0.0000    0.0000    0.0000
  band No.  band energies     occupation 
      1      -5.6439      2.00000
      2      -5.2678      2.00000
      3      -4.5422      2.00000
      4      -3.6491      2.00000
      5      -2.8105      2.00000
      6      -2.2336      2.00000
      7      -2.1144      2.00000
      8      -1.9640      2.00000
      9      -1.7182      2.00000
     10      -1.4551      2.00000
     11      -1.2965      2.00000
     12      -0.9405      2.00000
     13      -0.7450      2.00000
     14      -0.6836      2.00000
     15      -0.6007      2.00000
     16      -0.4735      2.00014
     17      -0.4529      2.00025
     18      -0.4058      2.00084
     19      -0.3648      2.00222
     20      -0.2605      2.01660
     21      -0.2121      2.03319
     22      -0.1494      2.06106
     23       0.0125      1.86001
     24       0.0666      1.55792
     25       0.1298      1.06150
     26       0.2624      0.13714
     27       0.4021     -0.06822
     28       0.4736     -0.03864
     29       0.4927     -0.03058
     30       0.6919     -0.00062
     31       0.7155     -0.00034
     32       0.7810     -0.00005
     33       0.7919     -0.00004
     34       0.8456     -0.00001
     35       0.9541     -0.00000
     36       1.0696     -0.00000

 k-point     2 :       0.1111    0.0000    0.0000
  band No.  band energies     occupation 
      1      -5.5396      2.00000
      2      -5.1668      2.00000
      3      -4.4523      2.00000
      4      -3.5845      2.00000
      5      -2.7948      2.00000
      6      -2.2703      2.00000
      7      -2.1652      2.00000
      8      -1.9968      2.00000
      9      -1.8278      2.00000
     10      -1.5530      2.00000
     11      -1.4042      2.00000
     12      -1.1451      2.00000
     13      -0.7744      2.00000
     14      -0.7058      2.00000
     15      -0.5860      2.00000
     16      -0.5777      2.00001
     17      -0.3894      2.00126
     18      -0.3406      2.00375
     19      -0.2987      2.00859
     20      -0.2497      2.01966
     21      -0.1141      2.07063
     22      -0.0692      2.05618
     23       0.0210      1.82224
     24       0.0619      1.58965
     25       0.1902      0.56747
     26       0.2684      0.11251
     27       0.4295     -0.05864
     28       0.4754     -0.03784
     29       0.5407     -0.01509
     30       0.5982     -0.00529
     31       0.6997     -0.00051
     32       0.7506     -0.00013
     33       0.7705     -0.00007
     34       0.8463     -0.00001
     35       0.9481     -0.00000
     36       1.0579     -0.00000

 k-point     3 :       0.2222    0.0000    0.0000
  band No.  band energies     occupation 
      1      -5.2339      2.00000
      2      -4.8708      2.00000
      3      -4.1889      2.00000
      4      -3.3980      2.00000
      5      -2.7505      2.00000
      6      -2.4255      2.00000
      7      -2.2829      2.00000
      8      -2.1411      2.00000
      9      -2.0562      2.00000
     10      -1.8271      2.00000
     11      -1.6426      2.00000
     12      -1.4907      2.00000
     13      -0.8427      2.00000
     14      -0.7610      2.00000
     15      -0.6770      2.00000
     16      -0.5729      2.00001
     17      -0.3990      2.00100
     18      -0.3473      2.00325
     19      -0.2574      2.01744
     20      -0.1983      2.03912
     21      -0.0658      2.05310
     22      -0.0162      1.96186
     23       0.0615      1.59201
     24       0.2237      0.33761
     25       0.2367      0.26210
     26       0.3410     -0.05409
     27       0.4811     -0.03536
     28       0.5099     -0.02419
     29       0.5411     -0.01499
     30       0.6463     -0.00188
     31       0.6571     -0.00146
     32       0.7229     -0.00028
     33       0.7378     -0.00018
     34       0.8152     -0.00002
     35       1.0076     -0.00000
     36       1.0549     -0.00000

 k-point     4 :       0.3333    0.0000    0.0000
  band No.  band energies     occupation 
      1      -4.7492      2.00000
      2      -4.4025      2.00000
      3      -3.7731      2.00000
      4      -3.1223      2.00000
      5      -2.8286      2.00000
      6      -2.6611      2.00000
      7      -2.5267      2.00000
      8      -2.3632      2.00000
      9      -2.2577      2.00000
     10      -2.1159      2.00000
     11      -2.0659      2.00000
     12      -1.8819      2.00000
     13      -0.8215      2.00000
     14      -0.7787      2.00000
     15      -0.7070      2.00000
     16      -0.5939      2.00000
     17      -0.4828      2.00011
     18      -0.3945      2.00111
     19      -0.2532      2.01864
     20      -0.1102      2.07087
     21      -0.0836      2.06563
     22      -0.0313      2.00018
     23       0.1028      1.28556
     24       0.1443      0.93878
     25       0.2499      0.19370
     26       0.3831     -0.07091
     27       0.5170     -0.02183
     28       0.5633     -0.01024
[truncated: 19,296,309 more chars]
