# Supplementary material for: Manufacture-friendly nanostructured metals stabilized by dual-phase honeycomb shell
Source: Nat Commun. 2022 Apr 19;13:2034. doi: 10.1038/s41467-022-29782-8 (PMC9019002; doi:10.1038/s41467-022-29782-8)
Supplement: Supplementary file 3 — Source Data [file 41467_2022_29782_MOESM3_ESM.zip › Source data/Source data for first principle calculations/hollow-alfa01-10-beta112/slab/beta112/POSCAR-beta-Ti-112-slab-starin-surface]

BPOSCAR-beta-Ti-relaxed-112-slab
1.0
        4.5883002281         0.0000000000         0.0000000000
        0.0000000000         2.8548998833         0.0000000000
        0.0000000000         0.0000000000        29.4183006287
   Ti   V
   9    3
Selective dynamics
Direct
     0.251600003         0.600000026         0.044560000    T T T
     0.751600029         0.600000026         0.178219997    F F F
     0.251600003         0.600000026         0.311890004    F F F
     0.751600029         0.600000026         0.445560010    T T T
     0.751600029         0.933330001         0.000000000    T T T
     0.751600029         0.266669986         0.089109999    F F F
     0.251600003         0.266669986         0.222780005    F F F
     0.751600029         0.266669986         0.356449979    F F F
     0.251600003         0.266669986         0.490110001    T T T
     0.251600003         0.933330001         0.133669998    F F F
     0.751600029         0.933330001         0.267329996    F F F
     0.251600003         0.933330001         0.401000002    F F F
